# Supplementary material for: A dyadic stimulus set of audiovisual affective displays for the study of multisensory, emotional, social interactions
Source: Behav Res Methods. 2015 Nov 5;48(4):1285–95. doi: 10.3758/s13428-015-0654-4 (PMC5101291; doi:10.3758/s13428-015-0654-4)
Supplement: Supplementary file 1 — (ZIP 270 MB) [file 13428_2015_654_MOESM1_ESM.zip › supplementary_material_2_stimuli_set_files/B/B28.txt]

-435.124237	243.828537	957.789001	-438.872437	-19.844700	960.420227	-509.132233	254.693481	574.256592	-472.983856	-72.709541	581.543274	-495.046509	283.179169	86.328979	-541.939819	-116.487434	103.385078	-496.198547	350.465424	1442.013428	-448.143677	-68.268799	1458.788086	-413.703003	138.559280	1466.859863	-455.067261	140.746140	1762.717407	-539.479492	444.874817	1169.981445	-506.848145	-191.651703	1202.679443	-433.708923	388.356476	871.201416	-382.479034	-142.454483	901.146851	-418.839264	112.715073	1057.439453	518.717957	39.763603	899.907776	508.057068	235.691330
-435.152985	243.903259	957.837036	-438.832581	-19.824032	960.462402	-509.212860	254.699677	574.314636	-473.572998	-73.568993	581.726440	-494.987122	283.192932	86.375565	-542.406921	-116.677101	103.540947	-496.258270	350.457764	1442.091675	-448.118286	-68.263908	1458.801147	-413.735596	138.591278	1466.886353	-455.059906	140.689957	1762.728149	-539.585938	444.819061	1169.994263	-506.789215	-191.660812	1202.661743	-433.772156	387.880981	871.291016	-382.454895	-142.385010	901.134888	-418.845764	112.765343	1057.486694	519.020264	39.544071	899.977173	508.425659	235.548553
-435.231995	243.985641	957.853516	-438.856079	-19.751745	960.462036	-509.317200	254.757294	574.335938	-474.059662	-74.189278	581.842529	-494.991882	283.195587	86.360092	-542.811279	-116.842247	103.659462	-496.359650	350.512634	1442.141479	-448.119080	-68.231949	1458.818848	-413.776550	138.610168	1466.894165	-455.065857	140.651855	1762.723755	-539.714783	444.749634	1170.022949	-506.758667	-191.655441	1202.634766	-433.894562	387.419098	871.378174	-382.426208	-142.283844	901.126404	-418.895599	112.840164	1057.494507	519.178833	39.517532	899.998047	508.440918	235.965012
-435.349335	244.083710	957.865051	-438.933502	-19.620834	960.439087	-509.475311	254.769852	574.333862	-474.179047	-74.331383	581.851746	-495.023315	283.177856	86.330338	-542.938538	-116.882950	103.607971	-496.459442	350.527344	1442.165771	-448.146423	-68.202095	1458.798584	-413.874023	138.645859	1466.882813	-455.113464	140.640579	1762.705566	-539.878052	444.718475	1170.029297	-506.708954	-191.639679	1202.610840	-434.041290	386.954590	871.435669	-382.401215	-142.196014	901.078796	-418.981934	112.944473	1057.486816	519.391785	39.343674	900.008423	508.709351	235.789124
-435.514282	244.138412	957.853271	-439.017303	-19.541210	960.406128	-509.636719	254.815170	574.284790	-474.276703	-74.415527	581.853149	-495.052307	283.169312	86.288490	-543.077881	-116.944092	103.634102	-496.573822	350.540924	1442.177368	-448.121033	-68.164207	1458.769653	-413.931244	138.684601	1466.863892	-455.132568	140.614334	1762.666870	-540.023010	444.692688	1170.034302	-506.655182	-191.621994	1202.588501	-434.188843	386.552490	871.466736	-382.385223	-142.116913	901.042053	-419.080200	113.009003	1057.459717	519.595642	39.189724	900.003601	508.955841	235.642960
-435.580902	244.189560	957.882080	-439.027374	-19.461550	960.404175	-509.746490	254.788635	574.272827	-474.279480	-74.413696	581.848450	-495.048676	283.170166	86.303947	-543.075439	-116.960114	103.652733	-496.623138	350.578735	1442.239136	-448.117126	-68.123489	1458.751709	-413.950775	138.713730	1466.899536	-455.116150	140.596893	1762.669189	-540.112244	444.666809	1170.070801	-506.586914	-191.564774	1202.584473	-434.252411	386.152069	871.551575	-382.307129	-142.033325	901.056824	-419.118866	113.066917	1057.473267	519.856934	39.056194	900.054504	509.286255	235.476044
-435.593567	244.247787	957.905884	-439.040863	-19.354918	960.420776	-509.845978	254.801224	574.309387	-474.251373	-74.365372	581.848083	-495.057129	283.198029	86.314232	-543.045166	-116.981087	103.663788	-496.634064	350.568756	1442.310669	-448.057831	-68.129272	1458.780396	-413.918701	138.729553	1466.963135	-455.084290	140.553589	1762.695068	-540.153870	444.669128	1170.119995	-506.494293	-191.522903	1202.566284	-434.300079	385.814453	871.660706	-382.221405	-141.978256	901.076050	-419.125549	113.146637	1057.492188	520.231323	38.833889	900.112671	509.964386	234.874557
-435.624451	244.308441	957.930237	-439.034058	-19.311804	960.422241	-509.929413	254.834808	574.344910	-474.156860	-74.235855	581.848450	-495.040070	283.191437	86.343681	-542.958374	-116.978035	103.659264	-496.643036	350.586334	1442.380737	-448.028564	-68.089043	1458.820923	-413.893097	138.781601	1467.002075	-455.054993	140.525558	1762.718018	-540.219299	444.642120	1170.144287	-506.434753	-191.498459	1202.581177	-434.356476	385.489777	871.759094	-382.124207	-141.893875	901.099182	-419.136871	113.192535	1057.505005	520.509827	38.680614	900.161316	510.247986	234.671509
-435.715576	244.343002	957.910217	-439.079285	-19.234476	960.438049	-510.042603	254.807709	574.308411	-474.235291	-74.323273	581.829163	-495.024231	283.188629	86.316673	-543.016663	-116.995529	103.664955	-496.702637	350.629364	1442.397949	-448.012085	-68.029755	1458.821045	-413.932037	138.821259	1467.006226	-455.101044	140.445190	1762.671509	-540.295532	444.653198	1170.189087	-506.346466	-191.486420	1202.587769	-434.438354	385.208954	871.818115	-382.068207	-141.812820	901.109924	-419.197876	113.265015	1057.501465	520.712280	38.565861	900.178223	510.541077	234.537918
-435.836853	244.366394	957.886841	-439.094116	-19.203243	960.425598	-510.145447	254.828278	574.280457	-474.796082	-75.209785	582.006042	-495.033936	283.201019	86.269516	-543.510681	-117.181557	103.794540	-496.683899	350.748444	1442.544067	-447.998993	-67.986626	1458.834961	-413.997803	138.880493	1466.980225	-455.088593	140.448700	1762.704346	-540.370483	444.662994	1170.212402	-506.258148	-191.452576	1202.621460	-434.530853	384.997070	871.848694	-382.039185	-141.784271	901.112366	-419.252533	113.303581	1057.481079	520.946045	38.483337	900.171448	510.794189	234.420410
-435.935974	244.419205	957.881104	-439.157257	-19.119139	960.415710	-510.268280	254.880249	574.273865	-474.915192	-75.385704	582.045532	-495.066223	283.252411	86.237556	-543.653687	-117.228943	103.833084	-496.833221	350.695679	1442.444824	-447.973297	-67.936783	1458.848633	-414.013214	138.928604	1466.988159	-455.111206	140.450317	1762.643921	-540.440674	444.701904	1170.226196	-506.196045	-191.446350	1202.648804	-434.571167	384.842407	871.914185	-381.964996	-141.712723	901.148865	-419.329529	113.373016	1057.472412	521.028076	38.495060	900.175659	510.767609	234.842712
-435.942841	244.475708	957.901245	-439.142944	-19.071648	960.407166	-510.308319	254.932327	574.277649	-474.912964	-75.376671	582.082458	-495.056793	283.271149	86.268585	-543.656860	-117.238510	103.833687	-496.857574	350.706573	1442.468506	-447.912445	-67.916252	1458.903687	-413.967316	138.950912	1467.017456	-455.063873	140.446518	1762.647461	-540.479797	444.730194	1170.247192	-506.114746	-191.410767	1202.665161	-434.587524	384.736450	871.987122	-381.868317	-141.649246	901.195923	-419.329285	113.415794	1057.479004	521.218506	38.386234	900.189575	510.993713	234.787399
-435.980957	244.530075	957.918701	-439.114716	-19.039772	960.402527	-510.372559	254.955200	574.319092	-474.915222	-75.327034	582.039063	-495.088196	283.289215	86.272919	-543.609863	-117.225990	103.825325	-496.765564	350.794800	1442.637573	-447.850952	-67.881683	1458.911621	-413.932465	138.973801	1467.047607	-455.013672	140.436111	1762.642334	-540.486328	444.729889	1170.298828	-506.027893	-191.375687	1202.663330	-434.611420	384.659668	872.035461	-381.793854	-141.588120	901.222290	-419.339539	113.455261	1057.486328	521.418152	38.249851	900.191711	511.274078	234.641479
-436.026855	244.589005	957.919067	-439.120483	-18.977972	960.388794	-510.421997	254.958511	574.312622	-474.882599	-75.236664	582.026917	-495.072021	283.260681	86.242928	-543.590210	-117.201126	103.815369	-496.776794	350.830811	1442.679199	-447.789124	-67.854286	1458.927856	-413.918732	139.040298	1467.061646	-454.979095	140.396805	1762.686523	-540.511963	444.779480	1170.332397	-505.954132	-191.352264	1202.670288	-434.624237	384.625610	872.065308	-381.714264	-141.483536	901.243347	-419.360870	113.513092	1057.478882	521.614685	38.188309	900.168335	511.525726	234.530609
-436.096222	244.623093	957.928162	-439.133270	-18.882097	960.373657	-510.511719	254.973007	574.276733	-474.864380	-75.109947	581.972534	-495.105743	283.257416	86.223572	-543.532654	-117.167641	103.774483	-496.914276	350.795197	1442.556396	-447.761353	-67.783691	1458.920776	-413.919830	139.066605	1467.049316	-454.960388	140.475708	1762.599976	-540.554504	444.870148	1170.348145	-505.890839	-191.353241	1202.701660	-434.668823	384.659546	872.069214	-381.697571	-141.419388	901.213196	-419.397247	113.573051	1057.474976	521.792236	38.076130	900.166138	511.780243	234.362030
-436.147980	244.673874	957.918030	-439.162567	-18.879610	960.390320	-510.561340	255.036224	574.282959	-474.969971	-75.197685	582.009216	-495.094391	283.259705	86.234001	-543.590088	-117.164658	103.800377	-496.931702	350.831146	1442.584229	-447.717072	-67.756157	1458.914795	-413.938629	139.140945	1467.044189	-454.934967	140.517883	1762.576172	-540.564758	444.958954	1170.373901	-505.810333	-191.358017	1202.725220	-434.697388	384.734802	872.070557	-381.660461	-141.391449	901.232239	-419.429657	113.610992	1057.476685	521.965332	38.013840	900.157715	512.008606	234.241333
-436.206757	244.695221	957.930359	-439.175110	-18.860521	960.420837	-510.592804	255.037552	574.296570	-475.077454	-75.294373	582.058228	-495.084137	283.270874	86.248100	-543.649536	-117.188423	103.852158	-496.848785	350.933502	1442.710815	-447.660858	-67.713463	1458.968384	-413.896820	139.175354	1467.089722	-454.872925	140.544037	1762.603516	-540.534607	445.015137	1170.406006	-505.745087	-191.381012	1202.781982	-434.675629	384.874329	872.125244	-381.621948	-141.386505	901.270142	-419.463074	113.641167	1057.497559	522.145264	37.953934	900.183472	512.211304	234.200287
-436.194794	244.715714	957.929199	-439.121124	-18.892590	960.440857	-510.583130	255.000000	574.309570	-475.136322	-75.314117	582.099731	-495.056793	283.294403	86.293983	-543.684021	-117.194275	103.873161	-496.809296	350.952423	1442.731567	-447.570740	-67.691895	1459.033325	-413.852722	139.207535	1467.116943	-454.799744	140.519165	1762.695679	-540.507568	445.071045	1170.421143	-505.638763	-191.358078	1202.806152	-434.668274	385.055267	872.170776	-381.532166	-141.342606	901.336731	-419.434021	113.646065	1057.507690	522.403503	37.709484	900.229736	512.652405	233.589325
-436.221405	244.753174	957.938843	-439.076508	-18.839127	960.419617	-510.624573	254.984756	574.306641	-475.054047	-75.175262	582.052307	-495.074219	283.258453	86.261673	-543.530212	-117.148788	103.835579	-496.818695	350.953857	1442.719116	-447.469635	-67.648788	1459.059326	-413.788086	139.240341	1467.136841	-454.732147	140.534729	1762.693237	-540.489014	445.150055	1170.448730	-505.520111	-191.333267	1202.819580	-434.650543	385.243652	872.175659	-381.461761	-141.310120	901.350525	-419.424286	113.684959	1057.501831	522.577942	37.616875	900.240845	512.862671	233.501450
-436.279205	244.777634	957.923889	-439.074738	-18.777332	960.373657	-510.666595	255.026184	574.298096	-475.059387	-75.160904	582.028076	-495.077179	283.243958	86.245605	-543.561829	-117.124847	103.773193	-496.825623	350.993134	1442.742065	-447.402100	-67.579681	1459.073242	-413.771057	139.297119	1467.139160	-454.684326	140.583633	1762.665771	-540.462036	445.266541	1170.469238	-505.411407	-191.323578	1202.822510	-434.665161	385.467987	872.151001	-381.395569	-141.281418	901.309448	-419.439240	113.720596	1057.468994	522.679932	37.529774	900.221741	512.984375	233.402756
-436.326355	244.826035	957.942322	-439.081146	-18.719450	960.382751	-510.677551	255.005753	574.265137	-475.030090	-75.089134	582.025452	-495.057922	283.217163	86.227058	-543.540039	-117.112816	103.734795	-496.837189	351.045044	1442.769775	-447.347076	-67.538239	1459.084351	-413.768646	139.350616	1467.114014	-454.647461	140.629669	1762.635986	-540.454407	445.355347	1170.512207	-505.316254	-191.312759	1202.861572	-434.662415	385.788391	872.138000	-381.361664	-141.235123	901.319763	-419.462860	113.773056	1057.482178	522.769470	37.465763	900.213135	513.149170	233.256195
-436.333618	244.899414	957.964600	-439.106079	-18.674179	960.409119	-510.696136	255.058914	574.290405	-475.027649	-75.042969	582.037109	-495.083191	283.218384	86.235855	-543.528015	-117.083099	103.754227	-496.839539	351.071198	1442.790405	-447.283295	-67.487206	1459.128418	-413.733551	139.394348	1467.148926	-454.591980	140.685822	1762.635620	-540.411682	445.475311	1170.574829	-505.252930	-191.336685	1202.934814	-434.629730	386.120819	872.137390	-381.350555	-141.237549	901.350220	-419.487701	113.832718	1057.508179	522.905151	37.404938	900.226990	513.308105	233.196793
-436.328094	244.939621	957.988831	-439.080688	-18.658550	960.473389	-510.676758	255.078339	574.303772	-475.106232	-75.072342	582.073792	-495.097504	283.252472	86.279808	-543.513794	-117.070709	103.780350	-496.842377	351.100372	1442.812622	-447.222595	-67.461739	1459.174194	-413.670135	139.446472	1467.202026	-454.521545	140.730408	1762.660400	-540.374023	445.575012	1170.615845	-505.184631	-191.355194	1203.038208	-434.596283	386.464264	872.176147	-381.334869	-141.246582	901.416077	-419.480743	113.877007	1057.553833	523.040344	37.329720	900.268982	513.505920	233.112427
-436.327179	244.979645	957.984131	-439.077728	-18.664852	960.467590	-510.636047	255.096039	574.307495	-475.043274	-74.984596	582.054810	-495.079681	283.244598	86.257217	-543.412415	-117.030647	103.795830	-496.797119	351.117340	1442.848145	-447.155792	-67.422096	1459.228027	-413.623199	139.501022	1467.246582	-454.432678	140.760513	1762.670410	-540.306763	445.697327	1170.672607	-505.096069	-191.396713	1203.106689	-434.548462	386.805695	872.193604	-381.307770	-141.236450	901.486450	-419.480438	113.893471	1057.548828	523.152893	37.251514	900.271240	513.692749	233.023071
-436.316040	245.003418	957.996704	-439.030273	-18.644119	960.470520	-510.626465	255.091080	574.291321	-475.005585	-75.022293	582.060303	-495.067871	283.242157	86.232788	-543.408752	-117.021477	103.789345	-496.785950	351.135803	1442.861450	-447.063263	-67.377396	1459.270142	-413.587555	139.550980	1467.230713	-454.363983	140.863205	1762.613281	-540.257446	445.831207	1170.716187	-504.965942	-191.411469	1203.168945	-434.526794	387.151306	872.205627	-381.262726	-141.216522	901.525146	-419.459259	113.914703	1057.558105	523.303650	37.219894	900.264893	513.851501	232.968445
-436.324402	244.994873	957.988159	-438.999146	-18.583014	960.436157	-510.650787	255.085785	574.270325	-475.011475	-75.066521	582.036377	-495.086304	283.241089	86.205109	-543.379822	-116.986794	103.749176	-496.791931	351.163635	1442.844604	-446.959259	-67.319527	1459.318726	-413.544220	139.588104	1467.236694	-454.291077	140.910370	1762.585938	-540.228088	445.934479	1170.775635	-504.845062	-191.376419	1203.216187	-434.472687	387.520081	872.212402	-381.244415	-141.177933	901.527893	-419.441467	113.934227	1057.535522	523.376709	37.151821	900.240723	513.978394	232.903641
-436.314819	245.072006	957.995178	-439.023773	-18.506506	960.403748	-510.650726	255.158493	574.303894	-475.018463	-75.069313	582.000244	-495.113464	283.273895	86.257881	-543.405701	-116.977943	103.729317	-496.762451	351.202087	1442.869385	-446.874634	-67.262169	1459.338379	-413.484344	139.636566	1467.255615	-454.211761	140.925613	1762.640869	-540.169678	446.072754	1170.843262	-504.735901	-191.404282	1203.293945	-434.438965	387.977600	872.256592	-381.211731	-141.188660	901.554993	-419.446228	113.993950	1057.522461	523.456787	37.095657	900.264099	514.080688	232.860397
-436.289795	245.070999	958.006897	-438.997650	-18.520901	960.421326	-510.603577	255.193405	574.327759	-475.019989	-75.065605	582.005249	-495.114410	283.306305	86.295265	-543.317139	-116.964966	103.755318	-496.711700	351.215118	1442.904663	-446.801025	-67.235252	1459.393311	-413.425232	139.674423	1467.265869	-454.140930	141.001099	1762.636963	-540.108154	446.182404	1170.890015	-504.657501	-191.428497	1203.361328	-434.369659	388.470154	872.273376	-381.176056	-141.206711	901.629883	-419.420349	113.988441	1057.536987	523.548767	37.028774	900.265991	514.218811	232.815735
-436.224487	245.074112	958.013245	-438.947571	-18.537256	960.460999	-510.556061	255.184464	574.328613	-474.961609	-74.949852	582.023987	-495.081818	283.293060	86.270897	-543.259338	-116.909721	103.790314	-496.754608	351.170654	1442.796265	-446.711670	-67.215073	1459.428223	-413.358734	139.708664	1467.279541	-454.052246	141.042831	1762.633057	-540.073120	446.361694	1170.920044	-504.584747	-191.470444	1203.430054	-434.334167	388.915924	872.257996	-381.153595	-141.231110	901.656555	-419.376740	113.993317	1057.562622	523.636597	36.943329	900.278992	514.351624	232.756226
-436.205750	245.067123	957.986267	-438.919678	-18.547628	960.452515	-510.531250	255.206741	574.267639	-474.910248	-74.861305	582.023987	-495.096313	283.287659	86.247971	-543.240051	-116.864822	103.769417	-496.720215	351.198242	1442.771362	-446.667938	-67.173134	1459.444946	-413.296753	139.751312	1467.281250	-453.962402	141.153503	1762.545532	-540.015137	446.538025	1170.963135	-504.510712	-191.506714	1203.475098	-434.278046	389.356781	872.231018	-381.132751	-141.265259	901.669861	-419.352051	113.992142	1057.544556	523.616882	37.034382	900.257446	514.205688	233.262253
-436.192841	245.091599	957.962402	-438.938965	-18.476294	960.407715	-510.526886	255.176254	574.255676	-474.926941	-74.886604	582.002014	-495.097290	283.250793	86.190964	-543.183533	-116.815323	103.716019	-496.623688	351.289154	1442.882690	-446.594696	-67.124718	1459.436279	-413.234344	139.787598	1467.260010	-453.881866	141.174133	1762.576416	-539.970825	446.676117	1171.007202	-504.412109	-191.508469	1203.508301	-434.215240	389.773438	872.223083	-381.089417	-141.297531	901.695557	-419.341248	114.029976	1057.507690	523.665527	36.998154	900.236938	514.300476	233.207794
-436.189331	245.107971	957.959839	-438.953735	-18.450113	960.390808	-510.498352	255.211639	574.262817	-474.929352	-74.818001	581.954224	-495.095581	283.279877	86.180466	-543.129028	-116.762245	103.667442	-496.579376	351.319092	1442.894043	-446.506897	-67.090660	1459.489014	-413.188110	139.821762	1467.257935	-453.809326	141.243713	1762.566040	-539.917908	446.858154	1171.051758	-504.352661	-191.491379	1203.533691	-434.173523	390.200104	872.227356	-381.029114	-141.313080	901.713379	-419.338226	114.044579	1057.496338	523.758545	36.941956	900.244324	514.422974	233.163162
-436.090149	245.120834	957.995239	-438.868591	-18.428555	960.427612	-510.471436	255.201035	574.307007	-474.949219	-74.821136	581.983765	-495.101410	283.321259	86.259155	-543.091187	-116.714180	103.690285	-496.511383	351.354248	1442.931885	-446.419739	-67.066605	1459.546753	-413.113861	139.864731	1467.296509	-453.729095	141.322357	1762.570557	-539.843750	447.032227	1171.099487	-504.275452	-191.490845	1203.603638	-434.102386	390.673462	872.258179	-380.943481	-141.323746	901.786865	-419.260376	114.061508	1057.535156	523.942078	36.815418	900.280823	514.879822	232.638092
-436.033783	245.145889	958.039246	-438.817078	-18.453327	960.467529	-510.421082	255.193161	574.315796	-474.927124	-74.779495	581.977783	-495.088684	283.313568	86.314362	-543.080139	-116.698395	103.711815	-496.444000	351.377472	1442.965088	-446.347992	-67.047585	1459.592407	-413.041290	139.887894	1467.327637	-453.627716	141.389572	1762.579102	-539.773499	447.209259	1171.172363	-504.198883	-191.518768	1203.655273	-434.039856	391.164459	872.308777	-380.868439	-141.351669	901.860962	-419.216949	114.059784	1057.579102	523.994019	36.737038	900.305664	514.927002	232.537674
-435.953217	245.136978	958.037170	-438.753815	-18.453487	960.491699	-510.371063	255.172226	574.325256	-474.934998	-74.802177	582.000366	-495.074951	283.305389	86.287468	-543.103699	-116.700081	103.726295	-496.383087	351.396851	1442.954956	-446.288483	-67.005463	1459.602051	-412.954041	139.910706	1467.355103	-453.524506	141.451630	1762.578613	-539.698669	447.361053	1171.217407	-504.109283	-191.512802	1203.697998	-433.984436	391.660461	872.345459	-380.809967	-141.390823	901.891907	-419.155853	114.064011	1057.592041	524.078552	36.722412	900.302307	515.048584	232.496246
-435.897797	245.155350	958.024170	-438.701477	-18.448174	960.479492	-510.370087	255.182526	574.319458	-474.936890	-74.832733	582.013367	-495.105377	283.276947	86.269615	-543.056885	-116.672066	103.736931	-496.326233	351.416962	1442.933594	-446.229401	-66.960876	1459.603882	-412.915802	139.946899	1467.345337	-453.440002	141.508942	1762.548584	-539.630066	447.520630	1171.234375	-504.041840	-191.519730	1203.724854	-433.943817	392.095673	872.324402	-380.776886	-141.446518	901.890137	-419.101318	114.075912	1057.579346	524.128113	36.660870	900.267517	515.154419	232.430237
-435.867554	245.183456	958.013306	-438.721497	-18.374023	960.442566	-510.336426	255.145905	574.271362	-474.904205	-74.828407	582.008057	-495.058960	283.219543	86.182076	-543.051208	-116.645454	103.708611	-496.254150	351.448914	1442.925537	-446.170990	-66.923874	1459.639648	-412.846191	139.964172	1467.343262	-453.363190	141.611893	1762.470215	-539.580994	447.674225	1171.289795	-503.970734	-191.528839	1203.786621	-433.910614	392.523682	872.278748	-380.723938	-141.452316	901.909119	-419.078796	114.113762	1057.552368	524.178284	36.618610	900.259521	515.273438	232.374969
-435.773987	245.149933	958.013916	-438.632233	-18.423241	960.478760	-510.298218	255.146225	574.282349	-474.845978	-74.754494	582.007263	-495.032990	283.236694	86.221642	-543.009644	-116.617188	103.698662	-496.185669	351.478699	1442.948608	-446.142914	-66.895233	1459.694580	-412.801056	139.995377	1467.369385	-453.282806	141.619049	1762.535156	-539.505676	447.857208	1171.368408	-503.901978	-191.539551	1203.849976	-433.849518	392.969971	872.283142	-380.706116	-141.482376	901.946228	-419.000458	114.085457	1057.572998	524.234375	36.604195	900.273315	515.366150	232.369614
-435.710846	245.163696	958.047485	-438.577820	-18.440424	960.538757	-510.221436	255.172043	574.328186	-474.859039	-74.752663	582.025146	-495.036133	283.256226	86.290810	-542.990112	-116.594658	103.721451	-496.118622	351.483948	1443.031372	-446.117035	-66.890274	1459.754639	-412.744781	140.037537	1467.434814	-453.208282	141.682037	1762.562256	-539.441772	448.015411	1171.447144	-503.858429	-191.555237	1203.928955	-433.776337	393.456451	872.340820	-380.645111	-141.503769	902.058716	-418.953827	114.093079	1057.621948	524.212280	36.738365	900.302124	515.189697	232.884247
-435.595520	245.226349	958.106689	-438.558594	-18.397770	960.556885	-510.197266	255.169312	574.370422	-474.853363	-74.732666	582.037170	-495.062561	283.256134	86.303017	-542.962463	-116.566452	103.733757	-496.035309	351.513519	1443.086670	-446.064636	-66.872276	1459.834473	-412.700989	140.061859	1467.477539	-453.145142	141.725876	1762.582886	-539.375977	448.151794	1171.551392	-503.808411	-191.563660	1204.015747	-433.705750	393.898132	872.388184	-380.610321	-141.501785	902.137817	-418.898956	114.123894	1057.663086	524.233582	36.712368	900.310974	515.246765	232.882080
-435.550537	245.230133	958.123413	-438.515900	-18.382402	960.547546	-510.160187	255.197495	574.371887	-474.892731	-74.781784	582.049072	-495.064789	283.252838	86.287636	-542.943604	-116.544060	103.712128	-495.967316	351.530457	1443.099976	-446.042145	-66.844749	1459.882202	-412.624298	140.064835	1467.486816	-453.057800	141.774536	1762.575562	-539.314697	448.306122	1171.622559	-503.758118	-191.545380	1204.051392	-433.656403	394.322449	872.404358	-380.528320	-141.497559	902.205627	-418.860321	114.123695	1057.667847	524.395325	36.574154	900.302979	515.593445	232.362595
-435.459503	245.242096	958.097229	-438.453125	-18.372717	960.533813	-510.134552	255.182999	574.374573	-474.818390	-74.686562	582.009583	-495.062256	283.239868	86.261299	-542.881714	-116.506775	103.668953	-495.852448	351.553955	1443.097900	-445.979828	-66.776016	1459.883301	-412.544617	140.087021	1467.465698	-452.978638	141.817398	1762.555786	-539.211365	448.461945	1171.688232	-503.687134	-191.516205	1204.109497	-433.621490	394.718048	872.379333	-380.490173	-141.531281	902.209045	-418.774536	114.137100	1057.646240	524.340149	36.706165	900.281067	515.411194	232.856674
-435.385162	245.208221	958.047485	-438.395935	-18.388950	960.510681	-510.073273	255.157089	574.332214	-474.783539	-74.653801	581.980469	-495.047729	283.233826	86.241638	-542.813599	-116.475792	103.658432	-495.824982	351.481873	1442.966553	-445.920197	-66.747971	1459.889648	-412.439484	140.105515	1467.452515	-452.882751	141.860672	1762.534302	-539.096436	448.611023	1171.707764	-503.640533	-191.508514	1204.116089	-433.555328	395.144196	872.366699	-380.384460	-141.494553	902.226685	-418.690582	114.120567	1057.606323	524.472046	36.575314	900.260925	515.711853	232.375107
-435.309479	245.199448	958.033691	-438.380310	-18.375124	960.483765	-509.990356	255.183777	574.354675	-474.382874	-74.035393	581.846558	-495.014191	283.250519	86.268799	-542.388367	-116.301170	103.545357	-495.639954	351.588165	1443.098755	-445.878784	-66.728729	1459.914673	-412.336456	140.124741	1467.464722	-452.804108	141.893524	1762.531128	-538.956726	448.737122	1171.768921	-503.596588	-191.488434	1204.151489	-433.459381	395.554291	872.333984	-380.284668	-141.515747	902.309204	-418.624664	114.113861	1057.582275	524.491577	36.561577	900.249939	515.778992	232.344223
-435.237579	245.174240	958.041016	-438.327972	-18.385778	960.520813	-509.929901	255.175278	574.351257	-474.269073	-73.843933	581.847107	-494.986816	283.261383	86.289764	-542.301208	-116.247299	103.537666	-495.531525	351.609192	1443.139160	-445.814636	-66.716881	1459.960327	-412.266144	140.145813	1467.487305	-452.727997	141.928757	1762.551636	-538.859863	448.866241	1171.849243	-503.562256	-191.480591	1204.212402	-433.430023	395.983093	872.319946	-380.239197	-141.501511	902.378662	-418.569397	114.105812	1057.605713	524.564758	36.558258	900.264160	515.864319	232.359390
-435.171021	245.214706	958.119995	-438.309601	-18.359823	960.558105	-509.936066	255.207611	574.394409	-474.741058	-74.566940	582.055054	-495.038940	283.283264	86.318123	-542.744629	-116.412750	103.710815	-495.517517	351.562531	1443.058838	-445.757111	-66.677414	1460.017700	-412.180695	140.177246	1467.533813	-452.658295	141.961853	1762.567993	-538.789673	448.983154	1171.929443	-503.547668	-191.470581	1204.283081	-433.406647	396.356171	872.344971	-380.208862	-141.516769	902.462585	-418.560272	114.120552	1057.670166	524.625305	36.572876	900.249329	515.940002	232.402969
-435.101501	245.229599	958.156921	-438.292847	-18.336300	960.600952	-509.890808	255.211212	574.412903	-474.916382	-74.785629	582.104309	-495.036591	283.234558	86.292725	-542.817871	-116.381706	103.753441	-495.385010	351.600891	1443.115112	-445.711731	-66.660843	1460.092163	-412.098541	140.168930	1467.561768	-452.577393	141.975601	1762.589722	-538.697021	449.108673	1171.994507	-503.537292	-191.492981	1204.337402	-433.392212	396.699219	872.350769	-380.192932	-141.527328	902.535400	-418.533997	114.138580	1057.713135	524.679016	36.620335	900.234253	516.038025	232.393509
-435.029053	245.203217	958.166016	-438.257660	-18.367022	960.630493	-509.858429	255.186310	574.406433	-474.854889	-74.694305	582.080505	-495.023499	283.226227	86.307793	-542.744995	-116.339539	103.716942	-495.235992	351.631012	1443.159546	-445.641357	-66.648842	1460.110474	-411.997833	140.189453	1467.563232	-452.486267	142.030167	1762.528320	-538.572449	449.217560	1172.057861	-503.512512	-191.502136	1204.384155	-433.356323	397.012177	872.334534	-380.152618	-141.500961	902.565918	-418.480164	114.115051	1057.732422	524.737732	36.626736	900.237671	516.121887	232.447052
-434.945831	245.186401	958.107422	-438.209412	-18.363527	960.599976	-509.782715	255.196594	574.383728	-474.360260	-73.918922	581.894470	-494.988495	283.234222	86.286537	-542.274170	-116.153206	103.584106	-495.077362	351.652893	1443.148193	-445.578766	-66.622879	1460.104858	-411.877594	140.187088	1467.538940	-452.394196	142.046738	1762.512451	-538.418335	449.361847	1172.080078	-503.466888	-191.482742	1204.412964	-433.338287	397.380341	872.288208	-380.130219	-141.516052	902.549683	-418.382935	114.116089	1057.682007	524.785156	36.679836	900.238464	516.181091	232.486221
-434.867706	245.168365	958.049744	-438.156036	-18.434921	960.559937	-509.721802	255.222809	574.372131	-474.205444	-73.723198	581.822998	-494.968689	283.253662	86.312485	-542.127625	-116.092712	103.528793	-494.901245	351.688385	1443.121948	-445.507202	-66.591095	1460.090210	-411.756378	140.215866	1467.508911	-452.289886	142.020660	1762.545410	-538.237671	449.467346	1172.065430	-503.402466	-191.498306	1204.421387	-433.290436	397.708893	872.226135	-380.079559	-141.538681	902.556152	-418.282990	114.075615	1057.626831	524.809570	36.714447	900.222107	516.252747	232.536270
-434.762756	245.198166	958.043091	-438.096863	-18.421919	960.554871	-509.650757	255.193314	574.368408	-474.160950	-73.670334	581.845398	-494.960388	283.263550	86.308495	-542.066162	-116.081650	103.520187	-494.773926	351.733948	1443.111328	-445.427399	-66.566254	1460.091797	-411.654480	140.224625	1467.473999	-452.209961	142.038315	1762.526978	-538.092529	449.603668	1172.087524	-503.326630	-191.506683	1204.471680	-433.219055	397.979309	872.204712	-380.021301	-141.540207	902.583130	-418.187653	114.094200	1057.618408	524.846741	36.769768	900.210449	516.291687	232.586029
-434.686127	245.221085	958.069336	-438.078583	-18.400856	960.535583	-509.642761	255.221909	574.405090	-474.239349	-73.794548	581.829956	-495.006531	283.249298	86.301010	-542.128357	-116.074783	103.555763	-494.646149	351.751190	1443.125122	-445.339813	-66.542213	1460.149536	-411.572205	140.247482	1467.499878	-452.099182	142.119476	1762.461182	-537.950378	449.718597	1172.120728	-503.281830	-191.514145	1204.507324	-433.147186	398.217621	872.199707	-380.001740	-141.558212	902.636841	-418.145782	114.095261	1057.623169	524.912170	36.767673	900.205017	516.400635	232.596191
-434.571564	245.271881	958.132996	-438.040192	-18.373032	960.576477	-509.627380	255.222916	574.426270	-474.203705	-73.772758	581.905945	-495.006226	283.254669	86.336807	-542.175293	-116.068428	103.577003	-494.560425	351.766510	1443.171265	-445.294067	-66.514809	1460.219604	-411.474243	140.263367	1467.547974	-451.946411	142.195328	1762.538086	-537.836853	449.855042	1172.176392	-503.248627	-191.495499	1204.569336	-433.082855	398.433563	872.227905	-380.000244	-141.552139	902.716248	-418.101471	114.121208	1057.681519	524.968811	36.845577	900.175537	516.488403	232.647751
-434.484863	245.313614	958.175232	-438.054199	-18.322586	960.594421	-509.568817	255.240067	574.464600	-474.600952	-74.430595	582.030151	-495.026703	283.216461	86.334801	-542.487793	-116.159431	103.676651	-494.441376	351.772339	1443.211426	-445.227417	-66.526169	1460.293945	-411.402496	140.280136	1467.583618	-451.848755	142.206802	1762.554932	-537.713623	449.946594	1172.247559	-503.250854	-191.526382	1204.647461	-433.013885	398.610931	872.243103	-379.997467	-141.604263	902.770203	-418.074890	114.151466	1057.713501	524.926392	37.007034	900.192017	516.326538	233.209930
-434.400696	245.298264	958.187927	-438.000122	-18.344099	960.598083	-509.515564	255.274780	574.479736	-474.213531	-73.822021	581.904846	-494.986969	283.235016	86.347679	-542.130920	-116.029953	103.570496	-494.308014	351.792419	1443.216431	-445.177185	-66.532425	1460.314331	-411.305725	140.309219	1467.582153	-451.760620	142.179230	1762.622192	-537.547180	450.008820	1172.258911	-503.179108	-191.541504	1204.690430	-432.896515	398.790527	872.227539	-380.001984	-141.638779	902.768066	-417.996643	114.127434	1057.719971	525.058411	36.929783	900.194824	516.687805	232.781265
-434.341827	245.279022	958.126648	-437.938446	-18.370749	960.572632	-509.444397	255.284485	574.453613	-474.022491	-73.604721	581.863525	-494.957489	283.228455	86.320442	-541.948425	-115.989845	103.539833	-494.080902	351.887543	1443.316895	-445.121063	-66.493500	1460.273193	-411.227356	140.315323	1467.560547	-451.651550	142.239182	1762.521362	-537.370239	450.057190	1172.289429	-503.120728	-191.546005	1204.729614	-432.803009	398.961090	872.163696	-380.000885	-141.702835	902.740112	-417.912689	114.117661	1057.672119	524.996765	37.132568	900.173584	516.466431	233.375977
-434.226837	245.304428	958.106750	-437.877228	-18.353046	960.564209	-509.401215	255.307327	574.414307	-474.045929	-73.685860	581.832947	-494.948639	283.228149	86.309601	-541.967651	-115.996689	103.562065	-493.964508	351.909882	1443.270142	-445.046967	-66.456375	1460.267334	-411.148529	140.319229	1467.519775	-451.533325	142.231735	1762.558350	-537.209900	450.125427	1172.265015	-503.053833	-191.565994	1204.723999	-432.673767	399.062378	872.123718	-379.980927	-141.692581	902.707520	-417.809387	114.139534	1057.655151	525.060852	37.047886	900.145874	516.760986	232.925674
-434.130920	245.331085	958.113281	-437.817383	-18.325819	960.546265	-509.389130	255.349030	574.408752	-474.037323	-73.734993	581.814514	-494.973267	283.232788	86.292503	-541.971375	-115.973358	103.553520	-493.817566	351.950653	1443.284668	-444.972046	-66.444199	1460.258667	-411.063599	140.335281	1467.514526	-451.425964	142.264084	1762.546997	-537.042542	450.194733	1172.270996	-503.004700	-191.511398	1204.746826	-432.560760	399.174500	872.119141	-379.967255	-141.746979	902.697937	-417.727783	114.154785	1057.648804	525.020264	37.311932	900.123779	516.542175	233.564194
-433.991638	245.357529	958.155029	-437.723907	-18.296120	960.579468	-509.335205	255.355087	574.458252	-473.995148	-73.691025	581.819092	-494.965607	283.233490	86.312340	-541.926147	-115.948708	103.541321	-493.707306	351.971741	1443.308716	-444.912109	-66.430710	1460.297119	-410.990295	140.339752	1467.533325	-451.308167	142.285522	1762.550171	-536.894348	450.225616	1172.303223	-502.980713	-191.519470	1204.771118	-432.434082	399.212128	872.137756	-379.951263	-141.747757	902.721802	-417.637604	114.176933	1057.691284	525.057983	37.410931	900.096375	516.611206	233.627625
-433.904999	245.373184	958.189331	-437.678162	-18.294964	960.603943	-509.271515	255.361679	574.478088	-474.390198	-74.291412	581.977844	-494.934814	283.245270	86.320633	-542.250122	-116.042679	103.681671	-493.572937	351.985596	1443.373169	-444.886139	-66.432938	1460.341064	-410.900696	140.354141	1467.585938	-451.203186	142.316956	1762.565186	-536.742249	450.268555	1172.331787	-502.982635	-191.500626	1204.799438	-432.295746	399.256287	872.180298	-379.929413	-141.798279	902.767029	-417.592133	114.179131	1057.724487	525.061768	37.472988	900.095398	516.678040	233.710159
-433.832184	245.391205	958.188293	-437.670715	-18.297201	960.593262	-509.198639	255.373428	574.518494	-474.038025	-73.740189	581.902771	-494.945618	283.256287	86.356750	-541.994690	-115.924591	103.637138	-493.492798	352.000275	1443.360352	-444.847839	-66.443497	1460.342773	-410.834625	140.373489	1467.598999	-451.118256	142.339951	1762.572266	-536.607971	450.300385	1172.347412	-502.951965	-191.521729	1204.808228	-432.158417	399.301117	872.206848	-379.944275	-141.874832	902.781372	-417.544800	114.178757	1057.717407	525.137756	37.438553	900.093994	517.006287	233.248550
-433.735382	245.372971	958.173218	-437.609253	-18.291981	960.584595	-509.146759	255.403320	574.501465	-473.859283	-73.472519	581.823730	-494.914642	283.271332	86.383369	-541.813110	-115.834938	103.588142	-493.381561	352.015594	1443.338989	-444.778961	-66.421883	1460.325928	-410.763580	140.379303	1467.591797	-451.023895	142.370361	1762.564331	-536.478455	450.324280	1172.311157	-502.920898	-191.521744	1204.811279	-432.007782	399.325073	872.197815	-379.918549	-141.926178	902.768555	-417.459229	114.172150	1057.704346	524.978821	37.591755	900.079041	516.745667	233.857910
-433.627808	245.395615	958.165527	-437.539429	-18.270332	960.553345	-509.085175	255.412918	574.489441	-473.825012	-73.435318	581.836548	-494.936401	283.257996	86.357574	-541.799561	-115.814270	103.581108	-493.264862	352.044189	1443.283325	-444.740143	-66.391495	1460.316284	-410.664368	140.380264	1467.553467	-450.910431	142.410233	1762.542114	-536.328613	450.326630	1172.282227	-502.911621	-191.503265	1204.815552	-431.845184	399.285980	872.182861	-379.899414	-141.987427	902.744690	-417.365295	114.182831	1057.683960	524.937195	37.728683	900.047974	516.746338	233.976471
-433.514587	245.369919	958.145264	-437.451935	-18.251669	960.565186	-509.040405	255.424362	574.482056	-473.772980	-73.342194	581.808350	-494.944061	283.255585	86.363770	-541.715576	-115.771431	103.567970	-493.247406	352.001678	1443.151245	-444.667755	-66.372887	1460.343750	-410.564789	140.393372	1467.541992	-450.783447	142.485092	1762.452637	-536.193420	450.353210	1172.252808	-502.888000	-191.512115	1204.834839	-431.677612	399.207855	872.170105	-379.890686	-141.993790	902.734375	-417.268738	114.189644	1057.680420	524.863220	37.810970	900.011169	516.783447	234.041321
-433.419739	245.420593	958.182861	-437.383453	-18.220297	960.568604	-509.042023	255.441086	574.496704	-474.303741	-74.156898	581.980591	-494.932312	283.222168	86.337669	-542.207275	-115.942154	103.717384	-493.039673	352.084412	1443.287598	-444.623322	-66.362350	1460.373291	-410.481659	140.396698	1467.552856	-450.670776	142.510803	1762.451416	-536.057190	450.295532	1172.228760	-502.862579	-191.489090	1204.866821	-431.480438	399.128937	872.153870	-379.870941	-142.006012	902.750549	-417.193665	114.216179	1057.702271	524.791138	37.871262	900.000549	516.827087	234.137207
-433.336060	245.432373	958.206421	-437.323853	-18.170433	960.610779	-508.967712	255.450058	574.490845	-473.837708	-73.395859	581.848511	-494.930847	283.212463	86.347374	-541.766785	-115.774231	103.617584	-492.927246	352.099548	1443.318115	-444.560211	-66.339554	1460.392944	-410.405731	140.410309	1467.564209	-450.565674	142.547974	1762.467163	-535.950134	450.254944	1172.218628	-502.854553	-191.505692	1204.906860	-431.297913	399.042297	872.157471	-379.878632	-142.036621	902.773071	-417.127136	114.252472	1057.735962	524.683716	37.973213	900.011353	516.836426	234.216537
-433.273834	245.411362	958.191467	-437.267395	-18.186453	960.632568	-508.920654	255.482651	574.510620	-474.130615	-73.900223	581.984192	-494.902405	283.219055	86.365448	-542.037781	-115.835678	103.704697	-492.840393	352.112457	1443.288452	-444.521210	-66.345955	1460.399780	-410.329315	140.396591	1467.576660	-450.473938	142.569794	1762.469238	-535.826721	450.256409	1172.200317	-502.834412	-191.518387	1204.914795	-431.132935	398.946014	872.169189	-379.888123	-142.048325	902.791870	-417.057922	114.247093	1057.737427	524.639282	38.085762	899.997498	516.861023	234.352173
-433.225677	245.473877	958.185547	-437.288147	-18.163843	960.587341	-508.882080	255.474213	574.518188	-474.307861	-74.209236	582.023865	-494.893982	283.244171	86.410950	-542.207031	-115.911400	103.783630	-492.726196	352.126495	1443.302490	-444.477936	-66.343239	1460.393677	-410.264435	140.411331	1467.566284	-450.389404	142.600967	1762.462280	-535.700684	450.213928	1172.170532	-502.811157	-191.524155	1204.925171	-430.937531	398.841461	872.177856	-379.918457	-142.100037	902.776184	-417.015320	114.269646	1057.706665	524.505066	38.161682	899.988220	516.866028	234.426880
-433.150085	245.482208	958.171448	-437.251434	-18.144627	960.540161	-508.815277	255.529541	574.528992	-473.758118	-73.350616	581.833130	-494.923645	283.235352	86.398827	-541.688232	-115.685722	103.627846	-492.629547	352.145813	1443.273438	-444.448944	-66.334824	1460.402832	-410.156982	140.400726	1467.557251	-450.274902	142.620880	1762.464233	-535.548950	450.171326	1172.102051	-502.793274	-191.510117	1204.930054	-430.720398	398.670288	872.204834	-379.918549	-142.098785	902.783142	-416.947266	114.268227	1057.673950	524.391907	38.253780	899.962036	516.868225	234.556168
-433.025604	245.517395	958.191895	-437.165283	-18.120592	960.539795	-508.760162	255.517731	574.546814	-473.506897	-73.010567	581.789917	-494.891754	283.205139	86.381004	-541.527832	-115.622772	103.588287	-492.500641	352.161438	1443.260620	-444.371887	-66.343872	1460.428955	-410.047546	140.409790	1467.560669	-450.172424	142.655319	1762.451660	-535.405945	450.100525	1172.067871	-502.787720	-191.495178	1204.944458	-430.516205	398.472900	872.234619	-379.916321	-142.130615	902.786072	-416.854401	114.287582	1057.686279	524.326172	38.352627	899.936768	516.899658	234.643539
-432.929962	245.549774	958.211243	-437.067383	-18.123203	960.558960	-508.714233	255.505447	574.546448	-473.833801	-73.609932	581.943909	-494.904846	283.205292	86.371567	-541.871582	-115.745323	103.697525	-492.372589	352.166626	1443.259888	-444.301758	-66.317368	1460.475220	-409.942230	140.402817	1467.575928	-450.050323	142.645477	1762.519165	-535.264160	450.077332	1172.050049	-502.765686	-191.511169	1205.009033	-430.298157	398.245209	872.267029	-379.901245	-142.141800	902.830566	-416.781433	114.302887	1057.709961	524.218506	38.443428	899.931824	516.906738	234.746231
-432.904968	245.558899	958.239380	-437.050171	-18.112049	960.582581	-508.719452	255.571350	574.541443	-473.983093	-73.781410	581.978027	-494.921722	283.232513	86.400002	-541.948242	-115.760620	103.748840	-492.259796	352.188690	1443.293701	-444.249725	-66.299629	1460.508789	-409.865479	140.422806	1467.593140	-449.955750	142.677261	1762.528809	-535.128052	450.014496	1172.048706	-502.746490	-191.496262	1205.059814	-430.091156	397.981415	872.340088	-379.933075	-142.158539	902.859619	-416.753937	114.310707	1057.734741	524.120300	38.543514	899.936584	516.915405	234.825455
-432.828644	245.585175	958.251526	-436.988068	-18.053562	960.591003	-508.715179	255.626038	574.567078	-473.935883	-73.690041	581.980835	-494.943207	283.251587	86.395721	-541.917480	-115.730423	103.759827	-492.158691	352.206390	1443.307739	-444.191071	-66.287224	1460.526001	-409.786987	140.424515	1467.592163	-449.873077	142.711563	1762.527710	-534.988281	449.997681	1172.057251	-502.744629	-191.486969	1205.101074	-429.924469	397.751892	872.369446	-379.933411	-142.166122	902.873840	-416.684570	114.350777	1057.744995	524.028748	38.658543	899.945801	516.904419	234.921692
-432.792511	245.606323	958.238831	-436.985199	-18.026184	960.573914	-508.673035	255.640274	574.546631	-473.923523	-73.661522	581.930908	-494.932587	283.265106	86.399124	-541.879395	-115.685539	103.738258	-492.038239	352.232574	1443.315186	-444.102539	-66.272041	1460.537964	-409.698059	140.413605	1467.567871	-449.764801	142.753555	1762.516602	-534.820862	449.898895	1172.015991	-502.725464	-191.467026	1205.093018	-429.593018	397.385284	872.444885	-379.958679	-142.188278	902.847900	-416.645325	114.370789	1057.726440	523.888000	38.786392	899.929382	516.874939	235.014359
-432.684204	245.624908	958.238525	-436.895447	-18.027643	960.585327	-508.626923	255.623032	574.549500	-473.598877	-73.119804	581.814819	-494.885864	283.238129	86.400795	-541.504517	-115.546379	103.638596	-491.916077	352.229706	1443.299927	-444.043701	-66.258247	1460.518311	-409.615387	140.410828	1467.565796	-449.661713	142.779984	1762.503906	-534.668213	449.837708	1171.988159	-502.696747	-191.479492	1205.111328	-429.445923	397.189087	872.413025	-379.959991	-142.184601	902.843811	-416.554291	114.382538	1057.733521	523.765625	38.885990	899.903137	516.848083	235.181244
-432.637299	245.658676	958.231995	-436.866272	-18.012451	960.545837	-508.615112	255.668442	574.576111	-473.495209	-72.904465	581.764893	-494.914276	283.257660	86.402641	-541.449341	-115.521049	103.611732	-491.773926	352.260193	1443.293457	-443.974579	-66.252670	1460.535522	-409.488708	140.418015	1467.564453	-449.544342	142.838776	1762.422119	-534.515747	449.772034	1171.933105	-502.667419	-191.487610	1205.112671	-429.206482	396.899384	872.462341	-379.977264	-142.232193	902.849182	-416.506134	114.393272	1057.708618	523.647217	38.984238	899.914124	516.864075	235.240967
-432.572327	245.664902	958.246704	-436.836670	-18.001478	960.561890	-508.547791	255.610504	574.567017	-473.514099	-72.905251	581.854492	-494.880646	283.261749	86.394043	-541.429749	-115.455444	103.631943	-491.679779	352.293457	1443.301392	-443.900452	-66.224808	1460.552368	-409.399353	140.424271	1467.567017	-449.425079	142.857605	1762.427979	-534.376404	449.730377	1171.900879	-502.644043	-191.508316	1205.140137	-429.010651	396.624817	872.506531	-379.968262	-142.213898	902.869263	-416.470856	114.400146	1057.726318	523.632019	39.001534	899.877197	517.123779	234.896713
-432.547302	245.696625	958.257568	-436.823853	-18.000669	960.578369	-508.538574	255.651291	574.562378	-473.596771	-72.909523	581.879456	-494.889709	283.239624	86.388748	-541.491455	-115.460564	103.681801	-491.608337	352.302124	1443.287231	-443.834320	-66.230095	1460.558960	-409.324066	140.439209	1467.574341	-449.322052	142.878845	1762.437988	-534.238098	449.669800	1171.863647	-502.626892	-191.503586	1205.190308	-428.838928	396.307037	872.556519	-379.997986	-142.237595	902.885986	-416.451385	114.417595	1057.739868	523.526733	39.115948	899.882996	517.117371	234.966156
-432.508911	245.696899	958.265076	-436.815155	-17.948711	960.589417	-508.490051	255.658218	574.569458	-473.640442	-72.956886	581.906311	-494.888763	283.238678	86.389893	-541.484741	-115.449402	103.695465	-491.526733	352.315735	1443.282349	-443.749878	-66.207840	1460.566650	-409.247955	140.457916	1467.584717	-449.216064	142.899231	1762.445068	-534.119568	449.644257	1171.835938	-502.590973	-191.528717	1205.203857	-428.701080	396.008942	872.562500	-380.022369	-142.252823	902.874329	-416.421814	114.442986	1057.748047	523.385559	39.225666	899.854736	517.075195	235.110519
-432.475403	245.716919	958.251709	-436.797791	-17.939537	960.556458	-508.477875	255.673035	574.578613	-473.665466	-72.921120	581.870544	-494.893433	283.230957	86.418846	-541.504456	-115.444611	103.661766	-491.413666	352.352631	1443.292603	-443.656677	-66.195488	1460.567627	-409.160095	140.446838	1467.553955	-449.103668	142.916763	1762.437378	-533.977722	449.609344	1171.802246	-502.557831	-191.511475	1205.194092	-428.544098	395.717590	872.580566	-380.027557	-142.262192	902.842346	-416.373352	114.448708	1057.720581	523.253174	39.317947	899.818665	517.020020	235.209656
-432.430939	245.749466	958.252197	-436.772797	-17.921261	960.529480	-508.485352	255.645111	574.557434	-473.643555	-72.896835	581.840820	-494.888458	283.240234	86.423721	-541.469910	-115.426437	103.641052	-491.312531	352.355896	1443.278687	-443.579407	-66.178268	1460.552856	-409.068878	140.455841	1467.550781	-448.982605	142.926483	1762.419434	-533.802551	449.570068	1171.759888	-502.496216	-191.511932	1205.197998	-428.393066	395.436249	872.613708	-380.041992	-142.246933	902.821045	-416.331207	114.462379	1057.706055	523.126892	39.426388	899.767273	516.997192	235.302628
-432.410614	245.784058	958.255188	-436.781219	-17.845158	960.505554	-508.446533	255.698288	574.586487	-473.562775	-72.757866	581.806946	-494.889740	283.240417	86.429016	-541.397095	-115.408112	103.599503	-491.210754	352.372101	1443.279419	-443.512238	-66.172523	1460.566162	-408.959198	140.491379	1467.552246	-448.855835	142.932251	1762.417480	-533.647461	449.523926	1171.711670	-502.448578	-191.506973	1205.209351	-428.233887	395.156891	872.631226	-380.038757	-142.226074	902.813171	-416.300323	114.505325	1057.691040	523.002930	39.504868	899.757935	516.965210	235.422089
-432.354675	245.804260	958.282715	-436.752289	-17.846310	960.538086	-508.431732	255.721237	574.607483	-473.498566	-72.653191	581.822144	-494.893066	283.222382	86.411285	-541.360107	-115.404915	103.580460	-491.099365	352.407898	1443.313110	-443.441010	-66.154663	1460.588379	-408.869720	140.508194	1467.576416	-448.740509	142.907944	1762.492188	-533.523071	449.483185	1171.691895	-502.395996	-191.504440	1205.242432	-428.048767	394.844788	872.658508	-380.059601	-142.268875	902.824951	-416.261963	114.514862	1057.721802	522.828308	39.743401	899.728821	516.662292	236.080627
-432.330811	245.810089	958.305786	-436.731842	-17.847799	960.583862	-508.403137	255.736984	574.595093	-473.506104	-72.620705	581.872131	-494.893768	283.224365	86.430359	-541.337891	-115.384804	103.631775	-491.012604	352.434357	1443.340942	-443.368103	-66.132332	1460.650757	-408.802948	140.516495	1467.591553	-448.617737	142.959824	1762.442383	-533.420288	449.429108	1171.678345	-502.359436	-191.508087	1205.315186	-427.870483	394.550934	872.699585	-380.091125	-142.261292	902.853394	-416.237396	114.525215	1057.755737	522.661316	39.860214	899.723450	516.585876	236.183563
-432.304688	245.867950	958.343140	-436.749725	-17.836988	960.616760	-508.410187	255.748322	574.606018	-473.592560	-72.656601	581.879578	-494.909912	283.242432	86.422577	-541.337646	-115.379219	103.618683	-490.939453	352.454224	1443.353271	-443.297363	-66.127357	1460.681030	-408.730042	140.533630	1467.612427	-448.493530	142.943207	1762.523682	-533.323730	449.391449	1171.688477	-502.317413	-191.483154	1205.361328	-427.725342	394.244080	872.725647	-380.114349	-142.271606	902.883667	-416.237366	114.554802	1057.791626	522.547913	39.956951	899.687866	516.539490	236.330292
-432.301453	245.865204	958.341492	-436.750641	-17.819153	960.626404	-508.444611	255.768768	574.592468	-473.655487	-72.722168	581.906616	-494.908264	283.225250	86.414528	-541.391357	-115.410637	103.638908	-490.853455	352.470093	1443.365723	-443.228424	-66.094604	1460.711914	-408.630157	140.559784	1467.625854	-448.328430	142.957397	1762.591064	-533.211914	449.339874	1171.671875	-502.265228	-191.471390	1205.409058	-427.567505	393.979126	872.777405	-380.137543	-142.297043	902.904846	-416.228363	114.566162	1057.794189	522.457947	40.073826	899.652344	516.500427	236.449127
-432.264099	245.853485	958.328613	-436.749481	-17.813192	960.615784	-508.460388	255.702332	574.591980	-473.764221	-72.826248	581.934631	-494.888000	283.212463	86.399811	-541.420227	-115.405037	103.650612	-490.836609	352.392975	1443.221191	-443.134491	-66.086365	1460.730469	-408.534912	140.579971	1467.629761	-448.178467	142.960785	1762.599609	-533.112122	449.308136	1171.653076	-502.197662	-191.467407	1205.436768	-427.415802	393.691803	872.834778	-380.132416	-142.307404	902.901428	-416.196411	114.561432	1057.780029	522.343384	40.166878	899.625793	516.485046	236.533264
-432.226807	245.873398	958.324463	-436.727020	-17.822668	960.610352	-508.467133	255.694168	574.597229	-473.743591	-72.722305	581.904480	-494.889343	283.236145	86.407310	-541.355164	-115.384895	103.608627	-490.727570	352.412933	1443.241455	-443.060486	-66.065979	1460.728149	-408.426178	140.594803	1467.628784	-448.049500	143.025024	1762.482910	-533.005920	449.241516	1171.628052	-502.153290	-191.480255	1205.459961	-427.280304	393.417908	872.864746	-380.115417	-142.311218	902.906738	-416.155762	114.564873	1057.773315	522.214722	40.302887	899.579163	516.434326	236.674316
-432.197174	245.889969	958.313538	-436.738068	-17.819923	960.622192	-508.469116	255.710663	574.601135	-473.810272	-72.794708	581.934631	-494.850922	283.221527	86.410698	-541.396606	-115.406624	103.626305	-490.613617	352.444122	1443.249756	-442.969910	-66.042366	1460.748535	-408.346375	140.610214	1467.627563	-447.884399	143.046005	1762.520752	-532.902405	449.177277	1171.647339	-502.099945	-191.465973	1205.498291	-427.138275	393.182129	872.904602	-380.105713	-142.320313	902.925903	-416.126678	114.579781	1057.770020	522.093872	40.350689	899.575012	516.401245	236.776245
-432.200714	245.894989	958.333435	-436.777252	-17.791088	960.608154	-508.530396	255.773224	574.631470	-473.890930	-72.789604	581.935486	-494.905884	283.255890	86.422455	-541.444519	-115.400169	103.633751	-490.519653	352.470245	1443.271973	-442.908661	-66.038071	1460.768433	-408.280396	140.620819	1467.628174	-447.740295	143.073364	1762.510620	-532.809631	449.143524	1171.635254	-502.063324	-191.482208	1205.528687	-426.987946	392.917664	872.935791	-380.102600	-142.340530	902.949951	-416.133301	114.581367	1057.770264	521.949280	40.446922	899.573853	516.360718	236.876251
-432.199524	245.919220	958.350586	-436.790771	-17.778326	960.616821	-508.553650	255.792740	574.622498	-473.950226	-72.787834	581.937622	-494.903687	283.262268	86.414696	-541.415833	-115.381607	103.629875	-490.438538	352.494720	1443.280029	-442.845795	-66.013504	1460.770996	-408.202789	140.662231	1467.628296	-447.604828	143.093735	1762.493530	-532.710876	449.106812	1171.606689	-502.037872	-191.496552	1205.577393	-426.858765	392.669983	872.943115	-380.090759	-142.326477	902.948608	-416.123566	114.595345	1057.780273	521.803467	40.601059	899.549072	516.286926	237.030441
-432.172791	245.955490	958.361145	-436.813751	-17.697233	960.593689	-508.604279	255.747772	574.598450	-473.908661	-72.696342	581.932129	-494.909424	283.257172	86.422577	-541.370239	-115.356003	103.599922	-490.335449	352.507019	1443.276489	-442.753540	-65.981255	1460.791382	-408.100250	140.686523	1467.622437	-447.448120	143.120331	1762.497925	-532.634705	449.073608	1171.614380	-501.969360	-191.508301	1205.601440	-426.737396	392.430725	872.955200	-380.066833	-142.310379	902.970520	-416.110291	114.637886	1057.771851	521.755920	40.616291	899.532043	516.518005	236.599899
-432.154083	245.954422	958.357605	-436.816528	-17.690325	960.596436	-508.636810	255.772232	574.630920	-473.829559	-72.591118	581.924805	-494.907318	283.271515	86.399529	-541.357178	-115.349289	103.586823	-490.224243	352.515656	1443.287964	-442.676331	-65.986946	1460.791016	-408.014130	140.684479	1467.639160	-447.317902	143.136475	1762.442139	-532.541748	449.026306	1171.596680	-501.914001	-191.485214	1205.614746	-426.616333	392.201233	872.992310	-380.050293	-142.311218	902.966980	-416.086487	114.641350	1057.768555	521.667053	40.705330	899.537720	516.503357	236.669495
-432.106628	245.990570	958.367981	-436.800323	-17.705769	960.642883	-508.661011	255.762543	574.637695	-473.926758	-72.745377	581.924438	-494.870697	283.266724	86.406578	-541.429382	-115.395340	103.606468	-490.128754	352.548920	1443.297607	-442.606598	-65.952820	1460.790649	-407.936310	140.701767	1467.627197	-447.162323	143.144287	1762.455322	-532.432373	448.987823	1171.566406	-501.861542	-191.508514	1205.636108	-426.507721	392.003876	873.014282	-380.034241	-142.323349	902.972717	-416.060303	114.662956	1057.797974	521.553101	40.822369	899.543030	516.440063	236.819458
-432.125732	245.960663	958.369324	-436.811615	-17.712236	960.653687	-508.664185	255.722458	574.635254	-473.919861	-72.740364	581.894531	-494.876556	283.259644	86.425072	-541.436035	-115.387245	103.611519	-490.015839	352.576080	1443.322510	-442.534424	-65.938957	1460.805664	-407.847778	140.724762	1467.652954	-447.003906	143.118744	1762.531006	-532.350647	448.969147	1171.556519	-501.805267	-191.527054	1205.654541	-426.429718	391.852356	873.045166	-380.029633	-142.328766	902.984802	-416.063263	114.648651	1057.801758	521.479370	40.941750	899.550354	516.416870	236.907639
-432.094208	245.966034	958.371216	-436.816498	-17.705500	960.667480	-508.700256	255.738022	574.639709	-473.862854	-72.750694	581.924377	-494.861237	283.261749	86.408829	-541.406006	-115.392204	103.611320	-489.946564	352.578217	1443.315186	-442.478638	-65.945557	1460.807861	-407.800995	140.758987	1467.650146	-446.860138	143.130966	1762.523926	-532.261536	448.980225	1171.548950	-501.750458	-191.514450	1205.700317	-426.310242	391.658325	873.068970	-380.050629	-142.337387	902.989380	-416.051331	114.656647	1057.809814	521.389771	41.047501	899.553955	516.358948	237.009995
-432.110474	245.974289	958.370667	-436.829224	-17.709326	960.675293	-508.685272	255.754059	574.632080	-473.854645	-72.759102	581.916077	-494.870270	283.264648	86.398987	-541.376343	-115.421684	103.611664	-489.857025	352.593079	1443.308228	-442.416138	-65.906357	1460.809692	-407.718109	140.760880	1467.633057	-446.709961	143.157593	1762.505615	-532.179138	448.978516	1171.531250	-501.718964	-191.516663	1205.702759	-426.199738	391.501160	873.060364	-380.043518	-142.360229	902.986084	-416.053955	114.661972	1057.811157	521.306335	41.155193	899.561768	516.317932	237.123947
-432.114471	246.006210	958.354370	-436.883667	-17.687067	960.642578	-508.736938	255.787643	574.630249	-473.857635	-72.741882	581.887207	-494.935974	283.299194	86.367928	-541.405945	-115.412567	103.633926	-489.688385	352.673309	1443.442139	-442.350189	-65.913704	1460.817749	-407.631134	140.769821	1467.627441	-446.557800	143.171494	1762.491699	-532.084534	448.948181	1171.524414	-501.666412	-191.484970	1205.733643	-426.116425	391.361542	873.069702	-380.011383	-142.351349	902.983032	-416.066437	114.679077	1057.783569	521.239868	41.265121	899.556458	516.241882	237.262344
-432.067474	246.037781	958.372742	-436.872894	-17.664648	960.630005	-508.738464	255.788315	574.630371	-473.879089	-72.786835	581.897949	-494.895844	283.270355	86.375175	-541.406250	-115.440804	103.622772	-489.584564	352.690063	1443.435303	-442.267120	-65.891983	1460.818604	-407.552704	140.760361	1467.610229	-446.412811	143.234116	1762.405762	-531.998718	448.949738	1171.529541	-501.612640	-191.487885	1205.743896	-426.027130	391.196198	873.070984	-379.993805	-142.381241	902.972168	-416.033020	114.691902	1057.785767	521.168030	41.361092	899.544983	516.183899	237.385880
-432.042664	246.061157	958.371399	-436.859039	-17.654449	960.618042	-508.763916	255.839920	574.677551	-473.836578	-72.721581	581.893921	-494.928802	283.280090	86.406670	-541.387756	-115.423698	103.613129	-489.487732	352.685303	1443.445557	-442.216461	-65.894150	1460.821777	-407.457184	140.770233	1467.612183	-446.273407	143.254547	1762.387695	-531.921570	448.931122	1171.530029	-501.577148	-191.480896	1205.758179	-425.950958	391.063721	873.065063	-379.971008	-142.378281	902.973572	-416.008270	114.703812	1057.778076	521.099915	41.434994	899.559692	516.114319	237.444977
-432.001404	246.088303	958.372131	-436.877197	-17.642496	960.611816	-508.755981	255.823807	574.700073	-473.860474	-72.686691	581.889526	-494.921906	283.278595	86.429977	-541.409119	-115.425499	103.584419	-489.393311	352.715820	1443.469360	-442.149719	-65.866821	1460.825562	-407.393494	140.780869	1467.606567	-446.116302	143.268188	1762.369751	-531.836182	448.944183	1171.538940	-501.541565	-191.458664	1205.771729	-425.881165	391.000977	873.093689	-379.979004	-142.367996	902.979065	-415.993073	114.716507	1057.774658	521.099548	41.519592	899.551331	516.112732	237.540787
-432.001617	246.081375	958.373596	-436.869446	-17.647840	960.654602	-508.751648	255.793991	574.665466	-473.918091	-72.723816	581.901794	-494.907318	283.275726	86.427727	-541.425537	-115.405670	103.604591	-489.332886	352.733521	1443.481201	-442.109985	-65.856575	1460.850342	-407.344147	140.787415	1467.600586	-445.969269	143.247208	1762.482178	-531.780151	448.952362	1171.537354	-501.511780	-191.452362	1205.802490	-425.851563	390.926025	873.085266	-379.987244	-142.364960	902.989197	-415.990082	114.726341	1057.796875	521.090881	41.618526	899.546875	516.060547	237.636459
-432.015778	246.092087	958.378296	-436.895020	-17.643578	960.638123	-508.763885	255.822403	574.658997	-473.990143	-72.765762	581.906799	-494.926971	283.277985	86.397591	-541.471191	-115.414093	103.617752	-489.240784	352.763336	1443.480347	-442.054443	-65.858643	1460.859375	-407.263306	140.796631	1467.606079	-445.807770	143.257751	1762.480469	-531.705505	448.982330	1171.551270	-501.486481	-191.464523	1205.806519	-425.817963	390.903381	873.079590	-380.005524	-142.370667	902.992859	-415.998810	114.724937	1057.788940	521.101440	41.648235	899.547546	516.040161	237.683121
-431.971985	246.083862	958.377686	-436.898071	-17.632605	960.635559	-508.764038	255.819778	574.657593	-474.041168	-72.796547	581.909546	-494.912720	283.277100	86.384819	-541.444458	-115.429207	103.595428	-489.166534	352.752014	1443.482788	-441.987183	-65.861633	1460.876343	-407.194214	140.794403	1467.603149	-445.678284	143.271606	1762.424316	-531.634277	448.995392	1171.540039	-501.441315	-191.443649	1205.831055	-425.776917	390.870697	873.082153	-380.015747	-142.364090	903.004089	-415.975342	114.722252	1057.786743	521.120361	41.732693	899.546814	516.028381	237.750595
-431.968628	246.068039	958.364624	-436.877777	-17.640211	960.646790	-508.772552	255.813782	574.667175	-474.033447	-72.798195	581.916626	-494.915619	283.280670	86.378853	-541.471313	-115.408386	103.612640	-489.075623	352.760284	1443.474365	-441.915100	-65.846359	1460.894287	-407.112610	140.773300	1467.603760	-445.507233	143.268478	1762.473267	-531.546387	448.980133	1171.531616	-501.414276	-191.445694	1205.835571	-425.723328	390.846619	873.067749	-380.009583	-142.359970	903.001648	-415.957703	114.720688	1057.784790	521.022034	41.927238	899.552856	515.724731	238.284622
-431.915955	246.074493	958.384399	-436.832794	-17.644556	960.656616	-508.756714	255.781403	574.669800	-474.004364	-72.774811	581.924377	-494.897369	283.268005	86.412041	-541.437012	-115.417114	103.604607	-489.000824	352.776184	1443.490479	-441.872070	-65.847420	1460.897705	-407.035370	140.778503	1467.603638	-445.371399	143.272827	1762.476318	-531.476807	448.969879	1171.537964	-501.391113	-191.462769	1205.878418	-425.692657	390.877716	873.082031	-379.997986	-142.348038	903.000549	-415.903992	114.717377	1057.798706	521.040894	41.964680	899.545532	515.698547	238.360855
-431.898987	246.083878	958.390137	-436.845856	-17.633303	960.630493	-508.748749	255.782150	574.687073	-473.963776	-72.729607	581.907593	-494.896179	283.264740	86.417885	-541.397095	-115.411530	103.582336	-488.947540	352.764252	1443.464966	-441.801270	-65.838364	1460.902954	-406.972931	140.765976	1467.614746	-445.254425	143.278778	1762.471802	-531.415955	449.015656	1171.552246	-501.359436	-191.434204	1205.877197	-425.681458	390.871979	873.082703	-380.013153	-142.352997	903.016724	-415.883423	114.713333	1057.785034	521.072205	41.992664	899.538269	515.657288	238.429871
-431.862183	246.112167	958.399292	-436.839478	-17.620026	960.644470	-508.713470	255.795792	574.684326	-473.870392	-72.597923	581.851318	-494.883545	283.257141	86.413963	-541.326111	-115.398247	103.554604	-488.877502	352.798676	1443.502686	-441.754974	-65.826973	1460.919678	-406.924957	140.772369	1467.626099	-445.137451	143.287125	1762.463501	-531.352478	449.038239	1171.573608	-501.351196	-191.444870	1205.910034	-425.673035	390.928467	873.072754	-380.018707	-142.344482	903.018372	-415.859192	114.733688	1057.796143	521.096069	42.063568	899.531189	515.632874	238.455139
-431.849762	246.100220	958.401489	-436.817200	-17.623611	960.668701	-508.713440	255.822006	574.672546	-473.864349	-72.629929	581.878418	-494.897400	283.273132	86.430496	-541.336670	-115.399414	103.567230	-488.914490	352.708618	1443.372681	-441.710419	-65.821609	1460.932129	-406.861938	140.786804	1467.632568	-445.050171	143.286713	1762.411987	-531.320435	449.081268	1171.571899	-501.336456	-191.415894	1205.919800	-425.665344	391.004669	873.075317	-380.033447	-142.355865	903.031982	-415.848297	114.734985	1057.810425	521.153259	42.107655	899.488770	515.641052	238.516342
-431.824615	246.097580	958.406921	-436.819916	-17.620722	960.686890	-508.696899	255.852036	574.662964	-473.830109	-72.582092	581.887756	-494.926544	283.275269	86.383530	-541.318359	-115.384758	103.573723	-488.777527	352.800507	1443.501465	-441.667206	-65.822876	1460.961914	-406.780396	140.796921	1467.652832	-444.930786	143.279892	1762.411621	-531.274292	449.098480	1171.603027	-501.332397	-191.452576	1205.972656	-425.661713	391.082031	873.078552	-380.017853	-142.369019	903.081055	-415.838470	114.737938	1057.822510	521.244995	42.138695	899.487793	515.696655	238.532043
-431.824249	246.102951	958.411194	-436.831482	-17.618279	960.684326	-508.673889	255.884125	574.670105	-473.958160	-72.737869	581.913208	-494.904144	283.288605	86.382690	-541.380554	-115.397392	103.608215	-488.775208	352.723389	1443.384399	-441.605408	-65.809937	1460.971069	-406.737701	140.798462	1467.646484	-444.815338	143.331345	1762.350098	-531.249023	449.156158	1171.631592	-501.299774	-191.458115	1205.990967	-425.661591	391.164673	873.075317	-380.037994	-142.375702	903.082581	-415.840576	114.738396	1057.822754	521.311523	42.178806	899.476868	515.707336	238.599182
-431.796051	246.124649	958.409485	-436.839691	-17.589300	960.667725	-508.643280	255.925156	574.662231	-474.015198	-72.777321	581.914612	-494.926880	283.296783	86.381493	-541.428284	-115.433189	103.598816	-488.641846	352.799988	1443.508179	-441.557343	-65.808434	1460.974121	-406.678162	140.804337	1467.633545	-444.718384	143.323181	1762.342773	-531.219116	449.168457	1171.669922	-501.295105	-191.456146	1206.009888	-425.672150	391.239960	873.075928	-380.029602	-142.389893	903.099060	-415.823853	114.755501	1057.812378	521.347961	42.168110	899.463135	515.715149	238.623810
-431.774689	246.123123	958.428467	-436.816772	-17.596315	960.662659	-508.617950	255.892593	574.671814	-474.017181	-72.772858	581.925293	-494.927429	283.290100	86.432495	-541.384644	-115.422836	103.583939	-488.576477	352.820892	1443.517700	-441.495941	-65.804230	1460.986328	-406.617157	140.783096	1467.628662	-444.628998	143.277237	1762.404175	-531.200378	449.197968	1171.702026	-501.257843	-191.462051	1206.009766	-425.667145	391.365143	873.100342	-380.034912	-142.386551	903.101196	-415.794312	114.742218	1057.817993	521.389954	42.190105	899.462219	515.723511	238.658844
-431.734589	246.124191	958.434082	-436.798798	-17.569136	960.660278	-508.565918	255.905350	574.691956	-474.017639	-72.675682	581.912231	-494.904541	283.282440	86.441078	-541.318665	-115.398842	103.550194	-488.535400	352.828308	1443.532837	-441.428192	-65.813446	1460.999390	-406.542969	140.782425	1467.624023	-444.550659	143.271667	1762.405396	-531.180237	449.223480	1171.723999	-501.227234	-191.489349	1206.029053	-425.731506	391.540924	873.095764	-380.057037	-142.394470	903.097351	-415.755188	114.751656	1057.817749	521.553894	42.106251	899.457214	516.033447	238.199081
-431.698029	246.132568	958.431030	-436.794189	-17.514803	960.659302	-508.558228	255.912277	574.695923	-474.058441	-72.647881	581.882263	-494.901154	283.301392	86.442574	-541.390259	-115.433418	103.564987	-488.460663	352.810028	1443.531250	-441.386963	-65.800369	1460.992920	-406.481201	140.778168	1467.626587	-444.460815	143.254028	1762.396484	-531.161072	449.282684	1171.750000	-501.215668	-191.479019	1206.021118	-425.728424	391.614777	873.094421	-380.043579	-142.384079	903.093384	-415.727142	114.781464	1057.814331	521.622559	42.105347	899.460022	516.095154	238.178207
-431.648895	246.169357	958.435059	-436.758545	-17.524845	960.677979	-508.568939	255.923203	574.693298	-474.089508	-72.660851	581.947632	-494.908875	283.300842	86.425125	-541.368530	-115.427773	103.546806	-488.400513	352.803589	1443.528442	-441.337158	-65.810829	1460.981934	-406.422058	140.799301	1467.632690	-444.380371	143.242386	1762.390625	-531.145569	449.317871	1171.750488	-501.208466	-191.514587	1206.033203	-425.750092	391.768005	873.083374	-380.077545	-142.416275	903.070679	-415.684204	114.799248	1057.825562	521.670532	42.171242	899.434753	516.115479	238.251450
-431.622803	246.142059	958.427368	-436.734192	-17.531013	960.696411	-508.569183	255.940674	574.670776	-474.148438	-72.650787	581.965881	-494.925751	283.313019	86.390755	-541.441650	-115.440857	103.549545	-488.355988	352.818817	1443.531738	-441.280609	-65.799286	1460.973877	-406.363647	140.793381	1467.624023	-444.308624	143.238617	1762.389893	-531.138794	449.370453	1171.766724	-501.176514	-191.518570	1206.056030	-425.809540	391.957489	873.075806	-380.061737	-142.409760	903.076477	-415.660156	114.792206	1057.831055	521.720703	42.199600	899.413818	516.168579	238.304489
-431.611328	246.168472	958.431641	-436.741333	-17.505589	960.683594	-508.537384	255.976517	574.643311	-474.132874	-72.627319	581.980896	-494.875732	283.293030	86.363823	-541.416687	-115.466217	103.568192	-488.301697	352.826141	1443.536621	-441.218842	-65.793404	1460.976807	-406.313446	140.803116	1467.609009	-444.243347	143.227966	1762.387939	-531.127014	449.413177	1171.813354	-501.155762	-191.503098	1206.076294	-425.850922	392.129639	873.056641	-380.093109	-142.481781	903.052551	-415.641815	114.810089	1057.823853	521.809326	42.239967	899.404480	516.232727	238.341034
-431.571045	246.185242	958.439880	-436.737152	-17.450495	960.695801	-508.506927	255.962204	574.689392	-474.173065	-72.694901	581.982178	-494.874573	283.323120	86.415771	-541.445557	-115.472786	103.558350	-488.248779	352.838562	1443.558960	-441.160889	-65.805435	1460.973877	-406.272980	140.804276	1467.626831	-444.169769	143.229004	1762.395264	-531.116577	449.520660	1171.875366	-501.108398	-191.512161	1206.085205	-425.929504	392.342529	873.064331	-380.087219	-142.475342	903.067932	-415.609436	114.844810	1057.832153	521.853455	42.246288	899.415222	516.288147	238.383865
-431.544220	246.226151	958.469849	-436.709259	-17.436668	960.698669	-508.517273	255.993484	574.703064	-474.077667	-72.613091	581.969482	-494.894623	283.307343	86.428925	-541.406799	-115.458092	103.541946	-488.199280	352.842590	1443.609741	-441.121643	-65.777977	1461.005371	-406.225311	140.824783	1467.636475	-444.101990	143.264282	1762.344238	-531.099976	449.562683	1171.931763	-501.096619	-191.517960	1206.068359	-425.976807	392.523407	873.087830	-380.062958	-142.479904	903.066528	-415.582886	114.862144	1057.848755	521.949158	42.326065	899.391907	516.358826	238.416885
-431.473083	246.229874	958.477600	-436.665192	-17.426846	960.717346	-508.505188	256.006287	574.730408	-474.041229	-72.570175	581.930664	-494.931274	283.289948	86.467819	-541.404846	-115.468353	103.530632	-488.148682	352.855560	1443.645020	-441.046600	-65.793663	1460.996094	-406.172302	140.822159	1467.658936	-444.032318	143.200287	1762.416748	-531.101990	449.615906	1172.005249	-501.041046	-191.511703	1206.093262	-426.006958	392.681610	873.096802	-380.051849	-142.490448	903.067261	-415.532654	114.871254	1057.863281	522.031616	42.332951	899.389221	516.416748	238.471359
-431.441132	246.293945	958.499084	-436.659943	-17.360168	960.667969	-508.503937	256.031006	574.730835	-474.037262	-72.586723	581.921387	-494.908844	283.278809	86.445641	-541.457764	-115.486755	103.565750	-488.068787	352.856445	1443.673706	-440.993286	-65.761154	1460.994019	-406.110901	140.816711	1467.663452	-443.959747	143.228882	1762.363281	-531.080933	449.686981	1172.060791	-501.022156	-191.530121	1206.095459	-426.071106	392.886108	873.127319	-380.102478	-142.525543	903.037659	-415.509369	114.908226	1057.848633	522.100403	42.350414	899.361816	516.497192	238.477020
-431.382294	246.314453	958.475342	-436.652100	-17.346928	960.651245	-508.498291	256.032318	574.738403	-474.004944	-72.600433	581.944092	-494.910126	283.262421	86.435806	-541.446350	-115.498260	103.551956	-488.019958	352.867828	1443.693726	-440.960266	-65.747314	1460.979492	-406.064484	140.807419	1467.652100	-443.894958	143.148621	1762.421753	-531.072937	449.736359	1172.101074	-500.993256	-191.517990	1206.097900	-426.107788	393.097290	873.124023	-380.105225	-142.544785	903.014160	-415.465973	114.923904	1057.826538	522.197266	42.388824	899.348999	516.563904	238.527634
-431.337463	246.327179	958.463989	-436.596649	-17.346008	960.658569	-508.439667	256.019928	574.707458	-473.983002	-72.610947	581.937012	-494.862244	283.314636	86.412994	-541.409668	-115.509438	103.572388	-487.980011	352.848297	1443.678467	-440.921478	-65.753510	1460.958740	-406.009064	140.828400	1467.653687	-443.821289	143.126022	1762.416260	-531.044556	449.811310	1172.149902	-500.944855	-191.542572	1206.096436	-426.151001	393.287659	873.122803	-380.094849	-142.557129	903.019165	-415.407135	114.938232	1057.822754	522.273010	42.440376	899.328796	516.617920	238.558533
-431.351776	246.352539	958.452576	-436.624420	-17.283068	960.622070	-508.476959	256.101013	574.720703	-474.028168	-72.672966	581.939758	-494.883270	283.319885	86.419067	-541.447815	-115.517845	103.589066	-487.902618	352.856445	1443.726318	-440.875916	-65.734932	1460.954590	-405.955658	140.826218	1467.632690	-443.733124	143.103912	1762.472290	-531.031128	449.879486	1172.193237	-500.921295	-191.525269	1206.093140	-426.219147	393.487305	873.120544	-380.079681	-142.574936	903.006470	-415.409363	114.971764	1057.795288	522.376282	42.492058	899.324219	516.689636	238.591599
-431.276764	246.344254	958.483826	-436.542969	-17.291239	960.683838	-508.437317	256.097839	574.740479	-473.984344	-72.586708	581.937622	-494.873199	283.323242	86.445564	-541.500061	-115.499969	103.573685	-487.946899	352.793976	1443.620605	-440.810272	-65.727791	1460.957764	-405.898560	140.857071	1467.651123	-443.688202	143.114243	1762.363037	-531.021301	449.987885	1172.231812	-500.863586	-191.519409	1206.101685	-426.289185	393.716644	873.169189	-380.074005	-142.598450	903.001160	-415.346985	114.975677	1057.844849	522.500549	42.523300	899.323242	516.780945	238.635376
-431.243286	246.423630	958.513672	-436.553101	-17.212120	960.661926	-508.434204	256.137207	574.753357	-473.940063	-72.497620	581.929443	-494.867432	283.324799	86.467812	-541.415894	-115.464172	103.548439	-487.882782	352.803406	1443.632446	-440.759705	-65.700699	1460.961060	-405.844116	140.853180	1467.658936	-443.580322	143.035965	1762.496582	-531.003784	450.054535	1172.282593	-500.838165	-191.515137	1206.093140	-426.344635	393.946198	873.177795	-380.032806	-142.572113	902.994446	-415.335663	115.032578	1057.848999	522.585388	42.542351	899.316833	516.848145	238.656891
-431.195282	246.429565	958.509949	-436.487762	-17.205683	960.654785	-508.421387	256.122833	574.757751	-473.928467	-72.459930	581.940491	-494.854431	283.318420	86.459747	-541.436584	-115.461487	103.560272	-487.808014	352.806244	1443.647949	-440.700775	-65.704842	1460.944702	-405.784851	140.877106	1467.641724	-443.500153	143.002823	1762.493164	-530.988159	450.133575	1172.339478	-500.795898	-191.512177	1206.081787	-426.408997	394.153107	873.179749	-380.034393	-142.600113	902.975586	-415.277832	115.038696	1057.843262	522.705750	42.605785	899.303833	516.930847	238.710953
-431.159241	246.486923	958.507080	-436.482574	-17.146017	960.611084	-508.439545	256.157562	574.750183	-473.932526	-72.477325	581.919312	-494.904572	283.341553	86.433159	-541.454407	-115.478210	103.539925	-487.750458	352.834198	1443.662354	-440.664429	-65.693542	1460.901489	-405.728882	140.864166	1467.641357	-443.422089	143.006393	1762.417114	-530.966003	450.202301	1172.364136	-500.765015	-191.518539	1206.041382	-426.475739	394.338501	873.158569	-379.975464	-142.614609	902.932068	-415.243073	115.079506	1057.817383	522.700134	42.756149	899.282104	516.701294	239.325912
-431.114319	246.488190	958.472412	-436.428772	-17.149130	960.610718	-508.429810	256.156189	574.731445	-473.965271	-72.517723	581.903198	-494.887207	283.335297	86.415230	-541.477600	-115.489227	103.540024	-487.669159	352.834290	1443.643799	-440.608398	-65.697105	1460.858398	-405.662903	140.887955	1467.604858	-443.365906	142.975937	1762.341675	-530.927551	450.273651	1172.387939	-500.715363	-191.520782	1205.988770	-426.530609	394.555695	873.121399	-379.932434	-142.608215	902.895996	-415.184479	115.091789	1057.798096	522.755554	42.791447	899.280823	516.756714	239.341278
-431.109253	246.515823	958.448181	-436.430115	-17.082705	960.555542	-508.406281	256.188080	574.697815	-473.829529	-72.352707	581.842163	-494.842133	283.324402	86.419296	-541.401245	-115.442307	103.494423	-487.609589	352.838776	1443.631470	-440.573425	-65.687225	1460.816895	-405.609863	140.891876	1467.585571	-443.243439	142.896988	1762.463135	-530.892334	450.317444	1172.405518	-500.664459	-191.526215	1205.965088	-426.554840	394.786560	873.122314	-379.913422	-142.599747	902.847900	-415.161560	115.126434	1057.754395	522.868042	42.833233	899.260803	516.831055	239.407959
-431.066559	246.510651	958.444946	-436.357483	-17.085642	960.584412	-508.387726	256.219269	574.711426	-473.853119	-72.417419	581.894531	-494.852539	283.318604	86.417381	-541.436035	-115.444107	103.520958	-487.558228	352.847168	1443.658813	-440.517151	-65.662430	1460.785400	-405.558258	140.920685	1467.587158	-443.147125	142.855713	1762.458740	-530.864136	450.404144	1172.429688	-500.618591	-191.505554	1205.919067	-426.584351	394.949188	873.104553	-379.878754	-142.580048	902.847412	-415.109192	115.136581	1057.768188	522.968872	42.880623	899.251221	516.930786	239.463806
-430.987335	246.577774	958.477356	-436.309235	-17.038965	960.573792	-508.383179	256.222931	574.745239	-473.835327	-72.437943	581.886841	-494.859711	283.330109	86.440948	-541.454407	-115.442146	103.559227	-487.493927	352.867096	1443.671875	-440.468109	-65.658897	1460.789063	-405.479370	140.903503	1467.606812	-443.083130	142.819305	1762.411743	-530.849915	450.475067	1172.482544	-500.580048	-191.463425	1205.913208	-426.640411	395.140747	873.125916	-379.852631	-142.559692	902.820007	-415.049530	115.175308	1057.779907	523.053101	42.914848	899.264648	517.011719	239.486313
-430.935120	246.602829	958.489136	-436.261292	-16.989239	960.598022	-508.357574	256.221008	574.743103	-473.813110	-72.461365	581.927917	-494.850250	283.323639	86.415733	-541.460144	-115.436783	103.605019	-487.427643	352.882935	1443.710449	-440.448578	-65.650589	1460.781982	-405.422852	140.920029	1467.627075	-442.973297	142.790131	1762.423218	-530.806091	450.543457	1172.533691	-500.546204	-191.435501	1205.908447	-426.653961	395.336792	873.134705	-379.832550	-142.546219	902.818298	-415.003723	115.217163	1057.798706	523.161743	43.017288	899.263123	517.097290	239.590179
-430.891968	246.629166	958.496277	-436.223694	-17.004820	960.615356	-508.335297	256.236786	574.750000	-473.845734	-72.510704	581.922424	-494.847076	283.329773	86.440262	-541.463013	-115.443153	103.620728	-487.378052	352.883270	1443.734741	-440.396454	-65.644852	1460.784546	-405.382843	140.935608	1467.614502	-442.878082	142.750092	1762.434448	-530.783020	450.595001	1172.586792	-500.513580	-191.426849	1205.914063	-426.666809	395.511810	873.154236	-379.795044	-142.521652	902.810425	-414.968597	115.226006	1057.811890	523.251282	43.094418	899.265137	517.183594	239.688828
-430.874054	246.620590	958.477295	-436.216400	-16.946505	960.602234	-508.301086	256.259949	574.727356	-473.790436	-72.438309	581.898743	-494.841187	283.326080	86.425629	-541.461914	-115.440163	103.623062	-487.315979	352.881042	1443.738892	-440.362640	-65.637421	1460.758789	-405.318848	140.963760	1467.612549	-442.778320	142.717712	1762.437744	-530.755432	450.666412	1172.607910	-500.479462	-191.415970	1205.884033	-426.691010	395.718719	873.168762	-379.781555	-142.524918	902.777222	-414.944946	115.252182	1057.793823	523.287415	43.135468	899.274841	517.262512	239.734711
-430.817719	246.662918	958.475830	-436.151978	-16.933882	960.605469	-508.297150	256.253967	574.723633	-473.725830	-72.389381	581.889099	-494.834961	283.343658	86.442001	-541.411621	-115.424919	103.604576	-487.272034	352.888458	1443.746704	-440.329712	-65.622154	1460.723511	-405.254974	140.977112	1467.575806	-442.661011	142.732208	1762.359375	-530.735657	450.724579	1172.636475	-500.455200	-191.390533	1205.844482	-426.717102	395.900177	873.144592	-379.746735	-142.447922	902.755493	-414.880493	115.281822	1057.793945	523.379456	43.240597	899.241211	517.349731	239.849228
-430.753296	246.720322	958.484131	-436.106750	-16.869141	960.560181	-508.302002	256.315948	574.735657	-473.718292	-72.402023	581.882080	-494.851471	283.342316	86.421295	-541.472656	-115.443535	103.602341	-487.230042	352.895905	1443.733765	-440.272644	-65.620689	1460.703613	-405.193512	140.960434	1467.551880	-442.550781	142.708389	1762.342407	-530.706482	450.772034	1172.671997	-500.436768	-191.353119	1205.801514	-426.733521	396.073120	873.147766	-379.720367	-142.428864	902.704468	-414.820984	115.321503	1057.774658	523.492676	43.356003	899.199768	517.445190	239.958298
-430.706940	246.727676	958.478638	-436.039154	-16.864668	960.560120	-508.266388	256.301697	574.746399	-473.666016	-72.330917	581.847290	-494.830536	283.330261	86.396637	-541.419373	-115.435104	103.573906	-487.169281	352.919861	1443.769775	-440.213165	-65.613747	1460.672729	-405.104553	140.978683	1467.559204	-442.445251	142.673691	1762.338135	-530.684570	450.833679	1172.724365	-500.389252	-191.320435	1205.737061	-426.739624	396.215424	873.158081	-379.657959	-142.362534	902.688721	-414.756653	115.330757	1057.770386	523.561340	43.444702	899.183533	517.546204	240.028168
-430.638000	246.722885	958.460022	-435.976166	-16.817347	960.547424	-508.257690	256.297150	574.769531	-473.610748	-72.255730	581.833435	-494.823456	283.317139	86.423515	-541.359741	-115.386780	103.576363	-487.095825	352.913055	1443.780029	-440.152405	-65.597786	1460.645752	-405.037170	140.984222	1467.562622	-442.310913	142.590103	1762.413574	-530.633728	450.862854	1172.761353	-500.356842	-191.276260	1205.719360	-426.718475	396.387054	873.183594	-379.610199	-142.310471	902.667603	-414.687286	115.353821	1057.754150	523.637024	43.542984	899.165161	517.665894	240.150040
-430.603912	246.793335	958.487793	-435.946838	-16.799768	960.529358	-508.274658	256.342743	574.810974	-473.674408	-72.344513	581.837891	-494.835999	283.324524	86.453979	-541.472656	-115.398407	103.587273	-487.034546	352.915283	1443.817871	-440.086182	-65.602524	1460.641357	-404.962280	140.979599	1467.564697	-442.203186	142.559265	1762.420044	-530.594666	450.884918	1172.784058	-500.322144	-191.248169	1205.676758	-426.702911	396.505646	873.191467	-379.576111	-142.267303	902.637085	-414.638275	115.379944	1057.755737	523.850830	43.515919	899.151367	518.065918	239.741348
-430.545898	246.788467	958.468567	-435.887543	-16.798386	960.532837	-508.232056	256.358521	574.817505	-473.602295	-72.257484	581.838074	-494.819794	283.324280	86.451340	-541.421082	-115.378860	103.603836	-486.973938	352.914795	1443.842896	-440.015625	-65.608284	1460.622192	-404.885071	141.007416	1467.559692	-442.084442	142.562119	1762.353271	-530.535522	450.926361	1172.818481	-500.286346	-191.233627	1205.654175	-426.683777	396.661469	873.198364	-379.531616	-142.200104	902.624390	-414.571564	115.386589	1057.746338	523.983826	43.642086	899.130798	518.210632	239.864151
-430.493744	246.798279	958.459106	-435.857147	-16.753086	960.539429	-508.227356	256.354919	574.789185	-473.572113	-72.263588	581.850220	-494.802887	283.334106	86.451996	-541.425659	-115.378716	103.619247	-486.896942	352.923340	1443.846313	-439.954926	-65.593925	1460.584961	-404.823425	140.999542	1467.535400	-441.948822	142.529510	1762.358643	-530.513184	450.963806	1172.852783	-500.241547	-191.197250	1205.621826	-426.661743	396.791168	873.197754	-379.508240	-142.150223	902.596313	-414.525940	115.418556	1057.744019	524.037109	43.757244	899.089844	518.315308	239.974716
-430.437347	246.827072	958.464050	-435.800659	-16.761265	960.541870	-508.212036	256.323883	574.778625	-473.491394	-72.173759	581.838440	-494.781006	283.329712	86.429459	-541.337402	-115.337746	103.614510	-486.828369	352.928253	1443.850342	-439.886322	-65.591789	1460.558472	-404.766113	141.011581	1467.532715	-441.814178	142.485016	1762.363037	-530.469543	451.010132	1172.876465	-500.205719	-191.178482	1205.588013	-426.625580	396.883728	873.217102	-379.502197	-142.123108	902.556702	-414.464752	115.427765	1057.746826	524.152710	43.900574	899.065002	518.475647	240.124313
-430.401001	246.850754	958.446594	-435.756287	-16.761164	960.523621	-508.238129	256.354797	574.807251	-473.446899	-72.185783	581.855530	-494.833191	283.318909	86.428986	-541.354065	-115.335876	103.631493	-486.746185	352.945313	1443.886597	-439.818939	-65.589981	1460.548584	-404.702850	141.004440	1467.507690	-441.682434	142.453033	1762.364624	-530.422668	451.034698	1172.896973	-500.157349	-191.143600	1205.552856	-426.622620	396.990234	873.205139	-379.481995	-142.058044	902.512756	-414.416748	115.439743	1057.727539	524.233276	44.080666	899.046326	518.581116	240.325027
-430.334137	246.877991	958.458313	-435.709473	-16.721594	960.511414	-508.223267	256.367188	574.820984	-473.352875	-72.153542	581.804199	-494.835236	283.319000	86.430428	-541.338623	-115.340546	103.617859	-486.678406	352.939392	1443.885620	-439.721222	-65.614372	1460.532104	-404.628998	140.990616	1467.494263	-441.553528	142.413712	1762.360596	-530.384521	451.070282	1172.923096	-500.112213	-191.141571	1205.529907	-426.590271	397.073608	873.221558	-379.440735	-142.014160	902.482117	-414.351440	115.462616	1057.725708	524.318726	44.247253	899.023621	518.684021	240.501419
-430.301575	246.900589	958.442078	-435.690796	-16.714493	960.476990	-508.210266	256.351563	574.843201	-473.295044	-72.091377	581.773132	-494.820831	283.307159	86.464943	-541.317749	-115.337059	103.591377	-486.611603	352.938416	1443.886963	-439.652649	-65.609894	1460.530273	-404.559692	140.986877	1467.472534	-441.416840	142.367096	1762.369507	-530.330261	451.096313	1172.954224	-500.051605	-191.091705	1205.490845	-426.571869	397.172485	873.197693	-379.419495	-141.978745	902.437439	-414.304199	115.469246	1057.696289	524.379456	44.399426	898.989197	518.810486	240.699875
-430.256653	246.906021	958.437866	-435.654663	-16.701639	960.464111	-508.166443	256.365570	574.825745	-473.235382	-72.111397	581.748901	-494.799957	283.302673	86.467598	-541.293823	-115.317116	103.593735	-486.553101	352.936951	1443.891602	-439.557129	-65.605164	1460.515991	-404.478607	140.982056	1467.444824	-441.289673	142.277878	1762.449585	-530.279663	451.135925	1172.949463	-499.986115	-191.069748	1205.471191	-426.544678	397.276581	873.195679	-379.383148	-141.951706	902.417297	-414.254578	115.474327	1057.686035	524.419006	44.586796	898.985229	518.871094	240.880936
-430.197784	246.902557	958.420959	-435.584930	-16.703587	960.462463	-508.152008	256.349915	574.830566	-473.220032	-72.083717	581.752686	-494.794495	283.315735	86.457436	-541.305542	-115.317513	103.616798	-486.372284	353.012146	1444.006592	-439.484833	-65.610954	1460.485596	-404.403503	140.975693	1467.429565	-441.179077	142.230759	1762.441772	-530.231628	451.126465	1172.973022	-499.917328	-191.044922	1205.489746	-426.516876	397.339874	873.184326	-379.366119	-141.954132	902.377869	-414.185974	115.477982	1057.675903	524.503906	44.775963	898.978821	518.952026	241.099655
-430.155457	246.906631	958.421204	-435.552612	-16.722595	960.482971	-508.167328	256.389008	574.848267	-473.148285	-72.046516	581.778687	-494.834717	283.324188	86.460007	-541.237854	-115.296776	103.628044	-486.310486	353.021362	1444.012573	-439.398224	-65.620621	1460.467529	-404.330109	140.974548	1467.416016	-441.054993	142.204926	1762.422485	-530.167175	451.178375	1172.974487	-499.865265	-191.070374	1205.489746	-426.396515	397.329559	873.252136	-379.357239	-141.960037	902.365784	-414.146759	115.477310	1057.685913	524.566284	44.987835	898.954346	519.055481	241.340103
-430.107056	246.896820	958.416992	-435.495911	-16.738386	960.498230	-508.151459	256.375366	574.864380	-473.208008	-72.100830	581.830505	-494.807678	283.325836	86.483337	-541.278748	-115.289185	103.645576	-486.310699	352.935974	1443.874146	-439.286682	-65.637810	1460.460938	-404.238770	140.978210	1467.391724	-440.936279	142.211411	1762.352539	-530.114258	451.214355	1172.979980	-499.818085	-191.037216	1205.468140	-426.411804	397.436340	873.212585	-379.293732	-141.934006	902.355713	-414.092560	115.472282	1057.691162	524.641907	45.176174	898.958618	519.164001	241.545456
-430.078308	246.882675	958.437866	-435.446167	-16.732756	960.506104	-508.118011	256.313446	574.846802	-473.686951	-72.862808	581.974609	-494.788696	283.322479	86.479370	-541.683960	-115.436203	103.779526	-486.138733	353.006409	1444.003906	-439.192139	-65.640823	1460.427979	-404.176361	140.968292	1467.368530	-440.812256	142.141876	1762.416748	-530.037109	451.227936	1172.995483	-499.740326	-191.025986	1205.456787	-426.363983	397.469879	873.205688	-379.246582	-141.953720	902.311707	-414.050049	115.464645	1057.704956	524.707031	45.415630	898.945251	519.243286	241.768219
-430.071930	246.878906	958.403625	-435.434967	-16.735752	960.477173	-508.115875	256.319611	574.830444	-473.756287	-72.922485	581.975281	-494.816345	283.320435	86.434891	-541.711060	-115.412010	103.781563	-486.066681	353.002930	1443.989990	-439.081970	-65.629082	1460.382568	-404.112122	140.946686	1467.311890	-440.675720	142.121307	1762.419922	-529.983704	451.211090	1172.980225	-499.679138	-191.034653	1205.428833	-426.322021	397.480652	873.166748	-379.204834	-141.952225	902.254517	-414.009399	115.462883	1057.667236	524.735901	45.628723	898.921387	519.310608	242.012695
-430.005493	246.934921	958.412659	-435.355194	-16.721342	960.466370	-508.112732	256.359039	574.848877	-473.792145	-72.976402	581.965942	-494.822388	283.311920	86.472565	-541.768860	-115.424629	103.791290	-486.044037	352.989197	1443.954102	-439.019775	-65.635010	1460.338501	-404.053436	140.961411	1467.272949	-440.546021	142.087357	1762.420898	-529.928955	451.229919	1172.942993	-499.602325	-191.051788	1205.386597	-426.238251	397.467987	873.117981	-379.167175	-141.969025	902.176453	-413.926605	115.491371	1057.664551	524.784973	45.875690	898.919128	519.349304	242.259186
-429.951233	246.894547	958.382568	-435.282379	-16.746326	960.461304	-508.075684	256.314789	574.822021	-473.674896	-72.880333	581.979553	-494.803467	283.322571	86.461739	-541.699585	-115.400230	103.783058	-485.987854	352.997101	1443.917114	-438.945282	-65.640121	1460.314331	-403.989380	140.947052	1467.248169	-440.417053	142.061615	1762.408203	-529.846680	451.228302	1172.899048	-499.523346	-191.054581	1205.372925	-426.155579	397.473511	873.103821	-379.119934	-141.988281	902.124695	-413.857208	115.469223	1057.645752	524.826904	46.106808	898.890381	519.401733	242.499512
-429.936096	246.923859	958.392822	-435.260834	-16.724333	960.458191	-508.097504	256.342926	574.831726	-473.586975	-72.802803	581.930237	-494.845428	283.315704	86.457481	-541.598206	-115.354019	103.757393	-485.937378	353.008392	1443.875122	-438.876190	-65.661728	1460.286133	-403.934021	140.944412	1467.230957	-440.295990	142.081024	1762.346313	-529.787354	451.217834	1172.877197	-499.454865	-191.064163	1205.346436	-426.066925	397.455872	873.079285	-379.073853	-142.012924	902.099304	-413.825317	115.490059	1057.646729	524.878052	46.382683	898.872925	519.441956	242.748810
-429.869019	246.902802	958.410339	-435.221863	-16.725508	960.477600	-508.054596	256.300079	574.841309	-473.259033	-72.319328	581.852295	-494.812469	283.319550	86.454681	-541.346191	-115.270126	103.710342	-485.887787	353.005432	1443.892822	-438.818970	-65.648201	1460.274658	-403.869873	140.964066	1467.236938	-440.162506	142.058533	1762.347656	-529.727295	451.204376	1172.832397	-499.378052	-191.076324	1205.343872	-425.973328	397.417938	873.074097	-379.010834	-142.004959	902.087097	-413.772552	115.477692	1057.665283	524.877014	46.775074	898.865051	519.243347	243.542191
-429.821625	246.880188	958.409119	-435.140900	-16.733900	960.510986	-508.041656	256.312286	574.846863	-473.455719	-72.719330	581.963135	-494.827606	283.325592	86.473808	-541.519226	-115.308418	103.781525	-485.867462	353.015564	1443.860596	-438.783112	-65.645081	1460.276123	-403.799988	140.963699	1467.231689	-440.037140	142.041702	1762.351807	-529.676453	451.184052	1172.802612	-499.311737	-191.094421	1205.343384	-425.898254	397.384644	873.062439	-378.987091	-142.041046	902.062378	-413.716553	115.477676	1057.682861	525.008301	46.881084	898.849976	519.565308	243.275604
-429.822479	246.878983	958.418945	-435.130920	-16.728449	960.484131	-507.998871	256.301270	574.820740	-473.570313	-72.939873	581.988403	-494.794800	283.323608	86.480072	-541.606689	-115.338783	103.830116	-485.819611	353.009735	1443.845093	-438.718628	-65.652206	1460.266602	-403.733002	140.990784	1467.231934	-439.911560	142.009583	1762.350098	-529.621399	451.141205	1172.769165	-499.238281	-191.093765	1205.349243	-425.813324	397.326141	873.040527	-378.929840	-142.052124	902.050781	-413.695374	115.466537	1057.671265	525.073364	47.138485	898.849304	519.622437	243.474335
-429.774963	246.851837	958.422363	-435.052765	-16.743452	960.501404	-508.008698	256.314423	574.826111	-473.555176	-72.949379	581.978760	-494.819916	283.326141	86.462585	-541.644043	-115.349915	103.829147	-485.766876	352.995789	1443.813110	-438.655182	-65.644501	1460.247925	-403.674347	140.987839	1467.202271	-439.777588	141.991898	1762.340088	-529.574646	451.083313	1172.731323	-499.180511	-191.099243	1205.351563	-425.733276	397.245636	872.991394	-378.851746	-142.084854	902.058228	-413.630737	115.452805	1057.681274	525.121399	47.409218	898.852905	519.679016	243.735016
-429.716522	246.847275	958.414673	-434.998901	-16.736349	960.483887	-507.979340	256.339691	574.856079	-473.441193	-72.861580	581.984497	-494.819885	283.311646	86.473854	-541.543579	-115.323975	103.809113	-485.693878	352.982422	1443.791016	-438.599304	-65.642670	1460.251221	-403.596619	140.973221	1467.193848	-439.635590	141.924988	1762.409668	-529.528931	451.000061	1172.711670	-499.102814	-191.071381	1205.346313	-425.668365	397.202942	872.975586	-378.790741	-142.104309	902.041931	-413.571625	115.450012	1057.668091	525.139526	47.641190	898.844055	519.707214	243.997696
-429.692932	246.843842	958.402222	-434.958984	-16.758167	960.483093	-507.931702	256.290070	574.848755	-473.428589	-72.868233	581.975586	-494.798035	283.307068	86.470886	-541.555420	-115.328430	103.797653	-485.665344	352.990265	1443.788696	-438.550842	-65.656868	1460.257568	-403.491302	140.970963	1467.189819	-439.494324	141.901581	1762.397217	-529.483032	450.972687	1172.667114	-499.054016	-191.081497	1205.356689	-425.580078	397.107574	872.975281	-378.714905	-142.114288	902.062683	-413.530823	115.442688	1057.659668	525.169067	47.864979	898.849670	519.768372	244.251373
-429.663971	246.782440	958.407410	-434.900452	-16.757889	960.491638	-507.911224	256.283264	574.850037	-473.390808	-72.816154	581.984070	-494.791443	283.284790	86.480515	-541.549011	-115.323883	103.805885	-485.620300	352.951447	1443.747803	-438.487274	-65.652153	1460.258911	-403.422607	140.958588	1467.198242	-439.351318	141.879471	1762.401123	-529.465881	450.903290	1172.630005	-499.016602	-191.079971	1205.341431	-425.527924	397.029266	872.943970	-378.645020	-142.111969	902.079712	-413.480988	115.415451	1057.665405	525.144470	48.249016	898.858643	519.524597	245.027176
-429.629089	246.790085	958.406311	-434.844269	-16.818691	960.501160	-507.898621	256.272736	574.843079	-473.393738	-72.817589	581.998779	-494.807007	283.311188	86.487930	-541.578247	-115.328468	103.811089	-485.565979	352.930847	1443.730225	-438.429199	-65.668579	1460.263428	-403.349548	140.950958	1467.192749	-439.227844	141.871826	1762.390991	-529.426453	450.824707	1172.594727	-498.965759	-191.077911	1205.356323	-425.431732	396.890503	872.909302	-378.577332	-142.101654	902.111694	-413.433105	115.394211	1057.669067	525.168518	48.468597	898.860229	519.521912	245.316528
-429.596252	246.777435	958.404846	-434.851776	-16.791603	960.487061	-507.879089	256.268951	574.836548	-473.344055	-72.825714	581.958679	-494.787781	283.253723	86.480247	-541.518188	-115.311447	103.797279	-485.500824	352.942596	1443.722168	-438.354279	-65.691505	1460.265015	-403.267212	140.968323	1467.184082	-439.096710	141.843979	1762.394165	-529.394409	450.747253	1172.558472	-498.946594	-191.067352	1205.362305	-425.344421	396.741730	872.914673	-378.538849	-142.091553	902.123108	-413.411804	115.393707	1057.659668	525.256592	48.732670	898.858582	519.554016	245.549728
-429.547089	246.766785	958.426331	-434.784363	-16.840328	960.504028	-507.864868	256.246521	574.845093	-473.353760	-72.850594	581.982666	-494.800629	283.254913	86.477623	-541.546753	-115.322182	103.804092	-485.438965	352.917328	1443.709473	-438.312805	-65.689415	1460.270020	-403.194763	140.938202	1467.189819	-438.952789	141.832016	1762.395630	-529.354858	450.701202	1172.520630	-498.905609	-191.064163	1205.384521	-425.298218	396.605713	872.886108	-378.486206	-142.061234	902.143860	-413.348267	115.363441	1057.677979	525.306396	48.972633	898.867065	519.552612	245.775406
-429.521698	246.796738	958.425476	-434.768433	-16.836014	960.468628	-507.833038	256.284637	574.856873	-473.077362	-72.414307	581.874084	-494.775574	283.254852	86.508324	-541.306091	-115.225479	103.740692	-485.396851	352.917847	1443.652222	-438.238190	-65.697762	1460.270142	-403.107086	140.937225	1467.191650	-438.806519	141.862579	1762.312500	-529.320862	450.648804	1172.483643	-498.837128	-191.104187	1205.368408	-425.257080	396.480499	872.862732	-378.421448	-142.062546	902.158875	-413.318848	115.366821	1057.658203	525.431519	49.055592	898.863647	519.851318	245.403183
-429.480530	246.744064	958.419922	-434.719849	-16.846994	960.465759	-507.808075	256.253967	574.851196	-472.980072	-72.286041	581.804199	-494.790771	283.281342	86.485558	-541.230225	-115.200706	103.712440	-485.304138	352.909668	1443.627319	-438.167542	-65.706345	1460.276367	-403.046356	140.936996	1467.170532	-438.656982	141.849945	1762.307983	-529.259155	450.574951	1172.450928	-498.780487	-191.104736	1205.382080	-425.222961	396.368713	872.822693	-378.392822	-142.065186	902.159668	-413.268585	115.336479	1057.652954	525.503357	49.299500	898.856567	519.846130	245.635162
-429.434937	246.719299	958.404297	-434.645203	-16.913410	960.477417	-507.806702	256.241974	574.844971	-472.928253	-72.304924	581.850159	-494.814209	283.273010	86.469543	-541.149170	-115.170380	103.701736	-485.259888	352.887421	1443.578857	-438.096130	-65.701866	1460.280396	-402.976196	140.945526	1467.153564	-438.507019	141.833038	1762.304688	-529.215515	450.522034	1172.396240	-498.730286	-191.110718	1205.392090	-425.196594	396.229095	872.797058	-378.344727	-142.067413	902.168030	-413.207520	115.303047	1057.650757	525.573669	49.523724	898.856873	519.826233	245.886169
-429.407288	246.672379	958.400146	-434.623901	-16.959736	960.496155	-507.760620	256.185852	574.821899	-472.995361	-72.419357	581.865417	-494.789337	283.267487	86.465508	-541.236572	-115.192627	103.707848	-485.303802	352.815796	1443.434692	-438.048523	-65.728943	1460.292114	-402.941772	140.937668	1467.124146	-438.354370	141.814285	1762.308105	-529.176758	450.514862	1172.338135	-498.678162	-191.145950	1205.404053	-425.158783	396.095795	872.761108	-378.305389	-142.055069	902.191467	-413.179352	115.264412	1057.657227	525.528748	49.903664	898.866882	519.506470	246.655457
-429.361847	246.623825	958.386292	-434.571320	-16.964006	960.516174	-507.712830	256.119080	574.811646	-472.998199	-72.422592	581.873474	-494.743286	283.245483	86.489380	-541.258545	-115.206932	103.720360	-485.164551	352.900909	1443.535400	-438.003265	-65.726280	1460.310425	-402.895416	140.936844	1467.103027	-438.201874	141.745651	1762.399658	-529.102356	450.428406	1172.300171	-498.619171	-191.154434	1205.422485	-425.137909	395.945496	872.747742	-378.255463	-142.064331	902.204712	-413.126831	115.251106	1057.659668	525.554504	50.131546	898.879211	519.443726	246.881805
-429.341736	246.604858	958.395264	-434.570282	-16.956167	960.508179	-507.734985	256.142487	574.810486	-473.028625	-72.462669	581.880676	-494.786713	283.243317	86.491028	-541.274841	-115.214737	103.751907	-485.218018	352.819855	1443.390381	-437.937012	-65.735008	1460.318481	-402.872467	140.910141	1467.098267	-438.067688	141.759262	1762.341187	-529.056396	450.362183	1172.233887	-498.561310	-191.148346	1205.448120	-425.084869	395.798615	872.719543	-378.234802	-142.091919	902.219482	-413.105804	115.237701	1057.658203	525.604614	50.329876	898.912537	519.408875	247.059952
-429.291840	246.538803	958.389343	-434.506653	-17.016750	960.530884	-507.693329	256.091003	574.830200	-473.021576	-72.435951	581.899963	-494.742432	283.245148	86.487595	-541.261353	-115.211632	103.734596	-485.190521	352.809235	1443.352295	-437.887146	-65.766273	1460.360718	-402.827393	140.918381	1467.085083	-437.916718	141.679443	1762.423828	-528.998230	450.301819	1172.185913	-498.507904	-191.179077	1205.464966	-425.048157	395.630219	872.682007	-378.193726	-142.120346	902.218018	-413.051147	115.186073	1057.666870	525.648804	50.492718	898.950562	519.361633	247.250763
-429.261749	246.450928	958.376526	-434.452423	-17.029123	960.554932	-507.664337	256.033325	574.804993	-473.004730	-72.409203	581.903992	-494.732208	283.232758	86.483620	-541.235413	-115.202560	103.728600	-485.133667	352.811432	1443.333496	-437.846405	-65.762733	1460.362183	-402.791626	140.900681	1467.051147	-437.777313	141.646500	1762.428955	-528.937988	450.227936	1172.144043	-498.458557	-191.208664	1205.467407	-424.991699	395.447754	872.650024	-378.143219	-142.140656	902.243591	-413.005096	115.151443	1057.671631	525.798340	50.538109	898.951965	519.597412	246.911560
-429.207581	246.425934	958.377991	-434.394775	-17.038807	960.555847	-507.656982	256.015564	574.805542	-472.989105	-72.418282	581.916565	-494.700195	283.202637	86.474190	-541.228577	-115.202950	103.724236	-485.098785	352.809753	1443.292725	-437.791809	-65.778854	1460.358643	-402.756470	140.898697	1467.022827	-437.643036	141.613007	1762.442383	-528.881042	450.175507	1172.090576	-498.411407	-191.225403	1205.474854	-424.950562	395.296600	872.608093	-378.099731	-142.172150	902.242920	-412.946930	115.134148	1057.672485	525.825256	50.701931	898.950012	519.568542	247.063507
-429.181549	246.376221	958.383484	-434.362518	-17.034843	960.554993	-507.670013	255.971970	574.796265	-472.968323	-72.414917	581.906738	-494.730774	283.222748	86.460457	-541.215637	-115.216530	103.714340	-485.051483	352.813141	1443.269897	-437.722046	-65.774422	1460.377075	-402.707062	140.903763	1466.997559	-437.527771	141.569794	1762.445435	-528.837036	450.131439	1172.049683	-498.339813	-191.248917	1205.498169	-424.891937	395.103821	872.553772	-378.034729	-142.205627	902.273010	-412.910461	115.109306	1057.673340	525.873962	50.930027	898.965027	519.507507	247.265610
-429.160278	246.330597	958.360352	-434.354309	-17.053963	960.538696	-507.650299	255.984955	574.793396	-472.917206	-72.422318	581.903870	-494.714996	283.224609	86.467972	-541.189209	-115.204353	103.712524	-484.975555	352.819733	1443.251221	-437.671631	-65.802101	1460.395386	-402.657501	140.906937	1466.975952	-437.395386	141.528656	1762.510254	-528.795166	450.054138	1172.001709	-498.308624	-191.299408	1205.522339	-424.840668	394.912018	872.520630	-377.987061	-142.224426	902.300293	-412.876770	115.078156	1057.650024	525.809937	51.275734	898.969238	519.138977	248.008041
-429.071442	246.295990	958.374939	-434.253845	-17.105518	960.572937	-507.620605	255.948746	574.790039	-472.831360	-72.392937	581.903076	-494.701660	283.224579	86.483749	-541.182251	-115.204384	103.710854	-484.900208	352.849243	1443.211792	-437.611572	-65.783821	1460.403198	-402.601501	140.889267	1466.953247	-437.291412	141.480209	1762.522217	-528.752869	449.973572	1171.957886	-498.266785	-191.314194	1205.539917	-424.779449	394.730255	872.518738	-377.940826	-142.273300	902.338318	-412.789093	115.043365	1057.675659	525.860352	51.452103	898.961060	519.083984	248.221054
-429.054291	246.254257	958.359985	-434.250397	-17.109213	960.571472	-507.594452	255.931763	574.776367	-472.826599	-72.409454	581.888428	-494.699615	283.203064	86.468269	-541.170288	-115.202797	103.703026	-484.847382	352.801025	1443.180054	-437.543427	-65.796890	1460.407837	-402.516327	140.885803	1466.945435	-437.186646	141.436295	1762.543457	-528.720398	449.887299	1171.904907	-498.222839	-191.347183	1205.570068	-424.728241	394.547363	872.493469	-377.897949	-142.327271	902.356995	-412.761230	115.024384	1057.664185	525.862915	51.615074	898.965637	519.003479	248.375504
-429.008087	246.160568	958.316040	-434.204987	-17.114223	960.574158	-507.579620	255.890884	574.797180	-472.738464	-72.377106	581.902466	-494.686981	283.174377	86.483452	-541.158752	-115.201393	103.701416	-484.763672	352.802734	1443.149536	-437.476532	-65.805252	1460.426758	-402.451630	140.879501	1466.927734	-437.062622	141.396759	1762.575195	-528.697388	449.809235	1171.881104	-498.179504	-191.348633	1205.594727	-424.705841	394.379852	872.470215	-377.833282	-142.384003	902.392395	-412.709106	114.992386	1057.642212	525.888672	51.790230	898.980835	518.931274	248.548111
-428.979797	246.148453	958.333801	-434.172638	-17.151814	960.589417	-507.573608	255.874481	574.796326	-472.654022	-72.336494	581.877869	-494.693329	283.175598	86.482422	-541.141907	-115.187157	103.710083	-484.684174	352.799683	1443.126953	-437.394287	-65.804672	1460.441040	-402.368286	140.870056	1466.921997	-436.979736	141.394211	1762.517456	-528.698914	449.753296	1171.860474	-498.117493	-191.381531	1205.642944	-424.657196	394.235718	872.478821	-377.774719	-142.410034	902.436279	-412.677460	114.966805	1057.658447	525.949463	52.002567	898.966736	518.894836	248.715561
-428.971771	246.093903	958.329163	-434.161652	-17.172804	960.589600	-507.567780	255.865662	574.789612	-472.713379	-72.438728	581.877319	-494.706329	283.187744	86.466873	-541.177917	-115.195045	103.726677	-484.642914	352.785461	1443.069946	-437.360229	-65.823479	1460.442383	-402.297791	140.857544	1466.906006	-436.848602	141.310730	1762.611816	-528.692139	449.708862	1171.831299	-498.092377	-191.415436	1205.653442	-424.632538	394.081787	872.457153	-377.723389	-142.467575	902.473572	-412.657745	114.930901	1057.654297	525.987549	52.174805	898.991638	518.809937	248.882187
-428.962677	246.070175	958.319458	-434.120239	-17.241159	960.593323	-507.532471	255.857666	574.782104	-472.706940	-72.467354	581.891052	-494.673401	283.197601	86.462982	-541.243469	-115.221680	103.742821	-484.565582	352.772644	1443.076172	-437.290497	-65.850922	1460.450073	-402.228455	140.818573	1466.898315	-436.749207	141.306427	1762.526733	-528.673889	449.636780	1171.790894	-498.055359	-191.439316	1205.675537	-424.605225	393.954498	872.447327	-377.685638	-142.528732	902.484192	-412.628082	114.892036	1057.650391	526.110168	52.225151	898.997864	519.017212	248.525208
-428.933563	246.022049	958.299988	-434.099335	-17.300356	960.568787	-507.531952	255.844803	574.793823	-472.588013	-72.351822	581.859802	-494.670837	283.197327	86.462082	-541.111877	-115.167648	103.705956	-484.493408	352.774475	1443.055420	-437.234772	-65.870186	1460.439697	-402.176514	140.815140	1466.870850	-436.642303	141.235428	1762.520264	-528.658508	449.570007	1171.753662	-498.026733	-191.501526	1205.675049	-424.566010	393.805176	872.413269	-377.644714	-142.603973	902.489014	-412.586090	114.835495	1057.625122	526.148071	52.381592	898.990906	518.940491	248.648651
-428.882660	246.028961	958.287964	-434.100037	-17.264811	960.513550	-507.532227	255.859070	574.789429	-472.572906	-72.347771	581.835938	-494.693481	283.196014	86.466751	-541.164063	-115.186371	103.716629	-484.430664	352.751923	1443.018066	-437.172272	-65.896614	1460.417969	-402.113190	140.791763	1466.843994	-436.496185	141.187943	1762.531494	-528.633606	449.521606	1171.713013	-497.967926	-191.536087	1205.660889	-424.527039	393.632202	872.397461	-377.594604	-142.686951	902.474854	-412.546051	114.836632	1057.588623	526.150146	52.546230	898.983215	518.837708	248.857666
-428.835114	245.990280	958.263733	-434.056610	-17.318974	960.505249	-507.543274	255.847610	574.815369	-472.570160	-72.358170	581.840820	-494.701294	283.203766	86.477684	-541.119507	-115.176796	103.694336	-484.388275	352.732727	1442.976929	-437.121918	-65.904007	1460.420410	-402.052216	140.753922	1466.840088	-436.334747	141.123505	1762.531250	-528.596375	449.483826	1171.684326	-497.921844	-191.564331	1205.654785	-424.496246	393.480713	872.378479	-377.540039	-142.733231	902.458313	-412.490326	114.795601	1057.570435	526.169739	52.709923	898.974976	518.771057	248.999146
-428.785553	245.959412	958.258301	-433.990692	-17.382784	960.524170	-507.480743	255.752365	574.794556	-472.569275	-72.403633	581.815674	-494.650665	283.190460	86.464302	-541.154358	-115.185501	103.712234	-484.328583	352.709320	1442.964966	-437.082916	-65.921066	1460.402344	-402.007782	140.749725	1466.838013	-436.203796	141.016907	1762.578979	-528.536926	449.428070	1171.633057	-497.851166	-191.569351	1205.650757	-424.419098	393.365295	872.358704	-377.503204	-142.798950	902.439941	-412.431610	114.758453	1057.576904	526.174255	52.879669	898.973083	518.654602	249.224335
-428.728760	245.916458	958.268982	-433.919739	-17.396971	960.551575	-507.483368	255.773941	574.812195	-472.523102	-72.346550	581.835022	-494.671112	283.193512	86.488983	-541.121521	-115.178352	103.707787	-484.289368	352.690430	1442.935547	-437.054260	-65.960007	1460.406982	-401.951477	140.733810	1466.840088	-436.009125	140.940567	1762.571777	-528.500732	449.365479	1171.604858	-497.802765	-191.613205	1205.643311	-424.373535	393.223389	872.328247	-377.467987	-142.864334	902.433350	-412.375702	114.737366	1057.597412	526.189941	53.054283	898.991760	518.556885	249.382370
-428.684723	245.888977	958.252197	-433.889862	-17.441626	960.565613	-507.477661	255.797501	574.808960	-472.538666	-72.419434	581.869446	-494.695557	283.187744	86.491562	-541.151367	-115.178764	103.719589	-484.259460	352.671722	1442.920166	-437.006042	-65.980446	1460.398560	-401.912415	140.707825	1466.833618	-435.841278	140.892944	1762.571533	-528.444092	449.314880	1171.570313	-497.725189	-191.659012	1205.656372	-424.317047	393.078369	872.280579	-377.421478	-142.959686	902.429077	-412.331451	114.711578	1057.594604	526.162964	53.193165	898.996338	518.466614	249.539993
-428.654480	245.840683	958.251221	-433.859222	-17.439014	960.555664	-507.449646	255.748001	574.783386	-472.488098	-72.377678	581.848633	-494.727203	283.195068	86.476891	-541.136475	-115.178062	103.711487	-484.224609	352.654663	1442.879883	-436.987762	-65.983109	1460.391357	-401.875183	140.691208	1466.832153	-435.653320	140.806946	1762.573486	-528.369812	449.267975	1171.533691	-497.656860	-191.689026	1205.641235	-424.255646	392.991760	872.252014	-377.374451	-143.015366	902.405945	-412.300018	114.685478	1057.588989	526.201111	53.369530	898.992676	518.398621	249.700089
-428.592041	245.815048	958.243774	-433.761780	-17.504078	960.587830	-507.382568	255.734009	574.770935	-472.466156	-72.479385	581.912109	-494.703918	283.173920	86.467743	-541.149109	-115.198219	103.747093	-484.206268	352.629150	1442.861572	-436.949768	-66.008560	1460.383179	-401.841187	140.662430	1466.822388	-435.451111	140.731918	1762.602905	-528.328064	449.214813	1171.494507	-497.591827	-191.675812	1205.649536	-424.209015	392.885498	872.208923	-377.341583	-143.074173	902.369019	-412.227142	114.657516	1057.602661	526.201111	53.534817	898.988342	518.314331	249.881836
-428.537384	245.805435	958.247009	-433.720734	-17.491007	960.548523	-507.355438	255.711823	574.775208	-472.363281	-72.405258	581.848389	-494.707458	283.179047	86.471779	-541.041870	-115.156219	103.711235	-484.191437	352.609436	1442.836182	-436.926025	-66.017593	1460.353638	-401.822754	140.652161	1466.816284	-435.257690	140.695023	1762.497803	-528.250793	449.184906	1171.471558	-497.538269	-191.704468	1205.606079	-424.129578	392.779663	872.178650	-377.311646	-143.135101	902.315674	-412.175537	114.642349	1057.583984	526.221436	53.723919	898.966003	518.241882	250.064590
-428.507080	245.780884	958.241394	-433.708099	-17.498713	960.534607	-507.351135	255.721481	574.807007	-472.381714	-72.505363	581.838074	-494.703705	283.196808	86.500267	-541.101624	-115.188202	103.712822	-484.143158	352.584686	1442.838135	-436.897858	-66.022209	1460.336670	-401.777588	140.609070	1466.823486	-435.046143	140.568741	1762.570435	-528.183228	449.129242	1171.450928	-497.495148	-191.758698	1205.579346	-424.082794	392.735474	872.159607	-377.295410	-143.192871	902.290771	-412.134460	114.621468	1057.570435	526.112610	54.004593	898.981018	517.912598	250.739197
-428.436096	245.773438	958.256226	-433.639221	-17.552235	960.555298	-507.311096	255.730225	574.794678	-472.312408	-72.523186	581.858459	-494.709442	283.200562	86.520500	-541.135681	-115.194054	103.744110	-484.129456	352.560089	1442.822998	-436.862915	-66.060951	1460.327148	-401.755524	140.606476	1466.803345	-434.847900	140.530518	1762.469116	-528.110596	449.069244	1171.431396	-497.475769	-191.772400	1205.559692	-424.018646	392.668549	872.160645	-377.252594	-143.236176	902.256104	-412.083923	114.593338	1057.591919	526.118591	54.164253	898.959106	517.830872	250.934494
-428.393951	245.740341	958.246643	-433.582642	-17.571899	960.556702	-507.262726	255.695908	574.801819	-472.326080	-72.661209	581.859741	-494.691040	283.207214	86.502602	-541.154114	-115.208855	103.767624	-484.092041	352.534760	1442.830688	-436.829285	-66.083061	1460.323120	-401.729004	140.585739	1466.798828	-434.642700	140.443573	1762.425781	-528.051514	448.996521	1171.409546	-497.422699	-191.757660	1205.536255	-423.974457	392.610077	872.131897	-377.203491	-143.262344	902.246338	-412.031677	114.572067	1057.587280	526.124634	54.324558	898.948547	517.792969	251.063828
-428.324860	245.711578	958.260071	-433.494232	-17.559353	960.550659	-507.231262	255.710571	574.803589	-472.196747	-72.562965	581.859009	-494.666656	283.206787	86.510017	-541.096802	-115.185402	103.744164	-484.049225	352.535278	1442.818115	-436.790863	-66.100357	1460.309204	-401.697601	140.552170	1466.799438	-434.420013	140.351410	1762.397339	-528.013184	448.944275	1171.401245	-497.408936	-191.765808	1205.519531	-423.918762	392.595520	872.143738	-377.206055	-143.300949	902.201599	-411.963074	114.558372	1057.593018	526.153442	54.485092	898.940369	517.737671	251.266830
-428.280670	245.692154	958.244568	-433.416870	-17.626127	960.569824	-507.217499	255.675705	574.793579	-472.114563	-72.513992	581.870728	-494.718658	283.196533	86.505066	-541.039978	-115.182526	103.767433	-483.999969	352.475830	1442.788330	-436.743530	-66.139290	1460.275513	-401.648407	140.542145	1466.785645	-434.208435	140.259338	1762.375366	-527.979126	448.892944	1171.387451	-497.398926	-191.737274	1205.498901	-423.886017	392.534790	872.116211	-377.186432	-143.319946	902.173767	-411.906586	114.530594	1057.595581	526.153320	54.660122	898.936401	517.669983	251.393463
-428.236572	245.653214	958.234741	-433.350311	-17.692314	960.579285	-507.200836	255.630814	574.797363	-472.062988	-72.525688	581.879456	-494.727142	283.183990	86.489845	-541.040222	-115.169182	103.779564	-483.941315	352.469299	1442.801270	-436.682770	-66.179535	1460.246338	-401.596008	140.511078	1466.745361	-433.993622	140.114746	1762.432007	-527.940857	448.840851	1171.379517	-497.409698	-191.761414	1205.462158	-423.814972	392.502716	872.101807	-377.159027	-143.302856	902.161865	-411.849335	114.486732	1057.594849	526.150818	54.832901	898.933838	517.616821	251.565994
-428.249786	245.625320	958.231750	-433.366760	-17.668703	960.527161	-507.176971	255.644836	574.796814	-472.113251	-72.619759	581.879272	-494.721344	283.163971	86.508957	-541.078430	-115.152168	103.786163	-483.861481	352.443665	1442.815186	-436.620819	-66.221390	1460.217407	-401.533966	140.473389	1466.729614	-433.772736	140.022827	1762.470947	-527.916870	448.771515	1171.361084	-497.409027	-191.757950	1205.433838	-423.766296	392.452728	872.109497	-377.169800	-143.323059	902.126221	-411.844147	114.465729	1057.563599	526.193237	55.007767	898.922241	517.592468	251.732925
-428.220001	245.620728	958.215332	-433.316284	-17.725224	960.517090	-507.169098	255.683868	574.836487	-472.013641	-72.551590	581.858826	-494.714905	283.178772	86.508957	-541.104614	-115.153000	103.793022	-483.812408	352.403931	1442.807861	-436.551331	-66.249069	1460.173340	-401.487946	140.428253	1466.707031	-433.583099	139.936066	1762.454834	-527.911133	448.719818	1171.360962	-497.416199	-191.757126	1205.383911	-423.724457	392.428894	872.114136	-377.157776	-143.279877	902.101013	-411.792511	114.438667	1057.548096	526.169800	55.183819	898.930847	517.509277	251.874969
-428.195557	245.625992	958.212708	-433.291016	-17.720278	960.482849	-507.138062	255.648254	574.811218	-472.079865	-72.685768	581.875610	-494.703461	283.158325	86.486420	-541.162109	-115.176445	103.811783	-483.747437	352.378265	1442.788696	-436.483795	-66.278748	1460.133545	-401.410706	140.396866	1466.676270	-433.396820	139.852402	1762.429688	-527.906311	448.679962	1171.345703	-497.426025	-191.787521	1205.344849	-423.696350	392.386047	872.116150	-377.166809	-143.259903	902.068054	-411.752289	114.431740	1057.526733	526.181213	55.342018	898.917480	517.455261	252.042343
-428.146484	245.623245	958.210754	-433.254242	-17.705706	960.472290	-507.131500	255.637344	574.825073	-471.992432	-72.616302	581.832458	-494.735596	283.147888	86.488808	-541.116943	-115.162170	103.788261	-483.570129	352.431824	1442.939819	-436.416565	-66.312820	1460.107788	-401.311829	140.350128	1466.662109	-433.203979	139.809616	1762.327515	-527.862122	448.614380	1171.378906	-497.416168	-191.793793	1205.306396	-423.653320	392.359650	872.124939	-377.168243	-143.236572	902.039429	-411.699341	114.433388	1057.518555	526.258545	55.316925	898.912720	517.660706	251.657211
-428.134460	245.589371	958.191162	-433.200836	-17.771936	960.451782	-507.117065	255.632629	574.819519	-471.962677	-72.607536	581.817261	-494.701477	283.154083	86.490601	-541.111938	-115.150238	103.766975	-483.595734	352.296875	1442.794556	-436.341431	-66.344742	1460.079102	-401.235840	140.325287	1466.652466	-433.013153	139.736343	1762.266846	-527.847168	448.632690	1171.364746	-497.404144	-191.788712	1205.259277	-423.626495	392.336182	872.129395	-377.182312	-143.214874	901.990417	-411.650879	114.385597	1057.495483	526.271606	55.489048	898.920471	517.619995	251.759048
-428.063324	245.580719	958.197937	-433.131042	-17.763376	960.458252	-507.096130	255.633926	574.835022	-471.901611	-72.612259	581.814514	-494.688690	283.151764	86.491402	-541.082214	-115.141800	103.756409	-483.418854	352.357208	1442.947144	-436.266998	-66.376968	1460.033813	-401.159149	140.299988	1466.625488	-432.791229	139.633362	1762.317017	-527.787537	448.547302	1171.381958	-497.402008	-191.803864	1205.236084	-423.581390	392.338959	872.127808	-377.202515	-143.175430	901.942078	-411.578522	114.385330	1057.501709	526.281494	55.593536	898.942566	517.592712	251.888580
-428.025757	245.598862	958.201355	-433.092712	-17.755335	960.449890	-507.096191	255.653137	574.837463	-471.822144	-72.598808	581.845337	-494.698853	283.142883	86.496407	-541.030212	-115.143555	103.775597	-483.339417	352.326782	1442.952881	-436.191742	-66.408371	1460.001831	-401.085480	140.256409	1466.613770	-432.548950	139.555786	1762.317627	-527.749390	448.513916	1171.413330	-497.353333	-191.828232	1205.195557	-423.538696	392.302246	872.131042	-377.220215	-143.161880	901.883911	-411.524719	114.393715	1057.496216	526.231384	55.733673	898.952698	517.515625	252.027679
-428.002716	245.580887	958.199707	-433.064331	-17.769377	960.425903	-507.072845	255.601257	574.839233	-471.828613	-72.617249	581.820618	-494.697357	283.156708	86.506683	-541.053772	-115.152809	103.781250	-483.285858	352.247375	1442.952637	-436.113342	-66.436806	1459.975342	-401.016022	140.224152	1466.599121	-432.322388	139.495361	1762.319336	-527.690186	448.509460	1171.427124	-497.332092	-191.816162	1205.165405	-423.513519	392.336334	872.160889	-377.243622	-143.140839	901.824646	-411.490936	114.369598	1057.481812	526.239746	55.881577	898.970215	517.487915	252.153412
-427.921387	245.548050	958.210144	-432.947235	-17.828390	960.470825	-507.051147	255.596130	574.850159	-471.759064	-72.579376	581.853699	-494.702911	283.127838	86.496895	-541.063904	-115.158951	103.784157	-483.229675	352.232971	1442.986938	-436.025574	-66.492546	1459.972168	-400.928223	140.169357	1466.608154	-432.110809	139.479919	1762.244019	-527.613281	448.508209	1171.478760	-497.292267	-191.815689	1205.140503	-423.480225	392.345856	872.183350	-377.257721	-143.126236	901.785950	-411.393433	114.339111	1057.509766	526.183105	56.010628	898.963806	517.405884	252.276794
-427.870178	245.525406	958.209656	-432.881195	-17.846340	960.474976	-507.035675	255.591858	574.850647	-471.720856	-72.552719	581.868896	-494.700745	283.126465	86.496216	-541.025513	-115.145042	103.776367	-483.169800	352.214935	1442.995972	-435.969147	-66.524094	1459.944580	-400.855957	140.146057	1466.618164	-431.876190	139.425003	1762.289307	-527.532837	448.498932	1171.487549	-497.265839	-191.832047	1205.116211	-423.452972	392.398773	872.184387	-377.301544	-143.107986	901.733643	-411.335938	114.321663	1057.511841	526.165710	56.131100	898.983093	517.369507	252.396606
-427.815979	245.518661	958.206787	-432.859863	-17.835840	960.478943	-507.016022	255.570129	574.866150	-471.726288	-72.577026	581.816162	-494.716675	283.157013	86.526909	-541.048706	-115.168388	103.785446	-483.116577	352.176025	1443.003174	-435.889618	-66.567352	1459.923828	-400.774597	140.095749	1466.605591	-431.713074	139.364105	1762.244385	-527.448669	448.520172	1171.499634	-497.199799	-191.837769	1205.099487	-423.430969	392.429260	872.189880	-377.292847	-143.087097	901.682190	-411.287109	114.323486	1057.510254	526.154724	56.289574	898.974976	517.320435	252.546173
-427.753265	245.539383	958.204468	-432.833771	-17.815334	960.440247	-507.014191	255.583832	574.876770	-471.643250	-72.524597	581.809448	-494.720917	283.167480	86.507210	-540.965027	-115.129364	103.775208	-483.055786	352.147705	1443.022217	-435.802643	-66.594910	1459.919312	-400.699402	140.047882	1466.598877	-431.503387	139.261688	1762.304810	-527.357666	448.517120	1171.541870	-497.154785	-191.834579	1205.075684	-423.407562	392.474731	872.198975	-377.293396	-143.043259	901.629456	-411.227325	114.327591	1057.486816	526.109375	56.421883	898.979858	517.233032	252.700958
-427.722015	245.491150	958.206848	-432.738678	-17.842901	960.484680	-506.988464	255.613861	574.861511	-472.058350	-73.269821	581.993591	-494.671051	283.157990	86.523743	-541.372498	-115.273560	103.890160	-483.004608	352.122986	1443.041138	-435.729858	-66.642883	1459.882568	-400.628632	140.032120	1466.584351	-431.326752	139.191879	1762.311279	-527.265808	448.525391	1171.577881	-497.098053	-191.847656	1205.068481	-423.372284	392.527771	872.207642	-377.310455	-143.029907	901.557922	-411.165222	114.310036	1057.510376	526.059509	56.534245	898.993652	517.152588	252.843689
-427.662781	245.486832	958.185974	-432.684875	-17.841394	960.467346	-506.961914	255.568527	574.858826	-472.155579	-73.501694	582.007935	-494.695221	283.146729	86.524361	-541.511292	-115.325981	103.942383	-482.955597	352.074310	1443.028320	-435.633728	-66.669220	1459.852295	-400.553131	139.994064	1466.575439	-431.164459	139.115112	1762.305054	-527.182739	448.502319	1171.597900	-497.056000	-191.839462	1205.028564	-423.305054	392.560150	872.211853	-377.307648	-143.035004	901.520508	-411.104218	114.309486	1057.490356	525.925049	56.806664	898.993896	516.841125	253.493668
-427.616394	245.497543	958.205383	-432.654236	-17.864208	960.447449	-506.959717	255.584274	574.879944	-472.111572	-73.506882	582.008057	-494.727753	283.142120	86.529053	-541.447510	-115.316750	103.946320	-482.866394	352.031342	1443.074829	-435.520721	-66.717583	1459.848755	-400.463135	139.954468	1466.555786	-431.016785	139.099167	1762.229736	-527.130066	448.501007	1171.640381	-497.010223	-191.852310	1204.997925	-423.272400	392.598969	872.215515	-377.271973	-142.990677	901.477173	-411.052765	114.287315	1057.487671	525.876648	56.925602	898.988403	516.758972	253.627670
-427.558594	245.520157	958.215393	-432.587189	-17.870998	960.440491	-506.944092	255.553635	574.895081	-471.688232	-72.941429	581.867737	-494.722351	283.138550	86.518921	-541.154419	-115.197548	103.857780	-482.781830	351.991333	1443.054810	-435.415161	-66.756760	1459.815186	-400.388336	139.930984	1466.545898	-430.874268	139.019501	1762.229248	-527.070557	448.496857	1171.654053	-496.971313	-191.842102	1204.961060	-423.256500	392.647034	872.245972	-377.245056	-142.991318	901.438232	-410.999817	114.289703	1057.491089	525.840149	57.043316	898.986938	516.714111	253.758713
-427.536987	245.461792	958.201660	-432.538208	-17.874372	960.423706	-506.864441	255.499222	574.856323	-471.666901	-72.925674	581.862061	-494.672516	283.128540	86.516006	-541.152466	-115.201271	103.875496	-482.675018	351.957275	1443.070435	-435.287109	-66.797890	1459.783203	-400.285492	139.873367	1466.523804	-430.730286	138.944992	1762.206177	-527.026306	448.477600	1171.685181	-496.911255	-191.844345	1204.924072	-423.221802	392.697784	872.239502	-377.189148	-142.989120	901.407410	-410.949768	114.259468	1057.472900	525.844116	57.196018	898.968079	516.671021	253.858078
-427.479980	245.490509	958.193848	-432.499329	-17.855946	960.367676	-506.870453	255.509750	574.868958	-471.928589	-73.402290	581.915710	-494.681152	283.149231	86.534088	-541.438477	-115.303467	103.951492	-482.579803	351.919464	1443.067993	-435.208923	-66.843552	1459.731323	-400.193909	139.838684	1466.464844	-430.562103	138.871628	1762.248291	-527.000244	448.479401	1171.706909	-496.860168	-191.855270	1204.879761	-423.213684	392.730194	872.250366	-377.144135	-143.006134	901.360229	-410.888977	114.263489	1057.438599	525.773010	57.257973	898.968079	516.571594	253.958389
-427.460663	245.480118	958.192688	-432.485291	-17.846411	960.335266	-506.846313	255.517731	574.883789	-471.922119	-73.481018	581.936829	-494.677460	283.145844	86.540955	-541.466614	-115.276825	103.949272	-482.448730	351.903717	1443.079590	-435.104858	-66.904961	1459.684937	-400.087341	139.812225	1466.428833	-430.457581	138.798126	1762.198730	-526.969055	448.447662	1171.716431	-496.792389	-191.869965	1204.835571	-423.161438	392.787476	872.253418	-377.104614	-143.008118	901.325195	-410.848877	114.250572	1057.417358	525.734863	57.370106	898.965332	516.511475	254.080597
-427.424744	245.474625	958.162720	-432.445587	-17.844337	960.318420	-506.807831	255.552246	574.887817	-471.861816	-73.389290	581.936890	-494.673889	283.130524	86.553368	-541.394836	-115.254562	103.917854	-482.327026	351.878601	1443.083374	-435.001007	-66.925446	1459.660889	-400.005707	139.772339	1466.390747	-430.308807	138.679855	1762.262573	-526.918152	448.429626	1171.738037	-496.724670	-191.891556	1204.820313	-423.158936	392.811798	872.243286	-377.030487	-143.009628	901.280945	-410.795410	114.253731	1057.390869	525.671509	57.457462	898.981140	516.419250	254.176453
-427.354187	245.481567	958.161621	-432.402435	-17.828081	960.312134	-506.805206	255.488007	574.892639	-471.772034	-73.339905	581.911865	-494.665375	283.128876	86.548126	-541.377869	-115.242844	103.918869	-482.209747	351.859924	1443.113281	-434.897034	-66.962196	1459.635620	-399.909943	139.744614	1466.368042	-430.162994	138.620468	1762.277344	-526.893372	448.415619	1171.760864	-496.645691	-191.934647	1204.769043	-423.144745	392.856384	872.250427	-376.993774	-143.039978	901.255127	-410.728363	114.261192	1057.385132	525.607666	57.558193	898.982971	516.330872	254.252136
-427.310181	245.436142	958.147400	-432.327576	-17.893908	960.324036	-506.753693	255.451569	574.882996	-471.832642	-73.433960	581.921326	-494.649902	283.125977	86.546051	-541.422913	-115.263443	103.957977	-482.093079	351.833740	1443.113159	-434.832947	-66.998177	1459.614136	-399.809967	139.723038	1466.337158	-430.037506	138.543411	1762.273682	-526.859192	448.408539	1171.799072	-496.568085	-191.959473	1204.749878	-423.122345	392.886810	872.249512	-376.909973	-143.028427	901.241760	-410.668549	114.217529	1057.383911	525.572083	57.670071	898.976318	516.265747	254.368759
-427.294617	245.407196	958.110901	-432.271942	-17.914225	960.325012	-506.755341	255.454712	574.883484	-471.819611	-73.453926	581.930908	-494.644287	283.125549	86.522957	-541.435730	-115.268471	103.962830	-482.016724	351.798950	1443.110229	-434.751160	-67.020927	1459.611206	-399.751099	139.699768	1466.326660	-429.896118	138.468262	1762.280273	-526.835144	448.411438	1171.799438	-496.458252	-191.994400	1204.734741	-423.132965	392.954224	872.243286	-376.846832	-143.049255	901.236694	-410.619324	114.209480	1057.363403	525.641846	57.604050	898.960938	516.486023	253.894150
-427.256348	245.455139	958.118958	-432.250854	-17.897348	960.291199	-506.766632	255.485260	574.888794	-471.454285	-72.952888	581.836304	-494.648804	283.121338	86.498787	-541.131042	-115.155922	103.882072	-481.900635	351.758820	1443.123779	-434.656311	-67.061874	1459.590210	-399.682587	139.677948	1466.308228	-429.774841	138.437271	1762.205811	-526.791077	448.405304	1171.823975	-496.378693	-192.037933	1204.700806	-423.127441	392.973145	872.246094	-376.784058	-143.067001	901.204407	-410.570953	114.224602	1057.346924	525.586914	57.660069	898.964050	516.409241	253.980057
-427.210693	245.474182	958.136536	-432.209778	-17.901571	960.276855	-506.775238	255.507095	574.900574	-471.432007	-72.937500	581.786438	-494.675934	283.147827	86.535286	-541.130310	-115.144356	103.896301	-481.831818	351.744385	1443.121826	-434.584015	-67.097626	1459.580078	-399.587128	139.645416	1466.313843	-429.644104	138.344574	1762.207520	-526.726929	448.413025	1171.864258	-496.253296	-192.067642	1204.672485	-423.110413	393.034210	872.252075	-376.724213	-143.092300	901.183655	-410.514740	114.219498	1057.346069	525.541748	57.750465	898.954468	516.358887	254.057938
-427.148560	245.466492	958.124695	-432.154663	-17.910654	960.279053	-506.727631	255.465866	574.907654	-471.361877	-72.917084	581.801514	-494.635193	283.121582	86.517021	-541.141357	-115.156532	103.879700	-481.731201	351.725922	1443.160645	-434.490753	-67.121574	1459.577759	-399.500580	139.620377	1466.317383	-429.510529	138.263794	1762.204834	-526.666626	448.413177	1171.893555	-496.162659	-192.106155	1204.665649	-423.082611	393.094818	872.268188	-376.646667	-143.136978	901.162354	-410.446381	114.215607	1057.339355	525.461243	57.793766	898.935608	516.313171	254.141052
-427.067566	245.470398	958.126770	-432.090485	-17.895514	960.260681	-506.722748	255.476013	574.917480	-471.339478	-72.885895	581.794495	-494.602386	283.138153	86.518311	-541.120117	-115.144035	103.883827	-481.656342	351.693848	1443.184692	-434.410034	-67.148453	1459.542358	-399.409058	139.610397	1466.331177	-429.383026	138.168625	1762.204956	-526.599670	448.429077	1171.932495	-496.032837	-192.145050	1204.647095	-423.065857	393.146332	872.282959	-376.560638	-143.135132	901.158691	-410.365753	114.216125	1057.329712	525.443481	57.866020	898.935974	516.279419	254.214737
-427.034790	245.498459	958.147766	-432.065613	-17.880810	960.256714	-506.714355	255.480560	574.935303	-471.334839	-72.985466	581.785461	-494.623413	283.106628	86.558487	-541.121155	-115.157455	103.883698	-481.567932	351.667328	1443.213379	-434.329742	-67.167931	1459.557617	-399.301239	139.586731	1466.343262	-429.256042	138.073654	1762.209473	-526.505676	448.419678	1171.970337	-495.941925	-192.163651	1204.642944	-423.062927	393.204468	872.297241	-376.526947	-143.171143	901.132446	-410.320831	114.227295	1057.335083	525.399353	57.973930	898.932373	516.217041	254.287842
-426.944458	245.466644	958.123474	-431.969574	-17.877470	960.268494	-506.697571	255.466476	574.947266	-471.201843	-72.904121	581.791687	-494.596008	283.109070	86.539864	-541.083740	-115.141624	103.868286	-481.481537	351.646606	1443.250854	-434.232727	-67.168114	1459.543701	-399.196716	139.579178	1466.331055	-429.110352	137.945969	1762.293091	-526.420227	448.435669	1172.014526	-495.857635	-192.198288	1204.625000	-423.053009	393.271790	872.297913	-376.434296	-143.188385	901.131775	-410.216461	114.226753	1057.326538	525.356750	58.051762	898.915039	516.196167	254.389038
-426.914764	245.460617	958.133484	-431.906982	-17.918985	960.269897	-506.702271	255.486923	574.943604	-471.201477	-72.921989	581.752075	-494.629242	283.114197	86.505913	-541.091614	-115.142021	103.901062	-481.384216	351.623627	1443.268311	-434.116119	-67.184509	1459.531738	-399.102936	139.560516	1466.337280	-428.976593	137.867218	1762.294434	-526.345154	448.450562	1172.071655	-495.753845	-192.204727	1204.641357	-423.043457	393.297028	872.309021	-376.343079	-143.177109	901.116333	-410.163422	114.201965	1057.330933	525.341614	58.167942	898.928894	516.166260	254.471085
-426.853699	245.475052	958.141968	-431.867279	-17.863371	960.271545	-506.685242	255.457230	574.939819	-471.085571	-72.826546	581.757019	-494.610138	283.115173	86.529442	-541.026550	-115.121101	103.885178	-481.281006	351.605896	1443.284546	-434.004150	-67.201645	1459.529053	-399.009521	139.521713	1466.322144	-428.862274	137.791092	1762.297485	-526.267456	448.468842	1172.101440	-495.676666	-192.210266	1204.612793	-423.027161	393.338531	872.316284	-376.263184	-143.197983	901.086243	-410.097717	114.232643	1057.333008	525.277344	58.267429	898.903564	516.133667	254.569778
-426.800079	245.456970	958.144348	-431.809082	-17.897678	960.264709	-506.663757	255.444351	574.939087	-471.111694	-72.888557	581.764465	-494.607239	283.117249	86.547897	-541.045837	-115.117210	103.887741	-481.162384	351.600525	1443.321655	-433.917633	-67.201729	1459.496948	-398.889801	139.498108	1466.320313	-428.736359	137.718903	1762.296997	-526.207825	448.427795	1172.144653	-495.574615	-192.203918	1204.617310	-423.019165	393.376984	872.325500	-376.169098	-143.196945	901.086304	-410.036621	114.203217	1057.329834	525.224243	58.345310	898.914795	516.118896	254.684952
-426.720001	245.467896	958.136658	-431.738434	-17.924904	960.261780	-506.656372	255.429337	574.948242	-471.105774	-72.896156	581.779175	-494.596222	283.112885	86.528778	-541.041443	-115.097343	103.901978	-481.085052	351.587555	1443.338379	-433.830994	-67.226624	1459.471924	-398.778717	139.463898	1466.325195	-428.616028	137.703537	1762.220459	-526.153442	448.452393	1172.189941	-495.502167	-192.216583	1204.589722	-423.023224	393.410767	872.335266	-376.099945	-143.213806	901.046570	-409.950928	114.195869	1057.322388	525.173218	58.477951	898.901184	516.103638	254.828323
-426.629364	245.474533	958.156555	-431.653839	-17.909258	960.260010	-506.642181	255.426117	574.944702	-471.024811	-72.840172	581.781555	-494.606140	283.093353	86.537880	-541.026733	-115.098320	103.904869	-481.052948	351.456299	1443.221924	-433.690582	-67.275002	1459.444824	-398.669952	139.430481	1466.324097	-428.495972	137.648590	1762.223145	-526.099609	448.479614	1172.198120	-495.439362	-192.231079	1204.580566	-423.033325	393.448669	872.343323	-376.004150	-143.198563	901.035522	-409.869049	114.198639	1057.332642	525.160583	58.612328	898.887329	516.106628	254.913986
-426.600281	245.464905	958.148926	-431.637085	-17.902357	960.232971	-506.616882	255.384399	574.939514	-470.970673	-72.801292	581.746704	-494.592255	283.113953	86.543587	-540.980652	-115.066383	103.891693	-480.952118	351.445313	1443.217651	-433.593842	-67.259155	1459.423218	-398.560272	139.413895	1466.301147	-428.369110	137.575089	1762.224487	-526.040833	448.503693	1172.238037	-495.338745	-192.221619	1204.541138	-423.044464	393.481323	872.333801	-375.909821	-143.192169	901.017456	-409.819733	114.188614	1057.310181	525.144714	58.765858	898.895447	516.127258	255.065582
-426.557831	245.454300	958.131348	-431.588806	-17.890850	960.200745	-506.611450	255.391678	574.935059	-470.943939	-72.764709	581.716858	-494.601685	283.116608	86.544495	-540.975159	-115.052048	103.878525	-480.846924	351.415527	1443.221191	-433.486450	-67.304962	1459.395996	-398.473877	139.378998	1466.282349	-428.231598	137.514267	1762.228516	-525.975647	448.492310	1172.235352	-495.256683	-192.221481	1204.517822	-423.009460	393.514832	872.349609	-375.806854	-143.189346	900.970703	-409.758301	114.183731	1057.282104	525.133850	58.924129	898.876770	516.131592	255.227997
-426.505920	245.485062	958.146912	-431.529724	-17.880829	960.211548	-506.608429	255.421890	574.947083	-470.946075	-72.841431	581.742981	-494.598694	283.115570	86.547043	-541.028931	-115.074066	103.897308	-480.762512	351.406494	1443.224365	-433.412048	-67.304527	1459.373901	-398.370758	139.353302	1466.260620	-428.102142	137.456085	1762.234375	-525.911377	448.504425	1172.254395	-495.175201	-192.225876	1204.486450	-423.009491	393.560883	872.322205	-375.725708	-143.154175	900.929016	-409.693970	114.202675	1057.293579	525.009399	59.226208	898.836853	515.935059	255.936707
-426.438782	245.476395	958.124573	-431.449097	-17.898232	960.208496	-506.562866	255.407578	574.948975	-470.927094	-72.828979	581.727966	-494.576233	283.087494	86.538452	-541.024780	-115.068886	103.889481	-480.657043	351.391663	1443.234741	-433.310028	-67.318680	1459.355957	-398.289368	139.331512	1466.251709	-427.959106	137.344940	1762.304932	-525.844482	448.523834	1172.261841	-495.086304	-192.230515	1204.451538	-422.986816	393.584625	872.314209	-375.656494	-143.118378	900.879944	-409.615784	114.197693	1057.280029	524.997131	59.468700	898.822998	515.951172	256.125641
-426.387482	245.509109	958.135498	-431.408295	-17.884794	960.198608	-506.557739	255.393234	574.948975	-470.821686	-72.741280	581.719116	-494.571381	283.086029	86.537041	-540.931030	-115.030075	103.878616	-480.544647	351.391876	1443.276367	-433.221191	-67.334007	1459.306519	-398.201843	139.314606	1466.235107	-427.835419	137.273209	1762.314819	-525.769226	448.549622	1172.295532	-495.000580	-192.234222	1204.417236	-422.981232	393.605621	872.317078	-375.597992	-143.106186	900.850037	-409.555450	114.211929	1057.277710	525.002014	59.696453	898.802002	515.999817	256.339752
-426.335266	245.519516	958.145935	-431.344513	-17.872385	960.178223	-506.554810	255.395340	574.962341	-470.772949	-72.714394	581.699158	-494.569885	283.085968	86.537529	-540.935242	-115.025146	103.923859	-480.442383	351.368195	1443.267944	-433.125244	-67.355766	1459.300049	-398.103882	139.300690	1466.223999	-427.688721	137.218964	1762.311768	-525.696228	448.523438	1172.336060	-494.929901	-192.237946	1204.382935	-422.917328	393.631073	872.350769	-375.536255	-143.077911	900.812805	-409.484314	114.212425	1057.270264	524.946838	59.908615	898.773499	516.012695	256.588501
-426.284271	245.519897	958.139465	-431.305328	-17.885918	960.168640	-506.552521	255.380524	574.977356	-470.706207	-72.715141	581.693176	-494.583984	283.098389	86.553551	-540.936462	-115.030777	103.898842	-480.319458	351.344849	1443.308472	-433.014648	-67.412819	1459.275024	-398.016937	139.272919	1466.194946	-427.558105	137.191528	1762.244629	-525.610962	448.506134	1172.340454	-494.831818	-192.245712	1204.360107	-422.845581	393.634857	872.381592	-375.468140	-143.070862	900.785645	-409.418762	114.203407	1057.258179	524.916565	60.147278	898.747559	516.043213	256.817963
-426.203949	245.517914	958.140625	-431.213654	-17.873550	960.155090	-506.535431	255.360992	574.984131	-470.636658	-72.695900	581.693604	-494.557068	283.069916	86.544579	-540.914124	-114.998970	103.912186	-480.218109	351.334351	1443.300903	-432.921234	-67.403824	1459.239990	-397.936066	139.262299	1466.163574	-427.414276	137.142639	1762.243896	-525.526367	448.484314	1172.358521	-494.745819	-192.227234	1204.337158	-422.789948	393.664886	872.402832	-375.408600	-143.029953	900.744629	-409.320984	114.203728	1057.249634	524.895813	60.379398	898.723206	516.091309	257.069275
-426.157837	245.514755	958.138184	-431.118286	-17.895130	960.177185	-506.519318	255.408066	574.969360	-470.628815	-72.714020	581.662109	-494.537201	283.078888	86.539551	-540.931580	-115.019066	103.888657	-480.107086	351.316406	1443.340820	-432.806366	-67.423866	1459.226196	-397.844666	139.251465	1466.122559	-427.303223	137.083130	1762.226685	-525.434998	448.488922	1172.374268	-494.683167	-192.203445	1204.296875	-422.736877	393.679413	872.407715	-375.319275	-142.969635	900.717346	-409.239258	114.203873	1057.257324	524.889221	60.664158	898.704590	516.104980	257.333618
-426.095673	245.512344	958.147217	-431.045044	-17.901991	960.174744	-506.498474	255.384644	574.972534	-470.572632	-72.696075	581.664307	-494.522003	283.076447	86.538223	-540.950439	-115.019714	103.913933	-480.000122	351.285004	1443.328247	-432.690552	-67.446968	1459.205200	-397.755066	139.246460	1466.088867	-427.141571	137.035858	1762.235840	-525.359070	448.478668	1172.390381	-494.597992	-192.213791	1204.273560	-422.661926	393.699585	872.411682	-375.272522	-142.967514	900.684814	-409.158295	114.195496	1057.257935	524.833191	60.865143	898.670593	516.146362	257.549591
-426.031525	245.506912	958.127380	-430.980347	-17.901167	960.181702	-506.478302	255.363907	574.966248	-470.515533	-72.633720	581.643616	-494.528687	283.077759	86.536728	-540.856567	-114.996620	103.908623	-479.914398	351.295197	1443.354614	-432.594818	-67.468964	1459.198364	-397.651672	139.245850	1466.078247	-426.995514	136.977142	1762.219727	-525.276672	448.472687	1172.377441	-494.513092	-192.208527	1204.256714	-422.603241	393.721710	872.432861	-375.220001	-142.939713	900.673523	-409.076660	114.202881	1057.248047	524.827026	61.113533	898.658875	516.193970	257.804047
-425.985321	245.560760	958.129944	-430.930878	-17.891222	960.165344	-506.481812	255.361816	574.977661	-470.490662	-72.637733	581.663391	-494.518433	283.075714	86.536690	-540.862305	-114.966927	103.916824	-479.836975	351.273254	1443.350098	-432.488861	-67.481285	1459.180054	-397.552307	139.254929	1466.058350	-426.838959	136.878403	1762.274536	-525.206665	448.459595	1172.396729	-494.451294	-192.202347	1204.239380	-422.507629	393.715576	872.458313	-375.174622	-142.903229	900.661560	-409.014374	114.227608	1057.238281	524.839600	61.390438	898.637085	516.286438	258.080872
-425.920013	245.533035	958.132874	-430.836548	-17.906998	960.191101	-506.483887	255.351746	574.992004	-470.441589	-72.628571	581.659302	-494.519287	283.062042	86.544899	-540.849060	-114.944267	103.924019	-479.749634	351.294739	1443.368896	-432.387207	-67.472855	1459.173706	-397.449432	139.217133	1466.037842	-426.663635	136.856186	1762.178467	-525.113098	448.440735	1172.395386	-494.388489	-192.184784	1204.215820	-422.428650	393.720551	872.478149	-375.136322	-142.887451	900.640991	-408.929810	114.216431	1057.251709	524.870605	61.662666	898.618835	516.374451	258.382324
-425.869263	245.563385	958.139160	-430.800476	-17.892105	960.155273	-506.469788	255.363510	575.003723	-470.443909	-72.661369	581.661316	-494.529236	283.063599	86.546028	-540.910889	-114.956818	103.927803	-479.657410	351.255463	1443.376587	-432.262451	-67.509811	1459.161865	-397.347321	139.215179	1466.040649	-426.515259	136.769730	1762.238892	-525.033081	448.437988	1172.417358	-494.311920	-192.187576	1204.204956	-422.378967	393.756348	872.493286	-375.106049	-142.889343	900.614746	-408.867462	114.221870	1057.233276	524.965271	61.830994	898.604858	516.713379	258.174286
-425.815857	245.610855	958.136963	-430.759735	-17.879292	960.127136	-506.462463	255.402542	575.025330	-470.335754	-72.560417	581.641541	-494.537994	283.056335	86.584564	-540.803467	-114.912766	103.908653	-479.564301	351.243378	1443.378906	-432.147461	-67.512733	1459.136841	-397.256134	139.204361	1466.030029	-426.353088	136.725845	1762.225830	-524.955261	448.435486	1172.404541	-494.242249	-192.181992	1204.196045	-422.304291	393.738251	872.508545	-375.053101	-142.858795	900.600891	-408.802185	114.240990	1057.214478	525.006409	62.180565	898.569153	516.828979	258.481354
-425.752106	245.597260	958.121094	-430.673737	-17.895973	960.123047	-506.428986	255.386993	575.040405	-470.273926	-72.501953	581.649536	-494.526306	283.063019	86.549500	-540.754822	-114.898720	103.920052	-479.470184	351.273407	1443.373901	-432.043488	-67.526505	1459.132080	-397.164734	139.191895	1466.030884	-426.198578	136.729446	1762.148926	-524.856689	448.432220	1172.408936	-494.157379	-192.177780	1204.145264	-422.212982	393.753174	872.505127	-374.985870	-142.859756	900.566284	-408.716736	114.231697	1057.202393	525.047607	62.510773	898.544678	516.914673	258.807648
-425.717957	245.659424	958.113220	-430.644012	-17.893198	960.116150	-506.394226	255.403931	575.050781	-470.223938	-72.475868	581.635803	-494.528595	283.063293	86.550674	-540.734863	-114.851921	103.935387	-479.296265	351.341858	1443.518677	-431.926819	-67.531357	1459.120728	-397.075287	139.190460	1466.015625	-426.059875	136.694763	1762.135010	-524.750488	448.377594	1172.406006	-494.069519	-192.171707	1204.144897	-422.125061	393.754486	872.510864	-374.941864	-142.828323	900.557007	-408.671143	114.263824	1057.192261	525.083923	62.897457	898.527161	516.992920	259.177704
-425.611969	245.655182	958.126526	-430.528229	-17.893738	960.128723	-506.362976	255.408310	575.035828	-470.229523	-72.516266	581.637146	-494.517639	283.061035	86.551918	-540.756104	-114.862076	103.938599	-479.177216	351.346100	1443.523682	-431.826263	-67.519005	1459.100952	-396.967407	139.185379	1466.005249	-425.903107	136.676926	1762.121338	-524.663452	448.361755	1172.401001	-493.997894	-192.171066	1204.129150	-422.053955	393.770050	872.535767	-374.906555	-142.852539	900.526794	-408.565460	114.261993	1057.206299	525.070068	63.303581	898.496704	517.044434	259.585754
-425.549377	245.653214	958.143860	-430.447113	-17.886602	960.125305	-506.340393	255.381699	575.045593	-470.167999	-72.514198	581.654663	-494.510254	283.059692	86.550201	-540.789917	-114.851952	103.961258	-479.067963	351.344330	1443.549561	-431.703308	-67.527107	1459.092651	-396.875366	139.190613	1466.012939	-425.743591	136.655334	1762.121460	-524.567444	448.354828	1172.434204	-493.899139	-192.146088	1204.114136	-421.966095	393.754608	872.537964	-374.841736	-142.837494	900.508911	-408.483704	114.258041	1057.211304	525.082275	63.707146	898.490417	517.134827	260.010956
-425.451111	245.668518	958.133301	-430.361786	-17.893559	960.147278	-506.267059	255.339874	575.041626	-470.106720	-72.481789	581.634338	-494.493317	283.056427	86.548088	-540.713745	-114.812447	103.940071	-479.072906	351.245300	1443.411255	-431.593811	-67.517784	1459.070313	-396.770172	139.188095	1465.996216	-425.564819	136.607941	1762.172852	-524.482056	448.343140	1172.405640	-493.804901	-192.168289	1204.097534	-421.869202	393.753571	872.558411	-374.787079	-142.849258	900.483948	-408.389496	114.273285	1057.216431	524.994812	64.213264	898.460754	516.974915	260.943146
-425.396912	245.669601	958.145569	-430.286072	-17.888399	960.143738	-506.260071	255.347153	575.046570	-470.089355	-72.480240	581.659180	-494.502747	283.063110	86.574883	-540.756348	-114.824448	103.966934	-478.901642	351.332397	1443.522461	-431.472687	-67.503433	1459.043457	-396.676422	139.187317	1465.972412	-425.392975	136.596466	1762.160034	-524.378296	448.312347	1172.426758	-493.708679	-192.155121	1204.090820	-421.777405	393.723938	872.567017	-374.726074	-142.856598	900.445190	-408.312134	114.271873	1057.218384	525.021179	64.608192	898.461426	517.053040	261.350159
-425.348267	245.619064	958.131836	-430.212616	-17.889051	960.142212	-506.231750	255.369217	575.042969	-470.044250	-72.474083	581.673279	-494.494446	283.061584	86.577843	-540.736511	-114.789131	103.950493	-478.800293	351.348785	1443.545288	-431.366791	-67.528198	1459.038208	-396.570068	139.193741	1465.987305	-425.226532	136.654495	1762.097900	-524.277283	448.297791	1172.432251	-493.612000	-192.140961	1204.079468	-421.694275	393.715149	872.573792	-374.659576	-142.828339	900.432617	-408.247314	114.252655	1057.209961	525.077942	65.049042	898.437500	517.163269	261.770569
-425.240234	245.623642	958.129089	-430.099762	-17.897228	960.161682	-506.191223	255.336594	575.048401	-470.049103	-72.493965	581.694397	-494.474609	283.068542	86.572113	-540.663452	-114.780342	103.975586	-478.710938	351.362732	1443.538086	-431.255798	-67.523285	1459.027100	-396.470398	139.191254	1465.977661	-425.044434	136.665497	1762.092041	-524.189636	448.301300	1172.451294	-493.535156	-192.153732	1204.090454	-421.585846	393.695923	872.578003	-374.600922	-142.828964	900.427368	-408.133484	114.259384	1057.217651	525.136047	65.542007	898.409058	517.277161	262.256500
-425.197906	245.624817	958.126526	-430.050537	-17.853588	960.153015	-506.152130	255.373108	575.030151	-470.023041	-72.445259	581.675049	-494.466553	283.076935	86.594658	-540.675842	-114.785789	103.975555	-478.632019	351.351532	1443.574341	-431.162567	-67.513130	1459.017700	-396.376312	139.198853	1465.975220	-424.869629	136.684967	1762.082642	-524.106689	448.282990	1172.450195	-493.440765	-192.158081	1204.084717	-421.407196	393.429901	872.501709	-374.542816	-142.839798	900.409119	-408.079071	114.279922	1057.210327	525.275208	65.812134	898.392273	517.676208	262.172089
-425.105011	245.637253	958.133484	-429.957458	-17.836618	960.157043	-506.126831	255.348877	575.028687	-469.946533	-72.346260	581.680542	-494.455933	283.061066	86.602623	-540.591370	-114.706703	103.965965	-478.538269	351.360352	1443.557983	-431.078735	-67.515381	1459.009033	-396.270477	139.198135	1465.983032	-424.701691	136.708267	1762.068115	-523.999756	448.304932	1172.447876	-493.331024	-192.152924	1204.098877	-421.302765	393.372498	872.502197	-374.472748	-142.814117	900.416931	-407.973450	114.293289	1057.213257	525.362549	66.263832	898.397705	517.845825	262.581909
-425.026459	245.629425	958.116211	-429.897247	-17.835367	960.164795	-506.102325	255.305099	575.041016	-470.007111	-72.410545	581.704590	-494.448547	283.057220	86.580963	-540.645691	-114.719353	103.975662	-478.454712	351.357208	1443.531128	-430.979370	-67.499596	1459.007202	-396.154602	139.192139	1465.974854	-424.522522	136.745300	1762.062256	-523.909973	448.289032	1172.463867	-493.266144	-192.131088	1204.104492	-421.183685	393.330444	872.513916	-374.414703	-142.830063	900.399414	-407.894318	114.297775	1057.206543	525.398682	66.673676	898.392761	517.982605	263.046539
-424.953247	245.693176	958.119385	-429.813263	-17.823145	960.153809	-506.079742	255.382614	575.086426	-470.025513	-72.409393	581.743408	-494.436981	283.050781	86.580681	-540.636292	-114.675758	103.994896	-478.341125	351.344910	1443.562744	-430.860199	-67.519005	1459.002563	-396.027802	139.204514	1465.970581	-424.368744	136.772385	1762.067993	-523.796509	448.311615	1172.457153	-493.155518	-192.137161	1204.121948	-421.067047	393.283539	872.546387	-374.331268	-142.803619	900.421204	-407.808502	114.331070	1057.201172	525.396973	67.304588	898.349670	517.846497	264.048431
-424.896423	245.683151	958.125305	-429.716034	-17.843050	960.174622	-506.028534	255.321259	575.075867	-469.989655	-72.283043	581.742554	-494.420319	283.049744	86.594818	-540.607788	-114.660744	103.984047	-478.227539	351.341339	1443.538940	-430.753632	-67.528221	1459.008423	-395.925446	139.210449	1465.955444	-424.218628	136.769211	1762.128418	-523.689575	448.319489	1172.460449	-493.061920	-192.126892	1204.151978	-420.928162	393.255035	872.554871	-374.237396	-142.779572	900.428711	-407.725128	114.324509	1057.213257	525.569092	67.713448	898.313354	518.210510	264.063416
-424.827301	245.744995	958.127930	-429.694122	-17.781946	960.157227	-505.994110	255.372879	575.070923	-469.941223	-72.265488	581.769653	-494.402771	283.043274	86.605560	-540.572388	-114.645035	104.023232	-478.109406	351.343292	1443.523193	-430.616058	-67.495537	1459.028442	-395.812622	139.225327	1465.947632	-424.067719	136.859436	1762.065063	-523.603210	448.318207	1172.446899	-492.976807	-192.104431	1204.152954	-420.864288	393.354858	872.616028	-374.192108	-142.777069	900.426331	-407.657043	114.374580	1057.201416	525.549500	68.364746	898.297546	518.040894	265.087463
-424.775757	245.743042	958.118103	-429.644104	-17.781382	960.172607	-506.003418	255.387817	575.080811	-469.843536	-72.133369	581.747375	-494.437042	283.049927	86.606171	-540.498169	-114.575089	103.995415	-478.000946	351.356049	1443.509888	-430.516907	-67.479370	1459.031128	-395.702545	139.219894	1465.935547	-423.915039	136.904419	1762.053467	-523.514893	448.348053	1172.441772	-492.889984	-192.098419	1204.189331	-420.724701	393.188751	872.558228	-374.138641	-142.737000	900.434875	-407.595825	114.382950	1057.202148	525.620422	68.800377	898.293579	518.153809	265.552795
-424.718079	245.799179	958.116394	-429.601288	-17.771572	960.162476	-505.981567	255.443970	575.097717	-469.889130	-72.188171	581.781799	-494.427643	283.047729	86.611473	-540.546143	-114.598030	104.023933	-477.897705	351.372681	1443.505493	-430.416138	-67.485413	1459.043213	-395.603851	139.247345	1465.914429	-423.761841	136.944763	1762.042114	-523.416931	448.348419	1172.440796	-492.800507	-192.074890	1204.189331	-420.636688	393.135345	872.583252	-374.057281	-142.721909	900.430298	-407.531189	114.411316	1057.193359	525.740112	69.277512	898.306580	518.276245	266.018433
-424.666016	245.795471	958.114563	-429.530090	-17.764278	960.164673	-505.956207	255.408737	575.095825	-469.850067	-72.143929	581.760193	-494.414063	283.045166	86.609070	-540.482361	-114.570290	103.991486	-477.780853	351.402863	1443.501587	-430.307037	-67.455109	1459.031494	-395.500549	139.248459	1465.902466	-423.608978	136.986084	1762.047852	-523.302307	448.360657	1172.435547	-492.696167	-192.099854	1204.200439	-420.554779	393.141541	872.577576	-373.994781	-142.700638	900.433105	-407.470734	114.416107	1057.193726	525.833435	69.752419	898.331238	518.354431	266.507568
-424.594208	245.857239	958.116333	-429.490173	-17.750694	960.152588	-505.933563	255.455032	575.092651	-469.794678	-72.064522	581.747864	-494.431030	283.051270	86.608063	-540.496826	-114.553879	103.979248	-477.678619	351.405121	1443.504517	-430.221771	-67.445969	1459.046387	-395.398895	139.278122	1465.901978	-423.453339	137.023956	1762.041016	-523.209045	448.368439	1172.425293	-492.610138	-192.078049	1204.198486	-420.481018	393.145905	872.572510	-373.922485	-142.669312	900.425903	-407.400940	114.445885	1057.185791	525.953735	70.213455	898.311462	518.468445	266.967865
-424.535034	245.841858	958.115295	-429.427032	-17.743368	960.156738	-505.909027	255.478699	575.084473	-469.748718	-72.089867	581.747314	-494.426361	283.031342	86.605995	-540.471802	-114.550232	104.026505	-477.563385	351.423492	1443.489746	-430.136292	-67.436157	1459.037842	-395.319672	139.286697	1465.885864	-423.310760	137.064880	1762.026611	-523.111023	448.361328	1172.422363	-492.518494	-192.069275	1204.188110	-420.376373	393.083221	872.559937	-373.834686	-142.646362	900.421265	-407.336090	114.444023	1057.186646	526.141479	70.586449	898.288757	518.814880	266.874664
-424.466644	245.854645	958.106079	-429.366730	-17.691559	960.143921	-505.845001	255.486130	575.094421	-469.746857	-72.075569	581.748901	-494.384003	283.041626	86.598999	-540.456909	-114.546501	104.015587	-477.449829	351.440063	1443.489014	-430.037598	-67.419861	1459.041138	-395.213593	139.312134	1465.873657	-423.167725	137.090866	1762.022705	-522.996338	448.361481	1172.381226	-492.416565	-192.076584	1204.199829	-420.300293	393.078796	872.542786	-373.771332	-142.619217	900.401733	-407.267639	114.474365	1057.174805	526.148560	71.186882	898.288513	518.579346	267.913818
-424.397552	245.929413	958.107727	-429.338989	-17.678648	960.143677	-505.838562	255.507904	575.119141	-469.702240	-72.114433	581.764099	-494.400116	283.066711	86.596794	-540.413452	-114.520393	104.019753	-477.347229	351.456665	1443.462524	-429.941498	-67.401566	1459.031860	-395.115112	139.331528	1465.855713	-423.042603	137.125168	1762.005371	-522.872131	448.413940	1172.372070	-492.319336	-192.058258	1204.178589	-420.193237	393.052582	872.540039	-373.695526	-142.629822	900.391296	-407.216614	114.514259	1057.174927	526.226257	71.669876	898.276245	518.616821	268.396851
-424.334137	245.906830	958.105164	-429.257629	-17.693739	960.161255	-505.799133	255.536713	575.133667	-469.668976	-72.050240	581.762268	-494.386108	283.064056	86.600342	-540.458069	-114.526741	104.032440	-477.263824	351.502258	1443.453857	-429.861816	-67.346207	1459.046387	-395.010712	139.353027	1465.839355	-422.909027	137.153290	1762.002441	-522.761108	448.390076	1172.349976	-492.236359	-192.030670	1204.200684	-420.101563	393.047180	872.533020	-373.614838	-142.579483	900.397034	-407.142609	114.504242	1057.182129	526.411499	72.016640	898.293640	518.927673	268.341522
-424.279266	245.940109	958.097046	-429.242035	-17.638813	960.141968	-505.803436	255.558609	575.134338	-469.636871	-72.021545	581.761475	-494.385864	283.065826	86.620407	-540.418396	-114.511917	104.027702	-477.143188	351.534027	1443.433350	-429.770386	-67.324745	1459.033691	-394.909973	139.359833	1465.819458	-422.785736	137.174362	1761.999023	-522.661316	448.400665	1172.348999	-492.142273	-192.012421	1204.176025	-420.020935	393.007599	872.513611	-373.536224	-142.581940	900.392944	-407.091888	114.540977	1057.165405	526.532043	72.474426	898.292297	519.001770	268.758636
-424.225952	245.989105	958.126343	-429.208649	-17.599058	960.140259	-505.749023	255.561981	575.131226	-469.660553	-72.092125	581.774292	-494.369751	283.062744	86.622162	-540.406372	-114.525131	104.050987	-477.047424	351.569977	1443.431274	-429.680511	-67.298737	1459.045044	-394.814575	139.395844	1465.805298	-422.663727	137.190918	1761.988281	-522.540283	448.407257	1172.334473	-492.069580	-192.002411	1204.187012	-419.938934	392.962250	872.485840	-373.459412	-142.568375	900.398926	-407.047302	114.572319	1057.178955	526.669006	72.924683	898.268372	519.069153	269.261414
-424.184723	245.999741	958.119202	-429.165619	-17.614269	960.145447	-505.774963	255.576187	575.119629	-469.644928	-72.082527	581.780457	-494.427032	283.066315	86.617172	-540.432678	-114.516632	104.049133	-476.947906	351.615875	1443.434082	-429.577789	-67.259911	1459.047363	-394.727417	139.420959	1465.763306	-422.533478	137.195862	1761.981201	-522.441101	448.412872	1172.307861	-491.998016	-191.952408	1204.187012	-419.848480	392.916565	872.467529	-373.406769	-142.556534	900.377258	-407.000916	114.574600	1057.177124	526.740723	73.584564	898.250671	518.819763	270.246063
-424.100830	246.053238	958.112915	-429.124695	-17.601192	960.144958	-505.742157	255.583298	575.123230	-470.062103	-72.775368	581.947083	-494.376221	283.061584	86.605392	-540.799011	-114.639610	104.157951	-476.844391	351.647919	1443.423218	-429.512939	-67.225777	1459.031006	-394.639740	139.443024	1465.750000	-422.389801	137.219940	1761.977051	-522.342896	448.419037	1172.283325	-491.934631	-191.916122	1204.201904	-419.756073	392.904999	872.436157	-373.358826	-142.521561	900.380432	-406.930206	114.606621	1057.172119	526.847900	74.059296	898.247437	518.807861	270.744629
-424.079468	246.051208	958.084900	-429.074890	-17.612730	960.154114	-505.746979	255.634903	575.142090	-469.763123	-72.266701	581.844910	-494.412750	283.057831	86.609406	-540.561279	-114.536972	104.108887	-476.732788	351.691284	1443.418945	-429.427979	-67.192184	1459.033691	-394.548737	139.479065	1465.740112	-422.255981	137.229492	1761.975708	-522.243347	448.406769	1172.271362	-491.873016	-191.889099	1204.214111	-419.654053	392.876160	872.411865	-373.295013	-142.517502	900.377869	-406.880219	114.615479	1057.159668	527.064209	74.426285	898.239929	519.082031	270.742645
-424.020874	246.088913	958.082153	-429.056213	-17.578012	960.164185	-505.715912	255.639923	575.126160	-469.602203	-72.013565	581.786316	-494.426056	283.079468	86.614334	-540.401489	-114.468582	104.072098	-476.611847	351.727722	1443.399414	-429.351624	-67.165215	1459.030518	-394.471344	139.502838	1465.713989	-422.118835	137.233383	1761.967896	-522.143982	448.429779	1172.267090	-491.825531	-191.830063	1204.214600	-419.585602	392.858826	872.406250	-373.270020	-142.516800	900.370911	-406.835205	114.653313	1057.161987	527.121338	74.998718	898.244934	518.885681	271.682434
-423.968933	246.112778	958.062256	-429.057800	-17.545488	960.136536	-505.704620	255.660858	575.143677	-469.548340	-71.936234	581.758972	-494.408905	283.073395	86.622078	-540.379639	-114.437294	104.063454	-476.495392	351.768158	1443.400757	-429.278961	-67.139343	1459.028931	-394.395905	139.528534	1465.702515	-421.981232	137.251923	1761.964111	-522.056152	448.429779	1172.262573	-491.772980	-191.811356	1204.215454	-419.513367	392.798126	872.375732	-373.222473	-142.483795	900.366882	-406.783813	114.674103	1057.133057	527.228699	75.461197	898.238037	518.926086	272.140656
-423.918396	246.126328	958.064392	-428.982361	-17.559706	960.140259	-505.686798	255.663193	575.136963	-469.549377	-71.991829	581.806030	-494.421356	283.072357	86.631012	-540.381104	-114.440750	104.090927	-476.391998	351.786591	1443.404175	-429.185211	-67.122482	1459.013062	-394.314117	139.559814	1465.692139	-421.840698	137.265366	1761.966064	-521.963257	448.452789	1172.251343	-491.722168	-191.756073	1204.196289	-419.444489	392.785553	872.358154	-373.179688	-142.454559	900.353394	-406.720947	114.676178	1057.135986	527.482849	75.827423	898.207275	519.225159	272.133240
-423.854156	246.175415	958.065002	-428.978577	-17.526709	960.131104	-505.666473	255.680756	575.157715	-469.577057	-72.041725	581.811462	-494.424469	283.072815	86.632988	-540.423035	-114.450844	104.107689	-476.291382	351.822205	1443.386597	-429.135681	-67.088745	1459.024536	-394.234863	139.567047	1465.674316	-421.694031	137.286133	1761.979492	-521.867065	448.467041	1172.235840	-491.667389	-191.728455	1204.212402	-419.349060	392.750854	872.365234	-373.147736	-142.413361	900.364685	-406.669800	114.708687	1057.128296	527.525574	76.480637	898.182373	519.001953	273.161224
-423.801361	246.198761	958.069763	-428.938354	-17.531797	960.135803	-505.625793	255.705063	575.156677	-469.554230	-71.996964	581.814697	-494.391449	283.056793	86.627625	-540.419067	-114.434227	104.100487	-476.194122	351.865387	1443.396606	-429.060638	-67.073227	1459.033936	-394.173096	139.595566	1465.683350	-421.554596	137.269394	1762.041504	-521.797974	448.488159	1172.235962	-491.636230	-191.684235	1204.206299	-419.300507	392.679840	872.365173	-373.162170	-142.405945	900.343018	-406.617584	114.716698	1057.131836	527.739197	76.844551	898.146912	519.297241	273.147888
-423.735046	246.229401	958.075623	-428.910461	-17.501411	960.140564	-505.587830	255.676254	575.137451	-469.544220	-71.946762	581.802551	-494.361298	283.051575	86.644745	-540.354309	-114.403542	104.081406	-476.092438	351.888458	1443.374756	-428.993439	-67.051727	1459.025513	-394.099670	139.612625	1465.677368	-421.443542	137.286362	1761.996338	-521.716797	448.499817	1172.235474	-491.609406	-191.659073	1204.210815	-419.258972	392.711334	872.342957	-373.162384	-142.367416	900.322266	-406.567200	114.743866	1057.136597	527.854309	77.290543	898.139832	519.338318	273.588013
-423.698273	246.240967	958.060791	-428.868805	-17.521681	960.155090	-505.576172	255.743088	575.141235	-469.993378	-72.682877	581.973511	-494.388000	283.051971	86.624489	-540.780334	-114.540215	104.200104	-476.107727	351.825714	1443.223877	-428.942535	-67.040092	1459.024414	-394.037415	139.643738	1465.652954	-421.321320	137.315979	1761.990723	-521.657349	448.539581	1172.210815	-491.586884	-191.597244	1204.217773	-419.188354	392.675720	872.344604	-373.154633	-142.321411	900.331604	-406.523743	114.750641	1057.135498	528.018127	77.817291	898.096741	519.416321	274.106567
-423.661011	246.261093	958.071350	-428.877869	-17.489519	960.146973	-505.512238	255.776077	575.156067	-469.646301	-72.131004	581.856567	-494.386017	283.055817	86.654091	-540.492310	-114.423904	104.137711	-476.014618	351.834198	1443.233276	-428.871796	-67.016754	1459.020264	-393.975647	139.658508	1465.649292	-421.203735	137.396973	1761.920166	-521.593689	448.570557	1172.232788	-491.570313	-191.559219	1204.222290	-419.156128	392.703156	872.339783	-373.137939	-142.291443	900.322205	-406.496857	114.766113	1057.134155	528.176453	78.317482	898.080505	519.482544	274.597809
-423.601349	246.291306	958.083069	-428.863220	-17.444988	960.153564	-505.497223	255.798370	575.163574	-470.028870	-72.724091	581.974487	-494.389282	283.056763	86.657005	-540.814331	-114.544670	104.233963	-475.793396	351.973083	1443.395630	-428.833435	-67.007301	1458.996582	-393.917053	139.686554	1465.645386	-421.088501	137.385086	1761.968872	-521.509583	448.564484	1172.242920	-491.554901	-191.497620	1204.187500	-419.094940	392.671753	872.344177	-373.151520	-142.278168	900.296631	-406.454529	114.798111	1057.142334	528.328247	78.824684	898.035522	519.584351	275.123291
-423.529205	246.336578	958.075562	-428.849152	-17.430185	960.141968	-505.484589	255.852646	575.183655	-469.719360	-72.208336	581.866638	-494.403015	283.075531	86.657478	-540.513123	-114.448112	104.179031	-475.833862	351.883698	1443.239502	-428.775055	-67.002121	1459.002197	-393.823181	139.687637	1465.636475	-420.975830	137.462448	1761.903198	-521.459229	448.619812	1172.240601	-491.555817	-191.452454	1204.202393	-419.071655	392.669403	872.348877	-373.189026	-142.235199	900.285156	-406.395660	114.821899	1057.129517	528.467590	79.355820	897.992798	519.671448	275.606842
-423.493713	246.359055	958.070007	-428.849915	-17.423393	960.145508	-505.462585	255.823013	575.175049	-469.558990	-71.947578	581.838318	-494.400818	283.058380	86.669281	-540.403687	-114.377907	104.121132	-475.746674	351.907074	1443.233765	-428.699310	-66.987785	1458.994019	-393.762177	139.703629	1465.634888	-420.876343	137.496429	1761.905762	-521.385315	448.636078	1172.250244	-491.540222	-191.405594	1204.208496	-419.019897	392.662720	872.363220	-373.200775	-142.210724	900.278564	-406.370789	114.837006	1057.127075	528.613892	79.880569	897.992676	519.726868	276.143829
-423.419434	246.369720	958.053955	-428.816681	-17.416952	960.164368	-505.411041	255.836258	575.196655	-469.542236	-71.916924	581.817444	-494.378998	283.061157	86.672424	-540.400330	-114.375946	104.117554	-475.667664	351.916229	1443.233521	-428.657043	-66.965981	1459.003174	-393.680542	139.736526	1465.632935	-420.790771	137.490173	1761.937012	-521.323059	448.660156	1172.237305	-491.554138	-191.362610	1204.184326	-418.995392	392.669189	872.336243	-373.225586	-142.165619	900.256775	-406.314362	114.855392	1057.127930	528.780090	80.460442	897.969971	519.779175	276.668396
-423.356689	246.413269	958.050293	-428.779266	-17.404682	960.153870	-505.376862	255.883255	575.193359	-469.590179	-71.911812	581.826538	-494.380035	283.058167	86.669632	-540.406677	-114.383156	104.147331	-475.560822	351.949799	1443.222778	-428.602722	-66.946358	1458.983032	-393.616547	139.741898	1465.620850	-420.677612	137.576675	1761.874023	-521.277710	448.676086	1172.253418	-491.581726	-191.310989	1204.186279	-418.982147	392.692780	872.333008	-373.267944	-142.130814	900.239502	-406.255920	114.878632	1057.119141	528.851563	81.142471	897.924988	519.599854	277.744843
-423.315948	246.433533	958.036438	-428.778473	-17.399000	960.155884	-505.390350	255.903030	575.204895	-469.584503	-71.901268	581.823669	-494.423462	283.083710	86.668762	-540.417725	-114.347496	104.118431	-475.489258	351.962067	1443.204834	-428.547577	-66.924896	1458.968140	-393.549469	139.752228	1465.602539	-420.577759	137.603180	1761.868652	-521.191772	448.705383	1172.234131	-491.587189	-191.273270	1204.177368	-418.931458	392.704590	872.322327	-373.295685	-142.108185	900.219849	-406.228241	114.894310	1057.111816	529.025024	81.664825	897.919434	519.692017	278.280701
-423.279175	246.435532	958.031189	-428.769806	-17.390293	960.159973	-505.344391	255.930267	575.192627	-470.007507	-72.612740	581.982544	-494.420685	283.080475	86.677238	-540.803650	-114.508606	104.254402	-475.386322	351.977966	1443.189087	-428.495850	-66.910980	1458.937988	-393.463989	139.786545	1465.597168	-420.482574	137.633667	1761.864746	-521.137268	448.726166	1172.215698	-491.606140	-191.231781	1204.166626	-418.924347	392.726868	872.290222	-373.356934	-142.069962	900.183228	-406.202271	114.900955	1057.110596	529.152222	82.190842	897.874878	519.766602	278.821381
-423.210052	246.526962	958.035339	-428.765839	-17.364920	960.125793	-505.300873	255.928360	575.202271	-469.628235	-71.973450	581.832397	-494.406860	283.059998	86.679749	-540.438232	-114.366753	104.148079	-475.304688	351.995941	1443.167480	-428.456909	-66.881836	1458.930786	-393.396423	139.787750	1465.584473	-420.389404	137.671616	1761.854980	-521.075623	448.740997	1172.201782	-491.614044	-191.155197	1204.148926	-418.910400	392.752350	872.263550	-373.404663	-142.031464	900.160828	-406.149109	114.939766	1057.092285	529.328491	82.705078	897.855164	519.872314	279.321625
-423.147430	246.538467	958.021667	-428.762726	-17.352390	960.125671	-505.301453	255.971786	575.204712	-469.430664	-71.729477	581.791321	-494.434296	283.062195	86.691338	-540.286377	-114.307205	104.121063	-475.237488	352.018738	1443.155518	-428.418427	-66.866684	1458.919434	-393.335815	139.798416	1465.593140	-420.296265	137.695572	1761.853271	-521.013672	448.759277	1172.175781	-491.635681	-191.122375	1204.144775	-418.911835	392.776031	872.217224	-373.452118	-142.007843	900.121277	-406.109833	114.952202	1057.084106	529.588013	83.188278	897.834351	520.211975	279.356323
-423.148682	246.550980	958.007874	-428.794342	-17.348076	960.115295	-505.283813	255.986862	575.229736	-469.449615	-71.765854	581.767334	-494.429321	283.037628	86.685249	-540.364197	-114.328568	104.148705	-475.152100	352.033813	1443.117676	-428.378967	-66.839996	1458.908081	-393.258484	139.799408	1465.597900	-420.213226	137.682053	1761.901245	-520.940308	448.764069	1172.153687	-491.648254	-191.069870	1204.122681	-418.856110	392.781342	872.196533	-373.504608	-141.957489	900.099976	-406.111694	114.959259	1057.069092	529.764038	83.771294	897.777344	520.301575	279.937683
-423.078705	246.596954	957.995117	-428.788544	-17.333700	960.114685	-505.250397	256.003418	575.233276	-469.513733	-71.841011	581.759460	-494.442169	283.081512	86.712334	-540.409607	-114.343163	104.173866	-475.077240	352.062592	1443.079590	-428.355286	-66.825569	1458.886108	-393.215271	139.829086	1465.581055	-420.133087	137.698807	1761.899414	-520.879700	448.788666	1172.115723	-491.667938	-191.016983	1204.104614	-418.881958	392.839813	872.126099	-373.575623	-141.940048	900.062805	-406.069611	114.988953	1057.061523	529.885498	84.262756	897.765015	520.380310	280.465271
-423.057770	246.630585	957.982361	-428.801178	-17.311733	960.102966	-505.248901	256.049286	575.234253	-469.927399	-72.527748	581.922058	-494.467560	283.088043	86.696274	-540.784485	-114.477806	104.291740	-474.993652	352.097565	1443.037842	-428.342773	-66.785751	1458.871216	-393.171753	139.872528	1465.558228	-420.060852	137.731964	1761.876099	-520.785583	448.838013	1172.078491	-491.689362	-190.964493	1204.090454	-418.869629	392.858948	872.060913	-373.622955	-141.905228	900.048462	-406.052399	115.014290	1057.046631	530.065247	84.844383	897.730347	520.477417	281.014008
-423.059418	246.624298	957.967957	-428.845337	-17.290276	960.092163	-505.206726	256.098511	575.194763	-470.018066	-72.688454	581.958008	-494.468445	283.096039	86.685677	-540.844910	-114.494377	104.305984	-474.909973	352.140411	1443.009888	-428.314575	-66.762115	1458.840942	-393.135925	139.894150	1465.538452	-419.997070	137.789841	1761.813599	-520.729919	448.837158	1172.035278	-491.717499	-190.897354	1204.089355	-418.840118	392.906036	872.012817	-373.677399	-141.871140	900.021118	-406.058838	115.019661	1057.030640	530.156189	85.555016	897.712891	520.287354	282.132202
-423.012726	246.614166	957.945068	-428.812347	-17.308859	960.106689	-505.195679	256.126892	575.201904	-469.982208	-72.625237	581.978821	-494.481659	283.084930	86.673714	-540.826538	-114.476334	104.315086	-474.836060	352.174500	1442.974854	-428.304779	-66.737152	1458.851563	-393.101013	139.891907	1465.522949	-419.940491	137.806870	1761.799438	-520.651550	448.851563	1172.003906	-491.747528	-190.862030	1204.088989	-418.828949	392.910980	871.979919	-373.739563	-141.875885	899.982361	-406.016876	115.018127	1057.026001	530.371582	86.151474	897.659058	520.417358	282.720703
-422.975983	246.633957	957.941223	-428.816559	-17.299669	960.084778	-505.143341	256.105072	575.178528	-469.959656	-72.588341	581.969910	-494.444916	283.112030	86.688934	-540.777222	-114.435471	104.293617	-474.671875	352.297363	1443.084595	-428.305664	-66.706543	1458.835693	-393.052368	139.903214	1465.506836	-419.895325	137.788620	1761.845825	-520.566101	448.828766	1171.987427	-491.789459	-190.820602	1204.073608	-418.792755	392.909729	871.934692	-373.789703	-141.839676	899.960510	-405.999786	115.022766	1057.013062	530.584045	86.722946	897.635437	520.565552	283.235321
-422.887421	246.690811	957.941772	-428.776215	-17.322536	960.081726	-505.119904	256.156342	575.222107	-469.573486	-71.947548	581.842224	-494.440216	283.094910	86.696266	-540.450562	-114.315308	104.192062	-474.595001	352.328644	1443.073975	-428.290741	-66.688629	1458.816650	-393.038635	139.920868	1465.496826	-419.852356	137.809082	1761.840210	-520.522339	448.846222	1171.972168	-491.810944	-190.760956	1204.052002	-418.816010	392.935883	871.884521	-373.841980	-141.801804	899.933411	-405.936310	115.034706	1057.011963	530.916382	87.177933	897.627441	520.950623	283.330139
-422.877106	246.696045	957.943848	-428.792297	-17.273859	960.070984	-505.096649	256.186523	575.208069	-469.886414	-72.402313	581.937866	-494.438354	283.079163	86.684448	-540.713379	-114.411362	104.268646	-474.529846	352.347107	1443.053467	-428.307129	-66.658508	1458.808105	-393.013550	139.941193	1465.487671	-419.820801	137.841858	1761.847656	-520.455933	448.866730	1171.956787	-491.860718	-190.729355	1204.035889	-418.777039	392.946228	871.856628	-373.886993	-141.786484	899.919189	-405.936310	115.054893	1057.007080	531.176697	87.758408	897.608826	521.131470	283.894592
-422.842255	246.702347	957.933594	-428.785950	-17.262930	960.069885	-505.028412	256.189880	575.193726	-469.614868	-71.946663	581.847839	-494.436188	283.097656	86.726120	-540.471985	-114.329620	104.192490	-474.471008	352.379486	1443.048584	-428.323761	-66.645264	1458.783447	-393.007568	139.946091	1465.489624	-419.782318	137.875900	1761.832153	-520.397644	448.895508	1171.944702	-491.909241	-190.668198	1203.999268	-418.772614	392.945435	871.818787	-373.906677	-141.759583	899.916138	-405.913818	115.064720	1057.000977	531.406982	88.364433	897.571228	521.309387	284.476959
-422.809875	246.684372	957.943848	-428.762939	-17.278290	960.092407	-505.031097	256.216187	575.222290	-469.926361	-72.382118	581.932922	-494.442535	283.098938	86.706497	-540.706482	-114.415527	104.274185	-474.446869	352.419342	1443.010742	-428.354584	-66.610909	1458.792725	-393.005127	139.984238	1465.483398	-419.767212	137.910263	1761.830444	-520.349304	448.906006	1171.919312	-491.988403	-190.629501	1203.988525	-418.778839	392.965851	871.773560	-373.933960	-141.733063	899.915222	-405.878937	115.051735	1057.015869	531.655640	88.945374	897.541748	521.476257	285.063324
-422.802063	246.681061	957.930481	-428.752899	-17.281376	960.093140	-504.998901	256.242004	575.198364	-470.034302	-72.557587	581.971436	-494.455475	283.100861	86.708061	-540.841736	-114.473297	104.301308	-474.396271	352.435089	1442.975952	-428.379822	-66.596336	1458.789917	-393.009308	139.997849	1465.480591	-419.750275	137.941162	1761.831787	-520.315613	448.924713	1171.893677	-492.041595	-190.561188	1203.995605	-418.740204	392.942566	871.746277	-373.941101	-141.688721	899.914063	-405.871674	115.053986	1057.010010	531.910217	89.489075	897.521179	521.661499	285.666260
-422.744568	246.697998	957.940308	-428.750488	-17.265184	960.092407	-504.948273	256.197357	575.180237	-470.034943	-72.549942	581.967651	-494.440216	283.061066	86.705864	-540.814148	-114.454712	104.284492	-474.360291	352.454834	1442.960449	-428.404297	-66.583488	1458.793457	-393.006073	140.000061	1465.480591	-419.749451	137.982117	1761.834473	-520.270569	448.923553	1171.878052	-492.098663	-190.517914	1203.962158	-418.703339	392.917938	871.739929	-373.969238	-141.696838	899.915833	-405.841125	115.062485	1057.014404	532.077576	90.277802	897.474243	521.593323	286.756989
-422.720184	246.676453	957.939209	-428.737976	-17.259867	960.088440	-504.917145	256.223877	575.194641	-469.990479	-72.470184	581.958740	-494.446228	283.061005	86.708588	-540.811035	-114.445747	104.282303	-474.311615	352.500000	1442.965820	-428.448975	-66.549370	1458.800171	-393.012390	140.004852	1465.488403	-419.750000	138.049454	1761.791992	-520.242981	448.934509	1171.861694	-492.155975	-190.463867	1203.983276	-418.687469	392.911591	871.729004	-374.008728	-141.684769	899.925354	-405.821259	115.052376	1057.011597	532.354553	90.864182	897.430786	521.789429	287.366577
-422.682068	246.688354	957.930969	-428.720459	-17.259802	960.113892	-504.897858	256.237183	575.192749	-469.992188	-72.510452	581.960938	-494.470428	283.052734	86.718643	-540.813110	-114.444725	104.288811	-474.281799	352.502289	1442.952759	-428.493103	-66.536346	1458.807861	-393.018799	140.014267	1465.493896	-419.762054	138.085892	1761.806274	-520.199707	448.947327	1171.846191	-492.224609	-190.422943	1203.958496	-418.637512	392.847626	871.725830	-374.028381	-141.654678	899.919495	-405.789795	115.069214	1057.019409	532.583252	91.406868	897.422974	521.911133	287.970673
-422.625946	246.699326	957.940918	-428.720215	-17.241980	960.119263	-504.872711	256.253479	575.214844	-470.008209	-72.518326	581.989014	-494.464294	283.057892	86.744835	-540.811584	-114.442688	104.298058	-474.272278	352.541260	1442.946533	-428.544891	-66.499718	1458.825928	-393.027466	140.039658	1465.493042	-419.773285	138.115601	1761.806641	-520.161682	448.967255	1171.825195	-492.292694	-190.392593	1203.969482	-418.593994	392.848602	871.724121	-374.036743	-141.630081	899.956238	-405.764954	115.077782	1057.027710	532.880554	92.032974	897.399475	522.115845	288.538269
-422.630341	246.697281	957.942993	-428.758972	-17.217020	960.107483	-504.838348	256.283173	575.210083	-470.023346	-72.546692	581.999695	-494.477966	283.074463	86.739410	-540.817505	-114.456551	104.343620	-474.257111	352.574554	1442.921265	-428.581451	-66.487320	1458.836182	-393.054657	140.063248	1465.497925	-419.799683	138.143417	1761.809570	-520.144653	448.976288	1171.811035	-492.344330	-190.366379	1203.979736	-418.533020	392.788574	871.736023	-374.055542	-141.600540	899.973999	-405.776581	115.081314	1057.020874	533.183533	92.639488	897.357605	522.323975	289.157074
-422.577820	246.688156	957.923462	-428.727112	-17.234707	960.129944	-504.811646	256.293030	575.214233	-469.971497	-72.457031	581.987305	-494.446899	283.070862	86.719933	-540.780884	-114.443001	104.331970	-474.255646	352.578033	1442.897461	-428.623627	-66.459625	1458.848877	-393.067810	140.072433	1465.492920	-419.839142	138.170380	1761.811768	-520.126465	448.991089	1171.806396	-492.410217	-190.292969	1203.991455	-418.497681	392.741882	871.714050	-374.097809	-141.606033	899.982666	-405.742981	115.082138	1057.024048	533.482056	93.212883	897.360901	522.521606	289.724670
-422.544495	246.685059	957.924561	-428.721466	-17.254459	960.124268	-504.787567	256.303131	575.216492	-469.886261	-72.300667	581.986450	-494.461761	283.078461	86.746101	-540.665100	-114.361816	104.286652	-474.221832	352.614532	1442.896729	-428.669159	-66.440544	1458.850464	-393.088867	140.092911	1465.495483	-419.878937	138.205246	1761.816284	-520.101135	448.992432	1171.777588	-492.473663	-190.287582	1204.005493	-418.474365	392.740387	871.710022	-374.128601	-141.582077	899.995972	-405.733429	115.066322	1057.023804	533.881592	93.677208	897.344360	523.005554	289.777008
-422.524750	246.662643	957.917847	-428.707031	-17.272655	960.135620	-504.771088	256.296631	575.212341	-469.542542	-71.723793	581.875305	-494.463348	283.069702	86.769859	-540.355652	-114.245659	104.192886	-474.236420	352.638123	1442.896240	-428.715424	-66.428650	1458.857056	-393.131958	140.109009	1465.493774	-419.924835	138.223068	1761.821777	-520.087952	448.993073	1171.751831	-492.515991	-190.242996	1203.986816	-418.415375	392.706207	871.705444	-374.132324	-141.577255	900.011536	-405.724579	115.052528	1057.027832	534.237000	94.294479	897.326416	523.266357	290.322083
-422.460663	246.684265	957.935181	-428.688019	-17.253067	960.133057	-504.717255	256.287201	575.216125	-469.474915	-71.520561	581.830994	-494.432373	283.060516	86.775017	-540.269287	-114.212204	104.175385	-474.241241	352.652863	1442.856934	-428.768860	-66.402992	1458.853516	-393.135956	140.112000	1465.503540	-419.976563	138.244553	1761.825562	-520.072205	448.985992	1171.729248	-492.577271	-190.236755	1204.003174	-418.379974	392.657257	871.699768	-374.164825	-141.556274	900.032776	-405.692627	115.062614	1057.037109	534.527466	94.804779	897.324707	523.496338	290.901123
-422.441376	246.668732	957.923279	-428.692627	-17.254717	960.145935	-504.698822	256.304230	575.237122	-469.558899	-71.548378	581.834961	-494.446564	283.063324	86.776634	-540.330322	-114.227943	104.189980	-474.221039	352.674408	1442.830566	-428.831207	-66.395447	1458.841675	-393.179657	140.114471	1465.492676	-420.015594	138.272415	1761.830933	-520.051086	449.011292	1171.711304	-492.629242	-190.204636	1203.981445	-418.317078	392.625732	871.698547	-374.173981	-141.568924	900.036011	-405.687439	115.061485	1057.038086	534.884705	95.403503	897.316772	523.769226	291.426971
-422.436920	246.679352	957.935059	-428.697784	-17.249777	960.149353	-504.662903	256.316925	575.219177	-469.588470	-71.570175	581.845154	-494.417603	283.042969	86.764290	-540.361816	-114.221298	104.176102	-474.220154	352.697632	1442.840332	-428.865021	-66.370506	1458.859863	-393.201355	140.137970	1465.485718	-420.071716	138.300659	1761.836182	-520.031677	448.996674	1171.655884	-492.688904	-190.195190	1203.999512	-418.268066	392.586578	871.671326	-374.207184	-141.561050	900.036865	-405.693024	115.065567	1057.046753	535.250427	96.011864	897.299866	524.003357	292.021454
-422.431915	246.682266	957.910156	-428.740295	-17.247276	960.125610	-504.654663	256.348846	575.215149	-469.582977	-71.554413	581.855225	-494.447144	283.076721	86.771767	-540.342468	-114.213776	104.170982	-474.232574	352.717438	1442.823120	-428.929291	-66.371719	1458.833618	-393.240265	140.156204	1465.492065	-420.143463	138.324432	1761.837646	-520.001343	449.007629	1171.631958	-492.719849	-190.163712	1203.980713	-418.209778	392.538361	871.635620	-374.235260	-141.559448	900.019714	-405.704010	115.064934	1057.020874	535.500732	96.703575	897.281128	523.961304	293.098938
-422.389832	246.679642	957.899841	-428.721100	-17.243336	960.145264	-504.614441	256.342773	575.204956	-469.579254	-71.472366	581.817383	-494.390045	283.070923	86.742134	-540.297363	-114.206902	104.158699	-474.244873	352.736511	1442.782593	-428.987183	-66.373421	1458.843872	-393.271545	140.176010	1465.491089	-420.187012	138.358749	1761.836914	-519.971130	448.996857	1171.579590	-492.768402	-190.134094	1203.984375	-418.174683	392.515015	871.622253	-374.256439	-141.576859	900.022461	-405.676056	115.075050	1057.026001	535.868042	97.298103	897.274231	524.175842	293.703339
-422.386475	246.697342	957.895447	-428.755096	-17.221199	960.134399	-504.592743	256.357819	575.205933	-469.550903	-71.401535	581.838501	-494.408295	283.069153	86.736992	-540.299438	-114.195938	104.149750	-474.282257	352.768433	1442.761963	-429.039459	-66.338394	1458.858154	-393.310486	140.178543	1465.483521	-420.256073	138.382904	1761.851563	-519.944946	449.007050	1171.564331	-492.821686	-190.101608	1203.957886	-418.124878	392.485138	871.594604	-374.294067	-141.583206	900.018738	-405.682617	115.089561	1057.016602	536.382446	97.777458	897.248718	524.686279	293.787384
-422.376648	246.723160	957.909119	-428.780670	-17.203419	960.118042	-504.590271	256.407928	575.200195	-469.597778	-71.460991	581.871643	-494.422394	283.078369	86.765572	-540.317993	-114.203102	104.157036	-474.275299	352.760742	1442.763428	-429.115448	-66.331497	1458.833008	-393.356140	140.188278	1465.499268	-420.331696	138.368393	1761.917725	-519.913513	448.978271	1171.526611	-492.863647	-190.093857	1203.954468	-418.051544	392.424133	871.600708	-374.325500	-141.560440	900.007080	-405.695190	115.097641	1057.016357	536.774841	98.222939	897.251892	524.929749	294.295929
-422.379272	246.726654	957.910339	-428.812714	-17.203062	960.133850	-504.579926	256.385834	575.212524	-469.651001	-71.449936	581.872925	-494.429321	283.066589	86.773232	-540.323853	-114.204788	104.155037	-474.306976	352.785919	1442.754883	-429.168213	-66.319679	1458.833496	-393.401093	140.210419	1465.510132	-420.390778	138.394440	1761.928711	-519.893005	448.956238	1171.513916	-492.912964	-190.063950	1203.952148	-417.991943	392.364746	871.591064	-374.361389	-141.564423	900.011841	-405.714813	115.102814	1057.025269	537.245544	98.828056	897.251099	525.209778	294.841187
-422.357666	246.760834	957.915527	-428.811554	-17.199776	960.145630	-504.550446	256.387939	575.219116	-469.721802	-71.497513	581.881775	-494.423462	283.078583	86.765045	-540.382446	-114.223038	104.145332	-474.346008	352.803711	1442.741333	-429.244720	-66.327370	1458.858154	-393.445496	140.207535	1465.509277	-420.476807	138.420944	1761.940063	-519.859375	448.953674	1171.491333	-492.982788	-190.037109	1203.956909	-417.927185	392.327271	871.562073	-374.400879	-141.542480	900.017395	-405.712402	115.122658	1057.035522	537.756409	99.405975	897.211365	525.508484	295.401062
-422.379730	246.769531	957.925110	-428.864105	-17.179792	960.148987	-504.545288	256.449127	575.224121	-469.801605	-71.514984	581.874084	-494.445068	283.083405	86.769852	-540.437805	-114.220085	104.141632	-474.365814	352.819092	1442.739380	-429.304688	-66.311127	1458.853638	-393.498383	140.233643	1465.518921	-420.556061	138.455429	1761.958374	-519.841980	448.923035	1171.473022	-493.037140	-190.003281	1203.949951	-417.863037	392.302368	871.569885	-374.438904	-141.529343	900.023926	-405.749969	115.132416	1057.042114	538.192078	99.859444	897.213318	525.765503	295.900848
-422.365570	246.759079	957.917297	-428.853973	-17.201502	960.171509	-504.537323	256.444885	575.238892	-469.819397	-71.477051	581.934326	-494.427704	283.079407	86.770088	-540.398315	-114.211494	104.137848	-474.417511	352.847717	1442.739380	-429.377930	-66.294823	1458.849121	-393.546631	140.240219	1465.532227	-420.660187	138.527451	1761.923462	-519.818542	448.930664	1171.441650	-493.099243	-190.014923	1203.970459	-417.807465	392.233368	871.560913	-374.471069	-141.509979	900.038696	-405.754059	115.127686	1057.052734	538.655396	100.387512	897.148743	526.008484	296.443359
-422.396606	246.795410	957.925720	-428.932495	-17.132883	960.156006	-504.566956	256.488373	575.240051	-469.871857	-71.490662	581.909973	-494.462372	283.086334	86.772934	-540.442261	-114.231667	104.158844	-474.441284	352.859894	1442.719482	-429.450470	-66.289497	1458.862549	-393.575775	140.250153	1465.535156	-420.758942	138.506653	1761.987061	-519.793518	448.905487	1171.426880	-493.157562	-189.969635	1203.981445	-417.725067	392.188293	871.541626	-374.515137	-141.483673	900.040588	-405.800995	115.167564	1057.047607	539.191956	100.965782	897.126038	526.283325	296.951752
-422.417084	246.821411	957.922852	-428.974579	-17.107578	960.135620	-504.583527	256.470123	575.240295	-469.859009	-71.363289	581.906250	-494.458679	283.085724	86.771133	-540.326599	-114.198097	104.123077	-474.469147	352.880157	1442.711792	-429.495178	-66.255226	1458.865601	-393.623840	140.255692	1465.542114	-420.855591	138.536026	1762.003052	-519.781311	448.874176	1171.402344	-493.231171	-189.942596	1203.947510	-417.672211	392.131866	871.550659	-374.556122	-141.462982	900.037292	-405.827179	115.184952	1057.035034	539.706665	101.389130	897.158447	526.523438	297.464722
-422.389008	246.855804	957.941467	-428.961060	-17.119484	960.162598	-504.606293	256.481323	575.247375	-469.904816	-71.329239	581.916077	-494.441528	283.066589	86.762299	-540.347717	-114.199860	104.112900	-474.490540	352.896759	1442.700195	-429.569458	-66.250511	1458.860962	-393.662476	140.255081	1465.537476	-420.962799	138.567383	1762.024902	-519.759827	448.852692	1171.378052	-493.290436	-189.908218	1203.953125	-417.601593	392.054718	871.558655	-374.602325	-141.436569	900.022461	-405.822571	115.198586	1057.061035	540.242798	101.876366	897.156372	526.781494	297.965973
-422.427216	246.866577	957.947754	-429.009949	-17.104839	960.157959	-504.670349	256.506287	575.253723	-469.897797	-71.225655	581.890381	-494.448303	283.067505	86.762947	-540.329590	-114.193764	104.093674	-474.536743	352.903503	1442.684204	-429.632599	-66.240570	1458.856323	-393.716125	140.283630	1465.547485	-421.076050	138.627777	1761.986450	-519.765320	448.835327	1171.348755	-493.336548	-189.863541	1203.946777	-417.557281	391.995880	871.554688	-374.657318	-141.408249	900.030029	-405.858704	115.206223	1057.060425	540.797485	102.323929	897.118774	527.060669	298.418121
-422.487091	246.873306	957.939148	-429.067139	-17.096569	960.156067	-504.706879	256.506958	575.244690	-470.011444	-71.303558	581.916260	-494.468414	283.080597	86.747795	-540.380005	-114.203529	104.097343	-474.558350	352.914093	1442.680908	-429.652069	-66.272141	1458.858154	-393.787720	140.283524	1465.539429	-421.168182	138.661392	1761.997192	-519.765625	448.844147	1171.317383	-493.416351	-189.838333	1203.916748	-417.509155	391.962524	871.553467	-374.672791	-141.376297	900.012329	-405.910278	115.216240	1057.053711	541.399719	102.740562	897.131470	527.411560	298.852448
-422.489685	246.905167	957.945068	-429.102936	-17.048176	960.170227	-504.719025	256.532684	575.252625	-470.030579	-71.297470	581.920715	-494.458374	283.080811	86.767693	-540.386108	-114.202919	104.079353	-474.614685	352.939026	1442.680054	-429.734772	-66.235107	1458.850830	-393.835754	140.286896	1465.544922	-421.280396	138.692810	1762.000977	-519.773926	448.841095	1171.304688	-493.472168	-189.802887	1203.910522	-417.450409	391.880463	871.551636	-374.750732	-141.365860	900.011536	-405.933685	115.257057	1057.064697	542.069519	103.243843	897.105774	527.740051	299.325684
-422.570953	246.914810	957.937805	-429.187653	-17.038744	960.150757	-504.795746	256.556732	575.255859	-470.060547	-71.241646	581.882385	-494.495758	283.096191	86.738464	-540.404663	-114.215729	104.078804	-474.646118	352.970337	1442.662842	-429.821472	-66.220604	1458.834839	-393.881653	140.293594	1465.553223	-421.378265	138.711075	1762.027954	-519.782898	448.832001	1171.304932	-493.538269	-189.796112	1203.903320	-417.423157	391.847076	871.554871	-374.809540	-141.343445	900.014954	-406.008575	115.261589	1057.049683	542.755981	103.661423	897.110596	528.068420	299.725861
-422.583435	246.927643	957.940613	-429.200928	-17.040569	960.162170	-504.808105	256.562683	575.252930	-470.106903	-71.263588	581.910645	-494.495972	283.096130	86.738083	-540.408752	-114.229668	104.060020	-474.720856	352.965820	1442.674438	-429.851471	-66.216698	1458.833984	-393.939087	140.300369	1465.538208	-421.482300	138.739487	1762.031982	-519.778870	448.820404	1171.287354	-493.620911	-189.746078	1203.898926	-417.378021	391.813812	871.559204	-374.865936	-141.319336	899.996704	-406.023712	115.270279	1057.057251	543.428711	104.046761	897.115417	528.371582	300.136047
-422.619720	246.975510	957.947937	-429.228241	-17.045301	960.171570	-504.828918	256.549988	575.226929	-470.100952	-71.204117	581.912109	-494.485138	283.093933	86.736839	-540.371094	-114.209938	104.041527	-474.773285	352.982941	1442.679688	-429.927460	-66.203072	1458.835938	-393.972778	140.298981	1465.550537	-421.587555	138.763855	1762.049316	-519.792969	448.808716	1171.283447	-493.695465	-189.691132	1203.894653	-417.336243	391.759583	871.587463	-374.904907	-141.283051	900.003601	-406.060211	115.293327	1057.066528	544.244629	104.472481	897.130493	528.738342	300.543488
-422.658417	247.018372	957.952148	-429.296875	-16.982195	960.158508	-504.896759	256.574982	575.257813	-470.206024	-71.323555	581.923096	-494.511993	283.125458	86.740921	-540.470398	-114.279678	104.077095	-474.794067	352.998474	1442.676147	-429.978699	-66.193291	1458.830444	-394.040558	140.307495	1465.544922	-421.683899	138.745636	1762.120239	-519.800110	448.790527	1171.272461	-493.769012	-189.689819	1203.869141	-417.296326	391.715088	871.593201	-374.978912	-141.282867	899.981323	-406.107544	115.337502	1057.060791	545.016418	104.779404	897.100037	529.084534	300.923889
-422.712921	247.005325	957.940125	-429.351135	-16.969543	960.142517	-504.915802	256.578461	575.248108	-470.208496	-71.312050	581.924011	-494.505798	283.124786	86.741180	-540.451904	-114.273430	104.073120	-474.863373	353.010468	1442.673462	-430.044708	-66.185143	1458.821655	-394.093842	140.314957	1465.533813	-421.797943	138.757050	1762.132080	-519.806274	448.785645	1171.253418	-493.823029	-189.647614	1203.865479	-417.260956	391.668945	871.599060	-375.010162	-141.241440	899.970276	-406.158081	115.335793	1057.046021	545.893311	105.150742	897.082031	529.505920	301.210876
-422.735779	247.057587	957.947632	-429.366425	-16.948717	960.155884	-504.962158	256.588074	575.235046	-470.267853	-71.346634	581.928101	-494.501251	283.137390	86.732079	-540.458008	-114.269310	104.097900	-474.924194	353.027374	1442.671509	-430.099915	-66.184624	1458.815186	-394.152527	140.330002	1465.528076	-421.892639	138.779755	1762.136719	-519.846985	448.779510	1171.245605	-493.897675	-189.621902	1203.833252	-417.260223	391.632690	871.620911	-375.062012	-141.238327	899.966675	-406.189545	115.375366	1057.058960	546.791748	105.370720	897.072083	529.915955	301.455200
-422.793915	247.093552	957.944397	-429.406464	-16.940325	960.141357	-504.991974	256.595703	575.212585	-470.220642	-71.231941	581.931824	-494.494263	283.136200	86.732079	-540.418152	-114.248215	104.072731	-474.983856	353.042694	1442.677368	-430.143707	-66.171829	1458.795166	-394.197601	140.335068	1465.532959	-422.004303	138.820206	1762.077393	-519.858887	448.784912	1171.256226	-493.970551	-189.580872	1203.831543	-417.245728	391.582733	871.633789	-375.093323	-141.216782	899.961731	-406.235138	115.394592	1057.049438	547.652466	105.694695	897.073547	530.036377	302.191040
-422.883026	247.108032	957.934570	-429.503571	-16.890280	960.133362	-505.038818	256.609924	575.219849	-470.310760	-71.246910	581.929810	-494.512054	283.138367	86.733711	-540.455505	-114.265602	104.055939	-475.033875	353.054871	1442.710815	-430.209656	-66.136963	1458.784302	-394.244324	140.356033	1465.527100	-422.097778	138.772568	1762.148560	-519.890625	448.750092	1171.237305	-494.036285	-189.572418	1203.803589	-417.219940	391.549622	871.632385	-375.166565	-141.192276	899.949768	-406.324219	115.426865	1057.039673	548.617981	105.833954	897.052429	530.647583	302.078430
-422.905029	247.171188	957.955688	-429.553833	-16.862555	960.131775	-505.102844	256.665192	575.239990	-470.335907	-71.230141	581.920410	-494.501587	283.132599	86.709839	-540.475708	-114.255264	104.036774	-475.095154	353.081665	1442.706055	-430.261078	-66.144646	1458.786865	-394.310608	140.361221	1465.516602	-422.194489	138.766144	1762.159424	-519.920410	448.779449	1171.243652	-494.092834	-189.528336	1203.810181	-417.213379	391.520416	871.676392	-375.224670	-141.183243	899.961853	-406.367218	115.461914	1057.050903	549.550720	106.032249	897.135437	530.720215	302.570435
-422.962921	247.132996	957.938232	-429.579132	-16.887236	960.167786	-505.131683	256.612122	575.219299	-470.402039	-71.188599	581.908691	-494.506836	283.136658	86.711334	-540.479370	-114.256584	104.038933	-475.135986	353.082245	1442.723022	-430.305206	-66.164055	1458.796875	-394.367615	140.378448	1465.526367	-422.285187	138.751419	1762.178833	-519.965698	448.758820	1171.276855	-494.151764	-189.522064	1203.800293	-417.228851	391.485596	871.690857	-375.280457	-141.148102	899.946594	-406.414276	115.452911	1057.061157	550.640198	106.189728	897.114014	531.098877	302.691528
-423.026672	247.142258	957.928101	-429.653503	-16.835800	960.162903	-505.178375	256.592560	575.217651	-470.450165	-71.216019	581.948120	-494.509277	283.132904	86.703552	-540.480652	-114.262932	104.035072	-475.188965	353.105927	1442.755615	-430.357361	-66.132309	1458.776855	-394.423431	140.399048	1465.527588	-422.384430	138.745316	1762.176758	-520.000000	448.787048	1171.256958	-494.215302	-189.522064	1203.781738	-417.244720	391.470581	871.699158	-375.359863	-141.129959	899.925293	-406.477142	115.484314	1057.052368	551.760376	106.125832	897.162109	531.645752	302.257843
-423.048126	247.196442	957.934021	-429.682709	-16.831009	960.159607	-505.230652	256.651123	575.240295	-470.524597	-71.241570	581.957153	-494.497314	283.135132	86.713249	-540.516907	-114.263786	104.018196	-475.261017	353.132385	1442.749878	-430.436340	-66.093834	1458.769775	-394.485992	140.404114	1465.518311	-422.479309	138.776169	1762.119385	-520.038757	448.780243	1171.248901	-494.271210	-189.480194	1203.799194	-417.266418	391.438263	871.709900	-375.421875	-141.117004	899.926025	-406.504700	115.509789	1057.054199	552.751770	106.292908	897.260071	531.684387	302.792419
-423.109467	247.230240	957.923035	-429.765472	-16.779228	960.150940	-505.278839	256.659393	575.213196	-470.571869	-71.195450	581.941956	-494.512390	283.128571	86.684250	-540.529602	-114.282318	104.010620	-475.337738	353.160248	1442.726196	-430.515717	-66.071587	1458.773804	-394.546753	140.422989	1465.504028	-422.577118	138.724579	1762.183105	-520.089417	448.797272	1171.236450	-494.306183	-189.474976	1203.790039	-417.289978	391.425720	871.688049	-375.455078	-141.078888	899.930237	-406.568512	115.551620	1057.042725	553.988342	106.322388	897.368958	532.202332	302.387329
-423.164154	247.236450	957.903625	-429.828430	-16.784288	960.129517	-505.343719	256.647705	575.214111	-470.542419	-71.122299	581.940063	-494.542694	283.153412	86.663368	-540.529907	-114.273880	103.996590	-475.419006	353.165985	1442.728516	-430.570465	-66.055359	1458.759644	-394.626984	140.435547	1465.503296	-422.673187	138.719116	1762.179565	-520.148193	448.806793	1171.206665	-494.359528	-189.471344	1203.766602	-417.330566	391.412537	871.680542	-375.524933	-141.121796	899.906311	-406.623260	115.550697	1057.021484	555.185852	106.446121	897.633728	532.482666	302.321838
-423.220642	247.279480	957.911011	-429.884308	-16.771059	960.134583	-505.335815	256.622009	575.216797	-470.659424	-71.202431	581.967957	-494.467743	283.154663	86.658249	-540.524414	-114.280144	103.985641	-475.477631	353.191742	1442.706421	-430.648651	-66.026077	1458.744995	-394.689026	140.453354	1465.498657	-422.757263	138.707336	1762.188721	-520.200684	448.828339	1171.226563	-494.411865	-189.459320	1203.766479	-417.378418	391.399933	871.695679	-375.569855	-141.105881	899.902710	-406.677460	115.577942	1057.027222	556.660522	107.276108	897.903442	532.604858	302.776367
-423.286957	247.313477	957.918945	-429.953918	-16.779270	960.130432	-505.410126	256.676300	575.230896	-470.700531	-71.265625	581.970703	-494.525055	283.155823	86.664597	-540.585327	-114.306938	104.019821	-475.550232	353.202484	1442.715088	-430.713074	-66.015633	1458.735107	-394.773041	140.454483	1465.498901	-422.844604	138.737366	1762.141235	-520.265320	448.848969	1171.221924	-494.461578	-189.469681	1203.752563	-417.445892	391.380432	871.688782	-375.630280	-141.106155	899.900696	-406.748840	115.586128	1057.029907	557.671509	107.223030	898.083252	532.789368	302.638123
-423.313782	247.370667	957.927673	-430.009827	-16.733665	960.129822	-505.431274	256.686798	575.243286	-470.777435	-71.379204	581.984436	-494.524231	283.174408	86.705788	-540.648743	-114.318558	104.048042	-475.734711	353.132690	1442.567993	-430.778229	-66.014313	1458.744019	-394.848663	140.478928	1465.514160	-422.930969	138.739655	1762.137207	-520.336365	448.894226	1171.217896	-494.510254	-189.449310	1203.743408	-417.516846	391.398956	871.695129	-375.687103	-141.101883	899.889771	-406.802643	115.632202	1057.036499	558.612244	107.004883	898.249634	533.178955	301.948059
-423.414978	247.369049	957.927979	-430.086914	-16.727348	960.136230	-505.510590	256.723480	575.253052	-470.770386	-71.358490	581.986938	-494.565674	283.178864	86.681770	-540.609131	-114.322273	104.046051	-475.705933	353.213318	1442.716919	-430.850067	-65.993279	1458.736328	-394.947296	140.500046	1465.524902	-423.007874	138.734421	1762.140381	-520.390076	448.879456	1171.222534	-494.539490	-189.457092	1203.751343	-417.580231	391.410400	871.708984	-375.740692	-141.093048	899.888306	-406.890106	115.638588	1057.039551	559.406128	106.908501	898.488953	533.085205	302.123596
-423.478210	247.325821	957.899597	-430.123230	-16.755775	960.175415	-505.504303	256.700623	575.222595	-470.762085	-71.321327	581.977173	-494.529663	283.184723	86.670296	-540.596497	-114.320145	104.028549	-475.794647	353.244202	1442.713623	-430.933105	-65.984634	1458.724121	-395.056335	140.513031	1465.522095	-423.091492	138.744095	1762.135010	-520.457703	448.906250	1171.217773	-494.599731	-189.448441	1203.760742	-417.660156	391.399475	871.678650	-375.782684	-141.069275	899.887146	-406.945282	115.630028	1057.045898	560.160034	106.787689	898.671570	533.140198	301.840820
-423.525391	247.307785	957.903564	-430.137756	-16.770048	960.191223	-505.546631	256.685181	575.208252	-470.760315	-71.302452	582.005859	-494.556549	283.193848	86.675400	-540.588135	-114.309372	104.038780	-475.866089	353.244293	1442.710938	-430.998718	-65.969604	1458.711060	-395.153839	140.536545	1465.508789	-423.176331	138.739258	1762.120117	-520.544006	448.911530	1171.219116	-494.666229	-189.445526	1203.726929	-417.755768	391.441223	871.684509	-375.813995	-141.081650	899.870605	-406.993591	115.621201	1057.059204	560.842163	106.460793	898.880981	533.153931	301.424225
-423.611755	247.337234	957.896790	-430.239777	-16.754110	960.141296	-505.588409	256.749603	575.214233	-470.812286	-71.302773	581.941406	-494.547028	283.205597	86.671570	-540.592957	-114.330360	104.024086	-475.980377	353.263214	1442.681152	-431.082947	-65.961403	1458.699463	-395.235504	140.564819	1465.490112	-423.259796	138.761444	1762.111694	-520.636536	448.927124	1171.217529	-494.722900	-189.418243	1203.694824	-417.841553	391.444519	871.659607	-375.857269	-141.075272	899.842163	-407.079773	115.626465	1057.029419	561.445068	106.220490	899.078369	533.105957	301.050049
-423.674561	247.337509	957.907349	-430.305115	-16.708986	960.129272	-505.655090	256.745575	575.246155	-470.829590	-71.330727	581.939392	-494.572510	283.192413	86.672958	-540.625549	-114.349739	104.032028	-476.178925	353.188141	1442.531006	-431.168549	-65.949425	1458.674072	-395.335541	140.570251	1465.495117	-423.341156	138.770905	1762.117310	-520.752930	448.953857	1171.195435	-494.776154	-189.368103	1203.679199	-417.934052	391.481476	871.661987	-375.868011	-141.092590	899.846375	-407.143982	115.640663	1057.028687	562.150818	105.847672	899.307922	533.315613	300.194397
-423.724640	247.327820	957.873413	-430.360992	-16.707687	960.123962	-505.686096	256.723663	575.237000	-470.895782	-71.335091	581.947021	-494.539642	283.183258	86.652657	-540.655579	-114.346794	104.019295	-476.149963	353.276550	1442.655151	-431.252563	-65.928986	1458.659912	-395.435608	140.569458	1465.472900	-423.432709	138.786987	1762.115723	-520.834167	448.934998	1171.215698	-494.843048	-189.375931	1203.654175	-418.058716	391.505829	871.648987	-375.939362	-141.073868	899.815796	-407.199524	115.646736	1057.009521	562.598206	105.309944	899.513245	533.306335	299.694244
-423.800140	247.330490	957.874634	-430.422028	-16.716318	960.108398	-505.768555	256.730774	575.237122	-470.877563	-71.272705	581.964172	-494.570343	283.175201	86.673538	-540.617859	-114.332024	104.010132	-476.257385	353.282776	1442.640991	-431.352325	-65.922821	1458.626587	-395.541931	140.598755	1465.466675	-423.514313	138.752335	1762.161377	-520.950623	448.954132	1171.190308	-494.913269	-189.367188	1203.624634	-418.186523	391.516602	871.644409	-375.949219	-141.081360	899.815735	-407.265411	115.638542	1057.001953	562.952820	105.005989	899.689087	533.087097	299.589966
-423.833466	247.304291	957.861267	-430.461670	-16.726549	960.117859	-505.775116	256.682465	575.228210	-470.936279	-71.281326	581.945679	-494.554718	283.172272	86.670029	-540.612244	-114.330070	104.008530	-476.358521	353.300232	1442.639648	-431.429779	-65.911674	1458.633911	-395.639587	140.601669	1465.454468	-423.603821	138.768295	1762.159302	-521.077515	448.977509	1171.193481	-494.974243	-189.321106	1203.622070	-418.328552	391.575500	871.627563	-375.971161	-141.073242	899.809143	-407.314545	115.628670	1057.002563	563.303406	104.497002	899.907715	533.058777	299.021271
-423.917511	247.325958	957.869995	-430.552826	-16.671822	960.113037	-505.821259	256.739380	575.221985	-471.037628	-71.336632	581.983459	-494.537109	283.168427	86.674057	-540.657959	-114.347069	104.017899	-476.450684	353.310547	1442.604126	-431.523224	-65.916862	1458.637329	-395.730164	140.620392	1465.462158	-423.709015	138.785080	1762.160645	-521.201294	448.995178	1171.169800	-495.050568	-189.272629	1203.593994	-418.468811	391.621857	871.614990	-376.003723	-141.063797	899.797668	-407.402100	115.661346	1057.004395	563.519836	103.931709	900.094482	533.053650	298.436493
-424.006805	247.287643	957.870972	-430.615417	-16.687311	960.132874	-505.879730	256.706909	575.208862	-471.056519	-71.357910	581.991028	-494.535126	283.171478	86.661537	-540.662781	-114.347809	104.015366	-476.550568	353.306793	1442.591675	-431.628937	-65.907913	1458.645020	-395.830627	140.636520	1465.466064	-423.805145	138.808350	1762.161621	-521.339539	449.017487	1171.149292	-495.140259	-189.254044	1203.589966	-418.604309	391.680328	871.605835	-376.060791	-141.024399	899.798767	-407.476196	115.643410	1057.014404	563.602661	103.385681	900.221497	532.957092	297.851288
-424.041138	247.258484	957.858032	-430.603790	-16.707401	960.158142	-505.893799	256.684692	575.195374	-471.089203	-71.388519	581.996826	-494.533905	283.174408	86.654121	-540.700073	-114.355118	104.013382	-476.653137	353.321716	1442.596069	-431.733490	-65.898346	1458.653198	-395.933350	140.635864	1465.465576	-423.909363	138.823227	1762.169067	-521.468506	449.012054	1171.145874	-495.231445	-189.242249	1203.555542	-418.750793	391.736542	871.585510	-376.109924	-141.009598	899.816162	-407.506195	115.636940	1057.024292	563.611450	102.717216	900.374451	532.866821	297.186310
-424.108063	247.244629	957.859192	-430.649872	-16.724796	960.178589	-505.923645	256.716705	575.201904	-471.086212	-71.363785	582.007629	-494.538361	283.175171	86.656288	-540.666260	-114.342484	104.005203	-476.771210	353.310028	1442.587158	-431.830200	-65.908333	1458.645874	-396.042419	140.629822	1465.452148	-424.020996	138.882965	1762.108154	-521.583069	449.006927	1171.113037	-495.306274	-189.208755	1203.580200	-418.868561	391.771698	871.580444	-376.177551	-140.975616	899.805420	-407.568909	115.630211	1057.036377	563.545349	102.075157	900.508179	532.745728	296.547913
-424.181824	247.240448	957.868103	-430.711090	-16.704996	960.141357	-505.950500	256.681915	575.189270	-471.159973	-71.376991	582.003662	-494.506073	283.152161	86.667145	-540.720825	-114.367371	104.010368	-476.894409	353.297302	1442.562500	-431.941376	-65.896553	1458.674561	-396.140961	140.631424	1465.456787	-424.123505	138.904099	1762.103271	-521.723328	449.006714	1171.084839	-495.388092	-189.180069	1203.562500	-419.006836	391.830627	871.549194	-376.230042	-140.958237	899.823669	-407.637482	115.621895	1057.022461	563.444641	101.328362	900.591736	532.794067	295.498810
-424.236053	247.257874	957.869446	-430.758911	-16.713638	960.154663	-505.964935	256.685913	575.199280	-471.161316	-71.361084	582.003540	-494.498047	283.163849	86.658730	-540.678772	-114.352074	104.000992	-476.963440	353.315125	1442.574097	-432.042389	-65.906204	1458.666138	-396.253357	140.641769	1465.476563	-424.236023	138.883499	1762.161133	-521.839661	449.007660	1171.094971	-495.486023	-189.172775	1203.569092	-419.148224	391.896210	871.545837	-376.269440	-140.908295	899.854248	-407.696747	115.631378	1057.031494	563.165283	100.693939	900.647827	532.586548	294.846649
-424.295898	247.261383	957.878906	-430.787201	-16.726269	960.164185	-506.018646	256.731995	575.184509	-471.231201	-71.372063	582.015198	-494.535583	283.171722	86.661041	-540.733276	-114.358086	103.996918	-477.092438	353.322449	1442.558105	-432.114044	-65.886604	1458.684204	-396.351746	140.638718	1465.484375	-424.352325	138.939865	1762.104614	-521.976135	449.004822	1171.088989	-495.569427	-189.142593	1203.584106	-419.304138	391.935028	871.530823	-376.359894	-140.890976	899.867188	-407.757080	115.629639	1057.044189	562.713318	100.103943	900.633118	532.202148	294.619293
-424.396912	247.247223	957.880737	-430.873444	-16.745415	960.165649	-506.039307	256.728485	575.161011	-471.394135	-71.549263	582.042603	-494.516602	283.191132	86.668945	-540.815857	-114.403816	104.023941	-477.214172	353.282684	1442.531128	-432.202057	-65.922073	1458.695435	-396.454834	140.639099	1465.475952	-424.461395	138.961288	1762.118164	-522.119080	449.020172	1171.075806	-495.673035	-189.142349	1203.573486	-419.453522	391.978088	871.486023	-376.414459	-140.844833	899.891113	-407.852112	115.613960	1057.046143	562.247559	99.353905	900.612976	531.960266	293.931335
-424.458801	247.205154	957.864929	-430.906067	-16.745131	960.176270	-506.082336	256.757050	575.166260	-471.380707	-71.488014	582.071228	-494.555237	283.203918	86.654419	-540.822388	-114.403748	104.023819	-477.314941	353.274750	1442.527222	-432.281921	-65.918510	1458.710693	-396.559265	140.636307	1465.474731	-424.572021	138.940033	1762.179199	-522.253845	449.049866	1171.081055	-495.748352	-189.150314	1203.603760	-419.629120	392.031799	871.470886	-376.497437	-140.834473	899.907654	-407.908081	115.605377	1057.045288	561.672668	98.512535	900.548218	531.679565	293.205170
-424.544067	247.192474	957.877502	-430.951050	-16.758774	960.196472	-506.103455	256.711578	575.168701	-471.442230	-71.495384	582.057251	-494.529388	283.166779	86.608360	-540.827515	-114.411934	104.026619	-477.428101	353.289032	1442.519409	-432.356110	-65.913017	1458.732178	-396.650452	140.654465	1465.487305	-424.698425	138.954376	1762.181152	-522.377991	449.076019	1171.087402	-495.849213	-189.137421	1203.607300	-419.800659	392.107788	871.453674	-376.573059	-140.811630	899.917542	-407.981232	115.598274	1057.063232	561.127625	97.876518	900.425476	531.381165	292.506104
-424.634888	247.218338	957.876709	-431.066345	-16.702877	960.171753	-506.166351	256.793030	575.185913	-471.411591	-71.424515	582.044678	-494.554749	283.183594	86.637398	-540.833496	-114.420815	104.029671	-477.558960	353.316010	1442.521118	-432.451569	-65.880234	1458.709839	-396.748047	140.648056	1465.477051	-424.811890	138.970764	1762.190918	-522.541382	449.095306	1171.093018	-495.923065	-189.139130	1203.587402	-419.974030	392.169220	871.439331	-376.660858	-140.811798	899.923157	-408.072540	115.628166	1057.048218	560.409546	96.977654	900.307373	530.988708	291.725525
-424.697510	247.199341	957.881958	-431.108398	-16.710178	960.180115	-506.192902	256.753418	575.156982	-471.652191	-71.813774	582.122009	-494.578003	283.189728	86.654755	-540.988342	-114.510521	104.038673	-477.669220	353.318481	1442.514648	-432.539764	-65.893501	1458.703857	-396.831573	140.643234	1465.490479	-424.940674	138.985367	1762.189697	-522.690308	449.072845	1171.084473	-496.002808	-189.141113	1203.593262	-420.145966	392.243286	871.435852	-376.742249	-140.805817	899.918762	-408.132172	115.617920	1057.056396	559.686829	96.159653	900.119263	530.551025	290.963318
-424.758759	247.198700	957.873535	-431.170319	-16.721500	960.167725	-506.243042	256.762177	575.158875	-471.806610	-72.028450	582.118896	-494.601105	283.205536	86.673790	-541.092224	-114.549835	104.069321	-477.780151	353.333191	1442.493774	-432.607056	-65.874016	1458.689941	-396.930634	140.681473	1465.479614	-425.063934	138.993332	1762.189575	-522.835815	449.103455	1171.098877	-496.075867	-189.137833	1203.578857	-420.340637	392.285675	871.408447	-376.798798	-140.795059	899.933838	-408.195892	115.610474	1057.046509	559.041260	95.204308	899.932861	530.277954	289.749115
-424.834381	247.191299	957.868835	-431.209412	-16.711523	960.146118	-506.284821	256.773712	575.158997	-471.813599	-72.018509	582.101929	-494.566162	283.201538	86.646576	-541.125305	-114.553139	104.065147	-477.881531	353.346191	1442.514771	-432.679779	-65.876846	1458.685913	-397.024628	140.683594	1465.472900	-425.194763	139.009460	1762.184692	-522.990540	449.098297	1171.096069	-496.148682	-189.140457	1203.562256	-420.502228	392.313202	871.417175	-376.878387	-140.801636	899.922546	-408.254120	115.608253	1057.033447	558.306763	94.322289	899.708130	529.802246	288.866943
-424.914368	247.177399	957.872986	-431.260498	-16.729885	960.170410	-506.310669	256.759186	575.141907	-471.790375	-71.994232	582.111938	-494.572662	283.188354	86.623558	-541.086426	-114.535759	104.039124	-477.992371	353.342133	1442.497803	-432.738617	-65.852264	1458.700684	-397.102051	140.691391	1465.465698	-425.329102	139.024170	1762.181885	-523.145691	449.102264	1171.097412	-496.213654	-189.164917	1203.560791	-420.696320	392.359375	871.403870	-376.950165	-140.813339	899.938049	-408.338562	115.602249	1057.051514	557.614319	93.198303	899.484192	529.552551	287.556061
-425.008057	247.162888	957.864258	-431.335358	-16.748596	960.169373	-506.388489	256.770233	575.123901	-471.803925	-71.992607	582.109863	-494.599243	283.193512	86.622498	-541.121460	-114.550331	104.048401	-478.085175	353.349701	1442.506226	-432.821350	-65.837288	1458.695923	-397.217133	140.704102	1465.447144	-425.456329	139.083282	1762.131226	-523.288696	449.100616	1171.117432	-496.281403	-189.167953	1203.585449	-420.862030	392.404114	871.388367	-377.017181	-140.816437	899.949280	-408.419739	115.589828	1057.045898	556.648254	92.357468	899.261475	528.394897	287.388031
-425.112152	247.128281	957.851990	-431.379913	-16.758678	960.184875	-506.409912	256.738403	575.107483	-471.851501	-72.044281	582.123962	-494.580078	283.213257	86.628204	-541.146179	-114.559746	104.055832	-478.214417	353.330078	1442.486816	-432.911041	-65.841095	1458.682129	-397.311676	140.704803	1465.450317	-425.576233	139.097336	1762.167480	-523.434387	449.122772	1171.125244	-496.346497	-189.174515	1203.575073	-421.038300	392.427643	871.365845	-377.083221	-140.859375	899.947937	-408.506012	115.582603	1057.049927	555.841980	91.187798	899.041077	527.842224	286.317993
-425.189331	247.128983	957.851990	-431.442810	-16.770197	960.177124	-506.675354	256.995239	575.156006	-471.948730	-72.132721	582.113953	-494.717377	283.227386	86.652985	-541.179871	-114.579124	104.076172	-478.314362	353.324524	1442.478760	-432.993835	-65.846176	1458.683350	-397.420502	140.733856	1465.437744	-425.699890	139.111420	1762.162354	-523.596069	449.107544	1171.111572	-496.396210	-189.184143	1203.578735	-421.215576	392.447876	871.344421	-377.150452	-140.863098	899.932983	-408.583923	115.575546	1057.047607	554.998291	90.116341	898.845276	527.169373	285.149200
-425.275055	247.105911	957.843018	-431.487213	-16.786587	960.181702	-506.504059	256.705658	575.106506	-471.907532	-72.037453	582.097839	-494.566833	283.197052	86.633072	-541.164124	-114.570801	104.050362	-478.415649	353.334412	1442.460571	-433.072174	-65.839905	1458.675537	-397.515991	140.747391	1465.424683	-425.825989	139.129105	1762.158569	-523.727112	449.134888	1171.097778	-496.460419	-189.207672	1203.575928	-421.411682	392.466553	871.317871	-377.209625	-140.907227	899.916565	-408.648682	115.563942	1057.045288	554.133057	88.854378	898.715637	526.469238	283.980225
-425.367218	247.129013	957.830078	-431.591766	-16.779524	960.143982	-506.576569	256.734863	575.081543	-471.947266	-72.114952	582.090637	-494.621277	283.204529	86.630226	-541.201965	-114.596657	104.061440	-478.518951	353.339966	1442.445801	-433.152191	-65.841011	1458.664307	-397.611359	140.748810	1465.416382	-425.944336	139.136810	1762.139648	-523.881226	449.119629	1171.080811	-496.508270	-189.223389	1203.556274	-421.573242	392.492004	871.298279	-377.266449	-140.917358	899.898926	-408.740051	115.568672	1057.018677	553.248230	87.665154	898.622559	525.770447	282.715912
-425.428223	247.103836	957.824890	-431.629761	-16.787323	960.149292	-506.623932	256.733765	575.083618	-471.611176	-71.495819	581.932495	-494.621796	283.204651	86.629250	-540.843140	-114.461487	103.953346	-478.648102	353.334045	1442.420166	-433.230408	-65.845840	1458.633301	-397.731903	140.775192	1465.391357	-426.079285	139.105301	1762.155518	-524.015930	449.094940	1171.056152	-496.560547	-189.211761	1203.529297	-421.722076	392.496429	871.266296	-377.317139	-140.955353	899.876587	-408.797913	115.558067	1057.020386	552.378113	86.501534	898.581909	525.010254	281.409668
-425.542572	247.073685	957.809509	-431.706848	-16.812021	960.139709	-506.673615	256.757629	575.085022	-471.483612	-71.286179	581.898621	-494.641754	283.203766	86.603996	-540.746643	-114.434486	103.873589	-478.754791	353.328369	1442.398438	-433.302917	-65.842461	1458.635620	-397.838837	140.785034	1465.397583	-426.198303	139.151550	1762.096924	-524.154724	449.108276	1171.030029	-496.614471	-189.236374	1203.544312	-421.852142	392.541382	871.234497	-377.385620	-140.957413	899.854248	-408.888428	115.535461	1057.006836	551.567078	85.124657	898.638611	524.494324	279.605804
-425.630096	247.045761	957.792236	-431.747467	-16.818914	960.154175	-506.703888	256.711578	575.070007	-471.543701	-71.301590	581.905762	-494.626892	283.200806	86.599274	-540.736206	-114.433998	103.898010	-478.980957	353.230316	1442.223755	-433.377258	-65.843369	1458.623779	-397.950836	140.792450	1465.382568	-426.303711	139.124420	1762.143555	-524.297058	449.149109	1170.994385	-496.665985	-189.247528	1203.516479	-422.020996	392.554565	871.214783	-377.413391	-140.979645	899.865906	-408.955811	115.533463	1057.005981	550.518616	83.864372	898.746704	523.488647	278.677765
-425.716858	247.047882	957.794495	-431.826080	-16.831585	960.155396	-506.733887	256.730316	575.042297	-471.586243	-71.335915	581.917175	-494.625122	283.217499	86.586143	-540.750610	-114.452919	103.923073	-479.123810	353.225861	1442.191162	-433.462036	-65.842995	1458.639160	-398.059601	140.809219	1465.367676	-426.418671	139.129074	1762.153076	-524.443054	449.118378	1170.972534	-496.728058	-189.253601	1203.539429	-422.151031	392.564545	871.171509	-377.480988	-141.012848	899.851440	-409.041290	115.528458	1057.008301	549.617798	82.617111	898.905273	522.729370	277.365967
-425.815002	247.026947	957.794739	-431.901367	-16.804890	960.159851	-506.786621	256.709320	575.045776	-472.102814	-72.147179	582.066162	-494.643097	283.210968	86.583549	-541.183228	-114.632301	104.027992	-479.228485	353.210083	1442.194092	-433.533447	-65.850739	1458.637695	-398.188324	140.821304	1465.366943	-426.539612	139.131378	1762.151367	-524.570923	449.112305	1170.950439	-496.773315	-189.248306	1203.545410	-422.304047	392.559418	871.145142	-377.504730	-141.004654	899.869507	-409.130798	115.534752	1057.011230	548.696899	81.426750	899.135315	521.955933	275.992767
-425.869690	247.022141	957.806458	-431.928162	-16.794447	960.172791	-506.834351	256.700684	575.066040	-471.810516	-71.595726	581.935364	-494.646210	283.197388	86.591034	-540.932800	-114.537170	103.970863	-479.361908	353.230347	1442.189331	-433.589264	-65.827171	1458.642212	-398.280914	140.827744	1465.374023	-426.651825	139.147827	1762.163574	-524.721252	449.091034	1170.946533	-496.820679	-189.259460	1203.544189	-422.436005	392.558105	871.131592	-377.522400	-141.000381	899.892456	-409.184723	115.540459	1057.026245	547.689148	80.157059	899.343140	521.138489	274.687927
-425.944885	247.025177	957.805908	-432.006378	-16.805805	960.175232	-506.851227	256.691620	575.069031	-471.666168	-71.346809	581.916565	-494.622803	283.192474	86.590393	-540.814087	-114.486610	103.930161	-479.492065	353.217957	1442.187378	-433.676300	-65.825706	1458.648926	-398.400482	140.816818	1465.391968	-426.767670	139.150589	1762.162720	-524.849548	449.083344	1170.949951	-496.871399	-189.252167	1203.546997	-422.572083	392.553833	871.129822	-377.546692	-140.978592	899.910645	-409.262115	115.537186	1057.027344	546.782104	78.808334	899.573303	520.544128	272.875854
-426.017242	246.944931	957.803833	-432.005432	-16.841557	960.190796	-506.891479	256.653198	575.066406	-471.682861	-71.394867	581.942505	-494.616058	283.179321	86.626671	-540.830994	-114.506493	103.922333	-479.629028	353.225403	1442.198853	-433.788422	-65.816826	1458.651245	-398.509186	140.807907	1465.382813	-426.890259	139.197220	1762.103760	-524.988525	449.076416	1170.951172	-496.949951	-189.264740	1203.527344	-422.693085	392.570221	871.122375	-377.569397	-140.968765	899.917053	-409.302246	115.491402	1057.034790	545.730957	77.590530	899.795898	519.667847	271.626038
-426.107361	246.915375	957.796875	-432.078979	-16.859890	960.187744	-506.932526	256.652740	575.060730	-471.673035	-71.371780	581.929565	-494.598358	283.170929	86.621078	-540.786255	-114.497368	103.909355	-479.788910	353.229584	1442.186768	-433.865051	-65.815735	1458.649170	-398.593994	140.829147	1465.395264	-427.004272	139.212418	1762.096069	-525.145386	449.067291	1170.949829	-497.007050	-189.256195	1203.532959	-422.827026	392.548828	871.120544	-377.624451	-140.980728	899.914246	-409.391846	115.470337	1057.031372	544.680176	76.333229	900.007690	518.897522	270.325928
-426.206390	246.899826	957.813049	-432.142334	-16.853403	960.186829	-506.964539	256.622650	575.043884	-471.815552	-71.476685	581.938416	-494.610382	283.182495	86.582359	-540.858521	-114.523567	103.911087	-479.911255	353.230591	1442.167603	-433.959717	-65.790031	1458.654785	-398.715240	140.836029	1465.398682	-427.130005	139.238007	1762.091064	-525.275330	449.050690	1170.920288	-497.065826	-189.262329	1203.541260	-422.937378	392.535858	871.109985	-377.658630	-140.955750	899.929688	-409.478485	115.462311	1057.040161	543.587585	75.009621	900.191467	518.044678	269.069946
-426.281158	246.898407	957.803711	-432.197510	-16.872454	960.206726	-507.009949	256.642120	575.064514	-471.924225	-71.548882	581.962585	-494.584198	283.199219	86.595108	-540.916748	-114.540688	103.919647	-480.070038	353.229645	1442.170532	-434.058258	-65.793465	1458.672485	-398.833862	140.842148	1465.418213	-427.244873	139.252197	1762.096680	-525.420837	449.028412	1170.930664	-497.114929	-189.286102	1203.562134	-423.067902	392.545715	871.092712	-377.695679	-140.940353	899.964233	-409.543976	115.464378	1057.045532	542.521851	73.816628	900.275696	517.256104	267.901550
-426.385315	246.862213	957.818542	-432.265198	-16.892284	960.239685	-507.053680	256.581970	575.001343	-471.950958	-71.491966	581.971069	-494.580414	283.204071	86.595444	-540.854553	-114.515327	103.925926	-480.099701	353.311493	1442.304443	-434.139008	-65.789154	1458.697144	-398.939575	140.840820	1465.431152	-427.356812	139.271469	1762.120483	-525.547241	448.976166	1170.925537	-497.176056	-189.294708	1203.584961	-423.187317	392.550354	871.120728	-377.733093	-140.931686	899.989197	-409.636871	115.446014	1057.070679	541.430969	72.749062	900.376221	516.355530	267.076233
-426.493225	246.826508	957.836060	-432.315399	-16.911657	960.256531	-507.121521	256.601105	575.025818	-472.069031	-71.560112	581.996765	-494.588562	283.166779	86.577461	-540.879639	-114.525246	103.933372	-480.220093	353.309906	1442.327026	-434.249054	-65.803474	1458.728394	-399.046295	140.857300	1465.449585	-427.476227	139.273376	1762.127075	-525.683716	448.967621	1170.948486	-497.238586	-189.292206	1203.581055	-423.281158	392.509277	871.145386	-377.760773	-140.907104	900.017639	-409.728638	115.422867	1057.090454	540.304199	71.500191	900.397705	515.560120	265.917480
-426.545380	246.819794	957.844604	-432.351501	-16.905256	960.279785	-507.166351	256.550934	575.013977	-472.217102	-71.664658	582.047424	-494.580261	283.174011	86.589104	-540.979309	-114.531578	103.931694	-480.457031	353.177429	1442.168213	-434.318207	-65.814751	1458.749756	-399.164490	140.851547	1465.465576	-427.604340	139.282120	1762.143799	-525.844971	448.964691	1170.923584	-497.290527	-189.291931	1203.605225	-423.393036	392.470245	871.134399	-377.818024	-140.892975	900.028564	-409.782349	115.429657	1057.108154	539.223938	70.313255	900.400574	514.836487	264.748291
-426.648621	246.803329	957.848938	-432.430817	-16.919218	960.275330	-507.222809	256.540009	574.997681	-472.173645	-71.496460	581.998840	-494.588715	283.160156	86.591843	-540.932861	-114.516457	103.922592	-480.573669	353.179230	1442.161621	-434.397400	-65.803772	1458.760620	-399.270782	140.865723	1465.479248	-427.742737	139.242477	1762.196045	-525.991638	448.932739	1170.914917	-497.335327	-189.294571	1203.632690	-423.504059	392.439026	871.108704	-377.861694	-140.871429	900.051025	-409.881592	115.413147	1057.109741	538.102173	69.071213	900.333862	514.150024	263.551910
-426.761444	246.759628	957.831726	-432.476532	-16.947367	960.275391	-507.288910	256.496307	575.004150	-472.297516	-71.595703	582.011230	-494.555573	283.125061	86.573219	-540.945435	-114.535233	103.919701	-480.611298	353.288025	1442.292358	-434.506683	-65.785866	1458.767578	-399.383545	140.875000	1465.489014	-427.847351	139.253967	1762.232422	-526.099976	448.873016	1170.878662	-497.392181	-189.289261	1203.599365	-423.562653	392.419861	871.114746	-377.895355	-140.866882	900.045959	-409.956970	115.388588	1057.100342	536.964111	67.894989	900.242737	513.378235	262.426697
-426.837677	246.764847	957.809143	-432.545654	-16.967407	960.272156	-507.342438	256.547882	575.000488	-472.326721	-71.572594	582.008606	-494.583405	283.139252	86.561127	-540.909302	-114.525261	103.890862	-480.741394	353.295715	1442.260864	-434.587585	-65.798027	1458.751221	-399.495148	140.885483	1465.473633	-427.981476	139.269150	1762.213135	-526.234009	448.870087	1170.879639	-497.455383	-189.286469	1203.595093	-423.675110	392.401306	871.096252	-377.945801	-140.896103	900.022034	-410.026886	115.388756	1057.086792	535.854553	66.760094	900.104675	512.759277	261.292145
-426.954681	246.803070	957.805176	-432.670898	-16.942007	960.235962	-507.403748	256.545593	574.959717	-472.307465	-71.523819	582.011414	-494.572327	283.151794	86.551033	-540.880066	-114.535721	103.872559	-480.864105	353.301270	1442.262329	-434.674225	-65.796516	1458.774658	-399.608490	140.909073	1465.484375	-428.114441	139.265106	1762.215332	-526.337402	448.842285	1170.828247	-497.524902	-189.300446	1203.600464	-423.743103	392.378143	871.089539	-378.001190	-140.897522	900.029358	-410.128723	115.407509	1057.062988	533.752930	64.235161	899.782043	511.893250	259.776276
-427.067169	246.810257	957.809692	-432.753143	-16.908882	960.238159	-507.465515	256.533997	574.965454	-472.343170	-71.496353	582.002014	-494.591492	283.179565	86.557243	-540.904236	-114.539040	103.833488	-480.988312	353.318237	1442.244995	-434.752838	-65.766830	1458.784790	-399.716797	140.912582	1465.462891	-428.275970	139.256317	1762.221436	-526.455750	448.809937	1170.809692	-497.584351	-189.293930	1203.601807	-423.821411	392.308594	871.084229	-378.037140	-140.896133	900.045654	-410.224701	115.429077	1057.066040	532.609497	62.870354	899.685242	511.363892	258.180817
-427.138397	246.805237	957.837402	-432.820068	-16.914618	960.273071	-507.526276	256.532928	574.964355	-472.417480	-71.505386	582.026978	-494.575562	283.167297	86.571266	-540.859436	-114.537971	103.859077	-481.117371	353.322449	1442.234253	-434.824188	-65.753357	1458.800415	-399.834839	140.944534	1465.488892	-428.422791	139.309738	1762.180176	-526.566895	448.788116	1170.803223	-497.656433	-189.250366	1203.609741	-423.898041	392.283386	871.094788	-378.073120	-140.904922	900.062927	-410.308228	115.427032	1057.100220	531.576904	61.901402	899.556946	510.717957	257.108429
-427.257629	246.786758	957.852478	-432.896027	-16.925335	960.310913	-507.546783	256.451538	574.924316	-472.554199	-71.573036	582.049866	-494.560059	283.164215	86.587234	-540.864502	-114.541595	103.864021	-481.256134	353.314148	1442.244019	-434.906891	-65.738686	1458.803833	-399.941376	140.951187	1465.517334	-428.556091	139.321320	1762.205933	-526.670288	448.777100	1170.796631	-497.738586	-189.251602	1203.645142	-423.957001	392.217896	871.082397	-378.107941	-140.886078	900.091614	-410.413422	115.424316	1057.128174	530.510132	60.777088	899.492126	510.135193	256.011536
-427.329437	246.774521	957.844971	-432.949768	-16.928162	960.345825	-507.626282	256.473907	574.947998	-472.666595	-71.567131	582.063416	-494.564056	283.160461	86.562027	-540.959473	-114.578926	103.871811	-481.373199	353.329224	1442.240479	-434.975067	-65.716469	1458.838745	-400.027222	140.971176	1465.551758	-428.680603	139.332886	1762.225098	-526.764893	448.737427	1170.782593	-497.825958	-189.231781	1203.658569	-424.031097	392.145081	871.075439	-378.170776	-140.908051	900.115173	-410.483765	115.434105	1057.143311	529.288635	59.809395	899.460510	509.214935	255.401443
-427.428955	246.766235	957.841064	-433.019379	-16.927565	960.343262	-507.700775	256.429626	574.918091	-472.767853	-71.627518	582.066650	-494.588318	283.182831	86.554199	-541.034180	-114.611549	103.869408	-481.479980	353.357300	1442.242432	-435.084839	-65.694138	1458.831665	-400.142212	140.994949	1465.538452	-428.819366	139.348572	1762.229858	-526.848694	448.700073	1170.754761	-497.912628	-189.202805	1203.665771	-424.082825	392.100281	871.063599	-378.201965	-140.911316	900.115234	-410.582947	115.433334	1057.142944	528.051331	58.612797	899.388306	508.494507	254.348267
-427.550873	246.771011	957.805359	-433.123779	-16.956820	960.347595	-507.765747	256.417542	574.891785	-472.860748	-71.653229	582.083740	-494.595917	283.186768	86.532654	-541.069763	-114.641472	103.849510	-481.623322	353.392273	1442.204712	-435.169495	-65.678040	1458.832642	-400.248596	141.009094	1465.530273	-428.956512	139.375504	1762.237061	-526.959412	448.700684	1170.728760	-498.008514	-189.175385	1203.650879	-424.154297	392.070526	871.046875	-378.249725	-140.923370	900.117065	-410.679230	115.436829	1057.123779	526.963562	57.588589	899.345032	507.865723	253.288376
-427.658752	246.769852	957.810669	-433.219116	-16.926874	960.335388	-507.817932	256.431305	574.884705	-472.865723	-71.558784	582.067322	-494.566101	283.192169	86.505951	-541.011902	-114.632896	103.819351	-481.754608	353.389191	1442.190918	-435.244354	-65.680000	1458.843506	-400.342834	141.035919	1465.520630	-429.089722	139.401535	1762.223999	-527.048767	448.675476	1170.692627	-498.102753	-189.151413	1203.642334	-424.207703	392.022247	871.037476	-378.291779	-140.936615	900.113647	-410.774536	115.445564	1057.119141	525.870483	56.476597	899.311584	507.254059	252.272980
-427.761444	246.806320	957.802002	-433.332184	-16.916742	960.318542	-507.923676	256.416260	574.879578	-472.995178	-71.637863	582.082581	-494.605072	283.179230	86.500282	-541.082886	-114.669220	103.804115	-481.859436	353.378265	1442.200684	-435.336731	-65.663902	1458.853638	-400.430511	141.053680	1465.536255	-429.221436	139.388382	1762.300415	-527.140686	448.639984	1170.665527	-498.199921	-189.129822	1203.635132	-424.264984	391.970001	871.050842	-378.337708	-140.949219	900.129456	-410.879913	115.464943	1057.105835	524.811340	55.285576	899.297729	506.797852	250.766632
-427.824921	246.781097	957.805420	-433.360321	-16.933155	960.353760	-507.992981	256.422882	574.888428	-473.042847	-71.596504	582.114319	-494.589966	283.160980	86.532547	-541.043152	-114.662651	103.779633	-481.980530	353.377106	1442.208862	-435.435455	-65.672905	1458.848389	-400.531158	141.049103	1465.542114	-429.348694	139.419266	1762.323975	-527.213257	448.610016	1170.666382	-498.275574	-189.117920	1203.658325	-424.343140	391.913788	871.065857	-378.413757	-140.967697	900.131897	-410.932404	115.458763	1057.126465	523.725952	54.418648	899.289429	505.978821	250.292145
-427.897369	246.765717	957.808167	-433.393005	-16.958391	960.402161	-508.075806	256.374390	574.892578	-473.078735	-71.553101	582.102600	-494.570770	283.151459	86.537415	-541.076233	-114.684441	103.781036	-482.184967	353.288605	1442.094849	-435.505341	-65.651421	1458.866333	-400.638214	141.090836	1465.575684	-429.479553	139.455063	1762.343262	-527.318787	448.599609	1170.636841	-498.382721	-189.107925	1203.670044	-424.399445	391.865631	871.080322	-378.483673	-140.973206	900.159180	-410.991089	115.458504	1057.153198	522.744263	53.472504	899.276794	505.402008	249.325668
-427.988190	246.774338	957.820801	-433.502075	-16.968275	960.417847	-508.143768	256.394043	574.900452	-473.182495	-71.692314	582.146851	-494.547180	283.146515	86.538132	-541.111511	-114.715591	103.802208	-482.293518	353.297546	1442.068970	-435.605377	-65.642433	1458.890259	-400.733124	141.085617	1465.586182	-429.611023	139.482254	1762.359009	-527.408508	448.576721	1170.618652	-498.443665	-189.078537	1203.707153	-424.467285	391.782104	871.071350	-378.557251	-140.970276	900.170471	-411.098602	115.457771	1057.168823	521.798279	52.310562	899.278198	505.067139	247.852188
-428.075867	246.733505	957.810181	-433.543488	-16.995195	960.458557	-508.227020	256.382446	574.889465	-473.268433	-71.744385	582.180481	-494.576416	283.149414	86.518570	-541.193726	-114.747856	103.811852	-482.322723	353.410614	1442.211914	-435.687531	-65.635429	1458.917114	-400.835083	141.127960	1465.590820	-429.743073	139.537903	1762.369873	-527.489990	448.574463	1170.634155	-498.535461	-189.085114	1203.728027	-424.521240	391.753967	871.086609	-378.643677	-140.981094	900.212769	-411.169159	115.446571	1057.184937	520.846497	51.340664	899.234375	504.533264	246.902756
-428.197174	246.755478	957.789551	-433.702454	-16.930309	960.424561	-508.310059	256.380798	574.870911	-473.298950	-71.791748	582.165710	-494.562958	283.160736	86.508064	-541.214111	-114.779488	103.793571	-482.426941	353.435638	1442.212158	-435.783203	-65.609261	1458.911499	-400.930115	141.136826	1465.584839	-429.872559	139.620346	1762.300659	-527.582703	448.549896	1170.587769	-498.616547	-189.067596	1203.745850	-424.571442	391.742828	871.112976	-378.734680	-140.982162	900.228455	-411.299896	115.482140	1057.155762	519.909180	50.419479	899.236267	504.000793	245.999512
-428.299042	246.748138	957.788208	-433.762421	-16.962835	960.436340	-508.401398	256.394562	574.862671	-473.271362	-71.739685	582.153870	-494.599060	283.172913	86.466255	-541.180725	-114.789719	103.790451	-482.645386	353.385773	1442.057251	-435.881378	-65.605125	1458.907349	-401.029327	141.140091	1465.573975	-430.006531	139.655670	1762.287842	-527.694397	448.551941	1170.545898	-498.709473	-189.083588	1203.757813	-424.630341	391.804901	871.168701	-378.849457	-140.978485	900.215881	-411.386292	115.470261	1057.162109	518.609192	49.790401	899.111572	502.694183	245.945557
-428.396210	246.768585	957.798218	-433.884705	-16.931461	960.405579	-508.499054	256.404449	574.877319	-473.328125	-71.850937	582.151794	-494.631134	283.196747	86.506439	-541.234497	-114.835243	103.795296	-482.741882	353.392731	1442.037598	-435.954407	-65.585258	1458.896851	-401.137970	141.170547	1465.564087	-430.139038	139.681702	1762.289795	-527.787354	448.537811	1170.538086	-498.802521	-189.074966	1203.751343	-424.664093	391.770325	871.164673	-378.944519	-140.980560	900.219177	-411.490845	115.479073	1057.150757	517.734558	48.939602	899.008179	502.223907	244.877319
-428.487030	246.752213	957.798828	-433.957703	-16.952681	960.380981	-508.551453	256.345795	574.864075	-473.351135	-71.804710	582.130981	-494.623199	283.165924	86.515076	-541.210754	-114.840759	103.746452	-482.831940	353.413727	1442.052002	-436.057068	-65.543060	1458.902344	-401.229462	141.165634	1465.559570	-430.264404	139.703720	1762.289063	-527.881958	448.521393	1170.521606	-498.899658	-189.058212	1203.730713	-424.722961	391.644318	871.129456	-379.026855	-140.961533	900.236023	-411.578247	115.452309	1057.139893	516.835388	47.948277	898.936462	501.939697	243.579117
-428.560547	246.739471	957.786743	-434.011108	-16.974018	960.400208	-508.645111	256.352753	574.900146	-473.465363	-71.869270	582.157104	-494.641418	283.182922	86.536423	-541.267090	-114.849594	103.746841	-482.932129	353.437683	1442.027100	-436.153625	-65.529152	1458.894165	-401.326996	141.184891	1465.559570	-430.374023	139.723389	1762.284180	-527.979309	448.518188	1170.518433	-498.984131	-189.090637	1203.733398	-424.789581	391.558044	871.073853	-379.106506	-140.943176	900.243835	-411.643097	115.448441	1057.143677	516.051758	47.059013	898.820496	501.705017	242.469284
-428.652802	246.712479	957.778564	-434.112518	-16.974331	960.417236	-508.691772	256.331024	574.883667	-473.588654	-71.943031	582.162354	-494.647095	283.186401	86.494179	-541.289734	-114.858337	103.765968	-483.010406	353.473358	1442.009033	-436.241333	-65.498840	1458.894409	-401.443665	141.212387	1465.568115	-430.478943	139.712387	1762.372070	-528.073608	448.528839	1170.484985	-499.068390	-189.085678	1203.770752	-424.862183	391.494232	871.044617	-379.210846	-140.945877	900.267334	-411.749329	115.443764	1057.149902	515.281921	46.055401	898.732361	501.591919	241.314117
-428.697052	246.679733	957.773315	-434.114990	-17.037449	960.461243	-508.736298	256.311066	574.843018	-473.661499	-71.931946	582.208557	-494.655212	283.187836	86.490448	-541.313965	-114.860008	103.780350	-483.097351	353.453918	1441.978760	-436.332397	-65.511620	1458.922485	-401.545410	141.239944	1465.562134	-430.594177	139.733490	1762.363770	-528.176025	448.540894	1170.434448	-499.169617	-189.074936	1203.779053	-424.941315	391.471649	871.015686	-379.314301	-140.951843	900.283997	-411.796814	115.417740	1057.173950	514.353394	45.275043	898.595581	501.052155	241.029877
-428.809235	246.648102	957.775024	-434.188232	-17.068291	960.502197	-508.772400	256.290710	574.807556	-474.059875	-72.435860	582.350952	-494.628052	283.196808	86.479782	-541.633789	-114.973488	103.857445	-483.209656	353.472229	1441.944946	-436.455627	-65.479713	1458.911743	-401.649750	141.257294	1465.562988	-430.712677	139.768097	1762.357178	-528.270081	448.537964	1170.402222	-499.253265	-189.073669	1203.794312	-425.014374	391.450378	870.980835	-379.413391	-140.967697	900.315491	-411.897461	115.404160	1057.196777	513.455933	44.533375	898.505493	500.520386	240.327637
-428.892151	246.644562	957.749878	-434.275421	-17.068184	960.499451	-508.832825	256.316162	574.813782	-474.140778	-72.473511	582.378967	-494.661499	283.170624	86.439865	-541.681702	-115.016861	103.858719	-483.320251	353.483978	1441.895508	-436.564301	-65.462761	1458.933594	-401.751709	141.281677	1465.547241	-430.819214	139.805328	1762.349365	-528.354614	448.554749	1170.345581	-499.361450	-189.059601	1203.782471	-425.085480	391.433472	870.951111	-379.500244	-140.994797	900.300720	-411.983795	115.410477	1057.183105	512.615356	43.843391	898.379028	500.048981	239.677704
-428.977753	246.667404	957.765381	-434.368286	-17.066996	960.472717	-508.881836	256.304626	574.814148	-474.243713	-72.528656	582.368530	-494.684296	283.164917	86.471893	-541.700989	-115.038506	103.847610	-483.425018	353.534760	1441.873413	-436.674744	-65.429977	1458.921753	-401.843597	141.282669	1465.544067	-430.929382	139.817932	1762.333008	-528.437744	448.545441	1170.312012	-499.450531	-189.061966	1203.772583	-425.182129	391.401337	870.910217	-379.579010	-141.003693	900.320679	-412.067596	115.406075	1057.176514	511.607666	43.150162	898.256836	499.383698	239.427994
-429.064850	246.633362	957.758057	-434.447357	-17.061766	960.473511	-508.884674	256.296204	574.818054	-474.195465	-72.411102	582.330017	-494.683746	283.165344	86.472221	-541.662476	-115.022720	103.805359	-483.506226	353.528442	1441.869019	-436.788422	-65.448746	1458.917969	-401.942566	141.288422	1465.544189	-431.024719	139.851242	1762.328125	-528.511841	448.546295	1170.271851	-499.534546	-189.075516	1203.787964	-425.249756	391.401306	870.910583	-379.652802	-141.021057	900.317078	-412.154205	115.395462	1057.173950	510.753387	42.440964	898.139465	498.970917	238.820587
-429.114899	246.645416	957.760437	-434.514801	-17.061270	960.459106	-508.898560	256.280670	574.845154	-474.277374	-72.482147	582.315674	-494.677979	283.164276	86.470650	-541.714111	-115.078896	103.805527	-483.617737	353.523712	1441.843018	-436.866882	-65.414970	1458.925659	-402.040222	141.301544	1465.547119	-431.130463	139.934204	1762.258911	-528.597412	448.548065	1170.246582	-499.620819	-189.072372	1203.785889	-425.331543	391.348785	870.877319	-379.730591	-141.025940	900.313538	-412.212952	115.394188	1057.167969	509.864960	41.707703	898.030579	498.507935	238.107285
-429.174164	246.641556	957.773193	-434.565704	-17.069445	960.478333	-508.902191	256.287201	574.803406	-474.336517	-72.539444	582.353577	-494.684540	283.165558	86.470795	-541.746460	-115.096840	103.802513	-483.710754	353.525085	1441.837524	-436.980560	-65.418930	1458.951538	-402.142273	141.305939	1465.552246	-431.235901	139.977600	1762.246216	-528.681885	448.554993	1170.222534	-499.716736	-189.086288	1203.803589	-425.413239	391.353882	870.847534	-379.816467	-141.060745	900.330933	-412.271851	115.391251	1057.184692	509.108643	41.108467	897.901550	498.147369	237.485046
-429.255524	246.647980	957.781250	-434.661285	-17.061935	960.494019	-508.919067	256.317017	574.805664	-474.373871	-72.582428	582.345520	-494.683228	283.183929	86.469803	-541.759705	-115.100372	103.816528	-483.819183	353.559631	1441.815918	-437.104156	-65.368744	1458.977783	-402.236298	141.333405	1465.582764	-431.329163	140.031265	1762.258301	-528.774109	448.553741	1170.191528	-499.822144	-189.075012	1203.853760	-425.513947	391.341003	870.811462	-379.911011	-141.070007	900.376648	-412.375092	115.400360	1057.199463	508.242462	40.373158	897.842224	497.718811	236.864410
-429.306122	246.614822	957.768494	-434.691193	-17.080341	960.529663	-508.946594	256.322723	574.787781	-474.411224	-72.553932	582.372314	-494.706635	283.212708	86.477982	-541.687073	-115.071892	103.803070	-483.946136	353.582611	1441.784424	-437.217010	-65.339622	1459.014160	-402.348022	141.378815	1465.586914	-431.428925	140.074188	1762.266113	-528.856689	448.579132	1170.173096	-499.926727	-189.072403	1203.902832	-425.604828	391.349426	870.786377	-379.961823	-141.052551	900.441467	-412.428436	115.394417	1057.213379	507.488159	39.790352	897.750366	497.357605	236.313202
-429.389648	246.629883	957.771362	-434.807037	-17.071209	960.527832	-508.965698	256.332245	574.794556	-474.453125	-72.560913	582.390930	-494.725861	283.212006	86.452133	-541.722351	-115.089386	103.827789	-484.033691	353.606232	1441.789673	-437.325592	-65.327095	1459.060303	-402.450165	141.402679	1465.613281	-431.532532	140.124313	1762.275146	-528.943359	448.574402	1170.159302	-500.013184	-189.068970	1203.935425	-425.702515	391.329041	870.767090	-380.064545	-141.072693	900.468567	-412.532440	115.402451	1057.214844	506.719513	39.184978	897.678406	496.989014	235.741623
-429.442657	246.597214	957.765991	-434.891754	-17.075293	960.533630	-508.963196	256.321930	574.766846	-474.080627	-71.891220	582.232178	-494.707916	283.219574	86.440880	-541.391907	-114.961426	103.691551	-484.148651	353.622559	1441.769775	-437.408081	-65.297432	1459.079102	-402.568512	141.423660	1465.615967	-431.639984	140.161194	1762.270264	-529.048828	448.547546	1170.149536	-500.120209	-189.042923	1203.969238	-425.774628	391.323822	870.747070	-380.136749	-141.086456	900.516724	-412.609711	115.386154	1057.216675	506.057831	38.424267	897.603760	496.918823	234.637619
-429.475067	246.585373	957.774109	-434.930725	-17.103497	960.538696	-508.968689	256.313568	574.770264	-473.983765	-71.656937	582.188110	-494.703888	283.193390	86.479668	-541.238220	-114.932854	103.644028	-484.234863	353.632324	1441.768921	-437.517029	-65.310020	1459.101685	-402.695343	141.431488	1465.618774	-431.748352	140.200104	1762.273560	-529.154114	448.534790	1170.141235	-500.233521	-189.043839	1204.010254	-425.874329	391.302032	870.733459	-380.222931	-141.118774	900.524658	-412.659882	115.364777	1057.226196	505.266754	37.823593	897.515808	496.586823	234.072983
-429.518280	246.586441	957.769531	-435.009521	-17.102001	960.514709	-509.006958	256.355499	574.776306	-474.055389	-71.696892	582.169617	-494.743073	283.200836	86.482567	-541.268066	-114.937569	103.629059	-484.328918	353.662354	1441.759155	-437.624084	-65.278458	1459.112183	-402.791229	141.430756	1465.615845	-431.849731	140.239136	1762.267822	-529.262329	448.543976	1170.136108	-500.340759	-189.029205	1204.003540	-425.966949	391.277618	870.698975	-380.283478	-141.110550	900.545532	-412.724060	115.356293	1057.212524	504.585327	37.258133	897.436157	496.332214	233.486389
-429.558136	246.587357	957.769287	-435.083435	-17.103149	960.518494	-509.020477	256.332214	574.770508	-474.135651	-71.709320	582.161743	-494.724854	283.197418	86.480370	-541.269531	-114.984695	103.616684	-484.317505	353.762390	1441.877686	-437.741089	-65.268738	1459.120361	-402.893982	141.462036	1465.621094	-431.951172	140.228271	1762.325562	-529.332947	448.523743	1170.117188	-500.426178	-189.037415	1204.023193	-426.059631	391.292603	870.675964	-380.361877	-141.144302	900.572388	-412.797119	115.355522	1057.217529	503.931122	36.788548	897.371704	496.047699	233.023575
-429.617859	246.576874	957.758667	-435.177185	-17.090376	960.528137	-509.043304	256.330292	574.761902	-474.271606	-71.802628	582.170715	-494.733856	283.213470	86.470657	-541.371643	-115.001434	103.605659	-484.406006	353.785889	1441.847168	-437.847168	-65.257057	1459.147827	-402.995300	141.483475	1465.610229	-432.058533	140.262131	1762.321289	-529.441223	448.547424	1170.086426	-500.525391	-189.010269	1204.051636	-426.134125	391.290649	870.656616	-380.411499	-141.151199	900.601379	-412.870392	115.361641	1057.216431	503.262360	36.210659	897.312805	495.807983	232.508362
-429.642426	246.571320	957.754395	-435.217010	-17.095400	960.541870	-509.076721	256.342987	574.771729	-474.318512	-71.800247	582.193176	-494.729187	283.217377	86.476936	-541.364136	-114.992073	103.634972	-484.574463	353.736847	1441.674316	-437.963745	-65.229294	1459.154541	-403.083527	141.503601	1465.613403	-432.151520	140.308121	1762.325562	-529.539612	448.589508	1170.043945	-500.627747	-188.984253	1204.077881	-426.218445	391.292786	870.614990	-380.463898	-141.152557	900.639954	-412.913025	115.362183	1057.223145	502.717377	35.792240	897.238953	495.570496	232.103683
-429.685760	246.535400	957.743713	-435.247284	-17.155199	960.571533	-509.094604	256.323669	574.735168	-474.353210	-71.766556	582.198853	-494.719482	283.215515	86.475121	-541.347229	-114.957527	103.612259	-484.557007	353.829071	1441.803589	-438.070404	-65.211540	1459.181763	-403.187317	141.517868	1465.616211	-432.261749	140.343948	1762.320923	-529.616028	448.588562	1170.029175	-500.735992	-188.988281	1204.112427	-426.305359	391.313141	870.588440	-380.515015	-141.169540	900.663696	-412.956116	115.330391	1057.233765	502.130005	35.283100	897.192566	495.350189	231.606918
-429.726166	246.496658	957.740417	-435.288849	-17.168024	960.591003	-509.097443	256.284027	574.733337	-474.421112	-71.840401	582.247253	-494.692780	283.210297	86.472137	-541.371338	-114.989288	103.628281	-484.629944	353.878052	1441.787964	-438.194733	-65.201996	1459.182129	-403.277924	141.548553	1465.610718	-432.376984	140.375748	1762.332153	-529.693604	448.595978	1170.032227	-500.841064	-188.973923	1204.107178	-426.372223	391.339783	870.594910	-380.592163	-141.208954	900.687683	-413.004242	115.313202	1057.243286	501.590302	34.820747	897.154419	495.110352	231.178513
-429.801971	246.494888	957.752930	-435.377380	-17.167776	960.566772	-509.143036	256.299042	574.754883	-474.421234	-71.756317	582.214966	-494.707886	283.175598	86.472939	-541.348389	-115.003220	103.612503	-484.720490	353.880035	1441.767090	-438.325592	-65.185638	1459.164429	-403.361145	141.554825	1465.620239	-432.491150	140.444687	1762.274170	-529.777222	448.650085	1170.005127	-500.931122	-188.950623	1204.108765	-426.456360	391.343018	870.594421	-380.615509	-141.215149	900.714661	-413.080566	115.297714	1057.236328	501.004181	34.570290	897.121765	494.582275	231.363693
-429.821381	246.468903	957.746277	-435.417542	-17.170742	960.577271	-509.158813	256.299438	574.738464	-474.393433	-71.744759	582.218933	-494.732452	283.175079	86.466171	-541.329407	-115.013435	103.598656	-484.789948	353.891724	1441.777344	-438.452667	-65.175034	1459.156616	-403.433838	141.558365	1465.631592	-432.608856	140.465546	1762.267578	-529.858582	448.629517	1170.000854	-501.034485	-188.963394	1204.099365	-426.528473	391.355194	870.585632	-380.708588	-141.231949	900.699280	-413.121613	115.288406	1057.240479	500.578308	34.215153	897.064819	494.377594	231.014420
-429.869873	246.469879	957.752686	-435.487885	-17.173649	960.578003	-509.165894	256.306824	574.733032	-474.400909	-71.704727	582.225708	-494.691071	283.177063	86.477074	-541.305481	-115.008743	103.555611	-484.822021	353.930695	1441.772339	-438.548248	-65.160469	1459.160156	-403.515472	141.557709	1465.639526	-432.727875	140.481918	1762.274414	-529.917908	448.657318	1170.020020	-501.135925	-188.926865	1204.086182	-426.614288	391.377136	870.593384	-380.755066	-141.228989	900.726379	-413.186462	115.283813	1057.245117	500.102539	33.724201	897.068237	494.178070	230.564651
-429.885712	246.499588	957.746521	-435.553070	-17.167271	960.575195	-509.203491	256.298187	574.744873	-474.484070	-71.790382	582.177185	-494.744781	283.178162	86.465363	-541.351868	-115.062256	103.557762	-484.872589	353.929230	1441.772583	-438.632721	-65.170357	1459.186279	-403.594330	141.590500	1465.644409	-432.835938	140.498276	1762.281372	-529.974060	448.679810	1169.993652	-501.219971	-188.921158	1204.101074	-426.704193	391.406403	870.564636	-380.817596	-141.271378	900.730591	-413.230957	115.299507	1057.241455	499.815002	33.194256	897.027466	494.298920	229.633987
-429.914581	246.477493	957.748779	-435.572479	-17.177443	960.609253	-509.221588	256.319061	574.735596	-474.490479	-71.799393	582.222229	-494.726563	283.222626	86.466057	-541.405029	-115.074287	103.569725	-484.926514	353.954987	1441.777222	-438.734436	-65.166061	1459.203735	-403.640320	141.588043	1465.643799	-432.954651	140.514694	1762.289063	-530.023560	448.691711	1169.997314	-501.323029	-188.914291	1204.079712	-426.795715	391.447815	870.573730	-380.884674	-141.255249	900.747253	-413.274811	115.296371	1057.263428	499.400330	33.033253	897.004700	493.827301	229.917709
-429.991333	246.448074	957.739441	-435.657776	-17.175585	960.616943	-509.229004	256.329712	574.718384	-474.584381	-71.840515	582.226013	-494.715607	283.215454	86.473534	-541.424500	-115.075294	103.578720	-484.979340	353.962097	1441.778442	-438.819855	-65.142525	1459.222900	-403.716461	141.601349	1465.656006	-433.054260	140.528625	1762.295410	-530.068909	448.729095	1170.014771	-501.396149	-188.873459	1204.116699	-426.878632	391.468018	870.571960	-380.944580	-141.249893	900.807434	-413.352234	115.288300	1057.261841	499.211273	32.553341	897.006165	493.970642	229.022476
-430.042755	246.458023	957.741028	-435.727478	-17.159557	960.619507	-509.261505	256.314880	574.694092	-474.580383	-71.798599	582.242737	-494.722443	283.216278	86.471245	-541.354309	-115.051369	103.561195	-485.008484	353.985504	1441.792603	-438.923767	-65.132912	1459.247559	-403.787109	141.616257	1465.658447	-433.168671	140.534119	1762.320313	-530.115112	448.749176	1170.029175	-501.500214	-188.873718	1204.138916	-426.946930	391.496185	870.582520	-381.039886	-141.246017	900.818848	-413.405579	115.300140	1057.262451	498.957458	32.184120	897.018188	493.855896	228.645508
-430.067169	246.438461	957.737366	-435.726563	-17.190399	960.644775	-509.295929	256.311249	574.706970	-474.673889	-71.834106	582.270386	-494.715424	283.213226	86.439064	-541.393860	-115.062080	103.588013	-485.046906	354.000336	1441.779419	-439.007446	-65.122612	1459.267700	-403.842834	141.617401	1465.672607	-433.265594	140.497223	1762.405273	-530.156494	448.774902	1170.032837	-501.592987	-188.862701	1204.160400	-426.996490	391.521515	870.606628	-381.130615	-141.260025	900.847290	-413.439819	115.288078	1057.277710	498.732666	31.840582	897.031189	493.738251	228.308334
-430.129974	246.496536	957.756042	-435.854309	-17.164305	960.616150	-509.356293	256.358978	574.725037	-474.664856	-71.744545	582.270569	-494.729523	283.207825	86.440842	-541.415222	-115.089386	103.562523	-485.099792	354.008362	1441.791504	-439.089508	-65.115211	1459.270752	-403.895874	141.633469	1465.671753	-433.366364	140.507202	1762.408569	-530.182068	448.804504	1170.036499	-501.695801	-188.853607	1204.169067	-427.070892	391.543701	870.591858	-381.196167	-141.261429	900.858643	-413.523590	115.307426	1057.270630	498.506744	31.550022	897.040710	493.595825	228.032928
-430.190918	246.478653	957.743652	-435.934387	-17.169962	960.611816	-509.352631	256.337891	574.714783	-474.740967	-71.823486	582.260071	-494.705566	283.203094	86.439743	-541.448730	-115.095573	103.562538	-485.133972	354.011444	1441.787231	-439.149628	-65.110428	1459.282715	-403.958069	141.632309	1465.659180	-433.458221	140.508545	1762.406494	-530.214844	448.831421	1170.040527	-501.759094	-188.826477	1204.177490	-427.110107	391.560913	870.586975	-381.285004	-141.266266	900.867737	-413.585175	115.297043	1057.260376	498.363037	31.308643	897.046692	493.502197	227.753784
-430.223846	246.523392	957.749756	-435.993164	-17.149303	960.585205	-509.423676	256.379791	574.735046	-474.767395	-71.807266	582.236633	-494.719177	283.203278	86.424080	-541.431824	-115.110237	103.555168	-485.162506	354.031647	1441.778809	-439.211609	-65.089844	1459.276733	-404.024353	141.643585	1465.656250	-433.548096	140.525177	1762.408569	-530.219849	448.878235	1170.031860	-501.859253	-188.817154	1204.167847	-427.148926	391.591827	870.576904	-381.344360	-141.245789	900.879944	-413.624084	115.315445	1057.248901	498.228668	31.083000	897.023865	493.425110	227.494812
-430.249420	246.566772	957.750488	-436.051422	-17.144157	960.602234	-509.441101	256.383850	574.734924	-474.782074	-71.828690	582.252747	-494.740173	283.202423	86.417587	-541.428894	-115.112465	103.554871	-485.191162	354.068298	1441.767700	-439.270508	-65.066200	1459.273926	-404.084015	141.649200	1465.651001	-433.635895	140.545929	1762.405640	-530.234070	448.915131	1170.026245	-501.932373	-188.801590	1204.140625	-427.185883	391.629211	870.564453	-381.418030	-141.250748	900.865173	-413.670288	115.343361	1057.258545	498.081512	30.858635	897.023499	493.361145	227.271408
-430.288666	246.553497	957.735229	-436.083649	-17.155836	960.616333	-509.459412	256.365845	574.728821	-474.853485	-71.875214	582.234009	-494.731110	283.205444	86.421593	-541.443359	-115.120255	103.551758	-485.246490	354.058472	1441.748779	-439.325928	-65.050102	1459.276855	-404.147522	141.665222	1465.647095	-433.718079	140.607468	1762.342163	-530.243835	448.953369	1170.025146	-502.006409	-188.795303	1204.161621	-427.216675	391.679688	870.559753	-381.508789	-141.249969	900.859314	-413.709167	115.342400	1057.258545	498.016479	30.667767	897.047485	493.302826	227.096405
-430.328400	246.566132	957.734985	-436.141327	-17.162268	960.637451	-509.465851	256.351166	574.700745	-474.854248	-71.860435	582.264526	-494.736237	283.206726	86.420158	-541.414490	-115.099739	103.549187	-485.289490	354.088287	1441.758057	-439.393158	-65.033333	1459.289917	-404.218048	141.668152	1465.643066	-433.794800	140.632767	1762.353638	-530.259033	448.986176	1170.000000	-502.066956	-188.753067	1204.189331	-427.222839	391.701813	870.556580	-381.559357	-141.247879	900.874817	-413.764099	115.352242	1057.270142	497.904205	30.479666	897.072815	493.228729	226.926498
-430.377686	246.598480	957.758057	-436.197418	-17.143593	960.641541	-509.492004	256.343445	574.710938	-474.945313	-71.949600	582.290344	-494.748840	283.212524	86.413559	-541.437073	-115.105148	103.570923	-485.371307	354.082947	1441.729614	-439.454254	-65.009453	1459.285400	-404.287048	141.676361	1465.639404	-433.871277	140.651230	1762.365112	-530.275391	449.055054	1170.007690	-502.142120	-188.755508	1204.196777	-427.242432	391.739014	870.558533	-381.628845	-141.234451	900.881653	-413.819458	115.370224	1057.284302	497.835663	30.332243	897.117065	493.151428	226.777756
-430.432678	246.587128	957.727966	-436.266937	-17.156506	960.631653	-509.509979	256.358795	574.709839	-474.907837	-71.875359	582.303284	-494.755798	283.213898	86.414352	-541.493652	-115.147377	103.564323	-485.403168	354.123444	1441.734741	-439.518646	-65.000893	1459.280762	-404.341034	141.696671	1465.650024	-433.936157	140.672394	1762.373657	-530.277954	449.056488	1170.013794	-502.209656	-188.747101	1204.178101	-427.232269	391.793854	870.566589	-381.691956	-141.259109	900.860413	-413.880859	115.364510	1057.264160	497.839355	30.212196	897.137085	493.151184	226.641846
-430.465576	246.633636	957.751404	-436.325165	-17.151745	960.632263	-509.520447	256.364349	574.710938	-474.924988	-71.848755	582.257385	-494.734070	283.222565	86.416206	-541.483948	-115.150749	103.565521	-485.475586	354.123596	1441.707764	-439.593353	-65.001350	1459.262207	-404.400085	141.712524	1465.645264	-433.989014	140.694763	1762.367920	-530.299011	449.091309	1170.008301	-502.282959	-188.714355	1204.166504	-427.223480	391.817596	870.572693	-381.750916	-141.280365	900.843628	-413.929199	115.379745	1057.276855	497.836548	30.127914	897.138977	493.139954	226.542557
-430.470154	246.667282	957.746521	-436.363159	-17.145885	960.605957	-509.556152	256.378510	574.720276	-474.949768	-71.910919	582.259094	-494.741852	283.226959	86.434723	-541.496521	-115.165298	103.571465	-485.552155	354.158112	1441.697144	-439.648102	-64.952377	1459.258545	-404.472595	141.714447	1465.632935	-434.049286	140.723755	1762.355957	-530.336731	449.097321	1169.973145	-502.342926	-188.707016	1204.141479	-427.223389	391.859711	870.543152	-381.812683	-141.291153	900.826660	-413.962677	115.389282	1057.263672	497.867615	30.039280	897.159302	493.165558	226.440628
-430.513428	246.623856	957.732117	-436.419556	-17.133030	960.605957	-509.587433	256.422302	574.720337	-474.988403	-71.953209	582.251038	-494.775818	283.214813	86.423790	-541.515930	-115.173218	103.546890	-485.615234	354.179138	1441.682495	-439.720337	-64.940872	1459.246216	-404.534973	141.729065	1465.617310	-434.108582	140.734344	1762.338135	-530.358215	449.089905	1169.941406	-502.406952	-188.709244	1204.115845	-427.191162	391.911194	870.540100	-381.875214	-141.300583	900.801941	-414.009521	115.378464	1057.255859	497.883209	29.938295	897.194946	493.170502	226.344604
-430.514618	246.624512	957.720703	-436.433289	-17.134426	960.599426	-509.585144	256.420074	574.720276	-475.000580	-71.895210	582.236450	-494.751312	283.225616	86.419395	-541.504028	-115.166252	103.521690	-485.693268	354.183258	1441.658569	-439.781219	-64.931496	1459.221436	-404.591309	141.767822	1465.622803	-434.168518	140.755951	1762.340088	-530.398804	449.101593	1169.934448	-502.456238	-188.661865	1204.100098	-427.173370	391.940216	870.525024	-381.901154	-141.274628	900.784668	-414.028046	115.379242	1057.249023	497.971863	29.894871	897.219299	493.233582	226.294662
-430.569489	246.628342	957.710999	-436.491577	-17.128843	960.601868	-509.601471	256.397217	574.713379	-475.071686	-71.949730	582.256836	-494.730011	283.221893	86.417725	-541.526123	-115.167580	103.521858	-485.860992	354.127716	1441.516479	-439.834015	-64.899368	1459.244873	-404.670197	141.781067	1465.624634	-434.224121	140.780884	1762.332520	-530.448914	449.158447	1169.910278	-502.508118	-188.626160	1204.110596	-427.148254	391.973541	870.522888	-381.949799	-141.273911	900.793518	-414.083344	115.388176	1057.245117	498.013489	29.818485	897.260925	493.306061	226.226730
-430.575409	246.614563	957.722473	-436.500671	-17.127714	960.638550	-509.631287	256.398315	574.709045	-475.073517	-71.887436	582.256470	-494.745667	283.219482	86.420776	-541.460938	-115.145020	103.516396	-485.807953	354.233673	1441.642334	-439.893738	-64.896454	1459.258057	-404.747833	141.799255	1465.622314	-434.254944	140.809906	1762.395142	-530.459473	449.132690	1169.913330	-502.575897	-188.609665	1204.134644	-427.128174	391.990326	870.517578	-382.014679	-141.280243	900.793152	-414.101563	115.391319	1057.271240	498.079285	29.851027	897.299561	493.331970	226.228577
-430.600861	246.622894	957.737732	-436.547607	-17.148018	960.657776	-509.683594	256.422760	574.700562	-475.113312	-71.902283	582.292847	-494.752441	283.226074	86.417923	-541.501770	-115.144218	103.546371	-485.865845	354.224182	1441.625488	-439.990631	-64.870193	1459.260010	-404.813507	141.816086	1465.638428	-434.300018	140.821457	1762.396240	-530.502808	449.138153	1169.888184	-502.632538	-188.576859	1204.143921	-427.103943	392.017853	870.513733	-382.039978	-141.251373	900.802429	-414.139740	115.385201	1057.288940	498.176910	29.819372	897.335571	493.430328	226.213028
-430.633453	246.599808	957.712524	-436.584656	-17.139477	960.637756	-509.683472	256.420807	574.693848	-475.171204	-71.920181	582.304138	-494.749390	283.223297	86.416389	-541.529480	-115.140427	103.549324	-485.921326	354.253906	1441.616333	-440.045227	-64.847466	1459.271240	-404.875183	141.824249	1465.629517	-434.358459	140.843933	1762.397217	-530.522461	449.146545	1169.863525	-502.685364	-188.552826	1204.121094	-427.059967	392.016418	870.511841	-382.080292	-141.252625	900.806213	-414.171692	115.379539	1057.265747	498.259674	29.831032	897.364014	493.531830	226.208267
-430.658478	246.642670	957.734009	-436.629364	-17.120064	960.639587	-509.697418	256.424683	574.711426	-475.244293	-71.960861	582.319824	-494.751709	283.213013	86.416885	-541.538025	-115.151703	103.548576	-485.984680	354.262787	1441.593628	-440.122620	-64.855064	1459.270996	-404.915802	141.842133	1465.631470	-434.414642	140.862793	1762.386475	-530.543762	449.163239	1169.853394	-502.742828	-188.537308	1204.144775	-427.052368	392.089722	870.506836	-382.110138	-141.229401	900.806458	-414.207397	115.401871	1057.277588	498.370728	29.858034	897.417603	493.630035	226.256409
-430.647186	246.637863	957.728882	-436.624023	-17.138838	960.653687	-509.733765	256.442017	574.720215	-475.264404	-71.926826	582.331787	-494.729706	283.221405	86.419266	-541.519775	-115.146210	103.512062	-486.025818	354.265869	1441.587280	-440.173798	-64.833878	1459.290039	-404.969055	141.866180	1465.637207	-434.469666	140.889587	1762.374634	-530.566772	449.147797	1169.837280	-502.794281	-188.494019	1204.139893	-427.012177	392.095001	870.523499	-382.113586	-141.190216	900.841431	-414.211182	115.397064	1057.284424	498.453339	29.871206	897.457825	493.729889	226.312057
-430.695221	246.625687	957.733948	-436.672485	-17.122149	960.647705	-509.741089	256.449493	574.713745	-475.332733	-71.933495	582.314697	-494.770782	283.211609	86.435532	-541.501709	-115.138573	103.485153	-486.089996	354.273041	1441.574829	-440.224762	-64.823364	1459.302979	-405.014313	141.876038	1465.618164	-434.516357	140.917206	1762.378418	-530.579468	449.169983	1169.813110	-502.857605	-188.491089	1204.160400	-426.987823	392.125824	870.507935	-382.167389	-141.182037	900.838013	-414.251312	115.395020	1057.282471	498.567047	29.975945	897.499084	493.852905	226.369476
-430.705627	246.647705	957.727905	-436.653473	-17.152111	960.690430	-509.771759	256.449280	574.718445	-475.400909	-71.978004	582.366089	-494.752411	283.212372	86.441284	-541.518555	-115.165154	103.488846	-486.120575	354.283539	1441.582031	-440.264526	-64.825790	1459.318115	-405.063873	141.868393	1465.642822	-434.562714	140.952713	1762.388428	-530.596375	449.183380	1169.816650	-502.892822	-188.482025	1204.177368	-426.964752	392.123444	870.517761	-382.187683	-141.126907	900.880005	-414.266022	115.411705	1057.304443	498.856262	29.787907	897.567627	494.606934	225.565567
-430.738800	246.658020	957.747498	-436.697235	-17.132856	960.685974	-509.763885	256.432556	574.705750	-475.492523	-72.042572	582.370667	-494.716064	283.205261	86.440628	-541.573914	-115.198730	103.514236	-486.163849	354.302429	1441.565674	-440.333160	-64.808289	1459.338867	-405.085297	141.885544	1465.652588	-434.611694	140.980988	1762.384033	-530.606567	449.185669	1169.797363	-502.952637	-188.472382	1204.224976	-426.937012	392.120422	870.507263	-382.209930	-141.088745	900.922974	-414.301666	115.416740	1057.311523	498.942963	29.867678	897.619202	494.731171	225.631851
-430.788239	246.637802	957.731018	-436.699982	-17.153797	960.715576	-509.802551	256.421783	574.699524	-475.575256	-72.062065	582.408936	-494.740295	283.207581	86.420464	-541.615417	-115.218803	103.517418	-486.191864	354.305878	1441.588867	-440.381500	-64.796135	1459.354370	-405.133942	141.904083	1465.670410	-434.682922	141.012863	1762.353882	-530.623718	449.196655	1169.784546	-503.011688	-188.451706	1204.237061	-426.918671	392.118744	870.531372	-382.246338	-141.071396	900.950989	-414.335114	115.416908	1057.319336	498.892303	30.182283	897.663452	494.515594	226.352448
-430.819458	246.646072	957.747437	-436.754852	-17.112623	960.720276	-509.818695	256.459900	574.710693	-475.617065	-72.080093	582.423035	-494.743195	283.215698	86.423500	-541.615234	-115.197784	103.504059	-486.249969	354.301453	1441.578369	-440.436981	-64.776154	1459.352051	-405.173065	141.921402	1465.672363	-434.716309	140.992325	1762.429443	-530.623474	449.227203	1169.807007	-503.071686	-188.443344	1204.259521	-426.903839	392.132385	870.547241	-382.272736	-141.045898	900.975769	-414.380920	115.435692	1057.330444	498.987732	30.324793	897.707520	494.628998	226.498779
-430.859375	246.665588	957.752441	-436.787018	-17.122284	960.738281	-509.808563	256.417664	574.678467	-475.696014	-72.090363	582.459534	-494.736511	283.210236	86.414696	-541.624146	-115.201538	103.519180	-486.265320	354.318359	1441.575928	-440.484497	-64.787010	1459.386353	-405.201935	141.923431	1465.682495	-434.747803	141.029343	1762.439819	-530.630615	449.214722	1169.786743	-503.084473	-188.434891	1204.282837	-426.895386	392.134888	870.553101	-382.311035	-141.056259	901.022400	-414.418549	115.445969	1057.342285	499.027161	30.563540	897.727051	494.549072	226.832001
-430.914215	246.710754	957.761108	-436.859070	-17.106970	960.723389	-509.847076	256.473541	574.685791	-475.825073	-72.169914	582.471863	-494.751404	283.209503	86.423538	-541.706360	-115.254234	103.543121	-486.306763	354.342468	1441.571777	-440.514618	-64.747147	1459.389160	-405.229279	141.945450	1465.690796	-434.797546	141.055481	1762.439697	-530.634155	449.244995	1169.770874	-503.141357	-188.441879	1204.300171	-426.893707	392.121552	870.556396	-382.356873	-141.031128	901.019226	-414.478271	115.466026	1057.338501	499.009033	30.843620	897.742432	494.420135	227.479507
-430.944611	246.732346	957.761658	-436.920380	-17.061766	960.718750	-509.843872	256.492737	574.680725	-475.893707	-72.153084	582.471252	-494.740143	283.207123	86.425514	-541.729126	-115.283836	103.541573	-486.311676	354.340637	1441.577271	-440.539337	-64.740875	1459.394897	-405.238647	141.950134	1465.690308	-434.837372	141.082153	1762.442261	-530.634583	449.246216	1169.770264	-503.158997	-188.426147	1204.295654	-426.897491	392.122223	870.557800	-382.366608	-141.028137	901.048035	-414.518616	115.495148	1057.335327	499.074493	31.035362	897.770142	494.528046	227.664719
-430.987946	246.726273	957.740112	-436.934723	-17.076870	960.719482	-509.893005	256.492493	574.691162	-475.919434	-72.149185	582.460388	-494.765900	283.215729	86.419052	-541.761780	-115.271492	103.505325	-486.325470	354.374115	1441.586792	-440.557648	-64.721016	1459.399048	-405.258423	141.953552	1465.690063	-434.873383	141.108383	1762.439453	-530.636169	449.249451	1169.772095	-503.174988	-188.434464	1204.317505	-426.905853	392.103485	870.551331	-382.391205	-140.976791	901.049805	-414.540070	115.494774	1057.323486	499.135651	31.195585	897.791016	494.649323	227.844574
-431.026611	246.741226	957.756409	-436.990448	-17.010399	960.728149	-509.908875	256.521637	574.700378	-475.947876	-72.099297	582.431458	-494.758057	283.213959	86.421265	-541.745056	-115.267105	103.483521	-486.329956	354.388733	1441.587402	-440.572144	-64.693222	1459.409424	-405.269623	141.982132	1465.692383	-434.911224	141.162674	1762.383423	-530.631653	449.249390	1169.765991	-503.180481	-188.410614	1204.320557	-426.908173	392.091919	870.556580	-382.430084	-140.999420	901.049072	-414.590912	115.531616	1057.336670	499.235046	31.372065	897.826050	494.794159	228.019135
-431.071869	246.775085	957.747375	-437.034668	-16.997391	960.714661	-509.941071	256.571777	574.700745	-476.065552	-72.194366	582.470154	-494.776123	283.221191	86.432083	-541.760254	-115.263130	103.491936	-486.353973	354.404266	1441.583130	-440.564484	-64.679001	1459.421631	-405.272675	141.998581	1465.706055	-434.941742	141.136856	1762.459473	-530.647278	449.258026	1169.769165	-503.208191	-188.388916	1204.337891	-426.937378	392.074890	870.540588	-382.471710	-140.985901	901.039490	-414.627289	115.553185	1057.323853	499.263062	31.595472	897.866638	494.876465	228.247284
-431.088593	246.814697	957.761780	-437.085052	-16.974527	960.718323	-509.986298	256.556458	574.720886	-476.068665	-72.033669	582.459412	-494.760529	283.218384	86.430649	-541.702087	-115.247978	103.470245	-486.371948	354.424255	1441.574097	-440.563568	-64.636330	1459.430542	-405.287476	142.011749	1465.702271	-434.955658	141.153763	1762.457642	-530.651733	449.267303	1169.771484	-503.218323	-188.396301	1204.346313	-426.957367	392.050537	870.536133	-382.505676	-141.006180	901.047546	-414.662201	115.577957	1057.333130	499.307648	31.769453	897.883606	494.990601	228.453949
-431.155518	246.795746	957.750488	-437.110016	-16.971289	960.758057	-510.015717	256.580078	574.703308	-476.153870	-72.023720	582.511658	-494.755310	283.231476	86.423271	-541.727783	-115.255363	103.477638	-486.375580	354.435181	1441.592285	-440.574402	-64.635483	1459.425659	-405.283386	142.049652	1465.713867	-434.987457	141.167786	1762.466675	-530.662781	449.265198	1169.756226	-503.215271	-188.391510	1204.367554	-426.970490	392.017731	870.538147	-382.553589	-141.022537	901.048157	-414.707062	115.592186	1057.346924	499.379883	31.992401	897.896362	495.118256	228.640411
-431.206818	246.823517	957.750549	-437.190826	-16.962029	960.748962	-510.066345	256.575409	574.672852	-476.588654	-72.547737	582.596985	-494.546326	283.171295	86.429382	-542.095398	-115.396454	103.567673	-486.395905	354.471222	1441.575562	-440.576904	-64.596413	1459.438232	-405.281647	142.057632	1465.726196	-434.998016	141.184875	1762.471069	-530.673706	449.277008	1169.767212	-503.194794	-188.367966	1204.397461	-427.007233	391.997650	870.531189	-382.590088	-141.054367	901.056091	-414.771393	115.605026	1057.342163	499.517853	32.090057	897.908875	495.515076	228.319260
-431.227570	246.846512	957.753174	-437.250092	-16.910015	960.748413	-510.092224	256.597717	574.698181	-476.691162	-72.558311	582.631592	-494.735199	283.208344	86.427025	-542.098999	-115.389473	103.557724	-486.395294	354.474640	1441.590942	-440.564117	-64.585693	1459.443115	-405.267944	142.101593	1465.744751	-435.006195	141.195999	1762.475464	-530.702271	449.280823	1169.765015	-503.199036	-188.381104	1204.411621	-427.038879	391.969086	870.529907	-382.622528	-141.029297	901.056274	-414.807159	115.638489	1057.342407	499.606812	32.324387	897.906555	495.681519	228.474518
-431.269470	246.870270	957.777893	-437.286591	-16.888016	960.738525	-510.169098	256.612488	574.704407	-476.789520	-72.579247	582.663696	-494.747833	283.206055	86.400352	-542.150757	-115.413399	103.536736	-486.395355	354.508301	1441.596680	-440.558228	-64.542511	1459.442383	-405.254700	142.112289	1465.746948	-435.009644	141.207993	1762.478027	-530.728455	449.266907	1169.767578	-503.202698	-188.389725	1204.407349	-427.065063	391.939240	870.537048	-382.671692	-141.059586	901.027771	-414.843689	115.648811	1057.349365	499.560852	32.677376	897.886475	495.515778	229.188843
-431.341431	246.913437	957.772888	-437.372375	-16.837212	960.734985	-510.238342	256.641968	574.698425	-476.769287	-72.435974	582.655151	-494.774017	283.229523	86.441124	-542.097839	-115.411545	103.514671	-486.391022	354.536774	1441.613037	-440.560211	-64.524368	1459.439575	-405.248444	142.144318	1465.764404	-435.007751	141.226913	1762.489624	-530.734680	449.257355	1169.758789	-503.194397	-188.346924	1204.451538	-427.118744	391.862946	870.545837	-382.722748	-141.067368	901.026672	-414.911133	115.695068	1057.342773	499.634521	32.930698	897.857178	495.646790	229.443954
-431.372650	246.915833	957.785461	-437.398651	-16.852585	960.769104	-510.260559	256.651581	574.683350	-476.468964	-71.810677	582.530884	-494.755371	283.245087	86.425232	-541.795837	-115.319740	103.420700	-486.380890	354.563416	1441.626587	-440.547028	-64.488121	1459.468506	-405.228729	142.165802	1465.790771	-434.992432	141.246979	1762.496826	-530.748596	449.247559	1169.775146	-503.182617	-188.363342	1204.463501	-427.171844	391.849304	870.550842	-382.765259	-141.054703	901.029724	-414.937653	115.696838	1057.365723	499.660522	33.113449	897.852234	495.766113	229.682358
-431.474915	246.908569	957.771790	-437.464447	-16.817635	960.778137	-510.342224	256.699402	574.676147	-476.877533	-72.357018	582.644836	-494.780365	283.264069	86.417839	-542.083191	-115.424042	103.502380	-486.364197	354.601929	1441.644043	-440.532135	-64.456673	1459.484253	-405.223206	142.189819	1465.811035	-434.987061	141.267548	1762.503296	-530.784302	449.261963	1169.801147	-503.169495	-188.356522	1204.486084	-427.231384	391.786346	870.559814	-382.796936	-141.031448	901.033264	-414.998383	115.721367	1057.358643	499.709351	33.317356	897.820068	495.916229	229.901489
-431.488861	246.964813	957.788513	-437.519745	-16.789917	960.782898	-510.398529	256.696350	574.689026	-476.602875	-71.826942	582.496277	-494.751953	283.258453	86.417282	-541.770874	-115.339005	103.401016	-486.381531	354.621796	1441.652222	-440.516968	-64.440475	1459.489258	-405.208496	142.223145	1465.807251	-434.960083	141.300751	1762.520020	-530.817871	449.258179	1169.805054	-503.162140	-188.328339	1204.517456	-427.289429	391.737854	870.561584	-382.834534	-141.021561	901.054138	-415.030731	115.755722	1057.369019	499.735077	33.515068	897.829895	496.030609	230.113205
-431.531158	246.995316	957.809204	-437.565552	-16.727470	960.787659	-510.407257	256.705475	574.667480	-476.414703	-71.496239	582.459778	-494.750183	283.258087	86.417984	-541.658997	-115.308441	103.346840	-486.358551	354.651184	1441.678955	-440.518646	-64.405739	1459.516846	-405.177277	142.269806	1465.828125	-434.927887	141.313705	1762.514404	-530.851196	449.264069	1169.815430	-503.173828	-188.327560	1204.535522	-427.357941	391.698212	870.580872	-382.871765	-140.992126	901.062256	-415.082550	115.796272	1057.383301	499.900513	33.550442	897.825745	496.676575	229.604614
-431.595337	247.015091	957.807739	-437.640930	-16.689865	960.790405	-510.457733	256.774200	574.684937	-476.462738	-71.493057	582.471436	-494.753387	283.261566	86.417587	-541.688599	-115.313637	103.357681	-486.350098	354.682343	1441.684692	-440.482941	-64.360802	1459.521851	-405.150696	142.284454	1465.851685	-434.897156	141.339020	1762.520508	-530.881226	449.279938	1169.852661	-503.151978	-188.281006	1204.557251	-427.426056	391.631897	870.592285	-382.889923	-140.985291	901.078491	-415.135803	115.825348	1057.380615	499.802002	33.942215	897.799500	496.304749	230.455154
-431.636108	247.055466	957.823242	-437.712921	-16.624500	960.784180	-510.511749	256.736145	574.657776	-476.496582	-71.533020	582.481934	-494.812012	283.296967	86.422516	-541.696899	-115.311523	103.349045	-486.335419	354.695862	1441.712158	-440.451813	-64.346802	1459.550171	-405.119537	142.308914	1465.888184	-434.841125	141.366898	1762.526489	-530.921875	449.283264	1169.870483	-503.145782	-188.297272	1204.591675	-427.482971	391.585480	870.596375	-382.931824	-140.977463	901.096375	-415.180542	115.867569	1057.383057	499.796570	34.187187	897.767761	496.362732	230.701828
-431.685547	247.073502	957.826050	-437.735962	-16.631124	960.787842	-510.558899	256.799469	574.679749	-476.563019	-71.572517	582.465881	-494.794708	283.270081	86.419518	-541.718506	-115.341957	103.354034	-486.308777	354.739258	1441.744263	-440.424164	-64.328529	1459.563599	-405.097778	142.349915	1465.880127	-434.795502	141.389572	1762.519287	-530.933472	449.303741	1169.899780	-503.128662	-188.263596	1204.617432	-427.551117	391.546783	870.622070	-382.941742	-140.905029	901.117493	-415.214996	115.875450	1057.385864	499.965454	34.172153	897.767151	497.075745	230.085480
-431.740997	247.127563	957.828125	-437.831818	-16.571611	960.765320	-510.582001	256.781708	574.658447	-476.655243	-71.648033	582.492493	-494.785278	283.302490	86.398590	-541.783569	-115.370689	103.358894	-486.260254	354.768311	1441.766724	-440.412659	-64.285789	1459.567505	-405.067322	142.380997	1465.891235	-434.749176	141.411118	1762.514893	-530.965210	449.308289	1169.913086	-503.152893	-188.256363	1204.652100	-427.624634	391.498047	870.625610	-382.984070	-140.898132	901.126648	-415.277069	115.919762	1057.373047	499.956909	34.377151	897.743958	497.208984	230.276108
-431.770325	247.151016	957.830505	-437.874023	-16.545528	960.772339	-510.623291	256.788605	574.648560	-476.628998	-71.542305	582.447083	-494.773132	283.296204	86.372818	-541.699219	-115.343201	103.329399	-486.251465	354.792358	1441.779663	-440.389557	-64.246933	1459.587158	-405.036530	142.398529	1465.898193	-434.687317	141.440933	1762.508667	-530.986511	449.345947	1169.936035	-503.127777	-188.225540	1204.663574	-427.698395	391.467896	870.616028	-383.004211	-140.839737	901.140991	-415.306122	115.945152	1057.376465	499.777283	34.804794	897.684814	496.772766	231.234543
-431.821411	247.170578	957.834229	-437.900665	-16.509745	960.762085	-510.680847	256.822052	574.659241	-476.675873	-71.491264	582.411133	-494.795319	283.299866	86.373665	-541.761475	-115.370094	103.347649	-486.221283	354.830994	1441.784912	-440.352753	-64.209770	1459.608765	-405.005188	142.437531	1465.917480	-434.627655	141.509064	1762.429443	-531.002441	449.384216	1169.969971	-503.129150	-188.204590	1204.694824	-427.773804	391.432281	870.621460	-383.016541	-140.799896	901.168823	-415.341980	115.969398	1057.372559	499.698761	35.128101	897.640991	496.739075	231.612930
-431.841705	247.229691	957.850403	-437.946625	-16.443413	960.769714	-510.708649	256.825378	574.641785	-476.726044	-71.534775	582.473511	-494.773071	283.295532	86.374107	-541.751587	-115.362961	103.355309	-486.189972	354.850861	1441.816528	-440.348938	-64.198669	1459.615601	-404.977661	142.469894	1465.922607	-434.537659	141.534363	1762.420532	-531.018555	449.428864	1169.983521	-503.120056	-188.180603	1204.713989	-427.843445	391.425140	870.634766	-383.044586	-140.751846	901.182617	-415.377258	116.027122	1057.385010	499.715210	35.286594	897.578796	496.923035	231.661240
-431.867584	247.250809	957.854797	-437.956665	-16.434210	960.775024	-510.742218	256.868042	574.653687	-476.740997	-71.460533	582.455872	-494.760620	283.296204	86.372231	-541.724731	-115.329544	103.347511	-486.166107	354.895813	1441.832886	-440.316101	-64.166023	1459.650024	-404.944427	142.511444	1465.939087	-434.460510	141.570984	1762.419678	-531.027283	449.443604	1170.000977	-503.109558	-188.167191	1204.756470	-427.900055	391.414703	870.658325	-383.061218	-140.721786	901.202881	-415.396576	116.043800	1057.390137	499.662598	35.511284	897.557800	496.962830	231.921356
-431.907196	247.300674	957.861572	-437.987030	-16.396666	960.774231	-510.762390	256.860046	574.671326	-476.797943	-71.458153	582.464417	-494.747742	283.293854	86.371651	-541.771362	-115.326027	103.331253	-486.135376	354.913391	1441.841309	-440.281097	-64.117699	1459.660278	-404.921326	142.545059	1465.961304	-434.353180	141.599991	1762.453125	-531.027100	449.525024	1170.023193	-503.088165	-188.123138	1204.781250	-427.975555	391.402985	870.677429	-383.091675	-140.687775	901.206055	-415.435028	116.085426	1057.393799	499.487732	35.857998	897.512512	496.682068	232.684616
-431.940002	247.331268	957.870239	-438.010010	-16.354191	960.786072	-510.815796	256.893982	574.666382	-476.803619	-71.405052	582.491089	-494.778320	283.306152	86.363762	-541.733032	-115.301079	103.325119	-486.092743	354.949463	1441.867798	-440.241150	-64.101662	1459.697021	-404.899933	142.571899	1465.973022	-434.263153	141.630814	1762.438965	-531.029175	449.558380	1170.054688	-503.075226	-188.102524	1204.794189	-428.050110	391.415344	870.666931	-383.104614	-140.657288	901.223816	-415.464233	116.123940	1057.404297	499.394318	36.025997	897.498474	496.689697	232.874847
-431.959198	247.384949	957.884399	-438.042206	-16.326263	960.773560	-510.821381	256.912567	574.680359	-476.760559	-71.270264	582.484436	-494.756470	283.301636	86.365562	-541.722534	-115.298027	103.341026	-486.077301	354.970001	1441.874023	-440.243835	-64.081451	1459.711182	-404.871399	142.616928	1465.987671	-434.176971	141.617401	1762.493164	-531.022522	449.641876	1170.066650	-503.062775	-188.099030	1204.827148	-428.103821	391.442749	870.668091	-383.165680	-140.643356	901.211609	-415.485291	116.153679	1057.404297	498.973663	35.858341	897.430969	496.619781	232.923981
-431.967255	247.412140	957.874878	-438.078400	-16.288338	960.776306	-510.838806	256.926300	574.657043	-476.682678	-71.127289	582.435181	-494.783295	283.311188	86.373535	-541.631958	-115.269356	103.318390	-486.053131	355.010559	1441.885742	-440.222778	-64.029106	1459.721558	-404.850098	142.656784	1465.996704	-434.105408	141.649323	1762.423950	-531.025085	449.666931	1170.080566	-503.041443	-188.074966	1204.848877	-428.159363	391.468506	870.668152	-383.173584	-140.607910	901.232422	-415.502991	116.188629	1057.399902	498.849518	36.055214	897.394775	496.561523	233.135071
-431.988800	247.471542	957.880310	-438.120819	-16.262024	960.764771	-510.853760	256.945587	574.628052	-476.548279	-70.827736	582.355652	-494.771637	283.304840	86.367645	-541.495544	-115.232216	103.250565	-486.022186	355.061493	1441.914429	-440.203918	-64.001564	1459.735718	-404.804230	142.682922	1466.022339	-434.020508	141.686539	1762.403564	-531.000916	449.730377	1170.100830	-503.027435	-188.062546	1204.849487	-428.203949	391.504822	870.674805	-383.203003	-140.608521	901.214417	-415.532288	116.223495	1057.396484	499.081818	36.616245	897.392212	496.619659	233.424316
-432.012848	247.508560	957.897278	-438.121368	-16.206276	960.781494	-510.858002	256.951050	574.629211	-476.510132	-70.762581	582.317017	-494.756866	283.303192	86.355522	-541.465881	-115.216537	103.239655	-485.991180	355.094177	1441.919922	-440.164886	-63.949947	1459.741577	-404.792114	142.700455	1466.033203	-433.918518	141.714645	1762.394043	-530.983215	449.790466	1170.118408	-502.993317	-188.059509	1204.885742	-428.239563	391.544830	870.687012	-383.216675	-140.560822	901.224060	-415.537903	116.271400	1057.411987	498.936401	36.817280	897.373657	496.504486	233.654861
-432.024353	247.562119	957.904175	-438.129059	-16.158195	960.757141	-510.856689	257.010468	574.672607	-476.462830	-70.747437	582.332214	-494.737671	283.290924	86.382622	-541.426819	-115.207199	103.223862	-485.966644	355.122589	1441.963623	-440.116486	-63.900547	1459.753540	-404.772491	142.749359	1466.052368	-433.829132	141.748550	1762.380859	-530.989258	449.835388	1170.147339	-502.972809	-188.015701	1204.897583	-428.273804	391.614197	870.709534	-383.213074	-140.548477	901.237183	-415.545746	116.310806	1057.402954	498.512299	36.665321	897.285095	496.366760	233.756729
-432.010651	247.583466	957.904419	-438.113342	-16.163712	960.784119	-510.831573	256.999512	574.650757	-476.520294	-70.841171	582.348328	-494.707458	283.285034	86.383194	-541.476379	-115.224304	103.238220	-485.939087	355.160065	1441.978271	-440.090057	-63.866924	1459.793335	-404.728821	142.801788	1466.068970	-433.750580	141.829285	1762.302612	-530.966125	449.888611	1170.177002	-502.955780	-187.993790	1204.938721	-428.285004	391.702179	870.732788	-383.232574	-140.523621	901.252991	-415.539520	116.328964	1057.418213	498.657043	37.133568	897.299988	496.346832	234.047882
-432.027496	247.613205	957.946350	-438.118805	-16.093630	960.781433	-510.843689	257.041534	574.680847	-476.493347	-70.740211	582.342041	-494.765167	283.338837	86.392685	-541.462891	-115.214325	103.233421	-485.936401	355.204773	1442.015869	-440.072021	-63.834438	1459.799683	-404.703308	142.840881	1466.075684	-433.674133	141.860382	1762.278320	-530.969727	449.950256	1170.205688	-502.945831	-187.985611	1204.971802	-428.311340	391.774811	870.744690	-383.235535	-140.496826	901.287598	-415.555115	116.363350	1057.438721	498.563446	37.329231	897.259155	496.317200	234.144852
-431.999573	247.670731	957.940796	-438.111359	-16.089769	960.808960	-510.860413	257.089081	574.690247	-476.508759	-70.749573	582.340088	-494.793060	283.353394	86.404800	-541.452393	-115.208046	103.238869	-485.916565	355.244171	1442.012085	-440.034271	-63.785553	1459.837769	-404.665771	142.859955	1466.104858	-433.578125	141.854156	1762.337769	-530.967285	450.019562	1170.244019	-502.924347	-187.941742	1205.018188	-428.329376	391.858856	870.753052	-383.268707	-140.495605	901.304443	-415.545227	116.404884	1057.451294	498.393677	37.454865	897.229675	496.184692	234.334152
-432.000763	247.687653	957.933289	-438.117859	-16.049881	960.817993	-510.864685	257.054749	574.652649	-476.723663	-71.056793	582.386475	-494.757050	283.329254	86.380791	-541.635071	-115.264954	103.310799	-485.902557	355.265411	1442.020020	-439.982422	-63.738110	1459.879150	-404.657471	142.909897	1466.111938	-433.499847	141.886398	1762.320801	-530.973572	450.077820	1170.266479	-502.879974	-187.954102	1205.040161	-428.328064	391.973358	870.772400	-383.253876	-140.482147	901.350342	-415.548126	116.439072	1057.451782	498.233124	37.625202	897.191467	496.044373	234.502457
-431.991943	247.728592	957.941589	-438.113159	-15.981326	960.804443	-510.880768	257.085968	574.671021	-476.726318	-71.037453	582.409668	-494.743073	283.322083	86.344177	-541.640808	-115.267197	103.309929	-485.959808	355.212830	1441.909912	-439.959167	-63.688324	1459.896606	-404.619934	142.952271	1466.126953	-433.427002	141.964203	1762.229492	-530.966736	450.135651	1170.257568	-502.860718	-187.940964	1205.092773	-428.323242	392.049255	870.769775	-383.258820	-140.446136	901.363647	-415.543365	116.485519	1057.449585	497.746979	37.483414	897.124146	495.783417	234.645935
-431.981476	247.761566	957.947693	-438.100983	-15.973515	960.789368	-510.884705	257.093262	574.677673	-476.824493	-71.103821	582.411072	-494.738434	283.321014	86.344360	-541.678345	-115.284973	103.300095	-485.933777	355.260651	1441.944092	-439.942902	-63.660725	1459.913940	-404.576752	142.980545	1466.145996	-433.348541	142.005051	1762.213867	-530.960876	450.223785	1170.286377	-502.838165	-187.940018	1205.111572	-428.318481	392.165405	870.790588	-383.249268	-140.456680	901.387329	-415.532928	116.498116	1057.445313	497.626862	37.515011	897.076294	495.846588	234.472931
-431.943817	247.757996	957.950134	-438.038757	-15.955563	960.827698	-510.874420	257.080841	574.679871	-476.793793	-71.051559	582.419800	-494.725128	283.323486	86.370346	-541.661194	-115.247536	103.299484	-485.915924	355.291260	1441.949463	-439.893921	-63.619572	1459.953857	-404.535400	143.016830	1466.158081	-433.272003	142.037888	1762.187744	-530.949341	450.283875	1170.316772	-502.791290	-187.937347	1205.147827	-428.299988	392.281067	870.817932	-383.231720	-140.430786	901.416687	-415.496704	116.520889	1057.468384	497.401276	37.842628	897.064941	495.383881	235.183731
-431.920013	247.842392	957.973450	-438.057800	-15.875083	960.802429	-510.890991	257.100250	574.689514	-476.797607	-71.066124	582.412170	-494.743042	283.322388	86.345757	-541.673828	-115.244621	103.296242	-485.856720	355.331909	1441.972778	-439.837555	-63.575878	1459.982300	-404.496490	143.048798	1466.172119	-433.200439	142.079971	1762.171631	-530.936035	450.336731	1170.356934	-502.749451	-187.921310	1205.181030	-428.275177	392.417267	870.852783	-383.213470	-140.440094	901.454102	-415.491913	116.582001	1057.467041	497.264709	37.831291	897.031433	495.477081	234.861862
-431.866943	247.902954	957.996704	-438.028290	-15.835468	960.797485	-510.872253	257.161041	574.699158	-476.814941	-71.069855	582.409180	-494.735321	283.328033	86.394905	-541.715576	-115.266388	103.310020	-485.838867	355.357483	1442.014282	-439.805328	-63.531006	1460.013184	-404.478149	143.072052	1466.190796	-433.120850	142.076248	1762.225708	-530.914001	450.414276	1170.397461	-502.709229	-187.916016	1205.256592	-428.245453	392.538055	870.886230	-383.191437	-140.402008	901.518433	-415.458313	116.620033	1057.477783	497.023071	38.089535	897.010864	495.070801	235.460556
-431.874939	247.911285	958.002014	-437.994232	-15.821145	960.816345	-510.855713	257.141357	574.695374	-476.727966	-70.947021	582.400757	-494.730255	283.318268	86.362663	-541.655029	-115.243362	103.304504	-485.824768	355.384521	1442.016479	-439.766724	-63.515316	1460.045044	-404.426758	143.113831	1466.224731	-433.066345	142.174271	1762.147705	-530.886169	450.501312	1170.423096	-502.649170	-187.914886	1205.293701	-428.228027	392.690674	870.931946	-383.177490	-140.420151	901.532898	-415.451355	116.639671	1057.491089	496.907501	38.265423	896.993530	494.926270	235.578629
-431.845428	247.953018	958.008606	-437.959137	-15.820405	960.836487	-510.869354	257.183105	574.704163	-476.660278	-70.907547	582.417297	-494.748322	283.332306	86.337738	-541.608337	-115.226692	103.296112	-485.804352	355.394836	1442.045654	-439.705231	-63.478775	1460.093994	-404.389038	143.157135	1466.243286	-433.002319	142.206360	1762.139404	-530.838196	450.563873	1170.469482	-502.594666	-187.924179	1205.366333	-428.187256	392.846863	870.976440	-383.133148	-140.384506	901.598022	-415.423767	116.666359	1057.505249	496.698669	38.361263	896.991089	494.745117	235.718964
-431.831940	247.983383	958.014282	-437.978699	-15.750360	960.833435	-510.828552	257.175842	574.693115	-476.721924	-70.991203	582.412292	-494.698792	283.332184	86.370621	-541.646240	-115.231308	103.281097	-485.758118	355.428284	1442.079590	-439.665192	-63.434700	1460.148438	-404.344330	143.191696	1466.275879	-432.941833	142.238892	1762.131714	-530.779419	450.652496	1170.490723	-502.548248	-187.925903	1205.409790	-428.120575	392.993469	871.009033	-383.128967	-140.400528	901.620728	-415.426147	116.710953	1057.506470	496.537720	38.481194	896.969116	494.600494	235.800873
-431.778595	248.021515	958.020142	-437.903595	-15.739864	960.829285	-510.802551	257.172852	574.702942	-476.693817	-70.961082	582.391602	-494.712677	283.335327	86.371414	-541.674133	-115.242180	103.294411	-485.721741	355.467590	1442.119873	-439.618958	-63.403889	1460.186768	-404.306854	143.220001	1466.292969	-432.886993	142.280243	1762.120972	-530.737366	450.727234	1170.555298	-502.460632	-187.943405	1205.443726	-428.041779	393.154388	871.062744	-383.071899	-140.395615	901.674072	-415.363586	116.733139	1057.507690	496.381378	38.611408	896.946594	494.418091	235.910965
-431.745697	248.062332	958.026428	-437.913330	-15.685707	960.819946	-510.792664	257.197876	574.697266	-476.670868	-70.911789	582.382141	-494.703217	283.334869	86.378120	-541.608032	-115.214226	103.300430	-485.700409	355.491547	1442.121948	-439.557678	-63.359184	1460.216553	-404.265472	143.251404	1466.310669	-432.829529	142.305954	1762.109131	-530.652832	450.831635	1170.587280	-502.397247	-187.942490	1205.517944	-427.977875	393.291412	871.097168	-383.024170	-140.393097	901.718140	-415.350006	116.771637	1057.505859	496.197601	38.785061	896.926514	494.200500	236.048859
-431.714996	248.107040	958.040771	-437.879425	-15.678702	960.824890	-510.804535	257.268036	574.715332	-476.661774	-70.893631	582.382141	-494.711151	283.346954	86.383377	-541.606445	-115.214828	103.310318	-485.669800	355.531342	1442.152832	-439.500977	-63.319794	1460.257813	-404.221497	143.281982	1466.328125	-432.777924	142.343399	1762.105225	-530.587524	450.940918	1170.633423	-502.309387	-187.956909	1205.574341	-427.928101	393.436401	871.149353	-382.986328	-140.378906	901.766846	-415.318542	116.794167	1057.515625	496.006866	38.920822	896.869751	493.973236	236.221069
-431.657135	248.151520	958.057678	-437.843201	-15.620009	960.828918	-510.757141	257.252655	574.698914	-476.653870	-70.867744	582.380188	-494.698700	283.328979	86.357376	-541.559265	-115.189484	103.306587	-485.633789	355.549042	1442.164307	-439.444763	-63.279945	1460.309692	-404.186066	143.333298	1466.348511	-432.731323	142.381393	1762.106934	-530.500488	451.072845	1170.686890	-502.230988	-187.970108	1205.641602	-427.865143	393.609955	871.197083	-382.956299	-140.418793	901.792969	-415.281769	116.839668	1057.528198	495.813812	39.107712	896.847656	493.699524	236.446213
-431.624298	248.148209	958.063538	-437.773071	-15.643802	960.858032	-510.762177	257.270325	574.713318	-476.693237	-70.820061	582.400269	-494.685760	283.355865	86.375336	-541.529785	-115.179176	103.296539	-485.601990	355.567169	1442.194458	-439.374603	-63.263206	1460.357422	-404.126678	143.364746	1466.379761	-432.693237	142.416245	1762.101318	-530.421570	451.182007	1170.729858	-502.140045	-188.011581	1205.723633	-427.774597	393.756348	871.219910	-382.922974	-140.426712	901.853821	-415.236664	116.837654	1057.546875	495.690521	39.087067	896.837036	493.893188	236.027771
-431.598206	248.208420	958.080872	-437.777283	-15.618850	960.848755	-510.736359	257.264496	574.732178	-476.664032	-70.789139	582.399048	-494.666962	283.338654	86.385513	-541.526855	-115.157806	103.282486	-485.560974	355.594086	1442.231567	-439.329254	-63.240444	1460.413208	-404.076202	143.386368	1466.406250	-432.633759	142.448395	1762.106689	-530.328552	451.294312	1170.755127	-502.048248	-188.022705	1205.782959	-427.679169	393.926605	871.281250	-382.879181	-140.454315	901.895020	-415.221832	116.867905	1057.550171	495.404541	39.384415	896.797058	493.207916	236.846573
-431.526611	248.234314	958.094482	-437.713959	-15.580966	960.887268	-510.750946	257.257263	574.752197	-476.705566	-70.823334	582.444092	-494.677795	283.340302	86.384346	-541.606445	-115.189720	103.311272	-485.514160	355.623016	1442.256958	-439.259399	-63.199253	1460.467651	-404.015411	143.407074	1466.439697	-432.592407	142.484390	1762.105835	-530.244690	451.403046	1170.816650	-501.951721	-188.032440	1205.830811	-427.567291	394.130493	871.328613	-382.825897	-140.480209	901.929260	-415.163910	116.908722	1057.578125	495.245453	39.579693	896.767822	492.974976	237.052109
-431.475433	248.232330	958.088684	-437.687103	-15.558632	960.894165	-510.744720	257.315674	574.760132	-476.722137	-70.841873	582.448303	-494.688995	283.331451	86.389603	-541.580078	-115.154274	103.303543	-485.468384	355.631897	1442.271851	-439.187347	-63.193928	1460.492554	-403.953491	143.436691	1466.442993	-432.567139	142.521805	1762.097534	-530.153381	451.508667	1170.843018	-501.852753	-188.036179	1205.885376	-427.450684	394.284149	871.346252	-382.777374	-140.500732	901.966064	-415.120422	116.921761	1057.577759	495.189026	39.547649	896.784302	493.086151	236.674469
-431.435272	248.270538	958.122803	-437.649261	-15.537710	960.881775	-510.731384	257.293732	574.764648	-476.648956	-70.730202	582.429260	-494.683167	283.330231	86.388077	-541.502686	-115.121666	103.286530	-485.427460	355.667572	1442.294189	-439.113892	-63.160435	1460.521362	-403.894287	143.469208	1466.475830	-432.526245	142.570419	1762.101685	-530.051697	451.604889	1170.875488	-501.756348	-188.054260	1205.930908	-427.345154	394.454651	871.364563	-382.701721	-140.514496	902.007080	-415.080750	116.933792	1057.588623	494.922058	39.832100	896.753601	492.602844	237.296768
-431.391937	248.309174	958.127869	-437.635834	-15.485605	960.890808	-510.738922	257.269531	574.759277	-476.637665	-70.724480	582.425842	-494.702576	283.324097	86.363243	-541.488770	-115.121544	103.265182	-485.384155	355.676239	1442.306274	-439.046478	-63.129631	1460.572266	-403.812286	143.501877	1466.492798	-432.498932	142.603119	1762.091919	-529.977661	451.674530	1170.891968	-501.663574	-188.097885	1205.985474	-427.215149	394.635315	871.377930	-382.630127	-140.533844	902.045288	-415.049713	116.978409	1057.595215	494.868134	39.871922	896.721863	492.672272	236.990189
-431.326569	248.330048	958.133911	-437.581146	-15.473592	960.895203	-510.708008	257.306732	574.783752	-476.634796	-70.730064	582.414673	-494.653290	283.334778	86.389435	-541.526184	-115.134811	103.271088	-485.306519	355.699036	1442.337646	-438.958496	-63.085838	1460.618408	-403.741943	143.532272	1466.516846	-432.460480	142.640717	1762.088257	-529.873230	451.734100	1170.915283	-501.561005	-188.097519	1206.041382	-427.091156	394.829071	871.398193	-382.575043	-140.575897	902.061768	-414.984314	116.993286	1057.599243	494.699860	39.966877	896.721069	492.475189	237.076141
-431.249939	248.350494	958.149414	-437.494598	-15.485629	960.925598	-510.697205	257.297943	574.794739	-476.563110	-70.688873	582.411377	-494.664093	283.337646	86.389435	-541.479431	-115.118317	103.262619	-485.242157	355.715057	1442.357544	-438.901886	-63.075348	1460.656494	-403.676300	143.557510	1466.534546	-432.423462	142.680176	1762.088623	-529.782349	451.797089	1170.948853	-501.468109	-188.118866	1206.084595	-426.949371	394.964569	871.426880	-382.498993	-140.599625	902.127319	-414.923187	117.004219	1057.626343	494.558380	40.086391	896.703735	492.267395	237.218094
-431.259003	248.343369	958.150024	-437.530579	-15.419989	960.892639	-510.690125	257.301788	574.789978	-476.591187	-70.781952	582.411072	-494.680573	283.340668	86.389252	-541.546570	-115.139488	103.292923	-485.190948	355.749207	1442.377319	-438.821930	-63.037868	1460.685913	-403.601349	143.582489	1466.541016	-432.394012	142.722641	1762.099976	-529.705933	451.831024	1170.966675	-501.367920	-188.122986	1206.156738	-426.812836	395.135681	871.460266	-382.417328	-140.617493	902.168091	-414.922699	117.018593	1057.605591	494.425049	40.236973	896.688293	492.022400	237.383316
-431.188477	248.351791	958.161316	-437.490509	-15.421161	960.900879	-510.665436	257.300201	574.799133	-476.522888	-70.752655	582.420288	-494.676819	283.339874	86.389648	-541.498718	-115.127701	103.279182	-485.037415	355.828094	1442.538330	-438.752411	-63.016899	1460.717407	-403.531433	143.610931	1466.574219	-432.357422	142.765366	1762.089478	-529.588562	451.876892	1171.030762	-501.243561	-188.159195	1206.220337	-426.674011	395.281830	871.486938	-382.341888	-140.658325	902.221741	-414.877625	117.019058	1057.617432	494.619781	40.745541	896.707642	491.853485	237.653946
-431.130493	248.333405	958.148071	-437.404144	-15.427968	960.930847	-510.599548	257.278198	574.777344	-476.437927	-70.717979	582.415100	-494.674133	283.328522	86.389275	-541.486755	-115.115921	103.297478	-484.958893	355.859802	1442.551270	-438.678925	-62.990105	1460.775024	-403.469391	143.623657	1466.597046	-432.311310	142.803696	1762.093994	-529.510498	451.897095	1171.039551	-501.139709	-188.170044	1206.260254	-426.525177	395.419037	871.505554	-382.239777	-140.649445	902.260254	-414.813721	117.024872	1057.627319	494.399658	40.989304	896.692993	491.360016	238.269714
-431.068298	248.337997	958.155090	-437.382782	-15.414154	960.928955	-510.602600	257.284393	574.786865	-476.467468	-70.797569	582.415405	-494.699524	283.333405	86.389198	-541.521912	-115.125099	103.293053	-484.899170	355.875824	1442.600586	-438.606201	-62.955151	1460.792969	-403.402344	143.664780	1466.607422	-432.252899	142.837448	1762.084473	-529.408508	451.942535	1171.073730	-501.037140	-188.185272	1206.322266	-426.365295	395.558258	871.543701	-382.163086	-140.674133	902.304565	-414.781372	117.028015	1057.631836	494.376526	40.971458	896.685730	491.444855	237.867340
-431.012726	248.359360	958.155884	-437.315063	-15.406615	960.929077	-510.566803	257.322479	574.796143	-476.388519	-70.780357	582.387207	-494.699707	283.339294	86.366463	-541.492065	-115.124573	103.291641	-484.839294	355.877869	1442.594727	-438.509644	-62.949329	1460.837402	-403.328400	143.676041	1466.621948	-432.187256	142.819778	1762.146118	-529.304077	452.001648	1171.092407	-500.912079	-188.252777	1206.383057	-426.210449	395.693756	871.560364	-382.062988	-140.679260	902.339417	-414.723114	117.043159	1057.632935	493.838348	40.852329	896.620178	490.888824	238.397964
-430.935791	248.355499	958.156250	-437.255493	-15.412269	960.929138	-510.532257	257.262573	574.787170	-476.379028	-70.859360	582.361938	-494.678772	283.354523	86.379143	-541.545044	-115.145866	103.306900	-484.787201	355.903656	1442.614258	-438.450867	-62.917072	1460.863281	-403.253326	143.695435	1466.630859	-432.132080	142.859665	1762.142822	-529.203613	452.068024	1171.102051	-500.801422	-188.270508	1206.406860	-426.041931	395.854309	871.584717	-381.949463	-140.672256	902.381104	-414.661560	117.037201	1057.634521	493.762695	40.958035	896.633118	490.704468	238.507156
-430.828308	248.352188	958.162170	-437.128357	-15.466305	960.955261	-510.467255	257.261047	574.829956	-476.310455	-70.860641	582.381836	-494.631927	283.350250	86.387680	-541.506348	-115.150032	103.322845	-484.718109	355.902405	1442.602905	-438.365021	-62.915588	1460.906982	-403.198883	143.723404	1466.643188	-432.074097	142.890167	1762.128052	-529.086060	452.110504	1171.114136	-500.673187	-188.297058	1206.473267	-425.884705	395.983704	871.615662	-381.865417	-140.691071	902.417480	-414.562195	117.017830	1057.653931	493.634583	41.105904	896.630310	490.480103	238.656693
-430.810364	248.351212	958.165466	-437.163422	-15.439517	960.923828	-510.470459	257.308044	574.826050	-476.244324	-70.823967	582.377075	-494.661255	283.355682	86.390846	-541.531067	-115.159149	103.326401	-484.650909	355.929993	1442.640747	-438.284729	-62.883717	1460.933350	-403.130646	143.722412	1466.649780	-432.002625	142.913635	1762.122559	-528.976624	452.193909	1171.135864	-500.571289	-188.348511	1206.530273	-425.729126	396.111572	871.645386	-381.769501	-140.693726	902.471130	-414.550995	117.013458	1057.636108	493.861267	41.527771	896.683777	490.380157	238.855530
-430.726105	248.361420	958.182007	-437.109619	-15.432546	960.927490	-510.417542	257.291046	574.825378	-476.211273	-70.831291	582.348206	-494.627899	283.327179	86.397675	-541.516235	-115.163918	103.338562	-484.601776	355.907593	1442.650879	-438.228363	-62.886066	1460.973389	-403.061523	143.718628	1466.663330	-431.949493	142.978149	1762.034302	-528.868164	452.243958	1171.138672	-500.462524	-188.358841	1206.563721	-425.581299	396.189056	871.680969	-381.672333	-140.693970	902.519043	-414.490875	117.015259	1057.647949	493.508301	41.407955	896.650391	490.106384	238.962341
-430.651062	248.352341	958.187317	-437.035858	-15.423607	960.933777	-510.406097	257.264771	574.839844	-476.113586	-70.789406	582.364014	-494.631042	283.327423	86.395523	-541.493408	-115.126961	103.336304	-484.518860	355.904358	1442.659790	-438.133728	-62.878040	1461.005859	-402.991516	143.739532	1466.678345	-431.871033	142.994064	1762.023071	-528.743530	452.329651	1171.176392	-500.371399	-188.392670	1206.607300	-425.440399	396.279236	871.703979	-381.575928	-140.710510	902.556152	-414.417511	117.015518	1057.654053	493.779755	41.647736	896.692139	490.281250	238.632034
-430.577637	248.305710	958.190918	-436.952728	-15.479036	960.939880	-510.354980	257.232910	574.834534	-476.072144	-70.790878	582.368713	-494.635529	283.314545	86.402351	-541.484924	-115.108162	103.369354	-484.468719	355.896637	1442.671387	-438.062561	-62.886806	1461.040039	-402.901245	143.741455	1466.685425	-431.782806	142.951691	1762.084473	-528.618530	452.375854	1171.188965	-500.275970	-188.406860	1206.653076	-425.292480	396.341034	871.724182	-381.488495	-140.725021	902.582764	-414.349060	116.966385	1057.660767	493.488678	41.533672	896.680115	490.060242	238.654938
-430.497345	248.323563	958.198792	-436.888336	-15.459643	960.910522	-510.331116	257.239655	574.842529	-476.043060	-70.800102	582.326843	-494.636871	283.308411	86.380783	-541.463196	-115.097069	103.334755	-484.387573	355.888489	1442.687622	-437.989075	-62.877392	1461.066772	-402.814545	143.738251	1466.699951	-431.702454	143.004623	1762.007324	-528.481567	452.423706	1171.173096	-500.185486	-188.436966	1206.685181	-425.136810	396.412292	871.747131	-381.389038	-140.746155	902.614563	-414.271271	116.969833	1057.649048	493.458313	41.681198	896.686707	489.885529	238.802704
-430.413818	248.305817	958.178223	-436.818756	-15.450992	960.907288	-510.301666	257.239960	574.869934	-475.935699	-70.728477	582.294067	-494.646362	283.309601	86.404068	-541.390564	-115.063309	103.328316	-484.311646	355.878387	1442.684814	-437.903870	-62.874397	1461.088867	-402.725739	143.742493	1466.715454	-431.611542	143.015396	1761.988281	-528.352844	452.477844	1171.186035	-500.095123	-188.470016	1206.683716	-424.994354	396.480347	871.772827	-381.298523	-140.761841	902.655945	-414.194824	116.970772	1057.637207	493.606415	41.983932	896.721863	489.820679	238.936172
-430.347504	248.283295	958.188904	-436.743439	-15.506396	960.933655	-510.256714	257.214691	574.869202	-475.893280	-70.738205	582.328247	-494.650208	283.310730	86.403267	-541.421570	-115.059944	103.348572	-484.210358	355.880798	1442.738403	-437.824127	-62.867908	1461.122559	-402.662201	143.736053	1466.737061	-431.510010	143.006668	1761.987549	-528.233215	452.495544	1171.232300	-500.007050	-188.476227	1206.717651	-424.824005	396.546906	871.806946	-381.184235	-140.791565	902.695923	-414.131958	116.938423	1057.657227	493.558136	42.043095	896.720093	489.683167	238.997513
-430.262512	248.282913	958.192505	-436.654449	-15.516284	960.934937	-510.236420	257.245239	574.878845	-475.860413	-70.690666	582.334595	-494.670502	283.314545	86.405617	-541.329163	-114.991707	103.361084	-484.130829	355.871796	1442.768188	-437.762451	-62.879646	1461.168701	-402.580322	143.728302	1466.759155	-431.414825	142.996826	1761.978271	-528.098083	452.530670	1171.257690	-499.921906	-188.513046	1206.759277	-424.671539	396.566650	871.837769	-381.103729	-140.787750	902.755615	-414.042297	116.932632	1057.659180	493.277679	41.889343	896.701660	489.483795	239.004410
-430.217010	248.231415	958.204285	-436.601563	-15.555286	960.944885	-510.168274	257.179626	574.850647	-475.867920	-70.707848	582.331726	-494.652283	283.296967	86.410324	-541.331665	-115.014542	103.378731	-484.053650	355.866241	1442.785156	-437.674042	-62.899548	1461.217163	-402.487701	143.717239	1466.784912	-431.320557	142.998993	1761.988281	-527.993469	452.538757	1171.308960	-499.836426	-188.556473	1206.811157	-424.515137	396.600098	871.870422	-381.019775	-140.806824	902.802063	-413.991882	116.887245	1057.669800	493.440369	42.192749	896.744080	489.406494	239.155655
-430.132202	248.214035	958.216736	-436.517151	-15.579138	960.966370	-510.107635	257.160522	574.882813	-475.851929	-70.698509	582.349731	-494.645172	283.295227	86.409981	-541.294250	-114.954796	103.386719	-483.956573	355.861603	1442.823730	-437.614624	-62.896709	1461.248291	-402.426819	143.714691	1466.795044	-431.187195	142.987259	1762.040161	-527.873535	452.542664	1171.341309	-499.772186	-188.612473	1206.880493	-424.373688	396.587769	871.899597	-380.966217	-140.855713	902.849792	-413.909821	116.870026	1057.687256	493.326630	42.406261	896.736206	488.989563	239.763016
-430.094360	248.160400	958.212219	-436.455872	-15.583305	960.972595	-510.077789	257.154388	574.865845	-475.870758	-70.696854	582.367920	-494.648590	283.300842	86.435875	-541.282227	-114.926895	103.377899	-483.853607	355.848724	1442.871704	-437.516266	-62.889797	1461.313843	-402.327911	143.700989	1466.827637	-431.113861	142.980377	1761.985107	-527.763794	452.528656	1171.372681	-499.676453	-188.643860	1206.937866	-424.227478	396.593597	871.929138	-380.868286	-140.878174	902.897583	-413.847961	116.846619	1057.685547	493.295532	42.490520	896.751892	488.859283	239.838242
-429.993866	248.167358	958.231445	-436.374939	-15.623980	960.989685	-510.030457	257.145203	574.868408	-475.883575	-70.667717	582.379517	-494.652039	283.301819	86.436356	-541.250854	-114.891830	103.404388	-483.768494	355.835663	1442.893311	-437.466644	-62.914272	1461.340088	-402.238251	143.683426	1466.840942	-430.967407	142.970810	1762.037231	-527.637695	452.529510	1171.390991	-499.591156	-188.717346	1206.987549	-424.076843	396.587128	871.958679	-380.800476	-140.913132	902.957581	-413.754791	116.827370	1057.703247	493.265594	42.592075	896.744568	488.747955	239.937668
-429.992950	248.155441	958.238953	-436.381287	-15.625151	960.989563	-509.993500	257.173798	574.868042	-476.352173	-71.370644	582.551453	-494.673889	283.301056	86.412598	-541.571594	-114.982635	103.536522	-483.653931	355.831360	1442.906128	-437.357941	-62.933178	1461.389038	-402.140289	143.656754	1466.858765	-430.845062	142.960602	1762.058228	-527.525513	452.527374	1171.407837	-499.493408	-188.743652	1207.050293	-423.936890	396.554504	871.980591	-380.725464	-140.956360	903.004272	-413.739166	116.816986	1057.703369	493.213654	42.668915	896.757751	488.642639	240.006088
-429.928070	248.146591	958.250061	-436.331909	-15.611935	961.010010	-509.965057	257.154175	574.868591	-476.032135	-70.734024	582.449036	-494.670959	283.320435	86.439232	-541.248291	-114.838989	103.450363	-483.566467	355.812531	1442.938110	-437.256317	-62.929996	1461.442871	-402.068848	143.643005	1466.880737	-430.732971	142.959061	1762.056030	-527.423462	452.549561	1171.436768	-499.403961	-188.823563	1207.115356	-423.805756	396.510895	872.027527	-380.658997	-140.957291	903.058655	-413.675903	116.821388	1057.717896	493.206207	42.750507	896.774475	488.541931	240.149445
-429.865479	248.144592	958.296082	-436.294464	-15.608577	961.040100	-509.909485	257.157410	574.873230	-475.937805	-70.509323	582.456360	-494.646912	283.298279	86.443192	-541.099182	-114.763962	103.426994	-483.480652	355.806610	1442.969727	-437.161346	-62.969437	1461.495850	-401.967896	143.627304	1466.923218	-430.645172	142.907166	1762.101807	-527.297668	452.524658	1171.476563	-499.312622	-188.856140	1207.185425	-423.694244	396.486572	872.068054	-380.606140	-141.018173	903.114929	-413.621399	116.814163	1057.755127	493.204468	42.881084	896.796997	488.437592	240.249619
-429.837433	248.064880	958.295593	-436.217316	-15.681540	961.081116	-509.878967	257.134766	574.855774	-476.028900	-70.551163	582.480713	-494.663635	283.287659	86.426750	-541.074524	-114.725624	103.427788	-483.387421	355.756500	1443.004517	-437.041656	-62.993263	1461.540649	-401.863373	143.612152	1466.952148	-430.538025	142.948441	1762.045166	-527.180054	452.526123	1171.487671	-499.231506	-188.887985	1207.240967	-423.583923	396.433136	872.120483	-380.531342	-141.041122	903.171570	-413.553162	116.756500	1057.772095	493.155090	42.944206	896.834839	488.367462	240.315094
-429.833191	248.057175	958.322449	-436.198120	-15.679515	961.094360	-509.848297	257.126343	574.856445	-476.102997	-70.477890	582.488831	-494.678528	283.290375	86.425911	-541.056030	-114.661163	103.425827	-483.299652	355.744354	1443.015625	-436.952728	-63.001965	1461.564697	-401.787781	143.577209	1466.974365	-430.425659	142.943405	1762.068115	-527.069763	452.508881	1171.499756	-499.127777	-188.919250	1207.276611	-423.435913	396.381439	872.171265	-380.470734	-141.077713	903.219788	-413.530518	116.749443	1057.790039	493.168030	43.019363	896.854492	488.307800	240.421982
-429.736938	248.091568	958.348572	-436.155121	-15.667792	961.106873	-509.780640	257.140808	574.886536	-476.090668	-70.339264	582.495300	-494.654724	283.285675	86.429123	-540.958801	-114.615028	103.401634	-483.220490	355.745758	1443.056641	-436.850525	-63.005699	1461.587891	-401.679108	143.582382	1467.005249	-430.315002	142.880676	1762.148193	-526.967834	452.450897	1171.527954	-499.041290	-188.973068	1207.316650	-423.323425	396.329376	872.199280	-380.430115	-141.110733	903.226807	-413.449463	116.763138	1057.807129	493.152679	43.100239	896.870117	488.251770	240.520401
-429.731750	248.094177	958.369995	-436.142883	-15.645759	961.118774	-509.756195	257.117950	574.849792	-476.209320	-70.387550	582.538757	-494.667480	283.304688	86.422981	-541.004028	-114.596939	103.415123	-483.137726	355.736145	1443.058105	-436.770569	-63.002743	1461.590820	-401.587463	143.574509	1467.025024	-430.217438	142.923187	1762.098022	-526.846558	452.419098	1171.533325	-498.948303	-189.015015	1207.342896	-423.214355	396.265686	872.254089	-380.365814	-141.119110	903.274536	-413.431702	116.772255	1057.822021	493.162659	43.225407	896.877319	488.193726	240.629654
-429.665100	248.098816	958.370667	-436.112122	-15.613527	961.149353	-509.752960	257.133514	574.872986	-476.262268	-70.293152	582.554626	-494.691254	283.309631	86.423988	-540.897949	-114.541527	103.436272	-483.050812	355.769867	1443.081909	-436.679077	-62.988369	1461.606567	-401.501099	143.576614	1467.027222	-430.103058	142.918930	1762.114868	-526.739380	452.417236	1171.556763	-498.853302	-189.059052	1207.379883	-423.116058	396.206970	872.269409	-380.319580	-141.169205	903.276001	-413.369751	116.798866	1057.834961	493.178558	43.296970	896.903870	488.187958	240.728424
-429.654572	248.115234	958.407959	-436.107239	-15.597605	961.147522	-509.734009	257.173279	574.863831	-476.345551	-70.319397	582.566406	-494.669281	283.288605	86.443001	-540.915161	-114.541275	103.432396	-482.937744	355.742981	1443.103638	-436.584961	-63.014343	1461.638306	-401.410461	143.575211	1467.050293	-429.997620	142.909225	1762.130859	-526.647034	452.351410	1171.561890	-498.761169	-189.083435	1207.427002	-423.024139	396.174072	872.315186	-380.261353	-141.198669	903.319214	-413.352081	116.799797	1057.850830	493.317200	43.258602	896.908569	488.459503	240.296585
-429.628448	248.109207	958.413696	-436.124969	-15.590161	961.158081	-509.731628	257.162567	574.890015	-476.360687	-70.234406	582.594727	-494.674469	283.275177	86.451294	-540.892334	-114.525322	103.430634	-482.930908	355.666473	1442.972046	-436.483337	-63.012558	1461.654785	-401.317352	143.577728	1467.083252	-429.887604	142.905884	1762.157715	-526.563599	452.331116	1171.564331	-498.683167	-189.095901	1207.456177	-422.922699	396.073639	872.345398	-380.216583	-141.250687	903.335205	-413.329163	116.798576	1057.855225	493.338928	43.306561	896.918640	488.479767	240.371979
-429.617310	248.144684	958.433960	-436.162201	-15.511586	961.141907	-509.704895	257.182404	574.861633	-476.392242	-70.191841	582.612183	-494.668518	283.271118	86.435425	-540.842651	-114.471375	103.418861	-482.838013	355.663696	1442.982178	-436.412231	-62.992012	1461.670410	-401.217499	143.566101	1467.101196	-429.776123	142.897812	1762.184570	-526.471130	452.281067	1171.560913	-498.604828	-189.115967	1207.498779	-422.822510	396.005615	872.384766	-380.177429	-141.284424	903.357788	-413.321960	116.838028	1057.853394	493.407501	43.430405	896.908691	488.486938	240.496399
-429.556763	248.141968	958.440735	-436.119385	-15.502020	961.183228	-509.695984	257.223175	574.865295	-476.444397	-70.131775	582.644287	-494.673553	283.295410	86.447105	-540.867920	-114.480110	103.416496	-482.763702	355.699463	1443.019043	-436.337738	-62.958687	1461.679932	-401.119568	143.570694	1467.124146	-429.687561	142.899704	1762.195801	-526.399231	452.240784	1171.594482	-498.527344	-189.121933	1207.502075	-422.718719	395.923279	872.410217	-380.121338	-141.286713	903.380859	-413.270477	116.853012	1057.877441	493.458435	43.513168	896.920105	488.505341	240.565659
-429.575012	248.124680	958.453003	-436.133606	-15.506548	961.201721	-509.696838	257.224304	574.861206	-476.490753	-70.102768	582.643982	-494.666260	283.308777	86.438995	-540.818054	-114.450943	103.401772	-482.653259	355.688965	1443.036621	-436.269989	-62.961475	1461.712036	-401.022430	143.590027	1467.121948	-429.591614	142.902954	1762.207764	-526.305664	452.198334	1171.581787	-498.474487	-189.155060	1207.521240	-422.624634	395.797119	872.417786	-380.071075	-141.320221	903.392822	-413.268127	116.844215	1057.889038	493.538025	43.606743	896.901062	488.552582	240.687057
-429.563080	248.148926	958.465088	-436.140594	-15.452943	961.197021	-509.707153	257.237640	574.860413	-476.546967	-70.065208	582.649536	-494.690552	283.308838	86.433472	-540.859436	-114.459671	103.394196	-482.571594	355.698029	1443.048828	-436.184631	-62.944786	1461.721313	-400.915710	143.599777	1467.122559	-429.496857	142.914719	1762.220215	-526.241272	452.177338	1171.592285	-498.395477	-189.150604	1207.562500	-422.553101	395.697540	872.432617	-380.047882	-141.347168	903.402283	-413.249329	116.875114	1057.889526	493.630127	43.658939	896.902344	488.631195	240.746140
-429.551697	248.198608	958.477722	-436.142059	-15.442184	961.205017	-509.731110	257.279114	574.874756	-476.601227	-70.036041	582.625244	-494.693390	283.309113	86.436630	-540.817810	-114.442345	103.389954	-482.467621	355.716431	1443.055054	-436.118408	-62.931583	1461.743896	-400.816071	143.602844	1467.119263	-429.397400	142.921463	1762.221558	-526.155396	452.156982	1171.601440	-498.337891	-189.144760	1207.591553	-422.481628	395.581573	872.439880	-380.011017	-141.375183	903.407227	-413.236145	116.902382	1057.898193	493.707825	43.740116	896.887817	488.697357	240.809555
-429.569611	248.192459	958.459839	-436.209473	-15.380231	961.186279	-509.744293	257.301300	574.878662	-476.702545	-70.080368	582.644348	-494.668579	283.314850	86.438316	-540.883362	-114.443062	103.376511	-482.358917	355.720154	1443.049072	-436.031952	-62.927727	1461.738159	-400.709564	143.622742	1467.138062	-429.295929	142.941925	1762.243652	-526.057495	452.158051	1171.613525	-498.283417	-189.142914	1207.595459	-422.404480	395.458221	872.450806	-379.975098	-141.379395	903.416077	-413.255066	116.925758	1057.875122	493.830261	43.792690	896.890991	488.801971	240.855667
-429.541534	248.249359	958.474487	-436.168091	-15.373667	961.208435	-509.792389	257.332520	574.883911	-476.693481	-69.969536	582.659119	-494.682373	283.306915	86.440491	-540.854431	-114.429489	103.378410	-482.255005	355.743744	1443.062012	-435.990723	-62.887802	1461.745972	-400.596069	143.639328	1467.135742	-429.192932	142.954300	1762.254517	-525.969116	452.127716	1171.608276	-498.248596	-189.127090	1207.625000	-422.348419	395.358185	872.470154	-379.944977	-141.387131	903.417603	-413.213043	116.960968	1057.892090	493.926819	43.857029	896.898438	488.894165	240.898926
-429.552399	248.279678	958.478882	-436.221497	-15.303194	961.179260	-509.798035	257.334808	574.880554	-476.737762	-69.991272	582.647400	-494.659698	283.315399	86.458351	-540.868042	-114.434547	103.381691	-482.145721	355.753082	1443.068237	-435.907349	-62.871742	1461.741699	-400.493622	143.649506	1467.148560	-429.085449	142.927307	1762.339233	-525.886230	452.119324	1171.614502	-498.207672	-189.083542	1207.624878	-422.280609	395.244446	872.469604	-379.922363	-141.410767	903.428955	-413.221924	116.995140	1057.875122	494.052094	43.909008	896.898560	489.006744	240.970871
-429.545563	248.325897	958.493469	-436.226959	-15.249425	961.191040	-509.831726	257.384735	574.906372	-476.763184	-69.923836	582.646790	-494.648407	283.324402	86.459221	-540.844482	-114.395798	103.364868	-482.011932	355.786957	1443.068604	-435.844543	-62.844452	1461.748901	-400.400421	143.655106	1467.143921	-428.978760	142.945175	1762.358032	-525.771362	452.111145	1171.616333	-498.178650	-189.053452	1207.619385	-422.228851	395.107117	872.476196	-379.891693	-141.405853	903.430481	-413.210785	117.042908	1057.886230	494.177216	43.981136	896.912231	489.130890	241.002823
-429.548218	248.389816	958.494019	-436.246887	-15.228430	961.183533	-509.882568	257.424438	574.900513	-476.824982	-69.959351	582.654358	-494.694244	283.329742	86.463051	-540.882874	-114.418121	103.394081	-481.879944	355.825836	1443.068726	-435.772919	-62.807476	1461.737671	-400.279724	143.686554	1467.148560	-428.876404	142.975983	1762.366577	-525.685059	452.155487	1171.630859	-498.168549	-189.022156	1207.620728	-422.230774	394.822357	872.351379	-379.877319	-141.370789	903.423950	-413.205353	117.080544	1057.879395	494.345642	44.045197	896.927734	489.269470	241.063538
-429.541931	248.437363	958.502502	-436.250366	-15.161064	961.174866	-509.896851	257.396759	574.899109	-476.867645	-69.956184	582.669556	-494.666168	283.362000	86.460815	-540.903992	-114.416779	103.374718	-481.668396	355.943909	1443.211792	-435.714600	-62.767143	1461.723267	-400.177795	143.721191	1467.135986	-428.775116	143.046967	1762.302002	-525.574951	452.124359	1171.615845	-498.157623	-188.950974	1207.639160	-422.167664	394.729767	872.341003	-379.883820	-141.348907	903.425110	-413.197235	117.130753	1057.878052	494.399811	44.271030	896.922424	489.112457	241.656052
-429.548035	248.484863	958.489990	-436.285828	-15.115300	961.169556	-509.912994	257.437775	574.893433	-476.864899	-69.913170	582.677734	-494.663757	283.362122	86.464302	-540.910400	-114.411964	103.385002	-481.532928	355.997040	1443.211670	-435.641907	-62.746181	1461.709717	-400.108643	143.745819	1467.114990	-428.667786	143.076721	1762.302979	-525.467102	452.151123	1171.621460	-498.163513	-188.893066	1207.619141	-422.145386	394.661713	872.342468	-379.900208	-141.312943	903.404785	-413.199188	117.177338	1057.865356	494.532349	44.318188	896.920471	489.257935	241.738144
-429.559082	248.531906	958.475891	-436.307007	-15.056525	961.163940	-509.950073	257.476013	574.870422	-476.889771	-69.883430	582.674133	-494.667572	283.354919	86.442749	-540.913818	-114.413376	103.382744	-481.385376	356.048218	1443.214722	-435.581604	-62.690845	1461.694214	-400.007477	143.783630	1467.107300	-428.551727	143.110016	1762.302002	-525.375793	452.157318	1171.605347	-498.160187	-188.826904	1207.613403	-422.116425	394.561371	872.320496	-379.937897	-141.266144	903.357361	-413.205597	117.232407	1057.853516	494.691742	44.340813	896.923950	489.402863	241.791199
-429.596344	248.580383	958.478638	-436.336731	-15.012362	961.146973	-509.961823	257.490479	574.865967	-476.921265	-69.911461	582.660950	-494.655701	283.352142	86.443504	-540.934814	-114.420784	103.387497	-481.260132	356.099335	1443.219849	-435.535278	-62.637550	1461.671387	-399.920105	143.812561	1467.089478	-428.429962	143.142670	1762.296143	-525.248718	452.153839	1171.586060	-498.169678	-188.757019	1207.579834	-422.048798	394.651489	872.434143	-379.961731	-141.206879	903.328369	-413.219635	117.271400	1057.842529	494.830750	44.397087	896.950500	489.533569	241.875671
-429.619934	248.627975	958.467834	-436.343781	-14.956640	961.142151	-509.991882	257.544312	574.880676	-477.027161	-69.947601	582.664001	-494.663910	283.348785	86.421722	-541.006104	-114.446106	103.399185	-481.157166	356.147736	1443.202271	-435.482483	-62.595165	1461.649536	-399.840454	143.850906	1467.075806	-428.309753	143.184494	1762.299438	-525.183777	452.184875	1171.595459	-498.189301	-188.687180	1207.560303	-422.075714	394.410645	872.317322	-380.007751	-141.146011	903.293274	-413.222260	117.326202	1057.832153	495.034821	44.447445	896.943237	489.712708	241.954910
-429.567322	248.744553	958.481079	-436.356445	-14.896543	961.158997	-509.981873	257.537018	574.898987	-477.392548	-70.480812	582.804749	-494.651001	283.349274	86.415619	-541.308228	-114.560425	103.489700	-481.157013	356.116547	1443.054443	-435.429291	-62.546722	1461.618042	-399.763245	143.891312	1467.050415	-428.178436	143.222397	1762.297729	-525.107788	452.235138	1171.562256	-498.202423	-188.610336	1207.553101	-422.044067	394.336884	872.306030	-380.069061	-141.081161	903.260559	-413.190857	117.410553	1057.844849	495.240173	44.533680	896.952820	489.871948	242.022507
-429.574158	248.816666	958.480835	-436.361176	-14.835508	961.149963	-510.033264	257.613861	574.899902	-477.099792	-69.943909	582.710144	-494.637421	283.351135	86.427582	-540.992249	-114.437645	103.403305	-480.956512	356.247223	1443.201660	-435.380341	-62.498615	1461.596313	-399.692230	143.944809	1467.035400	-428.045654	143.266693	1762.302856	-525.017212	452.243774	1171.552979	-498.232117	-188.509460	1207.505493	-422.030426	394.276794	872.312073	-380.126373	-141.012878	903.203491	-413.190430	117.473824	1057.838989	495.449860	44.548923	896.971619	490.092224	242.080841
-429.597412	248.868927	958.460571	-436.394928	-14.773244	961.112427	-510.042694	257.606293	574.880615	-477.079590	-69.792969	582.678955	-494.654144	283.388092	86.420486	-540.929810	-114.413094	103.387894	-480.880585	356.309540	1443.170288	-435.346710	-62.449551	1461.571533	-399.611572	143.980591	1467.011230	-427.917206	143.321045	1762.291992	-524.955139	452.266937	1171.536865	-498.251984	-188.406265	1207.472412	-421.997681	394.236359	872.275391	-380.207825	-140.941681	903.138977	-413.187408	117.523026	1057.803833	495.675385	44.579567	896.965698	490.335052	242.115891
-429.607513	248.920959	958.470642	-436.421661	-14.720765	961.100281	-510.068420	257.672577	574.894043	-477.028900	-69.660179	582.654480	-494.643127	283.386292	86.426132	-540.905701	-114.398605	103.396324	-480.780914	356.369110	1443.159058	-435.309143	-62.386311	1461.523438	-399.563385	144.016769	1466.975708	-427.797180	143.385223	1762.292236	-524.888306	452.316681	1171.527954	-498.289886	-188.305496	1207.458862	-421.987854	394.199249	872.256836	-380.273010	-140.882843	903.096985	-413.199829	117.565620	1057.801636	495.898102	44.632374	896.993042	490.551453	242.161957
-429.608490	248.979355	958.445068	-436.438599	-14.622605	961.104309	-510.062866	257.686646	574.882507	-477.106293	-69.653175	582.683289	-494.625397	283.378693	86.433121	-540.933350	-114.374794	103.390388	-480.720703	356.431519	1443.155273	-435.286255	-62.353466	1461.485474	-399.482330	144.061768	1466.964111	-427.680450	143.446289	1762.278809	-524.817627	452.343323	1171.496216	-498.325867	-188.200928	1207.420166	-421.980835	394.163818	872.244812	-380.360229	-140.766647	903.043396	-413.192108	117.653282	1057.787354	496.135925	44.669064	896.996887	490.805267	242.216064
-429.605164	249.038971	958.456909	-436.455688	-14.565691	961.085388	-510.106628	257.763397	574.903870	-477.122070	-69.581696	582.677307	-494.632538	283.389221	86.406609	-540.888184	-114.358589	103.376015	-480.621460	356.484253	1443.129517	-435.234283	-62.296928	1461.477173	-399.427155	144.122025	1466.946655	-427.547302	143.512619	1762.276611	-524.766235	452.363678	1171.484131	-498.367798	-188.080338	1207.397827	-421.955231	394.263702	872.320679	-380.452667	-140.683197	902.970764	-413.185974	117.698227	1057.781250	496.379333	44.724522	896.997925	491.035645	242.251358
-429.580231	249.124039	958.467651	-436.464355	-14.491561	961.080688	-510.138611	257.833252	574.926758	-477.228149	-69.590897	582.684631	-494.628479	283.393036	86.438004	-540.941956	-114.370750	103.395760	-480.531342	356.554199	1443.142212	-435.200317	-62.250576	1461.453857	-399.377441	144.172043	1466.931885	-427.410706	143.532761	1762.346558	-524.718933	452.408295	1171.480469	-498.424744	-187.994247	1207.360962	-421.942719	394.260773	872.309021	-380.542633	-140.556061	902.934937	-413.163483	117.769119	1057.781372	496.729034	44.558334	897.038574	491.761993	241.615417
-429.658173	249.120529	958.448914	-436.503784	-14.449183	961.079590	-510.155762	257.842407	574.916138	-477.337006	-69.569824	582.703796	-494.611603	283.389984	86.439606	-541.031250	-114.365746	103.369919	-480.457642	356.631165	1443.152954	-435.172729	-62.183819	1461.440308	-399.329315	144.233261	1466.913086	-427.289063	143.609589	1762.298462	-524.690308	452.462555	1171.472290	-498.474548	-187.877136	1207.338135	-421.948639	394.265106	872.304199	-380.636200	-140.450577	902.907166	-413.203766	117.797569	1057.767700	496.939911	44.646626	897.054077	491.822723	241.802338
-429.631897	249.193848	958.450867	-436.512512	-14.400436	961.102905	-510.175964	257.869690	574.893372	-477.435425	-69.586807	582.721497	-494.630493	283.426941	86.414284	-541.031677	-114.371559	103.370506	-480.393951	356.711334	1443.141724	-435.146851	-62.122143	1461.414917	-399.280670	144.292252	1466.902832	-427.153198	143.684418	1762.333740	-524.650391	452.508179	1171.462769	-498.541870	-187.791428	1207.326904	-421.944031	394.285156	872.296204	-380.779114	-140.353607	902.848267	-413.198059	117.863945	1057.781006	497.143066	44.666283	897.072205	491.996002	241.893661
-429.638000	249.198425	958.443359	-436.513306	-14.339857	961.085327	-510.157562	257.889496	574.887512	-477.430939	-69.477455	582.735718	-494.628906	283.431396	86.423729	-540.981323	-114.354607	103.353806	-480.345215	356.789795	1443.126953	-435.126404	-62.070652	1461.396973	-399.230774	144.371429	1466.892456	-427.038086	143.766068	1762.322510	-524.632324	452.564941	1171.462280	-498.606384	-187.729263	1207.303223	-421.945679	394.294403	872.263428	-380.905945	-140.233566	902.811340	-413.185791	117.892853	1057.765259	497.426758	44.718792	897.101990	492.288818	241.925781
-429.604736	249.318390	958.428650	-436.557007	-14.269403	961.079773	-510.200623	257.973022	574.906860	-477.475311	-69.429131	582.734497	-494.638367	283.444550	86.420280	-540.976257	-114.346649	103.369545	-480.240570	356.861877	1443.124512	-435.085724	-62.019516	1461.385376	-399.189667	144.419937	1466.860962	-426.946472	143.837875	1762.276855	-524.604553	452.608185	1171.428955	-498.679565	-187.604538	1207.271484	-421.943298	394.333801	872.247253	-380.998535	-140.092270	902.774841	-413.180237	117.985252	1057.752930	497.688293	44.775242	897.109497	492.548615	241.975510
-429.576843	249.363419	958.426697	-436.528687	-14.221829	961.084839	-510.167297	257.995728	574.899536	-477.451843	-69.350517	582.713440	-494.624481	283.422211	86.409393	-540.958862	-114.344452	103.364174	-480.187164	356.925690	1443.101929	-435.085724	-61.954533	1461.337769	-399.144104	144.502579	1466.851929	-426.859863	143.973816	1762.211792	-524.581482	452.658661	1171.417969	-498.756531	-187.509018	1207.265625	-421.958740	394.394104	872.222351	-381.123413	-139.970978	902.720337	-413.147278	118.034050	1057.753540	497.942902	44.795189	897.133240	492.826477	241.993881
-429.601044	249.444901	958.433777	-436.586334	-14.155184	961.065308	-510.196381	258.057617	574.906372	-477.425507	-69.236694	582.712463	-494.643707	283.428528	86.431313	-540.966797	-114.348358	103.354324	-480.135193	357.025208	1443.109741	-435.063568	-61.878506	1461.323853	-399.117035	144.561798	1466.822510	-426.742493	144.048615	1762.232422	-524.571472	452.726654	1171.441772	-498.830017	-187.393799	1207.228516	-421.970520	394.465393	872.227173	-381.233917	-139.864517	902.690125	-413.175201	118.095337	1057.744751	498.200165	44.842487	897.142883	493.120514	241.993698
-429.566162	249.499405	958.432190	-436.574310	-14.084299	961.073486	-510.184357	258.130768	574.913452	-477.464905	-69.263405	582.736084	-494.649963	283.458527	86.447830	-540.932678	-114.327866	103.355217	-480.084686	357.093811	1443.096313	-435.049805	-61.797112	1461.298218	-399.082733	144.629227	1466.814331	-426.653900	144.132401	1762.236450	-524.579651	452.804474	1171.439087	-498.909332	-187.263947	1207.194092	-421.980286	394.551331	872.222961	-381.347748	-139.745209	902.649841	-413.148621	118.159859	1057.747314	498.433075	44.853073	897.156860	493.376495	242.021317
-429.534607	249.560730	958.405640	-436.582703	-14.062882	961.056335	-510.176605	258.138885	574.916321	-477.891357	-69.801735	582.852783	-494.626068	283.442017	86.412041	-541.333984	-114.457138	103.434822	-480.055634	357.172485	1443.076294	-435.038483	-61.733513	1461.291504	-399.050385	144.717422	1466.798828	-426.584259	144.214264	1762.222900	-524.576782	452.902863	1171.440308	-498.978729	-187.147995	1207.195679	-421.996826	394.630066	872.207886	-381.454834	-139.646637	902.632996	-413.128113	118.201363	1057.723633	498.711823	44.873657	897.203552	493.651611	242.021393
-429.578247	249.584946	958.398865	-436.604034	-14.031710	961.071228	-510.164215	258.226227	574.911560	-477.764954	-69.475822	582.806335	-494.647583	283.444946	86.418121	-541.137512	-114.355553	103.369484	-479.999573	357.265503	1443.083496	-435.026611	-61.637119	1461.248535	-399.016174	144.780090	1466.764526	-426.516998	144.301559	1762.212158	-524.552063	453.004883	1171.455078	-499.053741	-187.040436	1207.162231	-422.019592	394.700684	872.198425	-381.564301	-139.536011	902.598816	-413.149902	118.238518	1057.725464	498.876709	45.064293	897.222046	493.635162	242.625351
-429.555573	249.637817	958.374878	-436.610840	-13.969718	961.063416	-510.176361	258.255188	574.910278	-477.654510	-69.183022	582.759949	-494.633759	283.456696	86.412231	-541.016296	-114.315849	103.341873	-479.948029	357.331879	1443.051270	-435.020721	-61.576927	1461.233398	-398.979218	144.859863	1466.739868	-426.441895	144.348923	1762.264893	-524.551514	453.100494	1171.432251	-499.112671	-186.942673	1207.129150	-422.053131	394.800964	872.164795	-381.653748	-139.467270	902.567139	-413.128174	118.299332	1057.706787	499.248016	44.951637	897.258301	494.318970	242.047989
-429.496429	249.710571	958.370178	-436.595917	-13.899318	961.072876	-510.176453	258.283142	574.887024	-477.657593	-69.064514	582.734924	-494.665436	283.482239	86.396111	-540.933533	-114.262444	103.308693	-479.909607	357.408569	1443.007446	-435.017700	-61.497757	1461.205566	-398.960327	144.930725	1466.716187	-426.407471	144.441971	1762.217285	-524.543335	453.205139	1171.423096	-499.184967	-186.824280	1207.098999	-422.069061	394.757935	872.030457	-381.737213	-139.357422	902.528259	-413.088440	118.372757	1057.708618	499.554169	44.930229	897.274475	494.638916	242.006927
-429.557007	249.719040	958.347595	-436.631958	-13.872690	961.064087	-510.181152	258.350311	574.878723	-477.735413	-69.048981	582.764221	-494.661499	283.481354	86.401642	-541.013245	-114.295036	103.328789	-479.855042	357.500397	1442.996094	-434.997192	-61.412518	1461.180054	-398.924255	145.013626	1466.701538	-426.358429	144.523010	1762.207764	-524.494690	453.314789	1171.403442	-499.247986	-186.727615	1207.097900	-422.093109	394.879974	872.000244	-381.830444	-139.307434	902.487610	-413.124451	118.396957	1057.690430	499.789001	44.909363	897.311707	494.911377	241.997055
-429.500458	249.799072	958.346313	-436.607910	-13.799875	961.070190	-510.181610	258.365234	574.881836	-478.046906	-69.462715	582.864990	-494.616150	283.472290	86.401802	-541.262573	-114.353973	103.402840	-479.801819	357.583435	1442.964844	-435.023285	-61.349823	1461.145020	-398.895020	145.081055	1466.677246	-426.316406	144.624512	1762.214844	-524.475586	453.390442	1171.375000	-499.300079	-186.620529	1207.098022	-422.104340	395.004669	871.976135	-381.902161	-139.220245	902.474731	-413.088287	118.473770	1057.693604	499.928528	45.067913	897.344360	494.704529	242.614212
-429.438721	249.935974	958.364746	-436.635468	-13.683310	961.048889	-510.228516	258.427246	574.926941	-478.128021	-69.529839	582.877136	-494.651459	283.478912	86.405609	-541.327332	-114.380981	103.431160	-479.778992	357.665558	1442.915527	-435.010254	-61.265190	1461.138794	-398.891174	145.172943	1466.676514	-426.290192	144.716263	1762.217529	-524.454041	453.499969	1171.365479	-499.358917	-186.514496	1207.081421	-422.116913	395.148712	871.937500	-381.953918	-139.163696	902.455688	-413.066162	118.578804	1057.691284	500.176208	45.058277	897.373779	494.972107	242.620148
-429.429749	250.007309	958.346436	-436.675385	-13.616894	961.020691	-510.241608	258.497223	574.938904	-478.097931	-69.441170	582.869873	-494.696716	283.495789	86.418900	-541.259521	-114.357193	103.413788	-479.728027	357.743805	1442.888184	-435.033142	-61.197643	1461.128174	-398.854980	145.247482	1466.657593	-426.258301	144.811218	1762.216064	-524.433289	453.606232	1171.348022	-499.396301	-186.419250	1207.077759	-422.114868	395.317413	871.894897	-382.017395	-139.090225	902.431396	-413.066803	118.639824	1057.665039	500.458496	45.068951	897.383606	495.244873	242.628510
-429.400543	250.053162	958.340759	-436.646912	-13.572275	961.040100	-510.213196	258.489990	574.921265	-478.048187	-69.359077	582.872803	-494.662872	283.489380	86.419716	-541.266174	-114.363831	103.417358	-479.676636	357.856079	1442.874390	-435.057617	-61.112831	1461.124023	-398.811584	145.331375	1466.642090	-426.231049	144.914368	1762.242920	-524.383423	453.676544	1171.324951	-499.460083	-186.315308	1207.046021	-422.102783	395.661530	871.977051	-382.042175	-139.048920	902.415161	-413.046997	118.694618	1057.673706	500.848633	44.947910	897.415588	495.812744	242.081009
-429.344543	250.129730	958.325745	-436.638153	-13.565706	961.042419	-510.216766	258.544006	574.945313	-477.758942	-68.912971	582.768616	-494.656738	283.502869	86.431503	-541.009216	-114.276741	103.345840	-479.609985	357.932007	1442.833496	-435.057678	-61.057247	1461.111572	-398.809265	145.422745	1466.625366	-426.209076	145.018661	1762.241455	-524.357056	453.777008	1171.316162	-499.481750	-186.213043	1207.060669	-422.066650	395.871796	871.950684	-382.090454	-139.028915	902.392151	-413.011871	118.738846	1057.666748	501.084442	44.936398	897.429749	496.057159	242.071762
-429.351044	250.201553	958.330811	-436.674774	-13.433530	961.030457	-510.274139	258.602631	574.929321	-478.009003	-69.303062	582.821716	-494.699036	283.525848	86.425911	-541.207703	-114.336563	103.372665	-479.570374	358.028900	1442.804199	-435.075470	-60.959911	1461.094238	-398.794342	145.510864	1466.608521	-426.197144	145.119339	1762.232178	-524.342468	453.896545	1171.323608	-499.541626	-186.131760	1207.061279	-422.074219	396.067780	871.916748	-382.107727	-138.979431	902.388916	-413.022766	118.832024	1057.661133	501.388397	44.950142	897.445618	496.347321	242.072449
-429.324951	250.306412	958.321350	-436.704468	-13.403920	961.028015	-510.296387	258.654327	574.935974	-477.758667	-68.913063	582.701050	-494.685120	283.531708	86.420601	-541.013550	-114.262291	103.336380	-479.628143	358.032867	1442.649170	-435.107574	-60.845837	1461.088623	-398.790833	145.579010	1466.577881	-426.210693	145.228424	1762.203369	-524.314697	454.040588	1171.288818	-499.570953	-186.060715	1207.074219	-422.066559	396.274628	871.881592	-382.134735	-138.963348	902.399841	-413.021271	118.897408	1057.654541	501.656250	44.979740	897.469482	496.623260	242.047028
-429.316193	250.372467	958.326294	-436.731415	-13.305157	960.997803	-510.317535	258.688080	574.944946	-477.574493	-68.607529	582.648254	-494.656311	283.541107	86.428886	-540.943481	-114.240829	103.299568	-479.587006	358.093414	1442.600220	-435.136719	-60.783634	1461.080200	-398.774811	145.647919	1466.562744	-426.185730	145.335693	1762.242188	-524.266235	454.141357	1171.294312	-499.612274	-185.981628	1207.061890	-422.031860	396.506561	871.861206	-382.148346	-138.937103	902.389832	-413.025696	118.963951	1057.641113	501.982758	45.002834	897.480164	496.940430	242.075317
-429.373230	250.357513	958.308228	-436.756287	-13.319963	961.003052	-510.354950	258.776093	574.937988	-477.979797	-69.242241	582.789795	-494.691040	283.551849	86.406609	-541.295410	-114.359177	103.411400	-479.540497	358.180634	1442.581421	-435.177582	-60.700031	1461.079224	-398.771942	145.715118	1466.560425	-426.201599	145.442642	1762.194824	-524.218689	454.290955	1171.289063	-499.649353	-185.929703	1207.048096	-421.998993	396.685394	871.828552	-382.171326	-138.910980	902.402039	-413.050415	118.959694	1057.631348	502.245453	45.012890	897.520874	497.234009	242.017929
-429.346130	250.365982	958.267639	-436.734100	-13.273088	961.002136	-510.340729	258.755371	574.934204	-477.732758	-68.828835	582.690125	-494.665283	283.558807	86.418930	-541.072205	-114.283501	103.346878	-479.476135	358.260468	1442.573120	-435.201385	-60.620235	1461.049438	-398.759766	145.786972	1466.531616	-426.213867	145.599518	1762.140503	-524.171204	454.403717	1171.278198	-499.697479	-185.834442	1207.044800	-421.971741	396.913055	871.794128	-382.166504	-138.871017	902.384583	-413.034515	119.002060	1057.612305	502.563171	44.980148	897.539551	497.534271	242.021606
-429.288635	250.451935	958.256531	-436.750671	-13.213263	960.990356	-510.390045	258.827637	574.976135	-477.513947	-68.481865	582.615784	-494.686462	283.558350	86.398262	-540.888977	-114.223213	103.287155	-479.431732	358.349548	1442.530640	-435.247711	-60.535568	1461.035889	-398.750641	145.850464	1466.513916	-426.215942	145.712509	1762.135254	-524.119751	454.531128	1171.258301	-499.725677	-185.782959	1207.031128	-421.934784	397.120422	871.771545	-382.138245	-138.842148	902.400574	-413.015930	119.069099	1057.601196	502.864594	44.982914	897.570313	497.820313	241.995163
-429.256836	250.490219	958.245850	-436.710785	-13.212359	960.991638	-510.422485	258.884430	574.972107	-477.980896	-69.126823	582.758118	-494.693634	283.559204	86.401527	-541.252319	-114.329681	103.390282	-479.397369	358.420959	1442.491455	-435.256836	-60.462482	1461.035034	-398.741638	145.923935	1466.484497	-426.219299	145.831635	1762.131104	-524.068115	454.671570	1171.238159	-499.740570	-185.706848	1207.016602	-421.905853	397.301727	871.752380	-382.148163	-138.778839	902.392944	-412.981659	119.093735	1057.596802	503.180237	44.945038	897.602417	498.085449	241.986206
-429.199707	250.561188	958.236267	-436.700531	-13.136919	960.967163	-510.432678	258.896423	574.976807	-478.120300	-69.316643	582.791016	-494.682831	283.556976	86.403000	-541.312317	-114.341782	103.415215	-479.367188	358.501495	1442.460083	-435.306366	-60.385792	1461.005371	-398.739349	146.008896	1466.455933	-426.240143	145.953949	1762.127686	-524.011230	454.823151	1171.212769	-499.779968	-185.646179	1206.997681	-421.882111	397.470795	871.729004	-382.135132	-138.752899	902.388489	-412.947723	119.157845	1057.579834	503.439148	44.940498	897.622681	498.313446	242.011002
-429.180115	250.630478	958.235657	-436.700043	-13.066637	960.953186	-510.454376	258.935547	574.994324	-478.101685	-69.225006	582.794495	-494.679596	283.556305	86.406013	-541.349548	-114.332977	103.384354	-479.333099	358.575012	1442.431763	-435.330780	-60.318371	1461.019287	-398.737305	146.051712	1466.447998	-426.261566	146.021988	1762.188843	-523.948059	454.978149	1171.224243	-499.794800	-185.553040	1207.002197	-421.849335	397.643066	871.701416	-382.132111	-138.709488	902.410706	-412.934998	119.221123	1057.572021	503.617371	45.081715	897.633545	498.301300	242.523621
-429.224335	250.656189	958.227905	-436.734222	-13.033012	960.955750	-510.481415	258.984955	574.977173	-477.607880	-68.378143	582.619751	-494.706757	283.557037	86.403442	-540.879211	-114.154007	103.255867	-479.316925	358.632080	1442.396606	-435.348572	-60.254105	1461.026123	-398.735260	146.121384	1466.447266	-426.290466	146.134354	1762.192261	-523.895020	455.102600	1171.193726	-499.845825	-185.472702	1207.001831	-421.824951	397.788269	871.673889	-382.109283	-138.646530	902.414795	-412.962494	119.255081	1057.567017	503.926086	45.029179	897.651611	498.588684	242.516388
-429.174408	250.715195	958.231934	-436.711456	-12.961515	960.966431	-510.495911	258.993011	574.994995	-477.526917	-68.133636	582.587219	-494.664490	283.552826	86.410553	-540.791626	-114.124969	103.251450	-479.177612	358.801636	1442.521851	-435.391998	-60.179638	1461.003662	-398.725281	146.175934	1466.431396	-426.324554	146.273758	1762.137939	-523.828918	455.192719	1171.187256	-499.863678	-185.377518	1206.989990	-421.805084	397.940094	871.646423	-382.140442	-138.639908	902.427673	-412.927765	119.320793	1057.574707	504.240723	45.045265	897.659241	498.898682	242.509384
-429.177948	250.756180	958.240784	-436.737366	-12.939038	960.956360	-510.517487	259.030182	575.005920	-477.605286	-68.213486	582.619446	-494.662964	283.552490	86.413582	-540.891968	-114.163811	103.286949	-479.128357	358.821442	1442.495239	-435.396606	-60.133461	1461.010254	-398.718719	146.242142	1466.423096	-426.349213	146.370956	1762.182129	-523.781067	455.345917	1171.179199	-499.906189	-185.322433	1206.998779	-421.792175	398.079163	871.610535	-382.124054	-138.594818	902.439392	-412.936523	119.343590	1057.572876	504.636444	44.875202	897.680969	499.511841	241.935699
-429.154663	250.801361	958.232788	-436.735596	-12.893604	960.964661	-510.532318	259.041107	575.002808	-477.688782	-68.327782	582.646484	-494.680237	283.555847	86.413811	-540.900269	-114.190468	103.296188	-479.239624	358.820892	1442.308838	-435.416687	-60.046085	1461.022949	-398.711182	146.295929	1466.409424	-426.378632	146.463348	1762.195190	-523.745911	455.477142	1171.145386	-499.922485	-185.222000	1206.999634	-421.762177	398.182709	871.588806	-382.130249	-138.527908	902.441345	-412.915192	119.393036	1057.571167	505.008606	44.919903	897.700623	499.818115	241.949280
-429.178864	250.799164	958.213379	-436.750122	-12.864784	960.974609	-510.524384	259.078735	574.986572	-477.717010	-68.308327	582.627625	-494.686096	283.556824	86.416931	-540.897766	-114.191071	103.304909	-479.108002	358.972473	1442.433105	-435.439697	-59.993313	1461.017334	-398.709656	146.365784	1466.400024	-426.389893	146.569550	1762.251099	-523.692322	455.554871	1171.138184	-499.967194	-185.158707	1207.006226	-421.720367	398.313873	871.553345	-382.123383	-138.485016	902.449097	-412.931427	119.417938	1057.565796	505.320618	44.897675	897.729553	500.089478	241.947311
-429.140411	250.865845	958.223267	-436.739990	-12.786914	960.953308	-510.507080	259.122040	575.012451	-477.666138	-68.216118	582.593079	-494.693146	283.558014	86.420868	-540.860107	-114.183273	103.289124	-479.099518	359.033234	1442.417358	-435.446930	-59.934021	1461.023438	-398.701172	146.415192	1466.394775	-426.441833	146.673050	1762.265137	-523.669861	455.607056	1171.108765	-499.987610	-185.063507	1207.010132	-421.706909	398.458038	871.519958	-382.138153	-138.426208	902.454651	-412.897980	119.476219	1057.558228	505.675629	44.951496	897.744019	500.350433	241.966553
-429.087555	250.944305	958.221619	-436.737122	-12.728859	960.960083	-510.530609	259.160400	575.011414	-477.713989	-68.277214	582.627136	-494.712006	283.576080	86.414322	-540.936890	-114.204025	103.296036	-479.086609	359.092468	1442.384033	-435.458313	-59.864048	1461.028442	-398.698334	146.494583	1466.395874	-426.474976	146.727478	1762.358398	-523.659180	455.689911	1171.092773	-500.006561	-184.956482	1207.009155	-421.696442	398.543610	871.488647	-382.145386	-138.361313	902.452820	-412.871460	119.543808	1057.561157	506.010284	44.913662	897.784363	500.638092	241.967056
-429.096771	250.932739	958.214722	-436.756500	-12.738854	960.979614	-510.531708	259.204315	574.998779	-477.664276	-68.199768	582.608887	-494.718689	283.601501	86.426544	-540.887207	-114.192070	103.280121	-479.070831	359.153778	1442.371338	-435.457489	-59.805862	1461.036133	-398.688110	146.545410	1466.385498	-426.508575	146.820984	1762.366211	-523.657837	455.708771	1171.082397	-500.037262	-184.893341	1207.023560	-421.677887	398.599121	871.468811	-382.163025	-138.306717	902.470642	-412.880249	119.541924	1057.566284	506.281982	45.001358	897.802795	500.714844	242.394699
-429.062408	251.012527	958.213989	-436.772217	-12.679733	960.970276	-510.526611	259.202332	575.011658	-477.637024	-68.146744	582.597656	-494.710754	283.600403	86.427109	-540.822571	-114.175774	103.255760	-479.089111	359.211029	1442.357300	-435.460541	-59.723743	1461.044189	-398.687134	146.586472	1466.381958	-426.558197	146.919632	1762.375244	-523.662903	455.771545	1171.048218	-500.042328	-184.813797	1207.023560	-421.668243	398.682617	871.427551	-382.197327	-138.259781	902.469421	-412.862396	119.604057	1057.559570	506.630798	44.964642	897.804810	501.022339	242.406631
-429.061646	251.010269	958.171997	-436.772552	-12.693071	960.955872	-510.532745	259.210144	575.014160	-477.688568	-68.219772	582.615479	-494.699677	283.597870	86.427750	-540.908386	-114.184647	103.254280	-479.079468	359.261414	1442.308472	-435.469818	-59.686096	1461.045532	-398.686188	146.666916	1466.368774	-426.610626	147.001038	1762.382446	-523.677368	455.778992	1171.006470	-500.072845	-184.753403	1207.038452	-421.645966	398.724731	871.389465	-382.223145	-138.203339	902.443909	-412.853119	119.606125	1057.529419	506.968536	44.927170	897.827271	501.297607	242.377106
-429.057831	250.995575	958.171509	-436.763733	-12.694365	960.988037	-510.522217	259.238068	575.007263	-477.718414	-68.186653	582.614441	-494.696747	283.597107	86.430321	-540.894531	-114.171486	103.260040	-479.069122	359.328339	1442.289551	-435.472870	-59.615189	1461.049927	-398.691772	146.714706	1466.356201	-426.687775	147.132355	1762.272461	-523.689209	455.775879	1170.966919	-500.084808	-184.690704	1207.063110	-421.631958	398.771210	871.328125	-382.232239	-138.129425	902.465637	-412.852386	119.610832	1057.546387	507.308502	44.918686	897.834717	501.575226	242.370178
-428.998871	251.075302	958.178955	-436.756775	-12.657556	960.968933	-510.532013	259.236725	575.027893	-477.802765	-68.211823	582.596985	-494.698639	283.597504	86.430107	-540.924255	-114.180092	103.274406	-479.084869	359.366272	1442.249146	-435.465393	-59.551514	1461.070190	-398.677338	146.778671	1466.362427	-426.727844	147.217651	1762.278564	-523.711548	455.788147	1170.915894	-500.087677	-184.606766	1207.060059	-421.584503	398.781555	871.308044	-382.267578	-138.089813	902.458313	-412.823120	119.655334	1057.541382	507.728760	44.977219	897.856445	501.883942	242.353790
-428.988190	251.084656	958.163391	-436.749786	-12.617256	960.972412	-510.543274	259.265350	575.025513	-477.793213	-68.137047	582.628418	-494.705383	283.598724	86.432182	-540.895569	-114.170525	103.263954	-479.083740	359.435028	1442.223022	-435.453613	-59.485882	1461.073242	-398.671387	146.841736	1466.354980	-426.756592	147.284927	1762.345337	-523.718628	455.763611	1170.879150	-500.103119	-184.559570	1207.055054	-421.546021	398.826233	871.263733	-382.319336	-138.035583	902.459595	-412.812347	119.686935	1057.534790	508.087311	44.937004	897.858887	502.191040	242.324188
-429.020508	251.080460	958.142456	-436.801819	-12.606380	960.966858	-510.549133	259.272308	575.022522	-477.838898	-68.149986	582.607727	-494.703125	283.598236	86.432716	-540.909363	-114.175301	103.265808	-479.099030	359.484222	1442.190796	-435.447144	-59.427784	1461.053833	-398.704285	146.879395	1466.333496	-426.831604	147.353912	1762.301514	-523.725281	455.754181	1170.820801	-500.099792	-184.499634	1207.083008	-421.471283	398.850861	871.209473	-382.360260	-137.978699	902.446228	-412.832184	119.693817	1057.517090	508.474854	44.893677	897.884888	502.527496	242.299225
-428.987030	251.104919	958.127869	-436.803284	-12.601024	960.966370	-510.543427	259.289246	575.029968	-477.821564	-68.117599	582.627808	-494.715973	283.600739	86.433998	-540.887878	-114.165283	103.260635	-479.122925	359.538147	1442.144287	-435.452881	-59.378616	1461.045288	-398.697449	146.946365	1466.327515	-426.867279	147.420334	1762.315674	-523.747681	455.727478	1170.768555	-500.106110	-184.471725	1207.090820	-421.402557	398.859528	871.147339	-382.396301	-137.955811	902.439087	-412.810730	119.711090	1057.508423	508.895874	44.678806	897.909668	503.086639	241.759552
-428.938324	251.175781	958.140503	-436.801117	-12.590021	960.969177	-510.569794	259.313141	575.051758	-477.870148	-68.148232	582.657349	-494.720123	283.601471	86.435593	-540.931152	-114.177177	103.259018	-479.147858	359.573700	1442.080200	-435.441101	-59.342312	1461.049194	-398.689728	146.993881	1466.298828	-426.916595	147.495483	1762.327148	-523.750122	455.689972	1170.672729	-500.111328	-184.424500	1207.079712	-421.321564	398.884583	871.115112	-382.409454	-137.919189	902.429504	-412.793701	119.744995	1057.517822	509.271088	44.643410	897.919067	503.412933	241.713303
-428.950287	251.200455	958.128296	-436.826385	-12.549008	960.959045	-510.559540	259.314362	575.049927	-477.860809	-68.132774	582.645935	-494.696289	283.558167	86.436600	-540.938477	-114.182106	103.256989	-479.162048	359.626495	1442.037476	-435.442322	-59.290096	1461.032593	-398.697815	147.041763	1466.302002	-426.957947	147.561783	1762.329834	-523.749084	455.679962	1170.619873	-500.120422	-184.398239	1207.081909	-421.243164	398.878632	871.082092	-382.429749	-137.860367	902.435852	-412.804352	119.777351	1057.505005	509.632172	44.595032	897.962463	503.719574	241.655701
[truncated: 40 more columns]
