# Supplementary material for: A dyadic stimulus set of audiovisual affective displays for the study of multisensory, emotional, social interactions
Source: Behav Res Methods. 2015 Nov 5;48(4):1285–95. doi: 10.3758/s13428-015-0654-4 (PMC5101291; doi:10.3758/s13428-015-0654-4)
Supplement: Supplementary file 1 — (ZIP 270 MB) [file 13428_2015_654_MOESM1_ESM.zip › supplementary_material_2_stimuli_set_files/C/C01.txt]

359.394592	16.767982	934.736145	417.006683	198.252365	931.423096	483.460693	-12.152143	497.456329	539.110474	177.944717	484.293365	521.345276	-6.991677	78.329887	577.228149	151.006989	91.299828	400.679779	-50.031845	1402.121948	492.841858	242.554123	1399.339478	377.064880	114.818008	1383.505249	380.969116	136.344849	1648.063477	419.308685	-139.441742	1122.578613	547.852417	298.413177	1125.525635	318.258545	-114.582542	878.280762	428.062927	343.071686	873.973816	382.941284	111.001640	1032.880127	-610.295898	166.589691	854.206238	-582.353516	-32.438286
359.411255	16.765574	934.739014	417.021088	198.247696	931.419250	483.480896	-12.158097	497.431122	539.138184	177.969284	484.285675	521.347961	-6.992806	78.322762	577.262024	151.036835	91.306122	400.712952	-50.022461	1402.130615	492.882202	242.563446	1399.331543	377.088531	114.827171	1383.505005	381.002777	136.374649	1648.056885	419.353851	-139.446243	1122.589600	547.890442	298.432953	1125.531738	318.283051	-114.560402	878.286316	428.105835	343.086670	873.969421	382.960297	111.000656	1032.879761	-610.210999	166.597992	854.210876	-582.274841	-32.444263
359.459686	16.792686	934.725098	417.040100	198.282349	931.429993	483.468140	-12.156024	497.404327	539.137451	177.971481	484.312286	521.333191	-6.989709	78.307861	577.259766	151.030411	91.299164	400.742249	-50.007107	1402.132446	492.919464	242.582932	1399.334106	377.131500	114.853233	1383.488770	381.044708	136.410339	1648.060425	419.376526	-139.429245	1122.593506	547.905151	298.415070	1125.513428	318.311951	-114.570564	878.302246	428.135590	343.089966	873.959473	382.990448	111.018112	1032.878418	-610.127625	166.579666	854.200867	-582.213074	-32.449871
359.478882	16.766020	934.723328	417.088104	198.263748	931.429321	483.464813	-12.132768	497.377777	539.164429	177.940674	484.292084	521.334351	-6.996400	78.299973	577.254883	151.039047	91.289597	400.770569	-50.001556	1402.124634	492.942413	242.609070	1399.328369	377.164978	114.836754	1383.491943	381.082031	136.430023	1648.064453	419.413818	-139.433685	1122.584473	547.943970	298.440277	1125.513672	318.323517	-114.572739	878.301147	428.161987	343.093109	873.949280	383.027863	110.994370	1032.877441	-610.084412	166.573471	854.203369	-582.148315	-32.462830
359.527863	16.765162	934.731934	417.117920	198.263519	931.414063	483.471436	-12.161943	497.391602	539.145264	177.891281	484.278320	521.323730	-6.990480	78.267670	577.254822	151.030380	91.270828	400.824799	-50.004890	1402.132568	492.991882	242.615601	1399.313721	377.196442	114.874306	1383.487549	381.121490	136.469101	1648.064697	419.454346	-139.425293	1122.593384	547.983459	298.449890	1125.497681	318.370239	-114.561577	878.310974	428.205597	343.078156	873.941772	383.066650	111.006569	1032.873657	-610.001343	166.550873	854.191589	-582.090332	-32.478157
359.554535	16.768387	934.732666	417.143219	198.278839	931.427612	483.478729	-12.152087	497.382324	539.191833	177.917969	484.285217	521.356934	-6.999489	78.276314	577.281921	151.026581	91.263542	400.850098	-49.968121	1402.128540	493.007568	242.642014	1399.315430	377.233887	114.879936	1383.495605	381.169067	136.502670	1648.061646	419.482300	-139.422821	1122.604492	548.002319	298.463470	1125.489380	318.396454	-114.573624	878.319397	428.238617	343.091125	873.927612	383.103027	111.005249	1032.881714	-609.954163	166.608521	854.207214	-582.056824	-32.450523
359.569489	16.748798	934.754700	417.158966	198.251999	931.419067	483.474884	-12.158812	497.405884	539.166382	177.903122	484.275146	521.312439	-6.995382	78.308914	577.289124	151.018860	91.265900	400.899414	-49.970444	1402.162964	493.004608	242.345825	1399.224854	377.278198	114.884644	1383.498291	381.195557	136.536484	1648.066650	419.509033	-139.422043	1122.629517	548.079956	298.520020	1125.450439	318.422241	-114.574089	878.351929	428.276459	343.092621	873.920410	383.120544	110.998268	1032.888062	-609.892456	166.603333	854.197876	-582.023193	-32.446373
359.600952	16.740026	934.767151	417.181366	198.243927	931.419678	483.512268	-12.172093	497.419769	539.188965	177.920837	484.269989	521.351624	-7.006408	78.341148	577.286743	151.032608	91.274429	400.919922	-49.969067	1402.185425	493.038208	242.371109	1399.233276	377.302429	114.891098	1383.495483	381.222473	136.562546	1648.072632	419.550476	-139.418503	1122.656616	548.091187	298.486572	1125.436035	318.435638	-114.554581	878.380066	428.295441	343.092590	873.908936	383.144257	110.997116	1032.894165	-609.839417	166.605835	854.190857	-581.961670	-32.454803
359.660858	16.744390	934.753723	417.232086	198.264786	931.446106	483.535553	-12.211628	497.421265	539.209045	177.933868	484.273254	521.342102	-7.015525	78.339211	577.245789	151.016068	91.252823	400.962555	-49.943333	1402.183838	493.083832	242.684937	1399.296997	377.337921	114.902267	1383.498169	381.260132	136.592590	1648.065308	419.571259	-139.422714	1122.674316	548.088501	298.488770	1125.477783	318.474091	-114.567650	878.397949	428.391174	343.071564	873.881409	383.190979	110.989998	1032.900879	-609.788025	166.639267	854.193909	-581.938538	-32.442528
359.672333	16.732536	934.758545	417.257690	198.240494	931.438049	483.519531	-12.159504	497.428680	539.213135	177.913681	484.261200	521.339233	-6.978617	78.304871	577.275513	151.021118	91.235832	401.015350	-49.945988	1402.214600	493.134003	242.701920	1399.304810	377.379578	114.895210	1383.503540	381.297485	136.627609	1648.069336	419.612274	-139.419495	1122.682617	548.137634	298.535767	1125.502563	318.486755	-114.572227	878.404480	428.435425	343.054443	873.875549	383.210571	110.979286	1032.899048	-609.716797	166.620895	854.188049	-581.868652	-32.444939
359.693024	16.739220	934.778992	417.265747	198.284683	931.454346	483.562775	-12.174153	497.424622	539.253540	177.946350	484.284454	521.331726	-6.995371	78.301003	577.236694	151.004562	91.245293	401.045471	-49.947269	1402.209595	493.170563	242.707413	1399.298218	377.416046	114.910713	1383.500732	381.332275	136.663559	1648.057007	419.646515	-139.417313	1122.694946	548.158691	298.533783	1125.475586	318.514557	-114.569290	878.417847	428.476257	343.065948	873.846436	383.238586	111.001617	1032.918213	-609.676392	166.625366	854.164917	-581.818176	-32.440399
359.713165	16.747883	934.770813	417.298615	198.268341	931.453735	483.588074	-12.161381	497.410126	539.235229	177.898544	484.269531	521.325012	-6.996460	78.286064	577.241211	150.983185	91.264664	401.097351	-49.928776	1402.209717	493.199005	242.722046	1399.292603	377.462555	114.919632	1383.502075	381.364380	136.696625	1648.060181	419.674713	-139.422623	1122.683228	548.184631	298.544952	1125.463379	318.547333	-114.580284	878.436218	428.498779	343.052704	873.851929	383.270233	110.992851	1032.914307	-609.607605	166.599335	854.161194	-581.780334	-32.460964
359.752258	16.786623	934.772217	417.322083	198.269028	931.455322	483.600037	-12.142237	497.398651	539.291138	177.919891	484.275909	521.312073	-6.994076	78.277382	577.305359	151.013290	91.251045	401.138702	-49.930088	1402.215088	493.209473	242.432907	1399.203125	377.494385	114.924088	1383.511475	381.396545	136.724442	1648.060913	419.710144	-139.418655	1122.698364	548.257568	298.543793	1125.428101	318.562347	-114.584808	878.449280	428.525360	343.045624	873.848938	383.304840	111.011673	1032.916016	-609.559509	166.599472	854.134644	-581.735596	-32.466824
359.787933	16.761637	934.760864	417.373627	198.255798	931.450256	483.639221	-12.163608	497.422943	539.293884	177.899033	484.273743	521.307678	-6.999942	78.269913	577.286621	151.027328	91.264511	401.151428	-49.920361	1402.217041	493.232544	242.428650	1399.189819	377.542633	114.944206	1383.517334	381.484772	136.798889	1648.087402	419.743622	-139.419983	1122.712646	548.306152	298.578857	1125.421875	318.584106	-114.590912	878.464539	428.565521	343.027283	873.837097	383.336853	110.992989	1032.907104	-609.494324	166.582321	854.137573	-581.679016	-32.477024
359.796051	16.746069	934.783081	417.389709	198.244385	931.445557	483.655029	-12.180379	497.443787	539.294189	177.899673	484.265686	521.314941	-7.008790	78.306465	577.266357	151.012802	91.263832	401.208038	-49.918137	1402.234619	493.278473	242.458771	1399.187012	377.577728	114.956421	1383.528931	381.506805	136.833664	1648.086792	419.783539	-139.419388	1122.734009	548.349426	298.554840	1125.395020	318.609497	-114.583710	878.463562	428.588562	342.996887	873.818726	383.354431	110.992722	1032.915771	-609.442505	166.584717	854.127258	-581.651489	-32.468002
359.833984	16.770283	934.772949	417.399902	198.254761	931.435547	483.671478	-12.158825	497.421997	539.314636	177.905975	484.256348	521.345886	-6.990453	78.292419	577.298584	151.019196	91.233360	401.229034	-49.888714	1402.241211	493.306915	242.478333	1399.181519	377.618378	114.967216	1383.526245	381.531281	136.852463	1648.083984	419.830444	-139.393387	1122.733276	548.359314	298.528687	1125.395996	318.636139	-114.581200	878.478516	428.616852	342.998444	873.807922	383.375092	111.010513	1032.905518	-609.347717	166.609268	854.125122	-581.582092	-32.432293
359.845703	16.726814	934.787720	417.456970	198.219528	931.435486	483.654083	-12.146258	497.412079	539.324524	177.902802	484.258453	521.351440	-6.980445	78.307053	577.297791	151.018295	91.232010	401.264618	-49.885048	1402.235962	493.349365	242.476166	1399.169312	377.635345	114.977493	1383.536499	381.565704	136.881302	1648.079224	419.852081	-139.388275	1122.725342	548.402161	298.535248	1125.399536	318.654358	-114.599304	878.468811	428.650604	342.989319	873.809937	383.408539	110.980743	1032.912476	-609.293274	166.584167	854.124756	-581.518005	-32.450996
359.881531	16.714056	934.790466	417.483429	198.215332	931.435242	483.673065	-12.161362	497.431091	539.326599	177.879684	484.234619	521.338379	-6.987665	78.283134	577.301025	151.027161	91.222992	401.288055	-49.878223	1402.229004	493.392456	242.501251	1399.168579	377.672058	114.977364	1383.531738	381.550507	136.882401	1648.102783	419.896301	-139.379791	1122.740845	548.412170	298.514587	1125.385132	318.690277	-114.607964	878.485291	428.620880	342.968964	873.827942	383.433350	110.975502	1032.913208	-609.237732	166.612244	854.128662	-581.475586	-32.434162
359.916077	16.731016	934.769531	417.491211	198.245224	931.449585	483.657959	-12.129021	497.403717	539.349792	177.902344	484.257568	521.325073	-6.991134	78.273216	577.352417	151.059586	91.266052	401.325348	-49.867119	1402.221069	493.438232	242.480301	1399.163086	377.705994	114.992294	1383.535034	381.571564	136.910873	1648.106079	419.915955	-139.401810	1122.735229	548.481140	298.516968	1125.376709	318.726349	-114.606773	878.484314	428.644043	342.962738	873.839417	383.457916	110.977417	1032.910889	-609.188965	166.596191	854.113770	-581.450073	-32.439903
359.955505	16.717575	934.795532	417.543762	198.213669	931.447083	483.677979	-12.171229	497.397400	539.382996	177.926819	484.271088	521.354614	-6.998224	78.279388	577.339294	151.048981	91.255081	401.334045	-49.871582	1402.223877	493.498993	242.483383	1399.167236	377.757843	115.005615	1383.549561	381.606628	136.927338	1648.101807	419.924683	-139.386429	1122.735352	548.518433	298.494965	1125.351440	318.747864	-114.613991	878.476807	428.706665	342.930908	873.813843	383.512634	110.968544	1032.922607	-609.118958	166.584854	854.105652	-581.374084	-32.440414
359.961761	16.762028	934.786926	417.550781	198.264877	931.461487	483.645782	-12.134406	497.394989	539.395020	177.935867	484.278778	521.322571	-6.993497	78.255508	577.322327	151.036148	91.232689	401.374084	-49.829964	1402.223389	493.524200	242.502609	1399.164673	377.767181	115.029175	1383.547852	381.645447	136.964401	1648.098877	419.939209	-139.390884	1122.745239	548.566895	298.508362	1125.343872	318.768097	-114.625084	878.484741	428.724030	342.914856	873.802063	383.526215	111.001434	1032.926392	-609.092163	166.624069	854.097473	-581.356506	-32.429279
359.971863	16.741701	934.814880	417.576080	198.243378	931.462402	483.636719	-12.147692	497.389130	539.367126	177.909439	484.252258	521.306946	-6.988596	78.272858	577.312805	151.029877	91.231445	401.392120	-49.838661	1402.232788	493.560638	242.508331	1399.161987	377.789795	115.061432	1383.561768	381.681396	136.986557	1648.103882	419.954498	-139.391495	1122.766113	548.599243	298.487946	1125.339233	318.820984	-114.597534	878.480713	428.727875	342.881470	873.791260	383.565125	110.989143	1032.941650	-609.052917	166.597794	854.085693	-581.313293	-32.431553
360.026917	16.764643	934.800232	417.620056	198.264984	931.469543	483.659271	-12.154228	497.378754	539.373291	177.914169	484.233124	521.321411	-6.987117	78.266518	577.304138	151.024475	91.231445	401.422546	-49.810059	1402.232422	493.604553	242.530914	1399.153931	377.832550	115.068733	1383.554077	381.652771	136.955505	1648.077393	419.982483	-139.391357	1122.765991	548.646729	298.522339	1125.319702	318.857300	-114.603462	878.491577	428.754395	342.868896	873.788208	383.607574	111.001366	1032.937866	-608.983337	166.613556	854.096680	-581.271790	-32.416931
360.039154	16.760649	934.820801	417.640808	198.245010	931.469116	483.653870	-12.133927	497.389709	539.372742	177.927689	484.226715	521.317261	-6.983550	78.273582	577.333557	151.046173	91.225464	401.442566	-49.799004	1402.235352	493.623230	242.521988	1399.131470	377.881683	115.082146	1383.539917	381.687439	136.973816	1648.063843	419.998138	-139.385880	1122.772583	548.674133	298.532196	1125.322510	318.885101	-114.618370	878.475281	428.769104	342.827667	873.786194	383.627594	111.000359	1032.947754	-608.953979	166.611435	854.082703	-581.234131	-32.410671
360.109436	16.784285	934.808228	417.680176	198.257324	931.475220	483.672729	-12.146845	497.402618	539.382141	177.924988	484.221741	521.306091	-6.974727	78.279198	577.316711	151.037323	91.224701	401.483795	-49.792072	1402.250244	493.654999	242.521652	1399.114136	377.912445	115.073006	1383.541382	381.777588	137.018433	1648.035278	420.025360	-139.384796	1122.793579	548.701477	298.490356	1125.315308	318.930359	-114.615662	878.482483	428.806885	342.819611	873.770813	383.675201	111.009697	1032.944458	-608.853271	166.628448	854.083191	-581.158691	-32.388580
360.123962	16.749586	934.815125	417.716156	198.240891	931.446655	483.680573	-12.140457	497.394196	539.402039	177.922623	484.239929	521.326782	-6.984783	78.279823	577.309265	151.027664	91.230774	401.511688	-49.785877	1402.251587	493.693634	242.551697	1399.118286	377.945770	115.078934	1383.534546	381.815674	137.047501	1648.015747	420.043060	-139.390274	1122.797241	548.741333	298.532440	1125.311035	318.965363	-114.624039	878.486267	428.836487	342.789703	873.768921	383.698914	111.004372	1032.932739	-608.805908	166.643753	854.089783	-581.126160	-32.356930
360.149109	16.746361	934.811584	417.756561	198.252487	931.464172	483.705780	-12.145315	497.386505	539.405334	177.924393	484.239227	521.314941	-6.978784	78.265984	577.301208	151.027206	91.222588	401.553986	-49.789776	1402.255737	493.721802	242.545044	1399.101563	377.965881	115.096230	1383.527344	381.852753	137.068756	1648.026611	420.082031	-139.370148	1122.794067	548.776123	298.532532	1125.321899	318.988953	-114.623848	878.499573	428.854767	342.774170	873.763123	383.730865	110.997383	1032.940186	-608.751099	166.637085	854.089355	-581.080688	-32.388138
360.183716	16.763248	934.825439	417.750122	198.250961	931.453308	483.708099	-12.140025	497.381104	539.478943	178.000122	484.272858	521.335754	-6.993074	78.287727	577.327698	151.044479	91.225883	401.572815	-49.768837	1402.267212	493.755463	242.544540	1399.106323	377.991821	115.105202	1383.543335	381.871338	137.101028	1648.019531	420.098724	-139.371994	1122.811279	548.799133	298.519196	1125.295654	319.026093	-114.613960	878.518860	428.876648	342.763153	873.743225	383.757660	111.013840	1032.942017	-608.718445	166.659760	854.073608	-581.055542	-32.354366
360.179688	16.765524	934.834900	417.774658	198.262192	931.468506	483.716827	-12.156280	497.378174	539.507019	177.961014	484.243958	521.344788	-6.996454	78.272499	577.347656	151.057266	91.212410	401.607452	-49.789410	1402.304810	493.815887	242.526138	1399.105713	377.967590	115.159782	1383.583130	381.909790	137.121506	1648.028076	420.127472	-139.360580	1122.831665	548.848145	298.532928	1125.268799	319.075104	-114.599251	878.518250	428.903534	342.744080	873.728760	383.776428	111.015373	1032.954956	-608.666077	166.603745	854.048645	-581.002136	-32.402374
360.194824	16.752161	934.832214	417.794586	198.253479	931.461914	483.739777	-12.125168	497.377502	539.483459	177.943604	484.235321	521.347290	-6.996875	78.281639	577.313965	151.035080	91.220558	401.635315	-49.783051	1402.307007	493.840240	242.541672	1399.086670	378.000427	115.161018	1383.593384	381.944397	137.159760	1648.029297	420.160461	-139.359558	1122.834473	548.867615	298.510223	1125.256958	319.102448	-114.587357	878.535156	428.930206	342.724854	873.714294	383.801453	111.004181	1032.950684	-608.638428	166.625702	854.046448	-580.986633	-32.375767
360.221985	16.772791	934.831421	417.822968	198.255188	931.468811	483.758759	-12.103374	497.368622	539.465027	177.914856	484.222290	521.324341	-6.991891	78.263794	577.325134	151.031067	91.214165	401.648895	-49.751244	1402.319580	493.860565	242.562439	1399.052490	378.073334	115.138664	1383.559082	381.965881	137.188034	1648.026978	420.203186	-139.352631	1122.831543	548.908630	298.514221	1125.241089	319.140869	-114.578903	878.536743	428.938782	342.722870	873.698303	383.824738	111.012924	1032.953613	-608.593201	166.632660	854.034790	-580.964539	-32.360020
360.254822	16.791346	934.835754	417.850494	198.304352	931.482361	483.750946	-12.099455	497.378998	539.560120	177.973938	484.263947	521.306030	-6.987444	78.261604	577.351807	151.065277	91.203178	401.690979	-49.759159	1402.324585	493.910828	242.545349	1399.053223	378.098389	115.145836	1383.561401	382.003693	137.218048	1648.019165	420.234711	-139.365250	1122.850830	548.947083	298.480896	1125.256592	319.177765	-114.568222	878.558533	428.990234	342.680298	873.675598	383.859467	111.039558	1032.963013	-608.539246	166.609024	854.020630	-580.920776	-32.364395
360.266418	16.791386	934.843079	417.865021	198.304230	931.498413	483.765411	-12.082030	497.377075	539.517517	177.929611	484.234375	521.298645	-6.983556	78.282188	577.312683	151.023254	91.207565	401.704315	-49.762321	1402.328003	493.919495	242.557236	1399.046753	378.134888	115.129623	1383.562500	382.032959	137.247910	1648.020020	420.291016	-139.356827	1122.861084	548.975342	298.464996	1125.240967	319.217407	-114.555817	878.551941	429.012970	342.668335	873.670227	383.860260	111.038681	1032.974121	-608.492310	166.638031	854.028503	-580.867981	-32.336349
360.301239	16.776831	934.839172	417.912170	198.261932	931.485229	483.793854	-12.099446	497.385834	539.536316	177.956360	484.249542	521.306702	-6.970759	78.269257	577.349182	151.060532	91.232117	401.742432	-49.752178	1402.331055	493.949158	242.546814	1399.051025	378.149017	115.121254	1383.564697	382.061340	137.273392	1648.023438	420.298187	-139.370468	1122.863037	548.996216	298.449768	1125.241821	319.231873	-114.554222	878.581604	429.070221	342.642792	873.660461	383.894257	111.018440	1032.964966	-608.443420	166.659302	854.037476	-580.819702	-32.321423
360.338898	16.804859	934.852539	417.925842	198.284363	931.499512	483.822693	-12.116673	497.391296	539.544006	177.962570	484.253204	521.322327	-6.979218	78.270439	577.354492	151.057480	91.214615	401.772186	-49.758888	1402.341309	493.974579	242.561768	1399.075684	378.184082	115.144318	1383.572266	382.095734	137.313293	1648.034424	420.337555	-139.370499	1122.880005	549.054749	298.450684	1125.247192	319.259399	-114.533775	878.586548	429.109955	342.624207	873.650940	383.921509	111.042076	1032.978882	-608.391663	166.667358	854.030090	-580.775330	-32.330772
360.354858	16.796783	934.861816	417.955048	198.286652	931.501282	483.844360	-12.100770	497.413055	539.553772	177.956161	484.233643	521.300354	-6.964252	78.273743	577.329590	151.045258	91.208557	401.798676	-49.752186	1402.341553	494.006775	242.577576	1399.102173	378.203156	115.149231	1383.578979	382.083771	137.320450	1648.060547	420.385803	-139.371277	1122.870728	549.053284	298.404816	1125.246704	319.299957	-114.548790	878.600525	429.141937	342.600586	873.662598	383.938477	111.045273	1032.983887	-608.382019	166.684418	854.024902	-580.773376	-32.313232
360.336792	16.792685	934.869629	417.969513	198.277496	931.505310	483.864258	-12.085594	497.397461	539.560547	177.938766	484.233734	521.319702	-6.973396	78.259239	577.399414	151.066162	91.214607	401.825165	-49.750347	1402.351440	494.033325	242.565033	1399.102417	378.238861	115.150742	1383.573242	382.165222	137.368851	1648.047241	420.405334	-139.350113	1122.863403	549.098145	298.402771	1125.273560	319.319305	-114.539291	878.594299	429.196198	342.594666	873.665649	383.949799	111.037628	1032.990601	-608.370117	166.663651	853.999817	-580.751831	-32.324062
360.379761	16.830721	934.861572	417.992065	198.286377	931.506226	483.866333	-12.079810	497.385956	539.547424	177.918472	484.222870	521.318970	-6.992380	78.262520	577.361145	151.059525	91.219368	401.844666	-49.754299	1402.335571	494.059113	242.576202	1399.116699	378.260651	115.159264	1383.578613	382.209351	137.395096	1648.045288	420.451996	-139.374191	1122.860962	549.122742	298.400482	1125.271729	319.346039	-114.540871	878.594055	429.232422	342.579529	873.660889	383.989929	111.053787	1032.987549	-608.324890	166.669205	854.001282	-580.707153	-32.330601
360.396057	16.820705	934.869873	418.017426	198.315781	931.495117	483.885956	-12.102132	497.399261	539.589722	177.933533	484.208832	521.305298	-6.987157	78.265717	577.392395	151.060501	91.227295	401.882141	-49.734310	1402.330444	494.102875	242.564255	1399.114014	378.288116	115.174011	1383.571045	382.183716	137.393204	1648.067261	420.490723	-139.343414	1122.842896	549.166809	298.404114	1125.280762	319.376038	-114.543922	878.585083	429.256287	342.576233	873.671997	384.003448	111.075928	1032.985352	-608.282532	166.671158	854.000061	-580.675476	-32.311573
360.420013	16.842379	934.869995	418.050781	198.329483	931.518250	483.906494	-12.104295	497.389893	539.582581	177.923569	484.238220	521.336182	-7.000206	78.275505	577.352478	151.056030	91.209564	401.909790	-49.726311	1402.327515	494.127319	242.566711	1399.138428	378.332825	115.160782	1383.562622	382.213593	137.412582	1648.062744	420.509674	-139.361374	1122.839111	549.192139	298.402161	1125.277832	319.397003	-114.558701	878.571838	429.305267	342.562408	873.673096	384.035278	111.080414	1032.997681	-608.235474	166.676407	853.993347	-580.596558	-32.335194
360.447998	16.868010	934.861450	418.078644	198.324127	931.507385	483.888336	-12.082680	497.378418	539.640564	177.948380	484.254669	521.290283	-7.001577	78.259331	577.393921	151.082367	91.230377	401.942963	-49.717609	1402.334473	494.188385	242.578720	1399.129395	378.365387	115.168579	1383.574829	382.308685	137.440186	1648.036377	420.562317	-139.339935	1122.846802	549.239563	298.451263	1125.314575	319.426758	-114.564339	878.588440	429.339050	342.584076	873.679077	384.059265	111.093681	1032.987671	-608.189331	166.702957	853.992859	-580.582153	-32.317703
360.467499	16.861340	934.873596	418.114960	198.331863	931.499390	483.913544	-12.110329	497.391022	539.651489	177.950699	484.240753	521.298218	-6.979479	78.278648	577.403687	151.076950	91.209267	401.990509	-49.708126	1402.313965	494.216705	242.590317	1399.131592	378.411926	115.192299	1383.567627	382.351746	137.458755	1648.025391	420.579346	-139.356079	1122.846069	549.268738	298.454163	1125.308105	319.457245	-114.573792	878.578796	429.383667	342.583344	873.677856	384.092682	111.103729	1032.989746	-608.177368	166.664902	853.982727	-580.528198	-32.327732
360.492035	16.849127	934.889404	418.110291	198.333206	931.496826	483.922943	-12.132627	497.413696	539.650330	177.950012	484.240936	521.325195	-7.006982	78.263184	577.385437	151.055252	91.203438	402.032837	-49.701382	1402.304688	494.265869	242.589127	1399.125732	378.471619	115.200279	1383.566895	382.374023	137.450500	1648.028320	420.608490	-139.353745	1122.852295	549.311890	298.460876	1125.289673	319.492798	-114.595695	878.576416	429.410583	342.613556	873.661072	384.117828	111.102470	1032.996948	-608.164429	166.696777	853.966370	-580.500549	-32.328075
360.502808	16.847898	934.882996	418.110474	198.337952	931.494080	483.918610	-12.117238	497.393005	539.641113	177.953827	484.225342	521.322144	-6.992270	78.250931	577.438232	151.078796	91.200584	402.073059	-49.689121	1402.308716	494.290131	242.624191	1399.118774	378.503601	115.216270	1383.554932	382.416931	137.471954	1648.016846	420.629364	-139.302551	1122.831909	549.336731	298.482635	1125.265869	319.508209	-114.605965	878.572937	429.449677	342.652069	873.651306	384.126404	111.100830	1032.992676	-608.130188	166.720657	853.953186	-580.493896	-32.307407
360.496643	16.848728	934.892639	418.110779	198.348251	931.482727	483.909515	-12.108548	497.387909	539.681274	177.964188	484.245789	521.376099	-7.004868	78.280548	577.415100	151.081650	91.155098	402.114044	-49.658535	1402.295044	494.355225	242.626175	1399.108643	378.532410	115.229240	1383.550537	382.443604	137.481262	1648.011230	420.643555	-139.312271	1122.836060	549.366333	298.494781	1125.238403	319.520355	-114.624069	878.568298	429.463654	342.666443	873.645630	384.134888	111.114334	1032.992065	-608.140198	166.696518	853.932434	-580.470459	-32.307693
360.500275	16.876617	934.880188	418.095184	198.331375	931.481750	483.884735	-12.074434	497.360779	539.648926	177.952362	484.223541	521.321167	-6.987247	78.260948	577.440186	151.077606	91.192764	402.174133	-49.647087	1402.295166	494.434357	242.921600	1399.181641	378.575836	115.243599	1383.551514	382.478851	137.485916	1648.005127	420.679810	-139.302643	1122.808350	549.343384	298.469696	1125.260498	319.558685	-114.620628	878.558960	429.474396	342.691895	873.635986	384.141449	111.109886	1032.986328	-608.128540	166.703110	853.927124	-580.436646	-32.319221
360.527283	16.885994	934.877808	418.121582	198.367844	931.487000	483.880829	-12.062788	497.357880	539.672913	177.984253	484.258026	521.297485	-6.972749	78.258720	577.408630	151.060242	91.194992	402.209778	-49.634739	1402.288940	494.482574	242.957169	1399.164795	378.568115	115.301414	1383.592651	382.520447	137.489227	1648.000610	420.707794	-139.266785	1122.820068	549.387268	298.462799	1125.260254	319.568329	-114.632393	878.559814	429.512329	342.718475	873.634583	384.165527	111.128899	1032.987793	-608.113281	166.730850	853.940735	-580.422791	-32.304344
360.585968	16.893772	934.863098	418.143555	198.392899	931.486450	483.888428	-12.101433	497.360535	539.682861	177.992569	484.242432	521.314453	-6.982084	78.274605	577.431519	151.080353	91.178368	402.270081	-49.621849	1402.287842	494.490814	242.650970	1399.064941	378.620117	115.304527	1383.562256	382.545776	137.492752	1647.991089	420.737915	-139.289322	1122.823730	549.455811	298.511993	1125.213989	319.606934	-114.661079	878.561157	429.497955	342.793610	873.654785	384.203003	111.137054	1032.980347	-608.081116	166.712219	853.929749	-580.383667	-32.334290
360.591980	16.871964	934.876465	418.168854	198.351624	931.469543	483.904785	-12.088569	497.367584	539.648438	177.957291	484.244904	521.318481	-6.977507	78.257744	577.432861	151.064774	91.207176	402.318420	-49.602707	1402.290894	494.571899	242.976730	1399.132202	378.723694	115.285416	1383.533936	382.586731	137.509293	1647.993286	420.782196	-139.275131	1122.835205	549.444580	298.502960	1125.223389	319.629211	-114.667053	878.571106	429.576324	342.832977	873.625183	384.217133	111.123550	1032.977905	-608.077026	166.689255	853.926086	-580.385742	-32.334507
360.591827	16.878437	934.894287	418.160095	198.374100	931.474121	483.894958	-12.059050	497.362854	539.684875	177.996857	484.226959	521.280212	-6.983781	78.243980	577.412170	151.082504	91.199623	402.364105	-49.567307	1402.281128	494.601318	242.995438	1399.143555	378.797150	115.310928	1383.522461	382.626587	137.515305	1648.000000	420.801727	-139.287720	1122.843750	549.478577	298.530273	1125.186035	319.660858	-114.660866	878.578735	429.597504	342.870697	873.616089	384.236877	111.137123	1032.990356	-608.085144	166.692947	853.922913	-580.372864	-32.338654
360.611755	16.886921	934.895264	418.161743	198.362427	931.463928	483.904053	-12.049169	497.372864	539.600830	177.957596	484.215179	521.297485	-6.981001	78.263855	577.379150	151.058624	91.170227	402.410187	-49.564129	1402.286987	494.655060	243.029160	1399.115479	378.819702	115.310356	1383.527344	382.610962	137.511902	1648.009766	420.858765	-139.278809	1122.848877	549.501953	298.553131	1125.189331	319.687408	-114.660393	878.596497	429.610718	342.926239	873.594299	384.250458	111.140633	1032.985718	-608.093079	166.713928	853.924805	-580.378296	-32.320744
360.605469	16.919806	934.911011	418.149109	198.424637	931.489380	483.902313	-12.021070	497.361786	539.628052	178.019455	484.222748	521.300476	-6.979414	78.263199	577.362732	151.065292	91.166603	402.479279	-49.550800	1402.297363	494.690216	243.062332	1399.112427	378.891052	115.326630	1383.542480	382.648224	137.519455	1648.012451	420.909210	-139.260376	1122.846924	549.510559	298.581573	1125.185547	319.717010	-114.671448	878.612061	429.637360	342.976013	873.589905	384.264038	111.174850	1033.007935	-608.078369	166.731567	853.915100	-580.377075	-32.318806
360.618469	16.912975	934.907227	418.146973	198.418045	931.488647	483.949615	-12.031649	497.388794	539.638855	178.017746	484.222260	521.311279	-6.985649	78.273949	577.372559	151.044342	91.157593	402.534241	-49.547264	1402.311401	494.752533	243.060715	1399.113281	378.937469	115.323822	1383.550049	382.705048	137.531403	1648.014404	420.959045	-139.288956	1122.862427	549.530334	298.615814	1125.173950	319.750610	-114.669182	878.629761	429.619080	343.044708	873.622253	384.266296	111.167015	1033.005615	-608.068604	166.717453	853.912048	-580.357483	-32.370811
360.642578	16.902504	934.914429	418.168121	198.401642	931.478088	483.997833	-12.068099	497.388367	539.622742	178.005829	484.215302	521.323181	-7.005086	78.280014	577.353333	151.032135	91.152184	402.611237	-49.526398	1402.307983	494.798950	243.082748	1399.103027	378.981140	115.328278	1383.541504	382.742737	137.525543	1648.015991	421.027527	-139.262054	1122.876099	549.543945	298.610199	1125.154541	319.780975	-114.672470	878.646545	429.643005	343.105011	873.634338	384.289581	111.163132	1033.003540	-608.021729	166.692352	853.931885	-580.329163	-32.346363
360.664948	16.922859	934.912842	418.167908	198.445938	931.472839	483.982117	-12.040292	497.388641	539.601929	177.979599	484.223724	521.300720	-6.980794	78.266701	577.391479	151.050232	91.200775	402.664703	-49.503086	1402.304810	494.832306	243.098190	1399.098022	379.042603	115.355263	1383.547363	382.790741	137.546509	1648.008423	421.067474	-139.258133	1122.863892	549.566956	298.632416	1125.156982	319.797302	-114.681244	878.670898	429.671112	343.156189	873.625977	384.299988	111.196602	1033.000122	-607.979492	166.712936	853.916992	-580.306091	-32.350368
360.664703	16.949856	934.920715	418.166718	198.458557	931.477722	483.974731	-12.005077	497.382996	539.615967	178.001328	484.245728	521.281128	-6.968311	78.245125	577.383179	151.040573	91.209900	402.711426	-49.492573	1402.302612	494.905670	243.116547	1399.103882	379.086182	115.368286	1383.548340	382.847351	137.562485	1648.008301	421.122192	-139.240631	1122.870361	549.607056	298.704529	1125.157104	319.817230	-114.673096	878.675537	429.690948	343.229492	873.642029	384.315399	111.213249	1033.007446	-607.976929	166.703827	853.918030	-580.312561	-32.356110
360.685455	16.967144	934.910217	418.199585	198.486374	931.466431	483.965271	-11.977872	497.364288	539.656006	178.003906	484.228638	521.275940	-6.964956	78.255371	577.403992	151.090347	91.222107	402.780579	-49.481609	1402.311523	494.934357	243.130142	1399.100952	379.142975	115.389130	1383.551880	382.901886	137.586349	1648.021851	421.170868	-139.246902	1122.865234	549.644653	298.732300	1125.141846	319.826477	-114.669014	878.681641	429.702240	343.273438	873.651062	384.340607	111.236870	1032.996338	-607.933472	166.720367	853.908813	-580.309143	-32.337547
360.683624	16.970646	934.927002	418.185608	198.495850	931.478149	483.968903	-11.967277	497.360748	539.640625	177.953613	484.209808	521.282288	-6.984058	78.262161	577.368347	151.039276	91.177284	402.821777	-49.461720	1402.306519	494.969177	243.146286	1399.079834	379.174530	115.396721	1383.545288	382.958435	137.594467	1648.020142	421.217438	-139.229614	1122.857178	549.661804	298.769562	1125.116699	319.863037	-114.638603	878.692322	429.719421	343.314697	873.643860	384.343689	111.242210	1033.011230	-607.943665	166.694809	853.897644	-580.286438	-32.355701
360.716034	16.976934	934.924500	418.205750	198.497864	931.465942	483.968994	-12.005495	497.387878	539.680786	178.028610	484.210205	521.313965	-6.984012	78.279671	577.399841	151.103775	91.170158	402.869385	-49.460720	1402.321045	494.997223	243.189789	1399.080688	379.225861	115.412498	1383.562622	383.015717	137.620667	1648.030396	421.258148	-139.219620	1122.871216	549.680542	298.802368	1125.113892	319.869965	-114.640961	878.711243	429.731903	343.370758	873.641724	384.370392	111.251312	1033.003784	-607.948303	166.695068	853.893127	-580.282166	-32.383453
360.729401	17.000154	934.940491	418.183685	198.504807	931.471375	483.971161	-12.003123	497.367584	539.700378	178.056564	484.249146	521.323792	-6.991689	78.288910	577.422058	151.107910	91.164780	402.927338	-49.454502	1402.320190	494.992371	242.907043	1398.994751	379.260193	115.408943	1383.550049	383.088684	137.640350	1648.032715	421.305023	-139.209259	1122.861572	549.773987	298.872375	1125.090576	319.912811	-114.649849	878.707275	429.725708	343.414917	873.658020	384.380005	111.267105	1033.015137	-607.927124	166.686996	853.902832	-580.269226	-32.388557
360.742188	17.006403	934.937317	418.199005	198.533371	931.475220	483.944336	-11.969241	497.373535	539.661255	178.053467	484.238983	521.281128	-6.976585	78.290207	577.395691	151.095779	91.197060	402.966583	-49.455284	1402.318115	495.043365	243.230804	1399.082886	379.288269	115.416557	1383.568970	383.213501	137.681778	1648.011108	421.322632	-139.192429	1122.867920	549.730713	298.872803	1125.131592	319.917175	-114.650047	878.713867	429.756744	343.470581	873.664856	384.389038	111.281837	1033.015259	-607.913513	166.697021	853.903809	-580.254456	-32.402092
360.767456	17.005005	934.957581	418.215424	198.538086	931.490356	483.952545	-11.958670	497.367218	539.638672	178.041306	484.225372	521.290771	-6.975873	78.254692	577.392944	151.090958	91.186989	403.031464	-49.452484	1402.320068	495.069794	243.252533	1399.080444	379.335480	115.435471	1383.559570	383.276794	137.710709	1648.014404	421.356567	-139.176498	1122.869141	549.763733	298.938171	1125.147461	319.957825	-114.640358	878.708740	429.773895	343.504944	873.662415	384.426910	111.280617	1033.033936	-607.882690	166.715240	853.901428	-580.214417	-32.403889
360.827454	17.033588	934.916748	418.250549	198.573288	931.480896	483.988892	-11.980395	497.347717	539.647766	178.053619	484.198029	521.300903	-6.984717	78.250557	577.416016	151.096817	91.183014	403.079071	-49.437065	1402.303345	495.098846	243.248016	1399.073975	379.361938	115.418213	1383.558350	383.360687	137.731461	1648.008301	421.405670	-139.134796	1122.842407	549.785156	298.962646	1125.137085	319.971649	-114.647408	878.697510	429.777191	343.528748	873.668823	384.452057	111.301506	1033.008057	-607.830933	166.713043	853.918579	-580.183289	-32.405441
360.825134	17.036118	934.925659	418.259705	198.568817	931.460754	484.004944	-11.963117	497.341461	539.632813	178.050415	484.199066	521.323120	-6.980553	78.252892	577.445313	151.103531	91.162659	403.137665	-49.442730	1402.296387	495.123291	243.256058	1399.083008	379.398682	115.423126	1383.552856	383.426270	137.743271	1648.001587	421.442047	-139.121841	1122.855957	549.820374	298.994995	1125.131348	319.985901	-114.644768	878.692078	429.852570	343.540588	873.645752	384.467773	111.313072	1033.002686	-607.809387	166.688461	853.894043	-580.165771	-32.445545
360.862030	17.044909	934.928467	418.287628	198.550049	931.446228	484.030823	-11.983911	497.375549	539.662842	178.072937	484.176208	521.330566	-6.980347	78.268135	577.407654	151.054413	91.147743	403.175110	-49.425930	1402.276855	495.141998	243.279465	1399.077759	379.430511	115.435036	1383.559692	383.493622	137.761597	1648.018799	421.459076	-139.112411	1122.832520	549.813538	299.046173	1125.156006	320.012299	-114.661331	878.689514	429.859772	343.577057	873.651855	384.504578	111.316513	1032.996704	-607.782532	166.669937	853.900818	-580.150513	-32.447659
360.879486	17.070017	934.945557	418.309235	198.605087	931.479126	484.034943	-11.931299	497.363403	539.644531	178.081360	484.215698	521.287842	-6.968628	78.259537	577.413879	151.053436	91.183243	403.220062	-49.417118	1402.299683	495.177551	243.307938	1399.097534	379.453888	115.442551	1383.567505	383.562561	137.786926	1648.030762	421.499176	-139.102356	1122.854248	549.820740	299.065399	1125.158691	320.033051	-114.634033	878.691467	429.856659	343.608124	873.663086	384.539612	111.342560	1033.022949	-607.770996	166.656891	853.907043	-580.140320	-32.468536
360.891479	17.094999	934.968750	418.310272	198.614777	931.473877	484.011017	-11.910916	497.385681	539.605347	178.114548	484.193024	521.286621	-6.991317	78.282089	577.341248	151.018188	91.192146	403.231018	-49.396534	1402.301636	495.185120	243.328857	1399.096680	379.499512	115.453789	1383.579468	383.620667	137.811020	1648.035156	421.511444	-139.095535	1122.831421	549.829712	299.093536	1125.154785	320.040833	-114.619354	878.707581	429.860687	343.642029	873.662292	384.557587	111.371880	1033.032104	-607.798645	166.642807	853.895630	-580.145813	-32.479939
360.928711	17.130888	934.949341	418.332336	198.650482	931.467896	484.049896	-11.918843	497.365784	539.636108	178.134521	484.186432	521.314758	-6.988063	78.261375	577.386292	151.055099	91.203880	403.292328	-49.376640	1402.317261	495.213013	243.360199	1399.116089	379.519989	115.478035	1383.588989	383.676086	137.836548	1648.041748	421.543915	-139.074509	1122.814575	549.814453	299.094086	1125.144165	320.061096	-114.617813	878.694763	429.863373	343.660126	873.662109	384.580902	111.401878	1033.019287	-607.762329	166.649307	853.900391	-580.135437	-32.467140
360.949036	17.152454	934.953186	418.348633	198.686920	931.480286	484.063293	-11.869551	497.372131	539.630798	178.163956	484.182465	521.278076	-6.964478	78.258301	577.373962	151.054092	91.197166	403.347992	-49.361332	1402.310059	495.260925	243.384109	1399.103516	379.563293	115.492020	1383.586792	383.746948	137.864975	1648.036011	421.590179	-139.071945	1122.815796	549.820313	299.158752	1125.132446	320.095764	-114.602516	878.685852	429.861511	343.695251	873.665283	384.603271	111.424515	1033.027832	-607.744385	166.625122	853.891907	-580.099670	-32.482483
360.987061	17.146521	934.952820	418.355896	198.729218	931.487122	484.127014	-11.890994	497.370544	539.703552	178.189926	484.181519	521.332153	-6.974215	78.248802	577.396057	151.062531	91.171623	403.382141	-49.353252	1402.299316	495.308533	243.389771	1399.096191	379.610748	115.507881	1383.573242	383.810608	137.875610	1648.039307	421.643677	-139.042084	1122.818848	549.837341	299.209076	1125.141968	320.139954	-114.586128	878.689941	429.848602	343.704834	873.671021	384.630005	111.435692	1033.031494	-607.711243	166.656952	853.894409	-580.074341	-32.478481
361.009155	17.168362	934.962524	418.347046	198.739471	931.480469	484.129028	-11.856676	497.366180	539.642639	178.149261	484.184784	521.326294	-6.982666	78.269920	577.389771	151.042969	91.173996	403.434753	-49.325195	1402.295166	495.341431	243.411301	1399.087158	379.661804	115.513908	1383.572388	383.870758	137.885590	1648.032715	421.686279	-139.029633	1122.839355	549.842957	299.217102	1125.123901	320.169556	-114.585114	878.696228	429.852325	343.711304	873.666199	384.648987	111.456169	1033.033569	-607.678467	166.648849	853.908020	-580.032349	-32.504723
361.051483	17.217199	934.947693	418.380371	198.785721	931.471802	484.161407	-11.864169	497.379517	539.687683	178.193497	484.208740	521.307129	-6.976995	78.256943	577.433105	151.034515	91.150185	403.492279	-49.315372	1402.301880	495.385468	243.427521	1399.080444	379.700348	115.540192	1383.573364	383.921417	137.897873	1648.037842	421.718506	-139.002426	1122.823730	549.841431	299.234589	1125.116699	320.189026	-114.558228	878.718445	429.837341	343.730621	873.666260	384.681732	111.501732	1033.021606	-607.657776	166.597641	853.892090	-580.020081	-32.519627
361.059540	17.197069	934.969299	418.378357	198.774902	931.460144	484.156616	-11.851301	497.379333	539.649597	178.175110	484.169373	521.323303	-6.982572	78.275330	577.411682	151.038330	91.162964	403.536377	-49.287010	1402.315308	495.413025	243.463638	1399.080078	379.745819	115.567474	1383.576538	383.943695	137.921432	1648.040771	421.739990	-138.998138	1122.844727	549.876892	299.312805	1125.114380	320.214203	-114.542465	878.722595	429.831390	343.749939	873.658936	384.698456	111.499786	1033.026733	-607.640076	166.581436	853.900146	-579.975342	-32.543289
361.089355	17.246334	934.971130	418.382416	198.807617	931.460999	484.123108	-11.767792	497.357697	539.615906	178.163239	484.168121	521.265564	-6.949211	78.278931	577.412415	151.066803	91.180931	403.581146	-49.251987	1402.312988	495.458130	243.501968	1399.070190	379.789673	115.597626	1383.590088	383.993835	137.952957	1648.041992	421.779510	-138.972244	1122.856812	549.864380	299.307831	1125.088989	320.239227	-114.513252	878.720642	429.796448	343.764954	873.678223	384.711884	111.542007	1033.027832	-607.654480	166.594223	853.898376	-580.002563	-32.545559
361.124603	17.273909	934.969177	418.378815	198.882233	931.496399	484.160858	-11.783483	497.363251	539.617432	178.183716	484.163361	521.265076	-6.934269	78.269768	577.371582	151.061005	91.183868	403.643890	-49.233150	1402.338623	495.479462	243.533585	1399.071167	379.824219	115.624863	1383.600830	384.030029	137.974197	1648.041748	421.808990	-138.933487	1122.850342	549.899719	299.330200	1125.066040	320.256714	-114.487556	878.719666	429.778137	343.777588	873.666931	384.733856	111.568649	1033.045776	-607.667114	166.599365	853.910950	-580.017639	-32.540947
361.163544	17.282171	934.977966	418.396423	198.912872	931.483704	484.158813	-11.753092	497.353516	539.644714	178.264328	484.168976	521.268005	-6.915901	78.258896	577.342834	151.033524	91.182007	403.702850	-49.204021	1402.337402	495.504852	243.585968	1399.059937	379.862701	115.633659	1383.603638	384.076294	138.000259	1648.039551	421.866730	-138.897537	1122.855957	549.897949	299.326691	1125.047974	320.292480	-114.464836	878.729492	429.766357	343.782104	873.650085	384.758026	111.600189	1033.043213	-607.669189	166.578781	853.906677	-579.999084	-32.542850
361.186523	17.332569	934.963684	418.383759	198.919113	931.464539	484.223022	-11.747551	497.365997	539.576233	178.221771	484.136078	521.300354	-6.929000	78.286858	577.357300	151.046112	91.143333	403.792908	-49.198734	1402.341187	495.540405	243.605881	1399.033081	379.918823	115.645065	1383.593872	384.119965	138.003616	1648.038330	421.939362	-138.873871	1122.854858	549.936218	299.385498	1125.013306	320.327667	-114.453514	878.726013	429.756134	343.769165	873.633606	384.779144	111.626068	1033.027344	-607.658447	166.541489	853.895569	-579.994934	-32.577637
361.239929	17.343128	934.969666	418.405640	198.949356	931.464172	484.270203	-11.730068	497.352600	539.606445	178.253525	484.155914	521.287964	-6.934091	78.243034	577.379883	151.044891	91.135918	403.883179	-49.166832	1402.345703	495.576813	243.650314	1399.011475	379.962311	115.660416	1383.601440	384.174561	138.027725	1648.028564	422.003448	-138.828903	1122.838379	549.943970	299.389343	1125.002319	320.354156	-114.416298	878.727600	429.735352	343.772156	873.615417	384.822144	111.647026	1033.030396	-607.660828	166.544601	853.894714	-579.993591	-32.577564
361.255829	17.373095	934.948792	418.407227	198.965515	931.441895	484.288757	-11.702870	497.329651	539.622681	178.277832	484.155273	521.307739	-6.931190	78.252289	577.406494	151.041046	91.160126	403.938416	-49.139034	1402.319092	495.590210	243.705811	1399.000244	380.004944	115.677788	1383.593994	384.212128	138.064758	1648.027588	422.068085	-138.761032	1122.813354	549.956604	299.436432	1124.982422	320.382080	-114.404861	878.729614	429.715271	343.762268	873.611572	384.832977	111.670082	1033.008911	-607.690857	166.519104	853.882935	-580.009460	-32.600388
361.300110	17.396019	934.957275	418.406219	199.025742	931.441406	484.340790	-11.719061	497.377258	539.603516	178.319321	484.151154	521.327332	-6.936320	78.241165	577.445435	151.079498	91.169876	404.032806	-49.129211	1402.331665	495.623779	243.732330	1398.993164	380.053406	115.692070	1383.599731	384.246246	138.102356	1648.032959	422.119354	-138.737518	1122.806519	549.957764	299.452881	1124.986328	320.397797	-114.353477	878.745911	429.698853	343.757935	873.607422	384.854340	111.714684	1033.012817	-607.682190	166.534058	853.894775	-579.994263	-32.603439
361.285095	17.418705	934.971619	418.387970	199.051620	931.447388	484.343567	-11.665648	497.348663	539.632813	178.349762	484.164886	521.294250	-6.932590	78.247833	577.437012	151.077011	91.161133	404.107025	-49.086361	1402.323242	495.629028	243.786835	1398.979126	380.089539	115.725975	1383.612671	384.287964	138.134384	1648.027466	422.190155	-138.683731	1122.794678	549.975159	299.539734	1124.985107	320.420624	-114.335968	878.745972	429.689606	343.754700	873.606689	384.852905	111.738625	1033.023804	-607.686401	166.548325	853.905518	-579.992188	-32.600166
361.337952	17.465847	934.973999	418.407379	199.098618	931.451965	484.369934	-11.647486	497.382446	539.605835	178.351852	484.139221	521.321960	-6.929600	78.272446	577.436829	151.083282	91.177628	404.158691	-49.082829	1402.330688	495.642700	243.817108	1398.979370	380.129486	115.750938	1383.618652	384.307861	138.169617	1648.024048	422.248474	-138.620392	1122.805298	549.957581	299.546326	1124.977295	320.441925	-114.308815	878.748596	429.673615	343.766357	873.588196	384.881561	111.785934	1033.026855	-607.715149	166.503799	853.917175	-580.008911	-32.607357
361.346069	17.484940	934.992065	418.389801	199.104584	931.445374	484.367737	-11.620059	497.396790	539.616760	178.376053	484.150574	521.278687	-6.917725	78.280289	577.404541	151.081894	91.168823	404.224365	-49.038334	1402.334351	495.653900	243.864960	1398.971924	380.168823	115.779167	1383.621094	384.352570	138.200836	1648.034912	422.329773	-138.585785	1122.818115	549.950928	299.598480	1124.953369	320.486267	-114.255455	878.768188	429.656281	343.754181	873.585388	384.884918	111.809006	1033.032715	-607.700012	166.514221	853.942871	-580.004456	-32.611038
361.391052	17.483080	935.008118	418.404846	199.115402	931.446960	484.410431	-11.620952	497.400879	539.616455	178.408798	484.142303	521.286133	-6.914710	78.272720	577.412781	151.076401	91.178421	404.319122	-49.010433	1402.334717	495.673615	243.915619	1398.974243	380.218872	115.785988	1383.622070	384.393494	138.228043	1648.035645	422.429047	-138.516953	1122.824585	549.949158	299.657898	1124.955200	320.529053	-114.228500	878.770081	429.664215	343.765381	873.556519	384.919159	111.819084	1033.041504	-607.732666	166.501770	853.929077	-580.025146	-32.621250
361.431244	17.521837	934.999268	418.383240	199.195374	931.444153	484.429810	-11.575791	497.387756	539.602966	178.422379	484.148254	521.266113	-6.916499	78.260452	577.386719	151.075623	91.164719	404.404053	-48.961056	1402.331177	495.703461	243.961334	1398.964600	380.258057	115.829849	1383.634766	384.445313	138.263290	1648.029663	422.509064	-138.476151	1122.789551	549.910889	299.710876	1124.945679	320.566742	-114.200226	878.774231	429.579041	343.792969	873.578064	384.944275	111.867668	1033.036865	-607.771484	166.472031	853.929504	-580.042419	-32.640659
361.470428	17.525217	934.993103	418.396484	199.215591	931.426880	484.452972	-11.577794	497.356537	539.617249	178.458969	484.152039	521.287598	-6.926114	78.244209	577.437439	151.093338	91.200401	404.511536	-48.941883	1402.317261	495.720795	244.041840	1398.959595	380.313293	115.849518	1383.635376	384.490234	138.302109	1648.024292	422.591766	-138.450150	1122.782471	549.926331	299.842926	1124.958008	320.615845	-114.161057	878.784851	429.566986	343.783569	873.567932	384.970123	111.884651	1033.024902	-607.810730	166.424072	853.927612	-580.066956	-32.651699
361.511261	17.546177	934.987549	418.404541	199.231186	931.406433	484.468353	-11.581968	497.351807	539.637512	178.482986	484.161682	521.309265	-6.930723	78.245438	577.434448	151.097321	91.205116	404.591583	-48.914627	1402.294556	495.739990	244.059982	1398.960571	380.341400	115.866936	1383.631348	384.534790	138.319397	1648.035278	422.672150	-138.402237	1122.760620	549.913452	299.883698	1124.951782	320.647797	-114.139786	878.781677	429.555115	343.777924	873.558105	384.993896	111.910522	1033.011597	-607.848328	166.399353	853.923889	-580.103516	-32.665623
361.536591	17.574461	934.989502	418.387146	199.292847	931.405518	484.474915	-11.555956	497.333405	539.593384	178.498718	484.157898	521.294983	-6.925901	78.241257	577.444153	151.100891	91.176781	404.675873	-48.868309	1402.286987	495.741364	244.114868	1398.949707	380.398560	115.890404	1383.628784	384.567596	138.348724	1648.034180	422.752441	-138.358612	1122.747314	549.892212	299.945618	1124.935059	320.693726	-114.094894	878.796448	429.535156	343.802246	873.536133	385.008759	111.951881	1033.012817	-607.886963	166.390076	853.932556	-580.132568	-32.684586
361.557465	17.607307	934.994934	418.381958	199.348999	931.399658	484.481415	-11.517392	497.358215	539.619202	178.543518	484.143005	521.248596	-6.881339	78.254272	577.442017	151.098862	91.178696	404.743500	-48.821495	1402.277222	495.743835	244.167953	1398.933716	380.442993	115.939812	1383.643188	384.601501	138.390884	1648.030273	422.825378	-138.305527	1122.764771	549.884277	300.005249	1124.934570	320.738098	-114.056679	878.787048	429.503357	343.821533	873.538696	385.018402	112.000854	1033.012451	-607.926575	166.361847	853.929321	-580.187012	-32.685791
361.599152	17.638151	935.007507	418.386261	199.382324	931.401306	484.494629	-11.493444	497.405029	539.601624	178.536362	484.141479	521.294678	-6.883598	78.287254	577.419678	151.093506	91.183723	404.834686	-48.783474	1402.303711	495.734344	244.229996	1398.923584	380.489227	115.973099	1383.650513	384.635803	138.439774	1648.029419	422.915314	-138.264725	1122.775391	549.861694	300.061096	1124.926025	320.797546	-114.040047	878.811584	429.477661	343.834045	873.525452	385.042389	112.037560	1033.019531	-607.965759	166.360977	853.966309	-580.216064	-32.688622
361.626892	17.672731	935.023743	418.370117	199.417831	931.420532	484.497162	-11.435534	497.409790	539.616821	178.566055	484.134186	521.246155	-6.853411	78.281357	577.423645	151.098999	91.155594	404.923920	-48.729988	1402.292358	495.755371	244.299301	1398.927368	380.527069	116.028358	1383.653809	384.672607	138.476593	1648.039307	422.993164	-138.212708	1122.784180	549.849548	300.123505	1124.880981	320.849121	-113.992401	878.819275	429.445129	343.867676	873.501099	385.050690	112.068962	1033.037476	-608.002014	166.309708	853.962463	-580.223755	-32.726521
361.690674	17.702190	935.024414	418.390900	199.444702	931.386047	484.547394	-11.447285	497.413696	539.589844	178.581680	484.121246	521.271240	-6.874844	78.292419	577.424561	151.085129	91.150711	405.016693	-48.696674	1402.285645	495.770172	244.372345	1398.917969	380.585968	116.057083	1383.646118	384.723236	138.521225	1648.047607	423.106018	-138.135666	1122.762329	549.840088	300.197784	1124.898071	320.930817	-113.968178	878.824402	429.415131	343.889313	873.485413	385.088440	112.116699	1033.019653	-608.014160	166.297928	853.963074	-580.239929	-32.732803
361.710999	17.724373	935.031372	418.376770	199.482437	931.368835	484.598328	-11.465351	497.400177	539.611084	178.613129	484.109497	521.295105	-6.861819	78.279160	577.472900	151.078629	91.181999	405.112671	-48.653889	1402.276001	495.787323	244.438538	1398.900757	380.635193	116.096619	1383.666626	384.776611	138.577271	1648.053467	423.197296	-138.086258	1122.743774	549.846008	300.274872	1124.888672	321.013519	-113.938263	878.813965	429.382233	343.927368	873.475586	385.106171	112.154121	1033.015015	-608.059875	166.247009	853.941650	-580.277222	-32.753571
361.726379	17.763348	935.023926	418.369202	199.510986	931.354248	484.619659	-11.424622	497.374268	539.630066	178.645279	484.126892	521.319824	-6.877360	78.253128	577.498840	151.110825	91.180183	405.201324	-48.614231	1402.271973	495.811127	244.494522	1398.881592	380.673889	116.152359	1383.647949	384.775024	138.605988	1648.069702	423.282745	-138.012924	1122.714233	549.817810	300.312714	1124.868408	321.090118	-113.919502	878.815735	429.341156	343.956299	873.469116	385.122131	112.187660	1033.004517	-608.130798	166.235703	853.959167	-580.367737	-32.732655
361.742065	17.804771	935.038635	418.344940	199.603790	931.370728	484.603241	-11.383138	497.365417	539.589478	178.639282	484.150452	521.262695	-6.876761	78.241943	577.453613	151.099915	91.183319	405.276581	-48.566845	1402.251221	495.823334	244.554840	1398.865112	380.728424	116.182205	1383.659180	384.813751	138.668533	1648.073486	423.366730	-137.966354	1122.685059	549.791626	300.411804	1124.872803	321.162415	-113.894356	878.822815	429.279388	344.007080	873.473511	385.142670	112.244011	1033.021729	-608.198608	166.219681	853.940491	-580.404846	-32.779415
361.792480	17.867931	935.017212	418.339691	199.672638	931.380127	484.589996	-11.348912	497.358337	539.647095	178.716843	484.171661	521.230835	-6.863320	78.227814	577.442139	151.099503	91.180290	405.342499	-48.511936	1402.263794	495.845520	244.625717	1398.849487	380.782501	116.228180	1383.658447	384.843048	138.734970	1648.078369	423.456085	-137.913315	1122.688965	549.797607	300.480286	1124.874023	321.260345	-113.854828	878.808228	429.226105	344.062683	873.471252	385.161774	112.292572	1033.016235	-608.229919	166.216721	853.956116	-580.464111	-32.813267
361.821686	17.909294	935.020874	418.331940	199.726089	931.362427	484.617828	-11.317984	497.368347	539.626892	178.738708	484.146912	521.227173	-6.857740	78.241432	577.496216	151.117371	91.199989	405.423035	-48.451340	1402.271973	495.870300	244.689606	1398.819336	380.843597	116.284264	1383.663330	384.876282	138.823563	1648.083740	423.529999	-137.873245	1122.675415	549.794067	300.557190	1124.867798	321.356812	-113.826279	878.810364	429.181580	344.105591	873.470581	385.176270	112.349319	1033.009033	-608.290466	166.173584	853.975525	-580.530518	-32.792294
361.867279	17.923655	935.027710	418.339508	199.760529	931.368347	484.647369	-11.292504	497.413330	539.628235	178.740112	484.149841	521.224976	-6.853841	78.264656	577.458740	151.124283	91.202171	405.507080	-48.406441	1402.257202	495.880463	244.744400	1398.816162	380.896973	116.350647	1383.664185	384.895935	138.886169	1648.095703	423.624237	-137.801483	1122.693481	549.770874	300.611115	1124.840576	321.455261	-113.795197	878.813965	429.114105	344.191956	873.472290	385.192749	112.375923	1033.014893	-608.333496	166.169037	853.978760	-580.557068	-32.810226
361.909180	17.956064	935.037415	418.337189	199.804489	931.346802	484.675537	-11.272830	497.431671	539.620178	178.790344	484.138336	521.242310	-6.848901	78.280609	577.444641	151.114685	91.166512	405.566986	-48.322308	1402.257324	495.915253	244.808975	1398.778564	380.966187	116.401917	1383.656250	384.926727	138.958389	1648.105713	423.726715	-137.751694	1122.688599	549.751526	300.693695	1124.811646	321.555847	-113.743446	878.809021	429.052155	344.280579	873.473877	385.215149	112.429024	1033.008545	-608.369507	166.173325	854.004333	-580.585999	-32.827763
361.949493	18.005934	935.050354	418.314606	199.894745	931.361633	484.704102	-11.216504	497.403687	539.596069	178.802444	484.129486	521.261414	-6.848047	78.282883	577.429688	151.095947	91.161781	405.687836	-48.226406	1402.250732	495.953827	244.876587	1398.750000	381.023468	116.488953	1383.660400	384.962494	139.018936	1648.114014	423.824219	-137.719879	1122.695435	549.754395	300.808228	1124.777954	321.664398	-113.705475	878.815857	428.994659	344.371155	873.454895	385.238220	112.491165	1033.023438	-608.401123	166.137650	853.998596	-580.607056	-32.839725
361.979462	18.038666	935.048828	418.292236	199.940292	931.332458	484.696228	-11.207841	497.411469	539.610535	178.845779	484.140076	521.242310	-6.842253	78.258675	577.471497	151.101624	91.180496	405.786591	-48.154366	1402.259155	495.982361	244.937576	1398.697266	381.065979	116.545219	1383.664917	384.975342	139.074661	1648.123779	423.911682	-137.643478	1122.693970	549.754883	300.913910	1124.740601	321.766388	-113.682251	878.823242	428.927856	344.466461	873.434631	385.240326	112.544327	1033.007446	-608.452820	166.118820	854.003845	-580.663208	-32.851814
361.991974	18.060843	935.068665	418.273438	199.982330	931.312683	484.699921	-11.185138	497.382751	539.618225	178.851425	484.129395	521.227295	-6.841422	78.236465	577.486084	151.102966	91.174057	405.886993	-48.076992	1402.252686	496.026886	245.010345	1398.670166	381.126984	116.640976	1383.669067	385.029602	139.169083	1648.125244	424.010986	-137.588928	1122.707397	549.754517	301.047821	1124.698364	321.870911	-113.652191	878.848389	428.908508	344.563141	873.400085	385.259888	112.589973	1033.008057	-608.523010	166.104279	853.995911	-580.730225	-32.854000
362.040009	18.103289	935.058960	418.262329	200.089981	931.310120	484.718140	-11.168984	497.379944	539.585938	178.898834	484.144440	521.246765	-6.840890	78.228111	577.461304	151.111740	91.175453	405.987457	-47.986832	1402.287476	496.043610	245.090820	1398.615479	381.200806	116.707306	1383.668457	385.051575	139.243332	1648.142700	424.108551	-137.505630	1122.751709	549.727478	301.163025	1124.619507	321.960693	-113.619019	878.877197	428.767029	344.660217	873.385132	385.288452	112.655106	1033.002808	-608.556274	166.068176	853.996155	-580.782043	-32.866924
362.072937	18.171261	935.074890	418.230530	200.143692	931.327209	484.725128	-11.132258	497.371979	539.566528	178.923386	484.110199	521.233215	-6.853466	78.229347	577.434998	151.100739	91.172310	406.106110	-47.885757	1402.309326	496.069244	245.193329	1398.559326	381.258301	116.776520	1383.670044	385.041656	139.265121	1648.169922	424.228607	-137.417328	1122.767212	549.713379	301.264648	1124.577393	322.056488	-113.595612	878.901978	428.684113	344.768677	873.370056	385.302185	112.709831	1033.020142	-608.593262	166.044067	853.990784	-580.816528	-32.887821
362.134430	18.212511	935.072876	418.225342	200.209412	931.311523	484.479919	-10.505504	497.321564	539.558533	178.960999	484.134735	521.040527	-6.822952	78.185608	577.441895	151.104950	91.185806	406.216400	-47.804741	1402.328247	496.113831	245.280319	1398.539795	381.338928	116.867630	1383.677734	385.045715	139.332275	1648.183350	424.345184	-137.322021	1122.830200	549.679993	301.407410	1124.503662	322.133759	-113.574699	878.924927	428.606384	344.868378	873.351501	385.329681	112.768753	1033.011108	-608.633057	166.042114	854.005920	-580.848999	-32.878586
362.211792	18.285372	935.081299	418.225769	200.313721	931.324524	484.716919	-11.068090	497.368469	539.561768	179.019302	484.136505	521.211670	-6.850759	78.230919	577.471008	151.105011	91.186989	406.351440	-47.708355	1402.362305	496.137909	245.380417	1398.511108	381.406555	116.942955	1383.679443	385.056396	139.389740	1648.203125	424.473572	-137.242554	1122.857300	549.654358	301.576508	1124.498413	322.216125	-113.551506	878.950439	428.527618	344.971130	873.348938	385.372314	112.851006	1033.022217	-608.628174	166.043030	854.028381	-580.859558	-32.879318
362.261505	18.318617	935.093018	418.223358	200.353287	931.297363	484.758026	-11.073952	497.405579	539.538330	179.046005	484.124084	521.242554	-6.864893	78.259857	577.460938	151.100372	91.179794	406.478119	-47.619385	1402.371460	496.166626	245.472733	1398.491943	381.499298	117.017868	1383.657349	385.062317	139.474609	1648.214111	424.610504	-137.146713	1122.892578	549.632141	301.741760	1124.443237	322.297089	-113.526360	878.975464	428.435364	345.074554	873.338013	385.411926	112.902344	1033.014771	-608.669617	166.012894	854.028381	-580.893799	-32.913094
362.249603	18.471622	935.110657	418.051788	200.668320	931.374451	484.695984	-10.982268	497.369598	539.534180	179.080627	484.144257	521.208191	-6.864353	78.230301	577.480042	151.115707	91.174217	406.612885	-47.557301	1402.375366	496.199158	245.575821	1398.474487	381.583801	117.088028	1383.666138	385.079590	139.576233	1648.233154	424.710083	-137.069550	1122.895630	549.610962	301.887665	1124.425049	322.358093	-113.497520	879.022400	428.371124	345.172577	873.334961	385.374084	113.079979	1033.066772	-608.700439	165.993530	854.000000	-580.918152	-32.948578
362.308472	18.506477	935.111816	418.026306	200.738266	931.350708	484.712067	-10.955523	497.365875	539.474548	179.083725	484.134888	521.182556	-6.860280	78.247147	577.469910	151.081741	91.186562	406.736847	-47.492699	1402.391602	496.237518	245.664139	1398.482666	381.663635	117.175270	1383.666016	385.081299	139.680054	1648.269165	424.829773	-137.006393	1122.902710	549.591125	302.022705	1124.405640	322.413483	-113.479660	879.044983	428.286346	345.277100	873.328735	385.403809	113.139160	1033.055786	-608.743591	165.989441	854.017029	-580.991882	-32.929634
362.412140	18.466034	935.121338	418.130249	200.543671	931.233459	484.751190	-10.953990	497.374573	539.404480	179.036346	484.074524	521.209351	-6.899323	78.219322	577.457642	151.054779	91.199356	406.863953	-47.427284	1402.393555	496.260345	245.767044	1398.451904	381.756287	117.244438	1383.677979	385.084198	139.781616	1648.306641	424.970184	-136.946777	1122.902344	549.542786	302.169098	1124.398071	322.495544	-113.435783	879.043396	428.218658	345.369720	873.308472	385.500092	113.096321	1032.998901	-608.767883	165.964706	853.989136	-581.011108	-32.940536
362.458191	18.521589	935.137024	418.069946	200.642059	931.243835	484.721375	-10.913235	497.360687	539.324890	179.016190	484.059265	521.174255	-6.893503	78.227097	577.385803	150.986649	91.208588	406.967438	-47.368492	1402.419312	496.303558	245.876099	1398.450684	381.817139	117.316307	1383.688965	385.068420	139.921387	1648.297485	425.090698	-136.874908	1122.904907	549.510010	302.323059	1124.369995	322.566040	-113.422913	879.059143	428.151825	345.483612	873.302795	385.523132	113.163399	1033.013794	-608.812500	165.949951	854.001465	-581.053589	-32.938450
362.561035	18.558733	935.164673	418.073059	200.689148	931.235596	484.757538	-10.936708	497.374023	539.240845	179.017609	484.031677	521.225037	-6.900696	78.228432	577.389282	150.984299	91.241356	407.074158	-47.296959	1402.435669	496.343353	245.968704	1398.458252	381.900696	117.396507	1383.709717	385.053986	140.037949	1648.357056	425.208496	-136.830490	1122.912598	549.466980	302.448425	1124.373657	322.648651	-113.396881	879.083740	428.071930	345.581299	873.305115	385.572510	113.223518	1033.022705	-608.822510	165.958481	853.997375	-581.075684	-32.941971
362.667236	18.620968	935.158020	418.052032	200.781448	931.237732	484.723053	-10.863449	497.349884	539.215393	178.995331	484.040405	521.185669	-6.867836	78.235054	577.358032	150.937546	91.238129	407.203705	-47.222157	1402.482910	496.407257	246.096619	1398.430664	381.990387	117.472649	1383.700195	385.070679	140.137268	1648.417480	425.329163	-136.775223	1122.932983	549.446472	302.594788	1124.348877	322.728088	-113.365211	879.116455	428.013000	345.716736	873.301697	385.615936	113.291794	1033.020752	-608.795227	165.953400	854.047607	-581.070679	-32.934486
362.792389	18.680998	935.192322	418.010284	200.890289	931.241089	484.729736	-10.860953	497.356842	539.102600	178.975250	484.044708	521.198730	-6.895023	78.250725	577.303955	150.910004	91.265556	407.295502	-47.130474	1402.530151	496.474060	246.234894	1398.423218	382.084930	117.578522	1383.726929	385.043793	140.275314	1648.541748	425.448792	-136.722351	1122.991577	549.432434	302.750763	1124.336182	322.838806	-113.329147	879.166443	427.939697	345.819458	873.286804	385.666901	113.385071	1033.039673	-608.831726	165.920074	854.049744	-581.102417	-32.959248
362.887634	18.709978	935.202881	417.982941	200.927750	931.221802	484.725800	-10.863923	497.332489	539.076355	178.990295	484.044495	521.190857	-6.921443	78.230202	577.339966	150.876877	91.268059	407.408417	-47.002937	1402.584839	496.545258	246.391434	1398.408569	382.189667	117.690315	1383.734619	385.071930	140.343002	1648.639648	425.555847	-136.682983	1123.053467	549.414795	302.885162	1124.285645	322.943665	-113.302788	879.243164	427.862061	345.945099	873.272095	385.714569	113.427147	1033.035645	-608.841797	165.931122	854.049377	-581.125793	-32.964287
362.983368	18.750496	935.221924	417.947174	201.001541	931.192200	484.687073	-10.824390	497.308533	538.975830	178.960785	484.008362	521.155090	-6.925997	78.204941	577.280518	150.837906	91.272079	407.541107	-46.862045	1402.651245	496.620453	246.572433	1398.360840	382.282013	117.835205	1383.773926	385.097382	140.471848	1648.706421	425.653625	-136.616348	1123.122681	549.402344	303.063599	1124.217163	323.066589	-113.272087	879.333008	427.768158	346.068451	873.239380	385.763489	113.501190	1033.030640	-608.879395	165.870667	854.037048	-581.172729	-32.990768
363.054718	18.771070	935.267395	417.876373	201.060394	931.175232	484.696960	-10.830711	497.271698	538.922119	178.999771	484.012573	521.156494	-6.941963	78.168541	577.274231	150.853729	91.263092	407.663422	-46.668907	1402.732300	496.670135	246.812439	1398.303101	382.553986	117.833267	1383.745850	385.027649	140.510223	1648.795410	425.741516	-136.540253	1123.233154	549.418823	303.282532	1124.148315	323.174561	-113.267609	879.434387	427.672729	346.176422	873.210083	385.804352	113.558495	1033.046143	-608.904968	165.862381	854.022644	-581.213318	-32.971046
363.172241	18.817863	935.284424	417.812897	201.151840	931.155334	484.709961	-10.808667	497.277954	538.821777	179.059372	484.007477	521.136169	-6.982629	78.152443	577.270752	150.828720	91.272484	407.869110	-46.545475	1402.848267	496.773285	246.999481	1398.268555	382.500397	118.120140	1383.827637	385.046967	140.559860	1648.852661	425.848175	-136.453644	1123.376709	549.395935	303.434967	1124.051636	323.290680	-113.268234	879.570374	427.577881	346.292114	873.171021	385.851685	113.636208	1033.045410	-608.942688	165.837173	854.008484	-581.243896	-33.042679
363.301605	18.847000	935.324768	417.758423	201.214874	931.130554	484.770599	-10.839695	497.287842	538.742065	179.073685	483.963959	521.126160	-6.988895	78.157707	577.232300	150.831421	91.289360	408.037506	-46.363300	1402.973267	496.818420	247.217407	1398.218262	382.605103	118.283890	1383.889893	384.983582	140.566788	1648.900391	425.926575	-136.375534	1123.546997	549.370605	303.620514	1123.968506	323.351593	-113.272430	879.720459	427.458496	346.440247	873.112305	385.890991	113.712013	1033.052124	-608.970947	165.866196	854.026733	-581.284607	-33.014816
363.381531	18.880386	935.369629	417.670532	201.292801	931.134949	484.776642	-10.769708	497.271515	538.668518	179.116837	484.007355	521.139832	-6.970615	78.155327	577.210876	150.810730	91.301941	408.266754	-46.204857	1403.117310	496.857605	247.458450	1398.189941	382.724884	118.423225	1383.941772	385.017334	140.602493	1648.966309	426.040436	-136.311340	1123.720093	549.358826	303.896973	1123.934448	323.455872	-113.275856	879.881653	427.333923	346.553040	873.088745	385.904358	113.779495	1033.077148	-608.974243	165.821335	854.039368	-581.288147	-33.020420
363.527832	18.914228	935.414917	417.603729	201.414764	931.131409	484.859741	-10.762967	497.308105	538.619324	179.161575	484.000763	521.184021	-6.973141	78.184959	577.182495	150.801590	91.311485	408.520721	-46.028252	1403.245850	496.864563	247.707611	1398.138794	382.830475	118.564903	1384.022949	384.972992	140.619141	1649.040771	426.147156	-136.218246	1123.889526	549.333191	304.152710	1123.881714	323.535126	-113.284958	880.040161	427.248657	346.683777	873.046448	385.940674	113.877922	1033.097046	-608.956238	165.837463	854.050964	-581.289917	-33.029953
363.653595	18.962858	935.460754	417.533691	201.465714	931.110046	484.902466	-10.722324	497.313354	538.588013	179.260056	484.004700	521.153870	-6.961318	78.192535	577.222168	150.843658	91.358414	408.776947	-45.838017	1403.376587	496.861572	247.974548	1398.107666	382.943787	118.708229	1384.069702	384.969452	140.654907	1649.091064	426.256531	-136.129074	1124.026855	549.259949	304.438782	1123.824097	323.608246	-113.316589	880.199524	427.125916	346.798035	872.990784	385.979980	113.956062	1033.108765	-608.951050	165.845551	854.070374	-581.288696	-33.016727
363.785187	18.993959	935.479004	417.456726	201.552292	931.084778	484.916138	-10.683777	497.290253	538.601318	179.335556	484.022461	521.110413	-6.957129	78.160980	577.260315	150.869156	91.348465	409.074585	-45.674984	1403.456787	496.806519	248.225677	1398.051392	383.094849	118.810432	1384.113403	385.000702	140.712006	1649.147217	426.378937	-136.068192	1124.138794	549.206970	304.726807	1123.804688	323.649780	-113.336540	880.342712	427.029907	346.916809	872.938110	386.025513	114.026955	1033.105713	-608.985901	165.835938	854.074158	-581.321350	-33.049458
363.894257	19.034199	935.511169	417.331940	201.697723	931.070557	484.938385	-10.638365	497.264496	538.529663	179.425949	484.004974	521.087280	-6.957053	78.126274	577.262146	150.867493	91.357155	409.397522	-45.540829	1403.528564	496.721375	248.529495	1398.009644	383.183136	118.930519	1384.166992	385.015747	140.748718	1649.187500	426.550812	-135.965805	1124.247925	549.093872	305.023895	1123.764526	323.695374	-113.388016	880.501221	426.882996	347.054779	872.879944	386.056335	114.125809	1033.116211	-608.997742	165.814728	854.059387	-581.324036	-33.059132
364.003479	19.065002	935.543335	417.194550	201.842911	931.057495	484.934967	-10.604361	497.226563	538.422668	179.444839	484.005676	521.009888	-6.942870	78.088524	577.232483	150.861130	91.336983	409.744232	-45.368046	1403.611328	496.612122	248.804596	1397.987305	383.283752	119.038986	1384.207275	385.073486	140.831070	1649.215210	426.756104	-135.817459	1124.306519	548.978271	305.345398	1123.707275	323.736298	-113.453522	880.660461	426.765564	347.196625	872.793396	386.084839	114.217659	1033.127563	-609.032776	165.809479	854.051392	-581.389160	-33.075146
364.156494	19.084528	935.557983	417.073761	201.975739	931.026367	484.940094	-10.552952	497.171326	538.389038	179.595291	484.009369	521.011475	-6.983955	78.082291	577.210632	150.670334	91.321655	410.109558	-45.219845	1403.683838	496.472473	249.101593	1397.944458	383.385162	119.114189	1384.232056	385.134674	140.752487	1649.227783	426.985199	-135.680038	1124.387207	548.798828	305.694366	1123.622559	323.729370	-113.509438	880.827576	426.621948	347.345062	872.674988	386.124146	114.303062	1033.119995	-609.083008	165.767593	854.014648	-581.432556	-33.105270
364.287384	19.097281	935.596252	416.907227	202.052185	930.995422	484.946411	-10.498638	497.168030	538.266174	179.604675	483.965881	520.968628	-6.950418	78.079651	577.234009	150.872559	91.357780	410.534851	-45.090229	1403.775635	496.302551	249.393906	1397.888306	383.471466	119.203949	1384.259521	385.207886	140.876541	1649.202393	427.270874	-135.503799	1124.460938	548.636230	306.121674	1123.606079	323.723236	-113.583015	881.002502	426.490021	347.479645	872.571167	386.119598	114.372986	1033.123291	-609.071716	165.785828	854.033203	-581.434143	-33.085400
364.274536	19.012291	935.693970	416.702393	202.105316	930.945923	484.954498	-10.453536	497.172394	538.162537	179.647217	483.945007	521.003235	-6.997399	78.131180	577.223877	150.884888	91.375694	411.010406	-44.982239	1403.837769	496.132507	249.684189	1397.824219	383.579773	119.289726	1384.277222	385.313141	140.928818	1649.221313	427.566315	-135.357147	1124.520996	548.428894	306.559631	1123.567871	323.685181	-113.640327	881.198608	426.358276	347.637085	872.474304	386.057343	114.416397	1033.147217	-609.059998	165.793610	854.043823	-581.438965	-33.078484
364.404541	19.043697	935.726013	416.501007	202.180954	930.899353	484.993439	-10.389468	497.178650	538.108398	179.725967	483.946625	520.950806	-6.909767	78.098106	577.214355	150.688934	91.325851	411.463745	-44.897926	1403.892212	495.900482	250.044067	1397.736816	383.643372	119.353027	1384.316162	385.401093	141.053436	1649.187866	427.909576	-135.201462	1124.552124	548.199219	306.940460	1123.522095	323.665588	-113.697739	881.378540	426.258209	347.800568	872.346680	386.037811	114.499229	1033.139526	-609.031555	165.798431	854.062500	-581.411133	-33.080708
364.730682	19.165285	935.687988	416.352417	202.333557	930.857361	485.001373	-10.331488	497.123138	538.023315	179.802826	483.924164	520.905151	-6.925159	78.083443	577.245911	150.915283	91.381302	411.930634	-44.749363	1403.964355	495.634583	250.397903	1397.675659	383.739960	119.432884	1384.344116	385.501160	141.213699	1649.131470	428.274017	-135.035400	1124.599121	548.017090	307.596375	1123.565063	323.615936	-113.751907	881.581360	426.047852	348.004730	872.280029	386.114594	114.629745	1033.099243	-609.007996	165.828613	854.088562	-581.405884	-33.048977
364.917389	19.180849	935.709534	416.152222	202.449402	930.805908	485.017883	-10.293784	497.101318	537.949219	179.892670	483.913361	520.885742	-6.919853	78.068939	577.263550	150.960831	91.378845	412.485077	-44.643112	1404.035767	495.344696	250.726959	1397.598877	383.832672	119.489563	1384.349487	385.617798	141.384781	1649.067871	428.705505	-134.859222	1124.656982	547.752625	308.201355	1123.559937	323.579712	-113.834084	881.786011	425.908295	348.156677	872.137817	386.126038	114.718651	1033.084229	-609.020935	165.815674	854.066772	-581.430725	-33.065815
365.056427	19.202686	935.740540	415.880463	202.587128	930.783020	484.992737	-10.211173	497.038574	537.854309	179.972687	483.924133	520.870728	-6.933075	78.059402	577.262939	150.964035	91.379929	413.101044	-44.513180	1404.137695	495.000824	251.103790	1397.527954	383.907440	119.533005	1384.369141	385.736237	141.558441	1649.001953	429.115234	-134.738327	1124.690186	547.312500	308.403320	1123.431396	323.576141	-113.911987	882.027832	425.675293	348.321381	871.957397	386.115936	114.799904	1033.090698	-609.042297	165.781265	854.052673	-581.477234	-33.086113
365.223969	19.177214	935.780457	415.624023	202.740234	930.760498	484.949554	-10.107818	496.984863	537.809814	180.130096	483.906281	520.781982	-6.895450	77.984299	577.265991	151.044540	91.404503	413.826904	-44.325798	1404.256836	494.680176	251.503555	1397.478394	383.985992	119.558571	1384.408203	385.844391	141.741150	1648.931274	429.578827	-134.558411	1124.682007	547.089478	309.159027	1123.479004	323.546631	-113.990349	882.296692	425.373840	348.464386	871.840088	386.113861	114.872231	1033.100830	-609.077332	165.775757	854.044983	-581.495850	-33.074345
365.429718	19.100941	935.819946	415.362488	202.773422	930.695557	485.010406	-10.074841	496.971558	537.703186	180.304199	483.917725	520.775574	-6.885653	77.992599	577.310608	151.103271	91.406860	414.413940	-44.293568	1404.306030	494.356995	251.871246	1397.422852	384.056488	119.603729	1384.435547	385.939880	141.954819	1648.850830	430.095673	-134.365784	1124.733643	546.720764	309.697479	1123.431030	323.537964	-114.087013	882.531494	425.189728	348.621521	871.639526	386.097412	114.890984	1033.087036	-609.110413	165.768417	854.031982	-581.523987	-33.105686
365.638763	19.041918	935.844788	415.101501	202.836914	930.619629	485.053680	-10.022474	496.966888	537.584961	180.445007	483.882477	520.764160	-6.887470	77.990143	577.306274	151.161636	91.406403	415.118195	-44.167309	1404.377441	493.984650	252.276703	1397.364014	384.126617	119.611641	1384.464233	386.064148	142.179626	1648.754028	430.642792	-134.214951	1124.736938	546.261108	310.193726	1123.380005	323.521667	-114.183250	882.789978	424.943909	348.801178	871.484497	386.088440	114.929771	1033.060791	-609.124878	165.751785	854.036377	-581.511108	-33.112698
365.816620	18.993126	935.912354	414.828064	202.946213	930.570190	485.094696	-9.974619	496.952728	537.497925	180.695160	483.921326	520.755615	-6.884320	77.998146	577.381775	151.237488	91.425201	415.860443	-44.004860	1404.363525	493.625793	252.657318	1397.301514	384.202606	119.636559	1384.486694	386.249298	142.457672	1648.620361	431.244629	-134.061493	1124.747314	545.760010	310.657837	1123.337646	323.524231	-114.285988	883.044617	424.673645	349.012146	871.341858	386.076355	115.000023	1033.069824	-609.119690	165.791992	854.041382	-581.524414	-33.083961
366.047455	18.928047	935.919495	414.567505	203.034698	930.523499	485.130707	-9.921865	496.956268	537.314331	180.861938	483.894806	520.728210	-6.838353	77.993454	577.385254	151.299026	91.436554	416.578400	-43.898689	1404.417847	493.261169	253.029419	1397.248657	384.268982	119.645943	1384.506592	386.308960	142.690109	1648.583130	431.900482	-133.844788	1124.741333	545.347717	311.249207	1123.323730	323.599487	-114.394043	883.262085	424.350739	349.200897	871.255798	386.066589	115.024925	1033.049683	-609.094360	165.821518	854.062683	-581.519714	-33.075638
366.242096	18.885397	935.965576	414.255676	203.202148	930.489502	485.150574	-9.878843	496.933929	537.204651	181.076981	483.927795	520.650269	-6.797137	77.984909	577.429199	151.376495	91.464180	417.285858	-43.768913	1404.451904	492.862244	253.418167	1397.228149	384.343994	119.648781	1384.555542	386.449127	142.964813	1648.545044	432.509125	-133.728592	1124.729126	544.813538	311.827789	1123.338745	323.698883	-114.471649	883.489197	423.947296	349.450684	871.182068	386.049805	115.103546	1033.056885	-609.085510	165.806946	854.072205	-581.476807	-33.108074
366.445953	18.831814	936.005981	413.939117	203.267044	930.425964	485.189026	-9.802304	496.897278	537.080078	181.276825	483.926056	520.623230	-6.785187	77.959488	577.472534	151.428986	91.476509	417.995209	-43.600857	1404.449097	492.500793	253.805878	1397.216309	384.426086	119.673409	1384.593506	386.558624	143.230591	1648.500244	433.195770	-133.578369	1124.715820	544.241089	312.234406	1123.331787	323.825043	-114.584572	883.701355	423.601105	349.670624	871.048218	386.023285	115.143326	1033.045166	-609.102478	165.814545	854.080872	-581.515198	-33.072872
366.671783	18.754152	936.049927	413.625732	203.269379	930.376892	485.201843	-9.686523	496.855591	536.923584	181.429688	483.929901	520.577698	-6.765429	77.944252	577.506836	151.521423	91.515480	418.722137	-43.451206	1404.482300	492.130737	254.197296	1397.220093	384.536285	119.710724	1384.636841	386.674042	143.592621	1648.441895	433.861298	-133.439026	1124.722046	543.675720	312.869690	1123.337158	323.977966	-114.754005	883.934204	423.255981	349.846802	870.920654	386.021851	115.131271	1033.043213	-609.124268	165.793518	854.085022	-581.549133	-33.069374
366.892914	18.748581	936.085205	413.326660	203.353104	930.329407	485.230896	-9.584157	496.833832	536.799988	181.636841	483.899109	520.471069	-6.738519	77.920357	577.501770	151.559311	91.518127	419.440643	-43.259380	1404.504395	491.727570	254.625015	1397.190796	384.642609	119.779648	1384.680054	386.802032	143.768875	1648.384033	434.532227	-133.306458	1124.746704	543.028687	313.359833	1123.285278	324.144257	-114.924416	884.158936	422.768585	350.120361	870.775085	386.023621	115.191292	1033.037964	-609.186951	165.768845	854.059265	-581.576355	-33.104149
367.112122	18.730453	936.130371	412.972931	203.507492	930.322998	485.256287	-9.468244	496.829224	536.640747	181.873795	483.902100	520.420044	-6.699344	77.914848	577.540222	151.638016	91.545586	420.181519	-43.054485	1404.611328	491.397034	255.055511	1397.137085	384.760620	119.857101	1384.718262	386.859619	144.085266	1648.362915	435.256836	-133.091110	1124.803711	542.438293	314.020050	1123.202759	324.398010	-115.089699	884.391235	422.255035	350.362030	870.592407	386.003143	115.259178	1033.059326	-609.202454	165.746353	854.052002	-581.588379	-33.098324
367.372498	18.682745	936.178528	412.647644	203.623062	930.276855	485.390472	-9.394526	496.860138	536.462341	182.035721	483.899933	520.393066	-6.689174	77.895363	577.536072	151.661072	91.563301	420.917572	-42.865410	1404.663086	491.080475	255.508469	1397.071045	384.887482	119.965820	1384.765991	386.940002	144.221100	1648.281738	435.949921	-132.931747	1124.861694	541.849182	314.741272	1123.080566	324.689880	-115.287582	884.648376	421.689301	350.576965	870.452026	386.013702	115.317062	1033.061035	-609.215393	165.765366	854.046570	-581.584290	-33.101768
367.615112	18.595324	936.252380	412.320038	203.681793	930.207031	485.518188	-9.337200	496.866608	536.538086	182.397079	483.967041	520.397156	-6.661624	77.920067	577.673462	151.813629	91.582230	421.652344	-42.615978	1404.724609	490.757324	255.968292	1396.974487	385.017059	120.060814	1384.805420	387.064697	144.585083	1648.197754	436.712799	-132.709549	1124.912476	541.348816	315.548950	1123.051270	324.986115	-115.520714	884.880737	421.110077	350.807098	870.380371	386.013245	115.354439	1033.062500	-609.210571	165.780624	854.041809	-581.579773	-33.101460
367.858276	18.539429	936.319824	412.020203	203.718750	930.164001	485.614532	-9.255559	496.859589	536.223694	182.444550	483.946777	520.346375	-6.626207	77.890266	577.570190	151.762314	91.584206	422.389191	-42.377735	1404.767090	490.470398	256.428772	1396.908569	385.163422	120.181854	1384.846558	387.152893	144.717834	1648.125244	437.473083	-132.532486	1125.024170	540.802795	316.376831	1122.987183	325.340027	-115.778244	885.083435	420.574890	351.072601	870.278381	386.011688	115.384399	1033.074097	-609.201660	165.786713	854.053772	-581.583862	-33.070229
368.108643	18.533575	936.347229	411.705658	203.815781	930.138367	485.622742	-9.092080	496.813049	536.174194	182.671570	483.970032	520.250061	-6.597864	77.869606	577.577759	151.823090	91.623718	423.079407	-42.083607	1404.782227	490.173492	256.899994	1396.832642	385.260040	120.311577	1384.890137	387.254974	144.961761	1648.010254	438.214813	-132.328644	1125.082886	540.235535	317.023560	1122.907959	325.737244	-115.989525	885.307739	419.733124	351.174164	870.103088	385.997467	115.440071	1033.075317	-609.216919	165.795105	854.063232	-581.579041	-33.059868
368.353424	18.534250	936.380493	411.352478	203.912491	930.103027	485.648468	-8.968825	496.756012	536.095459	182.837234	483.996826	520.168274	-6.570566	77.855568	577.596191	151.877579	91.657822	423.747955	-41.779671	1404.836670	489.883911	257.370575	1396.757324	385.388519	120.462624	1384.918823	387.352417	145.238663	1647.895508	438.949158	-132.116074	1125.128174	539.585938	317.742859	1122.747192	326.202271	-116.272736	885.493652	419.174713	351.528839	870.036560	385.974854	115.503563	1033.074829	-609.269226	165.805237	854.076416	-581.617920	-33.061920
368.646576	18.517326	936.380432	411.047943	203.979492	930.044128	485.680298	-8.872335	496.729492	536.028625	183.007492	484.003418	520.098267	-6.531691	77.812042	577.576355	151.895050	91.645348	424.405334	-41.520607	1404.905518	489.604095	257.880493	1396.668457	385.528107	120.632858	1384.922363	387.411652	145.485092	1647.874878	439.723175	-131.917603	1125.205933	538.922668	318.250793	1122.580811	326.705231	-116.566940	885.665894	418.232452	351.667847	869.815491	385.979950	115.543358	1033.045166	-609.276001	165.776825	854.069702	-581.622986	-33.067318
368.889099	18.431873	936.429504	410.750763	204.027603	929.946838	485.689514	-8.788816	496.692932	535.902161	183.136307	483.986969	520.031494	-6.513968	77.815704	577.579285	151.906113	91.651634	425.015228	-41.201035	1404.945679	489.332916	258.383484	1396.618530	385.643921	120.810852	1384.954346	387.505585	145.779175	1647.798828	440.485321	-131.720047	1125.313721	538.250977	318.872833	1122.512817	327.266144	-116.835899	885.802368	417.337646	351.866455	869.703308	385.993927	115.579742	1033.020264	-609.292969	165.791931	854.071533	-581.665466	-33.033718
369.134003	18.368263	936.478394	410.347382	203.984604	929.816589	485.716675	-8.690204	496.665039	535.803528	183.285522	483.980682	520.021301	-6.494623	77.793900	577.593201	151.969116	91.651802	425.644318	-40.862072	1404.966431	489.054871	258.858521	1396.531494	385.742767	121.059624	1384.960693	387.602356	146.013123	1647.741699	441.228394	-131.507751	1125.370239	537.596741	319.452240	1122.372925	327.871246	-117.069412	885.947815	416.446747	352.085236	869.642578	385.937683	115.603745	1032.977051	-609.331482	165.777115	854.042786	-581.676636	-33.051113
369.412170	18.319744	936.518250	409.978699	203.816406	929.602478	485.738739	-8.583242	496.621002	535.584351	183.317429	483.928589	519.958435	-6.473978	77.766685	577.526001	151.937057	91.634117	426.291321	-40.528259	1405.005249	488.810883	259.385529	1396.429443	385.880798	121.272202	1384.987183	387.694733	146.406662	1647.659912	442.016632	-131.329086	1125.473511	536.938110	320.039948	1122.210449	328.562622	-117.369438	886.049561	415.638794	352.365906	869.617981	385.888672	115.622253	1032.884033	-609.339233	165.785690	854.056030	-581.667664	-33.044151
369.607758	18.326452	936.582275	409.645233	204.097885	929.593384	485.739716	-8.482215	496.576324	535.525146	183.515686	483.968323	519.909241	-6.471131	77.761879	577.542908	151.957703	91.691521	426.888489	-40.191631	1405.040405	488.473572	259.975311	1396.348999	385.990997	121.484451	1384.995239	387.799469	146.747116	1647.608398	442.780334	-131.110489	1125.600586	536.255310	320.627991	1122.068115	329.273895	-117.658943	886.128723	414.697357	352.570007	869.589600	385.877869	115.775612	1032.913330	-609.331177	165.820236	854.054260	-581.673462	-33.029961
369.878876	18.300022	936.648071	409.483398	204.283554	929.578308	485.741882	-8.377996	496.527985	535.541443	183.703262	484.012573	519.889465	-6.488631	77.759605	577.589050	152.032471	91.719681	427.479736	-39.814640	1405.087158	488.212616	260.490173	1396.283813	386.109528	121.731194	1384.995605	387.879639	147.024857	1647.594849	443.545380	-130.939224	1125.689697	535.656067	321.183563	1121.958740	330.064972	-117.952469	886.201599	413.699707	352.739044	869.553833	385.961029	115.878609	1032.938599	-609.341064	165.844528	854.078064	-581.674194	-32.994480
370.150940	18.236647	936.716187	409.366577	204.387848	929.530090	485.789246	-8.335742	496.523041	535.531982	183.921051	484.024841	519.830383	-6.482266	77.772163	577.629395	152.067047	91.747246	428.068298	-39.433041	1405.176636	487.961304	261.028473	1396.236816	386.230225	121.971046	1385.003418	387.991272	147.380447	1647.526733	444.310974	-130.751404	1125.828247	535.027466	321.803284	1121.849365	330.902527	-118.234077	886.276123	412.685181	352.903717	869.531677	386.065430	115.943893	1032.947510	-609.374390	165.822311	854.082764	-581.674866	-33.028072
370.454285	18.212406	936.760071	409.287323	204.462097	929.460571	485.820282	-8.268317	496.506470	535.563904	184.079910	484.012939	519.818848	-6.467396	77.747658	577.660339	152.111694	91.747757	428.636536	-39.071476	1405.225830	487.804199	261.492645	1396.136841	386.278839	122.167854	1385.012207	388.064392	147.791611	1647.483154	445.070740	-130.505264	1125.947632	534.345398	322.347198	1121.667358	331.730835	-118.562355	886.368286	411.681366	353.076660	869.514160	386.203857	116.014084	1032.933594	-609.365662	165.844849	854.100891	-581.675598	-33.007793
370.725983	18.288809	936.799805	409.107330	204.736237	929.478821	485.829895	-8.177521	496.478546	535.555847	184.199631	484.026886	519.766602	-6.445127	77.719719	577.713013	152.136292	91.735641	429.209595	-38.684742	1405.272949	487.460114	262.103149	1396.100342	386.408203	122.432861	1385.043579	388.151459	148.150467	1647.423828	445.863739	-130.300598	1126.125000	533.651062	322.922821	1121.585815	332.623169	-118.850182	886.444763	410.636658	353.244324	869.529602	386.291718	116.178444	1032.964600	-609.387756	165.816132	854.075073	-581.682251	-33.024097
370.957672	18.409224	936.846558	408.832275	205.016541	929.543579	485.808990	-8.044111	496.428436	535.584534	184.413132	484.033234	519.679626	-6.395340	77.703743	577.734497	152.000992	91.706421	429.751892	-38.275665	1405.361328	487.227295	262.599945	1396.016113	386.495514	122.724373	1385.069580	388.222504	148.524963	1647.417480	446.635986	-130.036621	1126.216064	533.037781	323.486908	1121.447510	333.520172	-119.250755	886.403687	409.587433	353.379395	869.551514	386.320862	116.345161	1033.023804	-609.407227	165.831329	854.081055	-581.706482	-33.003727
371.147369	18.512192	936.909607	408.463257	205.033371	929.553894	485.771545	-7.893996	496.407501	535.473694	184.515778	484.022919	519.578247	-6.376986	77.668495	577.788574	152.207169	91.754921	430.260925	-37.887627	1405.443115	487.030487	263.136505	1395.950806	386.579224	122.999283	1385.094482	388.347809	148.946198	1647.339600	447.467224	-129.788727	1126.388184	532.440857	324.117432	1121.295044	334.518616	-119.522858	886.464050	408.499725	353.515411	869.566406	386.272675	116.416458	1033.061401	-609.443604	165.840637	854.069275	-581.709534	-32.998711
371.360199	18.617821	936.988342	408.231018	205.160370	929.545776	485.707886	-7.720148	496.362122	535.450073	184.648254	484.035065	519.465332	-6.337920	77.679085	577.776367	152.083481	91.742126	430.798950	-37.484543	1405.504272	486.782715	263.654114	1395.881104	386.682190	123.292465	1385.105835	388.436523	149.297211	1647.322754	448.290894	-129.558090	1126.580322	531.819519	324.754028	1121.206299	335.523590	-119.713608	886.545349	407.427002	353.660828	869.651794	386.300171	116.562927	1033.096558	-609.453796	165.880356	854.087219	-581.709229	-32.958447
371.626434	18.664598	937.061401	408.104919	205.233429	929.477966	485.760254	-7.669863	496.353088	535.427368	184.851974	484.041595	519.460938	-6.325713	77.677872	577.825989	152.296539	91.784836	431.299042	-37.057068	1405.587402	486.581390	264.168610	1395.837280	386.785858	123.592964	1385.142334	388.541534	149.737854	1647.283691	449.127808	-129.294968	1126.748413	531.216125	325.355988	1121.115845	336.560791	-119.949600	886.616089	406.276947	353.772064	869.717834	386.373444	116.689445	1033.096191	-609.446289	165.874496	854.087036	-581.689941	-32.957184
371.869720	18.746544	937.125244	407.941772	205.363388	929.458130	485.710938	-7.558782	496.332245	535.399780	185.045151	484.083862	519.443115	-6.314981	77.680161	577.878845	152.346298	91.812630	431.746124	-36.661148	1405.687500	486.365417	264.690796	1395.799561	386.894562	123.877350	1385.180664	388.631958	150.208252	1647.255127	449.938904	-129.051102	1126.894165	530.610229	325.943420	1120.986328	337.585022	-120.150505	886.704407	405.190460	353.884583	869.777344	386.441589	116.825912	1033.117676	-609.474243	165.871170	854.090027	-581.706909	-32.970097
372.068542	18.879625	937.185730	407.666351	205.688553	929.503052	485.654846	-7.420192	496.290253	535.313416	185.221619	484.077484	519.395569	-6.297661	77.678139	577.879150	152.400711	91.821068	432.235687	-36.218113	1405.759277	486.175262	265.186493	1395.747559	386.988342	124.157433	1385.207520	388.707581	150.642395	1647.213379	450.808807	-128.796570	1127.082153	529.972290	326.550842	1120.845093	338.665222	-120.398384	886.738220	404.062531	354.013397	869.881165	386.455841	117.039742	1033.172974	-609.462463	165.895035	854.101013	-581.717651	-32.961163
372.290863	19.007154	937.225403	407.471069	205.965698	929.527649	485.641754	-7.325824	496.282715	535.281250	185.394196	484.087097	519.592407	-6.328523	77.695221	577.932617	152.453644	91.827339	432.660980	-35.826763	1405.832153	485.962372	265.699768	1395.700928	387.159119	124.559174	1385.262085	388.772736	151.172363	1647.184448	451.618683	-128.533783	1127.213501	529.393250	327.155792	1120.739624	339.741791	-120.607170	886.781128	402.929474	354.111176	869.950439	386.496155	117.233711	1033.206421	-609.481445	165.885941	854.089783	-581.723083	-32.959999
372.514709	19.166830	937.258667	407.314606	206.159363	929.512878	485.574341	-7.175860	496.219299	535.223022	185.560165	484.071594	519.503906	-6.290249	77.677773	577.957947	152.494904	91.843887	433.111542	-35.368187	1405.885376	485.818176	266.199493	1395.621338	387.173248	124.788773	1385.283325	388.850952	151.680420	1647.114258	452.482941	-128.237762	1127.343018	528.788452	327.728271	1120.635864	340.852875	-120.818657	886.775146	401.858429	354.208221	870.070007	386.542419	117.425919	1033.215332	-609.510132	165.886307	854.094177	-581.748596	-32.952892
372.730469	19.298849	937.293640	407.189362	206.347687	929.484863	485.534393	-7.030640	496.196075	535.177063	185.714798	484.062042	519.465637	-6.297233	77.664429	577.982910	152.538879	91.855301	433.533997	-34.928062	1405.960693	485.666168	266.721466	1395.558472	387.226715	125.094101	1385.333740	388.904816	152.197281	1647.084717	453.343781	-127.969467	1127.522583	528.168579	328.231384	1120.513672	341.988922	-121.044930	886.802917	400.676300	354.304199	870.147827	386.608704	117.608246	1033.218506	-609.531616	165.877640	854.094299	-581.743530	-32.949162
372.994110	19.344330	937.344299	407.199402	206.262222	929.347290	485.585754	-6.925681	496.182770	535.166382	185.889816	484.038849	519.464844	-6.265104	77.675606	578.047424	152.598343	91.847725	433.893494	-34.493347	1406.019531	485.491241	267.277740	1395.485229	387.527679	125.291748	1385.297729	388.962067	152.699310	1647.051270	454.239014	-127.681107	1127.667236	527.610046	328.811279	1120.358765	343.337006	-121.292984	886.786438	399.590881	354.405884	870.216614	386.730042	117.690216	1033.169556	-609.512512	165.884995	854.090942	-581.738892	-32.926285
373.180634	19.551191	937.390015	406.998352	206.645462	929.401001	485.556885	-6.736619	496.157745	535.174377	186.075638	484.055664	519.385376	-6.249133	77.663933	578.075195	152.620514	91.866554	434.294098	-34.074055	1406.074097	485.340881	267.798065	1395.409546	387.604004	125.661613	1385.301392	389.018860	153.191849	1647.021240	455.070435	-127.347466	1127.810913	526.993286	329.323120	1120.151001	344.383087	-121.456818	886.811890	398.470764	354.487671	870.283752	386.763275	117.962189	1033.221802	-609.517944	165.936752	854.090759	-581.743774	-32.914169
373.387482	19.700672	937.424622	406.868866	206.912552	929.392517	485.563202	-6.593873	496.151611	535.184998	186.248749	484.079315	519.369995	-6.227664	77.698647	578.107056	152.657959	91.843361	434.691833	-33.662621	1406.129883	485.226440	268.266174	1395.340576	387.541565	126.259056	1385.418701	389.057007	153.695343	1646.977051	455.991943	-127.079231	1127.957886	526.425964	329.802307	1120.001221	345.694427	-121.625549	886.749451	397.375458	354.590271	870.336182	386.807709	118.183342	1033.234375	-609.524109	165.935913	854.098511	-581.734558	-32.909191
373.443207	20.040688	937.473328	406.386597	207.845139	929.637512	485.510864	-6.352263	496.094879	535.214722	186.439377	484.204590	519.279114	-6.179953	77.650192	578.167480	152.703156	91.857681	435.065979	-33.240089	1406.197754	485.104950	268.744873	1395.229858	387.633453	126.635269	1385.413696	389.049316	154.309326	1646.924805	456.869415	-126.726921	1128.112183	525.896118	330.295227	1119.862061	346.860016	-121.833878	886.733887	396.285034	354.675964	870.383545	386.703705	118.671730	1033.391968	-609.504883	165.963440	854.103699	-581.713989	-32.905079
373.710083	20.032635	937.515686	406.489227	207.613754	929.388611	485.563446	-6.227489	496.109802	535.210205	186.529968	484.138367	519.254333	-6.113344	77.680710	578.166016	152.717972	91.833130	435.451355	-32.784809	1406.228271	485.006348	269.240234	1395.096802	387.723969	126.957657	1385.395874	389.052856	154.781738	1646.887695	457.740387	-126.322121	1128.194824	525.301208	330.780701	1119.652588	347.933472	-121.914825	886.743530	395.271545	354.974335	870.386230	386.837097	118.718384	1033.278931	-609.508240	165.948380	854.106995	-581.713684	-32.902252
373.835907	20.315910	937.529785	406.172546	208.197189	929.507446	485.569214	-6.012984	496.096619	535.187683	186.663330	484.167328	519.221802	-6.111979	77.671738	578.157654	152.765060	91.848549	435.860352	-32.373806	1406.255249	484.886383	269.726624	1394.990234	387.741425	127.212242	1385.352905	389.098480	155.446686	1646.782715	458.614227	-125.980835	1128.319458	524.822998	331.269958	1119.468750	349.223267	-122.080574	886.693481	394.157501	354.830231	870.499878	386.805511	119.069870	1033.351440	-609.500916	165.942612	854.104736	-581.692993	-32.884975
373.976624	20.550953	937.565979	405.982941	208.578568	929.518433	485.535858	-5.759709	496.075317	535.132507	186.750076	484.156586	519.115051	-6.049543	77.659325	578.150696	152.792404	91.840988	436.241608	-31.958160	1406.295044	484.750153	270.239960	1394.892334	387.917053	127.598595	1385.355591	389.061279	155.965790	1646.714844	459.489471	-125.570442	1128.420288	524.316040	331.713654	1119.269409	350.300323	-122.185806	886.656982	393.144470	354.874939	870.501099	386.824493	119.374756	1033.376587	-609.529541	165.954208	854.121155	-581.684448	-32.890118
374.122986	20.787760	937.569031	405.823639	208.898056	929.502686	485.548004	-5.532760	496.065521	535.180664	186.918762	484.192169	519.044983	-6.021141	77.675461	578.723572	153.220825	91.883667	436.659332	-31.536409	1406.334961	484.683777	270.773926	1394.800537	388.027496	127.940086	1385.331421	389.026489	156.639938	1646.618530	460.374023	-125.214569	1128.516479	523.823181	332.184174	1119.095825	351.466217	-122.273430	886.609741	392.163208	354.949890	870.572327	386.851135	119.650101	1033.371460	-609.554321	165.969727	854.109070	-581.697632	-32.883148
374.154663	21.155807	937.587952	405.400391	209.763718	929.647156	485.422089	-5.189754	496.012848	535.196716	187.117569	484.273071	518.891113	-5.952827	77.640564	578.758606	153.280472	91.850403	437.033142	-31.129301	1406.345459	484.565308	271.233521	1394.677368	388.118073	128.238266	1385.323120	388.944641	157.232147	1646.544312	461.207672	-124.798378	1128.581909	523.338074	332.668762	1118.908325	352.553589	-122.360672	886.550781	391.179108	354.976410	870.570923	386.744629	120.165833	1033.460693	-609.535645	166.002396	854.132935	-581.704895	-32.872356
374.282349	21.431490	937.594910	405.225647	210.195007	929.664063	485.579193	-5.080960	496.035950	534.713013	186.429565	484.097961	518.918579	-5.927794	77.662903	577.902893	152.671585	91.777748	437.451843	-30.741215	1406.361206	484.476654	271.729340	1394.556885	388.240356	128.562271	1385.287354	388.881287	157.861481	1646.445801	462.074829	-124.387146	1128.665283	522.888000	333.173950	1118.729736	353.674316	-122.415688	886.513916	390.243469	355.030273	870.589539	386.752167	120.500282	1033.474487	-609.532776	165.996368	854.136536	-581.669556	-32.848461
374.382019	21.620539	937.607666	405.064453	210.608261	929.629700	485.605499	-4.866138	496.031189	535.299744	187.401566	484.298553	518.856445	-5.886736	77.667732	578.196960	152.920227	91.813339	437.894836	-30.324556	1406.359375	484.375946	272.213928	1394.449219	388.353333	128.874130	1385.247925	388.777893	158.505951	1646.348511	462.906158	-123.991020	1128.694702	522.445068	333.636200	1118.547485	354.772095	-122.458359	886.418518	389.370148	355.088562	870.554382	386.759613	120.810463	1033.464355	-609.579102	165.968536	854.095947	-581.694702	-32.866905
374.492279	21.848373	937.632385	404.932465	210.963730	929.610046	485.637665	-4.653294	496.022766	535.430664	187.669693	484.356995	518.782959	-5.826309	77.662071	578.314636	153.037064	91.790047	438.317474	-29.941744	1406.366699	484.302704	272.663788	1394.346680	388.490723	129.189545	1385.195313	388.687988	159.190338	1646.210449	463.734589	-123.624870	1128.760010	521.951599	334.088379	1118.359009	355.840607	-122.520775	886.375793	388.514313	355.156525	870.575684	386.772278	121.114799	1033.467041	-609.558533	165.970871	854.098450	-581.684204	-32.870613
374.578400	22.098021	937.641479	404.784027	211.310013	929.600281	485.634949	-4.426712	496.044403	535.563477	187.916122	484.359558	518.796082	-5.816426	77.703392	578.405273	153.100662	91.795273	438.752960	-29.550919	1406.375854	484.226746	273.154053	1394.248901	388.611359	129.497696	1385.162109	388.578827	159.812073	1646.132202	464.553741	-123.173805	1128.811157	521.522400	334.575439	1118.214722	356.847137	-122.515755	886.297852	387.737549	355.173981	870.606201	386.765533	121.412811	1033.467407	-609.546875	165.977524	854.113159	-581.672791	-32.858341
374.757507	22.208548	937.682861	404.903503	211.158722	929.471802	485.649475	-4.251212	496.068420	535.621155	188.140167	484.321350	518.759399	-5.749432	77.687279	578.432068	153.146439	91.801537	439.187225	-29.136793	1406.371216	484.144958	273.609497	1394.156128	388.931427	129.646164	1385.072021	388.441254	160.564148	1646.011230	465.348145	-122.754845	1128.844971	521.126953	334.961365	1118.062378	357.918152	-122.544556	886.236694	386.948334	355.241516	870.629944	386.904053	121.489258	1033.418945	-609.553894	165.972275	854.127014	-581.677612	-32.866749
374.800171	22.599077	937.677246	404.575439	212.002853	929.570374	485.539490	-3.983687	496.013031	535.694214	188.391174	484.359070	518.689209	-5.724456	77.712318	578.419678	153.138153	91.746765	439.654266	-28.766533	1406.398193	484.131927	274.059479	1394.050415	389.075928	129.930878	1385.047974	388.265137	161.269821	1645.890259	466.163086	-122.301918	1128.887085	520.730286	335.406921	1117.930420	358.886688	-122.506882	886.209534	386.227661	355.317139	870.656616	386.809937	122.027008	1033.470581	-609.541077	165.994141	854.134460	-581.670166	-32.833603
375.018951	22.801971	937.709534	404.709259	211.913666	929.502075	485.544159	-3.799535	496.018921	535.690125	188.547501	484.284851	518.657532	-5.679237	77.728630	578.476074	153.204285	91.772346	440.131256	-28.435720	1406.427856	484.130646	274.457764	1394.012085	389.245758	130.196579	1385.054443	388.110840	162.109024	1645.695679	466.946198	-121.932594	1128.976440	520.331909	335.818665	1117.865845	359.866089	-122.494255	886.166077	385.598358	355.376221	870.657532	386.984589	122.143135	1033.449707	-609.554138	166.005875	854.127014	-581.686279	-32.833878
375.131592	23.094322	937.739136	404.632233	212.217926	929.487305	485.462585	-3.599181	495.998199	535.650085	188.742188	484.281921	518.577454	-5.646090	77.738068	578.441467	153.189026	91.739029	440.698730	-28.107969	1406.462402	484.163483	274.803986	1393.953369	389.233032	130.587189	1385.148193	387.882965	162.828369	1645.549072	467.730896	-121.474190	1128.995728	519.982910	336.162598	1117.749634	360.814392	-122.440163	886.126038	384.953766	355.433563	870.670532	387.026459	122.457909	1033.457031	-609.574280	165.997406	854.125183	-581.690552	-32.840710
375.258698	23.399963	937.772522	404.523193	212.542603	929.506531	485.412903	-3.411161	495.953674	535.633789	188.959671	484.243896	518.551086	-5.604252	77.738716	578.482483	153.226151	91.758873	441.246857	-27.762047	1406.466309	484.202423	275.203522	1393.883667	389.480591	130.808578	1385.154907	387.651703	163.720016	1645.324219	468.480469	-121.087860	1129.042480	519.658936	336.517639	1117.618896	361.734009	-122.402397	886.105713	384.378204	355.503357	870.683289	387.077362	122.770073	1033.484619	-609.587769	165.978851	854.110779	-581.692566	-32.839954
375.367432	23.633175	937.812805	404.446838	212.909622	929.525635	485.392334	-3.222633	495.936462	535.552246	189.115021	484.216766	518.547241	-5.586118	77.721542	578.466614	153.272491	91.747887	441.769928	-27.442282	1406.473755	484.244537	275.597565	1393.798828	389.920258	130.906586	1385.058350	387.401398	164.573135	1645.125977	469.217865	-120.670013	1129.065186	519.369324	336.929199	1117.525024	362.611359	-122.294174	886.060120	383.825409	355.571594	870.696472	387.127930	123.069984	1033.515381	-609.594727	165.968872	854.105774	-581.691162	-32.829178
375.466187	23.961884	937.819275	404.240906	213.482346	929.578003	485.326752	-3.023180	495.903992	535.524170	189.312225	484.255341	518.497131	-5.553923	77.718506	578.535645	153.348068	91.746796	442.373962	-27.124550	1406.462769	484.333618	275.935272	1393.722412	389.943604	131.249908	1385.098755	387.120972	165.191742	1644.938354	469.949097	-120.273453	1129.115845	519.068481	337.269836	1117.372559	363.386505	-122.300728	886.072388	383.308624	355.649658	870.685608	387.122131	123.478737	1033.548096	-609.593811	165.979813	854.110535	-581.702393	-32.848331
375.559998	24.222948	937.863220	404.185059	213.828506	929.582031	485.313721	-2.813625	495.909058	535.442444	189.490280	484.230835	518.466980	-5.550801	77.749817	578.529968	153.416229	91.718941	442.894104	-26.773958	1406.498413	484.409546	276.323883	1393.635742	390.145752	131.488495	1385.066284	386.888306	166.149689	1644.719849	470.696991	-119.840492	1129.109131	518.830566	337.578217	1117.290771	364.194000	-122.149101	886.042603	382.842102	355.783569	870.653870	387.192749	123.791351	1033.573120	-609.567505	165.982269	854.109680	-581.694153	-32.818073
375.711975	24.493952	937.897888	404.161224	214.141296	929.578308	485.297424	-2.614254	495.903015	535.451050	189.742767	484.230286	518.400391	-5.513695	77.772545	578.552307	153.503555	91.744850	443.414673	-26.482229	1406.505493	484.477753	276.707031	1393.529297	390.342255	131.733292	1385.013916	386.651825	167.020065	1644.497803	471.392120	-119.479561	1129.129639	518.604431	337.842255	1117.175049	364.979156	-122.090134	886.050598	382.405548	355.903931	870.587341	387.287109	124.095375	1033.588745	-609.576233	165.984818	854.110596	-581.680542	-32.823273
375.869324	24.750029	937.897461	404.143707	214.371078	929.540344	485.312927	-2.469038	495.920929	535.435547	189.923920	484.209656	518.338623	-5.444194	77.811226	578.518494	153.533585	91.718201	443.883209	-26.118811	1406.500610	484.513245	277.107452	1393.396362	390.562408	131.997635	1384.957764	386.404144	167.886414	1644.304565	472.173950	-119.089485	1129.163696	518.396301	338.172028	1116.995972	365.866241	-121.979355	886.019714	382.004272	356.006653	870.517517	387.377502	124.353233	1033.569458	-609.545715	166.026810	854.129700	-581.652649	-32.814381
376.073120	25.065042	937.890564	404.155823	214.658356	929.509644	485.352844	-2.294234	495.927368	535.522522	190.204391	484.210999	518.322876	-5.428842	77.817429	578.590454	153.627792	91.737076	444.300171	-25.721865	1406.495483	484.544739	277.503876	1393.240967	390.962402	132.168167	1384.849365	386.149200	168.691467	1644.142090	472.842438	-118.712860	1129.168457	518.270813	338.542419	1116.817139	366.432007	-121.886894	886.034546	381.866425	356.085205	870.211487	387.493927	124.663719	1033.550293	-609.553467	166.033463	854.130310	-581.662354	-32.806667
376.193054	25.310955	937.906006	404.133972	214.920410	929.458557	485.361786	-2.052948	495.909973	535.587646	190.426147	484.194763	518.268555	-5.370368	77.783180	578.614624	153.646713	91.738258	444.749176	-25.354620	1406.507568	484.623260	277.938690	1393.106079	391.185944	132.469131	1384.787720	385.933350	169.532883	1643.956909	473.599701	-118.381294	1129.135498	518.148621	338.864929	1116.573975	367.293823	-121.718758	885.973999	381.586578	356.218842	870.083008	387.572479	124.945984	1033.531982	-609.567017	166.036880	854.137024	-581.682861	-32.794899
376.314270	25.516661	937.907654	404.126953	215.171249	929.392822	485.468872	-1.925252	495.926392	535.605225	190.572662	484.162506	518.347961	-5.387716	77.803307	578.699646	153.713882	91.727562	445.179718	-25.001118	1406.455933	484.779266	278.346680	1392.911133	391.397491	132.812958	1384.767456	385.669861	170.361038	1643.726807	474.275787	-117.985329	1129.164917	518.064087	339.185120	1116.318115	367.809631	-121.649811	886.037415	381.317535	356.339478	869.966614	387.664886	125.201645	1033.499512	-609.574829	165.994125	854.111206	-581.674133	-32.812595
376.418854	25.746908	937.927551	404.084991	215.444534	929.342834	485.549408	-1.730090	495.949341	535.532349	190.608475	484.093414	518.338867	-5.322862	77.776459	578.651306	153.706085	91.671806	445.585205	-24.576414	1406.461426	484.980164	278.727753	1392.655884	391.622375	133.154434	1384.734985	385.428955	171.238953	1643.521484	474.970367	-117.632935	1129.151367	517.955750	339.450470	1116.090698	368.615631	-121.546196	886.019348	380.883606	356.491272	870.042175	387.744476	125.480064	1033.484375	-609.573730	165.952835	854.101013	-581.660034	-32.828922
376.543335	25.987539	937.947266	404.072906	215.673965	929.270386	485.588898	-1.519960	495.947296	535.576538	190.805023	484.049225	518.337341	-5.315825	77.791145	578.685669	153.758057	91.665421	445.976379	-24.184669	1406.507813	485.073608	279.192902	1392.551636	391.857513	133.503647	1384.678589	385.178772	172.072830	1643.263428	475.578491	-117.215500	1129.201782	517.911987	339.723785	1115.903809	369.069794	-121.431587	886.117493	380.683960	356.629822	869.884888	387.831604	125.757561	1033.456665	-609.552124	165.992874	854.105347	-581.638611	-32.843204
376.603638	26.158630	937.996643	404.039276	215.891281	929.231445	485.613861	-1.305152	495.977478	535.762634	191.157593	484.046967	518.249451	-5.263409	77.768669	578.780823	153.853561	91.653778	446.394165	-23.809385	1406.544556	485.310211	279.573730	1392.371948	391.897522	133.973480	1384.719849	384.954285	172.790588	1643.059570	476.193787	-116.844666	1129.292114	517.942749	340.085541	1115.705933	369.662140	-121.317764	886.187927	380.542450	356.785645	869.703308	387.869476	125.992203	1033.460571	-609.554077	165.996811	854.117493	-581.621094	-32.818130
376.776398	26.414467	937.994507	404.068970	216.093735	929.164185	485.689941	-1.150425	495.996094	535.836304	191.404831	484.007294	518.256775	-5.240348	77.817696	578.878174	153.964767	91.666931	446.799591	-23.413290	1406.560181	485.466919	280.037598	1392.245972	392.158875	134.341507	1384.673218	384.751770	173.655975	1642.780029	476.775909	-116.495117	1129.322144	517.951904	340.444916	1115.493896	370.222229	-121.234367	886.272827	380.460724	356.926056	869.540039	387.964417	126.255959	1033.423950	-609.562134	166.022888	854.137634	-581.635071	-32.788025
376.907593	26.667080	937.994019	404.067200	216.333832	929.111389	485.701111	-0.961425	495.988556	535.908813	191.651535	483.983765	518.225220	-5.218663	77.820335	578.887756	153.987717	91.656830	447.156464	-23.004852	1406.598022	485.579895	280.466553	1392.103149	392.610168	134.543320	1384.542236	384.518524	174.373016	1642.585815	477.318451	-116.146782	1129.400879	518.006470	340.795502	1115.321777	370.727875	-121.112328	886.334717	380.428619	357.084198	869.389038	388.033875	126.527756	1033.396118	-609.548462	166.032410	854.129883	-581.615601	-32.795574
376.956024	26.838270	938.035950	404.063019	216.536362	929.058655	485.737396	-0.784190	495.976257	535.918213	191.781433	483.943359	518.205505	-5.196912	77.804909	578.919617	154.028458	91.642845	447.541138	-22.613705	1406.610107	485.735046	280.863495	1391.958740	392.870087	134.876007	1384.494507	384.273956	175.207397	1642.346802	477.918762	-115.821327	1129.487427	518.082764	341.075928	1115.140381	371.368561	-120.936630	886.345825	380.435913	357.229767	869.256104	388.084473	126.758789	1033.389160	-609.542847	166.040009	854.147156	-581.603943	-32.777470
377.135864	27.106493	938.014771	404.115448	216.737473	928.997437	485.766846	-0.637344	495.961456	535.860352	191.814468	483.846741	518.226807	-5.191028	77.817329	578.917847	154.027313	91.607834	447.916565	-22.226143	1406.595459	485.951355	281.266174	1391.831665	393.121216	135.242798	1384.458984	384.096283	175.962738	1642.160034	478.428802	-115.412239	1129.500000	518.192871	341.371765	1114.990723	371.676910	-120.797554	886.497620	380.513275	357.413605	869.117249	388.206543	127.013786	1033.347046	-609.501770	166.084244	854.134155	-581.583801	-32.772202
377.242950	27.328814	938.054993	404.128479	216.967560	928.949341	485.769226	-0.471302	495.954620	535.764954	191.767242	483.779297	518.189209	-5.149747	77.809113	578.857178	154.000626	91.583206	448.278320	-21.838936	1406.659668	486.119995	281.713684	1391.700684	393.351379	135.624390	1384.418091	383.940979	176.636734	1642.040771	478.937653	-115.087639	1129.546387	518.355286	341.734039	1114.852661	372.306732	-120.676750	886.515503	380.836639	357.590363	868.798950	388.294128	127.281097	1033.341675	-609.518188	166.055984	854.129700	-581.558533	-32.754944
377.349152	27.542303	938.102051	404.154144	217.141464	928.910034	485.719940	-0.308628	495.962952	535.796936	191.966736	483.771332	518.066895	-5.118974	77.853363	578.806824	154.057419	91.558037	448.656677	-21.421646	1406.737305	486.289673	282.134979	1391.588623	393.332153	136.086044	1384.483154	383.781677	177.431091	1641.890137	479.416931	-114.818108	1129.629150	518.514526	342.080627	1114.707642	372.720764	-120.540909	886.607117	380.960602	357.785828	868.626282	388.385071	127.516739	1033.343994	-609.542847	166.058228	854.138000	-581.585571	-32.766872
377.145355	27.536207	938.286011	404.107269	217.283127	928.889771	485.661224	-0.179025	496.048309	535.809875	192.081741	483.709473	518.008545	-5.109044	77.872849	578.851074	154.105896	91.543411	448.921661	-20.985983	1406.779419	486.353241	282.602142	1391.453979	393.709076	136.341568	1384.415039	383.645844	178.026947	1641.807251	479.857391	-114.407143	1129.718262	518.630493	342.363861	1114.571289	373.092712	-120.433456	886.704346	380.931000	358.046051	868.667969	388.332184	127.679428	1033.422607	-609.513184	166.054047	854.132507	-581.590576	-32.757801
377.265839	27.737326	938.324890	404.165009	217.481628	928.832947	485.682709	-0.064873	496.095032	535.969849	192.402939	483.745758	518.024475	-5.057946	77.932190	578.884521	154.171524	91.523140	449.256470	-20.597126	1406.843018	486.494293	283.044525	1391.334595	393.746063	136.871338	1384.468506	383.518982	178.777557	1641.664063	480.215607	-113.962189	1129.770752	518.802612	342.683380	1114.431763	373.243134	-120.389977	886.876892	381.161743	358.279083	868.478699	388.419586	127.929024	1033.410889	-609.497131	166.114655	854.144287	-581.585083	-32.710972
377.391632	27.941067	938.390564	404.236847	217.664841	928.782532	485.667084	0.058679	496.104919	536.043335	192.566483	483.717010	517.996521	-5.063854	77.976837	578.908752	154.231018	91.517059	449.576782	-20.176514	1406.893433	486.636475	283.467316	1391.158447	393.951324	137.295792	1384.460327	383.437805	179.462189	1641.539063	480.621277	-113.630188	1129.853882	519.011292	343.016663	1114.294800	373.568176	-120.233620	886.999207	381.435364	358.491791	868.288269	388.511688	128.184296	1033.415039	-609.441406	166.145477	854.148132	-581.546265	-32.713737
377.537659	28.145111	938.434082	404.284149	217.905777	928.751526	485.694214	0.131651	496.107574	536.087830	192.674332	483.694550	518.005432	-5.030535	77.961212	579.486572	154.665161	91.610306	449.866608	-19.749601	1406.945068	486.707153	283.937256	1391.131104	394.138458	137.681992	1384.447144	383.366821	180.089294	1641.451050	481.001434	-113.371864	1129.953369	519.208069	343.330048	1114.208252	373.885956	-120.066185	887.114075	381.753845	358.709259	868.114441	388.613373	128.442963	1033.419556	-609.414368	166.140030	854.126648	-581.528870	-32.705933
378.022034	28.560879	938.331116	404.456268	218.215866	928.708435	485.723328	0.174761	496.051697	536.247009	192.893280	483.742279	518.064087	-5.004296	77.974548	579.573792	154.745178	91.624809	450.133240	-19.332731	1406.976318	486.859039	284.343262	1391.028564	394.310913	138.069122	1384.442993	383.303131	180.565033	1641.426392	481.345581	-113.009705	1130.056885	519.430237	343.670135	1114.096802	374.166351	-120.027611	887.200439	382.121552	358.950409	867.945068	388.893524	128.780319	1033.346802	-609.387695	166.139755	854.130798	-581.494507	-32.710865
378.143585	28.759863	938.358948	404.508636	218.402023	928.668213	485.642242	0.296835	496.011078	536.356079	193.056732	483.731415	518.024841	-5.024069	77.997452	579.605591	154.780258	91.609306	450.344086	-18.877150	1407.023804	486.955505	284.792938	1390.981323	394.651947	138.342209	1384.384399	383.263794	181.209946	1641.335449	481.642059	-112.657265	1130.130493	519.656250	344.003540	1114.037842	374.417664	-119.936775	887.310364	382.569580	359.215363	867.787659	388.990112	129.006821	1033.338989	-609.346008	166.142914	854.138184	-581.460388	-32.718380
378.233093	28.958012	938.399963	404.553711	218.616562	928.616577	485.577057	0.423069	495.982117	536.511292	193.261032	483.732147	517.962341	-5.023105	77.980011	579.085571	154.384003	91.471153	450.557434	-18.508566	1407.082275	487.139923	285.183014	1390.923706	394.629364	138.889801	1384.462402	383.221252	181.650726	1641.301758	481.867798	-112.318649	1130.211426	519.923828	344.393127	1113.967651	374.619904	-119.775681	887.436035	383.208832	359.487427	867.431824	389.077484	129.257996	1033.331665	-609.377075	166.106186	854.121826	-581.466309	-32.713150
377.931366	28.877989	938.607910	404.496765	218.696228	928.577332	485.443726	0.562490	496.028046	536.686035	193.579483	483.763611	517.876282	-4.992712	77.985619	579.633545	154.818253	91.567368	450.742340	-18.038694	1407.157959	487.301239	285.618378	1390.864502	394.742645	139.292862	1384.473511	383.211914	182.193405	1641.247192	482.102295	-111.987907	1130.304565	520.148499	344.737732	1113.909546	374.791962	-119.676476	887.572388	383.626007	359.803253	867.248230	388.975433	129.375137	1033.411255	-609.369812	166.154877	854.134216	-581.494507	-32.687344
378.055756	29.128538	938.646545	404.592072	218.921768	928.550476	485.364105	0.681179	496.025848	536.809143	193.735596	483.738068	517.823853	-4.986329	77.992317	579.209351	154.503677	91.455261	450.837311	-17.568956	1407.218872	487.385315	286.039429	1390.799194	395.059387	139.587814	1384.409668	383.256226	182.710632	1641.145752	482.076416	-111.445290	1130.599121	520.363831	345.044189	1113.855225	375.138580	-119.562195	887.645325	384.074829	360.119110	867.071716	389.083954	129.648102	1033.415161	-609.368713	166.151672	854.124329	-581.468872	-32.683666
378.195374	29.374214	938.681152	404.717072	219.124847	928.490112	485.372894	0.772524	496.045441	536.774109	193.712418	483.680237	517.853638	-4.988396	78.049942	579.176697	154.491226	91.420433	450.982574	-17.182980	1407.263184	487.498291	286.451843	1390.706299	395.176605	139.975037	1384.391357	383.288574	183.209839	1641.083618	482.220612	-111.062302	1130.688354	520.554626	345.320740	1113.764160	375.077881	-119.387276	887.829346	384.374420	360.514709	867.072021	389.203278	129.925156	1033.399048	-609.304321	166.171997	854.140625	-581.439392	-32.667778
378.323059	29.592587	938.741394	404.820404	219.345001	928.454224	485.364624	0.872604	496.054749	536.820740	193.879105	483.658905	517.859375	-4.930741	78.066177	579.209229	154.523041	91.425514	451.135010	-16.763083	1407.283569	487.597137	286.864410	1390.653320	395.292267	140.401535	1384.398926	383.306396	183.687286	1641.058594	482.369873	-110.712135	1130.747681	520.867249	345.683441	1113.711060	375.189392	-119.240105	887.905640	384.905792	360.865631	866.878418	389.314270	130.195114	1033.408203	-609.260437	166.187057	854.127808	-581.396423	-32.651978
378.427704	29.803822	938.776978	404.924957	219.539200	928.431274	485.372833	0.978802	496.053589	536.436890	193.338654	483.498291	517.890137	-4.955416	78.091003	578.683044	154.044373	91.231850	451.245544	-16.365707	1407.287109	487.724884	287.262146	1390.580688	395.409729	140.790909	1384.368652	383.387482	184.097504	1641.024780	482.505676	-110.400940	1130.791504	521.176575	346.052216	1113.670044	375.263824	-119.097450	887.983521	385.454529	361.214935	866.650208	389.432159	130.427200	1033.413086	-609.230835	166.188126	854.129761	-581.345642	-32.656162
378.514587	30.021585	938.801147	405.020935	219.710876	928.400269	485.383698	1.097498	496.045532	536.449890	193.384308	483.426971	517.870850	-4.957261	78.086899	578.942017	154.356934	91.344177	451.376251	-16.013292	1407.328247	487.866577	287.596069	1390.510254	395.315918	141.295502	1384.427856	383.475830	184.544281	1640.984619	482.625214	-110.100853	1130.816772	521.490356	346.397888	1113.635742	375.308044	-118.944115	888.026794	386.241547	361.562286	866.239746	389.525177	130.652145	1033.407959	-609.219177	166.175827	854.135193	-581.321899	-32.668991
378.593140	30.208914	938.806824	405.159454	219.889069	928.347412	485.361267	1.217134	496.068298	536.565735	193.578461	483.402130	517.838501	-4.950603	78.090683	578.943909	154.373535	91.322876	451.473328	-15.637097	1407.327759	487.952698	287.961853	1390.458984	395.409546	141.655029	1384.428223	383.619537	185.008652	1640.928711	482.705292	-109.812630	1130.842285	521.712280	346.688354	1113.574097	375.349945	-118.803963	888.071350	386.613251	361.989960	866.226990	389.629303	130.867188	1033.382446	-609.204163	166.205002	854.135742	-581.336060	-32.643200
379.026581	30.721642	938.667725	405.365631	220.207428	928.310059	485.389160	1.336759	496.025146	536.985657	194.271317	483.484070	517.811646	-4.907452	78.086464	579.231262	154.598892	91.321617	451.541412	-15.291615	1407.357422	488.062012	288.274323	1390.347168	395.483032	142.005707	1384.416626	383.732697	185.423126	1640.928467	482.724213	-109.535484	1130.867554	522.025818	347.097534	1113.509155	375.348663	-118.664696	888.132935	387.420013	362.361450	865.845154	389.902466	131.238998	1033.295654	-609.207214	166.191910	854.113403	-581.318420	-32.675526
378.745178	30.671297	938.847717	405.382690	220.268188	928.277954	485.384796	1.503115	496.088562	536.635376	193.826981	483.275330	517.811157	-4.918622	78.127068	578.976196	154.406494	91.255920	451.587494	-14.969718	1407.392578	488.143005	288.592133	1390.265381	395.536743	142.347824	1384.412842	383.826721	185.892578	1640.927124	482.734100	-109.256393	1130.929688	522.303894	347.434937	1113.463623	375.338562	-118.460388	888.177673	387.809906	362.801514	865.840271	389.826111	131.347977	1033.364868	-609.196899	166.166885	854.107544	-581.306580	-32.672386
379.189362	31.174387	938.701355	405.623779	220.577805	928.231201	485.409088	1.653007	496.052826	536.728271	193.963669	483.294922	517.797363	-4.852228	78.136131	579.033752	154.435089	91.232162	451.618805	-14.630735	1407.412476	488.232452	288.926453	1390.253540	395.623352	142.681808	1384.395996	383.958984	186.305923	1640.937744	482.763977	-108.989403	1130.977783	522.612305	347.774048	1113.460938	375.480133	-118.212181	888.171570	388.464661	363.268860	865.644226	390.100922	131.714951	1033.269043	-609.155823	166.218155	854.128357	-581.268433	-32.630119
378.885651	31.136019	938.874146	405.648804	220.674393	928.228210	485.374725	1.834334	496.093750	537.009644	194.404404	483.343323	517.786255	-4.811682	78.132362	579.237000	154.584686	91.274925	451.704407	-14.322352	1407.461548	488.368866	289.249359	1390.222534	395.547058	142.916824	1384.392090	384.113525	186.716400	1640.959229	482.693665	-108.649673	1131.001831	522.940247	348.080078	1113.443848	375.228180	-117.976730	888.313110	389.094879	363.712189	865.489258	390.017303	131.828415	1033.350220	-609.126282	166.223511	854.123352	-581.246948	-32.618351
378.958679	31.386427	938.907227	405.791534	220.915176	928.214478	485.391296	1.980266	496.083130	536.890320	194.254318	483.276123	517.807434	-4.802598	78.134560	579.128296	154.498352	91.254204	451.705017	-14.029315	1407.517456	488.485687	289.517120	1390.177734	395.594025	143.215820	1384.369873	384.314514	187.040771	1640.985474	482.651245	-108.368591	1131.054321	523.269104	348.386688	1113.445313	375.147217	-117.735184	888.384033	389.780457	364.141327	865.349243	390.131561	132.098785	1033.358643	-609.112061	166.210266	854.114990	-581.190552	-32.638062
379.069275	31.621649	938.918579	405.955017	221.139969	928.202393	485.411835	2.090405	496.072876	537.177185	194.717026	483.365936	517.801880	-4.801951	78.138100	579.281921	154.650345	91.283455	451.693329	-13.768919	1407.565552	488.578949	289.752777	1390.166504	395.757233	143.597977	1384.353882	384.485077	187.530090	1640.974243	482.610718	-108.140259	1131.135498	523.583313	348.676788	1113.466797	375.062775	-117.498726	888.469421	390.438721	364.634735	865.208618	390.252655	132.344284	1033.356934	-609.078186	166.199951	854.122314	-581.174194	-32.625633
379.535034	32.153442	938.754639	406.215912	221.451584	928.177124	485.509796	2.146019	496.046844	537.105347	194.572388	483.267181	517.841614	-4.778284	78.164948	579.156494	154.537613	91.237267	451.679718	-13.477103	1407.608887	488.666046	289.993652	1390.145264	395.806946	143.906006	1384.347656	384.643036	187.878113	1641.017822	482.554169	-107.973671	1131.218262	523.912659	348.914398	1113.459961	375.128754	-117.254860	888.490601	391.087189	365.163605	865.040405	390.535034	132.708832	1033.263916	-609.083862	166.207199	854.103638	-581.180359	-32.607121
379.247345	32.096428	938.922363	406.272705	221.543030	928.162476	485.485962	2.268615	496.094452	537.108093	194.692520	483.171356	517.855408	-4.786451	78.173096	579.220703	154.564133	91.172951	451.593964	-13.180018	1407.652344	488.743683	290.247345	1390.114990	396.028687	144.082565	1384.249390	384.851471	188.218689	1641.026123	482.448547	-107.728043	1131.279297	524.261963	349.115265	1113.462769	375.004852	-117.005409	888.574097	391.733795	365.649933	864.890076	390.463531	132.815277	1033.336060	-609.088440	166.206284	854.110718	-581.176270	-32.621090
379.308960	32.323708	938.926147	406.424316	221.723923	928.151306	485.470001	2.396641	496.100616	537.266052	195.124771	483.167206	517.850708	-4.755927	78.148308	579.289612	154.552765	91.146744	451.541321	-12.924896	1407.702393	488.849091	290.486694	1390.087402	396.062317	144.358292	1384.225830	385.085541	188.472992	1641.103394	482.311096	-107.474510	1131.313110	524.690002	349.401886	1113.498901	374.676117	-116.762299	888.708679	392.638397	366.092560	864.541382	390.563904	133.030624	1033.331665	-609.092712	166.213943	854.094116	-581.171936	-32.637394
379.384308	32.572990	938.911743	406.578156	221.915848	928.151794	485.438080	2.530170	496.075470	537.242920	195.215530	483.110931	517.822876	-4.734945	78.166351	579.350220	154.777939	91.165291	451.471252	-12.679358	1407.727661	488.987274	290.717926	1390.034058	396.074921	144.626572	1384.243530	385.346680	188.837952	1641.132324	482.171509	-107.268806	1131.338867	524.988464	349.549072	1113.486572	374.502014	-116.485428	888.769836	393.101196	366.639771	864.625977	390.656921	133.249252	1033.324219	-609.085266	166.203415	854.103455	-581.167358	-32.625179
379.473694	32.839470	938.891479	406.751251	222.177460	928.154358	485.397919	2.696013	496.067780	537.160095	195.170074	483.007599	517.765808	-4.714390	78.152145	579.264893	154.717621	91.120064	451.413025	-12.447379	1407.779785	489.148529	290.921448	1390.014893	395.884369	145.015564	1384.322754	385.580811	189.141235	1641.201538	482.031708	-107.085190	1131.384277	525.323914	349.778107	1113.498169	374.278961	-116.203247	888.810669	393.715149	367.114929	864.507690	390.758301	133.506729	1033.315063	-609.064209	166.208633	854.094604	-581.139832	-32.649475
379.525696	33.096832	938.881287	406.940155	222.414795	928.132996	485.361786	2.840867	496.078552	537.235596	195.418488	483.032257	517.795410	-4.712562	78.176270	579.296570	154.810623	91.145020	451.336945	-12.207642	1407.790405	489.268829	291.143738	1390.025024	395.894379	145.307449	1384.322388	385.792908	189.409882	1641.307373	481.894073	-106.899033	1131.412842	525.681091	350.002563	1113.532959	374.059479	-115.879219	888.872986	394.393738	367.625702	864.382141	390.842438	133.767426	1033.297607	-609.042175	166.204849	854.106140	-581.125427	-32.640423
379.825470	33.535297	938.773254	407.177399	222.718277	928.125610	485.396179	2.933413	496.064331	537.572815	195.988190	483.083466	517.780090	-4.671486	78.190475	579.483276	155.001221	91.182274	451.233276	-11.957260	1407.819336	489.401947	291.350952	1390.042114	395.897797	145.607788	1384.329590	386.059204	189.671097	1641.392212	482.006744	-107.024780	1131.293701	526.072937	350.263519	1113.589355	373.821594	-115.592728	888.929993	395.064575	368.112335	864.299744	391.057098	134.096695	1033.241089	-609.071716	166.186691	854.098511	-581.130005	-32.639931
379.828369	33.781227	938.775757	407.376343	222.923965	928.105164	485.408234	3.028633	496.033234	537.812378	196.330734	483.096710	517.754944	-4.668293	78.190056	579.606201	155.096695	91.161224	451.087952	-11.718936	1407.822632	489.531311	291.570251	1390.020630	395.930298	145.902405	1384.310547	386.380798	189.938202	1641.466919	481.557373	-106.526978	1131.470459	526.409546	350.495514	1113.610352	373.573090	-115.200775	888.988708	395.740570	368.604523	864.187683	391.138794	134.341110	1033.230591	-609.072021	166.187088	854.098145	-581.149536	-32.626823
379.565826	33.859848	938.897827	407.458191	223.089828	928.108215	485.368805	3.197698	496.076630	537.862915	196.369873	483.060181	517.749146	-4.633597	78.170937	579.627869	155.093353	91.126205	450.944580	-11.492491	1407.842285	489.699066	291.742279	1389.969604	395.962891	146.195419	1384.301025	386.683990	190.179382	1641.552368	481.377045	-106.348808	1131.505981	526.757629	350.716217	1113.625854	373.519073	-114.877365	888.964050	396.402771	369.107391	864.102539	391.097412	134.520477	1033.290894	-609.063599	166.201340	854.096375	-581.126160	-32.634792
379.544281	34.113632	938.903748	407.625916	223.249390	928.100403	485.386383	3.334414	496.062256	537.582947	195.852554	482.885956	517.807129	-4.632308	78.220802	579.134460	154.673889	90.942963	450.768036	-11.270074	1407.844116	489.885529	291.900299	1389.961670	395.976379	146.512344	1384.287231	387.004578	190.368622	1641.664063	481.099426	-106.030075	1131.497070	527.181702	350.924225	1113.641968	373.036621	-114.724533	889.048279	397.268311	369.515778	863.801025	391.157867	134.741669	1033.288696	-609.077698	166.189560	854.094788	-581.141785	-32.629795
379.603271	34.407112	938.863953	407.861664	223.523407	928.083618	485.386292	3.447208	496.094940	537.692627	195.926468	482.873505	517.869202	-4.601597	78.247131	579.422302	154.944870	91.041115	450.574677	-11.019960	1407.864746	490.012634	292.078094	1389.950562	395.984039	146.812744	1384.256104	387.313751	190.527496	1641.815430	480.856476	-105.813110	1131.505615	527.505432	351.062714	1113.644775	372.703125	-114.383362	889.089783	397.691101	370.042694	863.927673	391.278015	135.020218	1033.260132	-609.062927	166.195221	854.096619	-581.119446	-32.623264
379.650238	34.660347	938.841064	408.088959	223.735046	928.056702	485.349121	3.596662	496.074982	537.938904	196.123886	482.913605	517.829346	-4.550531	78.251144	579.450073	154.993423	91.019852	450.293457	-10.756518	1407.896973	490.137970	292.295685	1389.943970	396.120972	146.959778	1384.159058	387.667816	190.677994	1641.950684	480.865814	-105.842003	1131.355103	527.915771	351.286865	1113.653809	372.370148	-114.031548	889.128723	398.502228	370.525696	863.650208	391.376038	135.264236	1033.233521	-609.035522	166.172882	854.083069	-581.090088	-32.628258
379.699341	34.952915	938.797058	408.298157	223.967133	928.035156	485.277466	3.721643	496.046234	538.073608	196.215500	482.873627	517.819336	-4.545890	78.261215	579.487488	155.012146	91.001457	450.078552	-10.522817	1407.921509	490.327026	292.486542	1389.945801	395.804077	147.313507	1384.217163	388.014221	190.784531	1642.115723	480.591339	-105.631668	1131.377686	528.251465	351.447632	1113.677002	372.082123	-113.730621	889.137573	398.932709	371.026428	863.725281	391.458191	135.525787	1033.199585	-609.008423	166.201828	854.100708	-581.086731	-32.594063
379.707428	35.202518	938.773682	408.488953	224.214569	928.035156	485.261597	3.792117	496.051086	538.205505	196.333893	482.873718	517.824829	-4.484406	78.266129	579.529053	155.058990	90.983299	449.809143	-10.317061	1407.937988	490.440704	292.670837	1389.945679	395.859009	147.689224	1384.222046	388.411743	190.923431	1642.251465	480.264862	-105.420364	1131.414795	528.617249	351.629395	1113.703125	371.773438	-113.435097	889.171021	399.510773	371.465240	863.672302	391.541534	135.766953	1033.187988	-609.025513	166.179703	854.090881	-581.087585	-32.608841
379.671387	35.433865	938.765076	408.716614	224.448135	928.028076	485.251923	3.843272	496.058319	538.383606	196.491425	482.883484	517.845581	-4.464384	78.289406	579.531494	155.083923	90.961235	449.516998	-10.049095	1407.962158	490.575836	292.890533	1389.943481	395.953918	147.798752	1384.169922	388.810181	191.020844	1642.430176	479.961456	-105.216316	1131.452881	529.059448	351.823975	1113.725586	371.630768	-113.107315	889.109924	400.115112	371.903778	863.633423	391.630676	136.003128	1033.179688	-609.043091	166.167969	854.091980	-581.111023	-32.601540
379.636444	35.703888	938.764587	408.957916	224.668594	928.003357	485.218292	3.914118	496.054321	538.770935	196.946854	482.939484	517.887878	-4.487153	78.332626	579.754333	155.247375	90.948494	449.214813	-9.843784	1408.001099	490.742279	293.034424	1389.943848	395.812286	148.290863	1384.251343	389.180115	191.151428	1642.578857	479.593536	-105.026535	1131.480469	529.455444	351.984283	1113.744141	371.267975	-112.761345	889.141296	400.744293	372.337891	863.568909	391.732574	136.266632	1033.166016	-609.067200	166.135483	854.077393	-581.117065	-32.606716
379.571350	35.933247	938.757874	409.209869	224.838257	927.995300	485.162201	4.013293	496.048431	538.608521	196.603516	482.812561	517.908264	-4.444616	78.335030	579.581848	155.097305	90.891884	448.851624	-9.605576	1408.049561	490.822144	293.214264	1389.943604	395.945618	148.501007	1384.240356	389.570404	191.130127	1642.772339	479.193970	-104.825226	1131.541504	529.851746	352.112000	1113.794189	370.903809	-112.357315	889.190125	401.340759	372.729675	863.505615	391.812714	136.475113	1033.157715	-609.031555	166.144485	854.078003	-581.094238	-32.607056
379.486725	36.161320	938.777710	409.442200	224.993881	927.988647	485.125946	4.043660	496.071960	538.645325	196.575455	482.765839	517.982361	-4.438732	78.397957	579.553833	155.088821	90.832016	448.541077	-9.414820	1408.123779	490.993011	293.335571	1389.956299	395.742584	148.910400	1384.324951	389.988953	191.192261	1642.929688	478.742950	-104.621559	1131.597168	530.237732	352.223572	1113.821533	370.392303	-112.017044	889.250244	401.899933	373.125519	863.473450	391.872681	136.689713	1033.162598	-609.039490	166.143585	854.092163	-581.091492	-32.604511
379.412811	36.403690	938.776428	409.673279	225.229645	928.013367	485.074463	4.085456	496.096252	538.747559	196.612488	482.769348	517.999451	-4.408889	78.410805	579.517456	155.060791	90.818413	448.181854	-9.229309	1408.175293	491.137024	293.478607	1389.984863	395.679993	149.239899	1384.357544	390.371887	191.312866	1643.044556	478.265900	-104.431740	1131.652466	530.647888	352.344299	1113.870117	370.002930	-111.677338	889.295776	402.475006	373.498535	863.467224	391.928741	136.923019	1033.174072	-609.039673	166.140106	854.093018	-581.079590	-32.631367
379.210175	36.552525	938.855591	409.902008	225.441788	928.046936	485.020416	4.139628	496.135132	538.826294	196.615433	482.724762	518.002136	-4.404745	78.435539	579.473633	155.061493	90.815300	447.802002	-9.010323	1408.241821	491.269196	293.645691	1390.028320	395.682739	149.530655	1384.357422	390.772278	191.358887	1643.187256	477.826294	-104.344429	1131.777832	531.049072	352.513306	1114.002319	369.820435	-111.329048	889.271729	403.053619	373.864929	863.462769	391.944366	137.131027	1033.228760	-609.010742	166.148682	854.103027	-581.066711	-32.603951
379.281708	36.840118	938.784729	410.200745	225.677338	928.046509	484.926453	4.175420	496.139648	539.057617	196.751816	482.772095	518.009705	-4.411868	78.461456	579.455872	155.064514	90.800140	447.425842	-8.814382	1408.289063	491.441345	293.761322	1390.066284	395.630219	149.840027	1384.362793	391.193420	191.401321	1643.301147	477.337494	-104.259590	1131.859985	531.474976	352.676483	1114.060181	369.452332	-110.830719	889.305420	403.619263	374.227844	863.460388	392.076294	137.368942	1033.193237	-609.029907	166.157730	854.108032	-581.082031	-32.617393
379.205139	37.069271	938.770386	410.504425	225.875854	928.057739	484.820648	4.206025	496.100616	539.281250	196.886551	482.742157	518.032471	-4.420385	78.468834	579.630127	155.186356	90.776619	446.998047	-8.555938	1408.305908	491.597778	293.883484	1390.092041	395.766510	149.983459	1384.321899	391.586060	191.452072	1643.447754	476.804474	-104.150597	1131.934937	531.924927	352.783752	1114.127930	369.053589	-110.605995	889.327209	404.208099	374.572479	863.476379	392.172272	137.578476	1033.191406	-609.034729	166.132584	854.091064	-581.087891	-32.620605
379.074493	37.276661	938.786133	410.807770	225.991913	928.070740	484.752380	4.222302	496.128937	539.432373	196.968781	482.739960	518.112122	-4.431641	78.485519	579.414246	154.953018	90.625847	446.622070	-8.340990	1408.345215	491.792999	293.966400	1390.127686	395.742493	150.287598	1384.324829	391.968689	191.510956	1643.605469	476.249664	-104.047745	1131.990723	532.299683	352.829834	1114.159424	368.638947	-110.232681	889.340454	404.732727	374.884460	863.471802	392.252594	137.751755	1033.204956	-609.034668	166.095093	854.072388	-581.084351	-32.624397
378.917267	37.487839	938.769836	411.075195	226.154373	928.067749	484.616272	4.281801	496.106384	539.566589	197.030533	482.702484	518.127014	-4.449131	78.517838	579.653198	155.217163	90.724297	446.227814	-8.166796	1408.413330	492.009888	294.068634	1390.152344	395.613739	150.510315	1384.337524	392.373718	191.600174	1643.711426	475.659821	-103.923935	1132.034180	532.697083	352.897339	1114.183350	368.045105	-109.895592	889.383484	405.279144	375.215790	863.487427	392.299072	137.940628	1033.194946	-609.025269	166.132446	854.084595	-581.090210	-32.626495
378.787262	37.698051	938.791565	411.348877	226.336838	928.067932	484.498047	4.357099	496.096588	539.692261	197.109192	482.696259	518.125916	-4.436071	78.525208	579.735901	155.306992	90.692673	445.778992	-7.981019	1408.459839	492.193024	294.140350	1390.188965	395.561646	150.796158	1384.349487	392.742554	191.679581	1643.857544	475.100952	-103.780998	1132.101685	533.132080	353.031158	1114.235718	367.593933	-109.555199	889.371155	405.788788	375.518311	863.505005	392.352997	138.158020	1033.204102	-609.049988	166.127441	854.096069	-581.100952	-32.613926
378.807068	37.598877	938.811707	412.111237	225.707077	927.768738	484.493195	4.306122	496.162537	539.761108	197.136490	482.552246	518.215332	-4.435212	78.571404	579.675049	155.293869	90.683800	445.314941	-7.809215	1408.490967	492.404938	294.207062	1390.229858	395.525848	151.084274	1384.322754	393.092407	191.762543	1644.005859	474.490540	-103.690102	1132.149292	533.507813	353.059906	1114.251587	367.156799	-109.234665	889.374756	406.277161	375.810120	863.503357	392.613525	138.013077	1033.047241	-609.036560	166.130356	854.125610	-581.105225	-32.604397
378.578613	38.050701	938.789917	412.089722	226.517700	928.079407	484.389282	4.383690	496.133301	539.901550	197.276840	482.643707	518.243225	-4.407938	78.584557	579.669189	155.353271	90.655930	444.926422	-7.666836	1408.540039	492.689392	294.258453	1390.229492	395.271729	151.493286	1384.381226	393.435333	191.848633	1644.134766	473.865906	-103.630196	1132.213745	533.883362	353.083740	1114.239868	366.697449	-108.810493	889.372742	406.798401	376.114319	863.494751	392.548492	138.449478	1033.205566	-608.988770	166.151047	854.145935	-581.079529	-32.582806
378.401672	38.215069	938.748718	412.418915	226.664383	928.089539	484.355591	4.326409	496.160431	540.036804	197.380524	482.617889	518.057983	-4.377340	78.544281	579.703247	155.386978	90.642372	444.473175	-7.509663	1408.569946	492.937225	294.315948	1390.206299	395.342438	151.853958	1384.362915	393.751221	191.938477	1644.278320	473.264191	-103.559868	1132.274048	534.307800	353.058929	1114.213379	366.221710	-108.448593	889.352417	407.284698	376.392273	863.466553	392.609467	138.588654	1033.190552	-609.003418	166.117676	854.143799	-581.078491	-32.574333
378.200470	38.407291	938.690247	412.753845	226.785919	928.072693	484.233429	4.376128	496.116455	540.142212	197.455032	482.577087	518.123962	-4.390151	78.528297	579.752075	155.485275	90.643288	444.035492	-7.314876	1408.606567	493.226166	294.380585	1390.181641	395.261902	152.040634	1384.310547	394.082458	192.061691	1644.380371	472.638458	-103.446533	1132.347900	534.759644	352.996582	1114.151123	365.727081	-108.129982	889.365784	407.760040	376.654999	863.432007	392.650208	138.738525	1033.152588	-609.019897	166.117294	854.156067	-581.094238	-32.591385
378.001740	38.581333	938.678528	413.153961	226.832962	928.062744	484.124969	4.351316	496.126862	540.205200	197.488663	482.510559	518.222961	-4.385281	78.518883	579.773071	155.518982	90.605919	443.545868	-7.178685	1408.646240	493.505493	294.428589	1390.141968	395.358917	152.407623	1384.307129	394.418091	192.205505	1644.433960	471.978149	-103.349861	1132.405151	535.154907	352.945496	1114.077515	365.199615	-107.736298	889.377869	408.254700	376.922699	863.348755	392.725128	138.865982	1033.140015	-608.979797	166.150330	854.182617	-581.090820	-32.564049
377.946320	38.477299	938.655151	413.939697	226.072296	927.763611	484.137115	4.242258	496.156036	540.238708	197.434860	482.325958	518.364929	-4.397724	78.499275	579.661438	155.468765	90.558228	443.063599	-7.020232	1408.689819	493.847961	294.465424	1390.047729	395.338684	152.700684	1384.282471	394.729919	192.363510	1644.491577	471.342072	-103.262283	1132.482178	535.602356	352.816193	1113.981445	364.653992	-107.317261	889.394592	408.735779	377.180511	863.285034	392.980560	138.634781	1032.963013	-609.003113	166.136856	854.161438	-581.112854	-32.570488
377.762299	38.647854	938.630188	414.332214	226.123413	927.750427	484.030396	4.172198	496.165131	540.371277	197.396927	482.301056	518.422668	-4.407586	78.492760	579.723022	155.533234	90.539772	442.575317	-6.839694	1408.751831	494.144897	294.508514	1389.979248	395.343292	153.013489	1384.250610	395.021790	192.439270	1644.575562	470.694763	-103.196220	1132.596069	536.092957	352.681091	1113.881714	364.163269	-106.928276	889.415710	409.180054	377.364166	863.244446	393.045990	138.759964	1032.941772	-609.002686	166.126053	854.189148	-581.120728	-32.570190
377.424591	39.005421	938.568176	414.437714	226.760086	927.937683	483.859070	4.183598	496.116669	540.641174	197.522232	482.384521	518.468689	-4.411226	78.523933	579.782227	155.612686	90.541542	442.040100	-6.671955	1408.826782	494.507019	294.505432	1389.868652	395.339752	153.340302	1384.208740	395.292114	192.632324	1644.625000	470.041565	-103.073936	1132.659180	536.538025	352.540039	1113.736206	363.546173	-106.564255	889.474304	409.621552	377.532593	863.148621	392.962799	139.116318	1033.014282	-608.960999	166.126694	854.188354	-581.111511	-32.545624
377.137878	39.197704	938.547729	414.832458	226.773666	927.932007	483.769379	4.109464	496.113831	540.832214	197.459427	482.397369	518.568726	-4.434315	78.550461	579.867737	155.602081	90.509018	441.506653	-6.469445	1408.890625	494.865631	294.552460	1389.765503	395.325806	153.660522	1384.147583	395.524475	192.803436	1644.682373	469.359161	-103.047493	1132.798828	537.049438	352.385406	1113.612549	363.104218	-106.155075	889.489868	410.073975	377.707306	863.055969	392.987732	139.233856	1032.999512	-608.914307	166.152771	854.207642	-581.066711	-32.546722
376.839600	39.417057	938.535217	415.159851	226.926270	927.972290	483.666168	4.051068	496.124023	541.008972	197.389938	482.416351	518.672424	-4.497245	78.584808	579.898010	155.597778	90.482437	440.954773	-6.271113	1408.989014	495.298767	294.613556	1389.628784	395.264069	153.908203	1384.078247	395.802612	193.130402	1644.665771	468.705505	-102.941193	1132.920654	537.552002	352.170715	1113.442749	362.433289	-105.791405	889.590149	410.515442	377.878998	862.924683	393.004913	139.403488	1033.014404	-608.863159	166.174408	854.231201	-581.054688	-32.533020
376.647522	39.452049	938.515198	415.792053	226.502365	927.792480	483.617340	3.881022	496.167023	541.091187	197.188278	482.330841	518.759705	-4.526305	78.600563	579.833435	155.508560	90.456902	440.330444	-6.067647	1409.086304	495.763824	294.640045	1389.501587	395.269318	154.217484	1384.049438	396.066284	193.387009	1644.664185	467.981598	-102.900978	1133.084717	538.055237	351.973602	1113.247803	361.805298	-105.435287	889.684021	410.959015	377.993530	862.805664	393.149780	139.337875	1032.904053	-608.841187	166.144852	854.246399	-581.056641	-32.529846
376.215546	39.958950	938.471558	415.937531	227.476028	928.205566	483.303619	3.946266	496.153656	541.307739	197.121124	482.408966	518.697144	-4.527569	78.609604	579.855957	155.506821	90.425293	439.684021	-5.847827	1409.153076	496.228241	294.628052	1389.343384	395.507965	154.409775	1383.944702	396.289429	193.643799	1644.674927	467.234009	-102.862968	1133.219116	538.621399	351.711029	1113.077026	361.281097	-105.075119	889.735596	411.481598	378.090607	862.696960	393.127350	139.804382	1033.109497	-608.785767	166.181412	854.271179	-581.071533	-32.482441
376.000946	39.983410	938.467773	416.630096	226.758759	927.979614	483.246063	3.784491	496.217560	541.427856	196.932556	482.273560	518.827209	-4.591990	78.659889	579.859924	155.422165	90.397507	439.022705	-5.632152	1409.264282	496.716553	294.611969	1389.195557	395.504913	154.768677	1383.880981	396.534729	193.970871	1644.645264	466.468109	-102.890915	1133.376221	539.173767	351.466858	1112.870117	360.640869	-104.727432	889.856628	411.935547	378.148163	862.584290	393.296875	139.629562	1032.982056	-608.775879	166.161362	854.281006	-581.082825	-32.482559
375.632538	40.260670	938.440857	416.875702	226.859665	928.008484	483.075500	3.722240	496.248016	541.637146	196.791855	482.254517	518.865173	-4.616406	78.703949	579.855774	155.343124	90.348969	438.377136	-5.435066	1409.374146	497.248169	294.584106	1389.037720	395.276825	155.292831	1383.895874	396.720886	194.275986	1644.660156	465.680542	-102.875076	1133.554199	539.720947	351.137817	1112.625366	359.970978	-104.405411	889.990417	412.395660	378.227325	862.448730	393.250763	139.801346	1032.984497	-608.776428	166.183243	854.293152	-581.099182	-32.482330
375.414215	40.304684	938.428284	417.336578	226.662994	927.822021	483.015320	3.570739	496.316040	541.842834	196.700394	482.256165	518.995911	-4.663228	78.765671	579.892944	155.192093	90.318558	437.613953	-5.238413	1409.503540	497.815887	294.538269	1388.891235	395.289612	155.677917	1383.835083	396.918671	194.530350	1644.679565	464.811066	-102.892525	1133.771484	540.306885	350.823029	1112.419800	359.285217	-104.098427	890.112671	412.919861	378.251953	862.335938	393.304169	139.851822	1032.874878	-608.750305	166.156952	854.314148	-581.094971	-32.451023
375.129791	40.519714	938.408142	417.669556	226.861618	927.838318	482.882538	3.475669	496.341644	542.069153	196.619858	482.316315	519.090210	-4.725737	78.848373	579.995728	155.171906	90.288864	436.948029	-5.023263	1409.635864	498.442566	294.455353	1388.740356	395.294617	156.025299	1383.784424	397.131836	195.030655	1644.611572	463.930206	-102.957428	1133.969238	540.930237	350.493958	1112.210693	358.529816	-103.795349	890.252869	413.389587	378.265350	862.245911	393.306732	140.054810	1032.872559	-608.679260	166.228104	854.354492	-581.080383	-32.399143
374.837677	40.709503	938.403625	418.049011	226.835449	927.808167	482.733856	3.386774	496.365692	542.283142	196.478821	482.308929	519.130371	-4.743638	78.903000	579.893677	155.045395	90.269409	436.183807	-4.809346	1409.789795	499.042389	294.326019	1388.588501	395.377014	156.459183	1383.786865	397.291840	195.412750	1644.614014	462.990753	-103.030045	1134.186279	541.619690	350.130188	1112.020020	357.743378	-103.518524	890.389526	413.934326	378.246979	862.153137	393.326202	140.174332	1032.852051	-608.590454	166.301086	854.413818	-581.058716	-32.350613
374.571625	40.875984	938.386292	418.505280	226.697495	927.743896	482.568787	3.263232	496.380127	542.328918	196.165909	482.253326	519.174683	-4.759241	78.929436	579.803711	154.888687	90.244637	435.461670	-4.595294	1409.888184	499.661926	294.204956	1388.475586	395.416229	156.822067	1383.755981	397.464966	195.704193	1644.609985	462.041870	-103.145088	1134.393188	542.337280	349.844635	1111.858154	357.174927	-103.322578	890.454346	414.513672	378.174225	862.057251	393.382538	140.245270	1032.806396	-608.492371	166.336838	854.480347	-580.995544	-32.334579
374.306183	41.045635	938.352722	418.850983	226.757492	927.756653	482.353027	3.195974	496.391449	542.708374	196.337570	482.315643	519.365479	-5.266726	79.146774	579.937378	154.902313	90.246773	434.716583	-4.389652	1410.024170	500.323090	294.113586	1388.361938	395.373474	157.086639	1383.683960	397.617462	196.089645	1644.579224	461.036713	-103.311417	1134.641724	543.021973	349.348419	1111.686890	356.430206	-103.072990	890.571350	415.062927	378.146881	861.970276	393.422119	140.349609	1032.796631	-608.443665	166.337204	854.500610	-580.984253	-32.338009
373.996368	41.233303	938.326477	419.131744	226.849823	927.797852	482.140930	3.104715	496.406036	542.643494	195.889267	482.261536	519.417480	-5.316962	79.215714	579.791260	154.738403	90.210701	433.916016	-4.153020	1410.143066	500.926025	294.012451	1388.235474	395.381866	157.434570	1383.669189	397.759399	196.575745	1644.532227	459.946655	-103.391724	1134.854126	543.729492	348.928040	1111.502197	355.366333	-102.799232	890.749695	415.665649	378.033966	861.926636	393.438995	140.459244	1032.807129	-608.425354	166.350693	854.521606	-580.985962	-32.334343
373.692383	41.398235	938.336060	419.373749	226.866882	927.800293	481.953613	3.025566	496.416382	542.687866	195.669830	482.248505	519.478027	-5.363546	79.241447	579.700745	154.625351	90.188362	433.187317	-3.959265	1410.268311	501.576721	293.839661	1388.136475	395.406738	157.782761	1383.638550	397.922180	196.914505	1644.505371	458.862396	-103.543648	1135.098633	544.542908	348.434052	1111.335449	354.554016	-102.564537	890.866882	416.280945	377.900696	861.860535	393.414429	140.566757	1032.812256	-608.371704	166.343002	854.544800	-580.949463	-32.323936
373.377869	41.642876	938.330322	419.597809	226.912476	927.838806	481.694641	3.020239	496.426788	542.727417	195.520325	482.276367	519.499634	-5.383530	79.301147	579.666687	154.516251	90.164413	432.414490	-3.728533	1410.380981	502.208344	293.713135	1388.008667	395.415436	158.103394	1383.625732	398.033478	197.281586	1644.477539	457.720184	-103.704636	1135.284668	545.318970	347.897278	1111.154297	353.701752	-102.402939	890.982483	416.885193	377.789673	861.795288	393.389374	140.699112	1032.830078	-608.285400	166.361771	854.563538	-580.895386	-32.339069
373.113251	41.840519	938.334473	419.860291	226.978699	927.877686	481.467163	2.947054	496.455017	542.804199	195.351440	482.271973	519.547363	-5.400178	79.345688	579.623657	154.445816	90.132652	431.639008	-3.529103	1410.488159	502.776367	293.597229	1387.903564	395.447357	158.457184	1383.625488	398.116699	197.648178	1644.435913	456.579803	-103.862175	1135.505371	546.104492	347.395844	1111.038330	352.824066	-102.242188	891.065063	417.599762	377.623413	861.744995	393.399445	140.822937	1032.852417	-608.157166	166.396362	854.626831	-580.827637	-32.322632
372.846924	41.944885	938.323608	420.124939	226.995590	927.924927	481.161316	2.998073	496.455566	542.910645	195.206940	482.256226	519.503174	-5.401085	79.402412	579.650146	154.417313	90.128326	430.911530	-3.377952	1410.612671	503.386353	293.409607	1387.823853	395.498779	158.811646	1383.597046	398.201080	198.017395	1644.410522	455.416046	-104.043541	1135.726196	546.793396	346.672333	1110.806763	351.970581	-102.106606	891.164490	418.281677	377.452179	861.664551	393.393799	140.865417	1032.871704	-608.035583	166.435043	854.667297	-580.721008	-32.283405
372.591461	42.098003	938.269409	420.355011	227.005951	927.935364	480.911285	2.959955	496.430115	543.135620	195.312363	482.319977	519.459412	-5.446704	79.463676	579.743225	154.429474	90.173370	430.210419	-3.204211	1410.670288	503.904541	293.262695	1387.742310	395.512299	159.106003	1383.554321	398.276001	198.584412	1644.390991	454.223236	-104.230873	1135.944580	547.615479	346.104675	1110.717896	351.014923	-101.955154	891.236145	419.009827	377.259888	861.595032	393.375519	140.926849	1032.850830	-607.901550	166.459137	854.717346	-580.627747	-32.273674
372.327850	42.241402	938.253235	420.533295	227.007629	927.938110	480.831055	2.809721	496.477081	543.295044	195.327103	482.360657	519.547424	-5.479762	79.510567	579.766968	154.381119	90.160645	429.498047	-3.018489	1410.761108	504.396271	293.087494	1387.653076	395.513214	159.375626	1383.529907	398.339539	198.931381	1644.346436	452.976990	-104.427170	1136.079224	548.448669	345.588684	1110.633545	350.041992	-101.857300	891.312561	419.795105	377.052155	861.527283	393.351776	140.996552	1032.844971	-607.814453	166.469681	854.744324	-580.547546	-32.243160
371.916321	42.320507	938.284790	420.652557	226.968430	927.966187	480.651337	2.769874	496.489258	543.219482	195.112930	482.357880	519.530151	-5.487540	79.529846	579.593811	154.189774	90.129532	428.867645	-2.900765	1410.834106	504.935028	292.898315	1387.563354	395.503662	159.591019	1383.513062	398.406525	199.197754	1644.272583	451.808258	-104.571518	1136.238037	549.257324	345.075989	1110.547607	349.030823	-101.723579	891.349609	420.581177	376.839142	861.476501	393.249969	141.019730	1032.875977	-607.700867	166.469223	854.754761	-580.463379	-32.222717
371.572998	42.438396	938.291016	420.822845	226.955093	927.978088	480.545319	2.730916	496.540771	543.143982	194.877686	482.300598	519.410156	-5.050409	79.360298	579.623352	154.180695	90.150124	428.262329	-2.775383	1410.902466	505.414886	292.693390	1387.489014	395.521698	159.787109	1383.487549	398.436859	199.639175	1644.186768	450.596191	-104.718880	1136.338135	550.127563	344.544769	1110.466431	347.965454	-101.619644	891.431519	421.427032	376.589783	861.385803	393.192413	141.074188	1032.885742	-607.555786	166.430008	854.785583	-580.334900	-32.226742
371.541595	42.652390	938.212952	421.063721	227.038986	928.021729	480.411041	2.728155	496.536163	543.087952	194.709183	482.269501	519.433838	-5.055464	79.392006	580.061035	154.433411	90.246681	427.636566	-2.693055	1410.948853	505.837494	292.506012	1387.451782	395.522095	159.943893	1383.483643	398.420349	199.964127	1644.119629	449.419403	-104.817680	1136.434448	550.882874	344.096069	1110.396851	346.862823	-101.479286	891.516907	422.404510	376.415344	861.375000	393.273743	141.172684	1032.870972	-607.369080	166.493515	854.807068	-580.209595	-32.167500
371.325806	42.771927	938.188660	421.255310	227.091705	928.069031	480.321014	2.679818	496.589569	542.972656	194.545303	482.243103	519.560608	-5.486022	79.604286	579.463440	153.991806	90.143333	427.076202	-2.586272	1410.970947	506.237793	292.297028	1387.416260	395.517242	160.095810	1383.454590	398.390411	200.149445	1644.072266	448.237976	-104.926926	1136.496704	551.700256	343.578888	1110.385376	345.643066	-101.284424	891.604431	423.306305	376.189789	861.283813	393.256348	141.230576	1032.884155	-607.215210	166.537170	854.840454	-580.059998	-32.097919
371.122040	42.863098	938.161377	421.404663	227.113373	928.090881	480.225586	2.649203	496.663727	543.008972	194.573593	482.263580	519.465393	-5.078424	79.482620	579.477417	153.943314	90.169693	426.485352	-2.608165	1411.050293	506.600250	292.090546	1387.399048	395.489685	160.210449	1383.425781	398.305847	200.528030	1643.996094	447.065125	-104.968079	1136.566772	552.442383	343.103088	1110.353271	344.438721	-101.114204	891.700928	424.217682	375.929901	861.189270	393.213440	141.272873	1032.881836	-607.059631	166.624878	854.875183	-579.860413	-32.088650
370.932983	42.942928	938.118347	421.557129	227.112961	928.086548	480.140350	2.612361	496.683899	543.422241	194.887985	482.389496	519.537170	-5.397461	79.608322	579.640137	154.065491	90.181511	426.008087	-2.602601	1411.054321	506.927917	291.886047	1387.366821	395.488861	160.301834	1383.389893	398.245300	200.744141	1643.928223	445.912689	-105.035973	1136.593262	553.200684	342.697968	1110.368896	343.151245	-100.928802	891.795776	425.251404	375.693359	861.083008	393.171875	141.306412	1032.857788	-606.883850	166.721390	854.873108	-579.707336	-31.983994
370.711182	43.032223	938.062500	421.661285	227.084961	928.100464	480.050323	2.557270	496.690796	543.423584	194.841965	482.346649	519.565735	-5.387918	79.592613	579.666565	154.070770	90.200340	425.557892	-2.593052	1411.047729	507.220490	291.697327	1387.322998	395.473236	160.364792	1383.338013	398.188477	201.037292	1643.825928	444.775635	-105.110985	1136.580200	553.891479	342.194672	1110.342163	341.818054	-100.702438	891.872559	426.354187	375.543915	861.018005	393.116699	141.307785	1032.838745	-606.673096	166.779099	854.888611	-579.496460	-31.962231
370.465424	43.128151	938.026978	421.695618	227.074905	928.108643	479.955688	2.538355	496.682007	543.297852	194.660309	482.335083	519.526794	-5.346248	79.539963	579.531738	153.949219	90.172935	425.089294	-2.607470	1411.048096	507.490479	291.459991	1387.301636	395.444916	160.404831	1383.308472	398.103943	201.311462	1643.714111	443.717041	-105.151283	1136.521240	554.599792	341.796021	1110.362183	340.530396	-100.485542	891.970642	427.479309	375.349091	860.923828	393.040833	141.327103	1032.827515	-606.497192	166.750031	854.885254	-579.283691	-31.966665
370.255188	43.224384	937.970703	421.732452	227.033600	928.090454	479.866730	2.528428	496.650330	543.339172	194.707993	482.346649	519.517212	-5.306613	79.461082	580.123962	154.371246	90.300163	424.755157	-2.550378	1410.993530	507.750244	291.201630	1387.254150	395.423889	160.409714	1383.262085	398.014771	201.560287	1643.602905	442.675507	-105.219353	1136.426636	555.308716	341.338593	1110.371216	339.121735	-100.243637	892.053528	428.554230	375.085327	860.710083	392.967560	141.338928	1032.791626	-606.279541	166.804932	854.903748	-579.081726	-31.892282
370.060394	43.318043	937.914001	421.740692	227.028336	928.125061	479.736053	2.555285	496.625275	543.275269	194.537048	482.316193	519.489807	-5.293719	79.436340	580.066956	154.320999	90.299973	424.254547	-2.707716	1411.004761	507.929169	290.968658	1387.215454	395.376160	160.388351	1383.215210	397.921509	201.793060	1643.480957	441.637177	-105.270988	1136.375000	555.935425	340.968109	1110.412598	337.730255	-99.976227	892.141052	429.473053	374.787079	860.554871	392.870239	141.341553	1032.783081	-606.097595	166.794846	854.900024	-578.889587	-31.899290
370.021790	43.448647	937.774475	421.820709	227.056717	928.147400	479.637695	2.540184	496.609039	543.339294	194.629974	482.381165	519.629028	-5.179822	79.493568	580.092102	154.342758	90.309891	423.898102	-2.805250	1410.963867	508.160675	290.755920	1387.205688	395.311127	160.371277	1383.183105	397.810791	202.023087	1643.361084	440.686005	-105.281525	1136.293213	556.618774	340.600464	1110.437012	336.323334	-99.644363	892.283142	430.625031	374.562012	860.342102	392.858978	141.347641	1032.728027	-605.825562	166.850021	854.937012	-578.648682	-31.868357
370.121002	43.596272	937.594788	421.915039	227.091492	928.142639	479.605316	2.485465	496.593719	543.394409	194.692062	482.411865	519.649170	-5.179294	79.490448	579.558655	153.954712	90.197449	423.537079	-2.906076	1410.925781	508.237518	290.537079	1387.167847	395.245544	160.338486	1383.125732	397.678101	202.253754	1643.236816	439.685852	-105.341270	1136.194092	557.146118	340.239929	1110.485229	334.905182	-99.333054	892.401550	431.738647	374.371033	860.113525	392.882843	141.368103	1032.637817	-605.550415	166.850723	854.958801	-578.358337	-31.871035
369.644928	43.448093	937.613342	421.819763	227.014816	928.156738	479.507782	2.508398	496.625336	543.392639	194.676147	482.438049	519.670837	-5.177570	79.485138	579.557861	153.961594	90.179176	423.202606	-3.011956	1410.872070	508.318024	290.329315	1387.127930	395.181671	160.254944	1383.072388	397.550049	202.452164	1643.118652	438.799744	-105.355865	1136.070557	557.740417	339.823486	1110.530151	333.405487	-99.006851	892.508484	432.788971	374.195892	859.889587	392.618530	141.256226	1032.654785	-605.257996	166.872406	854.988953	-578.062317	-31.856354
369.437439	43.411476	937.561096	421.771301	226.985519	928.155518	479.472565	2.482908	496.648468	543.360535	194.648499	482.429962	519.681458	-5.168347	79.466835	579.544983	153.953857	90.180328	422.906067	-3.126693	1410.811523	508.381195	290.102997	1387.089722	395.109070	160.174622	1383.029785	397.420349	202.623413	1642.988281	437.924103	-105.383537	1135.952759	558.291443	339.493713	1110.607666	332.015930	-98.665710	892.653015	434.003632	373.975006	859.601013	392.494629	141.196899	1032.629761	-604.902893	166.895737	855.011169	-577.732056	-31.818295
369.174683	43.331482	937.517273	421.695007	226.932495	928.168213	479.437531	2.467720	496.660858	543.329895	194.617386	482.451691	519.682129	-5.168023	79.439011	580.085876	154.358749	90.328941	422.619781	-3.269545	1410.765991	508.421936	289.835114	1387.046021	395.024628	160.061447	1382.972412	397.289337	202.780502	1642.868286	437.097198	-105.413078	1135.805176	558.759766	339.144318	1110.630249	330.573578	-98.295158	892.769348	435.135223	373.787292	859.336731	392.333618	141.099625	1032.616333	-604.608582	166.857941	855.006287	-577.410950	-31.847391
368.760712	43.539764	937.487305	421.209656	227.588181	928.501892	479.310455	2.565773	496.625793	543.358154	194.643967	482.567383	519.658691	-5.187257	79.407013	580.045288	154.325211	90.337769	422.345398	-3.403197	1410.719727	508.393524	289.621429	1387.018799	394.911377	159.953415	1382.940186	397.149414	202.910782	1642.749146	436.269989	-105.401085	1135.608521	559.179810	338.770660	1110.654419	329.074188	-97.914864	892.947632	436.245026	373.636871	859.098267	391.993225	141.288513	1032.785767	-604.299683	166.879364	854.969910	-577.081726	-31.829578
368.695068	43.613934	937.416321	421.084595	227.739029	928.570435	479.362946	2.522421	496.631683	543.394958	194.660583	482.618958	519.689880	-5.167362	79.347191	580.015259	154.307480	90.342300	422.129669	-3.561445	1410.681885	508.401642	289.391876	1386.980225	394.825836	159.815842	1382.909302	396.997070	203.022018	1642.650879	435.523529	-105.414726	1135.449829	559.748230	338.609100	1110.711792	327.649475	-97.594688	893.044189	437.396179	373.466370	858.817810	391.923462	141.315018	1032.790161	-603.943604	166.897583	854.957153	-576.687927	-31.810669
368.424652	43.513577	937.410461	420.995911	227.646988	928.596191	479.373932	2.534410	496.661316	543.291260	194.539063	482.592773	519.720520	-5.209679	79.365669	579.987305	154.281967	90.307785	421.914307	-3.721534	1410.637939	508.375793	289.168396	1386.944580	394.721069	159.663406	1382.876831	396.856262	203.125458	1642.534180	434.817291	-105.397781	1135.356567	560.190063	338.364471	1110.769409	326.250427	-97.139954	893.315552	438.511200	373.348267	858.532166	391.760529	141.199692	1032.801758	-603.568054	166.926514	854.923401	-576.321045	-31.763981
368.170074	43.412086	937.401672	420.893341	227.524628	928.579163	479.430237	2.491057	496.706879	543.346436	194.602127	482.631500	519.771423	-5.230746	79.365479	580.108459	154.360367	90.335098	421.711243	-3.874383	1410.607666	508.322510	288.950989	1386.920776	394.598236	159.505692	1382.866211	396.695618	203.195862	1642.428955	434.104187	-105.375130	1135.211426	560.590576	338.053223	1110.810913	324.833344	-96.709702	893.514038	439.713654	373.218170	858.232971	391.596466	141.091156	1032.789063	-603.148438	166.979355	854.887817	-575.856506	-31.743006
367.952118	43.312763	937.370972	420.847015	227.343781	928.581665	479.464905	2.464938	496.755981	543.255066	194.525421	482.612274	519.825439	-5.234828	79.383835	579.504333	153.933075	90.239906	421.583344	-4.041583	1410.567871	508.302094	288.706879	1386.887329	394.520142	159.320892	1382.844482	396.526459	203.262283	1642.317261	433.463562	-105.352951	1135.047607	560.824097	337.720123	1110.856079	323.450043	-96.299713	893.723145	440.791016	373.110657	857.970703	391.450531	140.942261	1032.775024	-602.705139	167.077240	854.892395	-575.396240	-31.726580
367.760071	43.182281	937.354675	420.801758	227.144943	928.545959	479.474396	2.436426	496.789215	543.224731	194.480423	482.663300	519.815308	-5.228465	79.375145	579.454834	153.896255	90.265694	421.366211	-4.191704	1410.537964	508.186707	288.522278	1386.855347	394.370544	159.168030	1382.819458	396.349915	203.296005	1642.223267	432.817078	-105.313164	1134.928955	560.768433	337.122925	1110.919434	322.108154	-95.939560	893.921875	441.819641	373.036774	857.700012	391.314667	140.797470	1032.747437	-602.243774	167.108582	854.895996	-574.894409	-31.741823
367.542603	43.090759	937.324829	420.687836	227.023697	928.534180	479.484344	2.414896	496.815338	543.180054	194.491455	482.695221	519.795715	-5.230554	79.328278	579.483948	153.921082	90.308334	421.223541	-4.404974	1410.512085	508.154053	288.301666	1386.824951	394.294891	158.979401	1382.799438	396.163239	203.313690	1642.139160	432.219055	-105.267479	1134.788086	560.820251	336.543579	1110.996338	320.755432	-95.521507	894.172913	442.877197	372.945709	857.413513	391.146027	140.684708	1032.726807	-601.726685	167.131363	854.870422	-574.426147	-31.742708
367.365417	43.022434	937.285217	420.600006	226.825119	928.508728	479.488159	2.392075	496.801117	543.413391	194.636383	482.754028	519.842773	-5.242891	79.296097	580.129028	154.369217	90.429184	421.074158	-4.601259	1410.479614	508.074188	288.102081	1386.776611	394.174042	158.807373	1382.780151	395.989410	203.317642	1642.064209	431.646118	-105.218498	1134.617798	561.104858	336.300354	1111.042236	319.450867	-95.157204	894.362610	443.892853	372.802246	857.146729	391.020477	140.547012	1032.694824	-601.144165	167.116287	854.820740	-573.882141	-31.710726
366.808136	42.801437	937.302246	420.380005	226.667816	928.482910	479.401794	2.465395	496.793335	543.112305	194.448761	482.693542	519.815918	-5.251610	79.239304	580.006104	154.279327	90.414513	420.916565	-4.759966	1410.458008	508.007477	287.915466	1386.746094	394.062469	158.644684	1382.768188	395.798828	203.294266	1641.985352	431.114349	-105.185692	1134.495483	561.337830	336.041504	1111.060791	318.236633	-94.743706	894.580688	444.843018	372.732758	856.841980	390.671661	140.373032	1032.690674	-600.587341	167.123306	854.766357	-573.372437	-31.692772
367.009766	42.898548	937.208862	420.284943	226.638153	928.463074	479.412964	2.406413	496.780945	543.031372	194.398758	482.706818	519.841003	-5.251584	79.237915	579.985046	154.285629	90.411125	420.732788	-4.934232	1410.441772	507.869598	287.736908	1386.680054	393.903778	158.489334	1382.745117	395.606812	203.259521	1641.908569	430.603424	-105.159599	1134.369629	561.576294	335.832825	1111.105103	317.003510	-94.392555	894.803650	445.816711	372.640656	856.569824	390.714447	140.369110	1032.635864	-600.070618	167.088150	854.694946	-572.859802	-31.777277
366.900513	42.881817	937.179504	420.127411	226.555817	928.458313	479.405487	2.404730	496.791107	542.957581	194.404541	482.712738	519.833557	-5.236196	79.219170	579.922607	154.253052	90.422195	420.601318	-5.108124	1410.414917	507.760498	287.533356	1386.628784	393.795135	158.325775	1382.714722	395.425476	203.204773	1641.841309	430.120636	-105.113449	1134.241943	561.737183	335.635437	1111.106567	315.862152	-94.046173	895.009460	446.653870	372.584625	856.351685	390.576660	140.308731	1032.619385	-599.393005	167.138489	854.688843	-572.233643	-31.809759
366.755676	42.834938	937.138855	419.946198	226.462418	928.450623	479.347626	2.361427	496.834778	542.983154	194.453506	482.774597	519.797302	-5.228720	79.254196	579.963379	154.312149	90.468971	420.462891	-5.283349	1410.400879	507.625641	287.359070	1386.599121	393.667877	158.155014	1382.684937	395.308014	203.211304	1641.692139	429.644623	-105.066368	1134.135010	561.927734	335.483002	1111.138916	314.687805	-93.680984	895.246338	447.493347	372.496429	856.113342	390.409668	140.222702	1032.595947	-598.761536	167.128967	854.647339	-571.667786	-31.829765
366.681458	42.839890	937.074768	419.797546	226.415222	928.477356	479.344635	2.290550	496.839661	542.819519	194.370026	482.809906	519.831787	-5.221954	79.277748	579.851746	154.251755	90.514481	420.332886	-5.454554	1410.362915	507.477417	287.189514	1386.581177	393.554047	157.977859	1382.661621	395.071228	203.217499	1641.691162	429.198547	-105.050117	1134.019653	562.077881	335.301880	1111.184814	313.700500	-93.355507	895.439514	448.250488	372.449463	855.920715	390.267181	140.161636	1032.578491	-598.059570	167.134598	854.614441	-571.071289	-31.805281
366.542755	42.766659	937.009705	419.622864	226.337357	928.481934	479.327911	2.234489	496.822662	542.730652	194.362778	482.833832	519.845337	-5.235742	79.255814	579.881470	154.295959	90.559982	420.207397	-5.631307	1410.312744	507.345917	287.049957	1386.542480	393.424042	157.794327	1382.609253	394.881073	203.008972	1641.641846	428.750488	-105.009705	1133.858154	562.221008	335.121613	1111.203247	312.615723	-93.036110	895.619324	448.979248	372.386047	855.735352	390.097870	140.051514	1032.549805	-597.321167	167.132050	854.585266	-570.378418	-31.818213
366.349884	42.679092	936.965759	419.422485	226.268341	928.481934	479.274048	2.197184	496.805542	542.612061	194.308640	482.882965	519.839661	-5.252706	79.233711	579.899353	154.313538	90.576378	420.082916	-5.818936	1410.282593	507.192688	286.876251	1386.489380	393.262726	157.608734	1382.586670	394.696411	202.930710	1641.557373	428.383331	-104.996315	1133.760742	562.357666	334.945404	1111.229736	311.735809	-92.750687	895.763428	449.625153	372.313843	855.558105	389.915161	139.944748	1032.529907	-596.567383	167.164154	854.539307	-569.620361	-31.912920
366.176239	42.581005	936.911865	419.234985	226.135025	928.455750	479.247162	2.137116	496.817871	542.009521	193.614441	482.741211	519.880493	-5.279140	79.192619	579.564575	154.081223	90.533440	419.954559	-5.985114	1410.246338	507.029816	286.704834	1386.413452	393.114471	157.449890	1382.534302	394.520050	202.948563	1641.470459	428.017059	-104.945755	1133.604370	562.439697	334.739166	1111.208862	310.796326	-92.408714	895.929626	450.183807	372.259094	855.372803	389.729309	139.816330	1032.490356	-595.792236	167.125519	854.456543	-568.860046	-31.962465
365.982391	42.454079	936.877869	419.056610	225.999985	928.428833	479.027222	2.289369	496.754974	542.277893	194.095520	482.872406	519.783813	-5.267446	79.162766	579.822083	154.266129	90.553558	419.870728	-6.187829	1410.213013	506.916656	286.522888	1386.386597	392.989624	157.263168	1382.518799	394.329132	202.848007	1641.421265	427.668823	-104.953651	1133.506592	562.514526	334.565521	1111.222900	310.005920	-92.166321	896.056152	450.692963	372.210693	855.265381	389.545471	139.681351	1032.460205	-594.971008	167.145126	854.371704	-568.097412	-31.929329
365.387909	42.192139	936.965088	418.751556	225.811401	928.434021	478.914093	2.281887	496.815796	542.153259	194.123306	482.904785	519.752502	-5.259864	79.162537	579.218140	153.813782	90.430222	419.722382	-6.368736	1410.206055	506.736328	286.354004	1386.332031	392.837402	157.116348	1382.482300	394.145874	202.748550	1641.374512	427.336273	-104.955994	1133.382446	562.588928	334.418549	1111.228149	309.252167	-91.901520	896.189819	451.204041	372.154938	855.105469	389.148956	139.487717	1032.506226	-594.160400	167.151642	854.324768	-567.321167	-31.918074
365.573029	42.225075	936.838013	418.679504	225.764420	928.436279	478.912292	2.191204	496.813171	542.029480	194.009094	482.931366	519.742188	-5.269597	79.190872	579.718384	154.221436	90.604881	419.584442	-6.523560	1410.192017	506.572601	286.196014	1386.337280	392.667511	156.942490	1382.467285	393.945068	202.530182	1641.362427	427.014404	-104.981087	1133.298218	562.631714	334.253662	1111.270264	308.532776	-91.671234	896.297180	451.618286	372.094330	854.989624	389.150177	139.424713	1032.445190	-593.208679	167.213470	854.281250	-566.402161	-31.964731
365.392456	42.131962	936.814148	418.453552	225.618820	928.437500	478.860962	2.122098	496.826019	541.832642	193.843552	482.921722	519.745789	-5.271555	79.185860	579.153748	153.802505	90.525017	419.449036	-6.687946	1410.162598	506.404724	286.033569	1386.340454	392.537659	156.776962	1382.444946	393.812653	202.487030	1641.257568	426.722504	-104.990837	1133.223389	562.668091	334.129669	1111.320190	307.938049	-91.502228	896.403503	451.935730	372.027557	854.891663	388.943024	139.293671	1032.434448	-592.258179	167.192261	854.203430	-565.518799	-32.015110
365.184326	41.934273	936.793396	418.256439	225.481812	928.422607	478.831543	2.019249	496.869232	541.765015	193.875137	482.968170	519.773682	-5.303606	79.226433	579.626831	154.192337	90.682350	419.316254	-6.847963	1410.122314	506.229218	285.886505	1386.322144	392.390869	156.599548	1382.415405	393.622406	202.372055	1641.208862	426.458099	-105.044029	1133.160522	562.661621	333.962585	1111.355347	307.399658	-91.356468	896.495789	452.199036	371.958618	854.836121	388.729736	139.124603	1032.416382	-591.257385	167.210175	854.118591	-564.622498	-32.007553
364.974731	41.811962	936.759766	418.042633	225.376892	928.437439	478.767517	1.983933	496.846405	541.571960	193.647461	482.975494	519.793640	-5.310379	79.184212	579.081238	153.760315	90.565956	419.182800	-7.017813	1410.095703	506.059814	285.714050	1386.313232	392.255188	156.427048	1382.384155	393.383575	202.210037	1641.248169	426.211365	-105.083252	1133.084473	562.645691	333.827545	1111.384277	306.865204	-91.212112	896.539856	452.388336	371.874725	854.774353	388.520599	138.983398	1032.408569	-590.932434	166.582077	853.844299	-563.881104	-32.297363
364.744324	41.639431	936.750671	417.789185	225.261505	928.413452	478.693756	1.914445	496.826691	541.493958	193.565125	482.994995	519.775818	-5.308730	79.171288	579.043518	153.752075	90.560356	418.995483	-7.177062	1410.044067	505.842468	285.570129	1386.284424	392.073822	156.253571	1382.373779	393.188965	202.103516	1641.188354	425.966644	-105.141136	1133.000244	562.630981	333.682678	1111.396362	306.428253	-91.118843	896.572327	452.540039	371.798950	854.711121	388.295959	138.840485	1032.392456	-589.970398	166.612305	853.747437	-563.059631	-32.239120
364.549744	41.514481	936.712952	417.605194	225.145432	928.399780	478.593048	1.827075	496.819275	541.518616	193.656845	483.034027	519.773132	-5.308201	79.151337	579.080627	153.752487	90.575012	418.826813	-7.357184	1410.007813	505.706482	285.416992	1386.287720	391.911469	156.095505	1382.357788	392.978271	201.994690	1641.153076	425.725891	-105.202019	1132.939087	562.580261	333.551270	1111.403931	306.083496	-91.090813	896.587524	452.595062	371.699493	854.668274	388.105988	138.707031	1032.367432	-588.829895	166.721390	853.690063	-562.050110	-32.267849
364.330322	41.338524	936.707764	417.391937	225.017761	928.394165	478.477448	1.722679	496.854095	541.427368	193.581085	483.087860	519.752869	-5.322945	79.168747	579.098755	153.766083	90.620789	418.686371	-7.506121	1409.990601	505.537262	285.266449	1386.288696	391.739929	155.943176	1382.354736	392.779236	201.886261	1641.125366	425.506500	-105.311943	1132.878906	562.495850	333.422241	1111.404175	305.804138	-91.086716	896.584045	452.588867	371.635284	854.669800	387.892029	138.553482	1032.362183	-587.711121	166.915451	853.619629	-561.075073	-32.207767
364.138977	41.242607	936.695740	417.195465	224.858398	928.377319	478.340454	1.631258	496.843567	541.366455	193.528580	483.105774	519.722290	-5.326411	79.190071	579.095703	153.769226	90.638786	418.532959	-7.666509	1409.966797	505.407349	285.134094	1386.296631	391.583710	155.820663	1382.368042	392.595551	201.920685	1641.070679	425.322205	-105.393593	1132.856567	562.403870	333.299011	1111.410767	305.579437	-91.108536	896.559814	452.526154	371.550232	854.672485	387.692444	138.431854	1032.347290	-586.611084	167.090012	853.565979	-560.168091	-32.059566
363.955566	41.136665	936.683960	417.020752	224.762115	928.393921	478.257629	1.477618	496.855438	541.298889	193.463287	483.130463	519.612427	-5.479961	79.149414	579.075989	153.787338	90.662987	418.356659	-7.790546	1409.924927	505.257965	285.007538	1386.290161	391.423187	155.694061	1382.343506	392.411835	201.813049	1641.034424	425.170074	-105.510620	1132.802612	562.280518	333.143097	1111.435425	305.428070	-91.153603	896.507141	452.402985	371.458313	854.681091	387.505310	138.317551	1032.350220	-585.408630	167.200684	853.500244	-559.201599	-31.976282
363.777679	41.020855	936.659790	416.835358	224.626328	928.383789	478.054077	1.478942	496.806610	541.216675	193.363129	483.146088	519.625549	-5.500162	79.157059	579.058350	153.734329	90.657799	418.204529	-7.923044	1409.876465	505.117737	284.859314	1386.275024	391.275665	155.567093	1382.321655	392.226074	201.713547	1640.995239	425.027222	-105.652794	1132.772949	562.136169	333.004822	1111.408447	305.344238	-91.249199	896.419373	452.207306	371.364868	854.701050	387.319550	138.185760	1032.333252	-584.279297	167.304077	853.416382	-558.156616	-31.976223
363.601776	40.893379	936.637573	416.664490	224.510147	928.362427	477.936218	1.372335	496.781769	540.610229	192.567749	483.001007	519.646301	-5.506425	79.154167	578.830261	153.590637	90.646049	418.039490	-8.037934	1409.822632	504.992950	284.719604	1386.261230	391.130035	155.443848	1382.287231	392.037506	201.607208	1640.957886	424.917908	-105.789154	1132.735840	561.954529	332.865601	1111.382446	305.333923	-91.383575	896.320068	451.952362	371.227905	854.723511	387.136810	138.065887	1032.311035	-583.131165	167.442841	853.265869	-557.185425	-31.933487
363.378571	40.774509	936.620239	416.494232	224.389160	928.366638	477.755096	1.278237	496.725555	540.872437	192.938934	483.114014	519.650757	-5.527557	79.153946	578.983887	153.679489	90.688789	417.862976	-8.161188	1409.789795	504.907104	284.560242	1386.247803	390.997864	155.326614	1382.267822	391.855133	201.507935	1640.934082	424.812866	-105.915070	1132.695557	561.764221	332.697754	1111.331421	305.340881	-91.526817	896.222595	451.637146	371.109497	854.755005	386.955841	137.930664	1032.305786	-581.989258	167.443710	853.128845	-556.186462	-31.929581
363.192810	40.664726	936.599976	416.346680	224.286575	928.368835	477.555145	1.218561	496.660645	540.463135	192.393356	483.027740	519.622620	-5.572330	79.158119	578.776306	153.501724	90.677879	417.627808	-8.274523	1409.761841	504.799591	284.425140	1386.242798	390.839355	155.221085	1382.262817	391.640656	201.299698	1640.929077	424.699036	-106.052826	1132.691284	561.586060	332.544952	1111.301636	305.435211	-91.730278	896.118958	451.248413	370.964203	854.795227	386.784668	137.814026	1032.297119	-580.830627	167.544601	853.001221	-555.198730	-31.906952
362.987579	40.534790	936.598572	416.181732	224.148026	928.351135	477.391571	1.117196	496.662659	540.814453	192.931076	483.221832	519.604797	-5.583164	79.192741	579.012695	153.682617	90.735161	417.403046	-8.405182	1409.781860	504.697723	284.314545	1386.263062	390.692780	155.104813	1382.254517	391.436859	201.219284	1640.929810	424.591370	-106.214439	1132.714111	561.356995	332.378693	1111.265381	305.593292	-91.949242	896.028442	450.796906	370.832458	854.842712	386.612244	137.685852	1032.287720	-579.727234	167.581085	852.866943	-554.198792	-31.925346
362.768005	40.391888	936.596008	416.017700	224.053604	928.364075	477.205688	1.018677	496.667053	540.872620	193.069153	483.271179	519.575989	-5.582873	79.213104	579.146912	153.780640	90.779007	417.211823	-8.517835	1409.765869	504.555756	284.174042	1386.259888	390.557312	155.003387	1382.243286	391.253662	201.131195	1640.925903	424.494415	-106.382561	1132.761841	561.093262	332.217255	1111.221924	305.802948	-92.205841	895.915894	450.307495	370.715698	854.929443	386.417114	137.559280	1032.293213	-578.537109	167.612137	852.718384	-553.122742	-31.916275
362.576508	40.295525	936.577087	415.853485	223.910233	928.364075	477.006897	0.966247	496.689423	540.813782	192.969772	483.296387	519.552185	-5.550496	79.232445	579.063416	153.694733	90.785187	416.995270	-8.637738	1409.765015	504.455750	284.038544	1386.243164	390.407013	154.883957	1382.225098	391.061890	201.061737	1640.890259	424.442535	-106.526787	1132.812012	560.872864	332.092255	1111.194702	306.065582	-92.470413	895.792236	449.753815	370.546600	855.031677	386.239532	137.430847	1032.284180	-577.380615	167.682922	852.557251	-552.099609	-31.932558
362.355377	40.126968	936.592163	415.698486	223.798203	928.361450	476.901794	0.856490	496.718140	540.722595	192.897720	483.299988	519.583008	-5.581604	79.262573	579.092834	153.704865	90.783081	416.822418	-8.747123	1409.752197	504.330139	283.916901	1386.237671	390.283234	154.762253	1382.188721	390.871979	201.006226	1640.851074	424.410889	-106.747849	1132.850586	560.590271	331.925354	1111.154907	306.391357	-92.795868	895.636292	449.158112	370.413666	855.101990	386.065155	137.295654	1032.290527	-575.908630	168.076385	852.478455	-550.935303	-31.799891
362.150818	39.994724	936.571167	415.556549	223.644165	928.350586	476.792786	0.741021	496.712585	540.660645	192.781158	483.299927	519.612427	-5.591423	79.248138	579.061462	153.709824	90.816299	416.651184	-8.867652	1409.744263	504.243256	283.793640	1386.206543	390.111420	154.688477	1382.184204	390.703857	200.960831	1640.787231	424.391785	-106.958115	1132.878296	560.309082	331.780487	1111.082764	306.759277	-93.079582	895.471863	448.538361	370.254578	855.190918	385.879150	137.152328	1032.274292	-574.149353	168.695786	852.531372	-549.729370	-31.553654
361.964386	39.872150	936.549561	415.420288	223.538864	928.352905	476.659088	0.634406	496.713562	540.625610	192.741684	483.329651	519.660889	-5.622159	79.245560	579.059509	153.687836	90.846710	416.486969	-8.995804	1409.729004	504.136902	283.684357	1386.174927	389.962830	154.558411	1382.146118	390.519867	200.907425	1640.735596	424.382660	-107.195259	1132.908203	560.019836	331.651520	1111.051025	307.196533	-93.441010	895.271423	447.882416	370.078033	855.278564	385.724213	137.023865	1032.265625	-572.846008	168.934723	852.482117	-548.579224	-31.501490
361.737183	39.741627	936.557190	415.254364	223.429382	928.354675	476.707886	0.339790	496.809082	540.492126	192.591690	483.332550	519.771240	-5.688693	79.295685	578.984924	153.638596	90.860466	416.305542	-9.113796	1409.729614	503.999115	283.545074	1386.146240	389.791809	154.446838	1382.139160	390.319244	200.871704	1640.689941	424.392120	-107.437447	1132.949829	559.722046	331.522705	1110.978027	307.608765	-93.814865	895.097656	447.149811	369.862854	855.342896	385.539429	136.904037	1032.270630	-571.532776	169.054153	852.340698	-547.464233	-31.448473
361.541138	39.620007	936.560059	415.112762	223.273758	928.338928	476.544159	0.249665	496.823456	540.350952	192.478592	483.341705	519.774902	-5.697636	79.300804	578.876282	153.564072	90.859306	416.093750	-9.236279	1409.739258	503.851563	283.398438	1386.118042	389.659821	154.310104	1382.106201	390.110229	200.843887	1640.648315	424.410767	-107.662048	1133.025635	559.397522	331.386414	1110.902954	308.050110	-94.206490	894.946777	446.403656	369.684723	855.448059	385.374969	136.776077	1032.263794	-570.329712	169.190582	852.229431	-546.395813	-31.297960
361.363678	39.494404	936.547852	415.002502	223.172089	928.341003	476.375519	0.192871	496.845154	540.399170	192.532455	483.404480	519.763306	-5.688560	79.359856	578.896729	153.598877	90.881668	415.875122	-9.349757	1409.743164	503.710632	283.254578	1386.087891	389.512970	154.187698	1382.081787	389.896393	200.821609	1640.613037	424.430542	-107.897743	1133.091309	559.078125	331.206543	1110.805176	308.507782	-94.631729	894.801697	445.626984	369.469543	855.531250	385.214508	136.659912	1032.258301	-569.052795	169.329224	852.118774	-545.177673	-31.330742
361.169647	39.363998	936.547607	414.873535	223.060211	928.343872	476.165527	0.156399	496.809204	540.251709	192.394592	483.387909	519.708069	-5.687238	79.359108	578.763000	153.518478	90.884178	415.683807	-9.460777	1409.725952	503.555603	283.123627	1386.067139	389.363922	154.073639	1382.053711	389.708130	200.796600	1640.562500	424.508209	-108.138275	1133.162231	558.745850	331.030029	1110.715210	309.050995	-95.043945	894.609802	444.749695	369.245239	855.654785	385.052460	136.537766	1032.259644	-567.548706	169.656631	852.074829	-543.970642	-31.135437
360.969513	39.223461	936.519897	414.745026	222.939407	928.319214	476.014893	0.105728	496.797424	540.212585	192.349747	483.378448	519.684509	-5.670846	79.356071	578.776611	153.517044	90.901978	415.492096	-9.565603	1409.702881	503.435455	282.990967	1386.013916	389.220093	153.976028	1382.012451	389.519745	200.779800	1640.493408	424.605072	-108.385910	1133.199097	558.426941	330.842926	1110.609741	309.633667	-95.459404	894.396423	443.954102	368.992371	855.726990	384.877289	136.409180	1032.233032	-566.400269	169.701401	851.899048	-542.884583	-31.073126
360.824646	39.138821	936.472717	414.613861	222.837021	928.302185	475.875488	0.064969	496.743591	539.981079	192.078812	483.344238	519.718567	-5.685153	79.322899	578.705688	153.457581	90.891380	415.317474	-9.652246	1409.649780	503.312164	282.878815	1385.990845	389.075562	153.874207	1381.995972	389.336853	200.771851	1640.421143	424.720215	-108.639076	1133.232666	558.057495	330.669952	1110.494385	310.180420	-95.874779	894.190491	443.134857	368.719177	855.826599	384.736481	136.300842	1032.201660	-565.074463	169.796631	851.724731	-541.580383	-31.072878
360.661316	39.050430	936.409973	414.492767	222.744339	928.287720	475.737885	0.014348	496.726105	539.711548	191.872467	483.326324	519.689209	-5.687143	79.316498	578.586670	153.352676	90.882523	415.140930	-9.760887	1409.614868	503.191620	282.760498	1385.951416	388.933899	153.763809	1381.960815	389.161133	200.764542	1640.373779	424.857758	-108.891861	1133.259644	557.718750	330.531097	1110.402466	310.728180	-96.330788	894.004578	442.234039	368.455811	855.956909	384.587006	136.187057	1032.164063	-563.772766	169.854248	851.548401	-540.431946	-30.983555
360.542450	38.935825	936.373413	414.384888	222.650620	928.277222	475.585693	-0.046677	496.680542	539.778870	191.862778	483.362183	519.713074	-5.707334	79.308601	578.604614	153.335037	90.863739	414.954468	-9.894529	1409.593018	503.073944	282.648712	1385.932007	388.800659	153.649475	1381.923218	388.963318	200.767944	1640.334473	425.006653	-109.144905	1133.318848	557.326660	330.349823	1110.331177	311.354279	-96.806747	893.855469	441.344421	368.209015	856.111267	384.460083	136.072281	1032.140747	-562.337158	170.257446	851.501831	-539.183716	-30.800949
360.415680	38.877766	936.348755	414.258087	222.578903	928.278076	475.504242	-0.138432	496.696167	539.723083	191.824554	483.378113	519.733032	-5.724640	79.369003	578.558533	153.339264	90.933548	414.775879	-10.001491	1409.596191	502.930023	282.513733	1385.918213	388.640991	153.519531	1381.929443	388.768005	200.771118	1640.291382	425.142212	-109.375542	1133.378662	556.971436	330.172058	1110.264526	311.915985	-97.291199	893.691833	440.445770	367.939178	856.256592	384.326263	135.996033	1032.129150	-561.220032	170.187424	851.286438	-537.996887	-30.821815
360.287598	38.813461	936.339966	414.157135	222.476456	928.282776	475.381378	-0.210547	496.722229	539.675232	191.825455	483.398102	519.673950	-5.702943	79.410393	578.562256	153.353317	90.943169	414.585327	-10.126471	1409.586182	502.776215	282.402344	1385.916992	388.474548	153.411133	1381.902954	388.563080	200.800003	1640.257080	425.269043	-109.640205	1133.458618	556.603760	330.020813	1110.207275	312.457428	-97.758194	893.514893	439.516296	367.638916	856.432739	384.194855	135.911774	1032.126709	-559.841980	170.272736	851.185791	-536.708008	-30.744099
360.181152	38.745911	936.313965	414.049622	222.408447	928.269897	475.277435	-0.286160	496.735840	539.477783	191.733948	483.390808	519.699524	-5.718389	79.446671	578.450684	153.299210	90.955612	414.414551	-10.238811	1409.592163	502.633820	282.281097	1385.896606	388.309296	153.296127	1381.908447	388.356415	200.819824	1640.194336	425.410980	-109.836784	1133.535400	556.217102	329.887787	1110.142090	313.046997	-98.199966	893.352356	438.582275	367.373108	856.602356	384.072693	135.841309	1032.106934	-558.520508	170.509277	851.033020	-535.501831	-30.645321
360.072540	38.663090	936.287781	413.961090	222.320786	928.266357	475.207825	-0.364411	496.753967	539.473328	191.768967	483.399872	519.690674	-5.747841	79.450821	578.495544	153.328827	90.957954	414.248108	-10.354953	1409.595459	502.476105	282.182465	1385.880737	388.128723	153.175446	1381.874756	388.153351	200.957397	1640.124512	425.592224	-110.099686	1133.598267	555.845032	329.753204	1110.089600	313.672638	-98.647171	893.198730	437.734833	367.068420	856.698425	383.957062	135.749207	1032.091919	-557.226318	170.661987	850.913025	-534.256165	-30.518929
360.004364	38.627647	936.232788	413.880890	222.301437	928.257629	475.115875	-0.422307	496.725830	539.372620	191.704254	483.410522	519.695007	-5.735718	79.444519	578.523560	153.335022	90.972412	414.090363	-10.476765	1409.575806	502.310364	282.073822	1385.848267	387.972290	153.087173	1381.873047	387.936523	200.861938	1640.085815	425.770782	-110.367142	1133.650513	555.440308	329.571136	1110.049072	314.241028	-99.046638	893.060364	436.776978	366.766083	856.840393	383.857697	135.703461	1032.060181	-555.696838	171.109283	850.818604	-532.941284	-30.401814
359.898132	38.577812	936.178345	413.788483	222.248917	928.271790	475.017670	-0.450988	496.694183	539.344604	191.705154	483.430573	519.733337	-5.765797	79.421875	578.501953	153.309006	90.971725	413.971130	-10.607474	1409.556519	502.162292	281.957367	1385.856201	387.820465	152.958832	1381.843262	387.775024	200.913712	1639.976807	425.962433	-110.633987	1133.714355	555.079346	329.362762	1109.990723	314.810974	-99.466110	892.929199	435.892853	366.453186	856.974121	383.742706	135.619949	1032.041260	-554.376587	171.341904	850.683411	-531.703674	-30.230103
359.807831	38.532688	936.146667	413.679535	222.202621	928.274231	474.897400	-0.503295	496.666534	538.697876	190.860031	483.261230	519.707031	-5.769495	79.412567	578.153992	153.234558	90.964516	413.831238	-10.686666	1409.562988	501.995941	281.873047	1385.849854	387.676544	152.827515	1381.838013	387.512817	200.879333	1639.985962	426.132813	-110.893112	1133.753662	554.750366	329.203766	1109.928955	315.381287	-99.926132	892.782471	434.954529	366.142578	857.148926	383.643860	135.555206	1032.027710	-553.261475	171.150360	850.419434	-530.556580	-30.283930
359.726501	38.453480	936.108826	413.624481	222.176651	928.280212	474.852081	-0.587963	496.661865	538.667358	190.857498	483.276123	519.752075	-5.787762	79.439461	578.093445	153.036514	90.942764	413.701752	-10.783826	1409.548218	501.826904	281.785126	1385.845947	387.514709	152.740677	1381.822021	387.298523	200.880768	1639.938354	426.304077	-111.117928	1133.809692	554.334778	329.035858	1109.901733	315.943298	-100.403778	892.673096	434.077362	365.839905	857.305054	383.565002	135.480911	1032.012573	-551.943115	171.328308	850.259705	-529.324707	-30.198339
359.620178	38.406673	936.085083	413.501343	222.094101	928.283447	474.729584	-0.570466	496.637207	538.627625	190.850128	483.327362	519.713196	-5.785947	79.447227	578.158813	153.249573	91.012314	413.581116	-10.889460	1409.573120	501.645813	281.719513	1385.844360	387.356598	152.622375	1381.809814	387.073853	200.910675	1639.889038	426.463989	-111.337128	1133.866333	554.014404	329.133698	1109.893677	316.446777	-100.776314	892.581116	433.128937	365.543121	857.492004	383.441101	135.404999	1032.002563	-550.622742	171.472244	850.125916	-528.111328	-30.103106
359.561615	38.360165	936.046692	413.415527	222.116486	928.291992	474.648499	-0.627361	496.647247	538.614685	190.850586	483.328217	519.682007	-5.774451	79.460045	578.098572	153.079437	90.990120	413.502625	-10.988115	1409.557739	501.500305	281.651367	1385.864868	387.233887	152.535797	1381.817993	386.846161	200.929459	1639.839111	426.639038	-111.541954	1133.919922	553.658081	329.108643	1109.822876	316.938171	-101.179039	892.491333	432.272614	365.256348	857.619934	383.343353	135.372543	1031.987915	-549.274841	171.631927	849.944702	-526.851929	-30.059248
359.486633	38.343330	936.016357	413.277405	222.095093	928.319275	474.562714	-0.631659	496.636169	539.210144	191.689301	483.555939	519.662842	-5.755210	79.456375	578.531555	153.519485	91.053696	413.360138	-11.071633	1409.534180	501.262177	281.595123	1385.840576	387.060730	152.440628	1381.778442	386.629456	201.066681	1639.763184	426.831146	-111.796204	1134.016724	553.500916	329.271973	1109.788696	317.441895	-101.556427	892.381165	431.468811	364.938446	857.747864	383.223236	135.325211	1031.987427	-548.044556	171.775101	849.753418	-525.715210	-29.933054
359.418365	38.287628	936.005005	413.154205	222.078766	928.333252	474.538208	-0.676239	496.652191	539.159485	191.661957	483.579712	519.700378	-5.755224	79.486076	578.451538	153.307480	91.018494	413.280121	-11.154742	1409.530396	501.060699	281.536560	1385.846313	386.914001	152.346512	1381.755615	386.410889	201.072876	1639.715454	426.991821	-112.030663	1134.062866	553.146606	329.245789	1109.721924	317.940369	-101.963722	892.280701	430.623657	364.662079	857.922485	383.118591	135.276016	1031.989136	-546.469421	172.212082	849.673340	-524.432434	-29.823074
359.377075	38.207581	935.998840	413.042633	222.036865	928.341064	474.472351	-0.717748	496.649231	539.080627	191.531479	483.584747	519.699829	-5.755300	79.491631	578.499939	153.497086	91.088791	413.180206	-11.217618	1409.540039	500.872467	281.495331	1385.849731	386.760925	152.246536	1381.760132	386.181610	200.968430	1639.697998	427.147858	-112.251320	1134.103027	552.654907	329.039581	1109.651978	318.414581	-102.351028	892.207886	429.795349	364.383362	858.003479	383.037750	135.206482	1031.990234	-545.438293	172.025223	849.450867	-523.316284	-29.899618
359.299683	38.163586	935.986511	412.924988	221.966980	928.358398	474.467957	-0.764115	496.627716	538.994019	191.491348	483.617432	519.716553	-5.778994	79.496910	578.462952	153.461990	91.091591	413.084351	-11.311894	1409.534424	500.645233	281.458984	1385.855469	386.618317	152.147705	1381.789673	385.944366	200.957260	1639.684082	427.280731	-112.447792	1134.148926	552.547241	329.252625	1109.662598	318.820770	-102.713402	892.158997	429.057770	364.094879	858.109985	382.937775	135.134171	1031.993408	-544.215454	172.192398	849.311829	-522.263245	-29.725445
359.244537	38.151749	935.989014	412.760956	222.008179	928.393250	474.339661	-0.720249	496.591522	539.002563	191.483627	483.657410	519.653503	-5.765926	79.481918	578.449707	153.471283	91.109100	412.976532	-11.387581	1409.549683	500.460297	281.409271	1385.870483	386.465424	152.050751	1381.782104	385.719604	200.986938	1639.658691	427.386658	-112.639580	1134.226440	552.195801	329.222443	1109.607910	319.205292	-103.172890	891.995850	428.291016	363.804169	858.230042	382.835266	135.125977	1032.013550	-542.778748	172.601517	849.268860	-521.048218	-29.622608
359.173492	38.111008	936.009949	412.593292	222.003128	928.428528	474.354004	-0.784027	496.617218	538.964539	191.489258	483.680511	519.657898	-5.786074	79.495064	578.504639	153.509232	91.116821	412.951904	-11.482498	1409.584106	500.302338	281.364227	1385.884033	386.334076	151.980820	1381.817139	385.498993	201.000656	1639.633179	427.503876	-112.780754	1134.277466	551.586365	329.005005	1109.547607	319.594147	-103.499527	891.930298	427.546173	363.570587	858.342041	382.714844	135.092987	1032.042114	-540.996033	173.402557	849.350830	-519.796997	-29.361780
359.157867	38.062798	936.004761	412.492859	221.975586	928.442566	474.257690	-0.745438	496.604706	538.955505	191.471451	483.701813	519.625916	-5.775640	79.504868	578.463623	153.484497	91.113190	412.865723	-11.538613	1409.608032	500.091278	281.311920	1385.879517	386.207092	151.885193	1381.782593	385.267883	200.996368	1639.603760	427.609436	-112.925240	1134.349731	551.133972	328.930328	1109.434937	319.988739	-103.810127	891.888184	426.800232	363.360992	858.426147	382.624451	135.051956	1032.045654	-540.353394	172.939056	849.047241	-518.911804	-29.483679
359.139374	37.989857	936.006897	412.382019	221.906418	928.415649	474.346954	-0.869899	496.660004	538.890076	191.459915	483.681854	519.640381	-5.782274	79.524193	578.416626	153.322784	91.089355	412.782318	-11.615510	1409.627930	499.866211	281.277863	1385.871582	386.093903	151.818069	1381.786011	385.057434	201.002274	1639.578247	427.718201	-113.056038	1134.423218	550.765564	328.890991	1109.390259	320.359650	-104.117928	891.829041	426.117981	363.138428	858.515381	382.535400	135.001968	1032.031372	-539.500183	172.709198	848.847473	-517.916992	-29.553978
359.150024	37.944767	935.984680	412.307922	221.862854	928.448303	474.329834	-0.891773	496.673431	538.857056	191.405472	483.706635	519.668701	-5.801507	79.562294	578.489075	153.505203	91.131409	412.692566	-11.682410	1409.635498	499.636902	281.254364	1385.879028	385.925262	151.736923	1381.772461	384.842285	200.992737	1639.548828	427.817627	-113.182152	1134.465820	550.545471	328.989685	1109.388916	320.694946	-104.386833	891.801514	425.567932	362.918365	858.589661	382.487396	134.931076	1032.037476	-538.669006	172.649506	848.706543	-516.969360	-29.568911
359.117920	37.910919	935.970703	412.191681	221.860855	928.479004	474.300812	-0.904916	496.642487	538.847961	191.429871	483.738281	519.647705	-5.805350	79.525230	578.454651	153.336792	91.106422	412.647797	-11.757622	1409.647827	499.460663	281.225861	1385.869263	385.805817	151.634384	1381.761475	384.620392	201.005005	1639.521729	427.919525	-113.278938	1134.492310	550.096130	328.910645	1109.381592	320.984711	-104.664482	891.737427	424.973511	362.735779	858.668091	382.401825	134.889877	1032.046631	-537.533081	172.922256	848.697144	-515.968567	-29.475460
359.097992	37.846066	935.985046	412.082520	221.825241	928.485413	474.258636	-0.894912	496.602753	538.799133	191.351929	483.758545	519.637146	-5.811513	79.497520	578.440002	153.413956	91.130203	412.588745	-11.802858	1409.643433	499.255646	281.226227	1385.871826	385.665314	151.546707	1381.757080	384.411194	201.008621	1639.496338	428.009796	-113.376328	1134.517456	549.558289	328.803070	1109.328979	321.273193	-104.931458	891.697510	424.386078	362.573822	858.714844	382.343536	134.839783	1032.057129	-536.647217	172.570847	848.566040	-514.717224	-29.695572
359.106384	37.786480	935.960754	411.993256	221.793655	928.487732	474.259216	-0.937418	496.593567	538.660645	191.261520	483.738800	519.646545	-5.810968	79.488426	578.338928	153.205643	91.103287	412.535736	-11.850080	1409.654419	499.042969	281.241577	1385.855103	385.511963	151.476791	1381.762085	384.184998	200.997452	1639.482422	428.076233	-113.517654	1134.557007	549.190247	328.738739	1109.310303	321.522736	-105.147522	891.665100	423.889893	362.429810	858.740479	382.287720	134.781693	1032.046265	-535.790222	172.721878	848.542786	-514.120483	-29.467854
359.078583	37.685352	935.981201	411.906799	221.708389	928.471680	474.238708	-0.954200	496.602570	538.169373	190.895004	483.603363	519.616028	-5.809583	79.482719	578.165955	153.089203	91.111519	412.456512	-11.883081	1409.670776	498.832153	281.246338	1385.861206	385.369659	151.433731	1381.738037	383.977417	200.984406	1639.474365	428.152222	-113.599136	1134.599609	548.961182	328.766022	1109.272339	321.741943	-105.357941	891.621521	423.380035	362.289948	858.783569	382.229523	134.707092	1032.047607	-534.868469	173.059036	848.595398	-513.459839	-29.301306
359.101288	37.582535	935.985535	411.880615	221.628128	928.465393	474.231964	-0.977954	496.603790	538.049255	190.818314	483.576782	519.573792	-5.789449	79.495522	578.116028	153.087204	91.086502	412.398590	-11.935673	1409.698975	498.633789	281.261444	1385.864502	385.218689	151.368317	1381.739868	383.755524	200.970016	1639.477173	428.216400	-113.709465	1134.664063	548.617981	328.781952	1109.247925	321.985718	-105.552612	891.596252	422.884308	362.166534	858.806458	382.201141	134.627441	1032.045044	-534.179077	172.871445	848.556519	-512.826294	-29.280567
359.094360	37.465824	936.019348	411.785217	221.489838	928.442627	474.264435	-1.021337	496.659424	537.999146	190.859772	483.576782	519.581116	-5.786501	79.531235	578.077759	153.100922	91.098824	412.322357	-11.984769	1409.723633	498.410767	281.246674	1385.875610	385.086609	151.331100	1381.737793	383.539673	201.061340	1639.453979	428.238251	-113.835007	1134.730713	548.123779	328.737274	1109.209839	322.194397	-105.735085	891.570496	422.432709	362.051270	858.810547	382.120422	134.537964	1032.047729	-533.444031	172.912460	848.580994	-512.099182	-29.243595
359.150330	37.334114	936.030212	411.752014	221.357025	928.404907	474.251129	-1.036920	496.677155	537.964294	190.823624	483.577972	519.528442	-5.778285	79.528152	578.072632	153.107727	91.103645	412.243408	-11.998030	1409.719604	498.170380	281.255554	1385.884888	384.934753	151.293045	1381.746338	383.337372	201.031647	1639.439697	428.294037	-113.924080	1134.763306	547.713928	328.720032	1109.192871	322.381439	-105.921173	891.549438	421.944977	361.945679	858.826050	382.092957	134.441422	1032.031128	-532.769043	172.958221	848.664429	-511.375763	-29.219803
359.213226	37.155800	936.023621	411.773804	221.121124	928.327576	474.305084	-1.088722	496.678436	538.064941	190.967880	483.617645	519.569824	-5.789368	79.550453	578.176147	153.168198	91.162819	412.195190	-12.040219	1409.722534	497.983826	281.264893	1385.911499	384.813568	151.235260	1381.743652	383.148590	201.010696	1639.416138	428.354889	-113.999504	1134.798462	547.385010	328.685272	1109.191284	322.526886	-106.065834	891.533997	421.674744	361.886688	858.843323	382.091644	134.285873	1031.985107	-532.140503	172.964645	848.784546	-510.726135	-29.181690
359.266449	36.996204	936.026428	411.783966	220.853027	928.252258	474.420471	-1.191801	496.701019	537.943481	190.861877	483.571991	519.614014	-5.811476	79.506363	578.157166	153.145248	91.154907	412.185455	-12.078116	1409.741333	497.788605	281.275055	1385.919556	384.712891	151.185638	1381.743164	382.957031	200.964844	1639.399536	428.400970	-114.086967	1134.811401	547.114014	328.700256	1109.200562	322.664642	-106.223221	891.512878	421.315460	361.800720	858.876526	382.094482	134.124741	1031.945068	-531.575012	173.010178	848.932312	-510.153351	-29.147905
359.271729	36.905865	936.035217	411.642578	220.895966	928.287842	474.449341	-1.238371	496.704926	538.142883	190.961426	483.660889	519.614319	-5.815579	79.502831	578.245911	153.220612	91.172699	412.145691	-12.103415	1409.751099	497.609528	281.285034	1385.934082	384.600159	151.129807	1381.739136	382.775146	200.813553	1639.413452	428.442322	-114.120537	1134.832153	546.836060	328.713806	1109.198730	322.770996	-106.357193	891.513123	421.012115	361.735413	858.899048	382.032379	134.078369	1031.968628	-531.034790	173.000931	849.101624	-509.596313	-29.100739
359.275269	36.851467	936.055603	411.502289	220.850510	928.309143	474.454987	-1.247099	496.720490	537.742126	190.635193	483.570862	519.583069	-5.823962	79.512383	578.087097	153.120316	91.170357	412.123779	-12.130425	1409.765747	497.406036	281.298981	1385.957275	384.480133	151.078064	1381.753662	382.563660	200.776260	1639.414551	428.487793	-114.160706	1134.835205	546.504639	328.761932	1109.225220	322.855530	-106.451614	891.520203	420.728699	361.697144	858.911499	381.966278	134.024399	1031.989746	-530.403992	173.219818	849.411438	-509.012054	-29.028168
359.370300	36.619473	936.081177	411.604950	220.388855	928.154602	474.541046	-1.318149	496.758972	537.680542	190.594543	483.499512	519.607239	-5.822162	79.564178	578.029724	153.088440	91.151550	412.086639	-12.174017	1409.800049	497.204590	281.313507	1385.984131	384.365936	151.015686	1381.769409	382.360535	200.724945	1639.416748	428.523773	-114.196312	1134.876343	546.209351	328.807861	1109.216309	322.917786	-106.527847	891.540466	420.446869	361.658081	858.934387	382.002625	133.799377	1031.916748	-530.185181	172.920837	849.570801	-508.606720	-29.084730
359.451996	36.485165	936.087097	411.595154	220.189102	928.083984	474.574707	-1.378151	496.788971	537.779053	190.719025	483.529816	519.594177	-5.817312	79.593513	578.086304	153.146927	91.160759	412.036011	-12.204529	1409.817993	496.956757	281.329102	1385.993896	384.261993	150.982254	1381.763794	382.149994	200.662048	1639.432861	428.551788	-114.208336	1134.881470	545.990356	328.873932	1109.257324	322.956421	-106.577354	891.557434	420.215576	361.651978	858.933167	381.993500	133.686707	1031.879883	-529.892578	172.937943	849.845886	-508.241730	-29.070721
359.504913	36.387226	936.089294	411.528107	220.091141	928.065491	474.585632	-1.362981	496.781799	537.296570	190.053406	483.374786	519.532715	-5.793956	79.583176	577.799866	152.952240	91.141930	412.020386	-12.253551	1409.821045	496.752319	281.324341	1386.007080	384.163269	150.938950	1381.767456	381.945465	200.589844	1639.443359	428.586395	-114.206001	1134.887207	545.799194	328.925476	1109.297363	322.970154	-106.626579	891.570496	419.820770	361.487427	858.864136	381.946808	133.608780	1031.869263	-529.583679	172.948059	850.195374	-507.909271	-29.025349
359.574158	36.282639	936.094421	411.478058	219.994873	928.052368	474.600281	-1.390848	496.767609	537.712891	190.663300	483.537567	519.555054	-5.780129	79.578026	578.081909	153.130371	91.167755	412.026855	-12.298683	1409.818115	496.598297	281.322449	1386.045532	384.055878	150.899017	1381.758545	381.764374	200.507675	1639.448975	428.649933	-114.211609	1134.867554	545.622192	329.008331	1109.312622	323.005554	-106.651573	891.565491	419.645203	361.474792	858.877869	381.942963	133.519470	1031.864258	-529.344238	172.954697	850.516846	-507.642578	-28.990063
359.621460	36.199936	936.073853	411.400085	219.982437	928.056152	474.623474	-1.408240	496.730377	537.631897	190.584290	483.538330	519.543091	-5.781700	79.535942	578.091980	153.144867	91.164467	412.020905	-12.307197	1409.813477	496.443481	281.333649	1386.044434	383.929504	150.824768	1381.752808	381.587006	200.428482	1639.444702	428.721313	-114.206749	1134.832642	545.442322	329.050354	1109.312256	323.013702	-106.648254	891.547485	419.687378	361.611572	858.936401	381.908447	133.459579	1031.855835	-529.184509	172.948898	850.845947	-507.421448	-28.989004
359.681915	36.120296	936.071472	411.339722	219.922974	928.043762	474.638702	-1.453474	496.724243	537.573303	190.526031	483.489532	519.559631	-5.796161	79.551414	578.093750	153.146133	91.163773	412.050385	-12.376587	1409.812134	496.287689	281.333527	1386.057617	383.847534	150.776566	1381.765625	381.462738	200.376083	1639.403076	428.783691	-114.179657	1134.800415	545.301880	329.140778	1109.327637	323.011749	-106.657585	891.547302	419.404083	361.502411	858.857971	381.900238	133.394806	1031.847900	-529.087952	172.944016	851.181763	-507.283783	-28.978746
359.697266	36.003147	936.097290	411.278015	219.820450	928.018311	474.652954	-1.472680	496.713837	537.637268	190.615616	483.507294	519.527771	-5.836442	79.550476	578.104126	153.163925	91.159431	412.023895	-12.393936	1409.833374	496.075806	281.363068	1386.062134	383.731720	150.720184	1381.746826	381.287994	200.284393	1639.421509	428.821686	-114.143295	1134.791748	545.133667	329.203949	1109.353638	322.998077	-106.628532	891.558777	419.494507	361.652924	858.935547	381.880829	133.309753	1031.846924	-529.019104	172.933823	851.529236	-507.194916	-28.972645
359.740784	35.909988	936.106567	411.192657	219.756454	928.022095	474.687531	-1.544556	496.730713	537.502136	190.445007	483.488342	519.512634	-5.846709	79.568657	578.060120	153.157501	91.168365	412.155304	-12.359344	1409.902588	495.892487	281.383606	1386.102905	383.635468	150.675797	1381.761719	381.059509	200.141785	1639.512695	428.854309	-114.131821	1134.757935	545.000305	329.307251	1109.396606	322.959137	-106.601326	891.563660	419.456512	361.697052	858.944397	381.857300	133.231491	1031.853271	-529.030090	172.882019	851.903687	-507.161835	-28.980011
359.781128	35.830215	936.109314	411.141571	219.700302	928.041931	474.739532	-1.594481	496.751587	537.620605	190.654099	483.549286	519.508606	-5.831992	79.578857	578.167175	153.230560	91.192986	412.007904	-12.466157	1409.847290	495.701935	281.394775	1386.139404	383.543304	150.645737	1381.757935	380.858582	200.028503	1639.528320	428.861359	-114.059914	1134.739502	544.849121	329.382813	1109.449341	322.922089	-106.547821	891.576538	419.417664	361.744904	858.948730	381.830017	133.157852	1031.864014	-529.062317	172.894913	852.327209	-507.175079	-28.975965
359.822418	35.768784	936.126465	411.061829	219.648956	928.039673	474.764496	-1.601930	496.758057	537.625122	190.641647	483.556152	519.496277	-5.818544	79.570488	578.187988	153.227753	91.185051	412.019745	-12.505349	1409.842407	495.514496	281.397156	1386.181641	383.447968	150.579132	1381.761963	380.663940	199.911819	1639.538452	428.901062	-114.014183	1134.722534	544.748291	329.444794	1109.488647	322.875092	-106.470428	891.582581	419.429779	361.801392	858.939087	381.807312	133.110260	1031.870850	-529.157654	172.906967	852.705383	-507.237427	-28.948959
359.856262	35.662926	936.147156	411.006317	219.585983	928.042908	474.800598	-1.641002	496.756317	537.556946	190.596497	483.527466	519.520142	-5.835438	79.575943	578.189819	153.231033	91.200424	412.050323	-12.544098	1409.828857	495.344910	281.418427	1386.195801	383.372253	150.503067	1381.746216	380.472290	199.801941	1639.535156	428.933929	-113.986084	1134.676147	544.636780	329.509277	1109.560425	322.816742	-106.401695	891.584290	419.443756	361.870758	858.937683	381.793549	133.033096	1031.882324	-529.156067	173.121155	853.114868	-507.345398	-28.874582
359.909027	35.587639	936.134644	410.950989	219.523102	928.025757	474.840912	-1.670144	496.751831	537.596130	190.628799	483.552368	519.489563	-5.830802	79.554291	578.204163	153.234711	91.194572	412.078278	-12.600366	1409.820068	495.169830	281.417969	1386.222778	383.308746	150.437714	1381.743042	380.305267	199.826004	1639.512573	428.967285	-113.929871	1134.635620	544.552063	329.594269	1109.617798	322.743530	-106.336227	891.566956	419.495575	361.960724	858.936768	381.768738	132.970474	1031.866333	-529.483704	172.900696	853.362061	-507.557770	-28.971951
359.922333	35.488556	936.172729	410.886597	219.445450	928.030457	474.871490	-1.671229	496.760712	537.544373	190.616684	483.557556	519.468872	-5.835365	79.563095	578.189758	153.223251	91.211525	412.091705	-12.656142	1409.801025	495.035370	281.428314	1386.266113	383.244965	150.364700	1381.746582	380.128815	199.726044	1639.516479	428.996948	-113.901222	1134.574219	544.484497	329.688232	1109.689209	322.676605	-106.252769	891.567383	419.570160	362.031769	858.939514	381.747162	132.896927	1031.887085	-529.769165	172.880615	853.663452	-507.810394	-29.033026
359.955688	35.475250	936.174683	410.800507	219.404266	928.045593	474.882080	-1.695395	496.762390	537.978333	190.994705	483.706696	519.488770	-5.837363	79.564560	578.413086	153.403931	91.243301	412.261017	-12.642551	1409.844604	494.884399	281.421082	1386.309082	383.182251	150.306122	1381.740479	379.952087	199.500854	1639.548096	429.046631	-113.890213	1134.514282	544.419189	329.816833	1109.794189	322.603943	-106.150017	891.560852	419.655670	362.150787	858.954102	381.728699	132.858826	1031.896484	-530.139038	172.790329	853.874756	-508.141602	-29.082834
359.963196	35.427998	936.178955	410.727753	219.376877	928.063782	474.889709	-1.689470	496.745300	537.921753	190.926407	483.703491	519.472717	-5.825053	79.551773	578.408569	153.394470	91.241493	412.158630	-12.773976	1409.807983	494.727539	281.418365	1386.337280	383.123810	150.236633	1381.735596	379.845856	199.449341	1639.469238	429.069122	-113.805138	1134.442017	544.373047	329.912628	1109.844604	322.539734	-106.024673	891.535645	419.758698	362.258392	858.923096	381.696838	132.811600	1031.908325	-530.539612	172.733261	854.072693	-508.531799	-29.142681
360.007111	35.350925	936.173645	410.689270	219.277756	928.014832	474.927948	-1.690726	496.733887	537.839233	190.807220	483.625092	519.465088	-5.824628	79.517296	578.385010	153.375824	91.203644	412.196259	-12.832614	1409.779297	494.572784	281.400024	1386.343994	383.057037	150.163361	1381.727905	379.625122	199.296188	1639.527344	429.118103	-113.730484	1134.358887	544.323364	330.003082	1109.902344	322.461304	-105.897560	891.510681	419.867645	362.358398	858.911255	381.684052	132.750381	1031.879150	-530.997803	172.624207	854.233582	-508.968964	-29.183620
360.055176	35.313858	936.165833	410.663818	219.220871	928.007141	474.932922	-1.699823	496.721619	537.745605	190.675827	483.617676	519.479736	-5.806073	79.527946	578.359619	153.349487	91.206100	412.230255	-12.884103	1409.731689	494.445251	281.380615	1386.389282	382.978210	150.105576	1381.716309	379.460114	199.181854	1639.514893	429.183105	-113.701530	1134.298706	544.269165	330.064453	1109.944214	322.391693	-105.757690	891.493225	419.924683	362.445313	858.893311	381.686798	132.704788	1031.870972	-531.477905	172.558273	854.409119	-509.447601	-29.252531
360.062714	35.238613	936.175232	410.606812	219.159485	928.007507	474.933075	-1.726177	496.710754	537.840027	190.810165	483.656860	519.444031	-5.793366	79.521500	578.407471	153.353729	91.188698	412.242645	-12.972952	1409.704224	494.298065	281.363434	1386.400146	382.925262	150.036423	1381.703979	379.300293	199.083099	1639.508911	429.223907	-113.665977	1134.217285	544.254517	330.170471	1110.018799	322.316711	-105.650894	891.455688	420.070465	362.572021	858.871155	381.657898	132.640808	1031.875488	-531.983765	172.489914	854.495850	-509.986450	-29.338415
360.083984	35.173313	936.176880	410.584137	219.104599	928.005188	474.913147	-1.730122	496.700714	537.872437	190.886108	483.687653	519.395386	-5.791498	79.502007	578.451477	153.403351	91.237717	412.248199	-13.032634	1409.671509	494.159576	281.336334	1386.449829	382.858734	149.951080	1381.695068	379.145050	198.990646	1639.507080	429.261200	-113.630371	1134.145996	544.229614	330.317017	1110.115967	322.255554	-105.508400	891.422668	420.252808	362.703979	858.858704	381.644623	132.585114	1031.874390	-532.567139	172.456146	854.548645	-510.574615	-29.416870
360.112793	35.108849	936.187195	410.536774	219.087631	928.021912	474.915588	-1.771719	496.705200	537.874634	190.845795	483.723511	519.409607	-5.815407	79.496445	578.414917	153.388596	91.238678	412.247620	-13.111923	1409.648071	494.038757	281.321594	1386.489380	382.802063	149.871017	1381.701782	378.992798	198.911942	1639.511719	429.285156	-113.576584	1134.081787	544.204895	330.414063	1110.188477	322.196625	-105.380692	891.373901	420.441620	362.822754	858.827820	381.643280	132.535843	1031.888672	-533.142822	172.593628	854.546631	-511.237396	-29.452106
360.161133	35.064201	936.190430	410.509277	219.024628	928.017273	474.941620	-1.791391	496.677429	537.863953	190.858276	483.712738	519.398682	-5.834058	79.510735	578.401428	153.372086	91.234886	412.223328	-13.192426	1409.616699	493.885773	281.281250	1386.499023	382.726715	149.800003	1381.696289	378.851624	198.829895	1639.488525	429.315338	-113.520378	1134.018188	544.183105	330.501678	1110.248413	322.140594	-105.251312	891.341858	420.635529	362.962799	858.776062	381.643890	132.487961	1031.887329	-533.924011	172.483582	854.435913	-511.986298	-29.504143
360.157349	34.990520	936.173584	410.455139	218.994522	928.014465	474.980438	-1.799717	496.691162	537.788635	190.781815	483.659180	519.386353	-5.821707	79.477791	578.410950	153.351776	91.211861	412.241791	-13.243200	1409.598389	493.766541	281.247742	1386.518066	382.669739	149.725739	1381.683716	378.720367	198.728531	1639.466309	429.363892	-113.493851	1133.953247	544.165100	330.578766	1110.282104	322.102295	-105.118553	891.308472	420.820068	363.074188	858.748779	381.632965	132.421310	1031.878906	-534.808044	172.206863	854.231689	-512.812622	-29.638807
360.177094	34.936916	936.193237	410.427429	218.937653	927.994751	475.019928	-1.813584	496.706329	537.662048	190.604523	483.640472	519.429932	-5.838037	79.496643	578.365662	153.326294	91.215797	412.242310	-13.316846	1409.577393	493.647186	281.210236	1386.533569	382.606323	149.662003	1381.685303	378.599670	198.672165	1639.437988	429.410553	-113.450310	1133.890747	544.167725	330.681335	1110.345459	322.058929	-104.962471	891.292236	421.035889	363.220428	858.699646	381.624390	132.387772	1031.877563	-535.672302	172.073364	854.016113	-513.635376	-29.775648
360.206543	34.887352	936.214661	410.428955	218.914551	928.016907	475.065369	-1.801563	496.702606	537.710144	190.694717	483.645172	519.441345	-5.794486	79.481651	578.395935	153.341919	91.215225	412.250488	-13.377463	1409.559814	493.542847	281.185760	1386.567261	382.563690	149.593826	1381.681152	378.464813	198.596329	1639.441650	429.462250	-113.406906	1133.841797	544.172302	330.756866	1110.407104	322.041687	-104.819244	891.271240	421.299957	363.350220	858.652954	381.637970	132.350174	1031.899414	-536.590332	171.822098	853.704590	-514.547485	-29.915310
360.255402	34.833118	936.211060	410.424530	218.883102	928.018860	475.110992	-1.853867	496.709106	537.765747	190.770859	483.680023	519.423462	-5.783049	79.481796	578.436523	153.361557	91.228218	412.234680	-13.466928	1409.562378	493.442291	281.130524	1386.583374	382.513763	149.511215	1381.682129	378.321808	198.532974	1639.425171	429.492157	-113.377205	1133.816895	544.187683	330.833038	1110.499146	322.017548	-104.700272	891.260254	421.507660	363.492584	858.631531	381.647461	132.306061	1031.898193	-537.561829	171.633774	853.360535	-515.503052	-30.075293
360.240540	34.763580	936.241028	410.394196	218.829239	928.017578	475.101685	-1.843887	496.708069	537.792542	190.817398	483.690369	519.363403	-5.782112	79.467667	578.429504	153.365082	91.255363	412.319855	-13.460840	1409.556152	493.334259	281.088409	1386.618652	382.471924	149.424850	1381.680908	378.179779	198.475098	1639.403442	429.517700	-113.377701	1133.744629	544.182678	330.878448	1110.566772	321.995300	-104.573868	891.220886	421.684601	363.635498	858.612732	381.628845	132.259399	1031.911865	-538.602295	171.542175	853.044006	-516.541565	-30.135023
360.256561	34.699703	936.215027	410.408264	218.804947	928.015686	475.132141	-1.851925	496.697083	537.798340	190.831696	483.727264	519.379578	-5.793112	79.451683	578.455078	153.382507	91.258850	412.237823	-13.610569	1409.532837	493.258392	281.034210	1386.657227	382.406799	149.333405	1381.657715	378.085480	198.470581	1639.317139	429.538605	-113.313324	1133.697144	544.210632	330.955353	1110.608521	321.992188	-104.449478	891.190063	421.888153	363.761047	858.581055	381.639709	132.202179	1031.898438	-539.752258	171.337494	852.646423	-517.624390	-30.299923
360.285767	34.657650	936.201843	410.404022	218.784912	928.017090	475.182098	-1.882354	496.707123	537.833496	190.845886	483.701172	519.395264	-5.824077	79.441925	578.466431	153.385498	91.267365	412.222900	-13.678944	1409.498291	493.183441	280.976776	1386.660522	382.377655	149.251694	1381.649902	377.952057	198.420105	1639.271729	429.579773	-113.282066	1133.639771	544.234131	330.995178	1110.656006	321.989105	-104.348518	891.145081	422.129669	363.894897	858.544678	381.648590	132.162903	1031.892822	-540.853699	171.136414	852.239136	-518.689636	-30.420874
360.323547	34.650921	936.180725	410.394104	218.797272	928.035889	475.243652	-1.880540	496.694427	537.757202	190.730392	483.682831	519.413330	-5.828191	79.437027	578.459351	153.365051	91.257996	412.239410	-13.758585	1409.487793	493.159821	280.911499	1386.665527	382.332245	149.180115	1381.646240	377.829865	198.388138	1639.217407	429.632202	-113.265053	1133.584595	544.267090	331.018524	1110.690430	322.029327	-104.252892	891.080383	422.388336	364.024139	858.499084	381.662506	132.142624	1031.892944	-542.062195	170.948883	851.857727	-519.822998	-30.536486
360.300171	34.586712	936.189941	410.391724	218.764359	928.027710	475.279053	-1.856757	496.692932	537.729858	190.643875	483.663544	519.459900	-5.827438	79.435555	578.447998	153.340164	91.249817	412.236481	-13.827206	1409.465942	493.100464	280.875885	1386.675293	382.280548	149.105545	1381.647949	377.650238	198.325058	1639.241577	429.681244	-113.247231	1133.533325	544.311584	331.060272	1110.713989	322.060577	-104.139465	891.047058	422.607117	364.134644	858.440796	381.654510	132.101700	1031.893188	-543.337769	170.806107	851.524658	-521.044556	-30.602383
360.274017	34.561382	936.214600	410.373291	218.696762	928.036926	475.305908	-1.878993	496.709564	537.675415	190.552673	483.645752	519.453186	-5.829323	79.411171	578.426819	153.324677	91.244110	412.237335	-13.891892	1409.447388	493.053009	280.825836	1386.690918	382.267548	149.033173	1381.645630	377.527771	198.300446	1639.211304	429.711090	-113.232361	1133.499512	544.377258	331.079803	1110.764282	322.086243	-104.068077	891.015381	422.879669	364.207611	858.379883	381.640259	132.062775	1031.910034	-544.580994	170.631866	851.233826	-522.204285	-30.759771
360.356384	34.564182	936.186584	410.407654	218.679779	928.035950	475.345215	-1.883300	496.714050	537.657288	190.600906	483.665436	519.448669	-5.809936	79.422470	578.436279	153.350800	91.237503	412.208862	-13.960319	1409.438354	493.003387	280.771545	1386.678223	382.244232	148.972702	1381.640015	377.390076	198.302887	1639.176392	429.740448	-113.228714	1133.478516	544.428223	331.097534	1110.798096	322.157867	-104.002716	890.975891	423.088989	364.303467	858.325195	381.679047	132.045990	1031.895386	-545.930664	170.357376	850.939209	-523.480835	-30.873959
360.326263	34.491123	936.208069	410.415924	218.617035	928.026245	475.351501	-1.899614	496.716248	537.786011	190.706299	483.679199	519.432800	-5.791155	79.414917	578.480042	153.391510	91.246193	412.197266	-14.034519	1409.444824	492.880981	280.703430	1386.654785	382.201050	148.900970	1381.629150	377.256042	198.293030	1639.141724	429.748535	-113.235329	1133.461792	544.505554	331.148834	1110.824829	322.185394	-103.935699	890.938110	423.300568	364.368469	858.271729	381.673828	131.993851	1031.900635	-547.265930	170.246902	850.766663	-524.753479	-30.960455
360.307770	34.491085	936.204590	410.409088	218.628876	928.051147	475.349792	-1.906828	496.699524	537.781677	190.696426	483.686340	519.421631	-5.791625	79.399597	578.428894	153.356476	91.243660	412.176483	-14.095775	1409.438965	492.909058	280.663910	1386.684204	382.162781	148.840988	1381.605713	377.123657	198.288788	1639.093140	429.770111	-113.235603	1133.417847	544.544678	331.153442	1110.855591	322.258087	-103.890610	890.885803	423.473450	364.465759	858.265808	381.668945	131.982193	1031.912598	-548.469971	170.367828	850.755066	-526.004089	-30.995424
360.370941	34.477608	936.179443	410.457153	218.613770	928.052856	475.355896	-1.901883	496.679535	537.771606	190.625122	483.674988	519.436584	-5.799507	79.362892	578.441956	153.354080	91.233261	412.167023	-14.158994	1409.410400	492.890381	280.632721	1386.703735	382.143036	148.767410	1381.587891	377.000977	198.302338	1639.040283	429.801666	-113.289101	1133.384644	544.623535	331.138885	1110.888184	322.355896	-103.881554	890.836975	423.729309	364.495789	858.221313	381.704285	131.958618	1031.900635	-549.720398	170.006943	850.690186	-527.198425	-31.193478
360.371704	34.433834	936.175537	410.455109	218.556259	928.048950	475.356934	-1.887815	496.659576	537.745972	190.559952	483.669006	519.421265	-5.796053	79.359535	578.400513	153.303268	91.227676	412.145111	-14.202546	1409.414307	492.888580	280.588226	1386.721436	382.130341	148.744095	1381.582031	376.871246	198.310471	1638.990723	429.829010	-113.308769	1133.354736	544.674377	331.121124	1110.942627	322.437714	-103.853516	890.799927	423.930603	364.568970	858.211487	381.709015	131.906876	1031.896973	-550.916565	169.955185	850.721191	-528.368347	-31.354691
360.369781	34.443504	936.177490	410.455719	218.546814	928.075500	475.375153	-1.905389	496.667572	537.813843	190.604523	483.685638	519.423706	-5.795803	79.366875	578.431824	153.294922	91.208481	412.101379	-14.254137	1409.401245	492.868835	280.525452	1386.734375	382.120483	148.675552	1381.567871	376.747620	198.304565	1638.953857	429.855927	-113.338600	1133.330811	544.708374	331.075256	1110.949219	322.513489	-103.864853	890.752319	424.094086	364.642822	858.212769	381.711212	131.893524	1031.912109	-551.908264	170.093597	850.856628	-529.324951	-31.569977
360.362762	34.399536	936.189270	410.482025	218.518173	928.082275	475.373322	-1.913750	496.688141	537.853699	190.633759	483.686737	519.414307	-5.781348	79.390633	578.442688	153.302124	91.208717	412.178589	-14.237665	1409.413208	492.870087	280.495758	1386.766479	382.112640	148.644043	1381.581177	376.614746	198.319611	1638.918457	429.874817	-113.441521	1133.338623	544.771545	331.032196	1111.008301	322.597656	-103.880524	890.723938	424.303650	364.669403	858.210754	381.714325	131.861893	1031.920898	-553.077271	169.931549	850.984802	-530.442566	-31.874254
360.338501	34.393627	936.204468	410.493134	218.512329	928.095459	475.410645	-1.918960	496.730835	537.870239	190.653580	483.676270	519.402527	-5.789362	79.406273	578.458984	153.325775	91.228951	412.142975	-14.277751	1409.389282	492.873810	280.451416	1386.797119	382.104645	148.625534	1381.574951	376.474335	198.330627	1638.874634	429.880341	-113.486000	1133.332520	544.854309	331.028412	1111.033813	322.697449	-103.919548	890.696777	424.491638	364.709717	858.204773	381.719635	131.854614	1031.935547	-554.534058	169.575409	851.073303	-531.782349	-32.064983
360.298798	34.330376	936.260803	410.510406	218.443741	928.096130	475.421906	-1.895751	496.725311	537.804504	190.585999	483.649628	519.393005	-5.806169	79.391487	578.438599	153.320328	91.225708	412.121490	-14.300659	1409.386353	492.906799	280.408417	1386.813721	382.107147	148.596741	1381.582642	376.361511	198.347626	1638.832153	429.907013	-113.532173	1133.319214	544.951416	331.010956	1111.064941	322.794739	-103.959801	890.661560	424.702942	364.708130	858.207397	381.709320	131.819839	1031.962402	-556.242798	169.374420	851.204529	-533.704346	-31.896919
360.337402	34.343269	936.235596	410.550507	218.472229	928.121216	475.509552	-1.930076	496.751190	537.832031	190.579208	483.641907	519.437317	-5.809331	79.359062	578.450562	153.328125	91.224068	412.108154	-14.340524	1409.365845	492.959320	280.344604	1386.817627	382.136902	148.561966	1381.569214	376.255035	198.347229	1638.783569	429.944183	-113.595154	1133.326904	545.019226	330.938080	1111.097778	322.898346	-104.013275	890.617004	424.881744	364.720337	858.186890	381.737366	131.815964	1031.963257	-557.444458	169.427109	851.472290	-535.054382	-31.949732
360.338501	34.334961	936.231628	410.587982	218.430405	928.123962	475.552185	-1.970474	496.755737	537.874634	190.618423	483.682434	519.457703	-5.824164	79.362152	578.510925	153.348999	91.209221	412.080780	-14.373837	1409.367676	493.002167	280.308380	1386.833862	382.144440	148.534729	1381.567383	376.139648	198.365509	1638.754883	429.968201	-113.649918	1133.329590	545.112976	330.871429	1111.108398	323.010345	-104.079033	890.583862	425.051666	364.724640	858.181396	381.764160	131.786957	1031.963135	-559.390625	168.766327	851.532715	-536.657715	-32.242428
360.340302	34.293804	936.246582	410.653900	218.406570	928.138306	475.596252	-1.991330	496.762512	537.834717	190.580521	483.679504	519.448242	-5.844125	79.365746	578.464844	153.327240	91.222015	412.044006	-14.399735	1409.380371	493.049347	280.285065	1386.862915	382.150482	148.512390	1381.565796	376.026093	198.374039	1638.730103	429.990662	-113.708801	1133.341187	545.250610	330.822235	1111.176880	323.124695	-104.193817	890.565796	425.227814	364.708069	858.188599	381.791260	131.757385	1031.977417	-560.908813	168.594696	851.775635	-538.205933	-32.342083
360.350342	34.320087	936.227051	410.664063	218.434875	928.172485	475.602753	-1.984996	496.746643	537.879456	190.580399	483.693726	519.424561	-5.846645	79.355194	578.479919	153.326477	91.246971	411.991699	-14.430997	1409.402222	493.105133	280.240662	1386.880249	382.149567	148.505707	1381.569214	375.974182	198.419922	1638.652832	430.004120	-113.772804	1133.380249	545.325928	330.749969	1111.200073	323.243683	-104.299370	890.554504	425.367310	364.671509	858.186462	381.802795	131.755234	1031.986328	-562.406860	168.537125	852.038513	-539.777161	-32.419846
360.319763	34.284061	936.246155	410.710968	218.412003	928.161499	475.606628	-1.982535	496.776245	537.890076	190.550903	483.689758	519.459167	-5.830144	79.343742	578.436157	153.301834	91.257896	411.961121	-14.435923	1409.400879	493.142395	280.204956	1386.908447	382.165283	148.506516	1381.568237	375.804016	198.377838	1638.706055	430.018311	-113.814186	1133.386841	545.485779	330.727844	1111.231812	323.346283	-104.402115	890.560730	425.506165	364.640472	858.176819	381.820953	131.740494	1031.989990	-564.059326	168.326691	852.296448	-541.372986	-32.534912
360.258942	34.271664	936.277039	410.702759	218.397720	928.183838	475.602112	-1.975225	496.759094	537.863220	190.470993	483.652466	519.476196	-5.836791	79.347359	578.393677	153.275940	91.196106	411.935272	-14.420225	1409.409912	493.188202	280.188965	1386.879883	382.164886	148.509094	1381.563843	375.696472	198.382278	1638.681152	430.058167	-113.854446	1133.429565	545.576172	330.631805	1111.200928	323.445648	-104.508194	890.561584	425.616547	364.600800	858.156555	381.814178	131.725342	1032.017700	-565.675293	168.122314	852.530457	-543.013489	-32.599815
360.218231	34.395382	936.270996	410.581146	218.696228	928.327515	475.606384	-1.955163	496.740753	537.882874	190.448624	483.671967	519.442444	-5.809964	79.334290	578.443787	153.279846	91.181770	411.785553	-14.505921	1409.391235	493.245697	280.156281	1386.856079	382.168793	148.509094	1381.567749	375.602905	198.397614	1638.649414	430.062286	-113.880722	1133.482300	545.663330	330.538452	1111.192749	323.581604	-104.628952	890.549438	425.752563	364.551147	858.136169	381.766724	131.839737	1032.092896	-567.346863	167.957932	852.806152	-544.670349	-32.722439
360.223602	34.463593	936.238159	410.557648	218.854019	928.398132	475.573486	-1.937824	496.739655	537.936401	190.471451	483.714050	519.410034	-5.800295	79.335297	578.444214	153.273712	91.203842	411.773468	-14.503650	1409.412964	493.312744	280.124512	1386.858643	382.210358	148.514984	1381.544312	375.499939	198.398346	1638.623047	430.086700	-113.964165	1133.530762	545.816345	330.515350	1111.186523	323.706818	-104.773247	890.533203	425.923981	364.492615	858.098450	381.760651	131.892929	1032.115112	-568.961548	167.712936	853.078918	-546.296875	-32.832535
360.269653	34.530361	936.213684	410.555023	219.013611	928.474304	475.514160	-1.911360	496.703705	538.026978	190.542038	483.746765	519.362427	-5.815474	79.324631	578.481079	153.310913	91.234291	411.720947	-14.523817	1409.431763	493.347870	280.098938	1386.864868	382.234222	148.515152	1381.527466	375.397156	198.414658	1638.606567	430.074890	-114.051758	1133.567627	545.942261	330.481903	1111.185913	323.824432	-104.932007	890.506836	426.029297	364.430145	858.092712	381.779541	131.948975	1032.143799	-570.676392	167.497330	853.363403	-548.030029	-32.951881
360.307434	34.514458	936.200256	410.615356	218.952744	928.463745	475.523865	-1.927505	496.706085	538.064209	190.589767	483.791473	519.373901	-5.842803	79.341537	578.450745	153.308792	91.232864	411.785492	-14.452036	1409.442139	493.394348	280.099854	1386.863647	382.244995	148.507217	1381.537109	375.288971	198.426361	1638.579834	430.085663	-114.156258	1133.598633	546.039734	330.446442	1111.198364	323.946686	-105.070114	890.488159	426.134735	364.356079	858.063416	381.813202	131.914902	1032.130981	-572.439819	167.222076	853.588867	-549.660034	-33.194191
360.339600	34.529621	936.188538	410.648438	218.978409	928.470337	475.539246	-1.958490	496.698395	538.079041	190.560867	483.777252	519.363464	-5.826367	79.339569	578.469055	153.310928	91.207344	411.760193	-14.467789	1409.447876	493.426300	280.063080	1386.835449	382.275543	148.489792	1381.521851	375.183624	198.441376	1638.551270	430.092926	-114.205399	1133.616821	546.129089	330.406464	1111.177979	324.070282	-105.220512	890.456909	426.248932	364.276794	858.037720	381.846252	131.925034	1032.129028	-574.198853	166.951828	853.812500	-551.390686	-33.312344
360.339081	34.505360	936.188232	410.687683	218.939987	928.456970	475.603607	-1.984925	496.722107	538.043213	190.467911	483.730591	519.461060	-5.849338	79.330421	578.426697	153.271210	91.161392	411.773895	-14.469844	1409.447876	493.500641	280.049957	1386.802002	382.316406	148.500793	1381.510010	375.107605	198.466980	1638.488770	430.114227	-114.318253	1133.644653	546.182556	330.282379	1111.141968	324.186096	-105.344620	890.438477	426.354919	364.166443	857.994873	381.877045	131.898819	1032.122314	-575.844299	166.807831	854.014832	-552.882629	-33.526718
360.276611	34.541447	936.219055	410.680389	218.964722	928.478149	475.602966	-1.945188	496.691071	537.910583	190.257339	483.683350	519.467041	-5.865202	79.323563	578.388855	153.205627	91.144966	411.777557	-14.482513	1409.431763	493.582886	280.026672	1386.789063	382.354004	148.502625	1381.485474	375.038177	198.475067	1638.435059	430.149353	-114.376289	1133.662598	546.252014	330.178009	1111.109497	324.315216	-105.487801	890.421082	426.403717	364.093872	857.989624	381.871399	131.927933	1032.149414	-577.405884	166.619461	854.228760	-554.445496	-33.611912
360.307190	34.498337	936.216675	410.791901	218.861115	928.441772	475.615143	-1.951655	496.715881	537.949585	190.256470	483.678284	519.488159	-5.860569	79.316948	578.426575	153.222198	91.161568	411.774841	-14.464178	1409.441772	493.653107	280.004547	1386.770142	382.397675	148.511169	1381.500244	374.961304	198.509628	1638.392212	430.167297	-114.421921	1133.696289	546.359802	330.119446	1111.101685	324.434235	-105.607994	890.409241	426.555237	363.983459	857.940002	381.921326	131.881943	1032.127808	-579.057434	166.508759	854.407654	-555.896729	-33.796646
360.336182	34.532345	936.218689	410.828552	218.896133	928.474609	475.629211	-1.979322	496.729828	538.118408	190.442368	483.748932	519.462402	-5.868025	79.326408	578.439270	153.251831	91.176018	411.739868	-14.442787	1409.456787	493.697845	279.992859	1386.793823	382.427124	148.519058	1381.502686	374.871063	198.535324	1638.381348	430.154816	-114.524574	1133.759766	546.435303	330.044922	1111.098511	324.529663	-105.765106	890.432922	426.629761	363.893341	857.921204	381.948456	131.901443	1032.145874	-580.638489	166.303421	854.577515	-557.356079	-33.909920
360.417877	34.555099	936.186462	410.891693	218.955246	928.510132	475.630585	-2.011873	496.744263	537.560486	189.636383	483.580841	519.444946	-5.887933	79.383659	578.028198	152.982620	91.139618	411.710571	-14.451980	1409.504883	493.733704	279.975525	1386.796753	382.453033	148.519562	1381.506592	374.771362	198.564178	1638.360352	430.143250	-114.603844	1133.833252	546.517822	329.994476	1111.092529	324.622253	-105.943130	890.435669	426.713165	363.786438	857.909485	381.993500	131.911850	1032.148071	-582.166260	166.157486	854.769897	-558.726440	-34.021862
360.417542	34.589825	936.183777	410.896606	218.979538	928.523621	475.613312	-2.019182	496.741913	537.610352	189.620499	483.562317	519.410278	-5.884054	79.379311	578.025513	152.996460	91.148376	411.687134	-14.470059	1409.498901	493.776764	279.971619	1386.800293	382.479034	148.521866	1381.480469	374.674103	198.590836	1638.317749	430.141205	-114.712341	1133.864624	546.567200	329.903992	1111.052856	324.727356	-106.114685	890.434814	426.728516	363.705017	857.906860	381.998535	131.932281	1032.154053	-583.607300	166.044296	854.879822	-560.152283	-34.063454
360.440430	34.597816	936.165833	410.922485	219.030853	928.536438	475.625763	-2.037301	496.711304	538.268738	190.513641	483.750977	519.448975	-5.870922	79.306801	578.491943	153.291412	91.151428	411.682983	-14.456347	1409.494873	493.840088	279.939758	1386.765503	382.531921	148.512939	1381.472534	374.603882	198.620895	1638.262939	430.175293	-114.779221	1133.878052	546.614563	329.796112	1111.030518	324.822144	-106.248299	890.419800	426.783051	363.595093	857.872437	382.027252	131.942993	1032.152710	-585.052063	166.000778	855.010193	-561.433167	-34.099331
360.465210	34.621136	936.141052	410.955688	219.032104	928.534424	475.639618	-2.026960	496.694489	538.204651	190.405716	483.729340	519.489197	-5.866934	79.273254	578.472473	153.256882	91.141838	411.603821	-14.546200	1409.490845	493.941864	279.910614	1386.742310	382.557770	148.519043	1381.451294	374.560608	198.650421	1638.201538	430.222321	-114.815544	1133.888184	546.666626	329.723419	1111.001587	324.909973	-106.371330	890.431335	426.873199	363.476990	857.840637	382.063812	131.941711	1032.140259	-586.512207	165.966949	855.090088	-563.031433	-34.124222
360.459015	34.616146	936.161011	410.975647	219.079376	928.561218	475.655762	-1.979616	496.663330	538.093201	190.253799	483.703735	519.519653	-5.875509	79.266678	578.451050	153.217163	91.139572	411.703217	-14.479056	1409.475830	494.022339	279.893677	1386.707764	382.615448	148.524231	1381.471313	374.505798	198.695740	1638.158691	430.275360	-114.901520	1133.913208	546.735291	329.625275	1111.008057	325.012512	-106.470360	890.429260	426.924713	363.378326	857.824829	382.088715	131.953354	1032.164795	-587.810364	165.962891	855.170105	-564.224609	-34.247250
360.454407	34.613884	936.169312	411.016998	219.082550	928.579895	475.631439	-1.966606	496.683960	538.129211	190.280411	483.708893	519.505127	-5.881543	79.288376	578.451538	153.217239	91.140289	411.601471	-14.539869	1409.501587	494.063080	279.870178	1386.706787	382.631134	148.526016	1381.461548	374.428955	198.746719	1638.135742	430.302673	-114.936111	1133.971924	546.811096	329.556641	1110.987793	325.081299	-106.570068	890.446777	426.970093	363.269623	857.814026	382.107208	131.948898	1032.178467	-589.032959	165.768051	855.232727	-565.181213	-34.524059
360.527649	34.604294	936.160767	411.077026	219.037216	928.588074	475.650299	-2.020001	496.706360	538.224854	190.380402	483.726379	519.483215	-5.868403	79.334290	578.413757	153.208374	91.142876	411.566803	-14.538187	1409.550659	494.068481	279.861176	1386.701050	382.648254	148.521103	1381.469360	374.345825	198.779358	1638.125244	430.275482	-115.001945	1134.039917	546.902039	329.515808	1110.980103	325.135193	-106.704071	890.473145	427.019531	363.138824	857.817139	382.146820	131.920486	1032.177368	-590.187500	165.638931	855.344788	-566.121521	-34.698624
360.601746	34.620823	936.131958	411.129181	219.079559	928.602417	475.626831	-2.002879	496.714844	538.275452	190.407944	483.730499	519.442383	-5.857926	79.335335	578.453552	153.249481	91.170265	411.534180	-14.539190	1409.569824	494.057465	279.847229	1386.698608	382.653137	148.497147	1381.460449	374.253906	198.814316	1638.108643	430.277283	-115.073822	1134.107788	546.974548	329.465179	1110.940674	325.179138	-106.806511	890.493225	427.080017	363.033997	857.797241	382.197937	131.928757	1032.170776	-591.384705	165.595627	855.454590	-567.265625	-34.669193
360.648376	34.622364	936.117432	411.177246	219.063293	928.602478	475.657074	-2.029299	496.705261	538.320007	190.432449	483.744781	519.427307	-5.830974	79.329704	578.455994	153.241974	91.125168	411.534973	-14.561147	1409.571777	494.071259	279.838989	1386.671631	382.670166	148.491241	1381.450928	374.188293	198.849655	1638.064453	430.288269	-115.121292	1134.118408	547.029907	329.360168	1110.904297	325.218750	-106.882675	890.490479	427.131378	362.899963	857.763245	382.231262	131.917862	1032.163208	-592.440430	165.695633	855.570496	-568.544495	-34.436161
360.614136	34.604214	936.123840	411.181519	219.018600	928.606445	475.705994	-1.995329	496.692200	538.259399	190.306778	483.699860	519.459106	-5.856823	79.268181	578.408325	153.198883	91.103561	411.539825	-14.557199	1409.564453	494.112823	279.816498	1386.628418	382.686157	148.498489	1381.424438	374.146576	198.873672	1638.007324	430.346771	-115.175629	1134.118896	547.073364	329.280731	1110.882202	325.286346	-106.962181	890.488586	427.180054	362.769348	857.718384	382.237915	131.883362	1032.169312	-593.604675	165.624695	855.653076	-569.628052	-34.537437
360.664093	34.649204	936.096802	411.217285	219.072708	928.616943	475.740417	-1.978778	496.663544	538.247681	190.277573	483.703430	519.469849	-5.829062	79.254036	578.425964	153.204834	91.103592	411.561646	-14.585000	1409.559692	494.170807	279.816589	1386.605347	382.699524	148.488800	1381.404541	374.120087	198.907303	1637.961914	430.398712	-115.188301	1134.097290	547.111572	329.181396	1110.863525	325.357422	-107.034515	890.493774	427.241119	362.644440	857.696289	382.290802	131.909363	1032.162598	-594.646484	165.708481	855.777405	-570.656372	-34.501602
360.658417	34.616405	936.125183	411.236877	219.040222	928.623108	475.804077	-1.984713	496.677673	538.241760	190.218491	483.681793	519.508484	-5.841237	79.251984	578.408081	153.138229	91.082909	411.576111	-14.579603	1409.566650	494.194397	279.814270	1386.582642	382.713348	148.498795	1381.384888	374.090118	198.923508	1637.933838	430.438263	-115.230324	1134.129517	547.192505	329.146576	1110.843872	325.405212	-107.105225	890.487976	427.297607	362.518524	857.664368	382.316681	131.884048	1032.180298	-595.685486	165.583328	855.896851	-571.562866	-34.643490
360.710358	34.615551	936.114380	411.274719	219.021713	928.631348	475.817261	-1.991348	496.690735	538.311096	190.324783	483.710175	519.500977	-5.861193	79.274124	578.490051	153.223587	91.121841	411.542389	-14.576345	1409.586060	494.180634	279.809540	1386.575195	382.715912	148.478271	1381.380981	374.052216	199.049927	1637.905029	430.448242	-115.279228	1134.157959	547.237732	329.079651	1110.836304	325.429321	-107.186935	890.528687	427.344177	362.391937	857.630615	382.335724	131.871323	1032.178101	-596.991089	165.210175	855.915405	-572.564087	-34.803425
360.757324	34.611240	936.120605	411.355408	219.005188	928.639221	475.834015	-1.998193	496.722748	538.369080	190.409409	483.727509	519.481567	-5.874648	79.301086	578.497742	153.251175	91.138115	411.517792	-14.576490	1409.600708	494.143616	279.816559	1386.565796	382.709869	148.476730	1381.374268	374.019470	199.050262	1637.902344	430.452789	-115.307564	1134.187866	547.288452	329.036377	1110.804810	325.442657	-107.241760	890.556213	427.384583	362.293091	857.625488	382.381256	131.866013	1032.184326	-598.028564	165.059464	856.021790	-573.456787	-34.895702
360.819977	34.615238	936.101074	411.375122	219.016037	928.650879	475.855286	-1.997466	496.718079	538.336731	190.384277	483.668457	519.457397	-5.849787	79.296379	578.494263	153.236313	91.104027	411.469421	-14.572433	1409.608032	494.152283	279.810303	1386.549072	382.695679	148.479492	1381.372803	374.009247	199.024261	1637.901367	430.472076	-115.336731	1134.213989	547.306030	328.934784	1110.774780	325.465912	-107.283714	890.569092	427.434265	362.161713	857.589905	382.419312	131.856384	1032.181030	-598.863464	165.334229	856.236145	-574.369080	-34.813126
360.859650	34.599766	936.091797	411.417511	219.001022	928.629944	475.929443	-2.007223	496.702515	538.232117	190.205429	483.641998	519.511597	-5.844080	79.250778	578.478943	153.243027	91.088638	411.449677	-14.568265	1409.594727	494.137054	279.812714	1386.516602	382.658478	148.478516	1381.351196	374.027039	198.892792	1637.921265	430.494080	-115.326546	1134.216064	547.313110	328.847168	1110.746216	325.499420	-107.312553	890.567566	427.492798	362.050842	857.556152	382.453003	131.849487	1032.165283	-599.842041	165.188248	856.319458	-575.328857	-34.790993
360.909363	34.596806	936.084595	411.445831	218.986694	928.630066	475.938354	-1.965364	496.682343	538.221680	190.170715	483.617584	519.507874	-5.855585	79.220711	578.492126	153.234879	91.064537	411.420776	-14.547510	1409.600342	494.143066	279.797699	1386.514526	382.645203	148.494019	1381.328491	374.067627	198.847382	1637.931763	430.533569	-115.345276	1134.221313	547.310364	328.737091	1110.769775	325.524231	-107.344528	890.567627	427.541473	361.934845	857.522217	382.481018	131.839767	1032.161377	-600.960510	164.882523	856.365479	-576.290344	-34.980343
360.956329	34.573372	936.086487	411.477905	218.976746	928.633484	475.967224	-1.997012	496.686920	538.236084	190.171524	483.620209	519.496277	-5.860096	79.238670	578.515381	153.238663	91.081573	411.369446	-14.539570	1409.618286	494.124573	279.830841	1386.518188	382.627930	148.499176	1381.338013	374.111176	198.790466	1637.996094	430.529297	-115.362579	1134.226807	547.387207	328.709167	1110.775391	325.565826	-107.399712	890.585999	427.632660	361.810394	857.490845	382.510315	131.824356	1032.163574	-601.924194	164.842972	856.511475	-577.279175	-34.940445
361.031342	34.567562	936.107178	411.525208	218.969620	928.653809	475.981537	-2.034479	496.721008	538.404785	190.368622	483.680542	519.506042	-5.882950	79.264786	578.497375	153.230316	91.099838	411.301392	-14.528044	1409.657715	494.074127	279.825684	1386.563477	382.593506	148.516403	1381.363403	374.157837	198.824478	1638.062500	430.486298	-115.387482	1134.286011	547.419617	328.730408	1110.784058	325.565765	-107.405937	890.627808	427.670776	361.717712	857.491272	382.557648	131.821320	1032.183472	-602.534668	165.228958	856.763000	-578.402222	-34.726505
361.126526	34.571484	936.094116	411.569946	218.975464	928.666809	475.988220	-2.017845	496.720154	538.471863	190.452164	483.699554	519.453857	-5.874790	79.282463	578.483093	153.244400	91.094292	411.229462	-14.497687	1409.679199	494.002319	279.843903	1386.579102	382.548889	148.532120	1381.361450	374.219727	198.728256	1638.165771	430.468750	-115.412354	1134.343262	547.459167	328.710022	1110.811157	325.601288	-107.439774	890.644897	427.707123	361.653259	857.488037	382.599640	131.818680	1032.182739	-603.956665	164.870758	856.786133	-579.518555	-35.037045
361.164612	34.544811	936.086670	411.597595	218.947037	928.649414	476.010437	-2.001076	496.708405	538.550415	190.510544	483.697205	519.421082	-5.868781	79.268623	578.485840	153.270737	91.085426	411.149323	-14.479286	1409.708984	493.938629	279.861481	1386.564331	382.486877	148.558716	1381.353638	374.295227	198.479889	1638.273438	430.436646	-115.399261	1134.368896	547.465027	328.691467	1110.811768	325.606842	-107.462402	890.651550	427.748444	361.566132	857.465210	382.616913	131.800552	1032.169312	-605.026306	164.828445	856.782104	-580.412903	-35.143642
361.271057	34.546558	936.061279	411.635559	218.961731	928.642944	476.064667	-1.991552	496.676147	538.523682	190.400497	483.652100	519.441467	-5.854250	79.257301	578.496643	153.245255	91.058952	411.173187	-14.355475	1409.675537	493.893555	279.879639	1386.557739	382.427917	148.587524	1381.333008	374.441742	198.316895	1638.343018	430.448730	-115.395622	1134.359253	547.456909	328.583923	1110.819824	325.619568	-107.452934	890.650513	427.793304	361.479706	857.443176	382.665436	131.803207	1032.152710	-605.877991	164.793442	856.804077	-581.276184	-35.043468
361.305359	34.520214	936.069580	411.645386	218.929459	928.637329	476.178833	-1.970195	496.682617	538.398682	190.176865	483.604034	519.512756	-5.859330	79.219238	578.486572	153.199738	91.009712	411.098145	-14.325167	1409.671753	493.823486	279.905243	1386.548950	382.336823	148.637772	1381.328491	374.632782	198.139862	1638.417358	430.466064	-115.343460	1134.362305	547.402344	328.474731	1110.831299	325.637848	-107.443230	890.647461	427.840363	361.407715	857.430603	382.683472	131.782211	1032.153442	-606.646179	164.817474	856.867554	-581.958801	-35.054714
361.365509	34.487240	936.083374	411.664978	218.896835	928.660095	476.244781	-1.990238	496.687042	538.298523	190.009186	483.599609	519.534973	-5.864986	79.213783	578.461182	153.176041	91.015381	410.980316	-14.285281	1409.682373	493.713867	279.956573	1386.571899	382.219849	148.683548	1381.330444	374.834778	197.940384	1638.566528	430.443817	-115.314056	1134.382813	547.411499	328.445251	1110.857056	325.665955	-107.445297	890.650574	427.895386	361.338928	857.429260	382.702972	131.749237	1032.171021	-607.221130	165.180252	856.977295	-582.627808	-35.013233
361.453033	34.491970	936.085327	411.717682	218.852997	928.671692	476.273407	-1.971704	496.709412	538.470581	190.205643	483.649384	519.473267	-5.853017	79.223969	578.514954	153.231186	91.054642	410.834198	-14.216309	1409.734985	493.562317	280.009552	1386.607300	382.108582	148.723801	1381.326050	375.048859	197.686783	1638.792480	430.373779	-115.263229	1134.441284	547.427917	328.454773	1110.905396	325.669678	-107.457657	890.674805	427.920868	361.260132	857.429626	382.737579	131.734650	1032.176147	-608.373657	164.821518	856.951111	-583.469543	-35.089821
361.538544	34.467346	936.107849	411.765991	218.846359	928.694336	476.336975	-2.003912	496.745148	538.592957	190.392288	483.680237	519.461914	-5.877789	79.242218	578.528931	153.272766	91.080032	410.658203	-14.169813	1409.778076	493.346924	280.085419	1386.638062	381.977295	148.781067	1381.327271	375.274902	197.394318	1639.048340	430.310333	-115.250137	1134.500610	547.437012	328.478394	1110.950439	325.659424	-107.455612	890.692932	427.959473	361.197723	857.417908	382.772369	131.726410	1032.197144	-609.229736	164.809891	857.001343	-584.301208	-35.046814
361.586639	34.440643	936.109070	411.800720	218.822983	928.681152	476.357178	-1.994840	496.759979	538.673462	190.410843	483.675903	519.408203	-5.861125	79.229820	578.493774	153.233688	91.025032	410.481720	-14.121490	1409.796997	493.146301	280.156250	1386.660278	381.815399	148.846786	1381.322998	375.576782	197.101166	1639.305054	430.231201	-115.215553	1134.544312	547.438843	328.540985	1110.973267	325.649475	-107.426506	890.709106	428.009857	361.133911	857.405396	382.789886	131.715240	1032.189453	-610.118652	164.824387	856.977478	-585.053955	-35.025833
361.624146	34.451283	936.111267	411.817261	218.827286	928.673401	476.428131	-1.973778	496.749268	538.689758	190.364120	483.636932	519.399658	-5.843549	79.219154	578.493774	153.234497	91.000130	410.318329	-14.047639	1409.799316	492.921387	280.204285	1386.660278	381.662842	148.902924	1381.320068	375.942688	196.738831	1639.530884	430.189728	-115.148102	1134.565308	547.372620	328.530640	1111.001343	325.669586	-107.404465	890.724548	428.077545	361.085693	857.375977	382.802094	131.731766	1032.185669	-610.509583	165.302109	857.080261	-585.714722	-34.806702
361.666504	34.433491	936.114685	411.860474	218.782410	928.648193	476.552185	-1.976203	496.740051	538.664795	190.281403	483.591675	519.452698	-5.844611	79.205948	578.556396	153.249161	90.996803	410.171814	-14.012856	1409.813110	492.731903	280.283142	1386.672974	381.492004	148.966766	1381.311768	376.335480	196.355377	1639.793457	430.154144	-115.078262	1134.574219	547.296997	328.540924	1111.062500	325.693481	-107.347801	890.703979	428.140869	361.059967	857.368835	382.818726	131.723755	1032.172607	-611.539124	164.918884	856.956116	-586.424866	-34.939751
361.725769	34.437050	936.116577	411.898865	218.793152	928.662720	476.629791	-1.957039	496.738922	538.593567	190.128662	483.583160	519.519287	-5.868638	79.168159	578.520386	153.222153	90.990364	409.939026	-14.009446	1409.834839	492.529877	280.328888	1386.701294	381.304779	149.025299	1381.328247	376.757660	195.958542	1640.080078	430.112488	-114.979774	1134.595947	547.220215	328.581024	1111.158325	325.700073	-107.306480	890.693054	428.209808	361.015137	857.393677	382.834656	131.732330	1032.179443	-612.315979	164.912338	856.963440	-587.110718	-34.890198
361.779572	34.434193	936.120605	411.944000	218.798248	928.685486	476.710541	-1.983856	496.743713	538.533203	190.041199	483.579742	519.531921	-5.880107	79.172386	578.513489	153.180206	91.002029	409.750824	-13.951190	1409.855835	492.277496	280.407379	1386.789551	381.105774	149.070084	1381.330078	377.218567	195.512039	1640.390625	430.036224	-114.920212	1134.631104	547.103027	328.605011	1111.291870	325.708588	-107.267181	890.706970	428.278717	361.004028	857.420227	382.831116	131.737198	1032.190430	-612.912659	164.952881	857.012268	-587.753052	-34.774559
361.847626	34.408722	936.140930	411.976379	218.782150	928.696533	476.742126	-1.975090	496.773560	538.714783	190.208038	483.631592	519.491943	-5.879143	79.193253	578.545654	153.239944	91.022339	409.629700	-13.821668	1409.893921	492.017029	280.499939	1386.879761	380.880737	149.128601	1381.337158	377.666199	195.054443	1640.708008	429.953613	-114.855400	1134.674438	546.993958	328.663605	1111.406006	325.674347	-107.223457	890.710815	428.333893	360.991302	857.434265	382.827911	131.734818	1032.203003	-613.644287	164.891830	857.035583	-588.429077	-34.737480
361.906433	34.413536	936.172119	412.014435	218.778610	928.709167	476.787598	-1.992045	496.783234	538.862305	190.370895	483.655701	519.457642	-5.879955	79.209366	578.581970	153.275406	91.025276	409.392914	-13.748466	1409.937622	491.766449	280.566895	1386.983398	380.646149	149.194656	1381.350830	378.164337	194.537079	1641.039429	429.849670	-114.765556	1134.723022	546.893433	328.721588	1111.504883	325.668243	-107.178452	890.716187	428.371613	361.022705	857.452759	382.828308	131.758209	1032.221802	-614.359131	164.905243	857.020203	-589.097961	-34.741291
361.928101	34.399971	936.189941	412.042755	218.779831	928.712646	476.820923	-1.981925	496.785370	538.897522	190.324158	483.648224	519.414917	-5.889801	79.228577	578.569824	153.271927	91.013283	409.159515	-13.674728	1409.947144	491.556976	280.671265	1387.072266	380.441681	149.269226	1381.376587	378.701202	194.014099	1641.357666	429.767853	-114.680550	1134.760376	546.790771	328.799530	1111.579834	325.659149	-107.104240	890.722595	428.425629	361.056061	857.463684	382.823975	131.767380	1032.230469	-614.971436	164.798248	856.990356	-589.452515	-34.671024
361.951447	34.383553	936.218140	412.060883	218.785339	928.703674	476.894684	-1.957361	496.795227	538.986206	190.365509	483.635834	519.465088	-5.881648	79.217087	578.608032	153.284988	90.992264	408.851105	-13.696820	1409.978760	491.312073	280.744965	1387.154907	380.218567	149.352859	1381.390625	379.243134	193.459167	1641.700684	429.663971	-114.561699	1134.788940	546.621887	328.837097	1111.667358	325.637146	-107.023537	890.701660	428.466125	361.102203	857.474792	382.812897	131.789871	1032.237183	-615.617676	164.731171	856.996826	-589.963318	-34.676498
361.987274	34.353203	936.239075	412.102142	218.753571	928.692932	476.989349	-1.958126	496.822815	538.942444	190.254456	483.578979	519.490051	-5.901878	79.224960	578.561035	153.255081	90.962349	408.631042	-13.632279	1409.979858	491.075134	280.821747	1387.226685	379.995239	149.417984	1381.394775	379.869232	193.000443	1642.011475	429.574860	-114.474617	1134.793945	546.475037	328.936646	1111.762085	325.635651	-106.944572	890.667236	428.493378	361.145813	857.489868	382.805450	131.788452	1032.238892	-616.170105	164.678833	856.996094	-590.398315	-34.664951
362.012299	34.360245	936.246765	412.092621	218.777588	928.702148	477.048553	-1.940165	496.827240	538.908997	190.115555	483.593536	519.481873	-5.907190	79.199997	578.567078	153.244247	90.958496	408.410126	-13.572976	1410.000000	490.749725	280.914856	1387.287964	379.756134	149.464645	1381.427124	380.481323	192.324585	1642.322510	429.473663	-114.360001	1134.773926	546.273376	328.939575	1111.873535	325.610931	-106.844284	890.617920	428.458344	361.233734	857.537537	382.771912	131.812988	1032.245117	-616.212585	165.081116	857.126282	-590.778870	-34.457741
362.035248	34.379810	936.251160	412.117249	218.769684	928.700928	477.100098	-1.905906	496.832733	539.009216	190.196472	483.615906	519.449402	-5.902452	79.211876	578.595276	153.261719	90.987579	408.270538	-13.454474	1409.974365	490.462280	281.000153	1387.380249	379.493866	149.509094	1381.459106	381.085693	191.729645	1642.652588	429.359894	-114.278954	1134.750244	546.143127	329.065826	1112.021118	325.576721	-106.751137	890.578552	428.526855	361.272430	857.572449	382.757996	131.832840	1032.244263	-617.005676	165.068481	857.139648	-591.432251	-34.483673
362.028290	34.395065	936.278625	412.095612	218.802399	928.726379	477.186737	-1.909227	496.857849	539.031311	190.165894	483.655670	519.456238	-5.903222	79.193886	578.576843	153.253754	91.039597	408.060242	-13.418079	1409.985352	490.190277	281.062561	1387.481689	379.266998	149.550888	1381.475342	381.645020	191.061798	1643.039551	429.218536	-114.162918	1134.734497	545.979797	329.206482	1112.125366	325.538452	-106.663544	890.519897	428.519348	361.374146	857.637085	382.715179	131.864731	1032.269043	-618.025452	164.815750	856.989136	-592.160278	-34.655739
362.034393	34.359848	936.287598	412.134033	218.725769	928.694885	477.293243	-1.880548	496.877563	539.082703	190.171051	483.640259	519.452942	-5.902292	79.188362	578.565186	153.239609	91.025986	407.766296	-13.456638	1409.993896	489.922028	281.133850	1387.589111	379.034821	149.584656	1381.489136	382.268250	190.445282	1643.368042	429.076599	-114.027390	1134.705444	545.799438	329.337097	1112.271240	325.490570	-106.546906	890.463257	428.465454	361.510956	857.710327	382.683746	131.847092	1032.253418	-618.791626	164.810364	856.990356	-592.805725	-34.728474
362.030975	34.361626	936.276245	412.135895	218.736786	928.671631	477.360718	-1.859447	496.929230	539.159180	190.174835	483.669006	519.450256	-5.897578	79.225746	578.617554	153.275177	91.018311	407.558075	-13.421695	1409.973145	489.629395	281.184692	1387.681885	378.833374	149.610046	1381.497681	382.893799	189.909683	1643.652954	428.951569	-113.924728	1134.686890	545.589355	329.432190	1112.403809	325.436951	-106.434937	890.404846	428.426117	361.629395	857.771667	382.644592	131.870102	1032.233643	-619.464050	164.846848	856.984924	-593.401611	-34.704067
362.067841	34.341492	936.266113	412.197815	218.658401	928.613464	477.534302	-1.869230	496.975372	539.158142	190.165024	483.645355	519.506348	-5.911170	79.204475	578.569031	153.241486	90.969109	407.389069	-13.389947	1409.953979	489.358063	281.230896	1387.779907	378.613831	149.625427	1381.514160	383.502563	189.161194	1643.976563	428.850159	-113.811607	1134.643921	545.366272	329.497284	1112.510864	325.376740	-106.303406	890.321472	428.378906	361.774200	857.826050	382.636414	131.864578	1032.194458	-620.095886	164.903320	856.979065	-594.007629	-34.679066
362.171692	34.100830	936.273193	412.516937	218.073349	928.335938	477.701630	-1.932536	497.046722	539.274963	190.192444	483.583160	519.563660	-5.917685	79.253899	578.621460	153.281677	90.984467	407.265350	-13.327151	1409.917114	489.092773	281.286652	1387.887329	378.388947	149.631134	1381.527344	384.088165	188.508728	1644.273926	428.739685	-113.750046	1134.581299	545.189270	329.637238	1112.614990	325.333435	-106.169624	890.227844	428.303101	361.941101	857.913757	382.730804	131.652695	1032.042969	-620.714966	164.966766	856.990112	-594.593689	-34.580395
362.159424	34.131058	936.262878	412.492218	218.076202	928.320923	477.758789	-1.878816	497.039337	539.247742	190.183884	483.617096	519.558899	-5.915180	79.233009	578.572510	153.237976	90.983330	407.113617	-13.348111	1409.875732	488.841309	281.312164	1387.996704	378.197540	149.624268	1381.531006	384.674561	187.888138	1644.547119	428.616882	-113.676567	1134.520874	544.979492	329.757751	1112.764648	325.245026	-105.992165	890.136108	428.233307	362.112579	857.995972	382.674713	131.682480	1032.027832	-621.315735	165.007233	856.987610	-595.121399	-34.536995
362.140106	34.174644	936.233704	412.446472	218.159561	928.321472	477.836029	-1.848536	497.028900	539.280396	190.177673	483.619415	519.544128	-5.915361	79.210175	578.569641	153.237030	91.003586	406.878235	-13.425414	1409.832275	488.607635	281.337341	1388.109863	377.977356	149.604126	1381.545288	385.268188	187.212082	1644.803589	428.493042	-113.519821	1134.420410	544.508423	329.589630	1112.935913	325.176819	-105.839035	890.019287	428.124939	362.291351	858.088074	382.610229	131.736649	1032.012451	-621.843323	164.993866	856.998047	-595.507446	-34.511990
362.079590	34.195950	936.214294	412.417419	218.227066	928.321594	477.907074	-1.794967	497.038177	539.354736	190.215576	483.638702	519.585205	-5.907950	79.159393	578.631226	153.271973	90.985687	406.706696	-13.461178	1409.762939	488.412537	281.333344	1388.169556	377.777039	149.588715	1381.547607	385.861572	186.687057	1645.048584	428.376129	-113.426430	1134.327759	544.573242	330.061859	1113.058838	325.069855	-105.631180	889.888916	428.012634	362.502594	858.213440	382.546783	131.774979	1032.002319	-622.357178	164.962234	856.961182	-595.890442	-34.528980
362.026459	34.223637	936.205750	412.355865	218.289337	928.299683	477.985382	-1.808990	497.058746	539.292358	190.152634	483.622467	519.607178	-5.900480	79.151268	578.570129	153.243729	90.971458	406.658173	-13.437266	1409.661499	488.216248	281.332672	1388.243896	377.623291	149.564301	1381.551392	386.407562	185.943665	1645.266235	428.286255	-113.325523	1134.193848	544.346802	330.187561	1113.153687	324.973206	-105.431091	889.763428	427.857239	362.720123	858.334961	382.472504	131.830490	1031.985718	-622.613281	165.238525	857.031189	-596.171204	-34.430420
362.010986	34.251282	936.177185	412.328430	218.280197	928.275269	478.029938	-1.755973	497.045532	539.304504	190.193909	483.585938	519.624573	-5.896227	79.152641	578.583252	153.279694	90.976410	406.443512	-13.558380	1409.605103	488.044128	281.305786	1388.328979	377.458649	149.539780	1381.564209	386.991364	185.357025	1645.475952	428.158386	-113.178551	1134.084229	543.943848	330.061676	1113.284058	324.854034	-105.210495	889.662354	427.702972	362.963654	858.428894	382.410095	131.849380	1031.956665	-623.305115	165.020737	856.938538	-596.643555	-34.428741
361.969238	34.299274	936.167786	412.277374	218.321762	928.263123	478.030334	-1.704199	497.063477	539.274902	190.208130	483.609924	519.619019	-5.871574	79.156044	578.604492	153.290298	90.983925	406.319977	-13.623032	1409.508667	487.868073	281.278381	1388.427734	377.301575	149.476929	1381.570801	387.509644	184.731003	1645.722900	428.026306	-113.098206	1133.939941	543.730164	330.167419	1113.395508	324.728058	-105.011093	889.517944	427.485779	363.223267	858.558899	382.346985	131.900146	1031.944824	-623.776062	165.046936	856.957764	-597.051941	-34.378262
361.935272	34.341740	936.145020	412.245026	218.363403	928.259277	478.045502	-1.678012	497.082428	539.263000	190.253784	483.641113	519.614807	-5.860511	79.170349	578.585876	153.286209	91.011932	406.261780	-13.623465	1409.428467	487.676636	281.234344	1388.525757	377.173370	149.422684	1381.572388	388.019806	184.181427	1645.897583	427.906311	-113.015129	1133.802368	543.489990	330.303802	1113.518066	324.571960	-104.790466	889.400696	427.249847	363.466919	858.701294	382.279999	131.941177	1031.929932	-624.244263	165.056305	856.983643	-597.453186	-34.290417
361.867310	34.383438	936.101013	412.178711	218.460693	928.264465	478.011230	-1.638934	497.068115	539.267456	190.331528	483.654755	519.569214	-5.857538	79.153595	578.570313	153.289215	91.012337	406.125031	-13.699819	1409.350708	487.480499	281.180298	1388.641968	377.029358	149.342178	1381.578003	388.514313	183.538925	1646.108398	427.774353	-112.901321	1133.665405	543.250061	330.467346	1113.673096	324.406830	-104.553490	889.272522	427.017639	363.714386	858.847351	382.189667	131.988724	1031.910645	-624.638184	165.065094	856.973816	-597.784973	-34.281506
361.825989	34.465515	936.056458	412.105621	218.530212	928.267090	478.020569	-1.596320	497.035065	539.257935	190.324020	483.673676	519.581787	-5.856021	79.123779	578.499817	153.259384	91.012283	406.039154	-13.809517	1409.248413	487.310699	281.105682	1388.754883	376.895081	149.251144	1381.577148	388.982117	182.783096	1646.259277	427.651733	-112.791763	1133.477417	543.197144	330.774384	1113.735962	324.212982	-104.308685	889.116821	426.677032	364.025757	859.076355	382.118744	132.042282	1031.890259	-624.910645	165.321838	857.034424	-598.089661	-34.173328
361.705627	34.515053	936.030823	412.031525	218.609756	928.261536	478.010864	-1.535515	497.023712	539.288452	190.388809	483.681061	519.545593	-5.852889	79.132355	578.585144	153.313507	90.997231	405.959412	-13.885750	1409.123047	487.186218	281.048798	1388.860474	376.775482	149.158859	1381.589600	389.472351	182.285843	1646.389282	427.551331	-112.709305	1133.310059	542.817993	330.649445	1113.869019	324.039490	-104.036079	888.968079	426.399811	364.336517	859.233459	382.034210	132.092850	1031.876099	-625.296631	165.289825	857.020813	-598.414551	-34.178562
361.640503	34.568813	935.988464	411.954468	218.652802	928.234375	478.077942	-1.556332	497.063507	539.230652	190.357208	483.664215	519.600891	-5.851118	79.133461	578.529663	153.255875	91.008453	405.889679	-13.984449	1408.999146	487.082703	280.985352	1388.958374	376.678802	149.083847	1381.582520	389.912964	181.514328	1646.529541	427.449554	-112.595078	1133.126709	542.629150	330.745087	1113.974365	323.867188	-103.771408	888.816833	426.148010	364.598511	859.375366	381.957458	132.134567	1031.841309	-625.694580	165.302246	857.029175	-598.726807	-34.173668
361.558167	34.633587	935.968384	411.899658	218.695160	928.229614	478.095917	-1.514311	497.085907	539.241455	190.417542	483.687317	519.634949	-5.868662	79.165672	578.544983	153.308899	91.028168	405.823273	-14.090152	1408.905151	486.962860	280.917145	1389.070190	376.564148	148.992554	1381.600098	390.344055	180.883530	1646.675171	427.364685	-112.517113	1132.978516	542.448608	330.873322	1114.110962	323.733856	-103.522125	888.678284	425.853180	364.881561	859.572388	381.881561	132.183212	1031.828857	-626.075378	165.311813	857.041138	-599.028259	-34.187969
361.466461	34.745445	935.948914	411.803558	218.811554	928.248413	478.068237	-1.458524	497.092804	539.193909	190.457047	483.715179	519.580933	-5.821105	79.156609	578.525696	153.305634	91.058418	405.756073	-14.203729	1408.785522	486.846527	280.821686	1389.166260	376.467926	148.879059	1381.601196	390.750397	180.357742	1646.798706	427.243683	-112.429176	1132.796265	542.396240	331.216125	1114.226685	323.560272	-103.269714	888.529968	425.515015	365.189941	859.777405	381.779755	132.278564	1031.829224	-626.391724	165.352890	857.086975	-599.284851	-34.176956
361.392059	34.789917	935.908875	411.766815	218.852829	928.227600	478.083496	-1.434167	497.146515	539.196411	190.486099	483.717407	519.571594	-5.817190	79.194145	578.526001	153.318878	91.050621	405.680664	-14.337992	1408.668457	486.744110	280.720428	1389.273560	376.365509	148.796417	1381.596313	391.114105	179.726517	1646.932617	427.124176	-112.348625	1132.609375	541.993103	331.145569	1114.350220	323.367676	-102.963196	888.383484	425.089539	365.528442	859.990112	381.696747	132.319565	1031.797485	-626.706726	165.324417	857.099609	-599.544800	-34.170856
361.280182	34.831348	935.880371	411.711395	218.895248	928.213196	478.067200	-1.394806	497.134583	539.141052	190.473648	483.712860	519.584351	-5.801180	79.176140	578.476440	153.309814	91.065567	405.633392	-14.443513	1408.541138	486.662720	280.603455	1389.348999	376.279205	148.688095	1381.615112	391.471680	179.076477	1647.056152	427.004272	-112.254463	1132.396606	541.789429	331.295197	1114.497803	323.167725	-102.665047	888.212524	424.728180	365.806061	860.219482	381.617828	132.354034	1031.776733	-627.065491	165.251251	857.103333	-599.830505	-34.187649
361.168884	34.897690	935.837036	411.629211	218.969788	928.220764	478.056213	-1.349306	497.138763	539.055847	190.428665	483.718445	519.594604	-5.805873	79.180908	578.473267	153.281158	91.081154	405.606110	-14.577280	1408.418579	486.608337	280.487640	1389.451172	376.205139	148.574142	1381.633057	391.803833	178.324005	1647.167358	426.927277	-112.148941	1132.196045	541.576233	331.371613	1114.623535	322.963470	-102.389519	888.048523	424.360443	366.104462	860.441589	381.530914	132.394821	1031.760986	-627.296814	165.354294	857.125732	-600.105286	-34.141842
361.047058	34.967648	935.811707	411.530121	219.054642	928.218811	478.037811	-1.313290	497.125000	538.993591	190.397507	483.731842	519.611938	-5.811468	79.165092	578.450073	153.259079	91.079124	405.575226	-14.704199	1408.274780	486.544647	280.360321	1389.568848	376.136292	148.476974	1381.656616	392.126801	177.704346	1647.289063	426.837921	-112.063545	1131.971680	541.374695	331.479614	1114.706177	322.764923	-102.092583	887.885498	423.968933	366.415497	860.651306	381.446411	132.452713	1031.749634	-627.565063	165.399765	857.138916	-600.352295	-34.129063
360.914917	35.057022	935.802551	411.445038	219.096359	928.219727	477.965576	-1.257965	497.135254	538.907776	190.350189	483.695374	519.609985	-5.810954	79.160957	578.444702	153.239105	91.056366	405.539215	-14.828836	1408.166138	486.497803	280.224670	1389.670288	376.074127	148.375153	1381.653442	392.417694	177.075806	1647.388672	426.744904	-111.983162	1131.778320	541.204834	331.599854	1114.817017	322.596954	-101.827263	887.743591	423.593384	366.679413	860.865845	381.360962	132.509155	1031.747070	-627.892029	165.408630	857.147705	-600.643677	-34.086483
360.806702	35.076267	935.775757	411.400269	219.104843	928.186035	477.906830	-1.234472	497.140991	538.890930	190.406570	483.705353	519.565063	-5.801523	79.158752	578.458313	153.262268	91.093834	405.417664	-15.028761	1408.035889	486.452271	280.096283	1389.798462	375.977295	148.311066	1381.706299	392.674591	176.439117	1647.476074	426.616180	-111.894936	1131.603882	541.223938	332.035828	1114.887329	322.394714	-101.551270	887.566895	423.205994	366.970673	861.115967	381.284058	132.528824	1031.716553	-628.177917	165.423981	857.149353	-600.911316	-34.093212
360.716644	35.126846	935.741089	411.340820	219.152985	928.174866	477.851685	-1.221829	497.125732	538.927795	190.571304	483.712280	519.543396	-5.780205	79.189636	578.463989	153.284988	91.106415	405.371399	-15.176244	1407.920044	486.388824	279.991608	1389.898682	375.916687	148.187042	1381.717163	392.941986	175.909348	1647.583496	426.477570	-111.794670	1131.401489	541.039246	332.226868	1115.000488	322.174286	-101.263489	887.385559	422.774170	367.268768	861.368713	381.208405	132.566589	1031.694214	-628.620300	165.173325	857.064026	-601.219055	-34.162762
360.578400	35.174004	935.739075	411.228180	219.224380	928.174133	477.783295	-1.170964	497.148956	538.770813	190.453903	483.680420	519.527771	-5.748069	79.162872	578.352844	153.202713	91.073814	405.338348	-15.336178	1407.786255	486.348358	279.853912	1390.009277	375.864044	148.069458	1381.718994	393.172241	175.277863	1647.658447	426.357635	-111.691620	1131.192627	540.858704	332.378174	1115.092285	321.959442	-100.971634	887.215088	422.372864	367.558197	861.600769	381.106659	132.618668	1031.694336	-628.852051	165.142044	857.057373	-601.481140	-34.149658
360.475861	35.248398	935.708374	411.156830	219.297775	928.184937	477.695038	-1.102827	497.118866	538.689331	190.413116	483.674957	519.508179	-5.725208	79.140686	578.345276	153.214264	91.075493	405.345734	-15.490184	1407.681274	486.330444	279.709198	1390.108765	375.821899	147.943024	1381.720703	393.393402	174.630081	1647.749512	426.256470	-111.609482	1130.991455	540.618164	332.368835	1115.227539	321.752686	-100.689034	887.046021	421.987762	367.797028	861.820862	381.022736	132.670135	1031.685791	-629.067383	165.141586	857.043274	-601.649963	-34.188297
360.381927	35.257191	935.702026	411.089478	219.310822	928.178833	477.655548	-1.103564	497.110168	538.594238	190.388901	483.644104	519.555115	-5.734335	79.145760	578.371704	153.214401	91.082062	405.325409	-15.656706	1407.550293	486.331543	279.559204	1390.212036	375.788361	147.809402	1381.723145	393.616211	173.997452	1647.828003	426.155579	-111.534813	1130.792358	540.419250	332.423889	1115.311401	321.560425	-100.419197	886.880432	421.560425	368.065338	862.051575	380.950195	132.679260	1031.680054	-629.264648	165.147980	857.044983	-601.831543	-34.186165
360.250275	35.308922	935.715332	411.000702	219.314133	928.166504	477.575623	-1.025746	497.109680	538.538574	190.376343	483.671021	519.512451	-5.735272	79.148827	578.307190	153.161438	91.095802	405.304047	-15.760672	1407.423950	486.322662	279.437225	1390.282715	375.766724	147.662415	1381.722778	393.787994	173.251099	1647.902100	426.060059	-111.447006	1130.601685	540.231140	332.495697	1115.402954	321.384735	-100.153221	886.739441	421.127655	368.302063	862.273010	380.875549	132.713486	1031.681885	-629.467896	165.107178	857.029114	-601.994812	-34.207539
360.129059	35.346912	935.730896	410.942200	219.343658	928.167236	477.506805	-0.987805	497.108093	538.536316	190.461792	483.690094	519.502502	-5.745398	79.174362	578.380676	153.223511	91.134026	405.283386	-15.917521	1407.317017	486.296997	279.318573	1390.359009	375.734558	147.533066	1381.744019	393.937927	172.623566	1647.999268	425.955261	-111.393944	1130.426758	540.087769	332.617584	1115.503662	321.202362	-99.881332	886.588196	420.753967	368.551392	862.492188	380.803040	132.752380	1031.690552	-629.728821	165.120758	857.022278	-602.240112	-34.229462
360.003723	35.368778	935.729980	410.868835	219.399536	928.169373	477.478943	-1.020072	497.130615	538.637268	190.639481	483.721497	519.480652	-5.747118	79.198799	578.375977	153.242249	91.153847	405.199860	-16.095980	1407.239136	486.273010	279.177368	1390.474121	375.707092	147.390244	1381.749512	394.074768	172.106903	1648.071289	425.821136	-111.332848	1130.263672	539.926147	332.763885	1115.597290	321.017975	-99.597404	886.427368	420.326538	368.826050	862.729370	380.719971	132.785461	1031.692261	-629.967957	165.028656	856.998718	-602.433838	-34.267570
359.867828	35.428555	935.748291	410.750885	219.418671	928.175171	477.422607	-0.969808	497.138733	538.639648	190.722473	483.749847	519.419067	-5.724334	79.198952	578.356201	153.248779	91.152954	405.148041	-16.272829	1407.160400	486.228638	279.047394	1390.564087	375.683472	147.256714	1381.743896	394.167969	171.383362	1648.156616	425.686310	-111.260254	1130.080688	539.739685	332.818817	1115.723145	320.835663	-99.237122	886.369263	419.989746	369.021240	862.902832	380.621887	132.825455	1031.705566	-630.184998	164.972351	856.974243	-602.606812	-34.306751
359.723419	35.469501	935.745178	410.640747	219.462341	928.173279	477.397217	-0.946651	497.166046	538.576660	190.662918	483.716705	519.430420	-5.701507	79.183479	578.333069	153.257767	91.141319	405.243835	-16.402731	1407.070801	486.217865	278.867554	1390.639282	375.661591	147.119507	1381.758179	394.285706	170.859634	1648.221436	425.566162	-111.256203	1129.855225	539.543823	332.884491	1115.786621	320.652649	-98.975388	886.214722	419.547272	369.253693	863.122009	380.530304	132.858093	1031.705322	-630.366211	164.931519	856.943420	-602.765625	-34.335972
359.620789	35.476349	935.711365	410.569672	219.477402	928.159058	477.402740	-0.890100	497.124573	538.484558	190.582428	483.718506	519.477722	-5.697852	79.152458	578.342041	153.284943	91.153641	405.152740	-16.622709	1406.929077	486.226563	278.697540	1390.719116	375.645752	146.956894	1381.777344	394.370789	170.234314	1648.309326	425.473846	-111.185493	1129.657104	539.227173	332.719788	1115.873169	320.490173	-98.703148	886.081482	419.140442	369.450897	863.340454	380.455109	132.855804	1031.682617	-630.501587	164.913635	856.928162	-602.909729	-34.367203
359.550781	35.476330	935.681396	410.520203	219.495316	928.148376	477.404236	-0.885669	497.110992	538.380920	190.489883	483.723358	519.528870	-5.703162	79.158699	578.287903	153.204987	91.155708	405.282471	-16.709932	1406.799316	486.207214	278.520538	1390.799561	375.621948	146.783737	1381.754883	394.459656	169.599548	1648.380737	425.418945	-111.159500	1129.433105	538.859802	332.450592	1115.984253	320.310394	-98.479630	885.945923	418.750061	369.641449	863.547607	380.393616	132.854813	1031.662720	-630.584595	164.871475	856.906250	-602.990967	-34.446224
359.455475	35.501793	935.647705	410.449554	219.549103	928.165894	477.388245	-0.898426	497.138092	538.369446	190.481827	483.750488	519.516174	-5.694822	79.137161	578.309082	153.231613	91.170067	405.263947	-16.865946	1406.671509	486.231995	278.364288	1390.904297	375.614410	146.624176	1381.757202	394.516052	168.976303	1648.447998	425.332550	-111.149864	1129.262451	538.712524	332.505463	1116.096802	320.120422	-98.228928	885.809387	418.426270	369.816833	863.755798	380.304413	132.868271	1031.655762	-630.667419	164.861404	856.902954	-603.106018	-34.465969
359.372864	35.501556	935.615540	410.416656	219.587006	928.170227	477.348907	-0.877693	497.134583	538.369568	190.518234	483.781891	519.505432	-5.694202	79.148666	578.277893	153.216003	91.167862	405.263062	-17.038855	1406.572998	486.211243	278.236328	1390.998901	375.605896	146.463623	1381.746948	394.536835	168.345322	1648.533691	425.239075	-111.132401	1129.101685	538.731445	332.719452	1116.196899	319.930328	-98.029434	885.690674	418.113037	369.983582	863.961609	380.246582	132.867508	1031.642822	-630.801819	164.834778	856.913269	-603.248779	-34.500687
359.272705	35.539646	935.586487	410.347382	219.600555	928.164063	477.293579	-0.874702	497.141632	538.518066	190.741882	483.798401	519.493958	-5.690638	79.170708	578.371826	153.298141	91.216942	405.239136	-17.225973	1406.466797	486.173798	278.102692	1391.081177	375.577271	146.317200	1381.767578	394.527039	167.722672	1648.625610	425.152130	-111.119667	1128.948242	538.690613	332.853699	1116.267090	319.759125	-97.826401	885.560974	417.757751	370.145813	864.177124	380.168915	132.880493	1031.626221	-630.924561	164.764252	856.896729	-603.420959	-34.553288
359.157196	35.547291	935.554504	410.270935	219.612183	928.146301	477.275818	-0.849957	497.162750	538.416565	190.705933	483.768005	519.511536	-5.688780	79.168472	578.307312	153.256134	91.175667	405.203705	-17.410484	1406.369995	486.148621	277.921722	1391.157593	375.626251	146.127594	1381.727051	394.517578	167.087509	1648.684204	425.074982	-111.105339	1128.755127	538.594238	332.923218	1116.345947	319.626343	-97.632195	885.410950	417.412323	370.276611	864.374756	380.089905	132.878662	1031.602783	-631.053955	164.727066	856.874512	-603.619751	-34.596329
359.035950	35.558601	935.534119	410.198090	219.606628	928.131287	477.228912	-0.804565	497.141510	538.300293	190.571335	483.714508	519.523193	-5.687525	79.161133	578.279480	153.218735	91.159233	405.222565	-17.606136	1406.234985	486.131744	277.751129	1391.252075	375.621246	145.980774	1381.741211	394.507141	166.451721	1648.739258	425.038818	-111.080513	1128.560303	538.433472	332.884705	1116.410767	319.489807	-97.445648	885.255493	417.102264	370.381165	864.560486	380.014526	132.874344	1031.586426	-631.158142	164.626114	856.832825	-603.725647	-34.658276
358.926208	35.564575	935.508789	410.123077	219.653519	928.146545	477.226349	-0.796420	497.135895	538.142883	190.390656	483.714569	519.531677	-5.672442	79.138084	578.215027	153.200333	91.161774	405.251373	-17.783751	1406.104614	486.169281	277.574890	1391.339355	375.605988	145.798965	1381.742554	394.487732	165.738846	1648.809570	424.999939	-111.030746	1128.349731	538.229004	332.775238	1116.498779	319.342072	-97.261116	885.115540	416.896393	370.484283	864.715515	379.935211	132.874908	1031.583374	-631.215820	164.589050	856.809326	-603.825378	-34.659843
358.837646	35.566597	935.481323	410.105560	219.644806	928.144409	477.193573	-0.821015	497.142975	538.192688	190.498444	483.756653	519.536133	-5.693336	79.150848	578.263489	153.200119	91.180565	405.261414	-17.966209	1405.974731	486.170074	277.387421	1391.451660	375.618652	145.629593	1381.742310	394.449860	165.185699	1648.877686	424.942230	-111.049934	1128.173828	538.083801	332.779633	1116.625854	319.215118	-97.126022	884.967590	416.634705	370.571167	864.930725	379.874481	132.862061	1031.568726	-631.266663	164.530304	856.820313	-603.916016	-34.736942
358.772797	35.575928	935.454529	410.061798	219.656616	928.165894	477.146698	-0.797103	497.141327	538.219299	190.565155	483.803192	519.485718	-5.694584	79.162231	578.251221	153.177429	91.197906	405.280182	-18.159323	1405.882813	486.189148	277.226501	1391.569458	375.641357	145.436554	1381.727417	394.376099	164.579941	1648.945313	424.883148	-111.071564	1128.000366	538.031982	332.931763	1116.771606	319.086182	-96.991623	884.827271	416.339355	370.654449	865.160278	379.822876	132.846252	1031.567627	-631.299316	164.527924	856.840210	-603.994080	-34.786430
358.671906	35.592579	935.435120	410.020752	219.663025	928.165344	477.121857	-0.820981	497.169159	538.309937	190.704575	483.854279	519.478882	-5.704260	79.164978	578.251221	153.220535	91.212570	405.288025	-18.343143	1405.783325	486.173401	277.060028	1391.669922	375.653442	145.242310	1381.716553	394.302094	163.908798	1648.982300	424.826813	-111.069817	1127.819092	538.030212	333.124603	1116.879517	318.956451	-96.872658	884.687622	416.092743	370.726318	865.350403	379.751007	132.849640	1031.557983	-631.361633	164.499420	856.846375	-604.129089	-34.787094
358.578247	35.600288	935.410645	409.960907	219.670090	928.173828	477.100769	-0.818580	497.175232	538.288086	190.717392	483.844055	519.488647	-5.706870	79.187576	578.268982	153.229645	91.209740	405.302246	-18.535494	1405.681030	486.156311	276.882385	1391.747925	375.664795	145.061111	1381.730225	394.205109	163.335083	1649.028687	424.798370	-111.098701	1127.655762	538.111694	333.438721	1117.031616	318.842590	-96.775429	884.558289	415.886108	370.798920	865.537231	379.698883	132.833206	1031.552368	-631.444580	164.477570	856.822144	-604.255981	-34.832363
358.449341	35.613640	935.399658	409.873474	219.663132	928.170471	477.087738	-0.774803	497.181335	537.860596	190.403488	483.737579	519.489868	-5.703576	79.174911	578.090088	153.110031	91.195938	405.329742	-18.751244	1405.564331	486.155182	276.698456	1391.808594	375.675476	144.879578	1381.742065	394.119232	162.715515	1649.072510	424.796478	-111.097992	1127.495483	537.986816	333.397980	1117.123657	318.730743	-96.676231	884.434631	415.684540	370.873199	865.698730	379.621338	132.825424	1031.547241	-631.489563	164.460144	856.806885	-604.369690	-34.843136
358.361328	35.624252	935.374817	409.794983	219.670990	928.152954	477.102173	-0.783966	497.159912	537.746521	190.263748	483.723846	519.523987	-5.686266	79.156364	578.048096	153.108215	91.184547	405.366394	-18.960733	1405.453003	486.163208	276.492493	1391.873779	375.705963	144.700668	1381.762207	394.045288	162.106842	1649.104614	424.777252	-111.129066	1127.295654	537.555908	332.753204	1117.142090	318.644867	-96.596184	884.291077	415.496460	370.921204	865.806580	379.559082	132.825180	1031.527466	-631.536926	164.379974	856.779907	-604.445190	-34.920376
358.257294	35.615513	935.368591	409.724823	219.614807	928.144104	477.068817	-0.759446	497.148285	537.598389	190.103989	483.705811	519.538269	-5.682858	79.127876	578.006287	153.062393	91.173027	405.403839	-19.168850	1405.337891	486.183655	276.284973	1391.983521	375.719299	144.502243	1381.773193	393.957245	161.509995	1649.154785	424.775330	-111.152740	1127.096436	537.350281	332.466827	1117.261719	318.554504	-96.520866	884.141296	415.394012	370.936218	865.919861	379.487823	132.791901	1031.520630	-631.573547	164.355148	856.774719	-604.546997	-34.934181
358.168793	35.626102	935.323792	409.664551	219.617996	928.151917	477.056061	-0.784944	497.142548	537.636230	190.180740	483.754669	519.563782	-5.673122	79.118134	578.030579	153.090103	91.198143	405.320404	-19.455086	1405.238159	486.156036	276.099182	1392.065186	375.717957	144.278458	1381.757568	393.839844	160.913651	1649.181152	424.751434	-111.197868	1126.949951	537.470886	332.708740	1117.419434	318.460602	-96.482269	884.004822	415.189484	370.936737	866.117432	379.417114	132.770203	1031.503784	-631.627930	164.328918	856.769165	-604.651611	-34.981327
358.081879	35.598873	935.283264	409.624847	219.619659	928.144409	476.982330	-0.803610	497.131714	537.759094	190.373474	483.787720	519.498352	-5.668651	79.126915	578.071350	153.093704	91.217216	405.314697	-19.686054	1405.129883	486.133514	275.887756	1392.171387	375.713165	144.070557	1381.749634	393.705139	160.310608	1649.227539	424.699493	-111.272781	1126.770630	537.454712	332.724731	1117.566040	318.388855	-96.422897	883.877869	415.060455	370.955475	866.269104	379.356628	132.739136	1031.480835	-631.646851	164.303131	856.785950	-604.740173	-35.032219
357.981689	35.592655	935.253479	409.550079	219.580597	928.132629	476.908905	-0.773159	497.124054	537.714355	190.377502	483.771484	519.445862	-5.658666	79.111649	578.103638	153.125320	91.227165	405.328674	-19.903814	1405.012451	486.120239	275.680481	1392.250488	375.728088	143.848969	1381.741455	393.567108	159.727463	1649.253784	424.683441	-111.361214	1126.616455	537.466553	332.758148	1117.658447	318.335205	-96.415054	883.720093	414.953400	370.964722	866.419189	379.284149	132.704102	1031.461426	-631.703003	164.268494	856.785156	-604.876099	-35.047131
357.885742	35.529865	935.213257	409.489746	219.567368	928.117065	476.891266	-0.791351	497.128510	537.675720	190.399200	483.775940	519.476318	-5.643891	79.100624	578.080750	153.139481	91.244026	405.352448	-20.140469	1404.879272	486.111786	275.466400	1392.310791	375.738770	143.645569	1381.710205	393.441742	159.133041	1649.268311	424.686279	-111.470184	1126.446167	537.194702	332.244659	1117.667236	318.302246	-96.398323	883.575562	414.851563	370.977600	866.510193	379.214111	132.649963	1031.434692	-631.697021	164.265640	856.790771	-604.963562	-35.076466
357.782501	35.511738	935.192017	409.409943	219.561295	928.128662	476.900299	-0.791577	497.117310	537.602234	190.331650	483.766968	519.533752	-5.668780	79.095352	578.075867	153.108475	91.246132	405.384399	-20.374281	1404.739502	486.126770	275.271240	1392.373657	375.733856	143.439468	1381.706787	393.328003	158.560196	1649.289551	424.694427	-111.535606	1126.250977	537.403870	332.620514	1117.805176	318.261047	-96.395462	883.400574	414.785339	370.979736	866.695679	379.149994	132.612717	1031.432373	-631.719360	164.226074	856.766724	-605.073914	-35.140377
357.705414	35.511642	935.140869	409.342072	219.521118	928.118591	476.893127	-0.811448	497.109497	537.479797	190.183701	483.757751	519.535095	-5.652193	79.070091	578.046570	153.073944	91.230713	405.398834	-20.597525	1404.609131	486.149933	275.064453	1392.430664	375.725983	143.221817	1381.679565	393.205627	157.972397	1649.290283	424.714264	-111.649620	1126.057373	537.408508	332.570892	1117.923340	318.261627	-96.408234	883.226807	414.721710	370.950317	866.817078	379.076996	132.571838	1031.402832	-631.679871	164.216690	856.757080	-605.133118	-35.169895
357.596191	35.512756	935.106140	409.248413	219.514572	928.125244	476.887756	-0.806885	497.093262	537.473877	190.248260	483.786957	519.547852	-5.651305	79.037003	578.082642	153.120407	91.257553	405.458740	-20.756716	1404.456909	486.146454	274.827087	1392.502319	375.718964	143.005295	1381.656860	393.060242	157.419296	1649.308105	424.712402	-111.747719	1125.838745	537.324280	332.384857	1117.993652	318.235413	-96.441536	883.037415	414.660400	370.914886	866.926880	378.989960	132.543274	1031.390747	-631.681152	164.184006	856.751465	-605.184875	-35.227238
357.494507	35.471947	935.085693	409.163116	219.495728	928.129089	476.861938	-0.814268	497.103729	537.493774	190.298462	483.812042	519.520752	-5.670149	79.044571	578.070923	153.127686	91.265045	405.457733	-21.001453	1404.358521	486.133514	274.614288	1392.582886	375.716675	142.786789	1381.641846	392.873505	156.840668	1649.337402	424.716614	-111.844933	1125.678955	537.409363	332.458649	1118.109131	318.219360	-96.457283	882.876770	414.626892	370.890564	867.057495	378.909576	132.496429	1031.383911	-631.706055	164.144562	856.736755	-605.281372	-35.278114
357.398438	35.451759	935.054382	409.088654	219.450195	928.128601	476.850983	-0.852610	497.164307	537.561584	190.427780	483.841858	519.513855	-5.666214	79.082291	578.066711	153.132294	91.249832	405.433868	-21.269806	1404.252441	486.123383	274.355438	1392.654297	375.707214	142.548355	1381.627075	392.708435	156.275208	1649.343750	424.706207	-111.943703	1125.549194	537.440857	332.406891	1118.199463	318.216370	-96.519554	882.714905	414.609100	370.868896	867.156067	378.833588	132.445526	1031.369263	-631.711365	164.132858	856.731567	-605.390869	-35.308270
357.295166	35.420681	935.030396	409.043060	219.408432	928.127930	476.849884	-0.819533	497.176208	537.591492	190.459076	483.843231	519.470581	-5.660424	79.080551	578.122620	153.193314	91.285011	405.432129	-21.530329	1404.149902	486.130554	274.097809	1392.734253	375.738281	142.316208	1381.606812	392.551147	155.715240	1649.368042	424.712006	-112.069046	1125.387939	537.424011	332.256805	1118.290649	318.236267	-96.569733	882.563416	414.607819	370.835449	867.263794	378.775574	132.393555	1031.358398	-631.707886	164.139923	856.717346	-605.457153	-35.333485
357.207306	35.404945	935.012085	408.968506	219.360794	928.136780	476.884766	-0.833301	497.182190	537.506287	190.379456	483.832306	519.512146	-5.660275	79.083900	578.084900	153.176620	91.281166	405.427856	-21.761875	1404.034912	486.146820	273.874207	1392.784180	375.745331	142.083725	1381.618408	392.415771	155.150131	1649.389282	424.765137	-112.135910	1125.243896	537.437622	332.093903	1118.410278	318.289856	-96.637856	882.394226	414.612396	370.782379	867.370178	378.710266	132.343918	1031.355347	-631.676575	164.093948	856.701599	-605.532104	-35.358604
357.099152	35.419312	934.989685	408.888489	219.364990	928.179504	476.898926	-0.812599	497.173706	537.413269	190.260040	483.843536	519.559631	-5.662868	79.053558	578.060913	153.149628	91.279243	405.422089	-21.998821	1403.940063	486.161316	273.629028	1392.848877	375.745575	141.847076	1381.633789	392.269104	154.599854	1649.399414	424.798798	-112.278061	1125.085449	537.208374	331.569855	1118.504028	318.330750	-96.687721	882.252502	414.640808	370.735199	867.460205	378.630035	132.315018	1031.367920	-631.627136	164.103500	856.684814	-605.584839	-35.405987
356.998871	35.386028	934.968506	408.819183	219.344391	928.199463	476.956207	-0.828648	497.187378	537.363647	190.184372	483.867401	519.590088	-5.645157	79.042076	578.062622	153.117310	91.272476	405.428619	-22.255417	1403.833130	486.172089	273.384705	1392.910156	375.743866	141.577759	1381.639282	392.126678	154.018387	1649.409058	424.829285	-112.391693	1124.932739	537.180969	331.349243	1118.655151	318.379486	-96.756943	882.110229	414.684601	370.681763	867.586121	378.563171	132.261215	1031.369507	-631.586426	164.084091	856.713013	-605.620789	-35.422485
356.908813	35.380737	934.926819	408.787750	219.313782	928.201843	476.969788	-0.850431	497.187134	537.287537	190.148911	483.884705	519.608704	-5.672541	79.035004	578.058411	153.091995	91.305328	405.411804	-22.512848	1403.738159	486.173462	273.159332	1392.989014	375.738953	141.322327	1381.626465	391.966064	153.482941	1649.443604	424.860626	-112.530243	1124.807739	537.130981	331.035156	1118.727539	318.431885	-96.835358	881.965698	414.733521	370.624512	867.664307	378.501831	132.221588	1031.350830	-631.534058	164.058945	856.717529	-605.665344	-35.451462
356.832123	35.369381	934.886597	408.737091	219.260269	928.194519	476.932770	-0.849134	497.176147	537.285767	190.197906	483.892609	519.580200	-5.640680	79.008888	578.052185	153.108612	91.316971	405.365753	-22.770702	1403.626709	486.152283	272.912537	1393.074219	375.709015	141.082764	1381.624512	391.806152	152.902176	1649.449951	424.854828	-112.709961	1124.677124	537.192322	330.920654	1118.819824	318.484070	-96.951706	881.814819	414.804016	370.562775	867.757813	378.438049	132.173096	1031.327881	-631.549438	164.068817	856.693054	-605.739258	-35.488270
356.727600	35.327763	934.847168	408.697052	219.230377	928.190186	476.934082	-0.882848	497.186859	537.259033	190.202286	483.863617	519.580322	-5.641175	78.988556	578.050232	153.127060	91.300056	405.342987	-23.016800	1403.501709	486.132813	272.641388	1393.124390	375.697510	140.870255	1381.615967	391.622803	152.367889	1649.448242	424.851837	-112.882072	1124.555908	537.224670	330.713898	1118.866577	318.568878	-97.056427	881.648987	414.878601	370.504517	867.813965	378.381744	132.115082	1031.307739	-631.530273	164.047379	856.684387	-605.821533	-35.504776
356.630493	35.332489	934.804749	408.633270	219.204453	928.177612	476.896851	-0.876274	497.181610	537.196289	190.142532	483.840179	519.583374	-5.639310	78.971581	577.966614	153.088211	91.279404	405.282684	-23.279324	1403.402222	486.119141	272.395477	1393.185303	375.658722	140.624313	1381.600586	391.463684	151.819717	1649.458984	424.867950	-113.026260	1124.395874	537.273071	330.551361	1118.909058	318.627411	-97.290001	881.377869	414.978241	370.472717	867.873840	378.311890	132.086899	1031.281616	-631.528564	164.064316	856.651855	-605.882324	-35.508888
356.520569	35.285583	934.762146	408.598206	219.191071	928.197083	476.886475	-0.909964	497.165771	537.174988	190.121674	483.858276	519.606689	-5.659278	78.992859	578.030029	153.116745	91.316490	405.258972	-23.546734	1403.273438	486.106201	272.150757	1393.235718	375.625488	140.375198	1381.579712	391.310242	151.274353	1649.459717	424.881195	-113.216194	1124.238892	537.328003	330.368744	1118.982788	318.707153	-97.417542	881.197510	415.109100	370.406311	867.950500	378.238647	132.024231	1031.271484	-631.468506	164.061539	856.654968	-605.894714	-35.533749
356.442230	35.286083	934.718323	408.557678	219.183792	928.229309	476.877380	-0.939155	497.180145	537.128235	190.127792	483.892792	519.637451	-5.688454	78.992630	578.019653	153.099625	91.344475	405.182831	-23.812517	1403.154907	486.101776	271.890411	1393.311279	375.584991	140.148743	1381.564453	391.162231	150.715958	1649.478394	424.900757	-113.364479	1124.092407	537.407837	330.216492	1119.117432	318.786682	-97.528900	881.035767	415.282135	370.290436	868.028992	378.179504	131.980667	1031.267700	-631.413940	164.092255	856.685913	-605.943542	-35.498653
356.339386	35.271271	934.669800	408.521057	219.140717	928.236023	476.837463	-0.922895	497.173676	537.087158	190.086517	483.901031	519.612549	-5.688868	78.992989	578.002869	153.090607	91.365685	405.132538	-24.079519	1403.027710	486.088196	271.618378	1393.378540	375.553406	139.915207	1381.559814	390.985229	150.175125	1649.505981	424.925323	-113.546745	1123.945435	537.430115	329.953522	1119.219482	318.897339	-97.660873	880.852905	415.350525	370.215912	868.139221	378.109344	131.924194	1031.248047	-631.368042	164.104309	856.700623	-605.951172	-35.536034
356.222168	35.240086	934.647705	408.470520	219.090836	928.260132	476.842468	-0.966141	497.183380	537.057068	190.105240	483.911438	519.608826	-5.667184	78.990875	578.020386	153.102814	91.369560	405.032684	-24.310900	1402.905273	486.058380	271.349792	1393.433472	375.506500	139.699951	1381.523682	390.824951	149.618744	1649.501099	424.927002	-113.733185	1123.794556	537.375793	329.540863	1119.264526	318.991425	-97.787735	880.676575	415.479584	370.122925	868.191040	378.034576	131.858063	1031.250610	-631.317627	164.113571	856.680359	-605.976074	-35.527130
356.134216	35.212967	934.593750	408.467896	219.058136	928.258362	476.869202	-0.996621	497.204651	537.054932	190.074371	483.910217	519.637024	-5.684083	78.995064	578.035278	153.116791	91.359116	404.944397	-24.550873	1402.784180	486.036316	271.083069	1393.502197	375.480042	139.465439	1381.517456	390.651398	149.079193	1649.499634	424.933777	-113.897194	1123.631592	537.445923	329.350159	1119.374878	319.077332	-97.912949	880.503174	415.616730	370.028534	868.249268	377.989716	131.801880	1031.223999	-631.307068	164.100433	856.658386	-606.024902	-35.498970
356.003113	35.155125	934.544067	408.424103	219.008530	928.242737	476.854126	-1.021544	497.208618	536.975220	190.008713	483.881470	519.667114	-5.690142	78.977577	577.988220	153.087738	91.336708	404.846741	-24.840899	1402.653931	486.054871	270.799561	1393.569946	375.447113	139.225128	1381.492310	390.486206	148.558472	1649.504028	424.940765	-114.067062	1123.482300	537.521667	329.203552	1119.448853	319.192413	-98.028679	880.330322	415.773712	369.952271	868.299805	377.911743	131.728867	1031.192749	-631.278381	164.142761	856.632263	-606.057922	-35.527485
355.894318	35.134167	934.520691	408.398499	218.967377	928.260742	476.864349	-1.088610	497.223145	536.964844	189.964401	483.887726	519.684021	-5.694838	78.971039	578.002258	153.086533	91.328201	404.789551	-25.100164	1402.531738	486.088440	270.553345	1393.645264	375.422516	138.990845	1381.482422	390.279053	147.965683	1649.489868	424.935089	-114.252068	1123.338379	537.603699	329.020416	1119.582153	319.284668	-98.171257	880.162659	415.938477	369.855255	868.380493	377.849976	131.676285	1031.191284	-631.199951	164.179901	856.614136	-606.050110	-35.455570
355.838776	35.101051	934.464783	408.379883	218.921036	928.273621	476.883179	-1.121009	497.218018	536.978943	189.922836	483.874878	519.711121	-5.702420	78.964691	577.987915	153.074020	91.343231	404.676300	-25.331347	1402.423462	486.100769	270.288574	1393.709351	375.387787	138.756592	1381.479126	390.110840	147.424622	1649.488037	424.894531	-114.442184	1123.196045	537.707520	328.850189	1119.719604	319.383881	-98.299522	879.993896	416.110809	369.745026	868.476440	377.796204	131.605225	1031.170532	-631.184937	164.196869	856.617249	-606.079529	-35.439774
355.701050	35.056763	934.439636	408.338287	218.876312	928.297363	476.864624	-1.169425	497.228882	536.945007	189.859360	483.903839	519.696472	-5.724873	78.950569	578.007080	153.057175	91.362595	404.583435	-25.583246	1402.328125	486.090485	270.024933	1393.795410	375.368439	138.523422	1381.491211	389.954651	146.878021	1649.514893	424.890778	-114.603447	1123.094604	537.820862	328.675323	1119.849121	319.482513	-98.449425	879.834778	416.280914	369.647400	868.583252	377.720215	131.532578	1031.171631	-631.124573	164.217758	856.617310	-606.052307	-35.431984
355.616486	35.017662	934.415161	408.304047	218.804214	928.318726	476.846161	-1.206369	497.241852	537.373108	190.146774	484.017670	519.700195	-5.732058	78.962143	578.188477	153.171768	91.371674	404.470764	-25.838024	1402.237915	486.099121	269.757568	1393.884521	375.330597	138.284851	1381.493408	389.766785	146.342529	1649.548584	424.854431	-114.781548	1123.013916	538.010315	328.723389	1120.074951	319.587097	-98.631973	879.681763	416.512817	369.556091	868.700317	377.660736	131.454147	1031.171143	-631.111511	164.221619	856.608582	-606.032349	-35.426430
355.490417	35.004982	934.397156	408.248840	218.744095	928.350159	476.807037	-1.220666	497.259827	536.845154	189.723434	483.931824	519.740295	-5.726811	78.964790	577.926331	152.987427	91.380203	404.381653	-26.078312	1402.141968	486.096954	269.504974	1393.990723	375.282715	138.047699	1381.519287	389.594299	145.786011	1649.589844	424.820526	-114.965057	1122.920776	538.072083	328.462524	1120.188477	319.676636	-98.777870	879.539978	416.684906	369.451935	868.792480	377.590179	131.388016	1031.180054	-631.061218	164.238403	856.625610	-605.995605	-35.363285
355.382172	34.938431	934.354065	408.238953	218.711884	928.343750	476.809845	-1.283227	497.290619	537.319214	190.079437	484.041382	519.774353	-5.764456	78.990280	578.181580	153.180847	91.389252	404.293243	-26.333321	1402.058105	486.107605	269.230103	1394.082397	375.241516	137.813843	1381.515381	389.407227	145.262985	1649.605713	424.779602	-115.153969	1122.813477	538.056885	327.984558	1120.168213	319.761780	-98.922401	879.373962	416.855743	369.374634	868.867676	377.522125	131.322769	1031.155640	-631.023193	164.296158	856.603027	-605.969177	-35.330822
355.286560	34.908440	934.313721	408.208649	218.667664	928.349792	476.819855	-1.353824	497.296814	537.338928	190.035187	484.030609	519.786499	-5.754026	78.992271	578.184753	153.154266	91.382271	404.208160	-26.606346	1401.953979	486.115784	268.920959	1394.158691	375.204163	137.596008	1381.488770	389.256989	144.743164	1649.608643	424.743530	-115.338509	1122.686523	538.195496	327.893951	1120.304077	319.864502	-99.079033	879.177673	416.972687	369.307709	868.981567	377.461212	131.261795	1031.139648	-630.974121	164.353882	856.586975	-605.940674	-35.271561
355.192810	34.854301	934.288147	408.190887	218.581345	928.365601	476.785065	-1.377212	497.285370	537.258972	189.894562	484.023621	519.796387	-5.766808	78.992561	578.132874	153.124054	91.379700	404.084686	-26.840067	1401.843262	486.107391	268.663208	1394.243042	375.149872	137.366943	1381.489746	389.062408	144.203232	1649.611694	424.683350	-115.523453	1122.568115	538.305298	327.629486	1120.396118	319.946808	-99.219582	878.987915	417.196259	369.218750	869.051819	377.409637	131.170486	1031.135864	-630.906921	164.355560	856.571228	-605.870544	-35.241516
355.102020	34.768894	934.270996	408.195923	218.478073	928.359497	476.764679	-1.439310	497.268494	537.280090	189.925766	484.052429	519.820679	-5.785490	79.006302	578.145386	153.100952	91.386360	403.966370	-27.088875	1401.720337	486.124786	268.400574	1394.319946	375.099487	137.150391	1381.485718	388.850311	143.717621	1649.602051	424.631226	-115.739296	1122.445923	538.420593	327.450409	1120.526611	320.038544	-99.347038	878.810608	417.369232	369.124878	869.148071	377.358154	131.075256	1031.123901	-630.852417	164.423553	856.573669	-605.801331	-35.195927
355.020416	34.725883	934.230225	408.171967	218.402817	928.401001	476.697968	-1.453002	497.278748	537.245911	189.830978	484.065765	519.797180	-5.793615	78.992783	578.108215	153.074493	91.398163	403.893738	-27.369602	1401.629028	486.152954	268.105804	1394.392212	375.073242	136.920319	1381.484863	388.652954	143.177582	1649.627441	424.553406	-115.932968	1122.308472	538.549805	327.347168	1120.701782	320.104706	-99.462791	878.651367	417.551666	369.044647	869.252441	377.300781	130.974960	1031.125977	-630.630859	164.726257	856.659302	-605.690491	-35.056705
354.909882	34.690285	934.219421	408.147186	218.364426	928.438538	476.661041	-1.508211	497.284912	537.259521	189.865234	484.113098	519.802368	-5.789235	78.995987	578.138733	153.101120	91.412590	403.736603	-27.610907	1401.525269	486.133820	267.846161	1394.454590	374.981659	136.695068	1381.488037	388.461548	142.619766	1649.645020	424.483215	-116.113953	1122.220703	538.675964	327.203552	1120.842773	320.171600	-99.609932	878.496155	417.789948	368.943939	869.314636	377.246857	130.909836	1031.141113	-630.572693	164.802826	856.695679	-605.612610	-34.978237
354.808319	34.607700	934.192261	408.129089	218.256882	928.418823	476.622284	-1.562135	497.309326	537.246460	189.823593	484.102814	519.819336	-5.802719	79.005020	578.126404	153.092621	91.409607	403.628784	-27.855232	1401.458374	486.129700	267.573486	1394.520752	374.954620	136.471252	1381.494385	388.262238	142.077209	1649.637695	424.415253	-116.277222	1122.108154	538.779724	326.992004	1120.953369	320.227173	-99.738846	878.335632	417.906281	368.870178	869.416992	377.190460	130.812271	1031.117920	-630.564575	164.822083	856.665283	-605.567993	-34.940395
354.698914	34.544487	934.173462	408.117828	218.172653	928.441711	476.577332	-1.605081	497.297424	537.211670	189.736710	484.097717	519.803894	-5.789311	78.986961	578.121948	153.090347	91.426674	403.550385	-28.100557	1401.356689	486.168976	267.287048	1394.579346	374.940094	136.249207	1381.480835	388.073334	141.531067	1649.648926	424.352112	-116.462036	1122.001587	538.862183	326.759918	1121.031494	320.275970	-99.849182	878.185852	418.091400	368.784912	869.466125	377.139862	130.715897	1031.121460	-630.497131	164.876251	856.659119	-605.500793	-34.863022
354.585632	34.470798	934.152710	408.095276	218.042862	928.435303	476.559845	-1.681261	497.298950	537.174866	189.687698	484.083344	519.868164	-5.799366	78.991722	578.091858	153.064484	91.409889	403.389465	-28.322012	1401.245728	486.122589	267.054901	1394.630615	374.864380	136.049210	1381.485596	387.890930	140.994781	1649.653076	424.294434	-116.638756	1121.896606	538.972534	326.546936	1121.139893	320.315094	-99.963257	878.040222	418.275238	368.714417	869.536865	377.087128	130.605423	1031.108887	-630.437561	164.924622	856.643250	-605.415405	-34.815907
354.468872	34.406700	934.136597	408.059998	217.969040	928.458984	476.504211	-1.748243	497.278778	537.126587	189.631454	484.120422	519.878296	-5.811098	78.987595	578.662292	153.471344	91.559372	403.282379	-28.563381	1401.164307	486.123169	266.770630	1394.702026	374.815399	135.819901	1381.470825	387.705933	140.442078	1649.656982	424.228210	-116.817787	1121.779541	539.044861	326.283325	1121.224731	320.354980	-100.066185	877.883728	418.467682	368.614380	869.632446	377.018341	130.514862	1031.113892	-630.395142	164.937973	856.643127	-605.338501	-34.759109
354.373291	34.349766	934.111755	408.048004	217.904800	928.497131	476.455048	-1.805394	497.270447	537.178894	189.595917	484.148407	519.885193	-5.836874	78.977364	578.670471	153.457687	91.567429	403.167450	-28.825909	1401.088745	486.132751	266.481354	1394.773193	374.761597	135.616928	1381.475952	387.512024	139.894897	1649.667725	424.152313	-117.004219	1121.691650	539.148499	326.078186	1121.314941	320.361237	-100.171791	877.760315	418.635132	368.545380	869.737366	376.969177	130.420837	1031.122192	-630.266541	165.043808	856.666687	-605.211853	-34.701691
354.267487	34.258312	934.095215	408.035370	217.779648	928.511353	476.420410	-1.896450	497.287750	537.059570	189.401978	484.157135	519.899841	-5.842694	78.980415	578.545715	153.380661	91.545433	403.056702	-29.045965	1401.015991	486.124512	266.245422	1394.848755	374.710785	135.371674	1381.493286	387.329956	139.344055	1649.674927	424.084503	-117.173599	1121.598145	539.240417	325.856384	1121.410522	320.370148	-100.274017	877.621399	418.801147	368.464264	869.828064	376.911499	130.298264	1031.121704	-630.214050	165.074585	856.664429	-605.113403	-34.677773
354.159485	34.194073	934.071716	408.025055	217.676788	928.509827	476.341583	-1.946533	497.284912	537.081665	189.385941	484.183105	519.907898	-5.860142	79.011551	578.549805	153.355682	91.555038	402.941406	-29.291180	1400.948364	486.129578	265.981293	1394.915771	374.649933	135.146622	1381.487183	387.148621	138.794739	1649.696411	423.998108	-117.340553	1121.483887	539.243408	325.424255	1121.405029	320.376312	-100.366615	877.496216	418.947479	368.382202	869.908020	376.857147	130.204514	1031.109741	-630.136536	165.126801	856.677612	-605.010742	-34.630188
354.048096	34.135548	934.069641	408.009521	217.630142	928.542114	476.292694	-2.001556	497.299225	537.099426	189.325729	484.176758	519.883972	-5.872674	79.016739	578.557129	153.358414	91.567726	402.830200	-29.510601	1400.858276	486.117889	265.722473	1394.974854	374.616394	134.912384	1381.487671	386.964905	138.253235	1649.688843	423.922638	-117.473663	1121.383057	539.431763	325.491119	1121.598511	320.369354	-100.475266	877.354980	419.114716	368.303925	870.007568	376.815216	130.128922	1031.126831	-630.021729	165.199280	856.679932	-604.881592	-34.559769
353.925507	34.078964	934.045959	407.978241	217.542343	928.554932	476.244568	-2.074133	497.310577	537.112915	189.306366	484.200592	519.910034	-5.876906	79.030319	578.540833	153.360138	91.556870	402.678009	-29.809519	1400.778320	486.096893	265.452545	1395.036499	374.553192	134.683289	1381.474121	386.786316	137.700302	1649.694214	423.853546	-117.653557	1121.298340	539.517578	325.325439	1121.715698	320.357269	-100.549255	877.244019	419.300812	368.238556	870.101257	376.753387	130.035309	1031.122925	-629.953369	165.240570	856.680969	-604.789917	-34.499939
353.812469	34.020584	934.028442	407.951569	217.457214	928.543640	476.213531	-2.126918	497.330322	537.083923	189.198273	484.211426	519.929077	-5.881208	79.037849	578.538513	153.341003	91.556702	402.549713	-30.050270	1400.713501	486.081543	265.184570	1395.098511	374.498810	134.487213	1381.477295	386.615509	137.173660	1649.713623	423.768799	-117.800545	1121.212524	539.593689	325.097443	1121.814209	320.328644	-100.637352	877.134827	419.447571	368.176697	870.184998	376.689636	129.960938	1031.108887	-629.914063	165.272659	856.665100	-604.693359	-34.443474
353.707611	33.971935	934.010620	407.954590	217.364792	928.589172	476.174683	-2.219220	497.360077	537.065857	189.131775	484.219757	519.914551	-5.925100	79.059601	578.529419	153.330765	91.578110	402.488739	-30.273794	1400.640503	486.101868	264.958649	1395.180786	374.466248	134.274460	1381.472534	386.445282	136.608276	1649.733032	423.689301	-117.956299	1121.112793	539.636597	324.844452	1121.897827	320.265259	-100.707207	877.031006	419.603027	368.111328	870.257324	376.640564	129.858917	1031.124146	-629.755920	165.333633	856.691345	-604.493530	-34.389309
353.602478	33.887093	934.016846	407.942322	217.241699	928.597717	476.159149	-2.293640	497.360962	536.984680	188.973312	484.231506	519.931641	-5.933638	79.078316	578.498596	153.268112	91.590004	402.387207	-30.508270	1400.555542	486.097046	264.677124	1395.247070	374.405975	134.057007	1381.484619	386.284668	136.077606	1649.754395	423.594116	-118.114120	1121.006592	539.672546	324.598053	1122.005981	320.198975	-100.791199	876.908020	419.745056	368.042786	870.337891	376.578796	129.757568	1031.131226	-629.817139	165.133865	856.639221	-604.392395	-34.420841
353.507874	33.813286	933.995117	407.937195	217.097122	928.625061	476.101624	-2.351165	497.338318	537.008118	188.912323	484.284821	519.943176	-5.937593	79.077179	578.476990	153.257141	91.612381	402.333862	-30.750923	1400.488525	486.125336	264.387878	1395.344116	374.385712	133.795654	1381.485352	386.114441	135.556381	1649.771729	423.492096	-118.301041	1120.890625	539.670715	324.284393	1122.052612	320.125885	-100.839249	876.806091	419.882629	367.981934	870.402832	376.523407	129.626984	1031.134766	-629.686584	165.192230	856.660217	-604.215088	-34.378593
353.418579	33.774136	933.974487	407.917419	217.002487	928.656860	476.061279	-2.404356	497.341400	536.965759	188.805161	484.298889	519.942200	-5.944343	79.057098	578.429626	153.213257	91.607986	402.230835	-31.008024	1400.418457	486.124268	264.101440	1395.435913	374.323120	133.567200	1381.474365	385.950592	135.025406	1649.786011	423.402557	-118.462418	1120.773804	539.820129	324.219757	1122.206543	320.057129	-100.898384	876.703064	420.025269	367.886047	870.486938	376.468658	129.534485	1031.141357	-629.536865	165.245010	856.669006	-604.023621	-34.311123
353.335693	33.693295	933.953369	407.922089	216.896484	928.672302	476.024750	-2.426029	497.323303	536.953247	188.728622	484.313202	519.952209	-5.974092	79.056755	578.450012	153.224960	91.621094	402.155579	-31.268103	1400.365601	486.125885	263.852936	1395.491577	374.280670	133.365646	1381.478882	385.795898	134.519333	1649.787842	423.320801	-118.623718	1120.688354	539.822998	323.884277	1122.257568	319.963379	-100.933449	876.585388	420.230896	367.807159	870.551086	376.421173	129.426208	1031.138794	-629.424622	165.280823	856.663818	-603.890198	-34.234753
353.258392	33.604424	933.927979	407.915466	216.773743	928.673828	475.992950	-2.503511	497.340027	536.884216	188.602753	484.310181	519.976379	-5.980279	79.073921	578.445557	153.204758	91.615776	402.001282	-31.501749	1400.278442	486.076996	263.573639	1395.555420	374.216553	133.151566	1381.479858	385.648438	133.992249	1649.802002	423.198151	-118.759392	1120.589233	539.990601	323.954285	1122.413452	319.854401	-100.976311	876.492920	420.360657	367.714813	870.645447	376.381500	129.307480	1031.127563	-629.326416	165.329254	856.650085	-603.722290	-34.185406
353.149719	33.517075	933.928040	407.897491	216.651733	928.676147	475.960297	-2.573070	497.345917	536.874756	188.512131	484.305328	519.991272	-5.993350	79.064156	578.407837	153.178391	91.606400	401.904785	-31.729792	1400.200928	486.063995	263.316528	1395.631836	374.178375	132.934235	1381.483765	385.515717	133.496185	1649.813721	423.089996	-118.904404	1120.496582	540.050110	323.799316	1122.498779	319.753113	-101.015953	876.420715	420.454742	367.652374	870.728760	376.322418	129.203110	1031.128906	-629.186707	165.409485	856.648804	-603.556519	-34.142956
353.064423	33.434326	933.913635	407.887848	216.563095	928.696899	475.925934	-2.628977	497.373535	536.823486	188.404831	484.314453	519.994812	-6.002299	79.082718	578.329895	153.140839	91.601006	401.796509	-31.960701	1400.135986	486.052582	263.078735	1395.705811	374.124908	132.721970	1381.516113	385.364197	132.980301	1649.812134	422.979401	-119.032631	1120.407959	540.080688	323.566345	1122.601196	319.650696	-101.051186	876.335327	420.560577	367.579010	870.821289	376.272583	129.100891	1031.132690	-629.063416	165.467072	856.663269	-603.376038	-34.095612
352.991760	33.356174	933.889221	407.874329	216.468399	928.716003	475.910248	-2.689482	497.364258	536.853516	188.376221	484.350800	520.013306	-6.012385	79.093491	578.314209	153.106552	91.625229	401.756714	-32.206242	1400.058228	486.095612	262.808502	1395.788208	374.109833	132.482391	1381.525391	385.224945	132.488266	1649.816895	422.856689	-119.185486	1120.288452	540.014038	323.055115	1122.604248	319.526794	-101.107910	876.246948	420.638702	367.509064	870.906250	376.223724	128.994202	1031.130615	-628.936096	165.510620	856.660645	-603.236328	-34.039364
352.915405	33.264107	933.851074	407.880035	216.374863	928.747986	475.865875	-2.739389	497.371368	536.884033	188.297073	484.359375	519.979553	-6.002074	79.086731	578.376099	153.146332	91.660316	401.666901	-32.446674	1399.984741	486.063416	262.551544	1395.861328	374.047577	132.228226	1381.528687	385.087433	131.993164	1649.819214	422.736572	-119.294502	1120.177612	540.057739	322.899414	1122.741821	319.378693	-101.128334	876.152710	420.665802	367.410156	871.025879	376.183777	128.866531	1031.128662	-628.782166	165.575516	856.669189	-603.038391	-33.993904
352.844482	33.160942	933.825195	407.883087	216.246048	928.769775	475.865753	-2.822211	497.383514	536.809937	188.166031	484.382141	519.991211	-6.017837	79.093292	578.366638	153.115280	91.662186	401.593323	-32.687805	1399.891235	486.055634	262.285645	1395.919067	374.014832	131.983276	1381.509155	384.953461	131.514130	1649.821533	422.632172	-119.432510	1120.060181	540.148254	322.813507	1122.867798	319.261353	-101.164879	876.068420	420.747894	367.331879	871.124084	376.151031	128.726501	1031.127686	-628.642273	165.656967	856.673157	-602.851929	-33.936234
352.781830	33.056099	933.800659	407.874451	216.152420	928.769958	475.860413	-2.867642	497.364471	536.841003	188.100861	484.403595	520.027771	-6.042965	79.098251	578.351135	153.081512	91.667999	401.533447	-32.917740	1399.815918	486.023499	262.018738	1395.995605	373.986633	131.760208	1381.514404	384.818146	131.062378	1649.816650	422.499390	-119.584152	1119.930298	540.169312	322.671295	1122.942627	319.104065	-101.206085	875.969299	420.903259	367.252991	871.194458	376.117493	128.614166	1031.116089	-628.474243	165.720383	856.669678	-602.631897	-33.901649
352.708679	32.944702	933.783875	407.866119	216.066330	928.781189	475.872498	-2.964283	497.393890	536.762817	188.001099	484.387451	520.029053	-6.047070	79.090660	578.299744	153.038284	91.658905	401.438751	-33.159069	1399.733154	485.994049	261.770874	1396.033325	373.930176	131.553116	1381.512817	384.683960	130.589752	1649.806885	422.379700	-119.701424	1119.836670	540.226318	322.597290	1123.061646	318.938782	-101.218468	875.866943	420.953430	367.176605	871.278381	376.081451	128.499664	1031.114136	-628.334473	165.776810	856.654358	-602.441528	-33.822060
352.660095	32.851246	933.758057	407.881836	215.979752	928.797974	475.875122	-3.013247	497.415710	536.790833	187.956360	484.384857	520.033569	-6.047909	79.086693	578.278442	153.012161	91.628059	401.373199	-33.396435	1399.659546	486.002014	261.516144	1396.078247	373.900665	131.337662	1381.506104	384.551666	130.146103	1649.804932	422.264557	-119.829033	1119.717896	540.230225	322.412689	1123.127686	318.779053	-101.243324	875.768799	420.997070	367.095947	871.347412	376.057526	128.390030	1031.110107	-628.202759	165.843781	856.646240	-602.255493	-33.778149
352.561615	32.749847	933.737244	407.873901	215.869385	928.807861	475.878815	-3.053878	497.412720	536.764526	187.892242	484.400574	520.043030	-6.055704	79.085411	578.242432	153.002396	91.635353	401.330414	-33.654739	1399.587524	486.005035	261.264313	1396.151001	373.862061	131.087830	1381.500610	384.420807	129.725998	1649.812500	422.140503	-119.975189	1119.619263	540.261475	322.331421	1123.214722	318.600037	-101.264481	875.692810	421.026611	367.026947	871.453613	376.014587	128.266602	1031.105835	-628.029236	165.912216	856.642273	-602.058960	-33.705593
352.550476	32.660648	933.711975	407.885345	215.758865	928.821411	475.889038	-3.117142	497.425842	536.702209	187.785919	484.383820	520.045837	-6.052361	79.083626	578.209106	152.966019	91.646255	401.271973	-33.912392	1399.529907	486.005920	261.013092	1396.195068	373.833893	130.845352	1381.486084	384.285797	129.279709	1649.811279	421.992798	-120.104561	1119.518433	540.250305	322.150360	1123.301880	318.383301	-101.255257	875.627258	421.064240	366.948456	871.523682	376.010162	128.147980	1031.100464	-627.854492	165.949203	856.627747	-601.829224	-33.631428
352.469696	32.553200	933.688660	407.869293	215.644592	928.847961	475.886200	-3.157549	497.430145	536.752014	187.771027	484.415466	520.067566	-6.086840	79.105865	578.226257	152.966202	91.643967	401.217224	-34.157822	1399.461914	485.993134	260.759674	1396.249390	373.814850	130.601944	1381.514526	384.163483	128.847168	1649.822021	421.872955	-120.260498	1119.400879	540.230408	321.932983	1123.371948	318.212250	-101.264854	875.554749	421.022827	366.902740	871.621155	375.963837	128.010910	1031.103271	-627.695740	166.015884	856.643127	-601.631897	-33.559063
352.405914	32.439163	933.678528	407.847137	215.508163	928.858093	475.883514	-3.242512	497.424133	536.708069	187.645432	484.449707	520.081116	-6.084502	79.091324	578.202148	152.921555	91.655930	401.178375	-34.403591	1399.412964	485.966736	260.519135	1396.294800	373.792847	130.358276	1381.516968	384.044922	128.430176	1649.819092	421.760071	-120.381187	1119.282837	540.205505	321.696564	1123.440552	318.007751	-101.279892	875.485657	421.027832	366.806885	871.713013	375.924042	127.875137	1031.103760	-627.537598	166.019348	856.632568	-601.420349	-33.486801
352.386658	32.343719	933.653809	407.857208	215.372665	928.854431	475.878662	-3.291401	497.405853	536.666321	187.568008	484.436523	520.079956	-6.105544	79.075928	578.194580	152.898239	91.649811	401.133911	-34.630817	1399.338135	485.962952	260.264801	1396.341187	373.758331	130.121902	1381.519287	383.920959	128.013412	1649.816895	421.647461	-120.526947	1119.201294	540.122559	321.336700	1123.451904	317.843811	-101.277351	875.422668	421.018555	366.726044	871.768921	375.919983	127.749580	1031.089966	-627.363831	166.066910	856.629395	-601.195984	-33.409164
352.343109	32.230633	933.635132	407.847443	215.240097	928.866516	475.885498	-3.331012	497.419586	536.656616	187.485733	484.438080	520.102478	-6.115336	79.076607	578.196533	152.915710	91.645905	401.093872	-34.867386	1399.284180	485.948730	260.007233	1396.393188	373.729523	129.889252	1381.520874	383.801270	127.527412	1649.773315	421.551422	-120.666061	1119.104980	540.161804	321.243927	1123.540405	317.677643	-101.293282	875.361389	421.011780	366.632660	871.861206	375.885620	127.613495	1031.086914	-627.214478	166.083221	856.635986	-600.980652	-33.333008
352.287262	32.157578	933.619751	407.814331	215.137070	928.886658	475.848907	-3.386134	497.392303	536.746338	187.544434	484.480591	520.091614	-6.102727	79.031807	578.248535	152.958755	91.639450	401.073639	-35.110073	1399.201172	485.942139	259.733124	1396.434326	373.702454	129.666214	1381.505005	383.692383	127.126083	1649.771240	421.446136	-120.771027	1119.004272	540.145996	321.038177	1123.568970	317.506989	-101.303261	875.301331	420.997070	366.541992	871.953003	375.852295	127.503876	1031.090576	-627.024231	166.119461	856.623291	-600.738220	-33.277328
352.253052	32.084034	933.602844	407.808289	215.008728	928.900024	475.845184	-3.426858	497.379425	536.647827	187.453827	484.452240	520.078735	-6.096743	79.024910	578.226746	152.934921	91.662636	401.004181	-35.347610	1399.151001	485.930298	259.495941	1396.499146	373.670532	129.424057	1381.532349	383.587769	126.721504	1649.783325	421.334961	-120.886055	1118.914185	540.120178	320.835999	1123.650635	317.327179	-101.317924	875.245789	420.955719	366.427826	872.041504	375.831238	127.388496	1031.089233	-626.850403	166.181610	856.630249	-600.524292	-33.241501
352.219421	31.956739	933.597900	407.778381	214.872147	928.920166	475.852020	-3.513385	497.397675	536.675598	187.467743	484.473267	520.096863	-6.106595	79.054146	578.203186	152.945465	91.669907	400.963989	-35.597523	1399.079834	485.906586	259.267853	1396.566162	373.653351	129.195465	1381.548340	383.480377	126.350723	1649.786377	421.238403	-121.031929	1118.828247	540.109619	320.681366	1123.735962	317.144196	-101.332634	875.195801	420.928314	366.308655	872.141968	375.794067	127.244820	1031.097168	-626.708069	166.199738	856.620300	-600.312866	-33.188984
352.171753	31.845697	933.578430	407.784607	214.758911	928.943115	475.834991	-3.551341	497.396301	536.633301	187.441483	484.501617	520.095947	-6.111626	79.029762	578.228088	152.955566	91.688713	400.938873	-35.835255	1399.036743	485.901550	259.000580	1396.629639	373.635925	128.978088	1381.549194	383.372345	125.969414	1649.795166	421.135651	-121.169815	1118.726440	540.120422	320.508698	1123.808838	316.953217	-101.353447	875.119507	420.886505	366.183655	872.240723	375.771820	127.111275	1031.099609	-626.524414	166.268845	856.624634	-600.079834	-33.148613
352.139435	31.715717	933.580750	407.795349	214.657532	928.957336	475.871338	-3.647651	497.414734	536.643677	187.394577	484.507629	520.108948	-6.135215	79.021919	578.187622	152.953140	91.649803	400.877411	-36.068562	1398.967529	485.892639	258.777374	1396.686768	373.625244	128.758835	1381.551514	383.258270	125.583534	1649.787720	421.017578	-121.299248	1118.612793	540.173889	320.530823	1123.968506	316.756592	-101.370934	875.056274	420.840393	366.065277	872.347351	375.762268	126.989143	1031.108154	-626.323792	166.325150	856.618103	-599.853394	-33.076859
352.083649	31.591902	933.573792	407.763885	214.541336	928.956665	475.876770	-3.727781	497.406555	536.664673	187.407181	484.509003	520.120667	-6.144239	79.033562	578.228760	152.959625	91.670776	400.848358	-36.297199	1398.894043	485.914032	258.513519	1396.724609	373.612427	128.529648	1381.552124	383.161255	125.215790	1649.795898	420.911316	-121.453743	1118.494751	540.150757	320.369293	1124.032471	316.564362	-101.387947	874.999512	420.781372	365.971527	872.446838	375.720764	126.865456	1031.104614	-626.148071	166.352249	856.609192	-599.629456	-33.036388
352.046509	31.507561	933.539429	407.761261	214.467209	928.971741	475.877686	-3.772470	497.406403	536.618591	187.311432	484.494904	520.133484	-6.175503	79.008789	578.243347	152.988983	91.672386	400.823547	-36.537251	1398.833740	485.947083	258.271606	1396.772217	373.599426	128.297470	1381.541992	383.054840	124.868126	1649.799072	420.819275	-121.619553	1118.398682	540.112793	320.113037	1124.054688	316.381134	-101.395973	874.936646	420.710815	365.864044	872.521790	375.701508	126.759682	1031.096069	-625.994446	166.401886	856.591614	-599.430298	-32.986271
351.975800	31.384846	933.543396	407.759705	214.338150	929.005981	475.903625	-3.864969	497.421539	536.647400	187.299881	484.494843	520.157654	-6.182040	79.020706	578.243774	153.006836	91.666359	400.791046	-36.792019	1398.785889	485.959503	258.043671	1396.840820	373.575745	128.076767	1381.555908	382.963104	124.515984	1649.794556	420.704437	-121.723015	1118.271851	540.045654	319.843414	1124.092407	316.192505	-101.416077	874.899841	420.628906	365.744385	872.618225	375.683136	126.613579	1031.116577	-625.819580	166.436707	856.576050	-599.179932	-32.928165
351.520477	31.165091	933.631287	407.631348	214.164948	929.029236	475.851532	-3.853510	497.447968	536.536377	187.168030	484.463776	520.140503	-6.179307	79.014603	578.189148	152.950531	91.643959	400.769287	-37.030006	1398.711792	485.982239	257.780487	1396.891357	373.567596	127.849350	1381.568604	382.868591	124.179863	1649.808594	420.632935	-121.860809	1118.175171	539.955139	319.495880	1124.107422	316.022705	-101.433853	874.846375	420.554047	365.628754	872.714722	375.444061	126.442780	1031.173462	-625.653564	166.466690	856.554260	-598.973816	-32.894135
351.868591	31.169922	933.522034	407.745331	214.135162	929.027954	475.946777	-4.000637	497.435364	536.630859	187.158127	484.497894	520.213867	-6.200095	79.022102	578.250488	152.985779	91.668312	400.741547	-37.251301	1398.642090	485.992981	257.520874	1396.956421	373.549316	127.628822	1381.583740	382.766907	123.838776	1649.814941	420.518738	-122.003609	1118.082031	539.941223	319.327454	1124.183594	315.872955	-101.471382	874.788330	420.463531	365.503998	872.817017	375.622986	126.382690	1031.117798	-625.476257	166.518692	856.566040	-598.752747	-32.859238
351.829895	31.081427	933.508667	407.747681	213.988022	929.034180	475.934814	-4.064868	497.424591	536.574402	187.062347	484.505157	520.193726	-6.187601	79.004028	578.252014	152.989899	91.683777	400.706421	-37.479858	1398.583374	485.994049	257.274078	1397.026733	373.538971	127.412521	1381.586548	382.671570	123.494148	1649.806885	420.416473	-122.113632	1117.984497	539.941772	319.216797	1124.271851	315.719513	-101.485901	874.708862	420.376312	365.370300	872.914124	375.607635	126.255486	1031.114624	-625.291870	166.561401	856.559326	-598.535828	-32.809528
351.779907	30.999741	933.479126	407.762115	213.923355	929.065125	475.949219	-4.144598	497.412415	536.544067	186.940521	484.485687	520.223694	-6.198748	79.011696	578.210632	152.942169	91.667168	400.691833	-37.705334	1398.502930	486.010925	257.045502	1397.075684	373.525818	127.179146	1381.563843	382.574890	123.155502	1649.793945	420.338257	-122.264725	1117.894409	539.935486	319.048920	1124.323975	315.593964	-101.543671	874.625671	420.347260	365.231842	872.978760	375.593781	126.149231	1031.116821	-625.137329	166.597580	856.553467	-598.311462	-32.777611
351.751556	30.904503	933.437195	407.769135	213.792404	929.049072	475.920166	-4.211445	497.385986	536.501038	186.859543	484.511749	520.222351	-6.220039	78.980713	578.183411	152.936295	91.662834	400.649689	-37.944126	1398.446533	486.014252	256.812592	1397.105347	373.521667	126.960503	1381.570435	382.479309	122.830902	1649.781006	420.250549	-122.402504	1117.805542	539.941711	318.937103	1124.387207	315.459259	-101.598701	874.551819	420.262634	365.095703	873.068359	375.570557	126.027405	1031.087524	-624.988770	166.626617	856.540710	-598.139526	-32.737392
351.727936	30.829672	933.419373	407.789185	213.744095	929.071533	475.886810	-4.272261	497.385071	536.592651	186.843231	484.503723	520.217529	-6.228535	78.982048	578.218506	152.944275	91.652191	400.632874	-38.158836	1398.399658	486.044708	256.593475	1397.138062	373.527069	126.762177	1381.560059	382.388245	122.505112	1649.787598	420.158630	-122.539009	1117.728149	539.925049	318.758698	1124.421387	315.345398	-101.634323	874.478210	420.163666	364.959473	873.136414	375.583740	125.939751	1031.091431	-624.816650	166.673157	856.532288	-597.916809	-32.732990
351.655151	30.735683	933.419250	407.786224	213.581619	929.049805	475.898560	-4.310889	497.406281	536.524231	186.739380	484.469269	520.226929	-6.241536	78.980576	578.170837	152.924942	91.665817	400.588531	-38.368835	1398.337769	486.056885	256.337433	1397.165283	373.505127	126.545532	1381.577759	382.296143	122.194321	1649.774536	420.076965	-122.695480	1117.639893	539.887634	318.582336	1124.440430	315.224670	-101.688782	874.401367	420.065125	364.809906	873.217468	375.562714	125.821091	1031.080933	-624.687622	166.651810	856.522583	-597.755188	-32.702435
351.631805	30.655813	933.397461	407.802155	213.492249	929.073486	475.879883	-4.380126	497.379272	536.536804	186.663635	484.489441	520.250977	-6.250991	78.984802	578.170105	152.875946	91.634689	400.562378	-38.585052	1398.290771	486.063629	256.098236	1397.177734	373.497681	126.359123	1381.582275	382.209869	121.885780	1649.773804	419.994476	-122.808357	1117.565063	539.850830	318.353943	1124.460693	315.096283	-101.730766	874.343506	419.951324	364.651306	873.284546	375.555756	125.713768	1031.082520	-624.507568	166.700485	856.526733	-597.527039	-32.673798
351.601501	30.554293	933.391479	407.819092	213.360413	929.074707	475.897980	-4.470741	497.421967	536.537659	186.559006	484.466309	520.266663	-6.256405	78.983383	578.173584	152.867737	91.649498	400.529297	-38.794483	1398.249878	486.114319	255.873810	1397.217529	373.478302	126.153732	1381.565063	382.118835	121.579681	1649.762207	419.924103	-122.936256	1117.480713	539.808411	318.137268	1124.496948	315.005249	-101.773674	874.285156	419.853180	364.496185	873.358582	375.545624	125.595901	1031.080078	-624.302734	166.715042	856.527649	-597.309631	-32.630054
351.522583	30.463890	933.364807	407.816132	213.259125	929.088013	475.853455	-4.489993	497.413879	536.491638	186.441147	484.494598	520.265076	-6.248256	78.993370	578.162231	152.867325	91.672279	400.497284	-39.022793	1398.208984	486.165344	255.619781	1397.255493	373.415924	126.013428	1381.611206	382.021210	121.278290	1649.757690	419.824493	-123.097206	1117.394775	539.725647	317.842438	1124.485718	314.892639	-101.837578	874.220459	419.705078	364.355896	873.445496	375.502289	125.480888	1031.073975	-624.102722	166.757568	856.545654	-597.110413	-32.613251
351.497772	30.390635	933.351501	407.852081	213.160126	929.112732	475.861145	-4.592477	497.407013	536.546997	186.427094	484.496918	520.284851	-6.247055	78.992386	578.192383	152.867615	91.684242	400.449707	-39.243317	1398.155518	486.219666	255.397186	1397.280151	373.402435	125.807259	1381.614502	381.913788	120.962952	1649.768311	419.750916	-123.232285	1117.314331	539.784973	317.826813	1124.588501	314.819550	-101.906197	874.164001	419.668488	364.186432	873.510010	375.497833	125.378967	1031.079834	-623.930969	166.763184	856.526184	-596.913818	-32.595894
351.473480	30.334526	933.306702	407.869568	213.124451	929.128540	475.838562	-4.618193	497.379944	536.535034	186.379669	484.499725	520.275635	-6.261179	78.998161	578.190552	152.861404	91.660995	400.393982	-39.450436	1398.109497	486.233978	255.161621	1397.311768	373.395691	125.615921	1381.598022	381.816315	120.672447	1649.764893	419.671997	-123.412224	1117.263184	539.763916	317.649017	1124.611938	314.750458	-101.967545	874.108459	419.567474	364.059692	873.571167	375.498230	125.299423	1031.066650	-623.723206	166.794449	856.522583	-596.742310	-32.569805
351.412048	30.235725	933.310425	407.862457	213.006134	929.142639	475.817841	-4.675907	497.404327	536.522400	186.319107	484.504517	520.293823	-6.278970	79.011116	578.148926	152.831253	91.663857	400.355164	-39.670979	1398.076538	486.247009	254.957184	1397.321899	373.395874	125.397469	1381.604980	381.712463	120.397385	1649.758667	419.588165	-123.569839	1117.201294	539.721741	317.418884	1124.601440	314.692474	-102.031326	874.036743	419.473267	363.913025	873.621765	375.477081	125.182762	1031.076416	-623.614502	166.777985	856.484497	-596.590637	-32.567841
351.377533	30.152397	933.289429	407.862335	212.923004	929.151489	475.812500	-4.744121	497.377350	536.555420	186.295166	484.519318	520.274841	-6.269540	78.978622	578.138855	152.805908	91.654106	400.304108	-39.842251	1398.044434	486.273468	254.738037	1397.362427	373.432709	125.185638	1381.566772	381.608337	120.109398	1649.783447	419.507721	-123.703484	1117.129028	539.673218	317.193909	1124.629395	314.635040	-102.116058	873.994080	419.329590	363.773590	873.717285	375.466675	125.081863	1031.071289	-623.446655	166.822952	856.479065	-596.445801	-32.515804
351.331482	30.076542	933.299255	407.862305	212.804276	929.177673	475.793121	-4.752325	497.377502	536.096619	185.906372	484.415161	520.281677	-6.275592	78.971733	577.938843	152.684402	91.670563	400.266541	-40.068924	1398.009766	486.297791	254.522156	1397.396973	373.427155	124.985291	1381.585693	381.543182	119.850868	1649.781616	419.451721	-123.862495	1117.094971	539.642761	316.910095	1124.646973	314.581177	-102.182198	873.943787	419.314270	363.608398	873.771667	375.452972	124.974648	1031.090088	-623.237793	166.834244	856.480225	-596.281616	-32.476906
351.293915	30.000753	933.279297	407.895386	212.670120	929.205505	475.782501	-4.790081	497.369568	536.087646	185.834366	484.393585	520.293335	-6.276524	78.963043	577.928589	152.652466	91.675247	400.242065	-40.263134	1397.984619	486.311768	254.299286	1397.434692	373.415466	124.790871	1381.607422	381.462585	119.599152	1649.800537	419.401276	-124.008980	1117.039917	539.666565	316.807343	1124.728882	314.525726	-102.257355	873.906616	419.229401	363.437805	873.884033	375.439148	124.849869	1031.094238	-623.055237	166.840683	856.477234	-596.102295	-32.483109
351.268951	29.913456	933.271851	407.897766	212.582916	929.235840	475.776825	-4.869875	497.371429	536.045898	185.754501	484.428986	520.302246	-6.284123	78.951332	577.940918	152.659256	91.671593	400.201416	-40.472408	1397.944092	486.319794	254.085510	1397.486206	373.420624	124.584557	1381.626953	381.377045	119.328316	1649.806152	419.330963	-124.180031	1117.000977	539.677002	316.632172	1124.784790	314.493286	-102.365494	873.866455	419.173615	363.269135	873.964050	375.425446	124.743385	1031.106201	-622.864929	166.870972	856.470337	-595.953613	-32.436783
351.206421	29.797325	933.265076	407.900848	212.488754	929.244934	475.766541	-4.932481	497.398407	536.049622	185.675873	484.411743	520.330017	-6.328321	79.004036	577.935242	152.654922	91.680466	400.174164	-40.662804	1397.905640	486.367157	253.877197	1397.531494	373.416412	124.382767	1381.633545	381.283722	119.062645	1649.817383	419.290802	-124.339409	1116.970337	539.667297	316.406799	1124.817383	314.454529	-102.457848	873.822510	419.102478	363.088806	874.047791	375.387787	124.633072	1031.107178	-622.655212	166.900879	856.475281	-595.772278	-32.423584
351.179199	29.702139	933.273254	407.910034	212.373154	929.272644	475.752747	-4.988296	497.414063	536.023254	185.616577	484.418915	520.334045	-6.337626	78.999283	577.911011	152.641434	91.661804	400.152588	-40.863388	1397.868408	486.416260	253.650787	1397.598145	373.360962	124.238762	1381.679688	381.198822	118.811890	1649.822021	419.255707	-124.507195	1116.911621	539.704163	316.261749	1124.877319	314.439545	-102.559547	873.765869	419.067780	362.927521	874.126099	375.382751	124.516991	1031.125732	-622.459961	166.935104	856.463989	-595.623413	-32.406551
351.099854	29.581654	933.284851	407.913513	212.260666	929.271729	475.738251	-5.049033	497.407318	536.002014	185.561981	484.411224	520.332397	-6.334844	78.989983	577.910400	152.662781	91.697235	400.131622	-41.044262	1397.828125	486.449219	253.464645	1397.654663	373.360779	124.066483	1381.702393	381.111542	118.569519	1649.823608	419.210144	-124.683189	1116.870972	539.595398	315.809723	1124.843506	314.406769	-102.649078	873.716003	418.924591	362.771332	874.187622	375.361145	124.404053	1031.131592	-622.265137	166.940445	856.460205	-595.463806	-32.401127
351.051392	29.518011	933.261169	407.899811	212.187759	929.290771	475.694092	-5.085933	497.413635	536.008728	185.548447	484.440613	520.323792	-6.353527	78.990707	577.875793	152.667496	91.701813	400.090210	-41.227711	1397.803955	486.488831	253.266830	1397.706665	373.369995	123.885338	1381.703857	381.005920	118.299263	1649.862305	419.170013	-124.838524	1116.809204	539.699524	315.834015	1124.977173	314.397980	-102.747543	873.673950	418.896545	362.612488	874.260559	375.332428	124.312653	1031.130127	-622.058960	166.950790	856.480591	-595.310059	-32.366203
351.030304	29.435194	933.252136	407.902649	212.100739	929.305176	475.652863	-5.135046	497.395966	535.967957	185.516342	484.434082	520.325317	-6.353161	79.006020	577.937622	152.678619	91.690392	400.114777	-41.426373	1397.752075	486.605072	253.039185	1397.741699	373.399475	123.708015	1381.708740	380.920013	118.048210	1649.855835	419.121399	-124.985001	1116.743408	539.708313	315.638489	1125.026611	314.380951	-102.880913	873.602783	418.839691	362.451447	874.314026	375.315033	124.218132	1031.132813	-621.919678	166.944122	856.475098	-595.153687	-32.396439
350.958710	29.337248	933.260925	407.904663	212.007126	929.309265	475.633759	-5.182208	497.403870	535.968506	185.445602	484.412476	520.327271	-6.354255	78.976685	577.900024	152.652771	91.693054	400.033173	-41.614738	1397.709839	486.581116	252.838562	1397.775757	373.363892	123.556519	1381.710571	380.856354	117.815437	1649.842896	419.102783	-125.123062	1116.695557	539.693787	315.421356	1125.048584	314.355988	-102.987328	873.534729	418.807770	362.292511	874.361938	375.292419	124.122704	1031.139771	-621.750366	166.953629	856.462646	-595.017395	-32.374432
350.935120	29.251011	933.218384	407.912628	211.922516	929.307617	475.645020	-5.256421	497.403900	535.968567	185.398926	484.406830	520.357971	-6.365547	78.994034	577.898865	152.605560	91.659782	400.016571	-41.782356	1397.648315	486.617188	252.635056	1397.803101	373.389374	123.367325	1381.682495	380.777496	117.573692	1649.844727	419.087433	-125.251869	1116.621216	539.674072	315.166962	1125.029785	314.364563	-103.129753	873.468933	418.769409	362.149872	874.399048	375.285217	124.015434	1031.118408	-621.587952	166.929825	856.449158	-594.832825	-32.399532
350.859283	29.152281	933.211243	407.918488	211.828369	929.299377	475.607849	-5.299255	497.394135	535.980896	185.365768	484.430176	520.351257	-6.379312	78.988503	577.955750	152.652893	91.681030	400.056213	-41.976921	1397.619873	486.702667	252.459473	1397.824585	373.445587	123.177757	1381.674316	380.705750	117.303955	1649.836060	419.057495	-125.420486	1116.566895	539.682983	314.967194	1125.034424	314.366943	-103.242096	873.404175	418.757324	362.005829	874.439026	375.252075	123.920776	1031.110840	-621.378601	166.924103	856.443481	-594.635559	-32.410389
350.846741	29.088535	933.191772	407.913940	211.764847	929.298218	475.603729	-5.376172	497.391266	535.958618	185.300827	484.437195	520.373779	-6.380765	78.988983	577.908936	152.621887	91.676285	400.058228	-42.145947	1397.573608	486.742615	252.290588	1397.831421	373.465790	122.998428	1381.647339	380.628601	117.056747	1649.844116	419.056213	-125.562973	1116.505859	539.714355	314.857727	1125.051758	314.382141	-103.369629	873.360535	418.739441	361.864105	874.490906	375.246857	123.846306	1031.100952	-621.187622	166.919281	856.425659	-594.437561	-32.438278
350.793732	29.038183	933.197876	407.903656	211.686813	929.315979	475.595032	-5.428879	497.398895	535.921204	185.171616	484.427521	520.386902	-6.371208	78.974594	577.891418	152.586151	91.685753	400.088074	-42.301792	1397.546387	486.795929	252.153381	1397.834229	373.479370	122.861519	1381.639771	380.530182	116.787849	1649.864136	419.053131	-125.692726	1116.475464	539.755859	314.712616	1125.075806	314.380798	-103.491570	873.309265	418.729492	361.727905	874.514771	375.228394	123.773140	1031.113770	-620.982666	166.927032	856.432617	-594.277466	-32.441872
350.736420	28.955400	933.183655	407.882202	211.597366	929.321289	475.572876	-5.512964	497.404449	535.963440	185.213242	484.459412	520.367249	-6.372263	78.967545	577.962585	152.625687	91.695732	400.065613	-42.430389	1397.529907	486.784943	252.024887	1397.823486	373.450684	122.727921	1381.614746	380.397125	116.466644	1649.912354	419.037811	-125.817467	1116.448975	539.776611	314.557678	1125.046509	314.391022	-103.590775	873.290955	418.710358	361.571381	874.526855	375.200806	123.673569	1031.110229	-620.766174	166.936401	856.419800	-594.096558	-32.428787
350.694733	28.913269	933.185669	407.831238	211.528351	929.320740	475.541901	-5.556842	497.412537	535.930237	185.164047	484.490479	520.385193	-6.388771	78.959389	577.908569	152.619110	91.666656	400.107025	-42.556129	1397.536011	486.803986	251.908997	1397.803345	373.466339	122.579353	1381.578247	380.266418	116.157730	1649.960327	419.026337	-125.955536	1116.464233	539.835266	314.499542	1125.062012	314.410645	-103.715630	873.296387	418.692749	361.406097	874.511536	375.170532	123.614723	1031.111816	-620.591003	166.929169	856.415894	-593.947083	-32.451939
350.673462	28.814558	933.157349	407.823425	211.446106	929.301514	475.507141	-5.610000	497.412628	535.996582	185.143082	484.477875	520.387146	-6.396913	78.977684	577.899048	152.639313	91.667816	400.187592	-42.669548	1397.537476	486.848053	251.798950	1397.781738	373.441223	122.474388	1381.553711	380.199615	115.822464	1649.924316	419.037964	-126.041801	1116.461182	539.787903	314.204193	1124.937500	314.414154	-103.856010	873.320374	418.753326	361.248260	874.425232	375.158020	123.518608	1031.088257	-620.406738	166.898941	856.407227	-593.797852	-32.436169
350.238708	28.648907	933.215088	407.677917	211.322998	929.309448	475.425110	-5.589767	497.428070	535.917480	185.070419	484.449860	520.354675	-6.386228	78.979439	577.858765	152.620377	91.675812	400.259155	-42.793137	1397.548340	486.859314	251.699707	1397.752563	373.426819	122.380898	1381.511719	380.075104	115.499207	1649.953735	419.059875	-126.152962	1116.497437	539.913086	314.311920	1124.968262	314.437500	-104.024780	873.332581	418.779022	361.089935	874.385925	374.921539	123.390312	1031.122681	-620.216309	166.906815	856.410034	-593.673889	-32.389854
350.208740	28.584188	933.200073	407.642853	211.247162	929.312988	475.389252	-5.639089	497.422333	535.889221	185.023483	484.476074	520.322571	-6.382306	78.984688	577.862061	152.665131	91.673599	400.363190	-42.912277	1397.567383	486.864502	251.618927	1397.736084	373.447174	122.255280	1381.474731	379.913513	115.151413	1649.996948	419.100037	-126.251350	1116.506714	539.940186	314.231781	1124.939087	314.444641	-104.184067	873.343628	418.838135	360.923859	874.326477	374.891876	123.309113	1031.117432	-620.021912	166.947830	856.416077	-593.506531	-32.417660
350.197540	28.488092	933.183289	407.630341	211.159317	929.301392	475.400452	-5.683437	497.406647	535.918030	185.010239	484.483307	520.334595	-6.386736	78.974960	577.890747	152.674301	91.667473	400.459747	-43.020264	1397.571533	486.863068	251.518250	1397.710815	373.474976	122.130081	1381.463013	379.790558	114.807671	1650.017944	419.146881	-126.362373	1116.478394	539.957397	314.132019	1124.925659	314.454468	-104.330612	873.344299	418.879059	360.743347	874.293945	374.885040	123.212517	1031.103638	-619.859497	166.943466	856.414246	-593.384827	-32.400711
350.182312	28.377092	933.192749	407.597565	211.081665	929.315979	475.382568	-5.721078	497.370148	535.873108	184.949310	484.480042	520.333313	-6.393810	78.960724	577.912720	152.689453	91.673813	400.566803	-43.151417	1397.554199	486.873840	251.407990	1397.733765	373.511139	121.994545	1381.462158	379.717163	114.493530	1650.020386	419.205505	-126.444611	1116.478027	539.949463	314.008789	1124.953369	314.453644	-104.495750	873.355530	418.876617	360.583344	874.298279	374.863190	123.113754	1031.115967	-619.700195	166.968109	856.431580	-593.260071	-32.397999
350.157318	28.270861	933.201721	407.580780	210.989929	929.324890	475.395905	-5.788007	497.405914	535.902283	185.001007	484.524109	520.326294	-6.390531	78.977448	577.962646	152.712494	91.705475	400.685059	-43.287502	1397.546021	486.877747	251.285812	1397.752319	373.504059	121.874725	1381.502930	379.661926	114.222443	1649.972900	419.276794	-126.562569	1116.433228	539.870544	313.695404	1124.913818	314.473724	-104.660118	873.359436	418.929962	360.459381	874.285645	374.858246	123.009712	1031.125732	-619.540283	166.970612	856.451721	-593.148438	-32.362583
350.138031	28.169216	933.217651	407.528198	210.896027	929.330688	475.382233	-5.824431	497.408447	535.834839	184.905365	484.506927	520.322144	-6.391805	78.993271	577.905823	152.674454	91.689789	400.794464	-43.432331	1397.521973	486.912628	251.150421	1397.796143	373.536346	121.742584	1381.518433	379.549622	113.891212	1649.983032	419.344177	-126.671944	1116.402588	539.895996	313.703278	1124.995117	314.463318	-104.806725	873.354797	418.981995	360.302399	874.311523	374.835968	122.912315	1031.137085	-619.410828	166.993973	856.478027	-593.058960	-32.332458
350.132416	28.067579	933.215637	407.513641	210.813583	929.345825	475.364105	-5.859955	497.426147	535.830200	184.896423	484.465210	520.341553	-6.422784	79.016457	577.900269	152.684723	91.677513	400.893250	-43.571980	1397.498047	486.941315	251.019806	1397.843872	373.617584	121.545303	1381.484985	379.344727	113.519958	1650.048828	419.432465	-126.798630	1116.372559	539.875488	313.554443	1125.030762	314.472198	-104.941483	873.337952	419.048431	360.146057	874.322510	374.825592	122.810425	1031.143921	-619.249634	167.004807	856.494629	-592.928223	-32.300625
350.496826	28.044889	933.176025	407.535858	210.808289	929.355713	475.443634	-5.991309	497.420715	535.807983	184.895447	484.457703	520.391235	-6.427302	79.024208	577.912720	152.689209	91.660164	400.996124	-43.730423	1397.451660	487.005829	250.863419	1397.883911	373.640533	121.450508	1381.551514	379.240051	113.214516	1650.046509	419.529083	-126.932327	1116.313232	539.898193	313.525696	1125.069092	314.470856	-105.076057	873.309692	419.116882	360.007904	874.350708	375.012146	122.763741	1031.129883	-619.100281	167.021622	856.505249	-592.818909	-32.319176
350.138397	27.867815	933.215942	407.432495	210.655151	929.364014	475.383453	-5.968441	497.429199	535.744141	184.870407	484.455078	520.336670	-6.421733	79.019150	577.868103	152.637482	91.654778	400.984558	-43.916729	1397.353027	487.067047	250.711349	1397.924561	373.704712	121.314415	1381.567261	379.101990	112.970459	1650.030273	419.603180	-127.046135	1116.265869	539.869385	313.411499	1125.130005	314.490295	-105.228569	873.265930	419.178894	359.898102	874.371643	374.815186	122.610443	1031.155029	-618.980652	167.046982	856.507324	-592.752075	-32.268032
350.126373	27.804939	933.210388	407.380096	210.614380	929.375671	475.391449	-6.016748	497.417572	535.692139	184.806747	484.430725	520.324280	-6.409997	78.972420	577.901367	152.649582	91.654877	401.144684	-44.029350	1397.311035	487.169617	250.545517	1397.961914	373.792847	121.177910	1381.577759	379.078827	113.165352	1649.877686	419.713196	-127.191078	1116.156372	539.892639	313.317383	1125.180054	314.497345	-105.366615	873.208801	419.234650	359.760406	874.426880	374.794312	122.544380	1031.158936	-618.819641	167.057587	856.500183	-592.629700	-32.271854
350.112122	27.711098	933.215759	407.342743	210.549118	929.393616	475.401459	-6.031946	497.387360	535.643860	184.800873	484.453003	520.335083	-6.422140	78.971046	577.917480	152.685501	91.704803	401.123535	-44.203796	1397.192139	487.262329	250.395996	1398.020996	373.886017	121.031021	1381.598145	378.829956	112.629456	1649.841919	419.790741	-127.278679	1116.077637	539.908142	313.183563	1125.262939	314.507019	-105.511482	873.134827	419.296570	359.639282	874.477600	374.797119	122.448013	1031.172363	-618.658508	167.054367	856.534424	-592.516785	-32.245983
350.125397	27.608385	933.213257	407.317108	210.441864	929.391907	475.420013	-6.075508	497.383850	535.652588	184.816467	484.452362	520.322144	-6.429543	78.975136	577.951660	152.699600	91.704422	401.182098	-44.328228	1397.103271	487.360107	250.232605	1398.071777	373.983521	120.902687	1381.625854	378.703369	112.396797	1649.790405	419.879822	-127.378265	1115.994629	539.965210	313.091095	1125.317993	314.518646	-105.637428	873.090088	419.333862	359.528473	874.530212	374.801514	122.338577	1031.170776	-618.499207	167.058853	856.546021	-592.378784	-32.247372
350.156586	27.548273	933.219238	407.309204	210.377213	929.396362	475.425262	-6.117280	497.390625	535.636902	184.809006	484.472961	520.321838	-6.436603	78.964569	577.952881	152.701843	91.682625	401.236542	-44.492508	1397.024780	487.461548	250.082840	1398.102539	374.055420	120.755333	1381.626465	378.600708	112.200798	1649.717529	419.951813	-127.496376	1115.918579	539.986267	312.909363	1125.335327	314.553406	-105.775246	873.037109	419.367188	359.433502	874.585632	374.821289	122.273750	1031.176392	-618.395020	167.054703	856.550720	-592.286133	-32.252346
350.141724	27.473484	933.217529	407.272736	210.309555	929.404358	475.418121	-6.134418	497.399719	535.611572	184.772247	484.442200	520.305603	-6.421096	78.976044	577.933044	152.703201	91.683189	401.248596	-44.632996	1396.942871	487.559937	249.938629	1398.144409	374.139679	120.619156	1381.631470	378.472809	112.029869	1649.638428	420.012695	-127.609581	1115.840210	540.026184	312.697784	1125.354248	314.574615	-105.909012	872.987610	419.396698	359.334320	874.638245	374.816925	122.190002	1031.180786	-618.248291	167.049362	856.560120	-592.172974	-32.245720
350.147522	27.430378	933.204773	407.262146	210.258530	929.409668	475.385376	-6.147427	497.376068	535.611206	184.771851	484.453247	520.277832	-6.412470	78.984528	577.922363	152.698547	91.690445	401.283417	-44.785202	1396.858276	487.665833	249.785889	1398.191895	374.223419	120.491615	1381.630737	378.343689	111.833473	1649.570923	420.071075	-127.727104	1115.782227	540.100708	312.530518	1125.384888	314.602783	-106.045029	872.917969	419.400116	359.243042	874.718689	374.823975	122.129906	1031.177856	-618.102051	167.074738	856.582886	-592.045837	-32.225914
350.150574	27.365654	933.211914	407.260498	210.212860	929.426514	475.390961	-6.165978	497.392456	535.578430	184.726532	484.446564	520.291016	-6.445543	78.993553	577.876099	152.645966	91.682152	401.317017	-44.904900	1396.774414	487.759277	249.621857	1398.235107	374.305939	120.345306	1381.633911	378.230927	111.667404	1649.494995	420.127960	-127.864914	1115.698730	540.204529	312.392975	1125.448853	314.669159	-106.166817	872.846436	419.400055	359.160065	874.816467	374.838867	122.064560	1031.190796	-617.981873	167.080933	856.571716	-591.934143	-32.250660
350.171173	27.318975	933.193237	407.270355	210.147018	929.427490	475.390015	-6.184320	497.386810	535.604187	184.753433	484.466248	520.282593	-6.440288	78.991058	577.914673	152.662216	91.686935	401.338715	-45.043549	1396.683838	487.876129	249.453247	1398.296509	374.400116	120.203316	1381.614258	378.020325	111.482224	1649.484863	420.166473	-128.021133	1115.599854	540.314636	312.242584	1125.529297	314.747009	-106.297073	872.750000	419.414124	359.101685	874.904724	374.866333	121.993866	1031.182861	-617.812073	167.075699	856.587097	-591.793945	-32.245979
350.123199	27.256725	933.210999	407.242859	210.062576	929.433044	475.411133	-6.219606	497.396393	535.565308	184.667099	484.453796	520.286621	-6.450134	78.971443	577.449768	152.271500	91.561447	401.354431	-45.164108	1396.592529	487.980011	249.286880	1398.338135	374.501434	120.020149	1381.599731	377.999512	111.356705	1649.365601	420.213318	-128.147598	1115.518188	540.491638	312.262054	1125.635376	314.819885	-106.397339	872.655640	419.437317	359.053558	875.035583	374.858246	121.918762	1031.195679	-617.695007	167.092255	856.609070	-591.693542	-32.227016
350.532532	27.343336	933.116943	407.349243	210.128067	929.458740	475.507965	-6.330914	497.342255	535.623657	184.675156	484.463318	520.333496	-6.457075	78.978249	577.959900	152.662399	91.712456	401.398407	-45.285767	1396.511597	488.108795	249.129349	1398.391602	374.571777	119.891014	1381.600952	377.903259	111.216774	1649.273682	420.252075	-128.324371	1115.431274	540.614014	312.148743	1125.703613	314.924469	-106.496658	872.542725	419.508362	358.979309	875.114075	375.089020	121.931877	1031.162476	-617.597595	167.078262	856.597473	-591.591187	-32.252541
350.118378	27.179068	933.185547	407.269348	210.025711	929.478882	475.416504	-6.248237	497.361023	535.567322	184.560577	484.433167	520.287231	-6.441822	78.967262	577.955200	152.623688	91.683685	401.427307	-45.416885	1396.443115	488.229797	248.962738	1398.426392	374.654785	119.773483	1381.612305	377.669769	111.036240	1649.269775	420.291901	-128.455704	1115.368896	540.705322	312.038086	1125.759644	315.009766	-106.614716	872.454224	419.459412	358.961792	875.253540	374.898102	121.813499	1031.208496	-617.465088	167.087372	856.593018	-591.491882	-32.234005
350.122192	27.140175	933.181519	407.297119	209.978577	929.466064	475.442474	-6.292624	497.386414	535.521179	184.480576	484.411957	520.316040	-6.461599	78.978874	577.949036	152.623703	91.701889	401.449921	-45.525429	1396.373779	488.337952	248.817535	1398.470093	374.741577	119.650589	1381.617554	377.560883	110.891182	1649.204834	420.313354	-128.588852	1115.291016	540.800293	311.912933	1125.817993	315.140442	-106.701225	872.345520	419.471832	358.940796	875.371033	374.929688	121.770988	1031.200684	-617.320190	167.139191	856.593445	-591.389282	-32.197414
350.128693	27.102341	933.188354	407.356506	209.893600	929.488403	475.416687	-6.316507	497.386871	535.532349	184.439285	484.409210	520.280273	-6.450568	78.964615	577.903870	152.587555	91.701714	401.468262	-45.659149	1396.319214	488.447388	248.643661	1398.515259	374.814575	119.553383	1381.648682	377.436890	110.760033	1649.145752	420.337097	-128.698624	1115.212524	540.919434	311.806732	1125.889282	315.228973	-106.789948	872.246338	419.545135	358.940063	875.471191	374.968384	121.701263	1031.215820	-617.196350	167.149719	856.614685	-591.280457	-32.185669
350.155151	27.089954	933.176941	407.397980	209.846069	929.494934	475.357635	-6.317902	497.355743	535.566162	184.436310	484.453979	520.279480	-6.450180	78.965675	577.325195	152.143555	91.593941	401.452576	-45.789093	1396.287476	488.566833	248.477753	1398.563599	374.889526	119.441376	1381.642700	377.360199	110.648499	1649.094360	420.345520	-128.809692	1115.165771	541.000000	311.654846	1125.906006	315.330719	-106.871567	872.152893	419.579407	358.939331	875.605225	375.007080	121.660934	1031.213867	-617.040039	167.181717	856.630249	-591.157043	-32.186409
350.164154	27.030844	933.173157	407.474152	209.805222	929.502014	475.367493	-6.387172	497.383759	535.560730	184.410416	484.443726	520.321411	-6.471574	78.987701	577.301208	152.104706	91.616547	401.456146	-45.905838	1396.235840	488.711975	248.282913	1398.619141	374.949738	119.315262	1381.667969	377.208618	110.488976	1649.077271	420.365936	-128.908157	1115.121582	541.119202	311.530243	1125.926025	315.461487	-106.980049	872.061829	419.597565	358.949219	875.717468	375.055939	121.604118	1031.215942	-616.947388	167.175781	856.625549	-591.068176	-32.178570
350.138092	26.988863	933.183777	407.512054	209.756073	929.536743	475.299622	-6.405978	497.361633	534.913635	183.422470	484.243958	520.304932	-6.469064	78.984497	576.910156	151.849411	91.551132	401.428528	-46.047760	1396.207520	488.817566	248.105713	1398.670532	375.007904	119.202103	1381.694702	377.157593	110.386307	1649.022705	420.360260	-129.042084	1115.063232	541.163818	311.303741	1125.956787	315.577789	-107.048088	871.975708	419.648315	358.987091	875.849243	375.080109	121.541130	1031.239868	-616.855286	167.215179	856.630798	-590.986755	-32.177395
350.153870	26.966911	933.174561	407.593292	209.710403	929.562805	475.309692	-6.441196	497.351837	535.580139	184.268631	484.449829	520.313354	-6.470986	78.988228	577.308472	152.093567	91.624290	401.378906	-46.160942	1396.137451	489.036469	247.912186	1398.758789	375.045990	119.076866	1381.717407	377.039673	110.278328	1648.992065	420.375275	-129.114548	1115.000122	541.283936	311.208038	1126.022095	315.706238	-107.097466	871.887085	419.704315	359.036560	875.969177	375.130829	121.489082	1031.248901	-616.764465	167.209473	856.621582	-590.902954	-32.192924
350.151581	26.942801	933.171875	407.645020	209.661789	929.579529	475.255432	-6.439122	497.335632	535.591614	184.257828	484.479736	520.322083	-6.478830	78.992813	577.312073	152.088760	91.611053	401.385803	-46.312668	1396.093628	489.200409	247.729385	1398.814819	375.125580	118.967094	1381.728271	376.945862	110.148666	1648.960938	420.382446	-129.219070	1114.933716	541.386780	311.089905	1126.058472	315.835571	-107.149963	871.786255	419.752869	359.062592	876.080383	375.167206	121.440010	1031.256836	-616.658081	167.222183	856.629211	-590.800659	-32.201832
350.162506	26.919413	933.173096	407.727722	209.602066	929.582336	475.232880	-6.519311	497.347809	535.631714	184.233902	484.476929	520.301453	-6.479972	78.994171	577.285583	152.049347	91.604584	401.270447	-46.434605	1396.029053	489.270844	247.543442	1398.873413	375.111084	118.866875	1381.742554	376.834229	110.073669	1648.946167	420.400970	-129.292374	1114.890869	541.509399	311.023010	1126.156372	315.956757	-107.171127	871.682495	419.827850	359.110016	876.191528	375.213318	121.399895	1031.258789	-616.561035	167.215652	856.615540	-590.713257	-32.206013
350.176208	26.905483	933.174377	407.814148	209.533218	929.606018	475.227753	-6.535349	497.345581	535.655273	184.189270	484.465607	520.346985	-6.492855	79.008904	577.303467	152.059830	91.599556	401.190735	-46.553131	1395.991455	489.291412	247.376953	1398.917480	375.144989	118.738327	1381.746460	376.750702	109.964066	1648.913696	420.398712	-129.401703	1114.838989	541.633911	310.995422	1126.257935	316.101532	-107.205513	871.581482	419.846313	359.159027	876.311951	375.264954	121.348221	1031.271606	-616.473389	167.218704	856.605347	-590.645569	-32.197548
350.209686	26.860601	933.176270	407.928925	209.484055	929.613037	475.209351	-6.580925	497.352631	535.696167	184.154755	484.492828	520.301575	-6.484102	78.991631	577.311707	152.064545	91.595764	401.109772	-46.676937	1395.947266	489.404480	247.196945	1398.983398	375.185547	118.644341	1381.765869	376.626556	109.825439	1648.877808	420.409210	-129.482269	1114.809937	541.787109	310.986725	1126.400269	316.244690	-107.217636	871.492065	419.999603	359.201904	876.402100	375.329437	121.303146	1031.275635	-616.388611	167.249649	856.618164	-590.560547	-32.182053
350.600983	26.966791	933.091736	408.117798	209.515839	929.641174	475.260193	-6.669631	497.351532	535.729004	184.167084	484.500549	520.367798	-6.503131	79.015640	577.285217	152.056656	91.598259	401.040009	-46.822781	1395.907104	489.613007	246.996277	1399.080444	375.210419	118.536430	1381.770874	376.554749	109.755989	1648.856445	420.412323	-129.598450	1114.775757	541.885986	310.909637	1126.489502	316.390198	-107.242439	871.373901	420.041809	359.250916	876.505066	375.581848	121.319511	1031.247681	-616.279297	167.266022	856.626465	-590.474182	-32.169010
350.602600	26.982395	933.098145	408.210358	209.493576	929.671326	475.255981	-6.721089	497.317200	535.129456	183.206772	484.300262	520.386902	-6.548536	79.015182	576.865601	151.765579	91.531631	400.978973	-46.961674	1395.870728	489.734711	246.792404	1399.157715	375.222443	118.420334	1381.787720	376.495483	109.677872	1648.831543	420.407318	-129.685287	1114.714722	541.973755	310.748657	1126.552246	316.508667	-107.238945	871.288025	420.173920	359.309937	876.625610	375.635376	121.303673	1031.266602	-616.193237	167.239792	856.619751	-590.373596	-32.197269
350.223541	26.878679	933.173035	408.196045	209.396484	929.716187	475.177155	-6.667864	497.319946	535.753174	183.995438	484.506317	520.356079	-6.527907	78.978065	577.256409	152.020203	91.590683	400.921875	-47.090893	1395.817261	489.866974	246.618637	1399.220459	375.226563	118.317627	1381.806763	376.435486	109.588020	1648.820068	420.408539	-129.770187	1114.674438	542.068115	310.604950	1126.647339	316.646240	-107.236221	871.184387	420.382446	359.360870	876.720337	375.492157	121.210175	1031.328247	-616.117737	167.234589	856.595825	-590.329102	-32.177658
350.201569	26.833298	933.163208	408.284515	209.330383	929.708923	475.168701	-6.702002	497.354797	535.789917	183.997925	484.503906	520.388855	-6.552654	78.992249	577.250305	151.993637	91.577461	400.855011	-47.214344	1395.789795	489.967285	246.446243	1399.250488	375.224030	118.224831	1381.785889	376.376465	109.530769	1648.808960	420.412384	-129.852783	1114.636841	542.195068	310.553070	1126.755249	316.762451	-107.236023	871.102356	420.509857	359.414886	876.822388	375.535431	121.152428	1031.320068	-616.018066	167.253494	856.605042	-590.240967	-32.185135
350.211914	26.820080	933.139038	408.397369	209.290253	929.734924	475.171936	-6.755875	497.319702	535.810791	183.968033	484.515167	520.429504	-6.566391	79.008316	577.280762	152.000488	91.546600	400.768127	-47.334564	1395.748901	490.043304	246.275146	1399.291382	375.212769	118.123306	1381.798950	376.337036	109.465599	1648.778076	420.390289	-129.942123	1114.600952	542.275146	310.355255	1126.794434	316.884430	-107.228340	871.007935	420.666473	359.496704	876.908813	375.583893	121.105019	1031.321167	-615.944824	167.241882	856.591858	-590.180725	-32.163715
350.205811	26.845930	933.137268	408.496002	209.264297	929.749268	475.154083	-6.780183	497.305359	535.926636	184.006805	484.532501	520.403381	-6.551515	78.984581	577.297729	152.037338	91.523338	400.668518	-47.463062	1395.722046	490.120361	246.085159	1399.349609	375.194641	118.028137	1381.782104	376.309631	109.414879	1648.760742	420.361572	-130.005951	1114.547852	542.355408	310.161560	1126.833130	316.980896	-107.223198	870.920776	420.830109	359.549622	876.995728	375.621460	121.101929	1031.327271	-615.852844	167.272629	856.589966	-590.105164	-32.149796
350.235687	26.824911	933.130615	408.624298	209.221985	929.767334	475.134308	-6.824168	497.313110	535.946350	183.969299	484.513336	520.389832	-6.556457	78.981873	577.837646	152.434769	91.638390	400.582367	-47.571613	1395.669434	490.210449	245.897034	1399.418945	375.155731	117.947830	1381.763062	376.264404	109.354156	1648.755005	420.319061	-130.084473	1114.493042	542.509644	310.104614	1126.897949	317.076813	-107.230698	870.825928	421.020813	359.618317	877.078857	375.679474	121.065842	1031.332275	-615.761475	167.260941	856.593323	-590.015991	-32.141598
350.240479	26.789785	933.123901	408.770325	209.160248	929.791809	475.119781	-6.845962	497.309723	536.054810	183.995392	484.526581	520.424744	-6.562496	78.967407	577.886353	152.450531	91.635796	400.480011	-47.671745	1395.646606	490.281555	245.711609	1399.468628	375.109680	117.862923	1381.730713	376.234100	109.300392	1648.744873	420.290070	-130.156525	1114.464722	542.615784	309.977936	1126.975098	317.138245	-107.207924	870.737854	421.205048	359.675537	877.184570	375.752197	121.004532	1031.341431	-615.661316	167.252716	856.577332	-589.932068	-32.162987
350.259949	26.806437	933.100159	408.879974	209.124817	929.816223	475.106934	-6.869187	497.277100	536.091431	183.944321	484.541718	520.419189	-6.570699	78.965088	577.876648	152.436234	91.622940	400.381012	-47.785828	1395.581299	490.360260	245.525833	1399.526245	375.049225	117.766327	1381.731934	376.237244	109.249519	1648.732910	420.275452	-130.219742	1114.385864	542.836487	310.050293	1127.116089	317.224304	-107.171021	870.646545	421.396484	359.713104	877.295227	375.807678	120.974434	1031.342041	-615.576477	167.297775	856.590393	-589.871033	-32.103081
350.266693	26.785587	933.092224	408.997650	209.046982	929.835815	475.110382	-6.895326	497.251312	536.127686	183.906326	484.535553	520.458130	-6.581485	78.948280	577.868530	152.426086	91.615189	400.287384	-47.916759	1395.541138	490.421021	245.356140	1399.582642	374.992767	117.669525	1381.697510	376.237793	109.188446	1648.733276	420.244080	-130.270935	1114.334106	543.005920	309.986176	1127.215454	317.291595	-107.120155	870.543945	421.551544	359.759949	877.416687	375.866364	120.914368	1031.348145	-615.453735	167.332260	856.588135	-589.752991	-32.109818
350.271942	26.802628	933.076050	409.112000	209.020660	929.867554	475.152802	-6.927183	497.263977	536.153687	183.832260	484.526337	520.485229	-6.588051	78.952911	577.272034	151.992371	91.506607	400.178925	-48.014030	1395.510376	490.477448	245.200974	1399.645874	374.950043	117.594658	1381.682129	376.240326	109.131516	1648.747681	420.198853	-130.323715	1114.286743	543.118652	309.846558	1127.295654	317.352051	-107.081955	870.444397	421.785004	359.812653	877.499207	375.914612	120.890160	1031.356079	-615.349487	167.317383	856.579834	-589.635803	-32.116711
350.286682	26.791426	933.063965	409.237305	208.955612	929.869324	475.133881	-6.967874	497.284241	536.224060	183.805740	484.525269	520.483887	-6.592537	78.967690	577.848694	152.411850	91.599854	400.052917	-48.126152	1395.473877	490.496918	245.039948	1399.706909	374.904175	117.508018	1381.670288	376.249756	109.100700	1648.769653	420.122833	-130.390488	1114.248169	543.296326	309.848907	1127.420898	317.389557	-107.061203	870.371887	422.049744	359.829407	877.553345	375.964783	120.854004	1031.350098	-615.260010	167.329193	856.579956	-589.550598	-32.111973
350.295807	26.770239	933.076050	409.374725	208.869019	929.881042	475.168640	-7.021098	497.315063	536.289368	183.776672	484.496948	520.481079	-6.620676	78.976700	577.841003	152.427109	91.584572	399.934082	-48.245872	1395.448730	490.546783	244.868347	1399.775024	374.858582	117.420204	1381.642700	376.240479	109.073059	1648.790527	420.033417	-130.465271	1114.194458	543.363525	309.586212	1127.438843	317.414673	-107.011368	870.292175	422.294403	359.860291	877.613098	376.027069	120.807610	1031.361328	-615.190491	167.314575	856.571899	-589.484314	-32.091129
350.298431	26.772354	933.058960	409.497833	208.823639	929.897156	475.200073	-7.058158	497.324799	536.311890	183.720581	484.492645	520.494019	-6.621978	78.974045	577.819763	152.393997	91.574821	399.812469	-48.341091	1395.391968	490.572968	244.707916	1399.828247	374.789185	117.332619	1381.635742	376.245361	108.982895	1648.796509	419.925049	-130.556091	1114.128662	543.532104	309.460754	1127.531494	317.412109	-106.942299	870.199402	422.561157	359.865417	877.669312	376.066315	120.778717	1031.360107	-615.097290	167.294556	856.547546	-589.358398	-32.124832
350.313629	26.745047	933.056641	409.617920	208.790253	929.912842	475.239594	-7.085674	497.315521	536.335754	183.662094	484.508759	520.557678	-6.641461	78.976677	577.814331	152.378433	91.559631	399.689789	-48.437737	1395.344604	490.643188	244.555145	1399.872314	374.752167	117.270973	1381.629395	376.267639	108.944572	1648.806396	419.840210	-130.599045	1114.069214	543.648560	309.302216	1127.636963	317.422760	-106.898201	870.130615	422.787109	359.897675	877.745117	376.125671	120.743546	1031.366699	-614.992249	167.284912	856.537781	-589.259949	-32.101006
350.326477	26.761293	933.056030	409.739349	208.780228	929.946899	475.286499	-7.111413	497.293396	536.370789	183.614838	484.482361	520.572632	-6.632368	78.958862	577.813599	152.380341	91.545380	399.572266	-48.519146	1395.313110	490.716888	244.407837	1399.946167	374.692139	117.193825	1381.632813	376.290161	108.878632	1648.815186	419.747131	-130.659683	1114.026123	543.813171	309.163574	1127.743042	317.440094	-106.846725	870.053223	423.076721	359.899597	877.807556	376.179749	120.734581	1031.383301	-614.869690	167.272552	856.497620	-589.112488	-32.117603
350.344940	26.763504	933.036865	409.864197	208.735275	929.963013	475.283630	-7.110444	497.273254	536.414063	183.552155	484.473297	520.596191	-6.659051	78.964325	577.862305	152.375336	91.555092	399.448792	-48.598419	1395.301880	490.793304	244.244843	1400.015869	374.663116	117.141724	1381.636597	376.323303	108.828278	1648.825928	419.656494	-130.735657	1113.999878	544.033875	309.204834	1127.888306	317.437317	-106.779900	869.993713	423.367523	359.911041	877.879944	376.246552	120.698463	1031.381958	-614.764404	167.239365	856.484985	-588.956665	-32.154240
350.395477	26.778744	933.027588	410.007446	208.747498	930.004639	475.311859	-7.162630	497.310181	536.496582	183.520386	484.499542	520.641052	-6.671124	78.975357	577.842102	152.378174	91.551842	399.341156	-48.687496	1395.294800	490.869629	244.113480	1400.089966	374.644806	117.067581	1381.630615	376.328552	108.769409	1648.838989	419.555420	-130.769547	1113.994141	544.161560	309.011932	1127.944580	317.416656	-106.744675	869.938782	423.657928	359.928711	877.936768	376.322723	120.693047	1031.397827	-614.627380	167.228546	856.482971	-588.814575	-32.166115
350.401093	26.812002	933.011047	410.114929	208.765411	930.038208	475.287750	-7.144493	497.311249	536.547485	183.499512	484.490479	520.589966	-6.666922	78.986397	577.831726	152.409561	91.538124	399.188690	-48.759853	1395.298218	490.928650	243.955078	1400.153809	374.616577	117.012215	1381.650879	376.330383	108.713181	1648.853882	419.427490	-130.828583	1113.994385	544.308289	308.814789	1127.990845	317.387695	-106.698013	869.917847	424.000031	359.934540	877.968018	376.365540	120.698059	1031.406494	-614.549927	167.217270	856.468872	-588.709045	-32.190903
350.412720	26.786503	933.023010	410.238586	208.721664	930.051331	475.330902	-7.232511	497.339966	536.631226	183.464340	484.495361	520.640747	-6.679757	78.999115	577.799316	152.374252	91.520775	399.066986	-48.815163	1395.294312	490.974182	243.835007	1400.225708	374.604919	116.959961	1381.651733	376.332672	108.648453	1648.864014	419.293640	-130.887589	1113.983398	544.478516	308.709961	1128.062256	317.338257	-106.658356	869.865173	424.307617	359.911774	878.014099	376.422211	120.669083	1031.418457	-614.455627	167.224213	856.430481	-588.617981	-32.220505
350.414612	26.809095	933.013428	410.363556	208.661240	930.068848	475.289368	-7.226317	497.320740	536.669556	183.394455	484.486755	520.620728	-6.678281	78.980667	577.791138	152.333847	91.506126	398.944885	-48.901581	1395.277954	491.052307	243.698181	1400.262573	374.584442	116.897095	1381.655396	376.331818	108.587059	1648.873901	419.178070	-130.890884	1113.958618	544.683960	308.652863	1128.151611	317.269470	-106.603249	869.829529	424.602112	359.924591	878.034119	376.482758	120.640236	1031.422607	-614.322754	167.191849	856.403259	-588.440125	-32.250793
350.422546	26.790030	933.008850	410.485596	208.627701	930.074585	475.318848	-7.246069	497.316803	536.746887	183.352966	484.488953	520.642212	-6.678283	78.955528	577.859924	152.356384	91.503456	398.838104	-48.974522	1395.258545	491.119812	243.546219	1400.288330	374.568787	116.842743	1381.668701	376.334290	108.532036	1648.873169	419.072937	-130.942429	1113.928101	544.872437	308.547974	1128.252441	317.183289	-106.529694	869.790405	424.903412	359.901581	878.063171	376.544006	120.612167	1031.423096	-614.179260	167.200394	856.387817	-588.275330	-32.231403
350.441010	26.789005	933.006775	410.612457	208.594101	930.093384	475.351959	-7.317700	497.310760	536.798889	183.304398	484.514313	520.694641	-6.680307	78.945694	577.862427	152.353485	91.494202	398.724426	-49.054943	1395.231323	491.204132	243.405365	1400.327637	374.566467	116.779427	1381.670898	376.336945	108.478584	1648.879150	418.939331	-130.980545	1113.908569	545.046570	308.420013	1128.316772	317.111816	-106.475739	869.739319	425.209900	359.889069	878.101624	376.602570	120.590881	1031.431030	-614.033020	167.160538	856.368469	-588.093262	-32.279072
350.478790	26.782957	932.998901	410.751831	208.546417	930.106812	475.326904	-7.311716	497.300568	536.853271	183.314087	484.486511	520.684082	-6.693883	78.950851	577.840576	152.322662	91.500221	398.631866	-49.113117	1395.218872	491.291412	243.262543	1400.359131	374.544739	116.722069	1381.684814	376.328064	108.422661	1648.878174	418.793091	-130.997269	1113.868652	545.207031	308.149933	1128.339844	317.026794	-106.435089	869.696960	425.513153	359.869202	878.130371	376.674103	120.560799	1031.433228	-613.905334	167.188873	856.369995	-587.975952	-32.261761
350.495758	26.766537	932.995850	410.872314	208.519257	930.117371	475.310455	-7.355271	497.283447	536.885559	183.281998	484.481934	520.689331	-6.712685	78.967606	577.822937	152.318741	91.491684	398.513611	-49.204494	1395.190552	491.352509	243.140121	1400.396973	374.555542	116.669456	1381.687500	376.301483	108.380646	1648.874878	418.646729	-131.035507	1113.841919	545.481262	308.194092	1128.486816	316.907501	-106.355522	869.666992	425.819672	359.856720	878.178772	376.733154	120.537186	1031.436646	-613.774963	167.168640	856.343872	-587.788452	-32.278107
350.525757	26.795370	932.992737	410.988953	208.488480	930.131714	475.290497	-7.394949	497.308441	536.940735	183.304932	484.477783	520.656494	-6.729578	78.956993	577.836121	152.344315	91.490112	398.438843	-49.262421	1395.170776	491.414917	243.019333	1400.443604	374.582397	116.602066	1381.680786	376.262939	108.319313	1648.858154	418.494812	-131.047104	1113.809082	545.569336	307.873444	1128.448120	316.776917	-106.317184	869.634766	426.111359	359.818970	878.196045	376.794678	120.533363	1031.441895	-613.641724	167.205994	856.348694	-587.649475	-32.290054
350.523132	26.785137	932.987122	411.089813	208.447769	930.147705	475.309509	-7.408757	497.309784	536.983276	183.345795	484.459961	520.689514	-6.726139	78.951218	577.901733	152.429871	91.473030	398.338593	-49.342327	1395.145264	491.472504	242.896820	1400.459961	374.587311	116.550476	1381.699219	376.218292	108.282448	1648.843750	418.333344	-131.082916	1113.774414	545.852905	307.981232	1128.596680	316.648224	-106.245682	869.589539	426.361755	359.808716	878.250732	376.841492	120.499527	1031.447144	-613.510010	167.199524	856.318176	-587.525879	-32.274734
350.554413	26.798815	932.972046	411.206940	208.403717	930.145935	475.350555	-7.449462	497.304718	536.994751	183.295929	484.423370	520.740051	-6.738835	78.965652	577.880554	152.409088	91.455887	398.258606	-49.420113	1395.108276	491.569275	242.778610	1400.494507	374.619049	116.503639	1381.709351	376.169220	108.232361	1648.829102	418.179474	-131.105621	1113.721924	546.096985	307.926880	1128.660156	316.483856	-106.157410	869.557739	426.726990	359.724823	878.250305	376.913879	120.480415	1031.438843	-613.353394	167.211273	856.307007	-587.348328	-32.269150
350.542114	26.809612	932.966125	411.293610	208.402557	930.181458	475.367554	-7.457031	497.293030	537.076721	183.325027	484.459869	520.738831	-6.736400	78.947670	577.924927	152.424057	91.446114	398.192383	-49.491081	1395.072144	491.668579	242.647949	1400.513550	374.634125	116.455292	1381.712280	376.108398	108.184250	1648.804443	418.033478	-131.153320	1113.673462	546.299194	307.832794	1128.724243	316.303741	-106.074532	869.532654	426.966858	359.696838	878.286377	376.954407	120.463692	1031.454346	-613.202942	167.202271	856.279602	-587.207947	-32.255146
350.573883	26.829971	932.955322	411.406982	208.365128	930.192932	475.388336	-7.475397	497.281982	537.098083	183.285950	484.439240	520.775757	-6.738153	78.926376	577.921326	152.399231	91.453178	398.128143	-49.527916	1395.029541	491.765686	242.546814	1400.536377	374.691315	116.385368	1381.724854	376.037933	108.126480	1648.793579	417.896149	-131.182831	1113.619995	546.544189	307.725586	1128.786743	316.096832	-105.994469	869.507080	427.242432	359.653442	878.302856	377.022888	120.446930	1031.454712	-613.036682	167.170609	856.255737	-587.055725	-32.261787
350.568787	26.844852	932.950745	411.498169	208.377975	930.224182	475.384125	-7.500447	497.263916	537.158936	183.298157	484.465515	520.777100	-6.743720	78.931389	577.920898	152.407379	91.455338	398.065186	-49.608921	1395.014038	491.862549	242.432770	1400.569458	374.722870	116.335716	1381.742798	375.944794	108.095802	1648.763672	417.725586	-131.212555	1113.592041	546.746338	307.544342	1128.802124	315.917267	-105.911919	869.489685	427.570404	359.571533	878.302795	377.068329	120.442436	1031.468750	-612.911804	167.133499	856.244934	-586.911499	-32.279900
[truncated: 40 more columns]
