# Supplementary material for: A dyadic stimulus set of audiovisual affective displays for the study of multisensory, emotional, social interactions
Source: Behav Res Methods. 2015 Nov 5;48(4):1285–95. doi: 10.3758/s13428-015-0654-4 (PMC5101291; doi:10.3758/s13428-015-0654-4)
Supplement: Supplementary file 1 — (ZIP 270 MB) [file 13428_2015_654_MOESM1_ESM.zip › supplementary_material_2_stimuli_set_files/C/C02.txt]

0	0	0	0	0	0	0	0	0	0	0	0	0	0	0	0	0	0	0	0	0	0	0	0	0	0	0	0	0	0	0	0	0	0	0	0	0	0	0	0	0	0	0	0	0	0	0	0	0	0
0	0	0	0	0	0	0	0	0	0	0	0	0	0	0	0	0	0	0	0	0	0	0	0	0	0	0	0	0	0	0	0	0	0	0	0	0	0	0	0	0	0	0	0	0	0	0	0	0	0
0	0	0	0	0	0	0	0	0	0	0	0	0	0	0	0	0	0	0	0	0	0	0	0	0	0	0	0	0	0	0	0	0	0	0	0	0	0	0	0	0	0	0	0	0	0	0	0	0	0
0	0	0	0	0	0	0	0	0	0	0	0	0	0	0	0	0	0	0	0	0	0	0	0	0	0	0	0	0	0	0	0	0	0	0	0	0	0	0	0	0	0	0	0	0	0	0	0	0	0
0	0	0	0	0	0	0	0	0	0	0	0	0	0	0	0	0	0	0	0	0	0	0	0	0	0	0	0	0	0	0	0	0	0	0	0	0	0	0	0	0	0	0	0	0	0	0	0	0	0
0	0	0	0	0	0	0	0	0	0	0	0	0	0	0	0	0	0	0	0	0	0	0	0	0	0	0	0	0	0	0	0	0	0	0	0	0	0	0	0	0	0	0	0	0	0	0	0	0	0
0	0	0	0	0	0	0	0	0	0	0	0	0	0	0	0	0	0	0	0	0	0	0	0	0	0	0	0	0	0	0	0	0	0	0	0	0	0	0	0	0	0	0	0	0	0	0	0	0	0
0	0	0	0	0	0	0	0	0	0	0	0	0	0	0	0	0	0	0	0	0	0	0	0	0	0	0	0	0	0	0	0	0	0	0	0	0	0	0	0	0	0	0	0	0	0	0	0	0	0
342.978577	4.820604	925.786926	383.137085	184.053253	918.028442	447.176331	-23.566483	495.436035	511.764313	169.098572	483.437653	477.206421	-17.934767	77.079430	565.213989	140.555145	93.553490	390.806335	-50.433281	1404.650391	448.065643	249.992050	1392.116821	348.477478	110.362442	1380.982788	350.037720	121.534729	1648.304688	415.857208	-142.511429	1126.845947	500.633575	305.693390	1118.302368	310.823853	-139.179443	882.991760	381.819763	318.171967	862.724487	358.572571	99.760109	1021.665100	-666.860107	165.418259	858.278992	-638.644592	-32.496067
342.876434	4.650373	925.772583	383.098785	183.658813	917.805115	447.139557	-23.652264	495.470551	511.553284	169.126053	483.368164	477.263397	-17.940769	77.091652	564.742126	140.241364	93.544449	390.820221	-50.371559	1404.604736	447.950928	250.076202	1392.106934	348.409302	110.431747	1380.971069	350.183228	121.354691	1648.335449	415.719696	-142.376358	1126.767944	500.342316	305.836273	1118.241455	310.514954	-139.041733	883.001709	381.137329	318.342529	862.929565	358.461792	99.611237	1021.537231	-666.955139	165.394791	858.280334	-638.727112	-32.515659
342.571411	4.907724	925.741821	382.614044	184.171204	917.954346	446.923218	-23.517517	495.415802	511.342377	169.208252	483.407654	477.193176	-17.920927	77.105438	564.792603	140.133209	93.597588	390.821381	-50.298405	1404.545166	447.842804	250.180069	1392.064819	348.356384	110.494705	1380.943481	350.319458	121.166351	1648.357178	415.600586	-142.251648	1126.694458	500.052338	306.045410	1118.215210	310.213074	-138.924118	882.989197	380.657867	318.342163	862.992737	358.144470	99.866753	1021.606934	-667.048340	165.380310	858.271729	-638.771179	-32.570728
342.409210	4.978446	925.723328	382.371246	184.242188	917.919434	446.834808	-23.533018	495.431885	511.167664	169.222885	483.406342	477.197937	-17.917543	77.133568	564.680969	140.270248	93.584206	390.824188	-50.220200	1404.500732	447.726410	250.271500	1392.023438	348.293671	110.548073	1380.928345	350.440704	120.976814	1648.367676	415.475952	-142.111267	1126.608521	499.813354	306.264771	1118.189941	309.918030	-138.787888	882.981995	380.422913	318.480133	862.825073	357.952118	99.942490	1021.580444	-667.136353	165.365921	858.276978	-638.836182	-32.581867
342.196838	5.012434	925.711670	382.094757	184.291306	917.895813	446.665222	-23.496626	495.435516	511.015533	169.320297	483.430328	477.158081	-17.914404	77.145760	564.701477	140.136353	93.667458	390.846863	-50.161785	1404.467163	447.696289	250.292938	1391.987183	348.258636	110.613495	1380.903564	350.542847	120.777954	1648.381958	415.393219	-142.039978	1126.567505	499.488647	306.391937	1118.088257	309.861145	-138.734055	882.946472	379.723145	318.624451	863.024475	357.727081	99.984390	1021.563660	-667.237366	165.338654	858.285522	-638.921997	-32.577072
342.009705	5.094541	925.696350	381.829529	184.418716	917.893555	446.497131	-23.456015	495.420593	510.875397	169.360260	483.423492	477.117676	-17.903601	77.161705	565.102966	140.446365	93.729996	390.874725	-50.092846	1404.439331	447.597382	250.395111	1391.939453	348.218414	110.646904	1380.890991	350.636108	120.582886	1648.402588	415.260468	-141.898331	1126.507935	499.149994	306.515594	1118.018799	309.416870	-138.527985	882.959412	379.269073	318.984528	862.978455	357.523163	100.073715	1021.556641	-667.308289	165.344711	858.309937	-639.017761	-32.592659
341.803131	5.127697	925.685974	381.551300	184.486038	917.852478	446.338715	-23.423494	495.462097	510.797882	169.440613	483.442993	477.070526	-17.889809	77.200829	564.643250	140.139694	93.718628	390.888458	-50.012146	1404.387939	447.403992	250.532837	1391.903076	348.174561	110.690201	1380.880493	350.716003	120.395988	1648.410278	415.151215	-141.765472	1126.437744	498.826202	306.672852	1117.953735	309.151184	-138.387024	882.960205	378.803741	319.165924	862.996643	357.314789	100.130806	1021.532043	-667.410461	165.296890	858.311218	-639.059631	-32.650970
341.580383	5.207568	925.663940	381.241486	184.579391	917.827209	446.155975	-23.360699	495.474762	510.684662	169.494797	483.477722	477.043854	-17.861382	77.239967	564.602234	140.167236	93.745483	390.937408	-49.938835	1404.364624	447.309448	250.619904	1391.864380	348.137360	110.750893	1380.867310	350.803162	120.217529	1648.422485	415.090088	-141.647888	1126.360840	498.653503	306.936951	1117.916382	308.909790	-138.254715	882.959412	378.556091	319.096832	862.877441	357.094086	100.206703	1021.510986	-667.532776	165.245331	858.317871	-639.174194	-32.674419
341.345825	5.206788	925.673767	380.936981	184.635712	917.788086	446.000153	-23.350386	495.482819	510.568329	169.539505	483.503021	477.001465	-17.864813	77.264229	564.691772	140.221695	93.769234	390.979767	-49.863396	1404.309082	447.210327	250.715012	1391.819946	348.115295	110.790405	1380.850342	350.900269	120.032410	1648.428589	415.012146	-141.505859	1126.264893	498.398499	307.158478	1117.855103	308.684052	-138.099075	882.960327	378.065491	319.255646	862.880127	356.868958	100.248573	1021.497498	-667.594299	165.203873	858.339172	-639.219177	-32.695507
341.230438	5.259192	925.639587	380.700714	184.674057	917.721985	445.861359	-23.304064	495.486633	510.440674	169.574554	483.501648	476.971527	-17.848228	77.261421	564.708984	140.226517	93.797821	391.031067	-49.796093	1404.253662	447.119629	250.813751	1391.765869	348.092163	110.846466	1380.812378	350.983948	119.840042	1648.435791	414.948486	-141.370087	1126.192749	498.030121	307.274872	1117.716675	308.479004	-137.946930	882.955139	377.385071	319.640625	863.026001	356.711304	100.305267	1021.447510	-667.661743	165.169678	858.350830	-639.306885	-32.717480
341.000458	5.258506	925.640564	380.417694	184.742233	917.680176	445.713257	-23.247557	495.472992	510.301605	169.623734	483.506500	476.931488	-17.815248	77.276001	564.709778	140.234314	93.812996	391.109558	-49.712868	1404.175659	447.119537	250.851212	1391.674072	348.046570	110.894234	1380.793823	351.066254	119.644859	1648.434937	414.912292	-141.275803	1126.105347	497.819153	307.476715	1117.637207	308.299530	-137.788803	882.919861	377.157684	319.769196	862.854736	356.496094	100.350487	1021.428223	-667.754395	165.126190	858.345520	-639.373657	-32.768291
340.884796	5.327964	925.609375	380.148315	184.819992	917.638855	445.568634	-23.213636	495.490692	510.204559	169.698944	483.525360	476.911224	-17.819178	77.302094	564.741882	140.288483	93.843491	391.171661	-49.647110	1404.151123	446.931458	251.051605	1391.630737	348.031372	110.936249	1380.759155	351.137146	119.448006	1648.426758	414.912872	-141.174454	1126.049683	497.498291	307.605499	1117.575073	308.357208	-137.716736	882.882751	376.663605	319.689819	862.859802	356.317932	100.422768	1021.392639	-667.818665	165.089371	858.359131	-639.449585	-32.793011
340.730682	5.306282	925.617859	379.908417	184.873199	917.586243	445.428253	-23.200617	495.508942	510.061096	169.727646	483.522919	476.917084	-17.805466	77.320641	564.653687	140.242401	93.872505	391.253357	-49.569698	1404.113281	446.832733	251.148224	1391.586426	348.004150	110.994263	1380.736084	351.199371	119.336197	1648.444092	414.898407	-141.080246	1125.997070	497.118530	307.733185	1117.494507	308.209717	-137.567352	882.882080	375.960480	319.861023	863.050049	356.151733	100.461494	1021.370667	-667.875610	165.099380	858.398621	-639.530090	-32.810734
340.586029	5.353326	925.598877	379.658386	184.972183	917.559570	445.290924	-23.174980	495.536377	509.910187	169.799042	483.532593	476.837036	-17.793121	77.367371	564.585754	140.235504	93.897324	391.315460	-49.497246	1404.089600	446.719818	251.278809	1391.541016	347.986389	111.048225	1380.737915	351.252472	119.117302	1648.461792	414.886719	-140.920456	1125.945313	496.893738	307.960052	1117.465088	308.073761	-137.438416	882.883362	375.763428	320.155426	862.829346	355.981476	100.528938	1021.349243	-667.969360	165.069794	858.401978	-639.635437	-32.850498
340.456696	5.371469	925.593994	379.419647	185.028122	917.518982	445.133545	-23.156139	495.548523	509.770569	169.818527	483.542542	476.826721	-17.787313	77.398506	564.476196	140.157242	93.899628	391.382050	-49.414452	1404.024658	446.604858	251.383514	1391.505615	347.972931	111.097038	1380.718994	351.283203	118.873451	1648.483398	414.891754	-140.800003	1125.874390	496.582458	308.075195	1117.390137	307.981018	-137.337784	882.875122	375.341980	320.266327	862.822998	355.828613	100.575417	1021.327271	-668.059082	165.014069	858.406982	-639.737427	-32.886066
340.328400	5.424273	925.588257	379.161041	185.136871	917.493835	444.996704	-23.085098	495.528107	509.658905	169.879929	483.525818	476.776398	-17.774961	77.417076	564.529053	140.216385	93.904602	391.476013	-49.354183	1403.986816	446.609619	251.423538	1391.433716	347.966644	111.155334	1380.714355	351.334747	118.659065	1648.489746	414.923523	-140.647156	1125.813110	496.336761	308.238403	1117.314575	307.881104	-137.199448	882.881531	374.944427	320.393066	862.801086	355.673248	100.654182	1021.313538	-668.134949	164.985641	858.423157	-639.810425	-32.911907
340.202972	5.461103	925.577820	378.926392	185.264297	917.478394	444.869324	-23.051638	495.522522	509.558502	169.897217	483.548187	476.774048	-17.768259	77.397774	564.627075	140.269318	93.922134	391.618835	-49.270054	1403.950806	446.436768	251.605972	1391.419556	347.955017	111.206566	1380.694702	351.403412	118.349266	1648.457275	414.979675	-140.475113	1125.734619	496.176453	308.484833	1117.304443	307.818848	-137.059555	882.875061	374.564026	320.476288	862.794556	355.523651	100.727432	1021.302307	-668.185181	164.996780	858.425842	-639.903625	-32.926136
340.063141	5.499001	925.583252	378.668762	185.370087	917.469055	444.751190	-22.993839	495.510590	509.391205	169.910721	483.513763	476.755524	-17.752956	77.417717	564.650940	140.303253	93.962296	391.735504	-49.197933	1403.902832	446.341187	251.720535	1391.366577	347.945251	111.263023	1380.683960	351.450989	118.127090	1648.445190	415.057159	-140.317688	1125.670410	495.897522	308.636536	1117.225220	307.769989	-136.915833	882.847839	374.117157	320.366028	862.783447	355.365387	100.794189	1021.302246	-668.221252	165.002747	858.437500	-639.950012	-32.949848
339.978790	5.521965	925.582947	378.460663	185.404434	917.420044	444.664856	-23.017607	495.515869	509.297516	169.966949	483.514008	476.753723	-17.747063	77.435387	564.753052	140.398514	93.978600	391.833984	-49.121254	1403.881592	446.204041	251.840027	1391.329712	347.916168	111.321274	1380.652100	351.482544	118.014442	1648.442139	415.136505	-140.153610	1125.616577	495.593964	308.795105	1117.163940	307.732117	-136.812119	882.846497	373.788879	320.680267	862.742920	355.222443	100.846039	1021.276489	-668.294983	164.992935	858.456726	-640.040955	-32.972454
339.890289	5.573535	925.571899	378.248993	185.510010	917.410156	444.494232	-22.983036	495.526367	509.178833	170.077606	483.550049	476.649689	-17.734926	77.467270	564.514893	140.313614	94.009171	391.931030	-49.041107	1403.861328	446.126678	251.903900	1391.277832	347.899078	111.371040	1380.636353	351.492310	117.762550	1648.451782	415.196350	-139.986053	1125.590820	495.381378	309.069183	1117.093262	307.716980	-136.730896	882.827820	373.422241	320.753571	862.743225	355.082184	100.917572	1021.266785	-668.363220	164.969254	858.480652	-640.128845	-32.987827
339.806519	5.575494	925.591614	378.058624	185.601959	917.407471	444.398712	-22.985603	495.555847	509.053101	170.125549	483.550018	476.654877	-17.747183	77.502335	564.955322	140.635635	94.078117	392.007690	-48.946259	1403.845581	445.968842	252.036606	1391.276978	347.866730	111.422844	1380.609131	351.510742	117.524048	1648.467163	415.270996	-139.850723	1125.545044	495.126282	309.251526	1117.040527	307.721161	-136.641495	882.828369	373.091309	320.815948	862.731384	354.962006	100.968323	1021.275757	-668.431335	164.931335	858.484985	-640.211853	-33.011616
339.751892	5.598007	925.587097	377.871704	185.655182	917.360718	444.323639	-22.976675	495.559998	508.958649	170.198166	483.568268	476.621857	-17.719572	77.502625	564.932434	140.652786	94.089882	392.124207	-48.858200	1403.806641	445.826691	252.173874	1391.260010	347.832703	111.477013	1380.608032	351.531921	117.272354	1648.464966	415.386017	-139.718842	1125.465576	494.864563	309.424652	1116.985474	307.745758	-136.576797	882.827332	372.761444	320.895020	862.719543	354.857941	101.022186	1021.249939	-668.522400	164.912964	858.500671	-640.310486	-33.021664
339.666046	5.622856	925.561462	377.681091	185.692810	917.308472	444.232605	-22.904285	495.536743	508.853760	170.210114	483.556885	476.609589	-17.705257	77.495064	564.994690	140.668015	94.091827	392.245819	-48.777943	1403.773438	445.616638	252.373672	1391.232910	347.783508	111.546249	1380.604980	351.578400	117.004967	1648.478516	415.539063	-139.588287	1125.418945	494.569000	309.515106	1116.951294	307.791779	-136.483749	882.800842	372.407318	320.729126	862.722473	354.741089	101.060989	1021.211426	-668.556641	164.912582	858.493896	-640.355530	-33.023678
339.609711	5.651280	925.569336	377.507111	185.732010	917.282227	444.186340	-22.825678	495.509277	508.737854	170.247467	483.539612	476.603516	-17.690506	77.486053	565.005493	140.696609	94.095375	392.355255	-48.665577	1403.732910	445.481506	252.497467	1391.167969	347.764038	111.607841	1380.560303	351.622986	116.762802	1648.463989	415.700623	-139.461929	1125.376587	494.335724	309.716431	1116.885864	307.868439	-136.382523	882.783936	372.116730	320.778564	862.713379	354.658173	101.104057	1021.203003	-668.559814	164.906174	858.481262	-640.383667	-33.052605
339.588928	5.658144	925.568420	377.396606	185.748367	917.224365	444.163910	-22.820520	495.515900	508.679901	170.327118	483.530701	476.609070	-17.683937	77.489288	565.026550	140.704224	94.102745	392.443329	-48.557999	1403.692749	445.354584	252.670273	1391.151489	347.723206	111.694237	1380.555298	351.670471	116.493698	1648.462891	415.843994	-139.342697	1125.355225	494.091217	309.908386	1116.845337	307.970490	-136.320419	882.773499	371.851105	320.816498	862.681763	354.585968	101.146294	1021.171692	-668.588379	164.856735	858.463867	-640.418762	-33.061810
339.562988	5.692742	925.561707	377.250061	185.809052	917.202087	444.125458	-22.786541	495.532684	508.622040	170.422562	483.573395	476.597870	-17.683641	77.512451	565.067749	140.792892	94.149918	392.538422	-48.436562	1403.687866	445.180756	252.847687	1391.141846	347.682922	111.771614	1380.531982	351.666504	116.227539	1648.481201	415.986420	-139.226303	1125.342407	493.863953	310.078857	1116.857422	308.083038	-136.277695	882.768555	371.641113	321.071198	862.641602	354.503540	101.198349	1021.157104	-668.640747	164.856705	858.512939	-640.482849	-33.067116
339.555023	5.696481	925.574829	377.149170	185.836014	917.167236	444.095581	-22.767796	495.556702	508.600861	170.573746	483.586060	476.549164	-17.691343	77.545753	565.053162	140.813675	94.184425	392.593079	-48.319790	1403.691528	445.002716	253.033310	1391.137329	347.652069	111.872650	1380.521362	351.650696	115.926979	1648.506958	416.148376	-139.086105	1125.350464	493.614227	310.220581	1116.834351	308.224762	-136.243652	882.758606	371.388245	321.119843	862.636841	354.438446	101.239693	1021.144409	-668.646545	164.919907	858.558960	-640.535278	-33.052994
339.548767	5.733557	925.581665	377.033264	185.884659	917.146667	444.041504	-22.706970	495.571625	508.551544	170.663086	483.604919	476.505188	-17.666849	77.542381	564.501404	140.481293	94.145683	392.660645	-48.179001	1403.680298	444.862000	253.187424	1391.122314	347.613678	111.944824	1380.512695	351.642853	115.631256	1648.515625	416.293518	-138.957443	1125.349487	493.395294	310.393311	1116.815430	308.359680	-136.198196	882.764160	371.139465	321.171539	862.613403	354.377441	101.294960	1021.136841	-668.729065	164.854004	858.545959	-640.611816	-33.067535
339.511322	5.803286	925.565796	376.815643	185.923782	917.143066	444.061920	-22.644381	495.550201	508.472046	170.664078	483.587555	476.518646	-17.629869	77.524521	564.511536	140.453278	94.150368	392.757996	-48.088097	1403.666626	444.729767	253.329620	1391.092407	347.574463	112.040421	1380.489258	351.667023	115.332535	1648.498779	416.464203	-138.807480	1125.343750	493.186523	310.535187	1116.761475	308.411713	-136.157288	882.777222	370.932220	321.236176	862.580933	354.263977	101.336739	1021.128357	-668.732178	164.866043	858.533508	-640.629089	-33.075073
339.492279	5.888439	925.548218	376.625214	185.953842	917.126526	444.087830	-22.561920	495.527527	508.406769	170.664154	483.582733	476.498108	-17.597485	77.492783	565.053162	140.841644	94.171921	392.844482	-47.965870	1403.639771	444.602936	253.477036	1391.046143	347.539642	112.128204	1380.478394	351.696899	115.015915	1648.485718	416.665436	-138.672531	1125.310425	492.968170	310.656769	1116.694946	308.641052	-136.131134	882.752747	370.494080	321.274323	862.727417	354.174927	101.388550	1021.112244	-668.718933	164.856827	858.519287	-640.625366	-33.076744
339.318909	5.804974	925.626343	376.407166	185.961533	917.111572	444.122070	-22.456480	495.537109	508.368561	170.676865	483.567352	476.478790	-17.580160	77.461868	565.087524	140.860001	94.173889	392.960022	-47.856659	1403.602661	444.486572	253.620407	1390.996582	347.515625	112.206703	1380.464600	351.710754	114.731483	1648.479736	416.892517	-138.536407	1125.283569	492.777832	310.817780	1116.670166	308.907684	-136.138611	882.712036	370.294159	321.306824	862.701904	354.014313	101.391205	1021.142944	-668.709778	164.867737	858.495483	-640.635376	-33.077339
339.481903	6.006870	925.563293	376.333130	186.099060	917.116577	444.184113	-22.408527	495.514069	508.358948	170.749130	483.591705	476.484192	-17.587200	77.485031	565.099426	140.890671	94.187622	393.057343	-47.735973	1403.605225	444.366211	253.785156	1390.979858	347.479828	112.274475	1380.456299	351.783844	114.499374	1648.455688	417.084473	-138.409424	1125.274780	492.599579	310.964417	1116.622803	309.138306	-136.155273	882.693787	370.117798	321.364166	862.666687	354.031799	101.525703	1021.114807	-668.697021	164.851120	858.488464	-640.646362	-33.093323
339.502380	6.051100	925.583130	376.213013	186.195221	917.118164	444.202881	-22.370520	495.583374	508.353821	170.860199	483.618378	476.430756	-17.566721	77.490822	564.638794	140.601822	94.146820	393.128113	-47.623409	1403.594727	444.200714	253.968460	1390.988281	347.445557	112.348755	1380.443970	351.692047	114.160110	1648.479492	417.271454	-138.312958	1125.304443	492.403625	311.180695	1116.609619	309.515106	-136.214569	882.646240	369.946045	321.412659	862.645630	353.973846	101.603027	1021.124817	-668.708496	164.865707	858.511108	-640.652893	-33.097229
339.522797	6.115667	925.575867	376.104309	186.274277	917.111877	444.218079	-22.295774	495.583557	508.313934	170.874130	483.587250	476.380310	-17.568378	77.510078	564.471985	140.513199	94.129059	393.185028	-47.486244	1403.584839	443.981171	254.151443	1390.980591	347.586914	112.283043	1380.390991	351.650665	113.875847	1648.497803	417.470001	-138.209763	1125.328125	492.218201	311.354340	1116.600952	309.821564	-136.236450	882.629456	369.751831	321.446655	862.629456	353.923126	101.672394	1021.117920	-668.706299	164.892410	858.537476	-640.663269	-33.096760
339.539398	6.185540	925.575928	376.010040	186.403107	917.117554	444.267609	-22.221178	495.584534	508.330200	170.926041	483.584961	476.371490	-17.543589	77.514519	564.597839	140.606995	94.121468	393.251282	-47.366554	1403.579102	443.813873	254.325974	1390.964722	347.545441	112.342354	1380.391479	351.627686	113.600945	1648.492432	417.693024	-138.115829	1125.338867	492.088531	311.553436	1116.594238	310.124847	-136.279129	882.598389	369.841034	321.464966	862.410400	353.884186	101.764503	1021.121216	-668.690125	164.889404	858.520752	-640.684509	-33.100914
339.592987	6.280746	925.567871	375.943146	186.538498	917.112061	444.325043	-22.132439	495.564697	508.381287	170.990417	483.621338	476.349091	-17.503256	77.466324	565.176331	140.994781	94.183464	393.382416	-47.302948	1403.550171	443.730469	254.415787	1390.962769	347.315674	112.576729	1380.432007	351.624878	113.334091	1648.478271	417.946869	-138.001541	1125.330444	491.957184	311.709503	1116.562744	310.450409	-136.305313	882.550415	369.724762	321.492401	862.376953	353.879486	101.874191	1021.114807	-668.622437	164.896042	858.526001	-640.638184	-33.093075
339.664185	6.346217	925.558838	375.923340	186.609940	917.098267	444.442932	-22.062004	495.528229	508.396515	170.988266	483.602661	476.408264	-17.501425	77.444214	565.203857	140.996048	94.172134	393.485931	-47.180885	1403.520630	443.592377	254.570831	1390.964722	347.274841	112.638542	1380.422485	351.619659	113.060600	1648.469727	418.189026	-137.881897	1125.310669	491.833832	311.851013	1116.583130	310.764954	-136.325851	882.514893	369.600739	321.517944	862.357178	353.890869	101.945984	1021.102661	-668.576355	164.884720	858.527405	-640.603821	-33.097179
339.705872	6.403835	925.580139	375.856232	186.737259	917.119446	444.467377	-21.995855	495.521332	508.480652	171.063248	483.623047	476.391937	-17.490656	77.435043	565.202148	140.975891	94.157440	393.555603	-47.093346	1403.505249	443.453796	254.714203	1390.961548	347.227570	112.698540	1380.420044	351.583008	112.808495	1648.471558	418.424591	-137.794312	1125.314819	491.680084	312.013885	1116.595947	311.094269	-136.380112	882.486267	369.489288	321.551208	862.362610	353.875427	102.034576	1021.124023	-668.538452	164.892181	858.523315	-640.610474	-33.049709
339.803864	6.496716	925.581116	375.855011	186.837051	917.115784	444.495056	-21.967453	495.501526	508.541046	171.139191	483.658997	476.346924	-17.502932	77.412544	565.209351	141.018555	94.163338	393.615753	-46.987671	1403.519531	443.296356	254.856812	1390.985352	347.183441	112.762199	1380.408325	351.538544	112.555748	1648.480835	418.632935	-137.719727	1125.336182	491.521027	312.189911	1116.593018	311.409027	-136.430283	882.427734	369.394562	321.593262	862.364441	353.908417	102.134193	1021.121887	-668.521545	164.886749	858.539917	-640.603149	-33.065071
339.892853	6.565595	925.601318	375.849518	186.954987	917.127197	444.562958	-21.937082	495.529175	508.612122	171.238113	483.676544	476.340973	-17.471550	77.418015	565.176880	141.021896	94.148781	393.682068	-46.882771	1403.499023	443.126251	255.023834	1391.019897	347.126648	112.834045	1380.408203	351.475067	112.306503	1648.500122	418.833191	-137.624969	1125.352173	491.379974	312.343781	1116.625610	311.639526	-136.451752	882.431702	369.311188	321.648560	862.368286	353.942291	102.230438	1021.137207	-668.493286	164.903580	858.555237	-640.597168	-33.041462
339.989441	6.630328	925.607910	375.868896	187.050629	917.140869	444.614685	-21.872353	495.519409	508.677368	171.317657	483.682831	476.307220	-17.463808	77.417358	565.220093	141.077515	94.157562	393.733856	-46.781017	1403.500732	443.032928	255.112747	1390.984253	347.079132	112.911797	1380.415039	351.411560	112.059990	1648.505249	419.063507	-137.545319	1125.382446	491.276611	312.503815	1116.651978	312.012543	-136.512314	882.404053	369.226959	321.675995	862.388733	353.985840	102.306946	1021.146973	-668.408020	164.923782	858.554199	-640.566528	-33.047939
340.097809	6.707371	925.631836	375.900848	187.163300	917.158875	444.679474	-21.840973	495.525208	508.774445	171.346939	483.671936	476.302826	-17.446224	77.431641	565.297852	141.112686	94.157257	393.798859	-46.685131	1403.517212	442.837158	255.316864	1391.063965	347.043549	112.974541	1380.426025	351.348511	111.815025	1648.511230	419.341553	-137.468506	1125.389160	491.157562	312.654907	1116.696289	312.496674	-136.551331	882.328125	369.149445	321.542725	862.449097	354.044250	102.404625	1021.167297	-668.311768	164.964584	858.547058	-640.505127	-33.018604
340.222595	6.784003	925.640198	375.923737	187.280563	917.165894	444.752014	-21.737413	495.518433	508.852234	171.399490	483.718506	476.298706	-17.445932	77.413849	565.160400	141.006836	94.154778	393.869324	-46.576298	1403.524048	442.689484	255.436356	1391.083618	347.018066	113.020752	1380.440430	351.298279	111.571983	1648.521851	419.624542	-137.372406	1125.420898	491.042114	312.780731	1116.751465	312.916687	-136.598068	882.282043	369.104492	321.592316	862.475769	354.103394	102.501724	1021.174438	-668.203552	164.970383	858.543823	-640.426270	-33.006870
340.332977	6.864450	925.680298	375.964661	187.378479	917.191895	444.811584	-21.651510	495.499298	508.930328	171.427795	483.719879	476.282776	-17.429785	77.391205	565.170166	141.012848	94.135727	393.938171	-46.496555	1403.537476	442.540192	255.563797	1391.122681	346.945129	113.090004	1380.449219	351.238556	111.353790	1648.527832	419.893982	-137.292084	1125.464844	490.922058	312.950256	1116.818481	313.329437	-136.651245	882.277344	369.040833	321.629852	862.505432	354.180756	102.596306	1021.207214	-668.113098	164.986038	858.535278	-640.354187	-33.016788
340.462433	6.905339	925.710571	376.038116	187.472824	917.197388	444.878448	-21.613968	495.518188	509.014069	171.548630	483.770996	476.270111	-17.430454	77.402252	565.071045	140.931992	94.149582	393.986603	-46.396343	1403.553101	442.382568	255.697540	1391.196899	346.884827	113.141098	1380.478149	351.138702	111.126099	1648.526978	420.157684	-137.180847	1125.520996	490.819366	313.154602	1116.910278	313.730652	-136.688675	882.245422	368.994507	321.707764	862.525391	354.263641	102.678352	1021.223572	-668.010193	165.051285	858.556824	-640.290710	-32.986626
340.617767	6.957155	925.726929	376.138275	187.564911	917.206421	444.945923	-21.575867	495.502411	509.143555	171.704056	483.801453	476.228729	-17.435263	77.403114	565.058594	140.960938	94.160072	394.059845	-46.308048	1403.578857	442.215454	255.847000	1391.258179	346.834869	113.172997	1380.467651	351.012207	110.922516	1648.551514	420.411530	-137.120773	1125.556152	490.645111	313.298859	1116.959595	314.084198	-136.685822	882.225891	368.727051	321.822906	862.749756	354.364258	102.757172	1021.234802	-667.894531	165.074066	858.547058	-640.224548	-32.955513
340.758484	7.013759	925.752136	376.218109	187.679657	917.232178	444.852142	-20.899464	495.411438	509.186981	171.733643	483.779419	476.049835	-17.388271	77.336037	564.929749	140.881561	94.115807	394.111725	-46.216976	1403.586060	442.072906	255.999222	1391.330811	346.799133	113.224899	1380.484253	350.896973	110.719597	1648.556152	420.653320	-137.047745	1125.595459	490.544983	313.486511	1117.011230	314.489532	-136.698288	882.213196	368.688110	321.921906	862.785034	354.467621	102.840790	1021.260132	-667.761902	165.130280	858.517273	-640.121582	-32.926556
340.918335	7.066260	925.755249	376.319153	187.773849	917.235291	445.127808	-21.482828	495.502045	509.253723	171.816956	483.757263	476.269379	-17.413387	77.375755	565.111267	141.015289	94.125992	394.183777	-46.138409	1403.577393	441.963898	256.105652	1391.369019	346.754120	113.276215	1380.483887	350.804199	110.517471	1648.555664	420.926239	-136.941818	1125.636353	490.465149	313.643066	1117.061279	314.899231	-136.716675	882.181519	368.666138	322.009888	862.804626	354.578461	102.915337	1021.262390	-667.647156	165.161057	858.503113	-640.061646	-32.887341
341.095856	7.139323	925.772034	376.430145	187.877594	917.261597	445.265045	-21.435926	495.501862	509.269379	171.796982	483.708771	476.282196	-17.404182	77.348633	565.323547	141.140900	94.113754	394.251740	-46.045822	1403.580078	441.861145	256.203735	1391.397461	346.732880	113.323402	1380.488770	350.722290	110.321640	1648.540771	421.207520	-136.835648	1125.639160	490.444763	313.801666	1117.145874	315.325439	-136.730560	882.137024	368.868591	322.081268	862.657349	354.709961	102.998566	1021.283691	-667.501953	165.204300	858.454224	-639.944519	-32.864449
341.252075	7.165262	925.795776	376.541077	187.942093	917.271301	445.343842	-21.372738	495.505371	509.333923	171.849533	483.731323	476.299194	-17.392237	77.363892	565.539246	141.275558	94.148438	394.307495	-45.989655	1403.591309	441.773224	256.297211	1391.448853	346.692139	113.371239	1380.509888	350.615997	110.126808	1648.526489	421.482300	-136.704468	1125.643555	490.320953	313.875671	1117.178223	315.748413	-136.729553	882.089783	368.608917	322.206512	862.885132	354.829742	103.051979	1021.299377	-667.357910	165.202103	858.439514	-639.805908	-32.826805
341.441681	7.232154	925.824097	376.653564	188.015869	917.291443	445.451111	-21.320190	495.497803	509.356720	171.882721	483.740936	476.287659	-17.374502	77.350807	565.441406	141.212311	94.136681	394.348022	-45.893211	1403.624756	441.677246	256.399597	1391.511719	346.652588	113.422516	1380.537598	350.494141	109.954437	1648.546265	421.753326	-136.621338	1125.668335	490.280121	314.086151	1117.304199	316.172150	-136.709930	882.043213	368.839355	322.466461	862.718933	354.959229	103.129028	1021.322388	-667.201843	165.295822	858.455811	-639.676392	-32.808002
341.605591	7.282315	925.869690	376.784424	188.107834	917.313477	445.525482	-21.286316	495.537750	509.479492	171.994461	483.761841	476.257355	-17.373734	77.368752	565.257751	141.088699	94.123215	394.370300	-45.832314	1403.630005	441.532013	256.494110	1391.571045	346.619659	113.510979	1380.566284	350.323456	109.773270	1648.568848	422.002533	-136.536743	1125.731934	490.185425	314.210388	1117.380371	316.578491	-136.726257	881.995911	368.609497	322.469177	863.000122	355.090851	103.214058	1021.354797	-667.085999	165.336273	858.443481	-639.586243	-32.744545
341.836243	7.359929	925.872009	376.939117	188.198853	917.333008	445.643066	-21.251480	495.522217	509.539154	172.066559	483.751404	476.267212	-17.360380	77.367706	565.192566	141.072678	94.114761	394.382355	-45.747181	1403.641724	441.412323	256.608307	1391.625122	346.580658	113.574318	1380.561768	350.158478	109.564583	1648.566406	422.235443	-136.460098	1125.757446	490.091827	314.382294	1117.436646	316.979065	-136.714310	881.973694	368.622711	322.752655	862.981750	355.244690	103.294235	1021.364319	-666.958801	165.354111	858.420654	-639.455322	-32.721188
342.020874	7.413651	925.871704	377.068359	188.273666	917.337219	445.770142	-21.221151	495.501343	509.571686	172.055481	483.694550	476.273651	-17.354332	77.351387	565.052063	140.972519	94.070885	394.412476	-45.677471	1403.643799	441.321777	256.717224	1391.655273	346.565918	113.645164	1380.539429	350.034180	109.376213	1648.529785	422.474213	-136.373260	1125.789673	490.049500	314.562347	1117.484009	317.393707	-136.660385	881.921448	368.646484	322.888214	862.983093	355.388428	103.356636	1021.365845	-666.831177	165.404343	858.407043	-639.351196	-32.663410
342.216248	7.476301	925.877075	377.197784	188.361374	917.360901	445.928925	-21.167027	495.508789	509.628662	172.083954	483.672058	476.319641	-17.352480	77.326591	565.217224	141.091629	94.063644	394.463867	-45.578094	1403.655884	441.248505	256.862793	1391.691650	346.544403	113.727089	1380.554810	349.882721	109.174255	1648.484619	422.729187	-136.285156	1125.817139	490.038239	314.737549	1117.556885	317.823303	-136.601425	881.873596	368.661896	322.842560	863.046814	355.537811	103.421951	1021.380371	-666.701660	165.468414	858.374573	-639.239258	-32.625484
342.404358	7.531363	925.895569	377.342773	188.416000	917.372864	446.062256	-21.089180	495.490753	509.686615	172.068512	483.653687	476.295807	-17.324356	77.318398	565.359131	141.173859	94.073311	394.472382	-45.483871	1403.684814	441.185913	256.952057	1391.742310	346.542755	113.789078	1380.559326	349.797424	109.031830	1648.458252	422.966980	-136.167465	1125.840576	490.010681	314.902496	1117.626953	318.221802	-136.566803	881.824890	368.717316	322.966309	863.078064	355.684204	103.483246	1021.394409	-666.541992	165.521423	858.392273	-639.084778	-32.566261
342.624329	7.577753	925.916992	377.507782	188.498642	917.391602	446.181519	-21.041161	495.485413	509.789825	172.126160	483.675995	476.341431	-17.316154	77.294937	565.332275	141.136276	94.090721	394.524567	-45.393661	1403.717041	441.122650	257.068634	1391.787231	346.517822	113.859566	1380.592041	349.621582	108.828033	1648.456543	423.200317	-136.068771	1125.856812	489.984161	315.025421	1117.701538	318.630829	-136.510315	881.788757	368.773376	323.111847	863.125671	355.842499	103.553383	1021.412720	-666.410645	165.559677	858.390198	-638.938293	-32.531097
342.821167	7.624467	925.939880	377.666595	188.573822	917.431702	446.315399	-20.988411	495.508362	509.858521	172.155014	483.685974	476.303192	-17.310677	77.284401	565.361755	141.166672	94.076942	394.532196	-45.277622	1403.743896	441.058136	257.179596	1391.861206	346.491974	113.958900	1380.626831	349.377289	108.594154	1648.459717	423.412964	-135.964874	1125.925903	489.977875	315.174133	1117.780884	319.039154	-136.453232	881.772217	368.837372	323.252472	863.152588	355.990753	103.608719	1021.443298	-666.240845	165.603592	858.413574	-638.803833	-32.484589
343.005859	7.655305	925.968567	377.831970	188.617813	917.426086	446.397217	-20.906675	495.521667	509.927704	172.206192	483.668945	476.299561	-17.311638	77.272041	565.245300	141.097061	94.063698	394.564117	-45.192940	1403.783203	441.000305	257.277435	1391.885132	346.500061	114.050461	1380.631348	349.178009	108.376167	1648.455078	423.627716	-135.890182	1125.988770	489.991333	315.317291	1117.820923	319.462830	-136.388245	881.764648	368.917236	323.398804	863.160828	356.140717	103.668922	1021.452454	-666.128357	165.670593	858.409058	-638.717957	-32.405407
343.205688	7.702639	926.000732	377.981964	188.679474	917.431030	446.563049	-20.886702	495.544556	510.059845	172.268585	483.659119	476.332703	-17.334740	77.276291	565.226807	141.085297	94.014297	394.603149	-45.082966	1403.804565	440.979187	257.374390	1391.896606	346.496277	114.133820	1380.635498	348.964935	108.176041	1648.427856	423.830505	-135.832886	1126.071899	489.977173	315.432404	1117.833252	319.858185	-136.297852	881.747559	369.019531	323.689697	863.110840	356.304535	103.738892	1021.469727	-665.991943	165.735504	858.392212	-638.603760	-32.365536
343.409119	7.757380	925.998779	378.143158	188.747818	917.441528	446.702942	-20.868185	495.542084	510.213409	172.327057	483.659637	476.331818	-17.328634	77.262215	565.312622	141.157242	93.987335	394.659851	-44.976738	1403.837646	440.974274	257.480988	1391.906982	346.492767	114.234657	1380.642578	348.761810	107.956741	1648.403320	424.046997	-135.731232	1126.135864	490.018524	315.600586	1117.872437	320.252563	-136.208786	881.721558	369.113159	323.818756	863.117188	356.461151	103.796997	1021.473022	-665.848267	165.781509	858.367859	-638.483582	-32.322330
343.638367	7.801057	926.010986	378.308533	188.772186	917.433167	446.848480	-20.834311	495.528473	510.283844	172.318695	483.630432	476.351196	-17.327698	77.221611	565.446899	141.245056	93.985863	394.697754	-44.869549	1403.876587	440.978546	257.591187	1391.929199	346.524536	114.337914	1380.646973	348.620056	107.687645	1648.325928	424.250427	-135.616547	1126.186157	490.123840	315.751160	1117.904297	320.643463	-136.119431	881.690308	369.456360	323.926758	862.950073	356.627106	103.847366	1021.472656	-665.670654	165.869293	858.374329	-638.357605	-32.271793
343.837769	7.831432	926.033386	378.494965	188.819550	917.466553	447.004456	-20.825748	495.515350	510.393463	172.321106	483.651489	476.403107	-17.344843	77.188721	565.519409	141.273270	93.989319	394.745148	-44.745281	1403.927246	440.991791	257.737244	1391.973389	346.543060	114.430000	1380.666260	348.398407	107.447258	1648.291748	424.448853	-135.517761	1126.249634	490.302948	316.134521	1118.067261	321.008545	-135.991409	881.698975	369.572357	324.028809	862.993347	356.790161	103.884995	1021.499390	-665.549988	165.901901	858.358276	-638.273743	-32.218884
344.044891	7.866543	926.077698	378.673279	188.858002	917.486511	447.138306	-20.816422	495.531342	510.559082	172.390579	483.675842	476.397644	-17.351521	77.202339	565.639893	141.359833	93.993576	394.796448	-44.656322	1403.996826	440.974823	257.849457	1392.006470	346.558044	114.539009	1380.678345	348.157654	107.164398	1648.249634	424.626709	-135.429153	1126.310913	490.259125	316.002563	1117.999756	321.390167	-135.903961	881.690857	369.702332	324.117279	862.980286	356.966888	103.937386	1021.529907	-665.401184	165.948471	858.356201	-638.148621	-32.181591
344.264557	7.935426	926.104004	378.830902	188.863434	917.503174	447.243042	-20.739889	495.520874	510.677429	172.455795	483.679382	476.380829	-17.340506	77.153137	565.667297	141.365936	93.985603	394.818573	-44.531574	1404.055176	440.948822	257.971466	1392.034546	346.662506	114.715797	1380.687988	347.795990	107.005302	1648.283569	424.784332	-135.312653	1126.407959	490.321716	316.165863	1118.026367	321.690491	-135.799713	881.721008	369.842163	324.239319	862.983765	357.134918	103.984169	1021.549927	-665.279541	165.979401	858.348145	-638.059204	-32.168594
344.467926	7.969936	926.136230	378.996765	188.873016	917.485046	447.385010	-20.746460	495.555450	510.793579	172.456375	483.662292	476.388672	-17.336475	77.158173	565.334351	141.132477	93.929398	394.873657	-44.407547	1404.107788	440.956146	258.106079	1392.039917	346.673187	114.846504	1380.702881	347.634888	106.595543	1648.182617	424.967590	-135.175293	1126.499146	490.410645	316.295563	1118.008667	322.017853	-135.696716	881.725586	369.988892	324.334412	862.968750	357.292053	104.038910	1021.553955	-665.156433	166.035431	858.330994	-637.963013	-32.103474
344.672760	7.987854	926.159607	379.181458	188.831894	917.456604	447.540741	-20.700897	495.550201	510.923523	172.515808	483.633972	476.376678	-17.322395	77.145241	565.376282	141.161331	93.901558	394.947754	-44.301628	1404.149292	440.984467	258.236298	1392.054688	346.725342	114.980591	1380.717529	347.351349	106.352036	1648.154297	425.165314	-135.032272	1126.565063	490.518921	316.433899	1118.017090	322.322235	-135.562286	881.755127	370.178101	324.434265	862.935791	357.464325	104.061409	1021.548462	-664.986389	166.100418	858.310181	-637.834778	-32.035118
344.865479	7.986082	926.205994	379.331665	188.730850	917.422791	447.710144	-20.666801	495.545288	511.029663	172.486786	483.622284	476.425995	-17.337530	77.136040	565.717896	141.374176	93.909302	395.047882	-44.164909	1404.204468	441.021423	258.379608	1392.053711	346.687927	115.046593	1380.749878	347.095154	106.123466	1648.123779	425.361267	-134.905365	1126.626587	490.630463	316.598389	1118.055176	322.642395	-135.445129	881.758484	370.360321	324.528687	862.905579	357.605286	104.061897	1021.550476	-664.814514	166.161377	858.286255	-637.708679	-31.960255
345.051605	7.991159	926.221436	379.503082	188.692535	917.406921	447.839417	-20.648966	495.535980	511.117432	172.487473	483.606476	476.409576	-17.327055	77.112488	565.541138	141.233795	93.887100	395.126740	-44.048351	1404.236694	441.046997	258.488892	1392.055298	346.778656	115.142540	1380.743774	346.797028	105.891075	1648.112793	425.548615	-134.785507	1126.673096	490.726837	316.718597	1118.071411	322.930481	-135.319672	881.769348	370.559204	324.618500	862.887512	357.750977	104.069740	1021.547302	-664.664001	166.260696	858.262390	-637.583618	-31.921076
345.266785	7.964104	926.248352	379.701477	188.513123	917.334900	447.999542	-20.677061	495.571838	511.181335	172.461731	483.575775	476.408295	-17.343134	77.108208	565.420044	141.148422	93.861610	395.202332	-43.948151	1404.281860	441.063599	258.609253	1392.095093	346.875549	115.256783	1380.743774	346.442657	105.712822	1648.112549	425.711914	-134.660858	1126.729004	490.835510	316.844818	1118.107666	323.154938	-135.217636	881.789490	370.775787	324.510193	862.928101	357.906219	104.035110	1021.518494	-664.519348	166.317078	858.252258	-637.438721	-31.863987
345.424194	7.984804	926.289001	379.857605	188.511139	917.354004	448.110199	-20.651930	495.566925	511.257233	172.494171	483.585876	476.406281	-17.335926	77.104256	565.665527	141.335403	93.907639	395.294464	-43.831116	1404.340210	441.090454	258.706451	1392.161499	346.910889	115.346107	1380.789307	346.106567	105.476105	1648.095703	425.868134	-134.559387	1126.777954	490.937622	316.960388	1118.175049	323.370758	-135.110046	881.827148	371.008911	324.577728	862.946411	358.040222	104.061295	1021.546326	-664.412048	166.361740	858.251831	-637.338440	-31.835869
345.631775	8.023840	926.283386	380.031006	188.480331	917.327148	448.201630	-20.623432	495.544067	511.293488	172.480591	483.569366	476.367279	-17.332727	77.106842	565.614258	141.289917	93.865334	395.412628	-43.730240	1404.359985	441.127106	258.826233	1392.213135	346.945160	115.403816	1380.816772	345.757874	105.276482	1648.044922	426.034698	-134.434677	1126.827026	491.032440	317.073090	1118.249268	323.552795	-134.986725	881.851563	371.250000	324.787811	862.891846	358.201080	104.084045	1021.527588	-664.298096	166.447433	858.258118	-637.234924	-31.743742
345.793121	8.071486	926.302185	380.189453	188.519104	917.345520	448.355743	-20.598690	495.552490	511.388092	172.491943	483.530914	476.405060	-17.321787	77.087784	564.734436	140.612015	93.648041	395.569763	-43.649139	1404.389648	441.209320	258.903656	1392.243408	347.019745	115.490166	1380.862183	345.441193	105.069839	1647.995728	426.190948	-134.332794	1126.836670	491.161469	317.212708	1118.281006	323.749908	-134.868729	881.859680	371.505859	324.869690	862.867432	358.365417	104.126877	1021.546448	-664.165405	166.476669	858.231079	-637.117065	-31.694342
345.997742	8.118813	926.309509	380.371552	188.547348	917.336182	448.468445	-20.552048	495.532715	511.456512	172.488480	483.504974	476.423492	-17.312241	77.071518	565.107178	140.862793	93.624718	395.744690	-43.559422	1404.411987	441.280060	259.005310	1392.250000	347.129700	115.541298	1380.882202	345.128937	104.891235	1647.936279	426.379028	-134.208176	1126.815186	491.325439	317.315369	1118.315674	323.911682	-134.740631	881.874390	371.767548	324.928223	862.846741	358.550934	104.175354	1021.544434	-664.065308	166.513138	858.196411	-637.024353	-31.640182
346.166565	8.182911	926.348022	380.525726	188.568695	917.337463	448.603790	-20.515305	495.530060	511.576202	172.507095	483.490082	476.433228	-17.319498	77.039207	565.160950	140.895477	93.604393	395.901794	-43.455830	1404.395020	441.377502	259.099182	1392.274292	347.231262	115.608276	1380.895508	344.797424	104.707100	1647.852295	426.558258	-134.100906	1126.813477	491.482208	317.409027	1118.334717	324.069611	-134.613037	881.887817	372.004303	324.997986	862.826294	358.705872	104.240852	1021.562683	-663.918884	166.547989	858.201660	-636.869873	-31.599140
346.359222	8.251528	926.372864	380.677887	188.669693	917.387329	448.714935	-20.490883	495.508484	511.643829	172.489349	483.514954	476.471466	-17.313828	77.027054	565.729614	141.313965	93.766167	396.045685	-43.388756	1404.423462	441.458496	259.191620	1392.309814	347.336914	115.690842	1380.915527	344.384277	104.568733	1647.824463	426.707855	-133.977264	1126.796997	491.654053	317.523102	1118.398193	324.169220	-134.494507	881.880920	372.261444	325.053314	862.820557	358.869965	104.311333	1021.600464	-663.791748	166.656296	858.229736	-636.741272	-31.536386
346.563477	8.337388	926.386414	380.831604	188.732437	917.402710	448.801605	-20.472973	495.512115	511.688202	172.509506	483.497711	476.447205	-17.316643	77.057053	565.551270	141.178284	93.779427	396.201294	-43.318184	1404.428467	441.539001	259.292145	1392.345093	347.438660	115.737465	1380.922729	344.084991	104.378288	1647.680664	426.852997	-133.879074	1126.792114	491.805054	317.597443	1118.460083	324.296875	-134.383026	881.890686	372.496765	325.095551	862.831909	359.024261	104.388695	1021.613647	-663.667297	166.722641	858.253540	-636.638245	-31.477804
346.749420	8.386992	926.403687	380.996063	188.791901	917.438354	448.880798	-20.450258	495.530975	511.785278	172.566605	483.535736	476.425964	-17.324625	77.046288	565.705139	141.312042	93.783142	396.324677	-43.258106	1404.457886	441.554504	259.392120	1392.363525	347.728210	115.641815	1380.879639	343.722198	104.235764	1647.593018	426.993988	-133.762650	1126.812012	492.102844	318.017426	1118.645752	324.405640	-134.274231	881.912109	372.752014	325.141663	862.854126	359.190521	104.433868	1021.640259	-663.567566	166.774796	858.276367	-636.546753	-31.421408
346.938171	8.420049	926.418945	381.123749	188.801086	917.429993	449.028595	-20.442028	495.546722	511.877655	172.588257	483.504608	476.441284	-17.326803	77.036301	565.715088	141.326981	93.764374	396.449188	-43.194927	1404.461548	441.625641	259.479248	1392.366455	347.916748	115.758865	1380.861694	343.328064	104.109283	1647.531494	427.133667	-133.641769	1126.808716	492.304260	318.128235	1118.681763	324.475769	-134.166840	881.932922	373.007446	325.013458	862.901001	359.354767	104.466103	1021.643311	-663.499573	166.831100	858.286682	-636.480469	-31.375675
347.093384	8.473080	926.413940	381.250946	188.880524	917.443665	449.106110	-20.356575	495.515289	511.959076	172.621429	483.497467	476.471069	-17.326164	77.009583	565.557434	141.200546	93.700142	396.613068	-43.134880	1404.440674	441.712646	259.539337	1392.358887	347.993988	115.793556	1380.874146	342.999878	103.983727	1647.436768	427.301849	-133.527924	1126.798096	492.350952	317.862915	1118.539551	324.562347	-134.041199	881.960876	373.264740	325.034454	862.852661	359.518005	104.516365	1021.649597	-663.459167	166.830994	858.257446	-636.400391	-31.342590
347.261383	8.509497	926.421387	381.397583	188.896286	917.433472	449.229828	-20.313892	495.510712	512.023376	172.630615	483.452698	476.478668	-17.316027	76.984856	565.845703	141.397736	93.684082	396.764740	-43.065994	1404.434937	441.777802	259.613403	1392.348389	348.136566	115.874435	1380.865234	342.682495	103.864029	1647.332031	427.452240	-133.423889	1126.792114	492.522278	317.910797	1118.538818	324.644867	-133.936066	881.964783	373.517303	325.045227	862.819031	359.679749	104.551453	1021.647888	-663.342407	166.889313	858.260498	-636.294800	-31.272484
347.430389	8.518872	926.452332	381.536591	188.889160	917.431580	449.350067	-20.277716	495.526733	512.100525	172.696289	483.427185	476.520325	-17.315163	76.977806	565.874146	141.389938	93.673431	396.891266	-43.021523	1404.439575	441.860382	259.649963	1392.351074	348.225708	115.924149	1380.869385	342.372314	103.770294	1647.243408	427.613190	-133.335861	1126.799683	492.731232	317.972534	1118.545410	324.707275	-133.838272	881.996582	373.781006	325.064026	862.777893	359.838959	104.569458	1021.661682	-663.241150	166.971298	858.271729	-636.204224	-31.195831
347.598541	8.529634	926.473206	381.687225	188.938202	917.447937	449.451782	-20.299419	495.527924	512.181641	172.743881	483.421112	476.521179	-17.321081	76.986931	565.889404	141.410522	93.678574	397.005676	-42.980110	1404.440552	441.921997	259.708923	1392.370361	348.309540	115.967094	1380.858398	342.070770	103.655182	1647.119019	427.732483	-133.285049	1126.787720	492.856293	318.038666	1118.580811	324.767334	-133.720505	882.010925	374.039948	325.270691	862.707825	360.003784	104.599190	1021.680542	-663.123779	167.004105	858.283386	-636.075378	-31.154104
347.800995	8.596745	926.461853	381.840698	189.006607	917.463318	449.515106	-20.279184	495.529907	512.256470	172.863968	483.437469	476.504120	-17.330275	76.973831	565.628601	141.265717	93.668762	397.124359	-42.950809	1404.437012	441.989502	259.753906	1392.384399	348.404755	115.991508	1380.826538	341.712891	103.593704	1647.073730	427.857605	-133.191940	1126.770508	493.003632	318.053131	1118.584229	324.815735	-133.624710	882.016235	374.284851	325.300049	862.668640	360.163513	104.654259	1021.682495	-663.008057	167.056946	858.310547	-635.964966	-31.119417
347.977936	8.641831	926.463745	381.970612	189.093643	917.483276	449.611694	-20.265678	495.505493	512.344177	172.937653	483.447662	476.518677	-17.331848	76.945427	565.694885	141.290863	93.675278	397.258759	-42.940609	1404.451294	442.107300	259.772675	1392.396729	348.330750	116.141464	1380.860107	341.379028	103.513535	1646.995117	427.977264	-133.156876	1126.744751	493.184265	318.109344	1118.642456	324.881409	-133.525345	882.005432	374.566711	325.351410	862.660400	360.317932	104.707626	1021.694214	-662.909912	167.115860	858.301208	-635.866699	-31.112625
348.150208	8.703346	926.468628	382.101990	189.151825	917.503479	449.699738	-20.229269	495.483246	512.424561	172.979355	483.447845	476.540466	-17.306374	76.905685	565.769775	141.344772	93.665443	397.362335	-42.916489	1404.446167	442.173950	259.803894	1392.419434	348.452942	116.186653	1380.842773	341.072510	103.451813	1646.900146	428.102722	-133.101807	1126.725830	493.318420	318.136902	1118.645630	324.929443	-133.415619	882.023193	374.841980	325.393677	862.629028	360.485626	104.755150	1021.708191	-662.790222	167.170746	858.304504	-635.752319	-31.039001
348.303772	8.758178	926.484375	382.229248	189.179367	917.511108	449.798004	-20.175661	495.476868	512.491394	172.986023	483.408569	476.558868	-17.308912	76.913170	565.988525	141.477417	93.675163	397.436249	-42.852875	1404.440796	442.251587	259.851593	1392.410278	348.706024	116.071594	1380.827026	340.786682	103.386917	1646.819824	428.218231	-133.020660	1126.703247	493.490601	318.186096	1118.661499	325.007843	-133.319794	882.038452	375.159454	325.404633	862.606079	360.635986	104.799179	1021.720154	-662.680908	167.208862	858.283081	-635.628967	-31.017193
348.471375	8.836415	926.496582	382.332947	189.249405	917.528442	449.856720	-20.086794	495.470703	512.532227	172.972702	483.406464	476.540771	-17.293806	76.912560	566.002258	141.489777	93.653625	397.594421	-42.829735	1404.456787	442.404663	259.856018	1392.410522	348.651031	116.226341	1380.888916	340.499634	103.321915	1646.748291	428.329071	-132.989899	1126.708252	493.681549	318.218719	1118.691040	325.091766	-133.201782	882.059143	375.443115	325.290771	862.636963	360.788757	104.865974	1021.736206	-662.589050	167.227890	858.254395	-635.558289	-30.952843
348.755310	8.685637	926.518066	382.721924	188.825989	917.318970	450.023193	-20.153675	495.537231	512.648315	173.036346	483.360687	476.608856	-17.299126	76.908218	566.062378	141.503845	93.654358	397.707794	-42.812164	1404.493896	442.511627	259.863342	1392.446899	348.743469	116.252434	1380.907227	340.241547	103.244957	1646.654053	428.428314	-132.972824	1126.759888	493.832397	318.248138	1118.709961	325.170502	-133.119019	882.115906	375.707397	325.298920	862.627686	361.038239	104.733917	1021.628967	-662.460144	167.275101	858.262634	-635.426941	-30.922495
348.786285	8.945541	926.538757	382.618225	189.344818	917.584595	450.006744	-20.028065	495.535858	512.699890	173.079025	483.425323	476.542084	-17.293089	76.916725	566.016296	141.508347	93.655617	397.803589	-42.772427	1404.538818	442.595764	259.897736	1392.485352	348.837769	116.284874	1380.944824	339.926788	103.204468	1646.620605	428.486115	-132.932190	1126.779785	493.980225	318.288300	1118.769165	325.258911	-133.047012	882.140503	375.970734	325.317261	862.641846	361.069519	104.963760	1021.784668	-662.304138	167.316010	858.283203	-635.327454	-30.848057
348.899170	8.986971	926.567200	382.732666	189.441513	917.637329	450.057678	-19.973671	495.536957	512.798462	173.148514	483.449097	476.525360	-17.272993	76.914185	565.963257	141.495514	93.633774	397.913971	-42.737183	1404.570801	442.697388	259.925201	1392.521362	348.933472	116.305199	1380.970947	339.644257	103.156021	1646.564941	428.569641	-132.928833	1126.824097	494.106995	318.294189	1118.803101	325.344543	-133.000519	882.174011	376.191315	325.467682	862.590820	361.188507	105.016731	1021.826477	-662.201294	167.364655	858.273132	-635.238708	-30.824146
349.042450	9.028814	926.572693	382.857574	189.490707	917.642273	450.132660	-19.919773	495.527222	512.824890	173.167953	483.483551	476.506409	-17.272417	76.903969	565.956604	141.489761	93.657654	398.055023	-42.694912	1404.591431	442.804749	259.989563	1392.575806	349.039581	116.332031	1380.989990	339.381470	103.107117	1646.486816	428.670563	-132.887863	1126.818726	494.270905	318.323853	1118.840942	325.449341	-132.979431	882.184021	376.432007	325.499207	862.578674	361.310394	105.064079	1021.831055	-662.041199	167.447845	858.269531	-635.099304	-30.761894
349.154755	9.059114	926.587219	382.962128	189.557556	917.674622	450.206268	-19.906820	495.521881	512.910767	173.179749	483.471741	476.523499	-17.281826	76.876816	566.079590	141.564285	93.660973	398.176788	-42.665245	1404.605591	442.920227	259.990021	1392.591919	349.183319	116.317551	1380.989624	339.133118	103.054672	1646.405151	428.783539	-132.845734	1126.827515	494.603760	318.672394	1118.995239	325.542053	-132.942169	882.196716	376.678131	325.532440	862.614807	361.423920	105.100555	1021.855408	-661.861023	167.490265	858.251038	-634.947388	-30.744209
349.266144	9.127224	926.585144	383.091309	189.621475	917.698486	450.279510	-19.857944	495.500000	512.972778	173.135635	483.456665	476.564453	-17.278076	76.847313	566.115112	141.548782	93.654953	398.303558	-42.630760	1404.614990	443.042328	260.020142	1392.602173	349.299683	116.338799	1380.995605	338.896729	103.019875	1646.346680	428.898895	-132.830963	1126.826050	494.635925	318.342438	1118.906860	325.658264	-132.903214	882.202698	376.914246	325.564240	862.594360	361.546997	105.152336	1021.867249	-661.732910	167.549789	858.244507	-634.853210	-30.676039
349.338531	9.157300	926.602295	383.190643	189.645950	917.693054	450.308807	-19.810877	495.504700	513.024475	173.133438	483.455627	476.539185	-17.262146	76.844765	566.083801	141.501785	93.631104	398.404694	-42.624680	1404.610718	443.169464	260.022430	1392.627075	349.416077	116.370064	1381.009766	338.690613	102.994865	1646.282715	428.995178	-132.783859	1126.832153	494.830444	318.342529	1118.932129	325.774170	-132.871078	882.197327	377.138184	325.582031	862.629028	361.636597	105.192215	1021.872559	-661.595764	167.579849	858.242798	-634.737061	-30.629253
349.430237	9.195981	926.627014	383.326813	189.655579	917.716553	450.342987	-19.789762	495.524231	513.081177	173.118240	483.444824	476.543396	-17.260727	76.845474	566.128113	141.540237	93.612137	398.488251	-42.580921	1404.626343	443.277130	260.050629	1392.632202	349.513214	116.407860	1381.037109	338.481018	102.963791	1646.216919	429.084259	-132.774597	1126.830200	495.039093	318.373840	1118.970459	325.881897	-132.852127	882.191650	377.346161	325.440826	862.699402	361.752808	105.218704	1021.896667	-661.452087	167.644791	858.241821	-634.608704	-30.579977
349.534332	9.232831	926.629456	383.448730	189.681702	917.720947	450.381714	-19.773394	495.534912	513.124268	173.117874	483.445526	476.538635	-17.268875	76.835182	566.086304	141.513824	93.600067	398.555817	-42.578857	1404.614624	443.371979	260.071075	1392.645386	349.614288	116.446091	1381.031616	338.254150	102.920044	1646.154053	429.175323	-132.730576	1126.826904	495.219635	318.372620	1118.981567	325.997253	-132.817505	882.182007	377.573761	325.454010	862.717529	361.871246	105.248901	1021.900391	-661.356567	167.673904	858.246033	-634.517517	-30.524183
349.620483	9.264448	926.630493	383.573151	189.708374	917.706787	450.411377	-19.765327	495.498444	513.186951	173.125092	483.447906	476.537323	-17.257179	76.832344	566.086121	141.502853	93.577850	398.631866	-42.540283	1404.590210	443.471130	260.090729	1392.665283	349.731720	116.476318	1381.026611	338.040100	102.877502	1646.084961	429.267242	-132.726852	1126.826172	495.400269	318.417755	1119.019287	326.118896	-132.822800	882.151367	377.735016	325.461884	862.723267	361.969757	105.288849	1021.892883	-661.203857	167.722183	858.235535	-634.369873	-30.479330
349.698761	9.294272	926.638000	383.662750	189.741348	917.714478	450.450317	-19.763762	495.489166	513.241882	173.099899	483.423035	476.538940	-17.282122	76.809059	566.132996	141.529053	93.575813	398.707916	-42.534813	1404.581665	443.587280	260.119354	1392.659790	349.832397	116.508125	1381.002197	337.865967	102.858063	1646.005249	429.358551	-132.724060	1126.819458	495.572540	318.421478	1119.029907	326.227264	-132.808395	882.132813	377.905212	325.472229	862.711792	362.059875	105.319176	1021.900818	-661.053711	167.755310	858.207703	-634.230652	-30.457865
349.764709	9.323096	926.639893	383.755463	189.741211	917.703369	450.504303	-19.730190	495.468750	513.249268	173.057098	483.396393	476.584595	-17.285883	76.818146	566.092468	141.471817	93.564819	398.807617	-42.497082	1404.545654	443.727600	260.167175	1392.653564	349.950836	116.515297	1380.983398	337.716492	102.820976	1645.935303	429.447968	-132.724564	1126.789185	495.712128	318.454010	1119.043701	326.362671	-132.807053	882.091919	378.100311	325.510376	862.721558	362.143127	105.341568	1021.895874	-660.894226	167.830688	858.212708	-634.088013	-30.385715
349.883179	9.382952	926.629456	383.874207	189.745956	917.701904	450.558807	-19.757889	495.470917	513.310242	173.059692	483.427582	476.600586	-17.284058	76.795815	566.146790	141.499008	93.580666	398.868011	-42.491837	1404.537354	443.844299	260.137848	1392.646606	350.064667	116.561638	1380.988892	337.562744	102.789955	1645.865723	429.560944	-132.705719	1126.779907	495.890259	318.466614	1119.059082	326.518890	-132.826538	882.047363	378.269440	325.532440	862.700684	362.256348	105.371689	1021.889832	-660.736755	167.862610	858.214478	-633.955505	-30.324715
349.936798	9.422246	926.633179	383.935944	189.752533	917.704651	450.597443	-19.721897	495.456635	513.350891	173.052200	483.408356	476.606018	-17.277229	76.791031	566.111694	141.473404	93.568169	398.956909	-42.460751	1404.523926	443.975708	260.187347	1392.652954	350.182892	116.560150	1381.000122	337.397797	102.758453	1645.795410	429.658264	-132.700287	1126.768677	495.964722	318.471069	1119.049194	326.641907	-132.827591	882.031128	378.182861	325.721466	862.825500	362.325653	105.394279	1021.893677	-660.562744	167.912125	858.212280	-633.804993	-30.269743
349.963776	9.426356	926.659302	383.991211	189.746170	917.701782	450.599487	-19.732033	495.464417	513.404724	173.094177	483.429108	476.595032	-17.283127	76.818443	566.124695	141.468964	93.544968	399.047180	-42.456264	1404.531372	444.077881	260.195251	1392.663330	350.275543	116.622520	1381.007202	337.230774	102.755836	1645.733032	429.752136	-132.701645	1126.778687	496.088470	318.494263	1119.068726	326.781311	-132.833099	882.036316	378.341248	325.773254	862.813782	362.392944	105.405319	1021.905762	-660.401306	167.914215	858.186401	-633.650085	-30.226788
350.014099	9.449329	926.658325	384.060638	189.746170	917.680115	450.625397	-19.739475	495.467316	513.454407	173.118073	483.419403	476.593903	-17.290619	76.806664	566.143188	141.481903	93.546120	399.132294	-42.434303	1404.534058	444.213196	260.210388	1392.683350	350.362152	116.638054	1380.998169	337.089966	102.714394	1645.667480	429.846436	-132.698517	1126.785278	496.212708	318.521423	1119.053711	326.913727	-132.843658	882.003967	378.475891	325.824768	862.814453	362.462982	105.427567	1021.894287	-660.246338	167.940399	858.162842	-633.509888	-30.189991
350.047638	9.447784	926.674500	384.106171	189.748627	917.685242	450.650146	-19.737293	495.471527	513.462830	173.091354	483.419708	476.590942	-17.289854	76.805374	566.120728	141.481049	93.511017	399.250793	-42.416454	1404.521362	444.360901	260.222961	1392.663452	350.446930	116.667625	1381.009033	336.925964	102.728577	1645.601685	429.946564	-132.696716	1126.765625	496.321503	318.526428	1119.045044	327.057739	-132.851868	881.992126	378.618378	325.879974	862.791321	362.520020	105.431000	1021.905579	-660.138062	167.963699	858.127991	-633.374207	-30.164335
350.102875	9.447946	926.662659	384.175476	189.756836	917.671204	450.668243	-19.748180	495.458954	513.520630	173.133850	483.418030	476.639374	-17.290543	76.799347	566.144348	141.478973	93.519180	399.333008	-42.429283	1404.514404	444.490173	260.218140	1392.663574	350.579163	116.681274	1381.010864	336.768402	102.716103	1645.526123	430.031464	-132.709473	1126.779541	496.427002	318.536133	1119.035278	327.189636	-132.890549	881.998474	378.746002	325.943176	862.761963	362.581085	105.436729	1021.892517	-659.957703	168.016800	858.088928	-633.185303	-30.104982
350.146088	9.498540	926.663635	384.221741	189.761749	917.687439	450.683960	-19.733686	495.448456	513.495361	173.114487	483.407990	476.659821	-17.294645	76.783638	566.160706	141.478912	93.533630	399.471313	-42.424778	1404.518311	444.651276	260.229034	1392.645874	350.691742	116.684616	1381.007813	336.621918	102.712852	1645.466919	430.145935	-132.726288	1126.787720	496.530762	318.518921	1119.037109	327.340576	-132.909607	881.983948	378.834137	325.989136	862.782166	362.628510	105.457123	1021.901672	-659.814880	168.018661	858.061951	-633.009827	-30.061991
350.164612	9.498283	926.669739	384.257507	189.795898	917.711853	450.679626	-19.744982	495.456024	513.493103	173.103287	483.434357	476.637909	-17.289076	76.768318	566.119995	141.451752	93.513023	399.562805	-42.440369	1404.532104	444.780212	260.186615	1392.645874	350.821045	116.678543	1381.026855	336.472473	102.685265	1645.400269	430.255463	-132.740356	1126.795532	496.661743	318.543396	1119.043457	327.483124	-132.902252	881.984314	378.952301	326.027008	862.788330	362.668854	105.460808	1021.918274	-659.643738	168.052567	858.071106	-632.833984	-29.989346
350.178680	9.528766	926.690979	384.304443	189.808792	917.725586	450.670441	-19.736418	495.454956	513.509766	173.120087	483.439606	476.668579	-17.310167	76.791687	566.062866	141.404327	93.522995	399.679993	-42.447292	1404.538330	444.946106	260.178314	1392.658569	350.946320	116.688683	1381.042847	336.327942	102.690399	1645.340210	430.362061	-132.740219	1126.807129	496.787048	318.536591	1119.041382	327.634064	-132.914474	881.978516	379.054993	325.941010	862.837036	362.718536	105.484489	1021.936523	-659.482300	168.090363	858.053833	-632.659912	-29.958237
350.187042	9.517463	926.697083	384.335205	189.806885	917.726624	450.614716	-19.738317	495.462677	513.505493	173.134155	483.457947	476.644867	-17.305582	76.807312	565.937073	141.336014	93.511414	399.802307	-42.442902	1404.558228	445.114044	260.130920	1392.648926	351.075531	116.703171	1381.055298	336.173828	102.677551	1645.274292	430.452087	-132.752441	1126.817383	496.897278	318.543488	1119.036743	327.747711	-132.915680	882.001770	379.110199	325.997284	862.848633	362.771973	105.474586	1021.941772	-659.342651	168.133041	858.050781	-632.490295	-29.923626
350.198639	9.557195	926.704651	384.350067	189.806122	917.719238	450.583191	-19.712545	495.445801	513.486633	173.109131	483.425812	476.625275	-17.301424	76.802933	566.037354	141.405411	93.535339	399.916687	-42.446953	1404.543091	445.279572	260.123352	1392.629395	351.174744	116.713882	1381.074219	336.031555	102.688087	1645.210327	430.564514	-132.764511	1126.815674	497.060059	318.583313	1119.034546	327.862091	-132.920685	881.998779	379.405273	326.008026	862.678101	362.804047	105.500191	1021.942383	-659.207947	168.172836	858.023804	-632.326660	-29.887653
350.327606	9.340143	926.718323	384.639374	189.335373	917.499084	450.650604	-19.815655	495.472504	513.457581	173.096054	483.350128	476.745209	-17.319799	76.813667	566.029480	141.409042	93.530006	399.995789	-42.459160	1404.524048	445.395111	260.128448	1392.587036	351.480438	116.586433	1381.033081	335.888611	102.695862	1645.137451	430.663788	-132.754028	1126.789185	497.166779	318.566315	1119.001587	327.971924	-132.931671	881.989563	379.440826	326.054810	862.678711	362.952179	105.309082	1021.827393	-659.022644	168.216797	858.026123	-632.128113	-29.858690
350.191315	9.536460	926.703308	384.414063	189.827362	917.710022	450.540924	-19.754641	495.410492	513.528015	173.122482	483.415619	476.664581	-17.288534	76.790855	566.149658	141.484665	93.531639	400.083923	-42.471821	1404.507568	445.531067	260.109863	1392.560303	351.597809	116.559059	1381.011353	335.743378	102.694931	1645.062988	430.757324	-132.779068	1126.780640	497.284729	318.532166	1118.961304	328.060547	-132.955963	881.955811	379.473083	326.089508	862.679688	362.872589	105.497704	1021.939087	-658.863953	168.214951	857.983643	-631.938965	-29.848629
350.181946	9.528452	926.688843	384.426208	189.822403	917.701538	450.510864	-19.760242	495.415924	513.554626	173.147629	483.444092	476.677094	-17.300493	76.773216	566.115356	141.441772	93.527130	400.165741	-42.472721	1404.481323	445.674316	260.076569	1392.532104	351.718597	116.548340	1380.989624	335.613617	102.683731	1644.965332	430.860229	-132.801300	1126.773193	497.393402	318.557037	1118.937866	328.182190	-132.969131	881.932739	379.531006	326.142914	862.670105	362.888733	105.485580	1021.928589	-658.707397	168.247284	857.940002	-631.761292	-29.860064
350.197998	9.543198	926.671021	384.443146	189.822662	917.700806	450.485474	-19.740353	495.415161	513.545349	173.114471	483.451538	476.687439	-17.308533	76.781456	566.170227	141.472046	93.535355	400.244293	-42.511707	1404.464111	445.793701	260.050995	1392.489746	351.816193	116.537476	1380.989990	335.458344	102.659760	1644.896484	430.929230	-132.822708	1126.760742	497.497437	318.555115	1118.910156	328.260071	-133.000229	881.909973	379.543823	326.154419	862.666748	362.927917	105.479874	1021.921082	-658.563965	168.268555	857.884155	-631.615417	-29.822882
350.174103	9.556018	926.659363	384.428009	189.843124	917.708496	450.396912	-19.719553	495.391541	513.541809	173.128189	483.441162	476.635590	-17.293062	76.791626	566.159546	141.475021	93.540619	400.353394	-42.535778	1404.453979	445.910187	260.034454	1392.463989	351.916260	116.532898	1380.974854	335.319916	102.666908	1644.818848	431.017029	-132.868896	1126.757080	497.589172	318.545105	1118.830688	328.357544	-133.020203	881.904053	379.564697	326.185394	862.643494	362.934113	105.481026	1021.921082	-658.421021	168.272186	857.739685	-631.442139	-29.822412
350.147186	9.556854	926.676575	384.429321	189.841080	917.712402	450.397827	-19.742811	495.410431	513.528564	173.108490	483.456055	476.682007	-17.298265	76.802780	566.040710	141.413162	93.543549	400.454529	-42.562626	1404.448364	446.057587	260.006195	1392.439209	352.003784	116.530960	1380.986694	335.183838	102.678673	1644.760132	431.082092	-132.887756	1126.742310	497.681488	318.514984	1118.803101	328.412170	-133.034531	881.900513	379.595581	326.219849	862.638672	362.945862	105.483925	1021.932556	-658.260315	168.230713	857.549866	-631.247803	-29.839188
350.105804	9.545511	926.676086	384.436005	189.850555	917.718323	450.389526	-19.726591	495.420868	513.516541	173.123077	483.460541	476.671967	-17.300064	76.802910	565.981689	141.382187	93.537758	400.549988	-42.563896	1404.429199	446.221497	259.973450	1392.393188	352.114136	116.533699	1380.992310	335.001740	102.705635	1644.655518	431.155945	-132.923019	1126.742310	497.750854	318.500885	1118.731201	328.474182	-133.054031	881.890198	379.599060	326.240295	862.639038	362.960907	105.473854	1021.937195	-658.097534	168.279282	857.319702	-631.110046	-29.782684
350.090515	9.559160	926.670776	384.449432	189.917358	917.740906	450.354523	-19.735384	495.441437	513.537048	173.137543	483.462341	476.681946	-17.292959	76.809059	566.120178	141.467987	93.549217	400.657379	-42.576172	1404.413452	446.394836	259.946045	1392.361450	352.233887	116.523315	1381.000977	334.900330	102.681213	1644.614746	431.218719	-132.971451	1126.739258	497.845734	318.498260	1118.710693	328.531281	-133.082642	881.884460	379.618622	326.248047	862.643677	362.978516	105.494225	1021.947754	-657.958923	168.321701	857.020020	-630.937256	-29.771862
350.011078	9.561391	926.686035	384.442200	189.985855	917.775452	450.341644	-19.731363	495.431213	513.531677	173.132813	483.480774	476.673126	-17.286434	76.795670	566.098694	141.447510	93.537605	400.761871	-42.609570	1404.406006	446.560974	259.916473	1392.332153	352.344971	116.510963	1380.983032	334.756531	102.672859	1644.532349	431.269104	-133.047302	1126.722046	497.879730	318.463135	1118.679565	328.579041	-133.135071	881.876282	379.620209	326.424896	862.586548	362.974060	105.511215	1021.975403	-657.848389	168.353134	856.697083	-630.770691	-29.734518
349.984039	9.579115	926.661621	384.438019	190.001740	917.780457	450.319733	-19.742271	495.391998	513.551514	173.148209	483.488129	476.693390	-17.281446	76.802223	566.154419	141.490265	93.544998	400.838989	-42.620781	1404.395264	446.704498	259.862122	1392.326416	352.465088	116.505707	1380.982544	334.609283	102.640923	1644.447632	431.321289	-133.084396	1126.702881	497.893982	318.406128	1118.626831	328.603882	-133.187271	881.860779	379.390137	326.450775	862.768250	362.980133	105.508339	1021.967773	-657.738342	168.370087	856.375427	-630.595032	-29.721046
349.953247	9.571429	926.651672	384.435059	190.058914	917.801575	450.257141	-19.728481	495.379333	513.539124	173.159882	483.497589	476.661987	-17.294832	76.799355	566.133606	141.472168	93.531006	400.926910	-42.678761	1404.381226	446.870667	259.808777	1392.320923	352.419464	116.622849	1381.028687	334.455383	102.616852	1644.375122	431.351685	-133.136490	1126.690430	498.024841	318.372894	1118.610229	328.608276	-133.244949	881.854919	379.610413	326.255615	862.647278	362.984161	105.510605	1021.975464	-657.617798	168.366241	856.095398	-630.438049	-29.645092
349.897491	9.554212	926.650085	384.423889	190.075729	917.799255	450.245178	-19.741640	495.384216	513.482849	173.141708	483.454865	476.657501	-17.306147	76.812729	566.105225	141.453094	93.537148	401.038513	-42.698112	1404.365601	447.028137	259.778961	1392.302612	352.532196	116.588715	1381.018555	334.322327	102.592133	1644.308350	431.374115	-133.187607	1126.676270	498.100342	318.345215	1118.586426	328.623749	-133.313034	881.854004	379.604218	326.248749	862.639465	362.978271	105.505569	1021.974976	-657.508606	168.361969	855.928467	-630.263794	-29.584167
349.860657	9.557968	926.645325	384.434387	190.104279	917.829712	450.219849	-19.776714	495.385803	513.480591	173.153717	483.463318	476.667786	-17.302382	76.814400	566.127502	141.455597	93.577827	401.121643	-42.691479	1404.352539	447.184204	259.754761	1392.294312	352.630035	116.561119	1381.028076	334.198334	102.577431	1644.257690	431.401733	-133.223618	1126.660156	498.160797	318.292542	1118.546631	328.596252	-133.369263	881.861389	379.618530	326.236694	862.625366	362.990784	105.497780	1021.990295	-657.375549	168.359634	855.807739	-630.052246	-29.487389
349.805481	9.557102	926.657410	384.413849	190.158539	917.853577	450.175201	-19.774464	495.403076	513.457092	173.168152	483.488190	476.668182	-17.300552	76.826866	566.101196	141.440491	93.573784	401.201050	-42.739792	1404.344482	447.304138	259.709839	1392.301025	352.739563	116.571228	1381.039795	334.076111	102.564766	1644.195923	431.419678	-133.262253	1126.659790	498.243439	318.250244	1118.521118	328.575226	-133.426315	881.879700	379.600464	326.211365	862.647827	362.982056	105.511551	1022.010193	-657.195984	168.382294	855.776672	-629.835022	-29.378883
349.797394	9.531056	926.672302	384.429413	190.109436	917.862671	450.143433	-19.810312	495.419952	513.398926	173.156006	483.487061	476.665894	-17.299149	76.858910	566.105347	141.441650	93.589958	401.314453	-42.765690	1404.355957	447.434052	259.676697	1392.276123	352.840057	116.537109	1381.040405	333.953979	102.553505	1644.131226	431.421753	-133.302658	1126.651855	498.253174	318.168457	1118.477173	328.570190	-133.483154	881.888306	379.372650	326.205627	862.812378	362.994507	105.476799	1022.022400	-657.020020	168.393707	855.763916	-629.614929	-29.339602
349.754639	9.553349	926.664429	384.415344	190.169037	917.896118	450.036774	-19.813696	495.395782	513.402710	173.157211	483.491364	476.652740	-17.296923	76.880058	566.105225	141.482529	93.619431	401.391937	-42.796124	1404.339844	447.538513	259.628754	1392.255737	352.957275	116.503395	1381.061279	333.849731	102.521606	1644.076050	431.421509	-133.328125	1126.646851	498.305878	318.123871	1118.452515	328.497131	-133.526642	881.905579	379.343781	326.171356	862.825745	362.987701	105.490379	1022.037598	-656.825439	168.387390	855.775330	-629.392456	-29.281525
349.763458	9.532249	926.673767	384.424896	190.143021	917.901550	449.985718	-19.889532	495.397583	513.377136	173.185410	483.481232	476.661255	-17.303457	76.883392	566.106812	141.501251	93.628021	401.453369	-42.869781	1404.342285	447.636292	259.565094	1392.264893	353.026184	116.482750	1381.047241	333.735504	102.482887	1644.020874	431.397980	-133.365570	1126.647095	498.378143	318.072144	1118.434692	328.441833	-133.578171	881.901306	379.326996	326.120697	862.843201	363.006958	105.467224	1022.045349	-656.610657	168.412796	855.789551	-629.121033	-29.284679
349.746613	9.502416	926.690491	384.439087	190.096191	917.927673	449.852570	-19.919281	495.354767	513.384827	173.182236	483.498566	476.647003	-17.298525	76.869194	566.116150	141.516037	93.633080	401.511047	-42.914383	1404.336914	447.725983	259.514404	1392.253052	353.103210	116.422020	1381.074707	333.633789	102.476517	1643.981201	431.385559	-133.414902	1126.633057	498.450592	318.025787	1118.443848	328.366302	-133.619659	881.916504	379.320374	326.056946	862.862671	363.028717	105.420578	1022.068176	-656.416016	168.404266	855.783813	-628.857666	-29.344774
349.753021	9.482151	926.703003	384.435577	190.127365	917.950562	449.756500	-19.967157	495.324249	513.363464	173.201065	483.509308	476.618774	-17.313498	76.880028	566.119690	141.530045	93.632629	401.590332	-42.929802	1404.320801	447.833740	259.481232	1392.260254	353.177704	116.403549	1381.084595	333.546692	102.435295	1643.943481	431.364960	-133.477112	1126.641479	498.495270	317.983887	1118.434692	328.324951	-133.662888	881.928772	379.323242	326.008087	862.875244	363.050751	105.414574	1022.087402	-656.190857	168.347214	855.746521	-628.552246	-29.405289
349.739868	9.428176	926.751587	384.464355	190.076492	917.965454	449.619476	-19.997715	495.299042	513.359131	173.196228	483.500366	476.617706	-17.328810	76.903069	566.090881	141.525024	93.646202	401.656952	-42.969887	1404.368530	447.937317	259.447540	1392.280151	353.252258	116.368851	1381.113403	333.461792	102.412033	1643.942871	431.336884	-133.505020	1126.656738	498.546722	317.888763	1118.435425	328.217804	-133.716354	881.998962	379.314575	325.937927	862.894470	363.083038	105.376915	1022.119263	-655.927307	168.295639	855.697083	-628.260132	-29.482586
349.771393	9.417829	926.784973	384.484650	190.064438	918.009399	449.499908	-20.025414	495.301208	513.355408	173.254745	483.538239	476.592407	-17.319500	76.943588	566.059875	141.523605	93.657494	401.716919	-43.012115	1404.424072	448.008606	259.399658	1392.300537	353.325989	116.332375	1381.149292	333.381836	102.381737	1643.943970	431.326691	-133.541550	1126.715210	498.643158	317.869537	1118.482422	328.141693	-133.769913	882.062317	379.554596	325.842468	862.763306	363.126038	105.356468	1022.159180	-655.673157	168.243210	855.693542	-628.001221	-29.521631
349.810608	9.379478	926.808594	384.539703	190.011246	918.027588	449.389679	-20.088177	495.331482	513.335815	173.261444	483.537048	476.569794	-17.307129	76.990448	566.044250	141.521866	93.683113	401.762177	-43.054420	1404.471924	448.069580	259.334595	1392.332886	353.374298	116.311104	1381.197510	333.298492	102.341461	1643.945557	431.290039	-133.586685	1126.758789	498.672668	317.796204	1118.496582	328.041290	-133.815964	882.153320	379.555908	325.773407	862.797241	363.171387	105.314842	1022.179749	-655.368286	168.241180	855.685059	-627.709167	-29.531235
349.852417	9.342880	926.831665	384.603271	189.955048	918.046692	449.303894	-20.099054	495.327606	513.288086	173.253128	483.523987	476.546326	-17.307270	77.027458	566.067810	141.557892	93.697464	401.798309	-43.085190	1404.533325	448.131012	259.299622	1392.363037	353.426147	116.276634	1381.217651	333.226898	102.297539	1643.946655	431.248047	-133.641571	1126.815796	498.708008	317.753906	1118.499023	327.945709	-133.857559	882.210205	379.548706	325.680359	862.826233	363.226105	105.271339	1022.200745	-655.059448	168.234039	855.685303	-627.391785	-29.522366
349.879761	9.310439	926.840698	384.640930	189.939041	918.062561	449.219086	-20.133245	495.314423	513.283752	173.253235	483.517517	476.547089	-17.310415	77.029312	566.060852	141.557388	93.716896	401.837036	-43.132225	1404.557495	448.185791	259.259125	1392.380127	353.460480	116.227043	1381.238037	333.153076	102.245781	1643.922119	431.213562	-133.693970	1126.812012	498.721191	317.662292	1118.498413	327.824158	-133.916122	882.256165	379.538818	325.581299	862.841248	363.270325	105.240807	1022.214050	-654.714417	168.244217	855.683105	-627.059021	-29.546320
349.907074	9.265429	926.836975	384.683319	189.943237	918.082520	449.172852	-20.201862	495.271027	513.298645	173.252197	483.538452	476.557220	-17.311966	77.002281	566.068481	141.571457	93.707802	401.903625	-43.174412	1404.562134	448.238403	259.220490	1392.377808	353.510956	116.171684	1381.243652	333.105377	102.210976	1643.888550	431.177856	-133.773102	1126.792725	498.763214	317.602478	1118.486450	327.717926	-133.972076	882.282410	379.544739	325.488037	862.850403	363.323242	105.202751	1022.223877	-654.369446	168.309509	855.652710	-626.686768	-29.521402
349.917236	9.255245	926.829468	384.717712	189.909241	918.092529	449.140533	-20.200001	495.200134	513.302246	173.229340	483.517395	476.579987	-17.303007	76.994896	566.083252	141.526993	93.702812	401.973236	-43.218719	1404.534424	448.315247	259.177368	1392.361328	353.565094	116.125664	1381.245483	333.047729	102.160309	1643.852783	431.152588	-133.815842	1126.779663	498.795074	317.566345	1118.459839	327.605713	-134.011749	882.298767	379.565613	325.392426	862.841919	363.365814	105.168427	1022.226624	-654.043213	168.376480	855.637329	-626.334106	-29.483774
349.944946	9.229159	926.848816	384.767120	189.953781	918.142639	449.107452	-20.222469	495.212982	513.370361	173.223877	483.517853	476.603729	-17.307325	76.978233	566.130371	141.559921	93.711433	402.033081	-43.260757	1404.562134	448.390869	259.112091	1392.348999	353.587250	116.095940	1381.275513	333.011597	102.067520	1643.828125	431.126099	-133.895798	1126.778198	498.833099	317.506104	1118.477051	327.495880	-134.040894	882.348450	379.583893	325.299866	862.860291	363.426392	105.154816	1022.263489	-653.673401	168.466492	855.617859	-625.976746	-29.396685
349.972382	9.188730	926.899109	384.842010	189.846634	918.153564	449.059296	-20.251026	495.219910	513.396484	173.189377	483.525299	476.589386	-17.321011	77.009567	566.172668	141.593521	93.717834	402.093445	-43.298237	1404.584595	448.429474	259.067596	1392.369019	353.645142	116.042870	1381.312134	332.958710	102.027046	1643.836914	431.095551	-133.943726	1126.790161	498.840820	317.435089	1118.474854	327.379669	-134.073364	882.417480	379.588226	325.207001	862.873047	363.482300	105.104881	1022.292969	-653.292969	168.606766	855.641296	-625.635254	-29.278488
350.015350	9.186128	926.937317	384.899567	189.818756	918.186462	449.046204	-20.290983	495.283691	513.433960	173.188370	483.525909	476.579956	-17.324202	77.047310	566.112244	141.581696	93.701805	402.099487	-43.311859	1404.633179	448.430695	259.041046	1392.407227	353.853851	115.859169	1381.315186	332.913422	101.995193	1643.850708	431.059082	-133.985657	1126.860962	498.845917	317.368591	1118.482422	327.261322	-134.096985	882.494141	379.601624	325.093414	862.899536	363.543518	105.091606	1022.328857	-652.893433	168.703613	855.651978	-625.247253	-29.130762
350.069397	9.139660	926.952209	384.992645	189.776459	918.220032	449.036469	-20.332476	495.313263	513.431641	173.166458	483.551453	476.566162	-17.351423	77.107910	566.075745	141.571579	93.712257	402.113708	-43.368267	1404.674561	448.471527	258.993958	1392.424072	353.902069	115.817612	1381.348267	332.865540	102.014511	1643.868286	430.996429	-134.017166	1126.884399	498.832428	317.315063	1118.517944	327.119934	-134.131302	882.568298	379.620300	325.167450	862.879272	363.610657	105.038849	1022.353271	-652.482727	168.830444	855.652893	-624.865967	-28.979288
350.117798	9.123213	926.960327	385.059479	189.780914	918.244873	449.032135	-20.326496	495.294434	513.518799	173.171997	483.582825	476.532928	-17.361452	77.093254	566.080688	141.589111	93.705498	402.160278	-43.400986	1404.690430	448.496735	258.939911	1392.454346	353.948883	115.768723	1381.352539	332.826263	101.970200	1643.864746	430.965515	-134.037354	1126.885986	498.841583	317.225250	1118.536621	326.995117	-134.161087	882.602905	379.636353	325.089081	862.904785	363.665527	105.023903	1022.370117	-652.074219	168.896500	855.645508	-624.449890	-28.861710
350.194519	9.102522	926.933350	385.142914	189.749710	918.258484	449.096924	-20.364820	495.289368	513.542114	173.115997	483.583679	476.557251	-17.359364	77.061005	565.846863	141.411148	93.696655	402.181702	-43.474163	1404.673706	448.520142	258.878510	1392.454712	354.003815	115.719025	1381.353760	332.783508	101.966896	1643.829834	430.932373	-134.080765	1126.860229	498.881897	317.164459	1118.558594	326.880859	-134.185333	882.606873	379.651855	324.987213	862.916565	363.731812	104.978722	1022.364014	-651.640198	168.988190	855.627075	-624.008301	-28.837824
350.240387	9.066409	926.888306	385.215332	189.742233	918.257813	449.188660	-20.407864	495.236603	513.644165	173.095474	483.579681	476.603943	-17.382008	77.005051	566.118652	141.585373	93.700966	402.256775	-43.533905	1404.654907	448.611206	258.826996	1392.469238	354.060425	115.653397	1381.326416	332.764801	101.877327	1643.785400	430.927277	-134.130600	1126.797485	498.938019	317.079712	1118.546631	326.760101	-134.197708	882.594116	379.684875	324.892334	862.934509	363.795776	104.931297	1022.342773	-651.193237	169.062393	855.564453	-623.567993	-28.815208
350.285858	9.023663	926.887329	385.279938	189.714890	918.257568	449.282654	-20.434435	495.197968	513.681274	173.009567	483.610626	476.634674	-17.382650	76.982307	566.072083	141.498993	93.675407	402.344574	-43.608364	1404.635132	448.731506	258.744019	1392.467285	353.924164	115.726448	1381.352173	332.793274	101.811569	1643.735596	430.913940	-134.174561	1126.735352	499.020996	317.001282	1118.549561	326.677338	-134.225937	882.577698	379.718201	324.614227	862.982971	363.863953	104.893250	1022.342834	-650.742126	169.164017	855.542542	-623.130432	-28.776737
350.343506	8.987291	926.874084	385.371857	189.657959	918.263855	449.384277	-20.433887	495.199066	513.737427	172.943649	483.583832	476.653900	-17.392632	76.973465	566.134827	141.532562	93.649414	402.334076	-43.674702	1404.622681	448.793762	258.647797	1392.461304	353.970673	115.677254	1381.372803	332.717834	101.792397	1643.736938	430.900970	-134.203827	1126.732178	499.090179	316.938538	1118.541260	326.585632	-134.230011	882.615967	379.760681	324.510834	862.983582	363.932159	104.838463	1022.339539	-650.287231	169.215073	855.514038	-622.706848	-28.726604
350.400055	8.960376	926.896301	385.438904	189.635223	918.289001	449.462250	-20.460121	495.221832	513.807312	172.938889	483.622803	476.661469	-17.382164	76.999130	566.064026	141.464676	93.635780	402.377441	-43.728146	1404.625610	448.882111	258.600555	1392.466919	354.007599	115.653252	1381.392090	332.691162	101.772293	1643.743286	430.868073	-134.251251	1126.731689	499.142426	316.858398	1118.541260	326.480255	-134.234268	882.634766	379.780518	324.406616	863.008911	364.001007	104.810753	1022.363647	-649.833984	169.277603	855.508057	-622.302979	-28.652420
350.501038	8.944334	926.911194	385.566406	189.594742	918.305847	449.520264	-20.468569	495.290619	513.875671	172.894928	483.623383	476.632751	-17.375853	77.012390	566.152161	141.523346	93.636658	402.395020	-43.774307	1404.668701	448.934784	258.533234	1392.481201	354.053284	115.601028	1381.423828	332.668274	101.748085	1643.758789	430.847931	-134.274857	1126.742920	499.192566	316.759094	1118.548462	326.400085	-134.214981	882.700623	379.809357	324.313721	863.020020	364.096100	104.786438	1022.378540	-649.422729	169.360947	855.498230	-621.950745	-28.529634
350.575409	8.897428	926.942322	385.667267	189.502960	918.320068	449.627167	-20.505306	495.352509	513.939514	172.856445	483.614319	476.656036	-17.375546	77.043839	566.123169	141.506989	93.639572	402.400543	-43.838223	1404.691895	448.992249	258.476074	1392.518311	354.100800	115.585754	1381.451294	332.645966	101.720360	1643.774292	430.827484	-134.312607	1126.773804	499.228027	316.652679	1118.560791	326.346375	-134.229584	882.726868	379.857422	324.225037	863.044678	364.178070	104.729424	1022.400330	-648.979187	169.425247	855.487915	-621.548401	-28.475180
350.704651	8.861318	926.946655	385.795380	189.439102	918.340820	449.693817	-20.517603	495.327606	514.019470	172.846359	483.633759	476.667511	-17.380077	77.032677	566.140381	141.506317	93.616592	402.381561	-43.860786	1404.696777	449.035583	258.427063	1392.525757	354.336670	115.388405	1381.428345	332.630310	101.684967	1643.786621	430.811615	-134.372421	1126.783203	499.295746	316.557678	1118.585205	326.307526	-134.227463	882.746948	379.892670	324.131805	863.081665	364.286835	104.675072	1022.412292	-648.543884	169.529526	855.496704	-621.130005	-28.415817
350.808105	8.821622	926.943542	385.924500	189.388580	918.354248	449.799866	-20.576067	495.327454	514.106567	172.834183	483.629395	476.697357	-17.440323	77.023621	566.162476	141.539444	93.595825	402.420685	-43.950645	1404.709473	449.137787	258.347992	1392.563843	354.218842	115.469246	1381.472656	332.627228	101.690498	1643.783203	430.800537	-134.429306	1126.769165	499.371124	316.467163	1118.599976	326.280670	-134.237747	882.734192	379.958527	324.036987	863.092834	364.385468	104.625099	1022.417053	-648.103516	169.576996	855.456726	-620.717041	-28.388395
350.906708	8.758479	926.924622	386.066528	189.340118	918.366333	449.877838	-20.620972	495.269135	514.148682	172.765701	483.618347	476.693207	-17.444403	76.983147	566.203491	141.538101	93.580101	402.451141	-44.021748	1404.701172	449.219025	258.252228	1392.596436	354.277283	115.405327	1381.467285	332.611877	101.649590	1643.768555	430.789490	-134.477417	1126.746948	499.445313	316.323792	1118.628906	326.276093	-134.252625	882.715942	380.021088	324.071289	863.067871	364.499115	104.554016	1022.414185	-647.645935	169.641922	855.410339	-620.286011	-28.414782
351.028534	8.712859	926.907959	386.214844	189.272415	918.378662	449.987549	-20.637777	495.238556	514.257629	172.739380	483.604797	476.743134	-17.471403	76.937050	566.195923	141.522659	93.538811	402.466522	-44.083599	1404.704712	449.312500	258.200073	1392.643066	354.312653	115.322739	1381.476074	332.621765	101.608566	1643.770264	430.769653	-134.543259	1126.730591	499.556580	316.205322	1118.670654	326.278015	-134.245163	882.701355	380.107391	323.968445	863.111145	364.622284	104.484901	1022.412231	-647.185242	169.621353	855.345947	-619.897522	-28.409920
351.149109	8.704645	926.921692	386.368408	189.189072	918.413635	450.090118	-20.687603	495.244324	514.313599	172.714996	483.609833	476.770294	-17.465321	76.930519	566.182922	141.506821	93.539436	402.455902	-44.142136	1404.736328	449.389648	258.134125	1392.681274	354.357117	115.276611	1381.498047	332.616638	101.559624	1643.794678	430.765320	-134.581543	1126.768188	499.658142	316.114868	1118.694702	326.278931	-134.250793	882.727478	380.200287	323.863220	863.160889	364.751831	104.431877	1022.436646	-646.739624	169.622192	855.323792	-619.451294	-28.426771
351.256226	8.650828	926.946045	386.508881	189.116547	918.432251	450.177155	-20.723309	495.300903	514.401855	172.677612	483.578949	476.756989	-17.468817	76.947754	566.156738	141.479416	93.512817	402.480194	-44.202953	1404.779175	449.444031	258.068481	1392.718750	354.393005	115.212944	1381.529175	332.630157	101.593658	1643.842896	430.770630	-134.628830	1126.788330	499.768250	316.015778	1118.734741	326.303864	-134.236160	882.771118	380.298218	323.772430	863.194458	364.879791	104.372383	1022.458130	-646.266846	169.693954	855.325134	-619.031311	-28.351437
351.395020	8.621243	926.976440	386.672913	189.036407	918.454956	450.231476	-20.675390	495.312744	514.499390	172.652481	483.589386	476.737366	-17.453125	76.938232	566.131775	141.469086	93.496552	402.470154	-44.252651	1404.837036	449.502686	257.993439	1392.744019	354.424591	115.178833	1381.555542	332.657837	101.596207	1643.886230	430.781464	-134.671356	1126.858521	499.871124	315.916565	1118.751221	326.342407	-134.192413	882.792480	380.409332	323.666260	863.228271	365.005951	104.328735	1022.483032	-645.832642	169.754089	855.338867	-618.618652	-28.288393
351.519043	8.575035	926.998962	386.832855	188.947220	918.475464	450.327087	-20.713850	495.335663	514.587830	172.637268	483.534760	476.742096	-17.443430	76.975006	566.086670	141.439545	93.485992	402.471313	-44.317680	1404.875488	449.552155	257.908478	1392.778687	354.430817	115.166519	1381.568481	332.695801	101.617249	1643.936523	430.793854	-134.721512	1126.913818	499.980835	315.872803	1118.787720	326.419128	-134.167755	882.832886	380.540466	323.594269	863.259521	365.122437	104.269180	1022.503113	-645.362732	169.777542	855.322632	-618.179321	-28.283415
351.702423	8.534439	927.009338	387.016510	188.851532	918.492737	450.365692	-20.686447	495.350647	514.658813	172.601822	483.527039	476.748291	-17.440254	76.979568	566.083862	141.432312	93.471657	402.449615	-44.379543	1404.918579	449.572083	257.852753	1392.801636	354.485016	115.105202	1381.569458	332.739349	101.651268	1643.991943	430.813416	-134.775253	1126.962158	500.074951	315.806244	1118.812012	326.484528	-134.157654	882.856018	380.688324	323.496796	863.292786	365.264923	104.206863	1022.514893	-644.897827	169.825699	855.301514	-617.707825	-28.314085
351.850525	8.518311	927.015564	387.178772	188.825638	918.527039	450.418915	-20.726910	495.301086	514.790466	172.598312	483.534058	476.735352	-17.442358	76.954872	565.987000	141.368423	93.443085	402.465668	-44.459026	1404.940430	449.577789	257.799072	1392.852539	354.510498	115.015297	1381.570313	332.788208	101.659882	1644.052002	430.820740	-134.815704	1126.989990	500.187134	315.745270	1118.877197	326.553955	-134.159210	882.841858	380.860565	323.409027	863.318054	365.406006	104.173706	1022.535278	-644.425903	169.836609	855.260803	-617.279175	-28.305325
352.001434	8.437172	927.009949	387.336761	188.766098	918.546448	450.460907	-20.759825	495.283875	514.906921	172.590973	483.544312	476.690918	-17.448994	76.928986	566.011780	141.357361	93.403374	402.461090	-44.534401	1404.951904	449.574585	257.735840	1392.920898	354.544495	114.924889	1381.560303	332.853882	101.684341	1644.099365	430.848358	-134.850266	1126.989990	500.305725	315.703827	1118.956055	326.636688	-134.174316	882.824829	381.028107	323.304382	863.376648	365.544189	104.092171	1022.542114	-643.916260	169.856522	855.246826	-616.806396	-28.281919
352.131348	8.415945	927.001282	387.475769	188.739502	918.579285	450.523132	-20.785664	495.243591	514.979797	172.505371	483.548279	476.730133	-17.461258	76.898781	565.966614	141.298172	93.380142	402.464142	-44.609020	1404.957031	449.575867	257.659058	1392.978638	354.561523	114.822815	1381.581421	332.926483	101.727173	1644.178589	430.888153	-134.888199	1126.967041	500.418243	315.628357	1119.047607	326.737549	-134.164917	882.807007	381.207123	323.225922	863.401123	365.670258	104.047371	1022.554993	-643.459534	169.883850	855.212097	-616.359985	-28.303423
352.253418	8.369683	927.018982	387.615051	188.686096	918.610718	450.592072	-20.807451	495.222076	515.083496	172.455841	483.558105	476.727386	-17.454140	76.889923	566.160767	141.425797	93.371384	402.475281	-44.687927	1404.942871	449.559387	257.582764	1393.043335	354.590942	114.716171	1381.593872	333.008575	101.794510	1644.253662	430.951752	-134.929932	1126.953857	500.562561	315.608704	1119.160522	326.856293	-134.163147	882.769348	381.426575	322.992432	863.505981	365.807220	103.989334	1022.580261	-642.990784	169.845596	855.202881	-615.896057	-28.290728
352.375885	8.312729	927.046692	387.780060	188.617340	918.627808	450.676514	-20.793842	495.220947	515.148132	172.374390	483.558502	476.741943	-17.442806	76.849915	566.191467	141.401566	93.335861	402.536011	-44.802654	1404.946777	449.564575	257.469696	1393.078613	354.618835	114.636887	1381.614624	333.120087	101.872101	1644.336670	431.047668	-134.961838	1126.942017	500.678619	315.547760	1119.256836	326.979980	-134.136597	882.738647	381.639038	322.910675	863.525574	365.941681	103.935501	1022.601807	-642.464722	169.903061	855.184814	-615.366394	-28.309029
352.537567	8.256959	927.076843	387.958740	188.588333	918.672302	450.808228	-20.804247	495.227814	515.256958	172.356583	483.545593	476.792786	-17.447828	76.865715	566.264648	141.420334	93.344688	402.555542	-44.894478	1404.928589	449.581116	257.374786	1393.150513	354.661987	114.523270	1381.632935	333.212952	101.956856	1644.426270	431.138458	-135.025620	1126.941162	500.745880	315.451385	1119.340698	327.107056	-134.126678	882.718445	381.633270	322.867828	863.737610	366.082642	103.890450	1022.638062	-641.944397	170.014679	855.206299	-614.813232	-28.328300
352.676422	8.198294	927.113098	388.128723	188.471054	918.700378	450.899963	-20.829002	495.263702	515.304321	172.334991	483.532837	476.810120	-17.444294	76.906326	566.215393	141.401443	93.340141	402.574066	-44.998444	1404.929810	449.566193	257.260193	1393.219238	354.684814	114.430824	1381.642212	333.305969	102.062607	1644.508545	431.256653	-135.078339	1126.924805	500.856018	315.437775	1119.473022	327.234802	-134.118347	882.689697	382.111603	322.917877	863.557861	366.211456	103.814461	1022.668518	-641.435120	170.135941	855.235535	-614.298035	-28.276037
352.857605	8.111506	927.133911	388.339111	188.440765	918.744263	451.041779	-20.889950	495.269165	515.383667	172.325241	483.536713	476.822784	-17.466877	76.889977	566.223511	141.402954	93.305290	402.608032	-45.122093	1404.917480	449.569458	257.157349	1393.286133	354.715546	114.326164	1381.646851	333.397217	102.151245	1644.598633	431.347839	-135.141037	1126.905151	500.944794	315.397125	1119.573242	327.392670	-134.130447	882.623718	382.397919	322.889587	863.577576	366.367493	103.749832	1022.699463	-640.907715	170.244202	855.243774	-613.800110	-28.216558
352.995758	8.049454	927.132141	388.500275	188.389435	918.767090	451.144196	-20.963226	495.290741	515.452698	172.324051	483.533997	476.820801	-17.497822	76.902924	566.187744	141.385452	93.288124	402.635529	-45.239109	1404.906860	449.566925	257.064789	1393.365356	354.738953	114.230453	1381.674316	333.486542	102.245483	1644.672729	431.466034	-135.192291	1126.882690	501.024567	315.340393	1119.666870	327.552063	-134.113861	882.580017	382.640289	322.839050	863.618103	366.493500	103.684425	1022.709473	-640.412842	170.326080	855.247620	-613.304077	-28.184622
353.165283	7.984725	927.127197	388.673859	188.330048	918.771423	451.267975	-20.977592	495.261169	515.499634	172.272202	483.501129	476.819061	-17.501358	76.883949	566.180603	141.369522	93.249443	402.655792	-45.356812	1404.900757	449.560547	256.959412	1393.418579	354.773132	114.128754	1381.668701	333.603821	102.331451	1644.750122	431.597931	-135.252350	1126.871704	501.143066	315.244507	1119.735229	327.726532	-134.142670	882.554504	382.894775	322.796051	863.654602	366.643829	103.621307	1022.708313	-639.908752	170.463089	855.220337	-612.808228	-28.163605
353.309204	7.965915	927.125122	388.821106	188.271255	918.782593	451.407410	-21.021843	495.231506	515.561401	172.189453	483.476044	476.873413	-17.486547	76.847023	566.063965	141.259659	93.221870	402.702301	-45.473320	1404.896606	449.615204	256.844604	1393.474243	354.808167	114.031776	1381.673462	333.712738	102.417374	1644.807007	431.755371	-135.271332	1126.832520	501.292297	315.178833	1119.830200	327.918518	-134.138046	882.490723	383.130920	322.617676	863.726807	366.795227	103.575356	1022.713501	-639.401001	170.555664	855.240234	-612.295044	-28.127335
353.472382	7.915632	927.136414	388.998108	188.214493	918.792664	451.554230	-21.030590	495.213379	515.601990	172.128418	483.440002	476.893127	-17.496790	76.805046	566.215210	141.332077	93.200531	402.709412	-45.516018	1404.889771	449.647675	256.778656	1393.508057	354.982300	113.836433	1381.645142	333.953735	102.471588	1644.777832	431.909698	-135.322983	1126.804077	501.421021	315.083496	1119.894409	328.111877	-134.142548	882.440552	383.372681	322.591980	863.746216	366.946960	103.526596	1022.723145	-638.615662	170.665970	855.042480	-611.746887	-28.136168
353.634766	7.888027	927.143433	389.136566	188.173050	918.820923	451.642944	-21.019508	495.194366	515.707581	172.105423	483.477203	476.916534	-17.489647	76.793076	566.336792	141.386154	93.199989	402.701660	-45.628468	1404.882324	449.647278	256.685913	1393.534668	355.001984	113.775703	1381.625244	334.114777	102.574242	1644.864502	432.072845	-135.349930	1126.822144	501.565338	314.984833	1119.959717	328.329956	-134.147079	882.412842	383.624359	322.552216	863.760132	367.089417	103.481735	1022.741028	-638.086670	170.639877	855.013733	-611.203125	-28.127806
353.836670	7.840776	927.153198	389.324371	188.065201	918.844177	451.762421	-21.044630	495.211731	515.750549	172.066696	483.476074	476.918793	-17.490263	76.807289	566.359619	141.370926	93.196167	402.703888	-45.719761	1404.890381	449.669250	256.608612	1393.592407	355.007690	113.681389	1381.613892	334.189880	102.726822	1644.921631	432.216980	-135.410675	1126.862793	501.819519	315.193268	1120.116821	328.583405	-134.167267	882.383667	383.888458	322.525238	863.785522	367.258057	103.403343	1022.756409	-637.516541	170.692230	854.996704	-610.661072	-28.117441
354.037384	7.798244	927.150024	389.499512	188.042236	918.865112	451.837158	-21.074821	495.202515	515.878296	172.108582	483.466431	476.919128	-17.496136	76.805450	566.376648	141.423126	93.200180	402.754272	-45.841282	1404.916260	449.695587	256.494232	1393.629517	354.831116	113.743919	1381.624756	334.400208	102.803635	1645.016479	432.365021	-135.473419	1126.871216	501.799652	314.832581	1120.060547	328.832031	-134.224899	882.337280	384.126740	322.633057	863.751343	367.401672	103.364685	1022.763733	-637.010071	170.740494	854.981873	-610.190063	-28.103537
354.209656	7.740132	927.148560	389.662140	187.994949	918.894775	451.965668	-21.095362	495.205780	515.927246	172.081299	483.447540	476.908630	-17.508371	76.790169	566.373474	141.423508	93.181908	402.741882	-45.940693	1404.903320	449.712250	256.400726	1393.681641	354.813934	113.628563	1381.585693	334.565369	102.924545	1645.110474	432.500305	-135.558609	1126.874756	501.944244	314.770050	1120.132690	329.101074	-134.258865	882.269592	384.356873	322.602722	863.755066	367.550751	103.297821	1022.777771	-636.511780	170.752701	854.957520	-609.725281	-28.115759
354.375000	7.669384	927.145996	389.797821	187.949417	918.898193	452.052399	-21.110334	495.195099	515.986328	172.042419	483.419220	476.918427	-17.518454	76.765816	566.358154	141.395248	93.159279	402.738708	-46.057487	1404.891968	449.735291	256.300262	1393.719360	354.775940	113.490257	1381.544067	334.680664	103.092255	1645.151367	432.647583	-135.626816	1126.861816	502.082153	314.711456	1120.208862	329.380035	-134.318298	882.220764	384.583282	322.597260	863.790527	367.693970	103.236313	1022.778076	-636.002258	170.767426	854.920410	-609.205200	-28.145506
354.520782	7.598578	927.148560	389.951721	187.912537	918.927368	452.182678	-21.146021	495.155121	516.098938	172.048294	483.407440	476.940491	-17.514915	76.733871	566.439148	141.433426	93.115326	402.704224	-46.165409	1404.865479	449.735931	256.172546	1393.781006	354.950043	113.227638	1381.463989	334.864258	103.234962	1645.260742	432.775299	-135.714020	1126.816162	502.246704	314.649017	1120.312622	329.656799	-134.403534	882.138245	384.836823	322.588440	863.827332	367.838623	103.167931	1022.794495	-635.271362	170.970200	854.941162	-608.636902	-28.124622
354.628845	7.538815	927.159180	390.070526	187.837250	918.938782	452.271729	-21.158550	495.154694	516.130737	171.940811	483.389496	476.927246	-17.507113	76.717384	566.409424	141.368698	93.060081	402.693329	-46.345768	1404.832764	449.808472	256.010742	1393.835815	354.735596	113.237061	1381.530273	335.106445	103.346146	1645.344482	432.907562	-135.824783	1126.800537	502.418762	314.588745	1120.398682	329.943298	-134.421295	882.073975	385.082550	322.449127	863.952820	367.957214	103.099709	1022.805786	-634.602539	171.092026	854.960693	-608.080078	-28.165064
354.899872	7.252030	927.176208	390.450317	187.153137	918.702148	452.467712	-21.249678	495.187836	516.175781	171.909180	483.281799	476.979553	-17.517813	76.708565	566.402954	141.359863	93.068649	402.644928	-46.488174	1404.821045	449.861084	255.848862	1393.897583	354.726959	113.123756	1381.554199	335.285858	103.494827	1645.440552	433.029144	-135.938248	1126.797852	502.560883	314.513428	1120.530273	330.227783	-134.485413	881.997681	385.318298	322.448975	864.013306	368.179962	102.789146	1022.681763	-633.973694	171.215439	854.986328	-607.550110	-28.147722
354.933929	7.433352	927.182434	390.390808	187.684494	918.992554	452.497681	-21.159409	495.176331	516.306458	171.970154	483.384369	476.900543	-17.511297	76.727768	566.467590	141.415939	93.074448	402.574249	-46.630581	1404.811523	449.892395	255.708252	1393.988159	354.722900	113.000946	1381.577271	335.389740	103.705589	1645.544922	433.150146	-136.079269	1126.795532	502.668976	314.395020	1120.666870	330.535706	-134.520645	881.920715	385.557892	322.605164	864.019104	368.223358	102.964584	1022.842529	-633.934692	170.637848	854.878967	-607.189453	-28.333595
355.082794	7.405184	927.180847	390.538147	187.654510	919.041260	452.600098	-21.182398	495.197876	516.326660	171.944122	483.360229	476.933441	-17.528763	76.716652	566.439941	141.409775	93.081390	402.489197	-46.770985	1404.809082	449.941071	255.572800	1394.075928	354.725250	112.912582	1381.592407	335.635681	103.792770	1645.656250	433.245087	-136.188980	1126.802979	502.826721	314.324860	1120.788574	330.848846	-134.594452	881.813843	385.793121	322.486176	864.138367	368.345093	102.912865	1022.866211	-632.773926	171.344971	855.052124	-606.455872	-28.120121
355.249878	7.352143	927.190247	390.717194	187.591934	919.090271	452.709045	-21.215672	495.200775	516.413208	171.958557	483.373718	476.931244	-17.520620	76.720406	566.477661	141.394638	93.085587	402.401459	-46.895363	1404.801392	450.017517	255.429260	1394.145996	354.747406	112.807426	1381.616211	335.750244	103.978554	1645.725464	433.357178	-136.337433	1126.817749	502.953339	314.224640	1120.888550	331.166565	-134.669693	881.723083	386.015930	322.645752	864.140259	368.487579	102.839706	1022.894836	-632.070923	171.447815	855.067322	-605.846252	-28.155661
355.379761	7.313215	927.192444	390.858276	187.506241	919.111633	452.820770	-21.216558	495.162018	516.455750	171.909546	483.363831	476.923981	-17.533039	76.695229	566.500366	141.406204	93.092529	402.350433	-47.013523	1404.781860	450.119751	255.299469	1394.202393	354.768829	112.710442	1381.607666	335.946533	104.118561	1645.788696	433.462219	-136.470261	1126.805542	503.105042	314.109070	1120.988647	331.503479	-134.761154	881.631531	386.227814	322.668030	864.196899	368.599792	102.773033	1022.905823	-631.507263	171.422623	855.073853	-605.241028	-28.286652
355.472137	7.234953	927.216492	390.988953	187.455460	919.150452	452.947662	-21.302227	495.173035	516.558167	171.900482	483.332855	476.946289	-17.541389	76.669579	566.558777	141.404007	93.075195	402.270569	-47.111546	1404.768677	450.222229	255.175232	1394.244507	354.817383	112.601418	1381.603516	336.120880	104.234886	1645.860962	433.566803	-136.616287	1126.817139	503.291168	313.976105	1121.042969	331.852234	-134.863235	881.534912	386.427673	322.666962	864.262268	368.708038	102.701111	1022.937439	-630.892578	171.505829	855.079529	-604.686584	-28.274548
355.569763	7.178213	927.221985	391.117828	187.382813	919.168640	453.058502	-21.313631	495.195831	516.611877	171.848877	483.310760	476.949890	-17.538406	76.633255	566.514832	141.359116	93.032303	402.180786	-47.221493	1404.782471	450.323120	255.037842	1394.264771	354.834412	112.542465	1381.627319	336.318268	104.328918	1645.957275	433.654266	-136.740494	1126.856934	503.484039	313.864227	1121.110962	332.154327	-134.975891	881.488281	386.582245	322.509888	864.383179	368.811676	102.632538	1022.949097	-630.294556	171.537750	855.087036	-604.132813	-28.265451
355.651794	7.120652	927.243958	391.255035	187.301010	919.186279	453.171173	-21.359783	495.188385	516.664185	171.820435	483.285339	476.966797	-17.563503	76.636024	566.531677	141.375046	93.012520	402.082764	-47.313522	1404.814453	450.418732	254.925247	1394.291260	354.861420	112.469185	1381.633667	336.458679	104.392166	1646.031494	433.710175	-136.908585	1126.920044	503.774872	314.028717	1121.244873	332.475006	-135.071335	881.438782	386.770477	322.508789	864.442322	368.914154	102.568756	1022.968262	-629.703064	171.413223	855.061401	-603.508423	-28.375969
355.742645	7.120018	927.235291	391.383850	187.210968	919.207581	453.236145	-21.361044	495.211243	516.752441	171.809372	483.279297	477.014435	-17.576424	76.652779	566.523682	141.366501	93.002968	402.000214	-47.387913	1404.842407	450.586578	254.758377	1394.290283	354.916412	112.422531	1381.654907	336.616547	104.535820	1646.138550	433.791779	-137.027802	1126.990112	503.852051	313.617554	1121.151123	332.791107	-135.159378	881.420105	386.948730	322.691650	864.400635	369.019379	102.511337	1022.974976	-629.066284	171.311157	855.009888	-602.910156	-28.469919
355.806854	7.073704	927.250977	391.524139	187.106064	919.228882	453.325897	-21.416660	495.235657	516.797485	171.726395	483.257324	477.001190	-17.575979	76.642601	566.518799	141.340118	92.982574	401.873810	-47.419800	1404.877319	450.596008	254.766739	1394.339478	355.170135	112.212906	1381.622070	336.734253	104.673759	1646.237549	433.845154	-137.148956	1127.070557	504.012848	313.491028	1121.171875	333.098236	-135.282623	881.387451	387.119873	322.676788	864.427246	369.104065	102.439735	1022.992493	-628.342285	171.410095	855.040833	-602.265503	-28.467167
355.909241	7.051402	927.227234	391.687012	187.032181	919.255676	453.360626	-21.443605	495.226837	516.853577	171.663330	483.260712	477.008301	-17.575891	76.649338	566.547241	141.349609	93.015831	401.848511	-47.490383	1404.908813	450.751404	254.642288	1394.367065	355.037628	112.320518	1381.672119	336.914886	104.725937	1646.302002	433.908142	-137.258926	1127.135986	504.218811	313.363220	1121.183594	333.391113	-135.402100	881.354553	387.304291	322.667084	864.431091	369.209961	102.372002	1022.993835	-627.724304	171.392685	855.029480	-601.629333	-28.465622
355.978699	7.039017	927.238586	391.843750	186.975784	919.292358	453.425171	-21.464249	495.219269	516.947083	171.633362	483.290833	477.023254	-17.592196	76.638535	566.555542	141.333405	93.007088	401.795135	-47.558250	1404.943359	450.864410	254.582504	1394.381714	355.115021	112.284760	1381.675171	337.072479	104.757027	1646.342773	433.966278	-137.392303	1127.197266	504.391571	313.244049	1121.203735	333.675842	-135.531830	881.321472	387.485413	322.648376	864.434265	369.305786	102.330513	1023.017456	-626.981262	171.415405	855.002136	-600.929382	-28.498072
356.032104	7.001511	927.247864	391.972473	186.928223	919.313477	453.473572	-21.512224	495.228851	516.954102	171.562912	483.284912	477.023285	-17.613541	76.640274	566.507080	141.288879	93.004555	401.746674	-47.611279	1404.961914	451.001221	254.510361	1394.403809	355.188354	112.256439	1381.693481	337.217468	104.775490	1646.371094	434.008575	-137.522781	1127.256226	504.559937	313.162994	1121.203125	333.929871	-135.678406	881.303833	387.691437	322.635651	864.449158	369.389099	102.285179	1023.032410	-626.266296	171.355576	854.958069	-600.246643	-28.556702
356.050446	6.947179	927.254944	392.091339	186.853333	919.325562	453.504669	-21.557261	495.235046	517.055237	171.529510	483.297943	477.070740	-17.640572	76.626854	566.523743	141.265381	92.994827	401.709137	-47.678886	1404.975464	451.118195	254.413651	1394.398560	355.265015	112.223335	1381.694824	337.372589	104.788315	1646.387451	434.035339	-137.628250	1127.288818	504.709442	313.077209	1121.213867	334.166321	-135.831268	881.248840	387.643219	322.637085	864.649597	369.456451	102.221237	1023.041931	-625.551208	171.398376	854.912415	-599.572083	-28.545765
356.079285	6.925664	927.257507	392.201935	186.789886	919.321716	453.536011	-21.615217	495.211243	517.083801	171.468704	483.292725	477.092651	-17.649214	76.615715	566.459229	141.223190	92.950294	401.663696	-47.732761	1404.954712	451.196167	254.366821	1394.408203	355.516083	112.019501	1381.648926	337.581268	104.864845	1646.426025	434.056274	-137.764420	1127.308105	504.874756	313.014496	1121.237549	334.342773	-135.973694	881.206726	387.834442	322.604218	864.671814	369.530273	102.184830	1023.041138	-624.864014	171.345322	854.819397	-598.883240	-28.641270
356.086243	6.903393	927.237671	392.279236	186.750565	919.336975	453.590912	-21.677702	495.238190	517.162170	171.392349	483.278442	477.076080	-17.650431	76.599968	566.517822	141.228424	92.933624	401.672241	-47.823242	1404.933716	451.378876	254.242050	1394.414063	355.401794	112.126556	1381.690186	337.709015	104.900528	1646.431763	434.078796	-137.913727	1127.326538	505.085754	312.940094	1121.266602	334.528778	-136.108978	881.170288	388.254669	322.550568	864.477722	369.582916	102.134811	1023.040344	-624.085876	171.299622	854.737610	-598.138611	-28.662321
356.081085	6.870946	927.245483	392.363007	186.677017	919.335876	453.619019	-21.699987	495.229340	517.207458	171.284546	483.292847	477.105591	-17.674299	76.609749	566.523743	141.201157	92.900566	401.685364	-47.890034	1404.932129	451.529510	254.154419	1394.416260	355.464569	112.079727	1381.692871	337.752777	104.865532	1646.446411	434.101044	-138.030380	1127.327148	505.294159	312.877411	1121.289551	334.669922	-136.247711	881.130920	388.421936	322.335358	864.520569	369.634094	102.087845	1023.043945	-623.335754	171.355484	854.702148	-597.459839	-28.639980
356.067871	6.851414	927.237122	392.431519	186.614609	919.354614	453.640869	-21.755846	495.232208	517.229370	171.189621	483.273529	477.124695	-17.671551	76.598518	566.508789	141.183212	92.893929	401.671051	-47.974014	1404.910767	451.691833	254.057816	1394.424194	355.543701	112.026741	1381.701904	337.999847	105.063156	1646.359375	434.119080	-138.150772	1127.334595	505.396576	312.717590	1121.296265	334.801178	-136.382339	881.078796	388.387024	322.515259	864.689331	369.667358	102.034134	1023.050049	-622.518799	171.419876	854.688110	-596.686035	-28.644304
356.100769	6.828503	927.231201	392.536346	186.563049	919.366333	453.679810	-21.807329	495.246918	517.373779	171.165817	483.292664	477.140442	-17.677231	76.628609	566.554565	141.203445	92.898827	401.659698	-48.013870	1404.892700	451.819794	253.970337	1394.434692	355.831573	111.819359	1381.659424	337.917755	104.865021	1646.469116	434.136078	-138.261017	1127.356079	505.606628	312.637512	1121.337158	334.885071	-136.495178	881.046631	388.805664	322.435577	864.524597	369.727600	101.991501	1023.052856	-621.682007	171.356812	854.633911	-595.852844	-28.727465
356.150360	6.839882	927.237183	392.629913	186.520645	919.395569	453.687836	-21.839199	495.244659	517.371460	171.096451	483.289063	477.158997	-17.707272	76.623489	566.544922	141.166199	92.910416	401.662292	-48.083206	1404.911011	451.975800	253.878967	1394.485229	355.932220	111.784119	1381.649414	338.020233	104.857498	1646.477051	434.118439	-138.374329	1127.376709	505.784668	312.522980	1121.387817	334.945007	-136.611450	881.033203	389.016754	322.383514	864.546448	369.799011	101.965851	1023.070984	-620.858826	171.363861	854.615356	-595.045288	-28.737217
356.151978	6.801400	927.252014	392.707977	186.457047	919.408508	453.688232	-21.848232	495.255554	517.424255	171.079208	483.280823	477.155304	-17.709112	76.626427	566.532654	141.163589	92.895264	401.724121	-48.181725	1404.924561	452.161896	253.783951	1394.503296	355.829834	111.888237	1381.749756	338.156555	104.893372	1646.468018	434.122253	-138.511383	1127.393921	505.960114	312.415527	1121.380859	335.003448	-136.716965	881.039368	389.225250	322.317413	864.549988	369.838715	101.918594	1023.084656	-620.064941	171.430771	854.573608	-594.329834	-28.706930
356.149811	6.768291	927.249207	392.804108	186.347183	919.400024	453.668823	-21.888962	495.248383	517.454712	171.011108	483.281555	477.163422	-17.710939	76.628906	566.495667	141.124802	92.873146	401.735657	-48.215698	1404.916992	452.292023	253.729935	1394.505615	356.128662	111.723663	1381.689697	338.258362	104.887367	1646.464966	434.125977	-138.609436	1127.427368	506.160980	312.326019	1121.396362	335.005676	-136.829926	881.060120	389.426422	322.242889	864.562927	369.905792	101.850960	1023.079712	-619.212280	171.368332	854.536377	-593.498474	-28.811548
356.150330	6.750003	927.259705	392.854736	186.298599	919.397888	453.657928	-21.898478	495.228973	517.465515	170.918762	483.238708	477.167328	-17.709612	76.604523	566.499512	141.081482	92.839935	401.790497	-48.293583	1404.927612	452.487885	253.629028	1394.503906	356.051910	111.816368	1381.745117	338.369232	104.881889	1646.446533	434.130829	-138.707809	1127.421509	506.349213	312.241241	1121.381592	334.987488	-136.915375	881.066406	389.606781	322.176605	864.556030	369.965179	101.819855	1023.085327	-618.383179	171.240585	854.452637	-592.659973	-28.939766
356.146301	6.719225	927.248108	392.937286	186.198425	919.391113	453.679810	-21.904057	495.192383	517.498718	170.861389	483.207123	477.174500	-17.709297	76.617043	566.520996	141.071594	92.813904	401.837677	-48.354912	1404.914673	452.643616	253.559998	1394.491211	356.147797	111.782814	1381.755737	338.474182	104.840111	1646.439819	434.131073	-138.819839	1127.418701	506.546112	312.068024	1121.358276	334.924316	-137.008286	881.096863	389.798187	322.089966	864.524780	370.016968	101.753395	1023.076782	-617.565430	171.275711	854.399658	-591.890015	-28.930590
356.167511	6.655817	927.231384	393.010254	186.151947	919.387695	453.705658	-21.993774	495.204681	517.541321	170.844650	483.188019	477.206421	-17.714794	76.603317	566.540283	141.082565	92.812660	401.875427	-48.417862	1404.920410	452.769745	253.489670	1394.468994	356.261078	111.730995	1381.732910	338.582489	104.796791	1646.413086	434.115112	-138.899750	1127.435913	506.849335	312.222565	1121.452148	334.830841	-137.108841	881.126038	389.695343	321.859772	864.746887	370.074768	101.689682	1023.067688	-616.664734	171.291397	854.339539	-591.002625	-29.010244
356.214447	6.648852	927.229370	393.107758	186.084259	919.408752	453.732605	-22.022106	495.217438	517.566162	170.832993	483.204926	477.201569	-17.731108	76.611115	566.530334	141.085480	92.840912	401.904541	-48.476151	1404.948242	452.919586	253.400452	1394.463745	356.352905	111.678864	1381.737183	338.668304	104.756058	1646.409424	434.080109	-138.992142	1127.454346	506.885834	311.808350	1121.313843	334.738342	-137.196854	881.177551	389.889191	321.975281	864.694946	370.129120	101.646263	1023.076660	-615.753357	171.183868	854.277222	-590.111389	-29.109304
356.228912	6.577168	927.238647	393.184448	186.025665	919.417969	453.528015	-21.468758	495.187866	517.617249	170.835648	483.220398	477.044098	-17.688745	76.565941	566.532166	141.102448	92.854073	401.944763	-48.550995	1404.959106	453.071991	253.325317	1394.449951	356.475281	111.615532	1381.709961	338.761353	104.714447	1646.394043	434.035797	-139.096634	1127.471069	507.146362	311.736023	1121.348877	334.607269	-137.287567	881.229553	390.278564	321.657867	864.528015	370.182190	101.580795	1023.086304	-614.830261	171.254318	854.256592	-589.193726	-29.124838
356.280670	6.570707	927.233093	393.275116	185.987106	919.431946	453.740173	-22.073587	495.257813	517.615234	170.846298	483.216492	477.223053	-17.733942	76.650208	566.514038	141.099808	92.858330	401.981140	-48.595612	1404.977051	453.206421	253.238983	1394.462158	356.570251	111.568413	1381.731323	338.854431	104.666550	1646.407593	433.989655	-139.163406	1127.477905	507.325623	311.631866	1121.356812	334.479279	-137.376770	881.288330	390.470917	321.573090	864.542664	370.251434	101.549797	1023.090881	-613.901428	171.248062	854.198914	-588.292969	-29.236696
356.294220	6.536976	927.249451	393.332916	185.914230	919.450073	453.747406	-22.099110	495.262054	517.632874	170.848282	483.217407	477.228058	-17.739712	76.664101	566.526611	141.109222	92.875023	402.035156	-48.643936	1405.019653	453.350769	253.159073	1394.453125	356.671448	111.541130	1381.750122	338.956390	104.606560	1646.426025	433.943146	-139.244980	1127.509766	507.496857	311.506348	1121.372192	334.311310	-137.436966	881.340088	390.659760	321.477997	864.512024	370.303314	101.494446	1023.108948	-612.945679	171.222214	854.150513	-587.407043	-29.236511
356.310089	6.495546	927.270569	393.386047	185.827530	919.443115	453.746948	-22.111078	495.267822	517.620239	170.781174	483.202118	477.239227	-17.729258	76.652092	566.476196	141.062576	92.830269	402.097839	-48.709915	1405.023804	453.493195	253.093216	1394.448120	356.797150	111.505142	1381.778931	339.080780	104.547890	1646.431274	433.874786	-139.333023	1127.517090	507.627991	311.385437	1121.346680	334.156769	-137.473633	881.412292	390.881561	321.590546	864.471375	370.363129	101.443092	1023.116516	-611.982117	171.206680	854.067749	-586.463745	-29.305294
356.317474	6.488198	927.257690	393.413727	185.792038	919.441467	453.750366	-22.104576	495.250763	517.639099	170.791458	483.187714	477.212219	-17.705788	76.646339	566.500244	141.067398	92.823517	402.168610	-48.761330	1405.042969	453.625183	253.040741	1394.433350	356.889923	111.466064	1381.801758	339.216187	104.491982	1646.430908	433.811493	-139.394119	1127.503784	507.776520	311.290314	1121.338989	333.944824	-137.525299	881.481812	391.081512	321.515259	864.439880	370.403137	101.412163	1023.110718	-611.047424	171.158966	854.004395	-585.492981	-29.370462
356.327118	6.446880	927.253601	393.440735	185.724854	919.434998	453.782593	-22.108143	495.255829	517.647644	170.732666	483.178375	477.243469	-17.719990	76.643829	566.473389	141.052490	92.802200	402.234833	-48.844040	1405.046265	453.749115	252.948486	1394.390991	356.981506	111.414200	1381.801758	339.337708	104.418785	1646.425293	433.723053	-139.471329	1127.506226	507.905457	311.196747	1121.307251	333.722778	-137.555405	881.544189	391.244659	321.443665	864.419312	370.442078	101.356201	1023.106445	-610.076660	171.211746	853.961365	-584.586975	-29.352488
356.352814	6.394437	927.238098	393.486908	185.686554	919.425232	453.787689	-22.152533	495.221954	517.657593	170.722580	483.151062	477.243774	-17.710526	76.613098	566.527405	141.084213	92.798409	402.295288	-48.899242	1405.034302	453.877960	252.867004	1394.386230	357.082367	111.350021	1381.804810	339.454651	104.331818	1646.406982	433.630829	-139.555420	1127.484375	508.053955	311.141937	1121.305298	333.462738	-137.593658	881.582703	391.410248	321.347809	864.372375	370.480469	101.307236	1023.094116	-609.101013	171.176376	853.858276	-583.573975	-29.431664
356.333801	6.340503	927.234070	393.490936	185.662079	919.437866	453.806702	-22.179743	495.223145	517.677246	170.706573	483.172211	477.231995	-17.723991	76.604576	566.514526	141.084030	92.815071	402.356812	-48.980122	1405.037598	453.978760	252.796951	1394.365479	357.166473	111.270020	1381.793457	339.574585	104.238190	1646.404053	433.506287	-139.592880	1127.447266	508.185699	311.034424	1121.287598	333.196472	-137.676544	881.614136	391.610840	321.266846	864.359863	370.483093	101.256409	1023.099487	-608.024170	171.106796	853.749451	-582.572144	-29.503202
356.366364	6.281620	927.223206	393.542358	185.621292	919.440125	453.839325	-22.231722	495.242157	517.696411	170.706314	483.178314	477.245361	-17.736521	76.601959	566.550049	141.106339	92.834198	402.442322	-49.041950	1405.031738	454.197510	252.644974	1394.368042	357.264191	111.191322	1381.790405	339.696686	104.144005	1646.413818	433.397400	-139.687302	1127.422974	508.325562	310.940033	1121.286377	332.913116	-137.715240	881.629639	391.782074	321.175262	864.328369	370.516052	101.201073	1023.095093	-607.075623	171.134628	853.719177	-581.610168	-29.531654
356.392303	6.264750	927.219360	393.578400	185.581879	919.463257	453.842987	-22.247746	495.236816	517.749268	170.690796	483.180328	477.245789	-17.742517	76.612221	566.528503	141.100098	92.832932	402.499146	-49.120270	1405.024292	454.204163	252.629898	1394.382324	357.352844	111.115730	1381.805542	339.822571	104.041740	1646.427490	433.277252	-139.757980	1127.410645	508.440735	310.834076	1121.290527	332.628693	-137.744019	881.668335	391.945068	321.074402	864.330627	370.559296	101.156349	1023.106201	-606.059875	171.075287	853.665833	-580.575012	-29.515045
356.408051	6.248965	927.227234	393.600525	185.502975	919.462097	453.851318	-22.252008	495.250824	517.692932	170.642303	483.169586	477.280518	-17.745998	76.619858	566.483765	141.053680	92.833443	402.588043	-49.188889	1405.028442	454.311737	252.562729	1394.396362	357.448822	111.070488	1381.854004	339.967072	103.952797	1646.451660	433.165863	-139.796692	1127.376465	508.564301	310.715363	1121.300537	332.324524	-137.741806	881.713623	392.094818	320.979889	864.325867	370.584259	101.114815	1023.109497	-605.115845	170.793610	853.549988	-579.501221	-29.690489
356.424194	6.224855	927.229797	393.628937	185.435303	919.449158	453.851288	-22.256794	495.257996	517.691406	170.632446	483.185120	477.251495	-17.737505	76.608040	566.507813	141.070343	92.834244	402.642609	-49.257225	1405.035645	454.415131	252.486572	1394.405396	357.530243	111.022728	1381.886597	340.111908	103.851532	1646.487793	433.059631	-139.886688	1127.349121	508.676910	310.614105	1121.289795	332.052185	-137.735565	881.760193	392.229828	320.889069	864.330444	370.626923	101.074905	1023.104858	-604.264954	170.649933	853.453857	-578.584106	-29.729647
356.421906	6.169968	927.238708	393.639771	185.382965	919.444580	453.840881	-22.263155	495.253418	517.725769	170.632339	483.173706	477.270050	-17.721766	76.615471	566.501038	141.062943	92.802002	402.702850	-49.318935	1405.020142	454.523071	252.435745	1394.428711	357.615387	110.986900	1381.900269	340.258789	103.758133	1646.494141	432.950287	-139.919815	1127.318848	508.875427	310.702759	1121.369629	331.748444	-137.712814	881.798950	392.275635	320.615997	864.374084	370.652191	101.024712	1023.107788	-603.171875	170.659561	853.395691	-577.538940	-29.655609
356.425476	6.157495	927.226379	393.648804	185.340988	919.435974	453.863037	-22.321161	495.243469	517.765503	170.628525	483.177917	477.289856	-17.728230	76.609314	566.539612	141.098007	92.805702	402.777191	-49.374165	1405.025391	454.608124	252.360672	1394.450928	357.711884	110.920853	1381.901855	340.419464	103.661301	1646.511719	432.828888	-140.001068	1127.273193	508.915619	310.457642	1121.320557	331.444702	-137.710739	881.854980	392.368958	320.532074	864.373657	370.668427	100.994392	1023.097900	-601.993469	170.618103	853.271240	-576.358398	-29.780918
356.437805	6.089579	927.247131	393.676605	185.294006	919.442017	453.905792	-22.376345	495.238464	517.787476	170.586899	483.181396	477.290070	-17.727402	76.598801	566.520386	141.083771	92.799896	402.823761	-49.439411	1405.000488	454.692261	252.304428	1394.444092	357.796814	110.866325	1381.902954	340.582153	103.562378	1646.526489	432.695465	-140.031891	1127.223999	508.993774	310.387238	1121.310547	331.131714	-137.699356	881.916321	392.450409	320.443695	864.372803	370.692047	100.944130	1023.111084	-600.844910	170.786835	853.242676	-575.244141	-29.689447
356.437073	6.052627	927.232056	393.691467	185.262238	919.452881	453.939606	-22.410479	495.227539	517.824158	170.598618	483.194275	477.306946	-17.764441	76.602135	566.577698	141.123657	92.818336	402.891418	-49.524326	1404.989258	454.855286	252.162354	1394.443970	357.883362	110.777596	1381.904663	340.749146	103.445648	1646.537109	432.576569	-140.079102	1127.162476	509.105560	310.345703	1121.333862	330.823792	-137.676636	881.934448	392.525421	320.368225	864.403809	370.699585	100.895523	1023.109741	-599.626770	170.812042	853.143860	-574.094421	-29.705877
356.449402	6.013172	927.224182	393.690094	185.211075	919.456360	453.957764	-22.445366	495.244171	517.835144	170.574539	483.202423	477.299591	-17.781466	76.600639	566.569153	141.116455	92.836143	402.962555	-49.587326	1404.966064	454.944641	252.101334	1394.464355	357.972168	110.682854	1381.911011	340.909637	103.337959	1646.559570	432.464813	-140.120148	1127.119507	509.180450	310.253357	1121.345215	330.509766	-137.670288	881.983948	392.587585	320.288574	864.421753	370.712585	100.842339	1023.108276	-598.346252	170.957748	853.122620	-572.878723	-29.673388
356.448944	5.984857	927.211304	393.713135	185.158325	919.467102	453.971222	-22.467392	495.254089	517.828674	170.523682	483.212433	477.298920	-17.791010	76.598442	566.565308	141.096237	92.833046	403.004456	-49.665520	1404.965210	454.933289	252.069702	1394.496582	358.060089	110.622070	1381.930420	341.076843	103.221519	1646.569946	432.350098	-140.125778	1127.086914	509.188904	310.168335	1121.365234	330.204712	-137.619354	882.017029	392.399994	320.258301	864.618103	370.733673	100.787964	1023.108398	-597.131470	171.151749	853.099060	-571.744873	-29.582878
356.441589	5.948263	927.230286	393.715515	185.112579	919.471558	453.939636	-22.446575	495.252960	517.833679	170.509689	483.194366	477.302307	-17.811478	76.632042	566.544312	141.073380	92.829887	403.066376	-49.734020	1404.963867	455.020966	251.984039	1394.523438	358.138367	110.532616	1381.958130	341.233826	103.113815	1646.599121	432.237946	-140.164261	1127.055542	509.247589	310.126495	1121.378052	329.922516	-137.574036	882.062073	392.416748	320.188171	864.670044	370.747559	100.752014	1023.120544	-595.838623	171.213837	853.002869	-570.515320	-29.548424
356.464539	5.902588	927.240784	393.752411	185.044846	919.465698	453.963440	-22.507971	495.246735	517.804626	170.451340	483.175140	477.334564	-17.805748	76.651329	566.539917	141.061081	92.817986	403.134491	-49.788311	1404.959229	455.115906	251.914490	1394.530640	358.232330	110.497559	1381.978882	341.385193	102.975441	1646.636475	432.148285	-140.170105	1127.018555	509.302856	310.066528	1121.373535	329.644897	-137.511490	882.092590	392.436584	320.142303	864.703308	370.789215	100.702950	1023.122986	-594.550354	171.382278	852.938904	-569.314514	-29.414841
356.454529	5.862974	927.257629	393.759705	184.989258	919.459839	453.937592	-22.509947	495.247528	517.785461	170.452759	483.170288	477.319641	-17.810089	76.626335	566.511536	141.022888	92.808449	403.189514	-49.864807	1404.970215	455.299286	251.761169	1394.541138	358.306854	110.418114	1382.004150	341.557800	102.878334	1646.660034	432.040680	-140.171387	1126.974121	509.366913	310.050781	1121.391602	329.356262	-137.430664	882.134949	392.444824	320.121552	864.737915	370.798248	100.666687	1023.128357	-593.228210	171.501892	852.835693	-568.069519	-29.366508
356.441315	5.823586	927.241333	393.764954	184.963501	919.460083	453.942566	-22.529373	495.249664	517.780029	170.424744	483.170715	477.337433	-17.801855	76.618240	566.532593	141.035110	92.808907	403.263000	-49.953255	1404.963989	455.305145	251.746368	1394.572388	358.370728	110.366821	1382.021729	341.918152	103.027229	1646.578247	431.950226	-140.180740	1126.941284	509.420990	310.028839	1121.433960	329.083160	-137.363113	882.176392	392.659546	320.063080	864.601318	370.808655	100.622032	1023.121582	-591.893799	171.623749	852.729370	-566.823730	-29.286104
356.448547	5.816716	927.237976	393.778778	184.924347	919.465881	453.929962	-22.516823	495.232574	517.784973	170.421234	483.184052	477.353882	-17.806974	76.607536	566.488647	141.009399	92.799416	403.342804	-50.052643	1404.960327	455.404816	251.653946	1394.582275	358.465515	110.259186	1382.031860	342.116180	102.916824	1646.594971	431.866364	-140.213257	1126.864624	509.467468	309.998596	1121.449097	328.822083	-137.319931	882.205139	392.636963	320.034363	864.646301	370.831085	100.592545	1023.123596	-590.456909	171.843872	852.667419	-565.519653	-29.158464
356.437164	5.762123	927.245056	393.784760	184.855087	919.479614	453.899628	-22.574528	495.203033	517.778503	170.401123	483.150940	477.335358	-17.794804	76.579536	566.480225	140.999771	92.807533	403.395233	-50.141636	1404.929443	455.492401	251.541641	1394.620239	358.545898	110.170059	1382.052002	342.221161	102.652908	1646.723389	431.780243	-140.225235	1126.820679	509.496246	309.963928	1121.483154	328.576630	-137.228836	882.220764	392.613129	320.032104	864.699036	370.844147	100.524544	1023.135010	-589.043030	171.972702	852.532532	-564.220459	-29.080467
356.452759	5.731825	927.231750	393.799500	184.834167	919.479858	453.890930	-22.613844	495.209229	517.744934	170.376312	483.162964	477.320831	-17.809038	76.586098	566.443420	140.983582	92.821411	403.418457	-50.222404	1404.911743	455.528687	251.484390	1394.645386	358.829071	109.936760	1381.998657	342.392517	102.533897	1646.758545	431.678314	-140.261749	1126.765259	509.487061	309.898499	1121.520386	328.342041	-137.151123	882.204407	392.547729	320.000916	864.753174	370.866058	100.489685	1023.129272	-587.633728	172.066605	852.390869	-562.902893	-29.030579
356.466675	5.688152	927.223083	393.847015	184.737656	919.476868	453.877991	-22.649292	495.227875	517.715637	170.311371	483.163116	477.343567	-17.834120	76.621132	566.459534	140.989441	92.829903	403.511353	-50.359806	1404.896362	455.651459	251.353271	1394.665527	358.679932	109.985832	1382.067139	342.677307	102.489098	1646.753174	431.578491	-140.302460	1126.706299	509.506775	309.876129	1121.556274	328.005707	-137.057098	882.247131	392.483215	320.023163	864.806641	370.900696	100.417984	1023.123718	-586.206665	172.269684	852.248901	-561.647278	-28.854261
356.434998	5.637024	927.235840	393.844940	184.694656	919.473694	453.859619	-22.685858	495.249725	517.716187	170.335281	483.177612	477.343292	-17.838179	76.646538	566.448425	140.993301	92.823265	403.552185	-50.465076	1404.888550	455.719208	251.264694	1394.691162	358.751740	109.915405	1382.074219	342.908752	102.386559	1646.791138	431.487457	-140.304611	1126.647217	509.455933	309.794556	1121.567505	327.753937	-136.977478	882.265015	392.167969	320.055389	865.065247	370.904205	100.376022	1023.129028	-584.721619	172.366669	852.078186	-560.349182	-28.719471
356.431305	5.612159	927.234619	393.854645	184.660095	919.491943	453.830994	-22.698969	495.241455	517.733337	170.348953	483.157990	477.327057	-17.822277	76.640816	566.441895	141.000748	92.819267	403.530090	-50.544277	1404.853638	455.751892	251.204697	1394.737793	359.025543	109.683357	1382.014771	343.228882	102.318298	1646.820068	431.413452	-140.373413	1126.628296	509.482849	309.802490	1121.621338	327.685150	-136.956207	882.213379	392.283630	320.024017	864.969116	370.923401	100.332726	1023.138977	-583.229370	172.646973	851.969971	-558.903625	-28.652054
356.439178	5.578033	927.227966	393.872986	184.583725	919.489990	453.838318	-22.750095	495.237610	517.704346	170.247559	483.122742	477.339935	-17.826725	76.654068	566.460571	140.997833	92.815636	403.569641	-50.655056	1404.819824	455.840057	251.096924	1394.801025	358.849457	109.722900	1382.090454	343.562592	102.269249	1646.853882	431.335754	-140.387253	1126.537476	509.481201	309.749268	1121.685913	327.495850	-136.866211	882.183655	392.192993	320.032990	865.044800	370.943939	100.274826	1023.135132	-581.783813	172.787827	851.791138	-557.707886	-28.443247
356.411255	5.567105	927.230164	393.845978	184.558258	919.492126	453.833374	-22.736355	495.239044	517.697449	170.248856	483.154388	477.349945	-17.827440	76.621185	566.462402	140.996201	92.805397	403.556061	-50.778255	1404.806396	455.962097	250.923218	1394.844849	358.892609	109.644081	1382.104126	343.930542	102.215736	1646.878296	431.269196	-140.448547	1126.460083	509.484955	309.719879	1121.732300	327.347534	-136.776749	882.164307	392.130219	320.058685	865.157959	370.939423	100.252327	1023.138489	-580.293396	172.855637	851.594299	-556.312012	-28.366570
356.419586	5.557621	927.217407	393.865112	184.537231	919.508911	453.841217	-22.752811	495.218628	517.701904	170.234177	483.169556	477.345490	-17.819546	76.598740	566.455688	140.976364	92.825249	403.500031	-50.902599	1404.774414	455.919769	250.891907	1394.924927	358.904602	109.539757	1382.126709	344.396667	102.191193	1646.895752	431.213989	-140.477570	1126.426880	509.456146	309.692566	1121.822632	327.223572	-136.681717	882.122314	392.035950	320.086578	865.265686	370.964142	100.218979	1023.141907	-578.832886	173.000000	851.435547	-554.937134	-28.284788
356.452179	5.521193	927.203613	393.896820	184.442856	919.498169	453.851929	-22.770124	495.190399	517.680908	170.174347	483.156158	477.352203	-17.833078	76.594093	566.437988	140.961700	92.829124	403.444397	-51.016155	1404.763672	455.925568	250.815292	1394.998535	358.906189	109.447029	1382.129395	344.838776	102.120117	1646.932373	431.134949	-140.517715	1126.368164	509.449310	309.696411	1121.910278	327.098694	-136.603485	882.096191	391.955444	320.117493	865.354004	371.003418	100.152061	1023.130005	-577.277405	173.055450	851.243530	-553.592651	-28.181677
356.461914	5.489736	927.202148	393.943970	184.384735	919.497070	453.863708	-22.811480	495.202271	517.700500	170.187790	483.143616	477.359680	-17.821999	76.579910	566.442688	140.979935	92.807388	403.360046	-51.109222	1404.759521	455.923065	250.708206	1395.040039	358.862305	109.360947	1382.138794	345.336456	102.065178	1647.004272	431.059082	-140.579361	1126.336670	509.423859	309.715668	1121.967285	327.032867	-136.515747	882.063293	391.852600	320.144226	865.483765	371.026306	100.109848	1023.128357	-575.617249	173.642654	851.174561	-552.208069	-27.970596
356.464386	5.434704	927.192200	393.977966	184.319748	919.494324	453.853394	-22.817846	495.228455	517.710999	170.208603	483.144989	477.357422	-17.840948	76.586128	566.427612	140.971420	92.816124	403.203644	-51.210182	1404.749146	455.826691	250.611435	1395.108032	359.057129	109.111000	1382.083008	345.842896	101.991905	1647.074951	430.987183	-140.669830	1126.309814	509.387268	309.743744	1122.044800	326.973724	-136.460419	882.031860	391.781403	320.199066	865.562134	371.047485	100.046234	1023.122314	-574.099426	173.657745	850.929260	-550.869751	-27.944231
356.429108	5.387605	927.209351	393.965179	184.264191	919.492554	453.816376	-22.837135	495.224487	517.688843	170.172867	483.112549	477.368469	-17.837685	76.603935	566.418945	140.972702	92.820015	403.084015	-51.313343	1404.750000	455.780029	250.488434	1395.173340	359.026398	109.035049	1382.083008	346.375336	101.929466	1647.158569	430.893158	-140.739532	1126.294922	509.337463	309.756317	1122.130005	326.935303	-136.395111	882.005127	391.697510	320.267120	865.676636	371.035614	100.003693	1023.130066	-572.520203	173.841858	850.786011	-549.436584	-27.796026
356.465118	5.363203	927.201965	394.003845	184.257156	919.504822	453.838287	-22.860748	495.237854	517.692871	170.165710	483.141602	477.380219	-17.855278	76.635567	566.418762	140.974823	92.802795	402.959229	-51.395519	1404.744385	455.704102	250.366348	1395.241089	358.963654	108.948830	1382.094238	346.925018	101.870354	1647.249512	430.785156	-140.867706	1126.273804	509.273438	309.769318	1122.208374	326.918549	-136.345490	881.957336	391.622894	320.315582	865.774231	371.063477	99.978554	1023.132629	-571.367310	173.498215	850.452148	-548.245361	-27.772409
356.464050	5.323506	927.185059	394.025574	184.202652	919.501465	453.846710	-22.900478	495.224121	517.660461	170.084747	483.115997	477.378693	-17.849218	76.638123	566.413025	140.945709	92.805435	402.862549	-51.519135	1404.758423	455.656769	250.239868	1395.318359	358.693878	108.994476	1382.192139	347.470581	101.803009	1647.354248	430.694183	-140.965561	1126.267578	509.189575	309.782501	1122.296265	326.922363	-136.297699	881.912354	391.586945	320.381592	865.872925	371.070709	99.925514	1023.122681	-569.532471	174.182495	850.390625	-546.778015	-27.566143
356.445648	5.299798	927.184326	394.035156	184.178726	919.512024	453.836029	-22.909082	495.237640	517.643311	170.048721	483.100159	477.379730	-17.842682	76.611504	566.410339	140.949097	92.833885	402.755280	-51.615402	1404.768433	455.614258	250.140442	1395.416504	358.666656	108.894791	1382.237549	348.011536	101.735687	1647.447388	430.573669	-141.061829	1126.261841	509.104523	309.786987	1122.383911	326.943573	-136.278580	881.867737	391.562347	320.457336	865.953613	371.067871	99.895744	1023.127930	-568.311890	173.839920	850.107971	-545.525940	-27.545431
356.437531	5.303865	927.189575	394.015991	184.175323	919.526489	453.829834	-22.908558	495.199280	517.646606	170.017807	483.117065	477.382568	-17.859348	76.600128	566.387451	140.924622	92.815369	402.593323	-51.698521	1404.772339	455.498962	250.068161	1395.493774	358.847778	108.646591	1382.216187	348.564972	101.668640	1647.548096	430.483490	-141.141754	1126.286499	508.969391	309.741699	1122.473877	326.991455	-136.238144	881.812500	391.544189	320.753357	866.033142	371.062775	99.889145	1023.138489	-566.594421	174.442261	850.002869	-544.131775	-27.266264
356.438446	5.258860	927.182617	394.043274	184.142288	919.528503	453.822601	-22.965874	495.190613	517.667725	170.048538	483.140167	477.374176	-17.852798	76.585907	566.302429	140.874023	92.803284	402.490753	-51.809860	1404.781494	455.475739	249.981888	1395.580566	358.854187	108.550720	1382.266846	349.104980	101.590103	1647.635132	430.341766	-141.229630	1126.314575	508.860687	309.766571	1122.571655	326.899170	-136.193817	881.823975	391.495148	320.836914	866.108582	371.069092	99.846954	1023.135864	-565.210205	174.655411	849.836548	-542.933167	-27.105471
356.406921	5.261703	927.177551	394.029724	184.151733	919.547058	453.830353	-22.970888	495.190857	517.655090	170.028641	483.142212	477.362640	-17.853350	76.587837	566.338318	140.909012	92.809593	402.403961	-51.924244	1404.831421	455.438873	249.915024	1395.651611	358.846863	108.463219	1382.347168	349.598999	101.520203	1647.744751	430.236298	-141.313446	1126.365234	508.743591	309.764038	1122.644775	326.984589	-136.189194	881.787170	391.420288	320.905365	866.188904	371.046692	99.840202	1023.143311	-564.115967	174.144562	849.468384	-541.813599	-27.109520
356.365082	5.238904	927.195374	393.989594	184.113663	919.559631	453.812592	-22.965422	495.219177	517.664307	169.977478	483.144012	477.347961	-17.866293	76.614944	566.342468	140.892899	92.809242	402.336487	-52.017250	1404.883789	455.429932	249.812607	1395.725586	358.838959	108.343658	1382.428223	350.112396	101.438278	1647.842896	430.142822	-141.457993	1126.429932	508.641571	309.730652	1122.733032	327.171051	-136.220062	881.736267	391.346619	320.973145	866.284729	371.011200	99.811996	1023.158630	-562.851501	174.258743	849.258789	-540.666321	-27.113382
356.329803	5.223793	927.188110	393.983917	184.106384	919.576050	453.832336	-22.989935	495.227325	517.669434	169.968307	483.153473	477.363586	-17.873081	76.624725	566.304565	140.860092	92.820923	402.322479	-52.156261	1404.933472	455.455414	249.683670	1395.810913	358.633575	108.391060	1382.577881	350.622040	101.347404	1647.931519	430.045044	-141.579193	1126.505615	508.583588	309.748230	1122.828491	327.240143	-136.247070	881.714355	391.253601	320.875153	866.419434	370.982666	99.789795	1023.163391	-561.552917	174.403244	849.154236	-539.528015	-26.934229
356.319031	5.215464	927.187561	393.965271	184.117294	919.583740	453.856293	-23.006220	495.228516	517.686035	169.929367	483.158112	477.378204	-17.870523	76.617279	566.271545	140.830093	92.827164	402.294952	-52.238041	1404.964722	455.497833	249.596527	1395.875732	358.654877	108.300125	1382.652954	351.092377	101.260300	1648.004517	429.944977	-141.673187	1126.543457	508.478302	309.702789	1122.907104	327.310852	-136.288620	881.690308	391.173096	321.120605	866.467102	370.966553	99.786034	1023.167175	-559.987244	175.022293	849.113342	-538.442566	-26.626659
356.259460	5.200543	927.177429	393.924164	184.130310	919.596741	453.895111	-23.047377	495.226013	517.679749	169.848633	483.171722	477.401184	-17.891815	76.607040	566.408264	140.902374	92.814514	402.283752	-52.327511	1404.969116	455.550812	249.502182	1395.930664	358.708374	108.194267	1382.706177	351.572327	101.165100	1648.052856	429.869415	-141.794327	1126.587158	508.403107	309.700867	1122.956421	327.362061	-136.317017	881.653931	391.087006	321.205353	866.560425	370.926453	99.769699	1023.169861	-559.150818	174.490250	848.822021	-537.386963	-26.815779
356.203369	5.208887	927.160461	393.872101	184.141800	919.587952	453.867157	-23.020018	495.215118	517.690674	169.832275	483.180847	477.380920	-17.895113	76.603798	566.410645	140.891663	92.795692	402.279297	-52.409401	1404.977417	455.603546	249.422638	1395.990845	358.770294	108.109802	1382.774902	352.037109	101.063042	1648.092041	429.771149	-141.918289	1126.600830	508.373810	309.774689	1123.027222	327.413757	-136.361877	881.624817	390.955139	321.114197	866.670593	370.886139	99.772224	1023.157898	-557.978149	174.515808	848.664185	-536.352844	-26.820004
356.111267	5.174162	927.143433	393.818512	184.162323	919.581970	453.875244	-23.027319	495.204498	517.691895	169.788010	483.173828	477.382874	-17.889858	76.574402	566.407043	140.893600	92.782654	402.314667	-52.502926	1404.990112	455.759003	249.251312	1395.988770	358.818787	108.034798	1382.843750	352.475922	100.968658	1648.136963	429.684601	-142.031097	1126.606567	508.342041	309.807220	1123.063110	327.434265	-136.435181	881.588257	390.804657	321.212799	866.747986	370.824768	99.755898	1023.147339	-556.896912	174.510132	848.525452	-535.458862	-26.690308
356.212952	4.862882	927.133789	394.214203	183.399979	919.333984	453.965027	-23.151606	495.228821	517.661682	169.741913	483.059143	477.436676	-17.915255	76.596390	566.383545	140.847290	92.769844	402.326050	-52.596809	1405.019775	455.762177	249.241638	1396.062378	358.882965	107.962044	1382.888550	352.873505	100.877296	1648.158203	429.597748	-142.172394	1126.641235	508.287018	309.851990	1123.093628	327.448090	-136.494141	881.581604	390.655792	321.283691	866.836731	371.011932	99.384583	1023.007385	-555.508911	175.172089	848.589783	-534.407043	-26.461731
356.129669	4.805319	927.145325	394.173370	183.300674	919.314819	453.946533	-23.150854	495.259583	517.651978	169.734894	483.049927	477.453644	-17.919657	76.597992	566.372253	140.846878	92.798592	402.355011	-52.680294	1405.032104	455.870087	249.126297	1396.114746	358.944550	107.861481	1382.970093	353.290039	100.773605	1648.176758	429.531250	-142.295807	1126.669800	508.226044	309.883575	1123.138794	327.423218	-136.591415	881.578125	390.483948	321.371307	866.939087	370.964111	99.322464	1023.003296	-554.887085	174.609924	848.381653	-533.600952	-26.622265
356.161652	4.568939	927.140015	394.391388	182.807968	919.109192	453.947174	-23.217249	495.298309	517.630676	169.677750	483.026459	477.473602	-17.919966	76.591240	566.192261	140.735031	92.793701	402.393402	-52.766617	1405.044678	455.962311	249.035522	1396.165527	359.027771	107.770851	1383.023315	353.691437	100.642448	1648.196899	429.463165	-142.422043	1126.689697	508.139099	309.902802	1123.171753	327.386353	-136.668701	881.584045	390.075287	321.481903	867.231384	371.036621	99.092827	1022.888428	-553.527954	175.216843	848.496338	-532.564697	-26.434387
355.869232	5.071065	927.114441	393.667847	184.020676	919.546204	453.699646	-23.057854	495.219482	517.649658	169.696808	483.237518	477.362457	-17.890965	76.588463	566.283447	140.789536	92.814308	402.414856	-52.850204	1405.070801	456.038330	248.922134	1396.223999	359.099030	107.690712	1383.093018	354.070465	100.516083	1648.208862	429.402679	-142.558975	1126.710449	508.105865	309.931091	1123.203369	327.352783	-136.785858	881.602478	389.878784	321.546326	867.342957	370.694794	99.626602	1023.118042	-552.588562	175.286087	848.603088	-531.688660	-26.377150
355.790283	5.032700	927.101685	393.609833	184.043793	919.546326	453.665497	-23.089827	495.235504	517.598633	169.653290	483.249054	477.378357	-17.896738	76.601685	566.264832	140.770264	92.801376	402.484589	-52.943264	1405.091675	456.151520	248.844254	1396.286621	359.190063	107.608292	1383.164185	354.433228	100.383736	1648.203613	429.364380	-142.709198	1126.725830	508.101013	310.012756	1123.262695	327.285767	-136.891678	881.613525	389.904938	321.610596	867.270447	370.659943	99.603539	1023.113892	-552.128296	174.788620	848.550720	-531.021301	-26.450312
355.906830	4.713199	927.108032	393.985840	183.201431	919.243042	453.732147	-23.220903	495.270416	517.576233	169.619553	483.109467	477.426544	-17.906586	76.613075	566.223572	140.743439	92.801689	402.559387	-53.008396	1405.101318	456.268158	248.763016	1396.302002	359.312469	107.513313	1383.222778	354.795349	100.265816	1648.185303	429.322021	-142.885696	1126.730835	508.034210	310.056152	1123.268066	327.209534	-136.992096	881.648071	389.733582	321.889893	867.328430	370.842865	99.229370	1022.952148	-551.378418	174.764954	848.677185	-530.282593	-26.367973
355.853516	4.606837	927.102539	393.994720	183.061478	919.179260	453.709229	-23.238937	495.277130	517.535706	169.574448	483.065247	477.459686	-17.921606	76.628281	566.255127	140.782333	92.794029	402.635193	-53.097500	1405.105469	456.380951	248.680984	1396.334717	359.416016	107.467422	1383.268555	355.156036	100.115974	1648.156738	429.299255	-143.029602	1126.736938	507.977875	310.106812	1123.300415	327.094574	-137.109222	881.692444	389.496643	321.986877	867.441223	370.834686	99.138153	1022.916321	-550.641968	174.837936	848.851074	-529.534607	-26.369623
355.598602	4.901463	927.108032	393.467560	183.861237	919.479797	453.550446	-23.133078	495.240326	517.534607	169.657669	483.192169	477.395142	-17.906775	76.611549	566.248779	140.786575	92.796021	402.726715	-53.180965	1405.128296	456.525574	248.600311	1396.366699	359.533752	107.386826	1383.341187	355.492188	99.975891	1648.137085	429.272369	-143.180984	1126.737183	507.935608	310.156128	1123.339722	326.945770	-137.231094	881.753052	389.283783	322.085236	867.542969	370.593475	99.468697	1023.086731	-549.568237	175.545456	849.260986	-528.721558	-26.137028
355.543610	4.865826	927.112000	393.420197	183.753586	919.451050	453.523315	-23.168678	495.253784	517.487610	169.623764	483.193176	477.366699	-17.900892	76.627136	566.338928	140.840668	92.808914	402.835480	-53.255531	1405.149292	456.666595	248.538666	1396.405518	359.655518	107.305733	1383.412720	355.820862	99.844353	1648.127686	429.225433	-143.344162	1126.766113	507.885040	310.204163	1123.377930	326.777344	-137.346848	881.829407	389.049347	322.177765	867.664368	370.573395	99.410973	1023.074829	-549.205750	174.924423	849.466492	-527.941650	-26.343029
355.512604	4.790079	927.118286	393.457214	183.668671	919.437866	453.457672	-23.170868	495.261566	517.433472	169.619781	483.203033	477.362457	-17.908197	76.650780	566.181030	140.740128	92.814247	402.948242	-53.333683	1405.168823	456.809723	248.452637	1396.458252	359.768555	107.244362	1383.501831	356.112793	99.705353	1648.126587	429.202057	-143.484314	1126.777954	507.818390	310.233307	1123.428467	326.627472	-137.474518	881.894165	388.811829	322.290527	867.788574	370.591339	99.340096	1023.071472	-548.654297	175.097763	849.838501	-527.587097	-26.129742
355.457336	4.791349	927.120422	393.404022	183.566803	919.429443	453.407532	-23.217863	495.288727	517.382263	169.579880	483.187805	477.394592	-17.931623	76.680664	566.284180	140.829208	92.862984	403.071106	-53.413300	1405.183716	456.955048	248.344589	1396.507202	359.867462	107.124573	1383.589355	356.427979	99.543259	1648.123535	429.163177	-143.614685	1126.790405	507.756531	310.248322	1123.473633	326.442017	-137.638367	881.957703	388.555756	322.399384	867.921143	370.572052	99.291321	1023.069641	-548.080933	175.201080	850.233032	-527.106750	-25.999350
355.401459	4.718125	927.128967	393.384735	183.484497	919.398315	453.345154	-23.231159	495.273346	517.307495	169.532654	483.195831	477.387146	-17.954979	76.699631	565.909241	140.554260	92.839455	403.205353	-53.507984	1405.179321	457.132233	248.251831	1396.531494	359.972046	107.031738	1383.662964	356.742004	99.387527	1648.108765	429.120758	-143.772690	1126.800903	507.694580	310.278931	1123.480103	326.259491	-137.792084	882.009033	388.314819	322.505737	868.037415	370.567139	99.229813	1023.058716	-547.570313	175.207733	850.594910	-526.642700	-25.962568
355.368408	4.691278	927.116150	393.365997	183.380295	919.355713	453.322479	-23.266939	495.271851	517.278015	169.533249	483.168457	477.434753	-17.978476	76.711014	566.199829	140.764114	92.856125	403.297668	-53.564499	1405.178345	457.257080	248.179672	1396.564697	360.269165	106.820816	1383.632568	357.059662	99.248215	1648.081299	429.076721	-143.894852	1126.770386	507.663208	310.334167	1123.507202	326.048096	-137.966721	882.075867	388.068604	322.621124	868.135498	370.570129	99.177315	1023.031433	-546.647949	175.920151	851.163391	-526.048035	-25.760479
355.343811	4.633899	927.116760	393.378662	183.281555	919.312378	453.271545	-23.309334	495.268280	517.227966	169.537231	483.139709	477.441040	-17.990416	76.706429	566.195374	140.755188	92.836258	403.484100	-53.661423	1405.149658	457.430511	248.084076	1396.585205	360.154175	106.889915	1383.791138	357.358337	99.112091	1648.072510	429.013000	-144.032700	1126.758179	507.589874	310.385162	1123.499023	325.819733	-138.119141	882.126770	387.818787	322.728058	868.251465	370.602386	99.117668	1023.010620	-546.514343	175.402283	851.413940	-525.778503	-25.887163
355.368622	4.377954	927.138184	393.623352	182.646393	919.117981	453.288879	-23.409161	495.302612	517.167786	169.450821	483.033081	477.524200	-18.007103	76.721176	565.950745	140.558853	92.807060	403.625824	-53.725018	1405.147827	457.572845	247.996750	1396.611816	360.264526	106.801941	1383.869873	357.669678	98.959824	1648.065186	428.963593	-144.151047	1126.728760	507.561432	310.486328	1123.527710	325.574036	-138.265060	882.169189	387.565979	322.675720	868.406616	370.733948	98.808929	1022.916809	-546.098083	175.425751	851.833984	-525.466553	-25.846609
355.330414	4.358360	927.159424	393.555145	182.584366	919.126526	453.197723	-23.440458	495.285492	517.076660	169.424927	483.018585	477.487732	-18.010382	76.725967	565.326477	140.076050	92.651360	403.756287	-53.801846	1405.137329	457.723358	247.900711	1396.654053	360.365540	106.738007	1383.950195	357.957062	98.793816	1648.071777	428.876343	-144.274658	1126.716919	507.478821	310.511383	1123.548950	325.311401	-138.440216	882.252747	387.286804	322.790253	868.511963	370.722290	98.766998	1022.933350	-545.738159	175.353531	852.204895	-525.149658	-25.874474
355.285950	4.301182	927.160278	393.525238	182.493256	919.105103	453.132660	-23.464310	495.284851	517.063477	169.433182	483.033447	477.490143	-17.997532	76.731331	565.331970	140.077515	92.654045	403.853638	-53.844337	1405.142456	457.814148	247.843353	1396.695313	360.690094	106.521774	1383.952393	358.235809	98.641159	1648.080078	428.777100	-144.378922	1126.703247	507.396729	310.534851	1123.592529	325.041016	-138.632202	882.321655	387.023315	322.906616	868.619324	370.710419	98.701248	1022.923523	-545.455750	175.376297	852.602661	-524.955200	-25.839891
355.247650	4.302203	927.166382	393.424835	182.484894	919.123413	453.062439	-23.468266	495.288544	517.002380	169.376862	483.049042	477.471191	-17.970457	76.741547	565.859436	140.493668	92.833275	404.048645	-53.953556	1405.140625	458.002930	247.726868	1396.731934	360.557343	106.599785	1384.104492	358.505798	98.462090	1648.085938	428.688049	-144.509460	1126.684814	507.312775	310.548889	1123.584839	324.732910	-138.801270	882.367859	386.752930	323.031647	868.715332	370.674866	98.682579	1022.937805	-545.145325	175.488083	852.984131	-524.795105	-25.753435
355.114044	4.445057	927.142883	393.131165	182.936096	919.272522	452.939514	-23.414288	495.261810	516.989136	169.418564	483.117828	477.398865	-17.962715	76.745941	566.133423	140.705811	92.885368	404.201691	-54.015446	1405.110596	458.148193	247.643692	1396.764648	360.640167	106.525780	1384.167969	358.771240	98.308105	1648.083008	428.585388	-144.658279	1126.653320	507.217438	310.631042	1123.589844	324.470978	-138.973999	882.393921	386.507568	323.291595	868.757324	370.532593	98.855881	1023.009644	-544.502197	176.210831	853.439636	-524.563049	-25.506218
355.096039	4.408912	927.108521	393.062378	182.909515	919.250488	452.915405	-23.461590	495.236633	516.948669	169.406235	483.121124	477.388947	-17.924587	76.730629	566.119812	140.699219	92.893402	404.318329	-54.079643	1405.095947	458.254639	247.561508	1396.774170	360.923157	106.322998	1384.121948	359.041351	98.149925	1648.059692	428.492798	-144.798599	1126.628418	507.134644	310.692139	1123.595581	324.225067	-139.117798	882.425537	386.238525	323.389038	868.842041	370.507690	98.812447	1022.982788	-544.272644	176.376114	853.657104	-524.514526	-25.441252
355.138367	4.167636	927.113770	393.244110	182.340027	919.070007	452.938965	-23.505787	495.241638	516.876343	169.347900	483.037567	477.402283	-17.911449	76.696182	566.065369	140.658981	92.881470	404.505737	-54.195717	1405.086060	458.417450	247.480209	1396.778687	360.780548	106.380836	1384.250732	359.322113	97.988205	1648.045898	428.377899	-144.955521	1126.590698	507.053925	310.741882	1123.572510	323.953888	-139.259811	882.467529	385.998108	323.497284	868.921143	370.603485	98.526558	1022.888306	-543.989868	176.358490	853.838562	-524.465149	-25.355135
354.991272	4.280113	927.105957	392.916687	182.767288	919.218994	452.870636	-23.459446	495.207642	516.900696	169.370575	483.107544	477.399109	-17.905478	76.687973	566.142944	140.707336	92.885513	404.614563	-54.266315	1405.072388	458.533630	247.362747	1396.782959	360.839966	106.289421	1384.351318	359.596466	97.821396	1648.048828	428.262573	-145.085083	1126.556641	506.959900	310.785217	1123.565674	323.670166	-139.416016	882.549988	385.749237	323.590393	869.012451	370.451019	98.678215	1022.968079	-543.857178	176.406891	853.906189	-524.474609	-25.336155
355.059753	4.071803	927.114929	393.090973	182.207397	919.057922	452.933105	-23.555727	495.254150	516.778992	169.283997	483.050995	477.406433	-17.906681	76.683372	566.170166	140.729401	92.879852	404.734680	-54.364231	1405.093872	458.671417	247.272446	1396.824463	360.899658	106.205833	1384.455444	359.846863	97.632011	1648.067871	428.127319	-145.239914	1126.572144	506.881531	310.815063	1123.579590	323.370178	-139.547531	882.636963	385.498718	323.658142	869.098267	370.554565	98.405144	1022.885620	-543.140076	177.283966	854.127258	-524.253052	-25.089737
354.962585	4.202326	927.130859	392.842865	182.611847	919.225342	452.862823	-23.504807	495.248657	516.804871	169.297897	483.121918	477.356476	-17.881096	76.683678	566.225403	140.744171	92.869492	404.842590	-54.441383	1405.129639	458.768188	247.187683	1396.856689	360.976929	106.111450	1384.572876	360.100098	97.455078	1648.113037	427.988739	-145.296509	1126.581177	506.791748	310.791443	1123.612671	322.944641	-139.614212	882.801514	385.258453	323.743805	869.200562	370.463409	98.559929	1022.986023	-543.604919	176.482025	853.906067	-524.420227	-25.315449
354.954163	4.165510	927.148804	392.797302	182.553528	919.249573	452.855774	-23.494598	495.255676	516.747498	169.272675	483.124420	477.374512	-17.871115	76.703186	566.248962	140.737091	92.881432	404.941681	-54.529728	1405.177856	458.854858	247.085785	1396.907593	361.039642	106.037430	1384.682373	360.330658	97.274017	1648.140869	427.856934	-145.406097	1126.625244	506.715363	310.791443	1123.635742	322.657654	-139.688248	882.916199	385.007751	323.792328	869.308472	370.448181	98.506279	1023.007813	-543.657776	176.498962	853.778748	-524.611267	-25.296329
354.957825	4.092978	927.160339	392.738098	182.480850	919.246765	452.864410	-23.511877	495.261353	516.699585	169.283066	483.112823	477.361115	-17.869333	76.713112	565.616516	140.325989	92.737747	405.056458	-54.593769	1405.216064	458.963348	247.012070	1396.958252	361.103333	105.961266	1384.744995	360.562683	97.090553	1648.177856	427.775146	-145.557449	1126.667358	506.630310	310.789520	1123.648560	322.515442	-139.812546	882.966431	384.765167	323.844513	869.409912	370.426453	98.439217	1023.012146	-543.633850	176.590103	853.575073	-524.716125	-25.284233
355.053436	3.888718	927.168030	392.894714	182.006958	919.111633	452.930756	-23.598726	495.311554	516.660400	169.259445	483.049347	477.394745	-17.874725	76.736748	566.207275	140.808807	92.892181	405.146912	-54.649597	1405.235229	459.020264	246.939560	1396.976440	361.160553	105.891014	1384.804810	360.806885	96.909439	1648.211060	427.652679	-145.636871	1126.695435	506.539368	310.810883	1123.694214	322.107208	-139.864532	883.087769	384.553680	323.928741	869.495300	370.506683	98.198578	1022.941650	-543.603455	176.705444	853.283752	-524.836243	-25.313374
355.092133	3.711880	927.184998	392.977234	181.649780	919.014343	452.956879	-23.630447	495.301605	516.612366	169.215851	483.003235	477.414764	-17.885036	76.734123	566.174072	140.759338	92.926300	405.255463	-54.732285	1405.268555	459.100220	246.847260	1397.010010	361.217438	105.794655	1384.863281	361.033203	96.721466	1648.242432	427.526428	-145.732285	1126.683960	506.438385	310.807159	1123.707153	321.827362	-139.951859	883.165710	384.133820	323.980927	869.767273	370.549469	98.005440	1022.896973	-543.683777	176.720642	852.931091	-524.998901	-25.346991
355.121033	3.653068	927.184692	392.966919	181.589005	919.016541	452.957489	-23.684298	495.287537	516.597534	169.214615	482.991180	477.422424	-17.892849	76.711571	566.164001	140.761841	92.900955	405.349274	-54.815975	1405.284546	459.156036	246.766724	1397.050537	361.252411	105.701668	1384.916870	361.256348	96.535255	1648.271362	427.427979	-145.840836	1126.698364	506.362030	310.813110	1123.750122	321.532074	-140.035599	883.260071	383.925018	323.884552	869.903809	370.562988	97.942604	1022.898254	-543.837646	176.719315	852.526978	-525.218872	-25.332867
355.121948	3.595798	927.184448	392.929077	181.509323	919.030457	452.911255	-23.671597	495.260803	516.519470	169.152069	482.999115	477.359711	-17.879047	76.688057	566.149048	140.733292	92.907097	405.465302	-54.878754	1405.282715	459.237244	246.671082	1397.098633	361.287537	105.620445	1384.973633	361.471649	96.354065	1648.301758	427.330536	-145.979401	1126.680054	506.331573	310.822998	1123.789307	321.351410	-140.119904	883.321472	383.964996	323.880493	869.812439	370.558716	97.863167	1022.906128	-543.488037	177.362762	852.263855	-525.057312	-25.293261
355.132172	3.492942	927.204407	392.901886	181.452606	919.038818	452.897064	-23.693253	495.256592	516.492676	169.103241	482.983734	477.355438	-17.875952	76.687096	566.162231	140.721100	92.916840	405.559509	-54.963257	1405.315430	459.307037	246.544754	1397.132935	361.311401	105.542595	1385.020020	361.662933	96.152000	1648.333374	427.237366	-146.063828	1126.683838	506.243500	310.824249	1123.827148	321.084229	-140.150772	883.402222	383.769226	323.920715	869.910156	370.567688	97.784088	1022.920837	-544.221741	176.547134	851.562317	-525.440491	-25.527390
355.171936	3.436972	927.203674	392.901001	181.423904	919.048462	452.882385	-23.726091	495.252594	516.452271	169.046432	482.974518	477.367340	-17.885065	76.692314	566.120483	140.698669	92.891777	405.665649	-55.016453	1405.295898	459.378815	246.450607	1397.160645	361.327759	105.474815	1385.068604	361.852142	95.945496	1648.363403	427.150665	-146.119965	1126.660645	506.192291	310.818207	1123.846558	320.796570	-140.190628	883.470764	383.574127	323.919983	869.999146	370.583862	97.735039	1022.925537	-544.002808	177.292130	851.166138	-525.477966	-25.421921
355.167755	3.435885	927.208801	392.810669	181.664932	919.120789	452.877991	-23.727678	495.247406	516.459229	169.085403	482.996460	477.325104	-17.867420	76.689743	566.164734	140.737518	92.876724	405.765503	-55.076324	1405.290405	459.429077	246.362610	1397.160156	361.340424	105.406822	1385.084351	362.028503	95.748222	1648.395874	427.067505	-146.164566	1126.629761	506.110718	310.817322	1123.850342	320.529846	-140.204758	883.531677	383.384186	323.927887	870.084412	370.557312	97.804283	1022.967712	-544.794128	176.627762	850.503418	-525.876709	-25.597977
355.130920	3.509294	927.214294	392.636688	182.024033	919.258118	452.845032	-23.672602	495.208405	516.498230	169.106537	483.063965	477.289246	-17.853174	76.672897	565.647827	140.347061	92.727875	405.851257	-55.135750	1405.261841	459.458557	246.270752	1397.172241	361.345551	105.348976	1385.091309	362.186707	95.548279	1648.409790	426.994263	-146.176224	1126.588013	506.016083	310.814850	1123.831543	320.230804	-140.218994	883.584167	383.210938	324.073425	870.086975	370.495789	97.926857	1023.045471	-545.213562	176.553833	850.012939	-526.168030	-25.587309
355.173004	3.433902	927.191223	392.622589	182.060287	919.269897	452.856689	-23.730513	495.216248	516.496094	169.063309	483.050507	477.285034	-17.857687	76.687996	566.183899	140.757828	92.869400	405.957428	-55.212112	1405.224609	459.481628	246.180069	1397.164551	361.345825	105.266197	1385.081543	362.332581	95.345566	1648.419678	426.925903	-146.192535	1126.527466	505.948517	310.815247	1123.830444	319.999023	-140.228745	883.583130	383.040802	324.079163	870.136292	370.505463	97.884483	1023.040894	-545.611328	176.592133	849.549561	-526.528015	-25.540455
355.190277	3.340263	927.175293	392.624817	182.052338	919.289490	452.890137	-23.767092	495.210754	516.519226	169.072998	483.064575	477.290741	-17.854145	76.662529	566.216064	140.788513	92.886032	406.038483	-55.262768	1405.167969	459.505371	246.091949	1397.158447	361.321289	105.194527	1385.072021	362.447998	95.132454	1648.434204	426.870239	-146.187454	1126.446045	505.869904	310.780884	1123.810181	319.752380	-140.225296	883.581726	382.871857	324.055115	870.176147	370.518036	97.810555	1023.044006	-546.092041	176.572464	849.149414	-526.946228	-25.472721
355.309357	3.135630	927.139954	392.800262	181.609894	919.156067	452.988647	-23.880495	495.215424	516.450134	168.982864	482.975769	477.336670	-17.881010	76.645370	566.145020	140.679214	92.870308	406.121277	-55.324070	1405.100220	459.523193	246.005142	1397.149536	361.295990	105.098015	1385.039307	362.534271	94.911209	1648.449097	426.817291	-146.183578	1126.353394	505.803619	310.730713	1123.796631	319.507568	-140.202896	883.552368	382.726379	324.020233	870.208862	370.620880	97.558876	1022.954407	-546.736633	176.676758	848.862000	-527.800415	-25.152794
355.303528	3.011192	927.104065	392.796997	181.567734	919.121277	453.035645	-23.910248	495.223938	516.466492	168.934311	483.000641	477.349457	-17.883589	76.632515	565.983398	140.551361	92.838623	406.214935	-55.393398	1405.029053	459.535034	245.895874	1397.117188	361.221558	105.020271	1385.019775	362.600067	94.679604	1648.467896	426.773193	-146.177582	1126.250000	505.750214	310.710388	1123.771851	319.298615	-140.172256	883.520447	382.595520	323.985840	870.181702	370.633362	97.469086	1022.919983	-547.215271	176.501373	848.630859	-527.983521	-25.278784
355.297638	2.917261	927.085327	392.779907	181.507782	919.101013	453.063446	-23.928904	495.234589	516.433960	168.842117	482.961334	477.336273	-17.881655	76.627167	566.071472	140.595963	92.862366	406.308380	-55.439476	1404.939087	459.555206	245.803650	1397.065552	361.165344	104.959526	1384.976807	362.631165	94.458641	1648.480225	426.748474	-146.164703	1126.137329	505.689606	310.652039	1123.692383	319.096710	-140.144608	883.493896	382.467194	323.942108	870.183411	370.631226	97.389839	1022.900879	-547.915955	176.525421	848.526733	-528.753662	-25.090427
355.296082	2.791396	927.067810	392.771484	181.453964	919.048279	453.070984	-23.928379	495.224121	516.455200	168.843063	482.975830	477.341125	-17.869654	76.636848	566.052979	140.574158	92.813446	406.426178	-55.508934	1404.876099	459.572540	245.696655	1396.988647	361.087189	104.910202	1384.910522	362.643799	94.242569	1648.520996	426.725311	-146.152298	1126.038330	505.649506	310.631592	1123.625854	318.914917	-140.117691	883.470703	382.335541	323.885254	870.128601	370.627991	97.317070	1022.864929	-548.508911	176.478775	848.548157	-529.222290	-25.126925
355.220398	2.876962	927.034424	392.540588	182.031464	919.219238	453.026550	-23.904840	495.225616	516.481201	168.904007	483.039551	477.304596	-17.863264	76.659576	565.993835	140.540588	92.822296	406.521271	-55.565388	1404.800293	459.578156	245.610352	1396.897705	361.042145	104.861336	1384.859009	362.606750	94.023193	1648.552734	426.707672	-146.134491	1125.926636	505.592255	310.560944	1123.537842	318.735870	-140.068085	883.467041	382.224854	323.832672	870.055969	370.533478	97.505676	1022.943054	-549.064331	176.530090	848.668823	-529.702515	-25.111160
355.338287	2.582466	927.033813	392.797699	181.401871	919.036804	453.073517	-24.007179	495.261322	516.443115	168.841278	482.978882	477.342834	-17.872831	76.670273	565.932373	140.484894	92.832001	406.615448	-55.617958	1404.749634	459.578125	245.558380	1396.830566	360.999054	104.784691	1384.778687	362.538971	93.798485	1648.590088	426.705902	-146.117157	1125.829834	505.546082	310.519348	1123.477905	318.606140	-140.015518	883.435974	382.135681	323.757019	870.006348	370.659363	97.169746	1022.843018	-549.625916	176.438217	848.855896	-530.054932	-25.261709
355.389282	2.494418	927.013489	392.793518	181.392975	919.039307	453.047119	-24.024332	495.258942	516.433960	168.810822	482.991211	477.315674	-17.873390	76.688728	565.827209	140.429352	92.823814	406.739166	-55.680737	1404.690918	459.662689	245.414673	1396.725220	360.994629	104.702187	1384.714600	362.417542	93.553398	1648.625854	426.697083	-146.078415	1125.723755	505.524536	310.459564	1123.402344	318.292725	-139.860474	883.386353	382.086975	323.673096	869.949402	370.691925	97.103317	1022.835327	-550.801941	175.809525	848.936829	-530.956665	-25.359066
355.415741	2.411741	927.018188	392.814850	181.375626	919.053345	452.984192	-24.001888	495.223602	516.417358	168.803070	483.017914	477.258759	-17.868118	76.683189	566.182922	140.686737	92.884430	406.927216	-55.749752	1404.649658	459.664612	245.382187	1396.717407	360.991516	104.619331	1384.629517	362.269562	93.312027	1648.661377	426.723328	-146.055634	1125.636230	505.464600	310.349548	1123.342651	318.217133	-139.799377	883.377991	382.040863	323.551453	869.888367	370.730957	97.043015	1022.845764	-550.736511	176.843536	849.447937	-531.526489	-25.018951
355.340179	2.513234	927.034180	392.562073	182.024429	919.282227	452.874329	-23.941425	495.216095	516.464844	168.849686	483.122040	477.203033	-17.851511	76.675621	566.233276	140.714951	92.909012	407.104736	-55.833431	1404.609985	459.801361	245.264343	1396.622925	360.995239	104.527832	1384.570190	362.088257	93.053520	1648.651611	426.780914	-146.058533	1125.583374	505.458649	310.273895	1123.260010	318.168732	-139.709137	883.359741	382.015320	323.433990	869.828125	370.663300	97.261238	1022.979370	-551.758118	176.298355	849.617371	-532.229736	-25.282227
355.385712	2.404339	927.044495	392.571777	182.024750	919.294495	452.877441	-23.982597	495.211578	516.440430	168.838440	483.132355	477.214172	-17.845682	76.702599	566.259705	140.725845	92.890533	407.324310	-55.898071	1404.571411	459.834991	245.239929	1396.590576	361.070160	104.439346	1384.496216	361.848877	92.808708	1648.613770	426.839661	-146.006592	1125.533081	505.451080	310.164154	1123.187866	318.130646	-139.613861	883.369080	381.997711	323.145599	869.801270	370.708557	97.198540	1022.991699	-552.706238	176.130173	849.886902	-533.017273	-25.389290
355.558502	2.032723	927.074524	392.915710	181.196381	919.063599	452.958557	-24.102064	495.242950	516.353333	168.771957	482.986176	477.272064	-17.852001	76.718918	565.627808	140.279755	92.841125	407.549835	-55.979607	1404.588135	459.951508	245.143707	1396.537354	361.199432	104.353378	1384.422119	361.562469	92.560226	1648.548828	426.950134	-145.969788	1125.496704	505.447998	310.010040	1123.103882	318.115723	-139.537308	883.378540	382.020966	323.148682	869.703430	370.917206	96.769646	1022.880920	-553.317871	176.348755	850.217346	-533.712891	-25.395594
355.658661	1.918399	927.084717	392.988434	181.088409	919.063721	452.982635	-24.156847	495.257141	516.294678	168.755341	482.958130	477.304230	-17.859749	76.725021	565.969543	140.512894	92.863274	407.785309	-56.043137	1404.584106	460.082855	245.102386	1396.508423	361.400177	104.263023	1384.377686	361.229309	92.297806	1648.498047	427.081512	-145.914474	1125.483765	505.486633	309.893860	1123.027344	318.130096	-139.440491	883.418457	382.038849	322.969482	869.637512	371.010040	96.662079	1022.886108	-554.054443	176.296280	850.462952	-534.440063	-25.424156
355.650055	2.082170	927.089417	392.785797	181.836960	919.342041	452.887146	-24.102568	495.191223	516.327820	168.857529	483.079468	477.231628	-17.854605	76.731522	566.012146	140.576538	92.907379	408.009186	-56.126961	1404.610474	460.204681	245.080948	1396.450806	361.824219	103.998466	1384.279785	360.810486	92.029015	1648.443726	427.203949	-145.889877	1125.463989	505.534454	309.784332	1122.994507	318.157776	-139.368805	883.438538	382.078888	322.787262	869.589722	370.991882	96.928429	1023.040100	-555.134583	175.694992	850.579041	-535.270813	-25.696201
355.752289	1.961750	927.095398	392.860321	181.780991	919.367188	452.924683	-24.159285	495.203766	516.305847	168.898575	483.082153	477.263489	-17.861584	76.727325	565.573914	140.296219	92.900414	408.337219	-56.241714	1404.620605	460.410919	244.979462	1396.443359	361.837646	104.034500	1384.317749	360.375427	91.786606	1648.384399	427.362305	-145.882416	1125.443848	505.638031	309.685699	1122.987427	318.206940	-139.287369	883.475952	382.107758	322.402710	869.614746	371.101227	96.823051	1023.057190	-556.035706	175.799606	850.781006	-536.163696	-25.667887
355.843628	1.870669	927.109619	392.932770	181.701584	919.396606	452.915894	-24.228420	495.185211	516.235962	168.895813	483.067261	477.248566	-17.868088	76.718063	565.486450	140.231247	92.890594	408.649963	-56.331921	1404.615967	460.611145	244.881454	1396.438599	362.039825	103.915779	1384.288086	359.893127	91.595139	1648.267090	427.545593	-145.851196	1125.424438	505.742859	309.575165	1122.942383	318.300018	-139.230667	883.499695	382.140350	322.191284	869.596375	371.202118	96.724854	1023.080261	-556.862976	175.760223	850.933044	-537.015625	-25.660822
355.972412	1.763548	927.112854	393.039917	181.561234	919.389282	452.924530	-24.266598	495.183533	516.140381	168.875992	482.989655	477.231476	-17.867596	76.703659	565.497192	140.237778	92.881607	409.006165	-56.429577	1404.635620	460.887756	244.774536	1396.417358	362.201782	103.751450	1384.283203	359.348541	91.387405	1648.159424	427.768127	-145.853653	1125.373169	505.868225	309.402985	1122.874512	318.385895	-139.144196	883.525208	382.219147	321.970306	869.573975	371.319458	96.607613	1023.077881	-557.825562	175.665237	851.024536	-537.958496	-25.690477
356.087769	1.670321	927.118591	393.131622	181.429703	919.394470	452.939789	-24.295076	495.166473	516.047058	168.792892	482.939758	477.255951	-17.862104	76.704308	565.465210	140.231201	92.862190	409.363251	-56.549767	1404.639771	461.170959	244.660889	1396.391968	362.404663	103.569092	1384.256470	358.755981	91.167061	1648.024780	427.999542	-145.854156	1125.335693	506.002747	309.231354	1122.799927	318.505829	-139.083725	883.562134	382.263855	321.888947	869.521057	371.446930	96.491295	1023.084290	-558.698975	175.722061	851.116150	-538.911316	-25.660360
356.205170	1.565057	927.124878	393.233551	181.295792	919.386230	452.965393	-24.353819	495.155975	516.060547	168.823059	482.898010	477.275116	-17.864553	76.721313	565.483337	140.245178	92.851196	409.721741	-56.651928	1404.623535	461.435059	244.525482	1396.355957	362.633698	103.400688	1384.243042	358.121460	90.959251	1647.889160	428.272125	-145.901321	1125.296021	506.181824	309.059906	1122.703613	318.628662	-139.003250	883.582153	382.323120	321.652618	869.515564	371.565094	96.378555	1023.083252	-559.356018	176.315048	851.305359	-539.707764	-25.528872
356.280029	1.523953	927.119324	393.277649	181.226044	919.397095	452.930176	-24.359968	495.129517	516.036804	168.783325	482.871918	477.276489	-17.846582	76.703896	565.994202	140.587662	92.884384	410.113312	-56.769333	1404.570801	461.736359	244.406586	1396.294434	362.827911	103.259888	1384.219849	357.467468	90.764816	1647.760376	428.579620	-145.930450	1125.193726	506.405701	308.879974	1122.605835	318.763397	-138.946609	883.594971	382.393127	321.426331	869.500916	371.645599	96.309967	1023.087219	-560.617676	175.749649	851.196594	-540.564148	-25.789391
356.590240	1.106264	927.137451	393.741608	180.211960	919.086121	453.051697	-24.567707	495.116669	515.986145	168.688766	482.701202	477.337158	-17.880159	76.676826	565.890442	140.494965	92.868355	410.463165	-56.905121	1404.512329	461.967316	244.315018	1396.265625	362.986877	103.123688	1384.205200	356.776031	90.576782	1647.602051	428.915924	-145.901886	1125.103271	506.665802	308.687042	1122.554321	318.906097	-138.916885	883.574402	382.449738	320.993134	869.520874	371.931122	95.817039	1022.926270	-561.419373	176.026947	851.204041	-541.528564	-25.682207
356.742645	0.979513	927.146912	393.875305	179.996231	919.053772	453.018951	-24.611120	495.082092	516.026855	168.660233	482.714783	477.334595	-17.886841	76.662422	565.912048	140.530243	92.861893	410.738159	-57.044125	1404.467285	462.190674	244.220169	1396.224609	363.193573	103.098320	1384.206421	356.076355	90.376694	1647.457153	429.269653	-145.922836	1125.008667	506.915161	308.484741	1122.485962	319.062195	-138.880051	883.554565	382.514404	320.714630	869.515869	372.061920	95.673836	1022.912964	-562.737610	175.604828	851.024780	-542.758118	-25.742586
356.751495	1.239430	927.143555	393.613617	180.820953	919.393494	452.937195	-24.570578	495.009186	516.154358	168.756393	482.835449	477.271118	-17.921478	76.678589	565.935974	140.521881	92.868607	410.975433	-57.138184	1404.432251	462.434387	244.104477	1396.134888	363.308289	102.990982	1384.194336	355.363312	90.146904	1647.312012	429.611725	-145.938644	1124.947510	507.151703	308.235931	1122.408691	319.265015	-138.875275	883.553406	382.588470	320.591064	869.469055	372.033844	95.984718	1023.096069	-563.735413	175.519852	850.892212	-543.590210	-25.918787
356.908722	1.109842	927.187378	393.722015	180.730301	919.406860	452.947540	-24.642313	494.982086	516.205200	168.742096	482.835815	477.272949	-17.919756	76.645866	566.199280	140.704010	92.845314	411.152832	-57.223007	1404.402832	462.532745	244.085785	1396.125610	363.566345	102.773460	1384.139648	354.747406	89.960197	1647.150146	429.994293	-145.934586	1124.891724	507.399414	307.965118	1122.324341	319.487427	-138.886642	883.524292	382.693909	320.300323	869.467468	372.160706	95.890762	1023.123657	-564.902710	175.633774	850.803955	-544.835205	-25.836550
357.075165	0.972698	927.212830	393.875946	180.540039	919.383850	453.011047	-24.674513	494.984314	516.229980	168.697144	482.797211	477.311249	-17.918449	76.639923	566.254089	140.752441	92.832130	411.354218	-57.380764	1404.399048	462.664246	243.973785	1396.085205	363.419464	102.830917	1384.204834	354.132446	89.763023	1647.020142	430.384216	-145.921326	1124.822998	507.661499	307.692322	1122.282837	319.730286	-138.894775	883.522827	382.852844	320.043854	869.449036	372.302765	95.758850	1023.122742	-565.970642	175.570007	850.659973	-545.907227	-25.807135
357.223175	0.816730	927.259644	394.036011	180.361832	919.368408	453.076324	-24.720715	494.964905	516.334778	168.715439	482.767853	477.350342	-17.939491	76.629227	565.757507	140.355026	92.651558	411.453033	-57.488861	1404.377563	462.719177	243.888275	1396.099243	363.431030	102.739365	1384.216553	353.536713	89.573288	1646.876709	430.742157	-145.912781	1124.755493	507.896851	307.433350	1122.288818	320.013397	-138.946686	883.523132	383.021393	319.744629	869.456726	372.456543	95.627190	1023.136597	-567.099792	175.456360	850.566895	-546.993408	-25.817766
357.388885	0.675852	927.274597	394.193970	180.172897	919.368042	453.149902	-24.787060	494.970306	516.407104	168.676041	482.732239	477.338867	-17.941298	76.642174	566.301208	140.763138	92.762733	411.513428	-57.587326	1404.373535	462.704376	243.842941	1396.176147	363.400513	102.650620	1384.226440	352.959839	89.336174	1646.788818	431.084045	-145.954071	1124.747437	508.096558	307.217499	1122.345825	320.326904	-139.011795	883.506104	383.247070	319.410828	869.470276	372.603973	95.474915	1023.142822	-568.247253	175.483200	850.545959	-548.039429	-25.865566
357.573486	0.555882	927.293762	394.384277	180.014130	919.394592	453.258362	-24.835920	494.981201	516.469971	168.654907	482.732452	477.342743	-17.942327	76.644684	566.323120	140.768265	92.762657	411.570496	-57.684750	1404.376099	462.714691	243.764984	1396.222534	363.283264	102.425728	1384.197876	352.503723	89.191803	1646.647461	431.419006	-146.005112	1124.753418	508.318878	307.014893	1122.438843	320.691284	-139.097763	883.486023	383.546448	318.927826	869.548523	372.765991	95.337814	1023.164734	-569.391541	175.486252	850.506409	-549.207520	-25.806276
357.752899	0.445116	927.318115	394.582977	179.897781	919.436646	453.332275	-24.885839	494.975067	516.563171	168.658707	482.723877	477.348541	-17.955511	76.658348	565.821899	140.330627	92.637848	411.563049	-57.786415	1404.385986	462.693878	243.658157	1396.317871	363.234558	102.290581	1384.218750	352.046234	89.018204	1646.541382	431.743225	-146.130844	1124.810059	508.463654	306.815033	1122.570435	321.306854	-139.305283	883.454102	383.855927	318.822906	869.534668	372.935669	95.218880	1023.197632	-570.580688	175.371460	850.528625	-550.360962	-25.747950
357.978821	0.352497	927.318848	394.782166	179.809296	919.488464	453.447784	-24.925049	494.951508	516.601135	168.627472	482.701813	477.381622	-17.972105	76.635223	565.510376	140.106216	92.601563	411.450836	-57.890160	1404.394165	462.565186	243.566864	1396.410645	363.388824	102.021255	1384.184692	351.634247	88.842514	1646.431641	431.998260	-146.238220	1124.856812	508.549591	306.619110	1122.678589	321.769257	-139.459106	883.376709	383.949646	318.581879	869.753296	373.112762	95.106583	1023.223816	-571.789612	175.427383	850.599609	-551.544495	-25.715326
358.183685	0.268284	927.339844	394.997650	179.733429	919.544312	453.559174	-25.005993	494.935669	516.690063	168.615036	482.689026	477.369537	-17.986292	76.617943	565.538086	140.129761	92.594818	411.377075	-57.996586	1404.414917	462.458649	243.469421	1396.478149	363.283661	101.918015	1384.183960	351.289734	88.654137	1646.361084	432.203766	-146.355499	1124.882690	508.650116	306.487396	1122.791260	322.042664	-139.548050	883.330322	384.292633	318.308838	869.772644	373.291077	95.013618	1023.261841	-572.962280	175.492462	850.723572	-552.713074	-25.673889
358.391815	0.197949	927.344360	395.217957	179.640579	919.579956	453.631073	-25.051651	494.911743	516.728210	168.583832	482.677460	477.381439	-17.991266	76.596970	565.612366	140.178787	92.582344	411.300568	-58.118687	1404.462280	462.409943	243.320847	1396.520630	362.954346	101.961838	1384.227661	350.942413	88.392914	1646.371216	432.407471	-146.523788	1124.944336	508.820862	306.420746	1122.920776	322.540375	-139.764664	883.260864	384.886475	317.844269	869.610535	373.467346	94.923332	1023.281128	-574.239624	175.518265	850.831726	-554.054443	-25.546862
358.580475	0.112626	927.383240	395.423950	179.551331	919.635437	453.755066	-25.125700	494.921478	516.826538	168.548782	482.652466	477.412445	-18.006067	76.594704	566.193420	140.616974	92.720634	411.171173	-58.212479	1404.470703	462.223389	243.260132	1396.630737	362.813446	101.870567	1384.246094	350.758636	88.237579	1646.355713	432.596252	-146.725189	1125.007202	508.924164	306.348602	1123.041504	323.127594	-140.000763	883.181091	385.329590	317.601471	869.563904	373.637573	94.832787	1023.327515	-575.437256	175.645248	851.047913	-555.227600	-25.533970
358.776154	0.042587	927.406494	395.639954	179.481339	919.683777	453.812195	-25.171915	494.880676	516.847290	168.486053	482.646332	477.400085	-18.032141	76.579224	566.197144	140.615173	92.701752	410.999542	-58.325520	1404.491577	462.035095	243.150436	1396.721191	362.671417	101.783676	1384.290283	350.544586	88.021988	1646.405762	432.767975	-146.901566	1125.082520	508.940399	306.209503	1123.123169	323.703827	-140.268280	883.097351	385.525177	317.561401	869.660156	373.821655	94.753662	1023.363037	-576.696899	175.711563	851.225830	-556.596863	-25.445616
358.966217	-0.032314	927.432190	395.869171	179.343307	919.727600	453.928131	-25.275333	494.885590	516.945007	168.432480	482.647278	477.450134	-18.058033	76.594521	566.126892	140.525223	92.677879	410.806213	-58.428715	1404.545532	461.827850	243.030716	1396.798706	362.518555	101.668961	1384.301270	350.502228	88.042290	1646.383789	432.937988	-147.129883	1125.196411	509.026123	306.146301	1123.267578	324.496216	-140.579834	882.980164	385.961334	317.371613	869.631104	373.981110	94.649826	1023.395996	-577.968445	175.686691	851.374695	-557.932861	-25.411932
359.147186	-0.097912	927.445801	396.100983	179.269699	919.790100	454.050842	-25.350100	494.881256	517.038452	168.377914	482.651093	477.472229	-18.084137	76.554245	566.174011	140.565506	92.699448	410.590332	-58.512363	1404.569092	461.585602	242.952972	1396.886230	362.369446	101.554169	1384.301270	350.218994	87.570015	1646.583984	433.059662	-147.329437	1125.305664	509.141693	306.046478	1123.430420	325.091064	-140.863007	882.844666	386.627319	317.157928	869.395630	374.130768	94.565826	1023.432800	-579.264832	175.682587	851.547424	-559.259155	-25.419476
359.335297	-0.160262	927.467102	396.306915	179.181625	919.846130	454.152679	-25.431307	494.869171	517.138672	168.350342	482.656677	477.502686	-18.102627	76.554352	566.304626	140.638641	92.682983	410.353180	-58.633553	1404.631958	461.344543	242.829147	1396.968262	362.266388	101.551315	1384.346924	350.090942	87.320747	1646.704346	433.167725	-147.546738	1125.406738	509.193573	305.925812	1123.565552	325.776245	-141.205200	882.711975	387.074646	316.978882	869.332520	374.275757	94.483055	1023.469971	-580.538818	175.675018	851.667908	-560.601501	-25.433039
359.536377	-0.184198	927.476746	396.526031	179.136063	919.916016	454.238617	-25.477364	494.855591	517.250244	168.278351	482.649963	477.498505	-18.107168	76.550644	566.337830	140.631256	92.676056	410.126465	-58.755276	1404.697998	461.148132	242.697067	1397.050415	362.082184	101.446793	1384.387695	349.932281	87.030228	1646.837646	433.244049	-147.733353	1125.561035	509.237671	305.755615	1123.696411	326.359375	-141.486786	882.602539	387.317810	316.828278	869.466125	374.427734	94.427681	1023.508667	-581.889404	175.736923	851.766052	-561.914917	-25.464893
359.692444	-0.267427	927.534912	396.710876	179.045334	919.978699	454.330383	-25.547495	494.856964	517.382446	168.226501	482.677032	477.492279	-18.105782	76.554680	565.777222	140.180176	92.487076	409.923309	-58.809376	1404.776367	460.943970	242.616318	1397.132568	361.795776	101.271706	1384.417603	349.904480	86.834595	1646.907349	433.342316	-147.949158	1125.706055	509.356201	305.637756	1123.886597	327.120331	-141.822632	882.499939	387.998505	316.641632	869.238464	374.550140	94.348808	1023.566956	-583.206116	175.651855	851.855896	-563.258484	-25.464575
359.846619	-0.299456	927.573792	396.899139	178.969589	920.054016	454.418121	-25.594160	494.852783	517.502197	168.130295	482.669861	477.530243	-18.121328	76.549271	565.552673	140.010818	92.441963	409.684021	-58.921455	1404.854492	460.732758	242.521332	1397.237915	361.592896	101.181702	1384.463989	349.837646	86.594025	1647.005615	433.423004	-148.147888	1125.871826	509.424377	305.488556	1124.028809	327.794006	-142.184753	882.402710	388.457733	316.515442	869.208618	374.677551	94.285530	1023.622925	-584.525696	175.721954	851.917847	-564.518738	-25.528389
360.037537	-0.347971	927.607483	397.101135	178.904266	920.130249	454.515472	-25.637512	494.843506	517.629272	168.029495	482.669464	477.511169	-18.149443	76.561134	566.452454	140.661148	92.613907	409.429718	-59.032543	1404.923828	460.518250	242.413376	1397.352417	361.395721	101.098732	1384.520874	349.778320	86.369591	1647.121948	433.495636	-148.304642	1126.045898	509.481323	305.332581	1124.165283	328.309387	-142.476013	882.324829	388.662933	316.297974	869.431030	374.815826	94.217552	1023.676270	-585.884094	175.762360	852.042358	-565.772278	-25.418991
360.220795	-0.389913	927.631714	397.298431	178.808640	920.186401	454.635590	-25.716446	494.824219	517.816223	168.006668	482.688385	477.540710	-18.173046	76.528450	566.267761	140.523529	92.567108	409.172333	-59.154213	1405.005127	460.276154	242.331512	1397.463257	361.222382	100.996063	1384.584229	349.726318	86.104897	1647.234619	433.604675	-148.506744	1126.197754	509.536255	305.160065	1124.308472	329.075256	-142.842377	882.209900	389.083893	316.226074	869.452332	374.959869	94.142296	1023.715027	-587.239380	175.631470	852.053650	-566.955688	-25.513920
360.408691	-0.477438	927.649963	397.503906	178.750443	920.252747	454.754211	-25.807104	494.834656	517.986023	167.929840	482.688538	477.546143	-18.192446	76.532768	566.643066	140.762558	92.592941	408.904419	-59.241337	1405.056030	460.026093	242.237015	1397.574341	361.087585	100.872704	1384.643433	349.697968	85.848534	1647.332764	433.678711	-148.690933	1126.348877	509.620422	305.009216	1124.471924	329.684509	-143.179794	882.132446	389.521637	316.166656	869.471680	375.090759	94.055756	1023.755432	-588.600769	175.750809	852.111572	-568.161621	-25.432570
360.605286	-0.552955	927.670837	397.686005	178.659058	920.313965	454.835175	-25.848473	494.806671	518.067566	167.828323	482.678436	477.580475	-18.215059	76.494614	566.601257	140.722870	92.571686	408.628754	-59.366116	1405.105713	459.803833	242.130951	1397.686890	360.910645	100.764259	1384.665527	349.670532	85.582054	1647.427246	433.792969	-148.882416	1126.495850	509.723724	304.869507	1124.611328	330.390381	-143.562759	882.034546	390.151642	316.256592	869.246582	375.223480	93.961609	1023.794800	-589.959656	175.609894	852.107788	-569.333557	-25.381275
360.792847	-0.655831	927.679199	397.911926	178.578232	920.362732	454.941162	-25.970400	494.810852	518.209778	167.776077	482.670380	477.589325	-18.230337	76.479950	566.589233	140.715439	92.532356	408.311920	-59.420864	1405.167480	459.638245	242.023727	1397.756348	360.881470	100.508652	1384.608032	349.636383	85.305702	1647.492554	433.879272	-149.071091	1126.620117	509.787811	304.749939	1124.758545	330.942261	-143.923584	881.924255	390.523773	316.258026	869.252258	375.363251	93.861259	1023.821106	-591.361328	175.702972	852.093689	-570.482117	-25.373150
360.986511	-0.717411	927.683472	398.092682	178.510147	920.424866	455.002930	-26.025084	494.757385	518.331299	167.733658	482.684967	477.625183	-18.252111	76.470924	566.667480	140.728531	92.520172	408.041626	-59.540833	1405.216309	459.369263	241.958221	1397.877075	360.619781	100.427780	1384.555542	349.606140	85.041451	1647.554199	433.963348	-149.276382	1126.744263	509.862518	304.610016	1124.946045	331.492889	-144.294418	881.849243	390.889679	316.238678	869.284302	375.491516	93.776253	1023.852966	-592.690369	175.598846	852.070862	-571.576660	-25.343271
361.145569	-0.821756	927.710999	398.269073	178.394424	920.479309	455.044922	-26.095020	494.745453	518.415710	167.673203	482.696991	477.603149	-18.247051	76.475388	566.538635	140.635117	92.500740	407.791931	-59.645771	1405.256226	459.155182	241.832062	1397.949951	360.369934	100.358208	1384.521484	349.565887	84.765404	1647.626465	434.058258	-149.486465	1126.820068	509.930176	304.483398	1125.076172	331.994263	-144.611252	881.786621	390.998322	316.097626	869.517090	375.597565	93.664612	1023.891541	-594.062378	175.662384	852.119385	-572.663208	-25.210793
361.327972	-0.887542	927.697876	398.453918	178.313293	920.516968	455.106567	-26.123690	494.704468	518.513306	167.634689	482.680359	477.621246	-18.270819	76.443604	566.529785	140.625504	92.487350	407.551239	-59.796288	1405.277588	458.951202	241.673828	1398.016479	359.932648	100.397072	1384.556763	349.523163	84.485420	1647.699097	434.163788	-149.728424	1126.900757	509.999756	304.352142	1125.180176	332.467438	-144.932922	881.702881	391.340454	316.244415	869.480957	375.724091	93.575096	1023.902222	-595.358032	175.609268	852.105713	-573.612244	-25.210861
361.585114	-1.178756	927.725586	398.862640	177.716614	920.364380	455.265747	-26.278185	494.722595	518.574890	167.563110	482.598938	477.692963	-18.284569	76.435852	566.556580	140.593384	92.468849	407.294739	-59.882561	1405.263550	458.716949	241.565445	1398.063477	359.735901	100.311752	1384.536377	349.500061	84.221710	1647.757324	434.288940	-149.990433	1126.987915	510.105652	304.298035	1125.285400	332.958618	-145.241241	881.618835	391.667480	316.233063	869.485962	375.949127	93.265610	1023.828552	-596.621460	175.629456	852.151978	-574.598267	-25.113962
361.622467	-1.088148	927.699280	398.764587	178.100800	920.560608	455.258850	-26.249966	494.672546	518.668335	167.574341	482.671997	477.645905	-18.284201	76.414230	566.602356	140.614471	92.462257	407.018372	-60.000885	1405.273193	458.491943	241.440048	1398.117188	359.522766	100.215401	1384.511108	349.418488	83.918297	1647.794922	434.388580	-150.193604	1127.052734	510.222565	304.281677	1125.428833	333.385681	-145.554932	881.539612	392.207733	316.212067	869.311768	375.934662	93.364662	1023.921021	-597.861023	175.810013	852.236267	-575.621521	-24.940536
361.753967	-1.160550	927.705933	398.899780	178.003647	920.604065	455.339508	-26.312130	494.632294	518.743652	167.545212	482.657013	477.642883	-18.272106	76.398102	566.069946	140.197845	92.280746	406.778717	-60.135498	1405.253662	458.286316	241.328384	1398.206421	359.347351	100.116669	1384.491821	349.359253	83.630936	1647.816406	434.481628	-150.378937	1127.102661	510.280670	304.193481	1125.515259	333.791565	-145.865280	881.469849	392.490143	316.257660	869.327148	376.020447	93.269951	1023.944519	-599.181824	175.777161	852.288086	-576.639587	-24.904093
361.907410	-1.257220	927.699829	399.039215	177.880859	920.644531	455.410461	-26.369762	494.596558	518.764282	167.494568	482.652710	477.653198	-18.297621	76.395554	566.460693	140.520706	92.428688	406.573456	-60.226357	1405.256348	458.091064	241.250885	1398.277344	359.156952	99.985474	1384.465332	349.281708	83.323914	1647.869263	434.557648	-150.556061	1127.146606	510.317505	304.138092	1125.650757	334.148621	-146.157990	881.422485	392.752106	316.282288	869.361816	376.112274	93.145882	1023.960022	-600.412292	175.777954	852.288818	-577.649353	-24.851904
362.007507	-1.356625	927.714478	399.153107	177.754379	920.686035	455.495270	-26.442125	494.574829	518.816467	167.458023	482.673981	477.642426	-18.307497	76.372612	566.420959	140.481964	92.408134	406.390991	-60.334644	1405.272827	457.938080	241.143005	1398.351563	358.991821	99.868355	1384.460938	349.181946	83.008087	1647.938232	434.634735	-150.725403	1127.194702	510.374084	304.075531	1125.783325	334.443970	-146.419983	881.359863	393.006195	316.141144	869.440247	376.178925	93.027374	1023.986572	-601.661743	175.792343	852.356384	-578.732605	-24.728182
362.123657	-1.460867	927.730835	399.275574	177.627365	920.731506	455.583313	-26.512964	494.578827	518.852051	167.393295	482.662476	477.651062	-18.334352	76.376289	566.398865	140.462997	92.414268	406.234192	-60.448387	1405.285034	457.780670	241.001923	1398.448608	358.850800	99.740097	1384.500977	349.089417	82.705444	1648.033569	434.698547	-150.930878	1127.237427	510.400360	304.078949	1125.916138	334.747406	-146.669846	881.336914	393.245789	316.151764	869.463928	376.270660	92.901985	1024.016724	-602.903381	175.776794	852.437073	-579.739807	-24.629110
362.220032	-1.517937	927.751221	399.377899	177.490479	920.788147	455.668823	-26.576828	494.582703	518.892151	167.336090	482.696045	477.632843	-18.335415	76.379990	566.601868	140.604065	92.430061	406.074402	-60.564007	1405.324951	457.611511	240.884445	1398.527466	358.728424	99.635040	1384.562256	348.985474	82.385666	1648.132324	434.759918	-151.114090	1127.315186	510.320190	303.941071	1126.005615	335.010590	-146.932648	881.305725	393.238647	316.367859	869.638794	376.333496	92.794640	1024.054199	-603.999084	175.730133	852.535706	-580.716797	-24.592426
362.319824	-1.622671	927.768982	399.492157	177.356735	920.813171	455.552734	-26.022528	494.512726	518.902039	167.264145	482.679688	477.468567	-18.274746	76.331017	566.355164	140.431839	92.418732	405.939880	-60.689777	1405.355225	457.484802	240.763351	1398.637085	358.583679	99.536781	1384.619385	348.898193	82.075996	1648.227417	434.801270	-151.256256	1127.372559	510.312408	303.890564	1126.116333	335.219391	-147.168365	881.289246	393.425629	316.416504	869.687256	376.418091	92.677078	1024.074463	-605.188538	175.893127	852.687195	-581.796753	-24.426334
362.384888	-1.738549	927.796753	399.576874	177.256805	920.867188	455.836792	-26.700861	494.609253	518.954407	167.207230	482.697601	477.659546	-18.345821	76.362106	566.350159	140.436447	92.403954	405.795441	-60.820972	1405.377075	457.310760	240.646912	1398.723633	358.479309	99.429420	1384.691528	348.815918	81.795898	1648.289551	434.844910	-151.370651	1127.406494	510.295013	303.802429	1126.241211	335.389099	-147.384613	881.269958	393.597687	316.468658	869.732544	376.478943	92.557518	1024.115234	-606.188049	175.909561	852.779297	-582.744141	-24.410807
362.491760	-1.827435	927.808167	399.674896	177.165146	920.903442	455.920959	-26.771612	494.606659	518.943970	167.105255	482.676178	477.664459	-18.367365	76.372505	566.346436	140.402206	92.417023	405.665131	-60.929153	1405.392456	457.155701	240.547195	1398.812622	358.347961	99.308678	1384.749268	348.718506	81.502182	1648.355835	434.861206	-151.467331	1127.429443	510.340240	303.757935	1126.416992	335.534515	-147.590820	881.229797	394.023499	316.458221	869.616943	376.546082	92.460541	1024.137817	-607.284668	175.819794	852.840698	-583.799744	-24.437250
362.571045	-1.909400	927.829346	399.754456	177.104431	920.969421	456.004181	-26.893108	494.587250	519.036987	167.058762	482.707764	477.714417	-18.387323	76.381584	566.377686	140.397446	92.422050	405.556702	-61.045891	1405.392212	457.022552	240.438324	1398.897217	358.199188	99.204903	1384.789429	348.657471	81.193367	1648.390869	434.888611	-151.552902	1127.448364	510.310883	303.684418	1126.546753	335.612701	-147.766724	881.215210	394.164642	316.495422	869.693909	376.588745	92.371254	1024.180542	-608.405945	176.000641	852.985229	-585.102417	-24.200432
362.649445	-2.029471	927.859924	399.843292	177.025452	921.023804	456.089569	-27.000521	494.576935	519.092529	167.006836	482.720612	477.724182	-18.405048	76.356537	566.428223	140.412979	92.422371	405.409424	-61.136608	1405.400024	456.824127	240.342331	1398.995972	358.266113	98.933151	1384.779175	348.580780	80.899231	1648.435669	434.885376	-151.652405	1127.452026	510.292297	303.597656	1126.726318	335.667328	-147.912430	881.205322	394.246735	316.519836	869.773987	376.642700	92.263771	1024.222046	-609.503052	175.960510	853.080872	-586.238281	-24.100248
362.733673	-2.129125	927.863708	399.907166	176.951385	921.061340	456.102203	-27.052057	494.574677	519.075439	166.881210	482.709137	477.736542	-18.400595	76.344963	566.862976	140.693924	92.458595	405.305084	-61.290199	1405.401855	456.734863	240.142288	1399.074341	357.952881	98.922668	1384.861816	348.520081	80.603737	1648.482788	434.884064	-151.703629	1127.449463	510.267456	303.511780	1126.856567	335.708496	-148.030273	881.182129	394.329529	316.534454	869.862976	376.684631	92.163528	1024.241943	-610.383118	175.801620	853.138550	-587.112244	-24.147985
362.798096	-2.272100	927.892517	399.968323	176.845596	921.094360	456.154236	-27.159796	494.559113	519.115845	166.822906	482.734863	477.771393	-18.419193	76.329643	566.864136	140.693497	92.451408	405.141022	-61.395718	1405.385620	456.524780	240.068115	1399.160889	357.983215	98.644653	1384.821411	348.453064	80.317070	1648.532593	434.849121	-151.799500	1127.481323	510.247375	303.474518	1126.990967	335.701233	-148.123611	881.175598	394.370087	316.404907	869.992493	376.724304	92.040497	1024.271729	-611.329468	175.713379	853.238953	-587.884460	-24.277906
362.911957	-2.348210	927.883240	400.038116	176.770691	921.140747	456.184021	-27.256628	494.553802	519.148010	166.801086	482.739258	477.765503	-18.456793	76.357536	566.861328	140.674133	92.443649	404.980865	-61.531147	1405.382935	456.291565	239.930054	1399.250732	357.798798	98.509125	1384.820923	348.381592	80.034546	1648.593018	434.805267	-151.873245	1127.478760	510.169800	303.428375	1127.109009	335.684143	-148.209259	881.163940	394.384766	316.397003	870.078735	376.768738	91.942589	1024.289063	-612.129211	175.672089	853.319946	-588.519226	-24.510784
362.964874	-2.525531	927.888489	400.084869	176.660629	921.150818	456.208740	-27.329477	494.535553	519.140869	166.717056	482.688324	477.762756	-18.466475	76.360077	566.839050	140.662796	92.425613	404.869354	-61.694653	1405.393066	456.035828	239.848343	1399.354126	357.555725	98.607323	1384.860718	348.306915	79.750046	1648.641357	434.729279	-151.954803	1127.476563	510.054779	303.400543	1127.186646	335.618652	-148.261230	881.169006	394.381836	316.423676	870.116028	376.793488	91.799400	1024.295532	-612.982666	175.491119	853.337158	-589.278625	-24.640549
363.050842	-2.603208	927.885742	400.128998	176.578064	921.182373	456.203033	-27.385765	494.525116	519.160461	166.658279	482.710968	477.715363	-18.463970	76.352806	566.641052	140.535339	92.402084	404.761414	-61.805481	1405.412842	455.858185	239.734360	1399.431763	357.331390	98.400154	1384.841064	348.209106	79.472267	1648.694946	434.627045	-152.054489	1127.466431	509.945221	303.377228	1127.260864	335.550049	-148.310501	881.151367	394.353668	316.420868	870.173035	376.827179	91.705711	1024.309082	-613.784912	175.411530	853.378845	-590.033447	-24.720245
363.109558	-2.709955	927.882629	400.145996	176.506271	921.213806	456.240051	-27.469437	494.506317	519.142395	166.599899	482.680847	477.733887	-18.492586	76.329948	566.777283	140.627518	92.410919	404.635406	-61.955887	1405.425171	455.653595	239.634689	1399.491333	357.228149	98.258835	1384.828979	348.106873	79.202454	1648.728394	434.519867	-152.119156	1127.465698	509.810913	303.384796	1127.348755	335.434906	-148.324371	881.151184	394.303925	316.429016	870.234985	376.836823	91.600990	1024.322632	-614.698303	175.312241	853.407349	-590.836792	-24.877119
363.175110	-2.849654	927.866150	400.155914	176.408707	921.226990	456.294220	-27.530035	494.478516	519.160034	166.526901	482.705811	477.732544	-18.491863	76.318893	566.843933	140.654053	92.415413	404.531891	-62.077133	1405.417969	455.484100	239.532913	1399.527100	357.113007	98.096909	1384.808960	348.002441	78.932434	1648.747192	434.397003	-152.203049	1127.438965	509.634430	303.329346	1127.410156	335.288574	-148.321655	881.141846	394.219330	316.555908	870.242798	376.854004	91.467445	1024.320679	-615.541992	175.309326	853.399231	-591.786987	-24.889566
363.204681	-2.972708	927.882751	400.147858	176.289566	921.241577	456.341614	-27.604527	494.468262	519.124756	166.447174	482.698975	477.745514	-18.497034	76.312721	566.800903	140.621429	92.404617	404.428040	-62.216805	1405.419800	455.336121	239.397232	1399.533691	357.004974	97.958084	1384.787842	347.885620	78.681442	1648.766113	434.280243	-152.279037	1127.423950	509.481720	303.327698	1127.479370	335.133606	-148.325729	881.151245	394.109863	316.379608	870.333374	376.843201	91.350761	1024.334961	-616.466248	175.334579	853.405884	-592.976990	-24.816154
363.216431	-3.076759	927.864624	400.129395	176.192001	921.255371	456.394867	-27.661322	494.466583	519.126160	166.381836	482.680176	477.767853	-18.506565	76.283051	566.821838	140.624573	92.409103	404.314270	-62.328823	1405.410278	455.151428	239.297638	1399.557373	357.090790	97.657608	1384.743774	347.750366	78.424332	1648.787231	434.146332	-152.308960	1127.388062	509.285980	303.290039	1127.502808	334.955902	-148.322372	881.146667	394.006378	316.519196	870.300781	376.822662	91.234734	1024.332764	-617.283875	175.242599	853.419312	-593.768738	-24.867250
363.272827	-3.191142	927.847778	400.119568	176.098190	921.280212	456.474640	-27.742632	494.469574	519.127563	166.340210	482.697906	477.766602	-18.539244	76.299408	566.705750	140.535355	92.412270	404.282684	-62.517666	1405.418701	455.011322	239.122940	1399.575195	356.866364	97.695747	1384.782959	347.589905	78.184921	1648.818604	434.015076	-152.409058	1127.342896	509.081055	303.223877	1127.530762	334.748199	-148.286057	881.159912	393.827667	316.528290	870.334229	376.811462	91.112144	1024.335938	-618.001648	175.251007	853.433044	-594.462769	-24.870676
363.256653	-3.324614	927.833740	400.076660	176.032654	921.295044	456.506958	-27.797096	494.463776	519.120056	166.313004	482.690582	477.752808	-18.533669	76.289368	566.807556	140.617813	92.422981	404.225098	-62.675690	1405.426147	454.899139	239.007523	1399.583008	356.805603	97.542007	1384.768311	347.399750	77.960480	1648.853027	433.867340	-152.426682	1127.310303	508.908081	303.144867	1127.541870	334.493378	-148.221848	881.163757	393.662933	316.490753	870.369751	376.775238	90.995499	1024.336792	-618.765686	175.142273	853.468994	-595.138733	-24.921562
363.262268	-3.439059	927.829346	400.048767	175.921936	921.297668	456.563385	-27.868380	494.486725	519.091980	166.246613	482.685181	477.762207	-18.549124	76.298424	566.698059	140.539261	92.410973	404.166290	-62.849770	1405.438599	454.761292	238.847687	1399.630493	356.731201	97.367058	1384.776489	347.195465	77.750183	1648.870972	433.717316	-152.460907	1127.261963	508.732391	303.076416	1127.554321	334.229370	-148.136292	881.155151	393.448730	316.428589	870.403748	376.741516	90.882591	1024.334839	-619.425110	175.098450	853.478271	-595.776184	-24.982716
363.273682	-3.566125	927.816833	400.020172	175.808655	921.316833	456.604248	-27.900400	494.484467	519.070313	166.207916	482.694946	477.773621	-18.585505	76.282616	566.711548	140.546936	92.418388	404.133698	-63.003670	1405.443970	454.627563	238.733505	1399.652344	356.618469	97.144005	1384.756470	346.981812	77.539658	1648.887939	433.561676	-152.463104	1127.188477	508.545471	302.993439	1127.595581	333.909088	-148.056152	881.151978	393.201935	316.355988	870.451782	376.716583	90.746704	1024.338013	-620.088562	175.034088	853.534485	-596.397888	-24.953737
363.254517	-3.715083	927.812195	399.961823	175.723969	921.338196	456.635681	-27.942633	494.478363	519.047485	166.162994	482.696686	477.768036	-18.580397	76.264099	566.673950	140.532059	92.439896	404.090393	-63.182102	1405.422852	454.483765	238.589523	1399.708130	356.547638	96.940750	1384.768433	346.762878	77.341873	1648.893555	433.427155	-152.497574	1127.118408	508.357758	302.840149	1127.618652	333.579407	-147.941040	881.134338	392.936554	316.263397	870.502625	376.662964	90.615715	1024.346313	-620.830200	175.089737	853.618408	-597.055969	-24.941483
363.270996	-3.834464	927.817078	399.916992	175.632828	921.362976	456.645996	-27.972441	494.472504	519.031616	166.106125	482.697174	477.769104	-18.586222	76.255302	566.786682	140.608063	92.440865	404.066528	-63.347240	1405.412598	454.359619	238.466522	1399.746704	356.493164	96.724907	1384.743530	346.532074	77.162186	1648.909546	433.271088	-152.528351	1127.047485	508.171844	302.712128	1127.663696	333.240875	-147.830032	881.151978	392.657166	316.137573	870.554932	376.641357	90.498482	1024.361328	-621.477661	175.052597	853.654907	-597.655273	-24.910959
363.256592	-3.947956	927.798279	399.863922	175.539642	921.378479	456.679352	-28.029980	494.467224	518.983521	166.071762	482.721222	477.761810	-18.584858	76.236488	566.621277	140.494186	92.421417	404.034882	-63.531841	1405.395020	454.246185	238.335785	1399.796997	356.505096	96.585762	1384.718140	346.264923	76.985954	1648.920410	433.132111	-152.551987	1126.958252	507.975586	302.578735	1127.701172	332.906616	-147.700180	881.161804	392.387512	316.030823	870.621826	376.592560	90.377609	1024.359741	-622.010986	174.997375	853.694092	-598.157715	-24.922350
363.265778	-4.069300	927.774414	399.823822	175.456863	921.385498	456.663635	-28.088987	494.439026	518.986450	166.070541	482.714050	477.735626	-18.604328	76.238106	566.695557	140.533508	92.449631	403.999451	-63.706169	1405.369507	454.115479	238.168808	1399.824463	356.455597	96.413353	1384.708496	346.006104	76.839455	1648.919312	432.991028	-152.569000	1126.873535	507.785950	302.457977	1127.724609	332.554474	-147.597656	881.156555	392.087921	315.885376	870.687134	376.555786	90.260345	1024.350952	-622.604980	174.822739	853.705505	-598.597778	-24.975153
363.227051	-4.164126	927.759766	399.755859	175.352219	921.393799	456.650848	-28.149853	494.464111	518.938965	166.044128	482.720459	477.773651	-18.612307	76.221947	566.527771	140.419647	92.430511	403.983917	-63.895622	1405.365356	454.012878	238.025467	1399.852783	356.400757	96.224289	1384.669678	345.769684	76.738045	1648.886353	432.864807	-152.617264	1126.805664	507.549072	302.317078	1127.744019	332.176178	-147.468872	881.169006	391.760345	315.743103	870.777649	376.495392	90.148750	1024.348022	-623.480652	174.600540	853.883667	-599.125793	-25.054651
363.197510	-4.252588	927.746887	399.677399	175.310181	921.403625	456.674683	-28.200565	494.455505	518.896545	166.042175	482.728851	477.790283	-18.628586	76.233292	566.535095	140.434570	92.425262	403.974854	-64.060745	1405.332642	453.917877	237.893173	1399.889404	356.343903	96.052864	1384.646729	345.502625	76.606361	1648.870483	432.734772	-152.630630	1126.713745	507.312958	302.184174	1127.737427	331.790527	-147.332138	881.171265	391.424988	315.589844	870.858093	376.433105	90.070030	1024.346680	-624.022156	174.564789	853.930542	-599.603455	-25.077517
363.163269	-4.334990	927.729675	399.606293	175.242081	921.409912	456.655701	-28.248175	494.433960	518.816711	165.980972	482.713257	477.739136	-18.624878	76.242546	566.420654	140.342636	92.457008	403.979034	-64.257851	1405.321289	453.857513	237.731522	1399.913940	356.301025	95.866631	1384.619141	345.200500	76.458870	1648.860107	432.605377	-152.649765	1126.619385	507.081543	302.038391	1127.760864	331.385101	-147.170090	881.192139	391.048553	315.422516	870.916687	376.381226	89.980202	1024.341919	-624.593506	174.500748	853.956787	-600.116699	-25.084175
363.082275	-4.452321	927.722412	399.513184	175.151505	921.435669	456.632751	-28.298712	494.447083	518.773560	165.953186	482.717468	477.739594	-18.631966	76.231079	566.516724	140.407883	92.466240	403.972412	-64.408264	1405.281250	453.784302	237.583801	1399.950439	356.275513	95.677917	1384.595459	344.919373	76.366997	1648.837402	432.483093	-152.678406	1126.512329	506.868439	301.921478	1127.774536	330.996155	-147.045059	881.223022	390.464630	315.262878	871.158630	376.288574	89.858040	1024.351685	-625.052185	174.422714	853.981384	-600.499207	-25.124367
363.003143	-4.550912	927.702637	399.424194	175.074646	921.433044	456.651947	-28.400141	494.457611	518.722046	165.912766	482.730377	477.743652	-18.658684	76.217682	566.528015	140.438049	92.491814	403.972229	-64.594727	1405.238647	453.705658	237.398712	1399.968628	356.242920	95.504959	1384.568115	344.611908	76.272568	1648.813477	432.356506	-152.674149	1126.415039	506.689819	301.862671	1127.763550	330.591431	-146.928589	881.252502	390.292389	315.048218	871.053894	376.211121	89.758652	1024.341309	-625.461121	174.320313	853.979614	-600.850403	-25.192165
362.913422	-4.634768	927.683350	399.310181	174.972000	921.433899	456.641937	-28.473455	494.465576	518.647766	165.839523	482.727020	477.749786	-18.658947	76.234245	566.402954	140.317078	92.490875	403.964386	-64.775780	1405.204834	453.639648	237.248596	1399.976196	356.235748	95.337952	1384.561401	344.334991	76.258919	1648.757568	432.229980	-152.710098	1126.291382	506.515808	301.783081	1127.780151	330.199158	-146.799484	881.270935	389.902496	314.687256	871.156311	376.116058	89.652672	1024.333008	-625.863586	174.236511	853.984192	-601.220642	-25.218084
362.810760	-4.744165	927.667664	399.208008	174.871689	921.408875	456.634796	-28.537638	494.469910	518.568909	165.794739	482.724792	477.744293	-18.670221	76.231972	566.334595	140.306747	92.472137	403.950226	-64.953758	1405.167603	453.570251	237.086121	1399.976440	356.220398	95.179100	1384.525391	344.014648	76.205635	1648.732300	432.083740	-152.692261	1126.182007	506.295227	301.657837	1127.737549	329.666962	-146.642441	881.320862	389.498627	314.494995	871.184998	376.020996	89.551308	1024.312866	-626.280640	174.189804	853.998047	-601.635315	-25.258564
362.723999	-4.847505	927.646362	399.097168	174.808441	921.410339	456.627686	-28.640661	494.486420	518.537964	165.789902	482.737488	477.718872	-18.682171	76.255547	566.218811	140.226807	92.464172	403.962463	-65.143761	1405.129272	453.537750	236.949356	1399.968018	356.199799	94.990211	1384.503540	343.697510	76.182846	1648.692871	431.942230	-152.708435	1126.073242	506.043610	301.499329	1127.699463	329.263000	-146.542984	881.324707	389.114685	314.425781	871.190613	375.921448	89.453842	1024.303589	-626.683960	174.169373	854.003113	-602.031616	-25.301687
362.589813	-4.939058	927.620422	398.962982	174.699768	921.402954	456.606171	-28.696230	494.495514	518.484436	165.738098	482.732056	477.736053	-18.734655	76.243835	565.698364	139.827316	92.344429	403.981689	-65.322182	1405.088501	453.495453	236.763107	1399.959717	356.188232	94.776840	1384.478394	343.349426	76.138786	1648.677734	431.827393	-152.780533	1125.979126	505.789337	301.306641	1127.654053	329.005981	-146.477005	881.300659	388.467194	314.215454	871.428772	375.797363	89.341827	1024.287964	-627.010071	174.114151	854.015625	-602.357117	-25.364687
362.476868	-5.069994	927.610291	398.827026	174.570038	921.387634	456.590485	-28.796267	494.500519	518.415222	165.682281	482.757874	477.775116	-18.749660	76.250473	566.217041	140.196274	92.497475	403.988800	-65.546120	1405.027222	453.457581	236.599472	1399.968384	356.166473	94.580238	1384.451660	343.045044	76.176895	1648.635498	431.690063	-152.811707	1125.851074	505.607300	301.159851	1127.634766	328.494415	-146.354050	881.312012	388.276428	313.955750	871.336731	375.686798	89.210953	1024.275879	-627.324829	174.075882	854.012024	-602.720398	-25.381247
362.333893	-5.158208	927.579895	398.676056	174.470505	921.373657	456.584625	-28.848166	494.499908	518.372620	165.642639	482.761841	477.799713	-18.762510	76.252663	566.173767	140.165726	92.498329	403.948303	-65.717247	1404.992798	453.350433	236.435471	1399.953247	356.259979	94.135483	1384.413086	342.729340	76.245796	1648.588135	431.546173	-152.829514	1125.723022	505.435760	301.005066	1127.639893	328.125702	-146.277451	881.296692	387.879028	313.690582	871.396790	375.556946	89.104607	1024.255127	-627.567688	174.024307	854.014282	-602.977173	-25.448965
362.245483	-5.222248	927.539368	398.524597	174.388458	921.379761	456.541443	-28.917789	494.492950	518.257568	165.570465	482.760101	477.809357	-18.798012	76.260117	566.200073	140.174179	92.506638	403.933319	-65.912880	1404.919800	453.287445	236.240219	1399.967773	356.314789	93.964989	1384.401245	342.461029	76.364799	1648.512573	431.431244	-152.920059	1125.626343	505.236908	300.783478	1127.602905	327.842957	-146.227676	881.240723	387.463226	313.441193	871.442627	375.440094	89.003784	1024.239380	-627.858887	173.969498	854.027039	-603.302185	-25.506580
362.090820	-5.344028	927.518494	398.357941	174.275253	921.348633	456.490448	-28.993511	494.503754	518.142700	165.478638	482.743958	477.812225	-18.797544	76.257614	566.136658	140.134308	92.498444	403.936646	-66.142014	1404.878418	453.220856	236.058121	1399.961792	356.263062	93.782349	1384.370361	342.149536	76.452599	1648.467041	431.273041	-153.011475	1125.518188	505.026764	300.595581	1127.568115	327.409119	-146.126831	881.217407	387.065247	313.224304	871.506836	375.300293	88.887283	1024.214355	-628.041382	173.951996	854.054077	-603.529724	-25.531641
361.961609	-5.428136	927.487061	398.231232	174.175171	921.332581	456.412079	-29.054976	494.518127	518.079895	165.497482	482.738464	477.794128	-18.798208	76.243309	566.107117	140.130646	92.523323	403.925659	-66.334625	1404.823242	453.163635	235.885040	1399.944458	356.205902	93.570854	1384.343750	341.850311	76.583023	1648.414551	431.135406	-153.101685	1125.404297	504.828857	300.407776	1127.535400	327.083618	-146.089203	881.189392	386.655273	312.996552	871.538696	375.177032	88.786140	1024.191284	-628.151611	173.806900	854.045532	-603.515686	-25.700811
361.863037	-5.491440	927.446838	398.095459	174.092133	921.296387	456.345123	-29.116865	494.492462	518.011658	165.491257	482.755615	477.791504	-18.807335	76.246040	565.498718	139.687042	92.379013	403.894836	-66.537071	1404.771118	453.074188	235.675720	1399.925171	356.076904	93.305916	1384.316406	341.570190	76.727516	1648.354126	430.988770	-153.198746	1125.314575	504.647034	300.215118	1127.500732	326.821167	-146.071548	881.149658	386.289185	312.759644	871.550476	375.059174	88.710358	1024.153076	-628.225403	173.759079	854.053162	-603.596375	-25.795259
361.709076	-5.584796	927.413208	397.936829	174.000885	921.282837	456.263977	-29.172657	494.502472	517.879883	165.464813	482.734497	477.804108	-18.845497	76.253502	566.027039	140.102798	92.538345	403.897888	-66.772820	1404.723633	453.003967	235.420151	1399.921509	355.800934	93.238670	1384.336548	341.314972	76.889755	1648.294922	430.842743	-153.325165	1125.195801	504.446594	300.026184	1127.417603	326.563446	-146.092697	881.111755	385.889374	312.530121	871.580750	374.910919	88.605125	1024.130493	-628.306641	173.726028	854.056946	-603.717224	-25.877243
361.548950	-5.664260	927.385620	397.766418	173.884384	921.260681	456.195496	-29.208927	494.491211	517.784851	165.434662	482.763550	477.781494	-18.840639	76.257515	565.993652	140.073425	92.548615	403.825684	-66.977570	1404.634155	452.882690	235.230865	1399.907471	355.916229	92.868462	1384.289551	341.069458	77.089363	1648.231445	430.676758	-153.444305	1125.097168	504.243469	299.798096	1127.415405	326.273163	-146.102081	881.068542	385.510651	312.289551	871.653381	374.760101	88.501884	1024.106567	-628.394531	173.694733	854.060974	-603.891235	-25.906048
361.395935	-5.759876	927.348999	397.608215	173.791550	921.256470	456.131561	-29.303276	494.500885	517.691589	165.400833	482.764801	477.791290	-18.848957	76.260071	565.999023	140.090485	92.544792	403.788727	-67.187225	1404.587524	452.799133	235.027771	1399.899536	355.797668	92.634033	1384.290405	340.842438	77.319489	1648.193115	430.513245	-153.560669	1124.941284	504.038818	299.596069	1127.407837	325.973267	-146.131439	881.004089	385.164368	312.051422	871.712341	374.616028	88.387169	1024.087646	-628.508972	173.689682	854.091064	-604.113647	-25.921413
361.193085	-5.851778	927.305969	397.420044	173.705551	921.234497	456.070435	-29.372278	494.499756	517.580200	165.333145	482.776154	477.825195	-18.856770	76.254074	566.382751	140.369492	92.608452	403.769043	-67.453316	1404.518188	452.757111	234.766296	1399.867798	355.495422	92.555687	1384.308105	340.644104	77.568115	1648.179932	430.363403	-153.678696	1124.832031	503.879608	299.431213	1127.396240	325.732635	-146.179855	880.928345	384.840881	311.675293	871.801575	374.441101	88.282661	1024.056763	-628.631409	173.707001	854.125671	-604.334656	-25.915094
360.995850	-5.944300	927.279846	397.230286	173.625839	921.214905	456.000519	-29.390068	494.509460	517.526062	165.328949	482.777802	477.806183	-18.859871	76.239586	566.364624	140.347717	92.604813	403.730774	-67.663040	1404.434570	452.668671	234.562943	1399.844482	355.389130	92.301544	1384.298950	340.431000	77.840118	1648.199707	430.201904	-153.857590	1124.704468	503.671722	299.256744	1127.359985	325.513824	-146.246841	880.864868	384.520447	311.562531	871.784485	374.265167	88.189323	1024.035156	-628.732971	173.736221	854.165283	-604.562378	-25.893040
360.812500	-6.029064	927.247192	397.053497	173.540176	921.191711	455.904938	-29.428141	494.521118	517.401794	165.287827	482.763824	477.767731	-18.850100	76.247528	566.334839	140.374435	92.630760	403.676636	-67.905815	1404.386963	452.573517	234.320786	1399.824341	355.259918	92.060249	1384.286743	340.281616	78.180824	1648.190674	430.062683	-154.022461	1124.630249	503.479248	299.085907	1127.338379	325.326355	-146.293915	880.791809	384.197968	311.326935	871.776733	374.103851	88.095306	1024.008423	-628.863831	173.767151	854.201477	-604.843079	-25.890255
360.627930	-6.111557	927.220947	396.859344	173.457123	921.165466	455.851746	-29.501637	494.525116	517.330566	165.308228	482.793091	477.793610	-18.851215	76.262970	566.338867	140.383087	92.656616	403.591156	-68.153839	1404.293579	452.447021	234.044479	1399.794922	355.172180	91.827965	1384.265869	340.223572	78.621574	1648.181274	429.901337	-154.196381	1124.535034	503.269653	298.892334	1127.299683	325.157623	-146.416031	880.709167	383.896454	311.133453	871.784729	373.944366	88.006332	1023.983948	-628.979370	173.817932	854.259583	-605.113831	-25.843699
360.474579	-6.142631	927.180298	396.670807	173.367218	921.143066	455.760651	-29.537745	494.516296	517.249023	165.270020	482.805450	477.813263	-18.853132	76.254875	566.335754	140.366257	92.671707	403.484985	-68.422302	1404.235229	452.309570	233.777084	1399.790161	355.044800	91.574463	1384.260132	340.099487	78.956673	1648.247314	429.764801	-154.371429	1124.435425	503.051239	298.660980	1127.294434	324.905975	-146.494568	880.622681	383.624939	310.940399	871.814453	373.794495	87.931976	1023.954041	-629.071472	173.876953	854.327332	-605.340576	-25.852806
360.327301	-6.218416	927.156189	396.494873	173.291687	921.146912	455.676697	-29.592495	494.497345	517.148621	165.230743	482.816528	477.826416	-18.882545	76.273170	566.275574	140.318375	92.693970	403.352020	-68.693512	1404.151489	452.140533	233.500824	1399.782227	354.917999	91.297325	1384.249634	340.138916	79.457909	1648.261108	429.605835	-154.570190	1124.330322	502.828217	298.433289	1127.286987	324.764221	-146.630798	880.522522	383.343903	310.750092	871.846497	373.630127	87.840569	1023.944458	-628.999207	173.694366	854.192078	-605.577271	-25.851910
360.148712	-6.283274	927.128601	396.310730	173.236191	921.148010	455.583069	-29.653303	494.513275	517.012024	165.171280	482.824371	477.810669	-18.862860	76.260666	565.834167	140.027237	92.676376	403.196106	-68.963127	1404.081299	451.994476	233.238190	1399.791870	354.722992	91.028114	1384.266602	340.156860	79.962540	1648.308838	429.480591	-154.786972	1124.227295	502.609924	298.214478	1127.298828	324.618134	-146.773499	880.407166	383.088409	310.573761	871.871704	373.461090	87.761650	1023.932617	-629.036194	173.712982	854.242371	-605.743347	-25.837324
359.985291	-6.346144	927.088989	396.146576	173.151703	921.138611	455.481720	-29.682644	494.486542	516.902710	165.134827	482.834961	477.797028	-18.912680	76.276306	565.784180	140.007614	92.703812	403.008331	-69.199211	1404.005005	451.805573	232.993500	1399.783203	354.545563	90.856606	1384.265503	340.235962	80.492279	1648.358154	429.349182	-155.000702	1124.123901	502.450348	297.992645	1127.301514	324.489655	-146.925003	880.316895	382.875000	310.261505	871.935181	373.302246	87.670700	1023.909058	-629.096130	173.731049	854.272339	-605.913269	-25.849628
359.793732	-6.432443	927.048645	395.959045	173.065765	921.116882	455.382507	-29.745605	494.483490	516.796082	165.116638	482.828888	477.813599	-18.916883	76.276833	565.750732	139.975098	92.692909	402.816101	-69.459579	1403.939453	451.628937	232.728821	1399.746094	354.318268	90.606499	1384.271973	340.354492	81.032318	1648.437988	429.232147	-155.221695	1124.050171	502.241913	297.717773	1127.295410	324.501923	-147.123428	880.192322	382.660492	310.230499	871.889648	373.115662	87.573738	1023.878601	-629.073242	173.788239	854.338501	-605.965210	-25.871723
359.591003	-6.501183	927.009888	395.776947	172.981750	921.103577	455.244904	-29.736549	494.457947	516.662048	165.097626	482.813171	477.772675	-18.905039	76.277328	565.727295	139.976974	92.715034	402.580383	-69.724991	1403.900391	451.437500	232.493500	1399.742554	354.011047	90.285324	1384.286987	340.506531	81.582588	1648.535400	429.083771	-155.441544	1123.977417	502.034180	297.441803	1127.286133	324.396423	-147.323547	880.122620	382.440063	310.062958	871.883667	372.913513	87.486061	1023.852600	-629.062500	173.703339	854.358093	-605.978516	-25.945326
359.341736	-6.597702	926.973328	395.562500	172.894592	921.098145	454.935211	-29.144085	494.392151	516.518127	165.050385	482.813721	477.596497	-18.859728	76.232361	565.725708	139.967972	92.725906	402.330780	-69.956970	1403.857056	451.222443	232.212097	1399.728027	353.800293	90.052094	1384.302246	340.708221	82.158112	1648.642090	428.948914	-155.722672	1123.952393	501.827057	297.164215	1127.279419	324.400482	-147.527710	880.019348	382.244080	309.895203	871.880127	372.676697	87.378654	1023.832031	-629.006836	173.625854	854.401062	-605.820557	-26.101406
359.110260	-6.683904	926.930298	395.364777	172.772903	921.071716	454.824554	-29.155306	494.401672	516.351746	164.953308	482.789490	477.588928	-18.853863	76.221748	565.649475	139.943024	92.746368	402.051910	-70.195099	1403.840576	451.014648	231.968002	1399.694214	353.558472	89.830124	1384.333374	340.930176	82.755547	1648.753662	428.789154	-156.008102	1123.966064	501.638367	296.912201	1127.267456	324.391937	-147.754349	879.961609	382.049957	309.743408	871.851990	372.445770	87.270515	1023.796692	-628.908447	173.512833	854.411621	-605.516357	-26.355635
358.865875	-6.790613	926.882690	395.158417	172.660904	921.051514	454.940491	-29.839037	494.491577	516.222473	164.927017	482.815186	477.752106	-18.906687	76.320595	566.058716	140.234680	92.798424	401.759644	-70.403511	1403.836914	450.808228	231.725586	1399.671875	353.312225	89.625061	1384.358887	341.187897	83.254013	1648.850830	428.612061	-156.287109	1123.977539	501.424225	296.652771	1127.232544	324.396576	-148.003998	879.917114	381.877747	309.593994	871.835205	372.205780	87.149979	1023.762573	-628.808044	173.447464	854.421631	-605.314026	-26.498341
358.584076	-6.879632	926.849121	394.916626	172.577545	921.066711	454.844910	-29.846134	494.507141	516.050476	164.868149	482.812134	477.718292	-18.912617	76.294662	565.611145	139.923264	92.794106	401.404999	-70.620064	1403.854736	450.622894	231.501419	1399.648804	353.091522	89.471924	1384.371704	341.446381	83.853973	1648.943848	428.439423	-156.585663	1124.021362	501.218597	296.394989	1127.241943	324.436951	-148.251495	879.879028	381.716003	309.431641	871.813293	371.933197	87.039818	1023.753845	-628.774780	173.413193	854.431152	-605.271973	-26.577330
358.356262	-6.945095	926.810852	394.731079	172.476425	921.063293	454.803955	-29.936909	494.531708	515.940125	164.851486	482.854279	477.747589	-18.932573	76.328934	565.557617	139.914917	92.830048	401.050934	-70.852730	1403.908325	450.401611	231.278397	1399.608887	352.827087	89.310135	1384.417847	341.711273	84.424988	1649.068604	428.210571	-156.804443	1124.070679	501.006042	296.143616	1127.226074	324.323822	-148.485260	879.885925	381.559418	309.286346	871.784485	371.707825	86.942924	1023.732666	-628.698486	173.426025	854.433960	-605.193420	-26.605700
358.123871	-6.980961	926.774963	394.527588	172.383942	921.063171	454.699280	-29.975599	494.535461	515.822144	164.812637	482.860718	477.734894	-18.973015	76.305664	565.515381	139.907822	92.854721	400.695068	-71.056641	1403.940918	450.195892	231.035934	1399.560669	352.531067	89.184959	1384.452637	342.087494	85.075394	1649.106934	428.021210	-157.091095	1124.158203	500.798126	295.908844	1127.192627	324.364685	-148.777252	879.861755	381.411102	309.140961	871.748596	371.474060	86.864128	1023.714539	-628.647278	173.422531	854.440125	-605.144226	-26.649614
357.885803	-6.996637	926.728088	394.298370	172.320786	921.065063	454.635651	-30.026499	494.548828	515.729980	164.747620	482.893585	477.750916	-18.974850	76.324890	565.483521	139.911423	92.877579	400.292603	-71.191048	1403.992188	449.990875	230.841553	1399.522217	352.413696	88.885567	1384.462158	342.379150	85.631653	1649.239014	427.808594	-157.377869	1124.242920	500.605835	295.688934	1127.154175	324.441650	-149.075790	879.841553	381.255585	308.979736	871.724365	371.234894	86.800041	1023.692749	-628.608093	173.392395	854.439758	-605.097839	-26.699909
357.580536	-7.054508	926.692383	394.081909	172.247696	921.063477	454.560181	-30.099478	494.570221	515.633606	164.699890	482.899261	477.757813	-18.976675	76.333809	565.456848	139.893387	92.895653	399.918854	-71.372047	1404.043579	449.831085	230.600403	1399.501831	351.990082	88.907204	1384.510620	342.700531	86.241959	1649.295898	427.595978	-157.699615	1124.375244	500.447540	295.501373	1127.134888	324.611633	-149.435776	879.799133	381.119385	308.813019	871.687256	370.972351	86.718719	1023.674744	-628.592834	173.353149	854.441223	-605.074585	-26.733011
357.237976	-7.119523	926.676331	393.848022	172.157516	921.071472	454.504303	-30.142982	494.585754	515.543640	164.621964	482.920410	477.772034	-18.979750	76.329132	565.917114	140.218979	92.947395	399.499573	-71.506073	1404.101929	449.649811	230.405396	1399.460938	351.775879	88.791023	1384.500366	343.090515	86.861267	1649.336304	427.346863	-158.020752	1124.491089	500.278809	295.313873	1127.089600	324.695679	-149.766724	879.752075	380.975128	308.640198	871.642578	370.694916	86.629044	1023.671692	-628.535156	173.369858	854.446411	-605.044678	-26.750053
356.901672	-7.185738	926.656494	393.603027	172.100204	921.068909	454.407440	-30.212032	494.621002	515.492126	164.602524	482.973877	477.762177	-18.997656	76.322960	565.922729	140.188126	92.964661	399.097198	-71.637695	1404.121948	449.500092	230.219315	1399.416870	351.575562	88.685493	1384.498901	343.339661	87.438568	1649.420288	427.055389	-158.342972	1124.589355	500.096527	295.100220	1127.046509	324.761780	-150.124237	879.714478	380.831543	308.484344	871.576538	370.416382	86.557480	1023.661499	-628.523560	173.321487	854.460876	-605.016113	-26.829258
356.553925	-7.232729	926.610291	393.354889	172.066010	921.047241	454.335297	-30.274906	494.662079	515.380615	164.531158	482.979095	477.732635	-19.027470	76.349426	565.903198	140.177429	92.955940	398.711304	-71.763863	1404.144897	449.378479	230.040009	1399.351807	351.391937	88.596451	1384.490601	343.675415	88.043190	1649.459473	426.758423	-158.647461	1124.692871	499.957642	294.910156	1126.971069	324.811249	-150.537888	879.668152	380.676605	308.155914	871.543579	370.124023	86.504517	1023.628357	-628.521729	173.354675	854.477112	-605.018555	-26.865782
356.193573	-7.268787	926.567993	393.096344	171.992508	921.024414	454.242157	-30.335539	494.692505	515.298645	164.465652	482.997467	477.726715	-19.018833	76.345169	565.875183	140.157852	92.960487	398.325531	-71.848717	1404.200562	449.304291	229.862900	1399.273926	351.204681	88.531387	1384.483398	343.957275	88.576736	1649.520142	426.444092	-158.991791	1124.816895	499.792053	294.683258	1126.873535	324.874329	-150.930969	879.620667	380.531281	307.994171	871.440186	369.825836	86.440208	1023.596741	-628.554749	173.279709	854.469666	-605.016357	-26.945259
355.828735	-7.302855	926.525513	392.882965	171.985275	921.020447	454.139954	-30.387632	494.731873	515.224731	164.407516	482.999268	477.733246	-19.039097	76.366135	565.852112	140.132339	92.960976	397.965179	-71.947800	1404.255981	449.253021	229.722763	1399.187500	351.001892	88.478859	1384.462158	344.200989	89.130836	1649.545776	426.101501	-159.347717	1124.957153	499.631195	294.462433	1126.731934	324.884613	-151.311523	879.589172	380.398163	307.981140	871.285278	369.543610	86.400177	1023.574646	-628.586731	173.244034	854.480347	-605.058533	-26.990467
355.443726	-7.337171	926.483398	392.665161	172.041245	921.034485	453.828064	-29.769373	494.663574	515.150757	164.355255	483.034302	477.555206	-18.995255	76.337341	565.389282	139.825485	92.948486	397.583588	-71.980690	1404.283691	449.198242	229.615402	1399.067261	351.018188	88.317169	1384.428589	344.368805	89.605110	1649.598022	425.739319	-159.659760	1125.068359	499.522217	294.229889	1126.588745	324.884216	-151.688858	879.569336	380.264618	307.800812	871.158386	369.272705	86.375992	1023.563477	-628.659241	173.171539	854.501099	-605.101257	-27.056322
355.078003	-7.330550	926.435181	392.492401	172.198898	921.067200	453.904144	-30.429274	494.764313	515.084167	164.279831	483.067383	477.703552	-19.037760	76.401825	565.394897	139.802902	92.948448	397.245239	-72.048859	1404.310913	449.259125	229.450241	1398.927002	350.899231	88.311447	1384.394775	344.607178	90.144966	1649.549561	425.374023	-159.966278	1125.144897	499.462708	294.010986	1126.416870	324.871704	-152.132263	879.517700	380.086365	307.605896	871.046021	369.044006	86.406555	1023.559692	-628.723206	173.103622	854.515686	-605.157471	-27.110151
354.696991	-7.429670	926.393616	392.255707	172.114563	921.000793	453.796570	-30.493376	494.810669	514.966125	164.177307	483.100311	477.740997	-19.036654	76.390076	565.833923	140.098145	93.000137	396.918976	-72.080299	1404.330200	449.293793	229.334259	1398.785400	350.801117	88.322327	1384.373291	344.726501	90.575455	1649.541504	424.987885	-160.266830	1125.218262	499.386871	293.768677	1126.233887	324.821991	-152.546204	879.487671	379.919983	307.414673	870.924255	368.758942	86.327148	1023.506409	-628.812866	173.034439	854.520630	-605.247131	-27.172987
354.281525	-7.518434	926.343689	392.006348	171.993835	920.944702	453.681519	-30.569183	494.819580	514.821350	164.063263	483.089294	477.761261	-19.041731	76.400208	565.813416	140.062393	92.992393	396.646088	-72.138741	1404.334717	449.358246	229.274368	1398.661621	350.559418	88.499184	1384.364380	344.898682	91.059227	1649.443481	424.600372	-160.550095	1125.294922	499.348816	293.461761	1126.021484	324.747406	-152.963089	879.456482	379.759216	307.237762	870.776855	368.445801	86.226906	1023.454102	-628.876587	173.026306	854.538513	-605.315613	-27.220325
353.854584	-7.607040	926.298889	391.729980	171.880051	920.877930	453.540222	-30.682384	494.834351	514.699463	163.965530	483.113617	477.768616	-19.082443	76.422615	565.795776	140.054016	93.025841	396.348846	-72.123642	1404.324219	449.420227	229.200897	1398.500122	350.514160	88.558884	1384.310913	344.971222	91.456299	1649.392334	424.241608	-160.821625	1125.366577	499.287201	293.161072	1125.765747	324.651489	-153.375504	879.423279	379.332214	307.064789	870.802551	368.132141	86.134438	1023.399780	-628.956360	172.976074	854.557495	-605.430969	-27.263525
353.429443	-7.625468	926.244507	391.471619	171.811920	920.835938	453.303528	-30.691170	494.823517	514.579163	163.905243	483.113251	477.750610	-19.080532	76.418457	565.708557	139.999008	93.023483	396.045898	-72.113861	1404.291382	449.488617	229.189178	1398.311646	350.669586	88.432053	1384.220215	345.060150	91.878349	1649.309692	423.877411	-161.056793	1125.459961	499.338470	292.928375	1125.547241	324.522888	-153.777359	879.388062	379.377411	306.844116	870.511536	367.822937	86.082870	1023.353394	-629.039246	172.927933	854.554565	-605.531921	-27.324671
353.000580	-7.682512	926.207703	391.200958	171.642776	920.760925	453.053528	-30.770752	494.822906	514.398499	163.780869	483.123474	477.698303	-19.095284	76.424950	565.678284	139.999939	93.031990	395.810669	-72.131081	1404.268921	449.626556	229.119415	1398.121216	350.456940	88.629440	1384.198853	345.132172	92.282463	1649.203613	423.499359	-161.283752	1125.526367	499.336609	292.659027	1125.306763	324.374756	-154.177048	879.359497	378.972015	306.661743	870.531860	367.521667	85.987328	1023.299011	-629.158997	172.858734	854.575073	-605.625122	-27.416525
352.618622	-7.690179	926.155151	390.923676	171.544006	920.703796	452.811798	-30.826181	494.808472	514.296204	163.736404	483.139771	477.681305	-19.096052	76.435081	565.641663	140.066513	93.055435	395.550201	-72.129456	1404.244751	449.745636	229.065063	1397.912231	350.432587	88.691925	1384.149292	345.180328	92.660622	1649.106445	423.133759	-161.505630	1125.575195	499.394196	292.390381	1125.042725	324.156860	-154.566147	879.338440	378.779144	306.433105	870.369873	367.228729	85.933571	1023.245850	-629.223877	172.819397	854.593567	-605.715210	-27.489075
352.190796	-7.773453	926.084229	390.679504	171.376495	920.623352	452.630615	-30.938465	494.826630	514.165833	163.669479	483.173767	477.729218	-19.153410	76.473206	565.601685	140.040482	93.064087	395.308929	-72.111816	1404.196289	449.849701	229.043335	1397.716797	350.449310	88.752151	1384.074951	345.266785	93.057343	1648.962036	422.787994	-161.695984	1125.622559	499.484741	292.172760	1124.778687	323.894196	-154.906448	879.341736	378.596100	306.049866	870.240356	366.919525	85.814285	1023.171143	-629.309082	172.801468	854.609924	-605.800476	-27.514986
351.730743	-7.880149	926.051514	390.411774	171.212631	920.569885	452.407867	-31.023222	494.842224	514.013916	163.580521	483.196747	477.756104	-19.167809	76.495331	565.530151	140.002136	93.097054	395.047913	-72.096489	1404.146484	449.969513	229.033035	1397.521851	350.436066	88.817802	1384.018311	345.243011	93.375946	1648.900024	422.427429	-161.884705	1125.643311	499.516388	291.897949	1124.469849	323.606232	-155.265625	879.331604	378.448975	305.976776	870.011169	366.591919	85.688942	1023.129333	-629.423340	172.740021	854.596008	-605.877502	-27.609243
351.244171	-7.961069	926.001648	390.123871	171.111359	920.518433	452.167633	-31.095396	494.850128	513.832397	163.504425	483.181610	477.780914	-19.196379	76.514618	565.476440	139.983673	93.103096	394.815369	-72.057724	1404.121948	450.067261	229.026596	1397.336426	350.418335	88.898521	1383.921997	345.251556	93.714874	1648.778564	422.096191	-162.098846	1125.664551	499.649628	291.717041	1124.239258	323.278625	-155.575470	879.354187	378.521179	305.723175	869.662781	366.267212	85.590668	1023.081726	-629.561707	172.659454	854.611023	-605.988831	-27.636978
350.828156	-8.048807	925.943115	389.887573	170.966751	920.434326	451.907013	-31.178982	494.862640	513.715088	163.487473	483.207825	477.806549	-19.195169	76.535782	565.436829	139.955261	93.120255	394.615723	-72.023560	1404.062500	450.170410	229.037170	1397.134155	350.391602	88.984558	1383.825806	345.245789	94.015198	1648.663452	421.784302	-162.272018	1125.679443	499.733215	291.464691	1124.006592	322.928528	-155.880600	879.366028	378.404663	305.495422	869.506348	365.975128	85.487045	1023.011414	-629.682617	172.633209	854.624023	-606.076477	-27.701450
350.430023	-8.094432	925.881958	389.648132	170.819763	920.351379	451.610016	-31.239634	494.853912	513.536133	163.385086	483.206482	477.794006	-19.205818	76.557091	565.407227	139.921356	93.140381	394.416321	-71.999596	1404.032104	450.257294	229.046082	1396.960205	350.394226	89.051041	1383.727295	345.239868	94.300468	1648.561157	421.453308	-162.423798	1125.671021	499.817139	291.294189	1123.780518	322.539581	-156.123184	879.384216	378.319885	305.286072	869.348022	365.693787	85.400902	1022.940552	-629.814026	172.604385	854.652039	-606.167664	-27.753977
350.111755	-8.404597	925.840332	389.742859	169.949020	920.013672	451.404755	-31.390173	494.905212	513.348572	163.264236	483.095581	477.870270	-19.202328	76.609009	565.302673	139.877426	93.130051	394.212891	-71.963005	1403.977173	450.347717	229.046936	1396.779541	350.393372	89.130135	1383.620850	345.243347	94.602112	1648.447266	421.125641	-162.556152	1125.655396	499.913239	291.120575	1123.571655	322.100769	-156.389984	879.401917	378.253387	305.080109	869.198975	365.541748	85.007545	1022.740967	-629.937927	172.574646	854.653198	-606.294617	-27.814129
349.515778	-8.178711	925.790833	389.136902	170.528015	920.177246	451.023712	-31.343691	494.862183	513.164185	163.222733	483.163422	477.774017	-19.188717	76.614693	564.773071	139.518875	93.093910	393.997040	-71.928436	1403.922607	450.504211	228.962036	1396.573120	350.402466	89.195175	1383.518921	345.262604	94.923698	1648.308716	420.792053	-162.705292	1125.618408	500.043793	290.964996	1123.340454	321.629883	-156.630219	879.440369	378.177948	304.729279	869.078491	365.070984	85.253853	1022.810181	-630.068970	172.558594	854.681763	-606.387451	-27.864855
349.066772	-8.211694	925.729614	388.838928	170.509033	920.125183	450.731415	-31.353241	494.874817	512.989441	163.129608	483.169220	477.742218	-19.179058	76.649170	564.683472	139.437439	93.124924	393.841919	-71.910927	1403.871338	450.522247	229.009689	1396.402710	350.392120	89.259453	1383.421631	345.245667	95.202003	1648.201538	420.482330	-162.855652	1125.594604	500.124664	290.757996	1123.111450	321.158173	-156.817093	879.460144	378.155457	304.550720	868.906677	364.735474	85.217674	1022.755554	-630.208496	172.534927	854.668701	-606.500183	-27.945738
348.601990	-8.283503	925.683594	388.572693	170.368393	920.015076	450.509583	-31.454308	494.910126	512.831970	163.089523	483.201447	477.755920	-19.185984	76.663132	564.643188	139.425735	93.140579	393.667938	-71.870216	1403.821289	450.597076	229.003204	1396.219360	350.403839	89.323814	1383.325073	345.194031	95.448486	1648.101929	420.155182	-162.957932	1125.550171	500.206726	290.555695	1122.873413	320.627441	-156.993774	879.518799	378.137665	304.366058	868.746643	364.406860	85.145226	1022.677612	-630.345947	172.480301	854.674744	-606.623657	-28.015589
348.114746	-8.303540	925.633118	388.268311	170.327545	919.939331	450.255127	-31.489347	494.953827	512.628967	162.978622	483.178741	477.764923	-19.212437	76.684929	564.577576	139.385071	93.144638	393.505798	-71.852867	1403.763062	450.744263	228.926941	1396.026855	350.397614	89.391533	1383.248413	345.127594	95.685791	1648.003052	419.838867	-163.055145	1125.501953	500.291351	290.429565	1122.622925	320.031525	-157.151932	879.567627	378.157776	304.183197	868.557617	364.051666	85.124580	1022.615845	-630.508545	172.406113	854.686035	-606.775024	-28.077932
347.685822	-8.317805	925.553589	387.982971	170.317001	919.881409	449.992920	-31.565279	494.949188	512.505310	162.939621	483.231598	477.763672	-19.201763	76.714149	564.533630	139.350784	93.165207	393.369751	-71.829666	1403.709961	450.819611	228.926132	1395.835938	350.379700	89.468521	1383.165527	345.074951	95.935997	1647.918579	419.513947	-163.137085	1125.469116	500.460968	290.307373	1122.424561	319.460236	-157.270218	879.599976	378.208069	304.178406	868.308899	363.727203	85.096069	1022.549072	-630.668701	172.361679	854.678345	-606.922974	-28.121145
347.505096	-8.861267	925.522217	388.359650	168.819519	919.321777	449.855865	-31.803614	495.005524	512.277771	162.802719	482.999878	477.881195	-19.241306	76.743752	564.420349	139.262711	93.181046	393.200287	-71.783569	1403.639526	450.808655	228.985138	1395.658325	350.383545	89.528587	1383.119019	345.013611	96.177040	1647.850098	419.158142	-163.186401	1125.418335	500.532166	290.169983	1122.224243	318.883514	-157.396408	879.651855	378.288422	304.037689	868.104309	363.714478	84.432053	1022.233704	-630.848022	172.321655	854.671082	-607.062500	-28.211384
347.004883	-8.785344	925.497498	387.955231	168.949768	919.330261	449.505432	-31.847483	495.011597	512.109619	162.740204	483.041351	477.833954	-19.250584	76.776230	564.376770	139.241943	93.204300	393.056580	-71.758400	1403.578735	450.897736	229.011810	1395.510986	350.352509	89.591805	1383.071167	344.884308	96.348473	1647.851440	418.798981	-163.237976	1125.366455	500.581482	289.974457	1122.023193	318.276123	-157.527969	879.695862	378.365784	303.892609	867.903076	363.344025	84.498703	1022.230652	-631.006348	172.278305	854.652283	-607.252930	-28.267149
346.433655	-8.609337	925.474304	387.429962	169.330505	919.390076	449.167816	-31.811836	494.994415	511.991913	162.704819	483.138275	477.787109	-19.252087	76.787827	564.375732	139.227661	93.231056	392.908325	-71.703598	1403.538818	451.025970	228.963226	1395.339600	350.366974	89.659081	1383.050293	344.800049	96.541084	1647.815308	418.402069	-163.294128	1125.296997	500.663025	289.817902	1121.835571	317.608093	-157.587509	879.745117	378.498077	303.792145	867.699707	362.904388	84.701744	1022.256714	-631.172241	172.171234	854.637207	-607.383362	-28.313309
346.046692	-8.700469	925.463074	387.273590	168.948486	919.244141	448.981995	-31.895084	495.030182	511.856415	162.666626	483.113281	477.848328	-19.297606	76.841179	564.355652	139.207932	93.257973	392.799255	-71.690331	1403.503418	451.101257	228.967239	1395.176880	350.350891	89.719322	1383.017334	344.709503	96.718674	1647.781006	418.007446	-163.341751	1125.247681	500.677307	289.598267	1121.642456	316.972107	-157.605835	879.799561	378.392944	303.721558	867.688110	362.648041	84.549545	1022.175049	-631.314148	172.142120	854.641846	-607.539124	-28.318104
345.421173	-8.264604	925.399414	386.437988	170.120316	919.557556	448.548309	-31.744207	494.986511	511.772095	162.671814	483.267700	477.726990	-19.249121	76.847763	564.341736	139.213959	93.261253	392.670013	-71.643448	1403.469604	451.100891	229.052612	1395.039673	350.313629	89.795128	1383.016357	344.652740	96.949829	1647.723389	417.602020	-163.358231	1125.210083	500.763123	289.401733	1121.497437	316.318329	-157.617340	879.865479	378.758789	303.621094	867.291870	362.073792	85.084053	1022.317627	-631.482361	172.154205	854.635925	-607.701904	-28.320078
345.041779	-8.263866	925.383179	386.146759	170.123764	919.509094	448.280029	-31.775272	495.024994	511.639984	162.660553	483.305817	477.705933	-19.263174	76.850113	564.293335	139.195862	93.275879	392.577423	-71.600273	1403.440796	451.244629	229.002060	1394.895752	350.311096	89.859314	1382.979736	344.542969	97.113785	1647.678467	417.162781	-163.405121	1125.189575	500.858948	289.274109	1121.337402	315.650482	-157.626328	879.948608	378.938171	303.544922	867.080566	361.776520	85.097267	1022.286255	-631.629639	172.153336	854.631958	-607.886108	-28.306074
344.837006	-8.539161	925.339600	386.243286	169.365555	919.199707	448.144135	-31.924343	495.062622	511.464722	162.593399	483.218597	477.751404	-19.285347	76.915161	564.237610	139.174286	93.311371	392.483643	-71.572716	1403.425415	451.303833	229.002838	1394.761719	350.290344	89.909996	1382.962158	344.432648	97.282028	1647.628540	416.704651	-163.377365	1125.138916	500.969818	289.204803	1121.207642	314.922607	-157.644943	880.007813	379.085297	303.317413	866.953369	361.671082	84.759071	1022.100220	-631.804504	172.143570	854.649536	-608.061829	-28.295427
344.318756	-8.269704	925.295166	385.620178	170.072952	919.403137	447.819244	-31.834974	495.021820	511.308899	162.576782	483.346680	477.698120	-19.261311	76.894707	564.218933	139.157974	93.345268	392.402161	-71.540619	1403.410889	451.283600	229.073990	1394.680298	350.284790	89.953201	1382.940063	344.320557	97.425331	1647.604492	416.257721	-163.392059	1125.098633	501.038757	289.075500	1121.110107	314.252838	-157.575500	880.072510	379.275391	303.255219	866.776062	361.212769	85.070168	1022.191589	-631.981506	172.130966	854.645813	-608.214172	-28.322306
343.915558	-8.216922	925.271729	385.283295	170.185211	919.410034	447.607361	-31.842537	495.001984	511.165314	162.577713	483.370026	477.704651	-19.289629	76.953964	564.149658	139.125580	93.372993	392.308716	-71.494308	1403.394775	451.334106	229.087845	1394.569458	350.276367	89.997414	1382.927979	344.225098	97.566231	1647.566528	415.801849	-163.354767	1125.072144	501.089050	288.964813	1120.971191	313.541809	-157.515137	880.166565	379.434479	303.227905	866.624207	360.886902	85.125565	1022.186096	-632.166382	172.072220	854.664673	-608.388000	-28.333389
343.572052	-8.221218	925.247559	385.024170	170.108841	919.355286	447.392639	-31.820112	495.028809	511.008484	162.542755	483.394897	477.712433	-19.280653	76.962502	564.126526	139.110092	93.397873	392.231689	-71.447662	1403.381958	451.356049	229.103836	1394.453857	350.261505	90.041336	1382.905029	344.128326	97.687454	1647.510132	415.364014	-163.330719	1125.065552	501.171539	288.906952	1120.856201	312.815613	-157.440796	880.249756	379.615326	303.223419	866.472717	360.621246	85.097534	1022.147400	-632.294922	172.024261	854.638977	-608.502930	-28.374279
343.228546	-8.188630	925.220703	384.744049	170.135208	919.320129	447.209808	-31.823481	495.027618	510.835785	162.507416	483.388489	477.681976	-19.272203	76.989372	564.118591	139.130356	93.412750	392.126770	-71.415588	1403.356934	451.399078	229.095505	1394.337158	350.232361	90.098183	1382.868530	343.999695	97.755699	1647.509888	414.946075	-163.281662	1125.019287	501.240021	288.827881	1120.725342	312.045288	-157.304916	880.316284	379.784210	303.248138	866.330078	360.336334	85.126877	1022.117432	-632.487976	171.962952	854.635254	-608.678894	-28.391592
342.913055	-8.195616	925.194153	384.500000	170.149017	919.259949	447.012878	-31.798885	495.036652	510.681274	162.523758	483.393219	477.702362	-19.274065	77.013756	564.092163	139.119797	93.448929	392.023407	-71.358009	1403.330322	451.409241	229.122360	1394.225952	350.175232	90.169044	1382.844360	343.912018	97.861092	1647.477295	414.504883	-163.218506	1124.953857	501.319702	288.754059	1120.604858	311.330627	-157.138428	880.411560	379.946960	303.271454	866.184387	360.081390	85.144310	1022.074341	-632.645447	171.981735	854.637756	-608.860474	-28.374735
342.820862	-8.597801	925.181335	384.768921	169.000336	918.847107	446.944031	-31.968933	495.101746	510.508392	162.488495	483.244965	477.737762	-19.305269	77.066345	564.002991	139.069092	93.472755	391.893433	-71.319199	1403.304565	451.387146	229.139297	1394.129517	350.124481	90.220512	1382.807983	343.816467	97.953362	1647.438110	414.027557	-163.126022	1124.867920	501.399384	288.755005	1120.523315	310.474091	-156.935547	880.497559	380.066711	303.311188	866.046692	360.064941	84.642860	1021.845886	-632.811401	171.993454	854.673950	-609.072388	-28.364561
342.539948	-8.554081	925.155029	384.507874	169.018860	918.803345	446.764038	-31.992434	495.126495	510.402405	162.528824	483.297455	477.724335	-19.297535	77.073326	563.995911	139.063416	93.483925	391.762665	-71.303719	1403.270752	451.362976	229.155701	1394.031982	350.064270	90.278679	1382.757080	343.713440	98.064789	1647.412354	413.590851	-163.071915	1124.784668	501.422760	288.697784	1120.395874	309.828796	-156.808105	880.514465	379.974884	303.377625	866.105042	359.815674	84.679741	1021.811401	-633.068970	172.023560	854.681702	-609.325134	-28.377880
342.304321	-8.525181	925.117981	384.254761	169.079773	918.782776	446.597687	-31.983452	495.128906	510.291840	162.539337	483.291779	477.674713	-19.269543	77.092438	563.994019	139.065903	93.499756	391.605591	-71.255547	1403.220825	451.362854	229.178360	1393.939453	349.972168	90.333626	1382.730591	343.621429	98.137512	1647.355713	413.178833	-162.989410	1124.698364	501.501862	288.689514	1120.321777	309.073090	-156.590775	880.581848	380.105530	303.436005	865.998657	359.583923	84.711304	1021.783630	-633.240295	172.061066	854.687866	-609.575012	-28.327892
342.010254	-8.319170	925.076843	383.817963	169.590103	918.897400	446.425323	-31.942829	495.098999	510.242432	162.587143	483.393097	477.649231	-19.248762	77.076309	564.048645	139.102081	93.521523	391.450958	-71.221298	1403.165649	451.346802	229.192444	1393.847168	349.903992	90.376091	1382.677368	343.530182	98.201187	1647.312378	412.784576	-162.882813	1124.592407	501.612549	288.703979	1120.260620	308.309326	-156.359833	880.643982	380.469879	303.462219	865.678589	359.285706	84.955956	1021.827820	-633.483459	172.055054	854.702026	-609.821167	-28.307297
341.701599	-8.135876	925.042603	383.377991	170.153793	919.027710	446.219604	-31.821882	495.070465	510.164612	162.599228	483.479858	477.576630	-19.243116	77.084579	564.025940	139.108276	93.553299	391.278259	-71.174210	1403.135254	451.318970	229.201431	1393.762817	349.804901	90.456642	1382.627197	343.454712	98.263725	1647.272705	412.335022	-162.762741	1124.523926	501.668701	288.669220	1120.200562	307.398438	-156.059525	880.705505	380.598053	303.562714	865.600647	358.982239	85.209114	1021.883545	-633.708435	172.044647	854.681396	-610.087280	-28.297482
341.452148	-8.042172	925.032532	383.100891	170.284775	919.046631	446.087677	-31.800522	495.098358	510.124268	162.658096	483.530487	477.539673	-19.231903	77.095901	564.074829	139.154434	93.569969	391.131012	-71.118561	1403.094727	451.285858	229.222458	1393.711792	349.695953	90.553131	1382.589844	343.375702	98.324982	1647.245483	411.919830	-162.615723	1124.437744	501.731354	288.679565	1120.162476	306.673004	-155.762192	880.773743	380.718353	303.661377	865.529236	358.743317	85.298180	1021.889832	-633.919434	172.090134	854.706482	-610.290344	-28.338787
341.372620	-8.252858	925.017334	383.227051	169.692581	918.814148	446.068420	-31.838804	495.155304	510.009521	162.628754	483.450653	477.583008	-19.243902	77.139717	564.557861	139.508255	93.648888	390.970947	-71.059715	1403.080933	451.240814	229.281937	1393.669556	349.588501	90.629219	1382.567383	343.291901	98.365227	1647.232544	411.546204	-162.542557	1124.401245	501.754242	288.642517	1120.111572	306.156830	-155.531097	880.861328	380.856201	303.955963	865.436523	358.705383	85.045776	1021.757446	-634.142639	172.077438	854.707031	-610.562439	-28.377155
341.077118	-7.946759	924.981873	382.763214	170.371689	919.004456	445.896729	-31.730030	495.163208	509.962158	162.685165	483.548096	477.537170	-19.234228	77.155167	564.540100	139.514618	93.658371	390.798737	-71.011078	1403.051270	451.259277	229.256439	1393.649170	349.473480	90.725182	1382.524902	343.222809	98.397278	1647.217896	411.168060	-162.389267	1124.363403	501.779022	288.668671	1120.090942	305.425903	-155.221848	880.945679	380.963531	304.087036	865.391602	358.390411	85.384712	1021.843689	-634.343506	172.064026	854.754883	-610.830750	-28.368574
340.900635	-7.884543	924.986145	382.616333	170.399857	918.997925	445.788635	-31.695955	495.155090	509.916260	162.692657	483.554077	477.526031	-19.237686	77.163483	563.987427	139.154480	93.641060	390.638153	-70.963882	1403.046509	451.114929	229.359894	1393.628296	349.334473	90.796570	1382.499390	343.162903	98.419899	1647.230713	410.803925	-162.164322	1124.258667	501.760559	288.669769	1120.083618	304.573181	-154.857819	880.987549	380.822968	304.246399	865.542908	358.235687	85.435707	1021.842590	-634.558960	172.010086	854.761780	-611.114929	-28.374214
340.717163	-7.792745	924.951843	382.431549	170.539322	919.004883	445.684082	-31.623207	495.139404	509.839752	162.683167	483.566620	477.517975	-19.230099	77.164902	563.949585	139.113190	93.647659	390.449280	-70.893661	1403.016479	451.038269	229.385422	1393.627441	349.222717	90.874672	1382.481079	343.120941	98.439255	1647.238037	410.465698	-162.011108	1124.163696	501.788849	288.709778	1120.099243	303.932098	-154.536713	881.020142	380.908478	304.393829	865.543030	358.057739	85.525703	1021.830200	-634.794678	171.958344	854.781128	-611.407654	-28.347322
340.596130	-7.720066	924.935059	382.324890	170.591690	918.995117	445.599548	-31.604013	495.121368	509.818298	162.682343	483.571503	477.509735	-19.211424	77.137535	563.968994	139.126862	93.647827	390.276337	-70.837318	1402.981812	450.938843	229.448380	1393.628296	349.075562	90.966255	1382.460083	343.095459	98.449539	1647.255615	410.137268	-161.835571	1124.089478	501.796112	288.727966	1120.110107	303.326508	-154.201797	881.045715	380.990448	304.540314	865.528870	357.927765	85.588791	1021.816345	-634.840271	172.304428	854.877258	-611.624023	-28.227024
340.575287	-7.935721	924.948059	382.543335	169.984879	918.764709	445.618805	-31.661343	495.157501	509.774689	162.634842	483.491302	477.531464	-19.240492	77.152878	563.978943	139.104156	93.657257	390.082092	-70.773956	1402.955811	450.835999	229.520432	1393.631226	348.957397	91.037979	1382.433716	343.075470	98.449692	1647.278687	409.830048	-161.659286	1124.006226	501.794281	288.788910	1120.127441	302.749542	-153.872452	881.103333	381.059814	304.693604	865.547729	357.947784	85.346283	1021.697632	-635.311584	172.013855	854.857483	-611.954102	-28.293476
340.464233	-7.892814	924.928955	382.464294	170.030685	918.745178	445.524292	-31.612370	495.159882	509.740173	162.626007	483.499146	477.519440	-19.223101	77.150673	564.596802	139.532822	93.715843	389.894653	-70.705818	1402.939697	450.681671	229.575546	1393.649536	348.818573	91.126991	1382.420044	343.104797	98.479912	1647.279907	409.503448	-161.446136	1123.914795	501.792755	288.893097	1120.171875	302.141785	-153.495438	881.179688	381.132965	304.867767	865.553101	357.840302	85.394386	1021.677734	-635.583496	172.057236	854.870544	-612.236389	-28.295067
340.247711	-7.578536	924.929382	382.058411	170.809738	918.973450	445.384918	-31.511171	495.134857	509.761261	162.666885	483.647644	477.463135	-19.199581	77.173820	564.609680	139.538208	93.735931	389.706268	-70.613678	1402.930542	450.565216	229.637512	1393.668213	348.668793	91.209427	1382.409790	343.076904	98.471909	1647.335938	409.212372	-161.261703	1123.867188	501.786743	289.043945	1120.234863	301.596161	-153.118622	881.218933	381.426727	305.009613	865.389587	357.580109	85.786766	1021.800476	-635.877014	172.026810	854.901855	-612.511047	-28.298111
340.272614	-7.795117	924.936279	382.343048	170.162140	918.734558	445.446838	-31.599903	495.174438	509.750519	162.643463	483.560730	477.504120	-19.205421	77.196663	563.921326	139.093857	93.677757	389.494690	-70.545616	1402.931030	450.408112	229.725937	1393.711060	348.543854	91.283844	1382.412842	343.018433	98.416557	1647.451660	408.927429	-161.077789	1123.812378	501.725983	289.150909	1120.298340	301.131531	-152.784073	881.217346	381.480591	305.205353	865.404968	357.633484	85.531441	1021.673218	-635.995178	172.211136	854.940735	-612.751648	-28.268278
340.212280	-7.743689	924.933655	382.320038	170.175766	918.715698	445.409485	-31.556433	495.193085	509.774109	162.665283	483.559937	477.494537	-19.207701	77.193115	563.889648	139.096176	93.702766	389.327362	-70.463448	1402.933472	450.286285	229.745102	1393.765991	348.412109	91.346817	1382.396484	342.986115	98.404915	1647.543701	408.621643	-160.883514	1123.760498	501.652252	289.281769	1120.372681	300.654633	-152.408051	881.264038	381.511108	305.403351	865.425354	357.556763	85.583015	1021.660400	-636.122253	172.412766	855.013000	-612.974060	-28.190136
340.191315	-7.678888	924.905212	382.314056	170.201553	918.699890	445.436310	-31.563856	495.192261	509.763336	162.648621	483.546661	477.508789	-19.208588	77.189102	563.885315	139.061142	93.693069	389.152130	-70.384232	1402.909668	450.172821	229.794601	1393.788330	348.275330	91.422646	1382.389771	342.965942	98.389603	1647.592773	408.348297	-160.653244	1123.672974	501.599792	289.484619	1120.437500	300.196625	-152.008636	881.296387	381.499237	305.402740	865.499329	357.500336	85.632591	1021.636475	-636.388672	172.422775	855.041199	-613.256226	-28.188507
340.193054	-7.804151	924.905884	382.480042	169.806641	918.543213	445.503815	-31.591223	495.226563	509.769592	162.590378	483.497162	477.577026	-19.226948	77.187706	563.903015	139.096649	93.664810	388.985107	-70.316071	1402.909790	450.033234	229.858749	1393.829468	348.151947	91.481186	1382.365723	342.949005	98.358299	1647.650146	408.070068	-160.454254	1123.610229	501.489868	289.580444	1120.492920	299.779114	-151.636688	881.308960	381.542694	305.792480	865.497375	357.517914	85.486580	1021.550903	-636.598022	172.499664	855.098572	-613.564514	-28.113094
340.090668	-7.569357	924.884094	382.288055	170.323151	918.668091	445.486664	-31.518677	495.224609	509.853027	162.641388	483.580627	477.557617	-19.234783	77.185181	564.409119	139.423279	93.717400	388.846191	-70.250244	1402.889648	449.883179	229.926270	1393.889038	347.996826	91.562492	1382.368286	342.927185	98.318893	1647.699707	407.796112	-160.263092	1123.573730	501.385651	289.714020	1120.535156	299.437469	-151.297470	881.283386	381.524963	306.044525	865.509888	357.386200	85.767365	1021.607239	-637.171082	172.043610	855.009399	-613.996460	-28.276693
340.124329	-7.650198	924.887756	382.470490	169.927597	918.517883	445.572083	-31.520880	495.255157	509.883057	162.629379	483.533630	477.576294	-19.232267	77.201759	564.432556	139.454025	93.727806	388.705078	-70.173943	1402.902588	449.750824	230.002365	1393.942627	347.855957	91.646599	1382.371582	342.888428	98.288330	1647.766113	407.543518	-160.030334	1123.526001	501.301849	289.845947	1120.606079	299.090393	-150.910873	881.266541	381.501251	306.278534	865.559875	357.426392	85.642548	1021.526306	-637.569153	171.982254	855.127136	-614.396851	-28.263325
340.092834	-7.577997	924.882324	382.468567	169.972916	918.512268	445.598816	-31.498596	495.287842	509.935822	162.623825	483.559235	477.585815	-19.234571	77.199745	564.442810	139.464706	93.724525	388.559021	-70.087746	1402.876221	449.614868	230.073792	1393.978516	347.728363	91.739906	1382.373657	342.834351	98.263649	1647.807373	407.317688	-159.808167	1123.485352	501.185181	289.979980	1120.657837	298.783203	-150.531189	881.268738	381.465912	306.532440	865.604980	357.375824	85.710754	1021.519043	-637.760498	172.001724	855.106567	-614.704895	-28.306789
340.045074	-7.505792	924.889099	382.468323	170.061783	918.502869	445.648346	-31.465107	495.314484	510.000458	162.649323	483.558990	477.588470	-19.216726	77.191818	564.406616	139.428802	93.695747	388.392792	-69.988823	1402.861694	449.466980	230.151352	1394.014160	347.610168	91.826385	1382.361938	342.767731	98.227577	1647.849243	407.100281	-159.596664	1123.454468	501.095306	290.129761	1120.723511	298.513763	-150.171768	881.245300	381.372284	306.755432	865.663147	357.326172	85.807083	1021.515991	-638.064819	171.975449	855.136353	-615.055115	-28.339094
340.018768	-7.375917	924.879333	382.446075	170.242630	918.542419	445.659271	-31.366510	495.317902	510.078064	162.652649	483.589874	477.578979	-19.212908	77.183289	564.399170	139.415253	93.687668	388.280579	-69.933205	1402.834351	449.366241	230.211914	1394.038330	347.508575	91.908020	1382.346069	342.674652	98.200905	1647.887451	406.883972	-159.405319	1123.391602	500.973206	290.281616	1120.771484	298.287323	-149.799957	881.216858	381.055481	306.821289	865.927673	357.289307	85.936531	1021.531555	-638.345154	171.966705	855.195862	-615.369202	-28.343855
339.981659	-7.265427	924.859802	382.433380	170.367416	918.558472	445.703674	-31.302557	495.307983	510.146759	162.662979	483.595398	477.556610	-19.191177	77.165932	563.874207	139.031525	93.631332	388.142334	-69.826614	1402.830200	449.249573	230.312729	1394.074707	347.628754	91.819176	1382.292603	342.578278	98.178276	1647.911621	406.678711	-159.176239	1123.313477	500.891541	290.422058	1120.833740	298.112305	-149.467880	881.164490	380.963226	307.006256	865.989319	357.248840	86.038101	1021.529968	-638.627258	171.953674	855.258179	-615.713440	-28.353308
339.972473	-7.176289	924.846924	382.444458	170.507263	918.559570	445.764862	-31.237944	495.331879	510.181061	162.695358	483.600037	477.575073	-19.189199	77.162025	563.920593	139.089447	93.627838	388.068237	-69.798271	1402.816528	449.193329	230.346451	1394.107056	347.353363	92.056252	1382.327271	342.466034	98.154137	1647.935425	406.504700	-158.969070	1123.236328	500.751221	290.541840	1120.864380	297.946198	-149.107407	881.109009	380.891449	307.430298	866.016113	357.225159	86.149773	1021.523193	-638.975342	171.899078	855.290222	-616.081543	-28.362009
339.798859	-6.665421	924.807983	381.993988	171.611404	918.880127	445.684021	-31.032719	495.277679	510.276611	162.764435	483.763580	477.491302	-19.135113	77.132233	563.906860	139.087280	93.608841	387.951874	-69.723030	1402.765869	449.105530	230.417755	1394.154541	347.274231	92.127312	1382.319946	342.349182	98.136574	1647.930298	406.353027	-158.748779	1123.170288	500.637421	290.684265	1120.916382	297.814941	-148.763550	881.032288	380.775177	307.659637	866.093262	356.977448	86.720070	1021.676941	-639.189941	172.226379	855.415466	-616.473450	-28.248230
339.971313	-6.911370	924.817932	382.454956	170.776642	918.584595	445.845795	-31.076931	495.308441	510.286224	162.737366	483.619049	477.533844	-19.134003	77.145287	564.413391	139.431366	93.650993	387.847321	-69.667191	1402.759644	449.035339	230.487122	1394.184204	347.188446	92.215385	1382.313477	342.213654	98.131302	1647.952271	406.240967	-158.584488	1123.131104	500.575012	290.860596	1120.991943	297.711365	-148.416412	880.967590	380.886261	307.859741	865.987183	357.177216	86.399246	1021.519897	-639.485535	172.256500	855.479919	-616.822510	-28.218615
339.968933	-6.776700	924.810059	382.476929	170.895462	918.585571	445.868805	-31.008356	495.323578	510.328064	162.734955	483.621033	477.532837	-19.131828	77.179741	564.384888	139.416824	93.653114	387.750946	-69.589745	1402.738892	448.967560	230.556793	1394.243286	347.103180	92.296379	1382.280396	342.081299	98.120407	1647.950806	406.138275	-158.384277	1123.070068	500.474762	290.983826	1121.036255	297.620239	-148.064606	880.905273	380.743225	308.091797	866.057129	357.167725	86.526581	1021.515625	-639.880981	172.257431	855.549438	-617.223694	-28.177553
339.801453	-6.336902	924.802246	382.079193	171.884689	918.865967	445.801849	-30.806084	495.295349	510.427032	162.799438	483.757629	477.466370	-19.090324	77.141769	563.889099	139.088837	93.598419	387.647827	-69.530243	1402.708252	448.896454	230.620193	1394.269775	347.039612	92.387581	1382.277344	341.945251	98.119637	1647.962402	406.079773	-158.184769	1123.032959	500.392731	291.087036	1121.075684	297.590424	-147.739883	880.817200	380.593048	308.302673	866.141968	356.970795	87.040749	1021.664124	-640.224182	172.279144	855.623291	-617.599854	-28.159771
339.988800	-6.528583	924.818481	382.561005	171.117615	918.598389	445.946411	-30.859404	495.340942	510.441437	162.782806	483.605927	477.571045	-19.093763	77.152374	563.869873	139.069107	93.593529	387.534851	-69.453835	1402.676270	448.823944	230.713257	1394.318481	346.978119	92.472038	1382.261230	341.775574	98.126221	1647.956299	406.034393	-157.990311	1122.967163	500.313232	291.216980	1121.133545	297.596863	-147.429871	880.750671	380.450867	308.504669	866.212219	357.187622	86.768974	1021.524597	-640.537659	172.336884	855.725891	-617.934753	-28.180994
339.882568	-6.108032	924.803955	382.222809	172.073273	918.866760	445.843475	-30.667707	495.288147	510.589874	162.907120	483.749634	477.509064	-19.072763	77.156693	563.927002	139.096085	93.585739	387.440247	-69.405624	1402.659546	448.732208	230.764359	1394.360962	346.912842	92.537521	1382.250610	341.644775	98.165436	1647.910767	406.040771	-157.822159	1122.906494	500.222992	291.350464	1121.173828	297.639954	-147.148422	880.678345	380.275482	308.687195	866.290955	357.033295	87.264069	1021.662781	-641.128113	171.944214	855.722839	-618.389343	-28.341368
339.927979	-5.949688	924.793762	382.271057	172.265488	918.904846	445.865509	-30.614223	495.262756	510.609894	162.931244	483.766327	477.485748	-19.055441	77.140999	563.932678	139.129150	93.593056	387.346954	-69.350952	1402.628784	448.679871	230.846222	1394.422363	346.853271	92.618752	1382.231201	341.460999	98.178810	1647.906250	406.047363	-157.631210	1122.873047	500.123383	291.468262	1121.223755	297.735443	-146.846130	880.594238	380.095612	308.866974	866.388550	357.054932	87.417534	1021.676636	-641.455261	171.946320	855.771851	-618.790161	-28.357311
339.975739	-5.857755	924.800415	382.360229	172.293167	918.881653	445.874023	-30.536953	495.260651	510.650757	162.978348	483.756714	477.494415	-19.059637	77.122742	563.921936	139.098434	93.584160	387.253540	-69.293999	1402.606689	448.593536	230.920685	1394.464600	346.784027	92.694969	1382.214600	341.270355	98.176300	1647.883667	406.081329	-157.457642	1122.820313	500.034851	291.615753	1121.277954	297.851959	-146.565170	880.508362	379.951538	309.048492	866.477417	357.112701	87.499039	1021.666992	-641.819885	171.920624	855.813843	-619.193909	-28.346361
340.044342	-5.746123	924.799255	382.488434	172.420486	918.899231	445.879303	-30.496094	495.271515	510.734985	163.045029	483.742218	477.478485	-19.034290	77.121468	563.934814	139.137894	93.572121	387.169281	-69.207787	1402.565674	448.528625	231.000244	1394.525635	346.718475	92.765488	1382.196777	341.061340	98.187302	1647.876099	406.124908	-157.318466	1122.771729	499.940826	291.786102	1121.353516	297.977875	-146.278671	880.420776	379.796661	309.242188	866.570984	357.181610	87.616013	1021.674133	-642.205139	171.877090	855.872681	-619.646118	-28.319647
340.086212	-5.614542	924.803589	382.571899	172.495468	918.888062	445.894196	-30.400154	495.266235	510.798645	163.110504	483.746948	477.495789	-19.023100	77.128922	563.942688	139.142380	93.586884	387.096558	-69.142868	1402.553589	448.484009	231.054276	1394.589844	346.684814	92.850426	1382.206543	340.805725	98.195000	1647.936401	406.185333	-157.184799	1122.727661	499.860870	291.930176	1121.426025	298.143707	-146.028519	880.357483	379.658112	309.418396	866.677917	357.227692	87.734184	1021.669373	-642.567139	171.856384	855.942505	-620.069397	-28.285524
340.123291	-5.451144	924.802002	382.658661	172.642517	918.906555	445.892456	-30.303400	495.273834	510.838287	163.156067	483.736725	477.496063	-18.996117	77.124535	563.975525	139.166000	93.568916	387.037170	-69.055397	1402.549927	448.449738	231.146194	1394.649292	346.633759	92.923370	1382.202271	340.616241	98.207863	1647.929932	406.267029	-157.053970	1122.709229	499.812927	292.076141	1121.483276	298.355072	-145.800980	880.292542	379.537964	309.563934	866.762207	357.290955	87.879395	1021.678345	-642.894653	171.866577	856.022217	-620.478149	-28.288305
340.170441	-5.339597	924.815491	382.770203	172.696579	918.897156	445.929596	-30.212671	495.274414	510.872559	163.189850	483.685913	477.525574	-18.971863	77.126305	563.967468	139.180923	93.527573	386.975433	-68.967690	1402.515747	448.409210	231.223404	1394.709595	346.572540	93.030510	1382.188965	340.437073	98.193527	1647.910034	406.383698	-156.899292	1122.663086	499.759857	292.188477	1121.551880	298.584473	-145.577499	880.207336	379.377991	309.529846	866.910339	357.346924	87.983459	1021.678528	-643.264465	171.838730	856.094910	-620.902466	-28.325247
340.224548	-5.230505	924.815430	382.906860	172.758667	918.871826	445.930695	-30.151037	495.279785	510.904877	163.236633	483.661865	477.512604	-18.960863	77.138138	563.956665	139.190613	93.513733	386.891968	-68.885696	1402.489014	448.333099	231.305481	1394.755127	346.508179	93.114388	1382.184082	340.226959	98.221565	1647.923462	406.509094	-156.761581	1122.627563	499.664246	292.268616	1121.603516	298.872009	-145.384979	880.122620	379.270142	309.825806	866.945496	357.428833	88.089439	1021.664368	-643.624451	171.862228	856.172485	-621.298401	-28.380003
340.288879	-5.147137	924.848022	383.049988	172.765411	918.860168	445.966827	-30.078724	495.289154	510.981750	163.306885	483.653107	477.518188	-18.948734	77.134727	563.956360	139.191879	93.505737	386.826691	-68.824745	1402.477661	448.283539	231.400269	1394.807007	346.450043	93.217834	1382.178467	340.086273	98.283142	1647.880127	406.646179	-156.587555	1122.593750	499.586151	292.382813	1121.665649	299.160645	-145.212234	880.016174	379.162567	309.951416	867.021423	357.506409	88.169220	1021.672241	-643.753296	172.278946	856.343750	-621.664978	-28.291342
340.360260	-4.977816	924.857483	383.104401	173.018311	918.902771	446.005585	-30.001204	495.291901	511.050354	163.389557	483.677490	477.524719	-18.939779	77.158096	563.961914	139.224823	93.524414	386.725647	-68.700798	1402.444946	448.181000	231.527756	1394.880005	346.596283	93.146721	1382.114990	339.902161	98.300781	1647.891602	406.785126	-156.450439	1122.574463	499.498260	292.456329	1121.733765	299.477966	-145.066254	879.928284	378.831635	310.107971	867.313660	357.559845	88.361549	1021.698669	-644.085754	172.320969	856.424561	-622.068787	-28.335360
340.402710	-4.832985	924.876892	383.177887	173.211365	918.951782	446.040649	-29.906904	495.314362	511.172455	163.494797	483.711334	477.545532	-18.932184	77.139992	564.522705	139.584900	93.575005	386.648743	-68.603340	1402.428467	448.136078	231.608612	1394.953125	346.528229	93.230011	1382.123657	339.735565	98.312241	1647.914063	406.922760	-156.294510	1122.544312	499.501129	292.584167	1121.817627	299.786957	-144.935318	879.809753	378.983765	310.178589	867.199280	357.607025	88.516090	1021.733093	-644.673828	171.938843	856.430847	-622.584778	-28.447243
340.473083	-4.702435	924.874817	383.292145	173.334839	918.966370	446.098206	-29.848776	495.320190	511.228882	163.535690	483.714600	477.567505	-18.902830	77.160072	564.578003	139.598343	93.568672	386.566620	-68.515373	1402.409668	448.065826	231.702606	1395.022217	346.470154	93.321136	1382.136353	339.570068	98.325958	1647.917358	407.094757	-156.205994	1122.555786	499.444061	292.680695	1121.877930	300.133545	-144.795486	879.710266	378.922394	310.284760	867.274353	357.676697	88.640343	1021.738525	-644.680847	172.341339	856.617004	-622.960571	-28.266960
340.548492	-4.547596	924.900269	383.381836	173.444138	918.975952	446.181030	-29.749033	495.316315	511.285889	163.551971	483.687897	477.565369	-18.888523	77.144073	564.009521	139.235550	93.498276	386.536469	-68.456047	1402.382690	448.029907	231.782806	1395.081787	346.212921	93.577881	1382.193237	339.423889	98.340118	1647.938477	407.253235	-156.096725	1122.532227	499.418854	292.786652	1121.947876	300.537903	-144.695892	879.589294	378.869354	310.367920	867.344849	357.752197	88.784431	1021.755188	-644.968384	172.391830	856.699463	-623.401489	-28.294899
340.651886	-4.437163	924.891968	383.534363	173.512314	918.959045	446.270996	-29.711006	495.320129	511.426758	163.640472	483.690460	477.601227	-18.892342	77.140526	564.069580	139.264191	93.492271	386.467590	-68.350868	1402.365356	447.978058	231.889297	1395.116577	346.161499	93.681503	1382.200439	339.218018	98.322083	1647.995117	407.431519	-155.973953	1122.524536	499.382660	292.900635	1121.992310	300.962982	-144.624420	879.470825	378.840576	310.477203	867.409729	357.839020	88.890594	1021.740112	-645.339966	172.333740	856.748352	-623.841675	-28.364965
340.735718	-4.284243	924.889893	383.627686	173.653763	918.963562	446.336060	-29.626150	495.320496	511.506470	163.721695	483.700531	477.590240	-18.877920	77.146690	564.043701	139.266312	93.480949	386.405243	-68.276276	1402.346191	447.904388	231.973236	1395.181641	346.105896	93.794014	1382.199219	339.109619	98.393997	1647.962036	407.600677	-155.873749	1122.541016	499.365814	293.046143	1122.078125	301.403870	-144.582230	879.364563	378.830780	310.568390	867.455627	357.899078	89.041420	1021.739929	-645.717773	172.252747	856.793701	-624.280762	-28.434368
340.835480	-4.171040	924.879272	383.768311	173.721237	918.944397	446.430939	-29.571409	495.321472	511.614319	163.805771	483.674652	477.614441	-18.852461	77.140381	564.135803	139.359756	93.491112	386.346893	-68.201347	1402.343018	447.842773	232.084763	1395.225586	346.067108	93.881332	1382.203125	338.961853	98.426628	1647.971802	407.778961	-155.781128	1122.558716	499.327911	293.128662	1122.114502	301.875031	-144.534271	879.270996	378.838684	310.661957	867.495972	357.980560	89.147934	1021.722717	-646.086731	172.252228	856.846008	-624.725342	-28.439962
340.892914	-4.009026	924.895569	383.849426	173.880417	918.987305	446.529053	-29.508898	495.341217	511.720367	163.823166	483.672272	477.625366	-18.853333	77.123772	564.151733	139.363876	93.467560	386.303558	-68.124443	1402.335083	447.790070	232.179367	1395.276367	346.018097	93.959930	1382.206909	338.818390	98.457321	1647.989624	407.983521	-155.685165	1122.578369	499.297485	293.251617	1122.185913	302.322052	-144.508362	879.156006	378.829803	310.744781	867.545837	358.031708	89.298622	1021.751953	-646.041077	172.992889	857.084778	-625.062622	-28.254978
340.951630	-3.850935	924.901367	383.940002	174.041229	919.007690	446.596436	-29.430140	495.351440	511.827972	163.893799	483.699829	477.648346	-18.850658	77.118126	564.211914	139.386459	93.453415	386.262848	-68.043053	1402.332153	447.727509	232.281876	1395.323486	345.967529	94.042236	1382.229980	338.630341	98.409683	1648.025391	408.194000	-155.599960	1122.603638	499.297760	293.367340	1122.235840	302.796600	-144.485123	879.048706	378.871643	310.803589	867.587158	358.076904	89.457649	1021.763733	-646.427246	173.018600	857.140259	-625.514404	-28.256325
341.015991	-3.682894	924.907410	384.022461	174.197983	919.026917	446.684479	-29.347179	495.352234	511.951721	163.934738	483.720795	477.660675	-18.849285	77.127708	564.851196	139.826187	93.501724	386.243317	-67.961792	1402.334595	447.673218	232.383957	1395.374023	345.926453	94.129654	1382.238892	338.488586	98.459030	1648.050415	408.401062	-155.514450	1122.628174	499.301819	293.459656	1122.297363	303.253448	-144.470428	878.934631	378.922272	310.857605	867.616577	358.127594	89.618866	1021.775452	-647.248352	172.247086	857.028931	-626.081116	-28.519011
341.103058	-3.564336	924.915222	384.137421	174.281342	919.036011	446.783722	-29.280523	495.382690	512.039978	163.988754	483.703766	477.675049	-18.846582	77.111076	564.859497	139.821625	93.485077	386.211121	-67.859589	1402.289063	447.613708	232.484924	1395.416870	345.890594	94.224724	1382.239136	338.366089	98.491798	1648.049072	408.600800	-155.453140	1122.625610	499.297455	293.557312	1122.382690	303.689636	-144.466339	878.840820	378.988556	310.944336	867.645874	358.191315	89.729599	1021.781799	-647.286743	172.799469	857.192200	-626.395081	-28.378819
341.174835	-3.405121	924.925659	384.206238	174.461655	919.052734	446.864807	-29.211630	495.380219	512.092163	163.980682	483.697479	477.671143	-18.839247	77.108658	564.867859	139.818222	93.485435	386.168945	-67.759911	1402.287842	447.561890	232.588654	1395.457764	345.849365	94.296967	1382.241699	338.228180	98.536217	1648.062988	408.823914	-155.348969	1122.635254	499.314240	293.653351	1122.439331	304.167023	-144.492523	878.763245	379.043732	311.010529	867.685120	358.235107	89.901604	1021.794067	-648.076050	172.124054	857.095032	-626.905762	-28.638910
341.244446	-3.259350	924.924744	384.292297	174.595261	919.071289	446.967743	-29.103439	495.362335	512.188293	164.032593	483.712646	477.668304	-18.827425	77.092949	564.909729	139.848648	93.476166	386.133209	-67.670799	1402.269409	447.504822	232.707016	1395.492432	345.807831	94.406746	1382.244751	338.112732	98.558464	1648.086182	409.026886	-155.290970	1122.652832	499.332001	293.723816	1122.482422	304.681335	-144.552917	878.653870	379.147064	311.110474	867.689270	358.287842	90.037140	1021.802002	-648.549133	172.015869	857.104431	-627.356018	-28.686502
341.293671	-3.131496	924.936035	384.339447	174.738190	919.068115	447.062103	-29.037264	495.378082	512.256409	164.068710	483.716095	477.683197	-18.798346	77.074463	564.892334	139.869675	93.446693	386.091431	-67.579880	1402.244629	447.441864	232.801804	1395.534668	345.762238	94.495087	1382.240845	338.051331	98.471741	1648.018677	409.262878	-155.291641	1122.667480	499.351288	293.816254	1122.541138	305.419373	-144.686646	878.528015	379.266266	311.164642	867.705444	358.323883	90.183083	1021.805054	-648.944946	171.995865	857.126404	-627.804688	-28.731739
341.378113	-2.988955	924.924072	384.451721	174.872620	919.081421	447.140778	-28.937809	495.393585	512.309448	164.111023	483.707123	477.652710	-18.787075	77.073555	564.895569	139.865814	93.440361	386.076080	-67.484116	1402.238159	447.404694	232.908951	1395.589844	345.748505	94.588409	1382.242432	337.949097	98.512939	1648.036133	409.486237	-155.236877	1122.680420	499.395691	293.875793	1122.588867	305.930298	-144.715607	878.383362	379.366943	311.248657	867.723877	358.395325	90.314812	1021.804810	-649.374817	171.925232	857.158020	-628.261841	-28.736486
341.446594	-2.848129	924.951721	384.525238	174.978287	919.109924	447.238525	-28.851009	495.404877	512.377197	164.149734	483.730255	477.670135	-18.785276	77.055405	564.395020	139.541275	93.401146	386.037537	-67.384499	1402.219482	447.339722	233.010269	1395.627319	345.717194	94.671547	1382.242554	337.909607	98.596542	1648.003174	409.686584	-155.186508	1122.698608	499.393890	293.934570	1122.640869	306.393890	-144.773895	878.281128	379.263397	311.344574	867.950012	358.453918	90.441566	1021.832153	-649.811340	171.909775	857.220398	-628.702087	-28.738668
341.540558	-2.744184	924.960144	384.639740	175.089127	919.111023	447.063934	-28.099850	495.331604	512.492126	164.234772	483.755280	477.441284	-18.702446	77.013580	564.437317	139.521942	93.399628	385.996704	-67.285896	1402.220215	447.282593	233.121307	1395.671875	345.695282	94.756645	1382.264038	337.767059	98.619972	1648.064331	409.899689	-155.143204	1122.732300	499.511139	294.058472	1122.726440	306.861694	-144.853745	878.209717	379.593506	311.197723	867.817566	358.525970	90.561150	1021.834900	-650.313843	171.806366	857.276794	-629.170837	-28.719191
341.720551	-2.920269	924.988342	385.058533	174.436691	918.861938	447.481415	-28.776169	495.499451	512.541687	164.257385	483.642731	477.721741	-18.759752	77.086647	564.477600	139.577576	93.391945	385.986511	-67.184494	1402.213379	447.260468	233.217697	1395.711914	345.667542	94.860550	1382.258545	337.680237	98.682175	1648.085449	410.107147	-155.098480	1122.768677	499.562897	294.188904	1122.755371	307.367554	-144.908173	878.106873	379.742889	311.275513	867.830261	358.747833	90.339363	1021.712219	-650.749146	171.783188	857.358887	-629.581299	-28.728222
341.834686	-2.813718	924.986938	385.201691	174.462769	918.835999	447.593781	-28.721743	495.514465	512.596741	164.296722	483.602295	477.727692	-18.753706	77.076767	564.450073	139.563522	93.378693	385.956696	-67.080750	1402.197876	447.187408	233.347351	1395.731323	345.649200	94.962410	1382.227661	337.579590	98.744019	1648.090698	410.317780	-155.051895	1122.805664	499.623932	294.294373	1122.817261	307.855316	-144.975967	878.021301	379.900299	311.364777	867.825684	358.840149	90.431107	1021.695740	-651.151733	171.767593	857.400146	-629.955444	-28.758455
341.941467	-2.674124	924.976013	385.290436	174.592514	918.823181	447.671204	-28.654274	495.508606	512.676575	164.414917	483.598785	477.760651	-18.747459	77.071358	564.500427	139.601776	93.381790	385.953827	-66.987946	1402.178345	447.155914	233.445801	1395.772949	345.598022	95.074211	1382.238892	337.480804	98.807831	1648.090698	410.531860	-155.003769	1122.823486	499.635864	294.389282	1122.853149	308.350189	-145.061996	877.939453	379.823639	311.496735	868.006104	358.908722	90.573715	1021.682129	-651.543457	171.745499	857.447083	-630.329285	-28.791138
342.049469	-2.586540	924.979187	385.416626	174.609100	918.790588	447.730957	-28.620298	495.542633	512.765625	164.512299	483.571686	477.763885	-18.748013	77.066917	564.517761	139.626572	93.356590	385.922150	-66.895599	1402.148560	447.091217	233.536118	1395.785645	345.582733	95.184166	1382.224487	337.425537	98.925423	1648.045410	410.737579	-154.930649	1122.860840	499.696899	294.491547	1122.876099	308.792664	-145.137604	877.860535	380.012390	311.596405	867.989746	359.011444	90.651733	1021.665527	-652.015808	171.676254	857.464233	-630.726929	-28.842989
342.113220	-2.419275	924.982056	385.468506	174.814148	918.840942	447.725555	-28.474974	495.495575	512.819885	164.562866	483.583130	477.729462	-18.722609	77.065544	564.519348	139.649124	93.354942	385.924622	-66.818794	1402.161865	447.068329	233.651749	1395.825073	345.584564	95.260300	1382.210938	337.331238	98.991714	1648.039185	410.948639	-154.902603	1122.880127	499.763489	294.601349	1122.916626	309.236542	-145.210052	877.777100	380.190582	311.685547	867.998047	359.066437	90.810539	1021.693237	-652.105408	172.171875	857.605225	-631.083069	-28.713873
342.078766	-1.973826	924.968506	385.173096	175.820114	919.129578	447.658783	-28.296907	495.450378	512.947693	164.705719	483.736786	477.671478	-18.680187	77.022522	564.636292	139.712128	93.369095	385.886017	-66.683464	1402.140381	446.988373	233.792450	1395.853516	345.759094	95.186195	1382.170532	337.229034	99.065437	1648.047607	411.150177	-154.851547	1122.910156	499.805542	294.705475	1122.992065	309.653870	-145.255142	877.712891	380.371826	311.966583	867.944946	358.976837	91.327377	1021.843750	-652.619934	171.993286	857.632385	-631.526978	-28.713293
342.146606	-1.850973	924.982666	385.232391	175.966385	919.158142	447.689392	-28.214748	495.459106	512.992859	164.804123	483.744324	477.673950	-18.676575	77.030823	564.648987	139.718384	93.370232	385.906647	-66.594803	1402.155151	446.980194	233.904755	1395.897949	345.769867	95.287071	1382.165283	337.130493	99.152321	1648.050293	411.333466	-154.824814	1122.931641	499.875671	294.803436	1123.028076	310.034180	-145.310303	877.643677	380.551788	312.085907	867.959167	359.037567	91.453743	1021.865356	-653.132080	171.964539	857.668945	-632.017029	-28.691862
342.246277	-1.766555	925.004761	385.301941	176.085037	919.168335	447.761993	-28.161930	495.499664	513.052124	164.891998	483.754791	477.658600	-18.673037	77.057526	564.606628	139.690872	93.370644	385.966400	-66.531464	1402.153564	447.000092	233.956345	1395.895020	345.577698	95.528603	1382.210571	337.041595	99.238243	1648.057129	411.542511	-154.776337	1122.975220	500.007202	294.935791	1123.073975	310.443329	-145.353027	877.590759	380.967896	312.150940	867.752747	359.109344	91.563393	1021.880554	-654.065674	171.282608	857.552368	-632.510803	-28.906250
342.300629	-1.623218	925.005798	385.322723	176.270645	919.185791	447.781799	-28.076809	495.481995	513.080872	164.955048	483.757416	477.655853	-18.667927	77.067886	564.618042	139.725586	93.363304	385.992462	-66.432159	1402.145264	446.963715	234.080627	1395.914917	345.587738	95.633347	1382.199585	336.951874	99.324158	1648.041992	411.736145	-154.736526	1122.999146	500.081757	295.059357	1123.111328	310.838531	-145.440292	877.539001	381.168518	312.272186	867.740417	359.152496	91.715401	1021.890564	-654.064636	171.824615	857.694214	-632.785339	-28.720615
342.560211	-1.875165	925.044128	385.812408	175.481537	918.903625	447.945099	-28.132305	495.558685	513.106873	164.977097	483.611725	477.750732	-18.667931	77.096336	564.645874	139.758942	93.344849	386.033936	-66.348595	1402.155884	446.938538	234.180786	1395.925171	345.605591	95.705292	1382.188721	336.844604	99.408066	1648.030640	411.924347	-154.693024	1123.039063	500.161499	295.170441	1123.129517	311.195984	-145.472229	877.512085	381.366638	312.390198	867.719971	359.424591	91.419022	1021.753723	-654.493042	171.822525	857.703979	-633.169800	-28.779505
342.656128	-1.823592	925.068298	385.940826	175.488754	918.874329	448.007446	-28.099255	495.572906	513.125854	165.046249	483.585266	477.739685	-18.645273	77.086525	564.611633	139.746689	93.345230	386.068573	-66.248985	1402.138672	446.929688	234.289932	1395.947144	345.612244	95.806877	1382.190552	336.753448	99.496338	1648.030762	412.119385	-154.642334	1123.081055	500.219025	295.276978	1123.147217	311.559784	-145.530212	877.460571	381.552338	312.528259	867.713135	359.516632	91.485359	1021.748474	-655.364441	171.050507	857.549194	-633.668396	-29.016766
342.578949	-1.410882	925.067993	385.623413	176.418488	919.158203	447.899109	-27.887583	495.537292	513.211548	165.144196	483.707214	477.648041	-18.615881	77.068863	564.760376	139.829514	93.353111	386.104401	-66.160065	1402.129883	446.915527	234.394348	1395.975830	345.631927	95.873146	1382.196167	336.653198	99.584396	1648.017822	412.310089	-154.571106	1123.063965	500.303528	295.389374	1123.206421	311.868805	-145.553543	877.410461	381.731689	312.659027	867.726074	359.409241	91.955826	1021.903687	-656.020447	170.705490	857.509583	-634.106140	-29.159533
342.802948	-1.588625	925.083313	386.061584	175.709213	918.908386	448.050262	-27.956747	495.548004	513.203308	165.144302	483.607391	477.733643	-18.630344	77.066910	565.164490	140.119537	93.386871	386.130524	-66.077003	1402.137573	446.905548	234.482605	1395.986938	345.637390	95.960968	1382.213379	336.562195	99.660286	1647.996826	412.484619	-154.480438	1123.090210	500.419281	295.518555	1123.275391	312.078217	-145.565994	877.391174	381.924866	312.598450	867.752319	359.652740	91.701485	1021.773682	-656.440674	170.622131	857.507874	-634.477783	-29.165401
342.717743	-1.204369	925.097717	385.707672	176.689178	919.188477	447.994507	-27.781755	495.512756	513.281006	165.241730	483.743591	477.674866	-18.614054	77.048370	565.208069	140.154541	93.380707	386.178619	-65.962051	1402.115967	446.909363	234.584427	1396.010742	345.674896	96.028946	1382.212158	336.476349	99.762398	1647.995361	412.671753	-154.447998	1123.103271	500.492920	295.634613	1123.301514	312.432556	-145.597290	877.325073	382.113464	312.741730	867.734619	359.535187	92.187630	1021.934692	-656.901245	170.609406	857.508057	-634.894836	-29.141153
342.810822	-1.062402	925.086243	385.738892	176.899139	919.219543	448.027893	-27.739491	495.518280	513.294312	165.258926	483.718750	477.676666	-18.605923	77.056564	565.207336	140.133148	93.374840	386.208435	-65.875580	1402.107544	446.932983	234.694992	1396.008789	345.695129	96.126190	1382.192627	336.402832	99.862778	1647.970215	412.849365	-154.402496	1123.130737	500.579498	295.777374	1123.349854	312.676331	-145.613464	877.306152	382.304230	312.902863	867.722900	359.582794	92.339981	1021.944824	-657.336609	170.603378	857.515503	-635.288879	-29.104712
342.911469	-0.964186	925.103333	385.804199	176.988586	919.212708	448.055695	-27.670425	495.507599	513.354065	165.327545	483.719696	477.685486	-18.589668	77.073036	564.694458	139.838120	93.312744	386.259003	-65.788765	1402.101196	446.966522	234.803314	1396.031982	345.748901	96.224899	1382.199707	336.266724	100.096992	1648.016724	413.016327	-154.323547	1123.137085	500.662537	295.899902	1123.348633	312.931030	-145.617188	877.271301	382.481049	313.055420	867.711792	359.663910	92.446938	1021.949280	-657.978088	170.498398	857.732422	-635.632568	-29.130817
343.002167	-0.898742	925.123718	385.899261	177.052399	919.207153	448.124664	-27.661985	495.525635	513.371216	165.361069	483.704102	477.692535	-18.586046	77.077271	564.718567	139.837402	93.303726	386.295135	-65.706604	1402.079102	446.993164	234.907135	1396.037476	345.770386	96.315704	1382.177490	336.205872	100.206947	1647.970947	413.167633	-154.267868	1123.144409	500.756470	295.988739	1123.351563	313.160583	-145.587280	877.262512	382.648773	313.206390	867.676147	359.755310	92.526573	1021.955994	-658.219971	170.629486	857.751282	-635.949219	-29.095404
343.090332	-0.810734	925.131775	385.978851	177.103836	919.202576	448.134888	-27.601084	495.516571	513.409363	165.391266	483.701752	477.702789	-18.562880	77.058372	564.742676	139.852615	93.305664	386.350250	-65.622864	1402.060669	447.006683	234.989151	1396.033325	345.793823	96.401764	1382.181641	336.147095	100.318260	1647.947388	413.320313	-154.187302	1123.124268	500.813446	296.087860	1123.367554	313.351898	-145.564972	877.249084	382.839905	313.511627	867.634460	359.830231	92.606216	1021.956848	-658.596313	170.617203	857.747620	-636.295898	-29.135830
343.158142	-0.766302	925.145996	386.044678	177.144806	919.182739	448.192719	-27.550144	495.508087	513.424622	165.423828	483.690186	477.694092	-18.561924	77.026054	564.694092	139.814758	93.294594	386.381012	-65.524635	1402.043823	447.032074	235.091034	1396.038086	345.825287	96.490486	1382.178833	336.080750	100.426430	1647.922485	413.439087	-154.095352	1123.109985	500.902344	296.198914	1123.388306	313.545868	-145.508881	877.218994	383.005035	313.647491	867.601685	359.905243	92.666046	1021.953674	-658.906311	170.419571	857.508301	-636.659912	-29.232244
343.222961	-0.645000	925.161255	386.058868	177.289200	919.214722	448.216461	-27.499306	495.498169	513.439514	165.455063	483.691742	477.699127	-18.563692	77.051048	564.714600	139.814880	93.287811	386.443939	-65.447441	1402.058594	447.045258	235.187683	1396.026855	345.862946	96.574356	1382.163208	336.017395	100.535172	1647.901611	413.580444	-154.008926	1123.097046	500.979858	296.282227	1123.417725	313.725647	-145.476257	877.213379	383.159851	313.768311	867.602234	359.953979	92.785400	1021.978333	-659.595337	170.241852	857.674194	-637.028809	-29.253160
343.299774	-0.548922	925.154480	386.111359	177.378494	919.222839	448.237823	-27.441481	495.497955	513.526306	165.548370	483.715820	477.661499	-18.546124	77.031670	564.743103	139.835541	93.286644	386.493591	-65.364174	1402.038330	447.068420	235.287811	1396.035767	345.892456	96.635681	1382.163940	335.961151	100.646156	1647.876709	413.695251	-153.917862	1123.109741	501.070129	296.399963	1123.403076	313.865601	-145.396179	877.197449	383.284973	313.906708	867.584656	360.021149	92.868690	1021.979553	-660.024292	170.223099	857.682678	-637.407837	-29.222723
343.377136	-0.453582	925.160217	386.144623	177.552704	919.253113	448.273895	-27.387405	495.483521	513.524048	165.553055	483.717010	477.658081	-18.553833	77.025185	564.732300	139.834015	93.274391	386.551849	-65.264778	1402.037109	447.081421	235.385315	1396.010986	345.938263	96.726715	1382.136475	335.910004	100.747612	1647.849243	413.802948	-153.800247	1123.100830	501.167084	296.491913	1123.396362	313.987549	-145.314270	877.204407	383.438782	314.019257	867.554749	360.085754	92.984352	1021.998840	-660.445618	170.230591	857.669250	-637.753601	-29.247244
343.471802	-0.354241	925.156006	386.216827	177.598083	919.248413	448.328308	-27.346642	495.483948	513.567322	165.602478	483.688171	477.650330	-18.534393	77.015640	564.763916	139.873093	93.268631	386.650940	-65.181595	1402.033447	447.127319	235.482880	1395.991943	346.007629	96.823792	1382.136719	335.852905	100.870926	1647.828613	413.915863	-153.701416	1123.105835	501.300690	296.722473	1123.451538	314.106964	-145.229858	877.192261	383.560974	314.138947	867.539063	360.155029	93.061157	1021.993530	-660.848267	170.229172	857.684021	-638.092712	-29.219738
343.540100	-0.291388	925.188599	386.274475	177.651657	919.246094	448.378815	-27.286360	495.480499	513.603210	165.646133	483.688599	477.659729	-18.536732	77.009163	564.782898	139.894562	93.263428	386.721344	-65.096748	1402.034180	447.162567	235.574783	1396.000000	346.044861	96.896645	1382.133179	335.811584	100.969940	1647.805908	414.004181	-153.585037	1123.111328	501.324738	296.699921	1123.402344	314.191406	-145.160843	877.210266	383.700806	314.249756	867.484802	360.220520	93.138252	1022.007935	-661.199463	170.208511	857.673706	-638.421509	-29.210350
343.630371	-0.209387	925.187744	386.315735	177.737259	919.263123	448.436859	-27.262508	495.472809	513.627258	165.661285	483.670929	477.639374	-18.527975	77.017586	564.766541	139.883820	93.262184	386.792328	-65.010742	1402.053223	447.199585	235.671127	1395.987549	346.090424	96.970291	1382.118164	335.786255	101.085739	1647.796387	414.078674	-153.465073	1123.099854	501.424713	296.796021	1123.414917	314.256927	-145.060745	877.206421	383.857971	314.353577	867.476135	360.287598	93.210350	1022.016602	-661.535767	170.204193	857.692261	-638.702698	-29.231590
343.724396	-0.166719	925.173645	386.430542	177.786316	919.247559	448.481354	-27.220354	495.479431	513.670959	165.711319	483.675934	477.636658	-18.528717	77.021172	564.722107	139.833160	93.251038	386.863861	-64.921951	1402.071655	447.236328	235.749756	1395.984863	346.125244	97.039459	1382.133911	335.742493	101.207306	1647.796143	414.161316	-153.359146	1123.095337	501.499390	296.878937	1123.427979	314.327118	-144.951904	877.213684	383.989441	314.460297	867.455078	360.377808	93.260803	1022.000916	-661.905334	170.143372	857.689636	-639.032654	-29.222479
343.790710	-0.104437	925.200867	386.476196	177.843414	919.260254	448.542145	-27.202236	495.470642	513.705017	165.741852	483.688202	477.673248	-18.545534	77.032608	564.755676	139.870285	93.252319	386.925232	-64.861488	1402.084717	447.280670	235.839600	1395.979736	346.192902	97.120903	1382.119263	335.716980	101.304970	1647.786011	414.229340	-153.260651	1123.106323	501.524109	296.957825	1123.420410	314.371399	-144.816635	877.208313	383.877960	314.564331	867.614563	360.449219	93.324539	1022.021362	-662.292419	170.120285	857.680664	-639.337891	-29.237022
343.851624	-0.045104	925.209167	386.517853	177.896774	919.261963	448.584259	-27.135796	495.489899	513.736572	165.756912	483.683594	477.657593	-18.537571	77.047844	564.746582	139.832581	93.242767	387.004028	-64.779404	1402.112061	447.308899	235.940201	1395.971802	346.250305	97.188042	1382.128906	335.716797	101.386673	1647.767822	414.287994	-153.167160	1123.119995	501.682312	297.078674	1123.443970	314.387115	-144.661453	877.248779	384.231873	314.432800	867.456238	360.500580	93.384209	1022.026245	-662.641113	170.106323	857.669983	-639.604309	-29.236755
343.903381	0.023211	925.229004	386.541840	178.057648	919.296875	448.637543	-27.092798	495.468292	513.785706	165.807739	483.679108	477.659821	-18.518753	77.028694	564.809631	139.875671	93.240204	387.050659	-64.696259	1402.137939	447.363770	236.025558	1395.966797	346.306213	97.275749	1382.139282	335.695190	101.503479	1647.770020	414.339935	-153.058228	1123.132446	501.698181	297.109375	1123.415649	314.411835	-144.506027	877.267883	384.094574	314.539246	867.620178	360.552582	93.483978	1022.054932	-663.019104	170.103745	857.676636	-639.913330	-29.207584
344.007141	0.086238	925.243835	386.623016	178.098923	919.299622	448.692474	-27.052393	495.503906	513.807251	165.831589	483.684967	477.652893	-18.516417	77.022690	564.182556	139.409851	93.082115	387.116882	-64.633614	1402.169312	447.403168	236.116806	1395.956177	346.361847	97.343613	1382.144165	335.663940	101.660103	1647.805420	414.371521	-152.956299	1123.153442	501.783112	297.190002	1123.418945	314.402374	-144.359116	877.290161	384.202576	314.599487	867.587769	360.635681	93.545067	1022.062927	-663.342346	170.100388	857.681580	-640.176331	-29.158964
344.087982	0.127862	925.262024	386.682953	178.160873	919.317322	448.730927	-26.988647	495.513245	513.869385	165.914429	483.703278	477.647705	-18.506157	77.038712	564.318054	139.492706	93.100166	387.179443	-64.536812	1402.187866	447.452789	236.201385	1395.966187	346.408173	97.412727	1382.158447	335.654877	101.775543	1647.808350	414.399323	-152.851761	1123.178223	501.853302	297.260071	1123.430054	314.382050	-144.185043	877.329041	384.297333	314.655609	867.592773	360.688354	93.600243	1022.079834	-663.641357	170.115875	857.702087	-640.391113	-29.143892
344.282104	-0.108060	925.301086	387.083435	177.512192	919.089783	448.888062	-27.086819	495.557159	513.856384	165.847366	483.591339	477.748901	-18.519407	77.041801	564.792603	139.856445	93.259109	387.246643	-64.472092	1402.212036	447.491089	236.281189	1395.973633	346.473999	97.498459	1382.152100	335.584381	101.833839	1647.869873	414.425507	-152.773132	1123.192871	501.920074	297.292969	1123.429077	314.372711	-144.026550	877.343323	384.395355	314.691467	867.571960	360.911682	93.340973	1021.973816	-663.954895	170.118240	857.727356	-640.611816	-29.111557
344.380524	-0.035863	925.300049	387.168854	177.557007	919.097473	448.924011	-27.020313	495.551697	513.921326	165.928848	483.595154	477.695953	-18.520401	77.029022	564.793823	139.876556	93.262253	387.300476	-64.396805	1402.231812	447.540741	236.359344	1395.988037	346.540344	97.575974	1382.159912	335.588104	101.945511	1647.878662	414.455933	-152.662933	1123.199829	501.982117	297.331451	1123.424194	314.324585	-143.850739	877.387634	384.461578	314.708740	867.556030	360.990204	93.398125	1021.976563	-664.265747	170.121353	857.744141	-640.815552	-29.098612
344.437958	0.013567	925.320129	387.232971	177.648438	919.126526	448.980743	-27.010242	495.533752	513.964111	165.969727	483.612946	477.715088	-18.515259	77.033607	564.842407	139.907898	93.271324	387.352051	-64.312439	1402.258423	447.586151	236.445160	1395.993530	346.627411	97.631767	1382.157227	335.650299	102.104836	1647.833862	414.459290	-152.557617	1123.194702	502.074768	297.409241	1123.441406	314.241608	-143.686951	877.416626	384.772522	314.704010	867.381836	361.058258	93.460899	1022.001831	-664.575195	170.081879	857.711182	-641.024353	-29.103121
344.508759	0.063157	925.333191	387.290466	177.680054	919.130676	449.021576	-26.962181	495.531769	513.964722	165.970657	483.597656	477.712982	-18.491945	77.007744	564.250916	139.472092	93.081696	387.413177	-64.237038	1402.260010	447.656494	236.536591	1395.984985	346.676636	97.713142	1382.174683	335.608307	102.153740	1647.891846	414.464966	-152.438034	1123.183594	502.149292	297.455597	1123.435059	314.129425	-143.494080	877.465576	384.843689	314.712677	867.373657	361.126129	93.505699	1022.010376	-664.811951	170.083389	857.708252	-641.205139	-29.074102
344.592834	0.124059	925.324036	387.353119	177.787445	919.140503	449.060181	-26.954418	495.547638	514.028381	166.010193	483.628540	477.738678	-18.519209	77.007462	564.307129	139.501389	93.072311	387.485443	-64.179062	1402.278687	447.730194	236.593277	1395.990845	346.759521	97.801147	1382.168457	335.613312	102.259598	1647.888306	414.472137	-152.318207	1123.176025	502.211304	297.524078	1123.427002	314.046417	-143.315536	877.491943	384.902161	314.740662	867.369934	361.201172	93.577011	1022.011414	-665.084534	170.077347	857.699402	-641.400940	-29.062807
344.652496	0.153154	925.344055	387.432495	177.817184	919.131104	449.100555	-26.932323	495.555298	514.091064	166.067963	483.632813	477.758240	-18.530018	76.999863	564.314697	139.517258	93.078285	387.549194	-64.081535	1402.298828	447.804565	236.674896	1395.992310	346.863251	97.870110	1382.170654	335.632477	102.346794	1647.885498	414.477203	-152.209320	1123.178955	502.253357	297.545624	1123.413940	314.000305	-143.163605	877.516479	384.956116	314.728058	867.349243	361.265442	93.624702	1022.015625	-665.295898	170.108932	857.721924	-641.583374	-28.989761
344.741852	0.222861	925.348389	387.533905	177.847687	919.138611	449.133301	-26.922226	495.544312	514.158203	166.093262	483.635254	477.743225	-18.521967	77.014259	564.376770	139.557587	93.082314	387.628143	-64.015472	1402.305908	447.893463	236.730865	1395.984131	346.935547	97.946136	1382.186768	335.655670	102.442612	1647.881836	414.495453	-152.096237	1123.185425	502.323517	297.600250	1123.395142	313.995148	-143.009537	877.546509	384.985870	314.727753	867.351257	361.353149	93.676193	1022.021118	-665.497314	170.096313	857.702881	-641.702454	-28.980680
344.785950	0.259392	925.363708	387.599274	177.923065	919.140930	449.148468	-26.886974	495.547394	514.229187	166.147629	483.659180	477.739105	-18.506193	77.020599	564.897705	139.952698	93.228745	387.707764	-63.938660	1402.326538	447.987183	236.817535	1395.988159	347.002319	98.017105	1382.190918	335.661377	102.531776	1647.882446	414.482147	-151.984543	1123.166992	502.372772	297.589050	1123.375488	313.814362	-142.804733	877.582825	385.006439	314.711823	867.326599	361.413971	93.737572	1022.029968	-665.686035	170.060089	857.705872	-641.850403	-29.020536
344.844055	0.341548	925.385193	387.664520	177.967224	919.154053	449.167450	-26.846861	495.553650	514.225525	166.153809	483.653137	477.736267	-18.505142	77.016266	564.900024	139.932037	93.231560	387.787811	-63.861279	1402.329712	448.098480	236.903671	1395.980347	347.085541	98.105957	1382.194824	335.687592	102.640182	1647.881226	414.495117	-151.859879	1123.160156	502.420258	297.629486	1123.350830	313.796661	-142.668564	877.602417	385.040161	314.688843	867.318848	361.475494	93.806618	1022.046997	-665.857422	170.063553	857.695557	-641.954651	-29.032747
344.892761	0.367600	925.384521	387.754974	177.971542	919.143616	449.183350	-26.841536	495.545349	514.290100	166.177917	483.632690	477.732391	-18.486729	76.998062	564.867432	139.870438	93.230591	387.880707	-63.799908	1402.335205	448.196869	236.982712	1395.966919	347.185577	98.179176	1382.175537	335.719696	102.733727	1647.862915	414.481598	-151.744537	1123.145874	502.450439	297.623413	1123.284302	313.582336	-142.472305	877.664612	385.066895	314.865601	867.259399	361.553619	93.826942	1022.041565	-666.000488	170.016296	857.692688	-642.066528	-29.041319
344.971313	0.462598	925.379578	387.804077	178.062363	919.150757	449.219940	-26.794836	495.541199	514.315430	166.177399	483.632263	477.762024	-18.491676	77.005630	564.811768	139.859512	93.187149	387.935028	-63.723392	1402.342896	448.292145	237.072510	1395.951172	347.269562	98.248909	1382.171997	335.766052	102.822701	1647.862549	414.480804	-151.619400	1123.122803	502.555084	297.665192	1123.252686	313.475708	-142.313751	877.694031	385.043335	314.659698	867.284729	361.623016	93.911057	1022.043396	-666.102417	170.023407	857.698853	-642.133484	-29.021479
345.024597	0.487400	925.400024	387.878265	178.076889	919.125854	449.239014	-26.796753	495.528656	514.334351	166.180511	483.611359	477.743073	-18.486870	77.004547	564.821594	139.851822	93.185371	388.029877	-63.658623	1402.344849	448.386017	237.133209	1395.924316	347.350555	98.326912	1382.155151	335.873993	102.961601	1647.791504	414.501617	-151.538193	1123.101685	502.618896	297.663147	1123.216919	313.455658	-142.163162	877.705017	385.059601	314.609497	867.254089	361.693878	93.955276	1022.040344	-666.185364	169.975128	857.691772	-642.163879	-29.053146
345.091766	0.535141	925.386353	387.961182	178.080704	919.105164	449.258148	-26.743349	495.519714	514.369751	166.175003	483.598389	477.742432	-18.486486	76.999130	564.850891	139.898331	93.184082	388.098541	-63.589565	1402.342163	448.486816	237.231812	1395.894775	347.438599	98.404655	1382.150635	335.933563	103.048111	1647.792358	414.509552	-151.407608	1123.093506	502.677765	297.649872	1123.144287	313.345612	-141.998444	877.736145	385.064423	314.583679	867.230896	361.775116	93.985077	1022.023254	-666.253845	169.945496	857.671936	-642.201416	-29.098484
345.174957	0.597373	925.416077	388.042236	178.091461	919.097412	449.284210	-26.744381	495.530334	514.400513	166.199768	483.606415	477.762207	-18.491667	76.999817	564.819275	139.856049	93.184242	388.194061	-63.523712	1402.355591	448.606812	237.300812	1395.882202	347.547943	98.478012	1382.140991	335.999908	103.137848	1647.786743	414.515900	-151.281677	1123.067383	502.758636	297.678741	1123.120728	313.223236	-141.827576	877.770874	385.072205	314.542206	867.215820	361.853821	94.044724	1022.033020	-666.278748	169.938171	857.669373	-642.203064	-29.125963
345.234741	0.631110	925.415894	388.105927	178.151749	919.087219	449.335541	-26.721146	495.520538	514.417847	166.217194	483.615997	477.772064	-18.494137	76.997124	564.812500	139.836792	93.157806	388.259827	-63.460175	1402.354248	448.693024	237.357956	1395.856079	347.640686	98.566071	1382.154297	336.067902	103.219078	1647.783569	414.530792	-151.167648	1123.071289	502.796692	297.654907	1123.063232	313.122498	-141.683701	877.798218	385.083710	314.660614	867.152222	361.918945	94.095947	1022.027771	-666.276489	169.865417	857.663208	-642.180054	-29.176777
345.279236	0.670121	925.434265	388.183716	178.174667	919.090088	449.352753	-26.707199	495.541412	514.441345	166.201904	483.597534	477.749542	-18.479902	76.994385	564.780884	139.783813	93.156952	388.334290	-63.380772	1402.375244	448.804504	237.444229	1395.822510	347.736908	98.626099	1382.145630	336.141083	103.308769	1647.792358	414.530823	-151.077347	1123.076416	502.876953	297.651855	1123.007813	313.004333	-141.511597	877.850464	385.087372	314.603455	867.111877	361.993134	94.133804	1022.038696	-666.273743	169.857208	857.679565	-642.164612	-29.222057
345.343201	0.733751	925.446411	388.228485	178.207611	919.085999	449.376526	-26.677015	495.552795	514.446777	166.196320	483.574524	477.766571	-18.492382	76.991615	564.905212	139.840942	93.147301	388.431000	-63.313145	1402.397705	448.889648	237.517212	1395.816772	347.837585	98.681404	1382.134521	336.217712	103.378899	1647.798462	414.525330	-150.963348	1123.059448	502.934631	297.679810	1122.974243	312.889984	-141.361603	877.895996	385.102539	314.569733	867.100891	362.055664	94.189575	1022.042725	-666.221130	169.820435	857.661377	-642.133423	-29.246063
345.421051	0.776348	925.445557	388.311737	178.265289	919.086731	449.409363	-26.640366	495.547180	514.520142	166.252502	483.590240	477.757568	-18.479950	76.999657	565.248230	140.065079	93.174347	388.507904	-63.252289	1402.410156	448.989014	237.556412	1395.788086	347.922974	98.767281	1382.127808	336.292908	103.444687	1647.800537	414.525421	-150.862854	1123.061768	503.012543	297.687347	1122.938721	312.789185	-141.208649	877.949829	385.104706	314.505066	867.094360	362.134125	94.239037	1022.042603	-666.226074	169.761795	857.650879	-642.141724	-29.316248
345.451904	0.809521	925.466248	388.352997	178.289322	919.083984	449.443085	-26.627792	495.554657	514.520996	166.263596	483.568909	477.744141	-18.477787	77.000778	565.261108	140.111801	93.166382	388.607574	-63.190907	1402.421265	449.114594	237.640030	1395.767334	348.059479	98.834892	1382.122803	336.380310	103.527802	1647.807617	414.518402	-150.797379	1123.076294	503.077789	297.706207	1122.890503	312.677399	-141.063583	878.000305	385.125153	314.461700	867.075256	362.184387	94.277901	1022.051758	-666.164124	169.689255	857.651367	-642.075195	-29.391981
345.526154	0.850071	925.476318	388.425568	178.336670	919.087708	449.453003	-26.588970	495.538544	514.554688	166.273315	483.580017	477.742828	-18.483940	76.990211	565.270142	140.091476	93.169724	388.701630	-63.114902	1402.442749	449.220673	237.694412	1395.752075	348.151520	98.907349	1382.127930	336.467072	103.599503	1647.810791	414.519684	-150.695938	1123.067505	503.152344	297.714569	1122.869385	312.570343	-140.951782	878.028748	385.134338	314.402008	867.048279	362.254547	94.325981	1022.058289	-666.073303	169.639465	857.635925	-642.008484	-29.497692
345.589111	0.855665	925.478760	388.514587	178.326187	919.073975	449.497070	-26.604120	495.585724	514.576782	166.274612	483.557373	477.765930	-18.491997	76.982018	564.826782	139.817383	93.146477	388.812164	-63.069458	1402.449097	449.329010	237.756348	1395.714966	348.279327	98.973480	1382.125977	336.570129	103.690125	1647.817993	414.529694	-150.633163	1123.065796	503.212860	297.713715	1122.837524	312.482025	-140.829788	878.084595	385.146301	314.342621	867.044495	362.325592	94.334908	1022.051880	-665.954590	169.618500	857.630005	-641.898621	-29.563120
345.634491	0.925596	925.472229	388.541870	178.407288	919.094177	449.513947	-26.565186	495.568817	514.624817	166.342239	483.561218	477.759521	-18.480097	76.988930	564.870300	139.846725	93.126129	388.887390	-63.001682	1402.440063	449.475891	237.824432	1395.691284	348.407959	99.034103	1382.119629	336.630005	103.678261	1647.844971	414.555206	-150.556076	1123.054077	503.327606	297.760406	1122.813843	312.393768	-140.701126	878.110779	385.154877	314.090942	867.044067	362.378479	94.390671	1022.060486	-665.849548	169.548981	857.617676	-641.843262	-29.633551
345.712006	0.952205	925.482056	388.603302	178.450912	919.080139	449.573120	-26.534157	495.559082	514.587646	166.322479	483.544098	477.785431	-18.488232	76.977257	564.915955	139.892380	93.114311	389.001312	-62.949791	1402.465210	449.597168	237.867645	1395.665771	348.506989	99.087021	1382.124023	336.709351	103.790222	1647.866821	414.548187	-150.486252	1123.053711	503.411438	297.740448	1122.753174	312.295868	-140.582733	878.143677	385.164276	314.032776	867.027344	362.456024	94.436340	1022.058228	-665.702759	169.492111	857.606323	-641.716919	-29.681454
345.740875	0.989727	925.489685	388.664307	178.489700	919.095825	449.596252	-26.515894	495.566681	514.636963	166.359940	483.559357	477.787415	-18.485193	76.991821	564.893982	139.880051	93.116043	389.084503	-62.913048	1402.471924	449.711731	237.930588	1395.641113	348.620209	99.143555	1382.109131	336.823395	103.864349	1647.864014	414.545135	-150.425018	1123.054443	503.489990	297.749634	1122.722778	312.218811	-140.479248	878.175537	385.198334	313.977448	867.007690	362.514771	94.467514	1022.070862	-665.577820	169.429657	857.588013	-641.602051	-29.802755
345.719604	1.289603	925.488281	388.430298	179.214615	919.314697	449.553864	-26.387043	495.526154	514.688110	166.436447	483.640228	477.735748	-18.473467	76.987846	565.340942	140.158493	93.169563	389.170044	-62.850212	1402.477539	449.812195	237.973633	1395.630737	348.704681	99.204369	1382.090210	336.936279	103.953636	1647.876709	414.553009	-150.350082	1123.041992	503.588135	297.742676	1122.680664	312.160889	-140.385147	878.189331	385.238861	313.926910	866.981934	362.457489	94.822952	1022.190247	-665.441772	169.388489	857.573303	-641.539368	-29.848982
345.770355	1.323762	925.498657	388.460968	179.269684	919.324036	449.558075	-26.364826	495.533234	514.724304	166.455811	483.661743	477.682556	-18.460882	76.975121	564.954590	139.879059	93.124168	389.237091	-62.798038	1402.480347	449.916473	238.042145	1395.625366	348.809448	99.270973	1382.102661	337.036499	104.030159	1647.899658	414.556244	-150.282776	1123.041016	503.661041	297.741150	1122.654785	312.074615	-140.275772	878.230347	385.287567	313.872131	866.950806	362.513367	94.863487	1022.200928	-665.313599	169.338104	857.574158	-641.429688	-29.913574
345.836792	1.350994	925.494324	388.527863	179.271210	919.308838	449.576477	-26.305634	495.524780	514.731995	166.493668	483.627625	477.671539	-18.457718	76.968407	564.977966	139.868149	93.125214	389.313721	-62.770496	1402.491943	450.001068	238.109818	1395.612793	348.908630	99.331482	1382.099609	337.144226	104.100861	1647.931396	414.556732	-150.225861	1123.047974	503.738922	297.721313	1122.628906	312.014526	-140.199371	878.258362	385.318665	313.832214	866.924988	362.578766	94.884911	1022.190796	-665.188782	169.271332	857.553223	-641.342529	-29.957598
345.897858	1.398693	925.500061	388.578522	179.354645	919.319458	449.639801	-26.319468	495.537201	514.772705	166.525360	483.659454	477.714447	-18.470272	76.968391	564.927185	139.867325	93.092041	389.413849	-62.714691	1402.504395	450.100983	238.143311	1395.590576	349.004700	99.354790	1382.084839	337.253174	104.162323	1647.945435	414.559143	-150.137421	1123.040039	503.839935	297.705933	1122.570923	311.786499	-140.044525	878.292908	385.372955	313.782806	866.901367	362.650085	94.942909	1022.200012	-665.034729	169.240967	857.531921	-641.219177	-30.047663
345.957092	1.421430	925.494934	388.632996	179.369370	919.320557	449.679199	-26.271736	495.554321	514.776367	166.547195	483.631378	477.716095	-18.460751	76.970581	564.873718	139.811218	93.097092	389.506836	-62.689941	1402.503418	450.203674	238.190552	1395.564209	349.105835	99.411240	1382.069214	337.443024	104.282600	1647.900391	414.579071	-150.091766	1123.029907	503.922272	297.691589	1122.546143	311.753662	-139.960434	878.317993	385.439270	313.752899	866.874634	362.716095	94.956062	1022.198669	-664.881897	169.152481	857.498413	-641.107361	-30.112995
345.994141	1.466893	925.491516	388.659027	179.414246	919.306335	449.733368	-26.238647	495.539795	514.828552	166.593811	483.613007	477.732025	-18.448816	76.962257	564.950806	139.903961	93.088699	389.611969	-62.637367	1402.503296	450.317657	238.263748	1395.545532	349.214783	99.443344	1382.074463	337.563599	104.359009	1647.914063	414.615295	-150.021683	1123.011841	503.953217	297.640747	1122.473145	311.715637	-139.888611	878.326416	385.279236	313.760986	867.030151	362.758179	95.004478	1022.190186	-664.715332	169.109940	857.479370	-640.989380	-30.171516
346.061218	1.538749	925.486450	388.695892	179.487091	919.320374	449.746368	-26.186888	495.523315	514.861389	166.632034	483.625366	477.707703	-18.442142	76.955605	565.071472	139.938156	93.102386	389.710327	-62.597027	1402.501343	450.416199	238.295486	1395.524658	349.321075	99.511314	1382.074219	337.688171	104.409920	1647.926636	414.664520	-149.959686	1123.005859	504.045593	297.618408	1122.449097	311.696777	-139.820541	878.349426	385.339752	313.711792	867.014893	362.804199	95.066742	1022.194885	-664.428101	169.262878	857.520508	-640.874634	-30.164915
346.094360	1.601690	925.497009	388.716339	179.590271	919.348328	449.752777	-26.108570	495.519653	514.872192	166.604218	483.640991	477.686798	-18.432617	76.926979	565.019165	139.950180	93.088409	389.796204	-62.564938	1402.513306	450.519897	238.335419	1395.525391	349.422150	99.546455	1382.057373	337.797913	104.471832	1647.935303	414.710907	-149.920288	1123.017456	504.125000	297.599365	1122.431396	311.682983	-139.762833	878.374878	385.417969	313.699249	866.981079	362.847260	95.134850	1022.215576	-664.303711	169.203979	857.522827	-640.776489	-30.201590
346.172729	1.605181	925.504150	388.782013	179.596924	919.343140	449.821045	-26.134192	495.522949	514.935242	166.654770	483.641479	477.702820	-18.441103	76.949631	565.018066	139.889877	93.107338	389.900482	-62.521980	1402.515747	450.624817	238.388519	1395.522461	349.537750	99.564110	1382.072144	337.920959	104.541847	1647.965454	414.764771	-149.868668	1123.019165	504.206421	297.602692	1122.435303	311.678925	-139.707581	878.400757	385.485748	313.681580	866.972595	362.920074	95.146248	1022.216309	-664.195068	169.141037	857.505859	-640.702087	-30.286451
346.263275	1.661026	925.497925	388.863129	179.600021	919.337036	449.854401	-26.137629	495.544128	514.928284	166.659317	483.653992	477.726257	-18.448538	76.958359	565.103821	139.954636	93.103592	389.973938	-62.497795	1402.533447	450.718689	238.419769	1395.508911	349.665344	99.600609	1382.086548	338.023865	104.594269	1647.979980	414.804993	-149.825043	1123.042114	504.276550	297.598907	1122.402588	311.691742	-139.663620	878.414063	385.578491	313.664307	866.956177	362.995850	95.179138	1022.209534	-664.101074	169.097977	857.515930	-640.661011	-30.331318
346.291412	1.722454	925.493896	388.891357	179.696091	919.356689	449.858612	-26.089060	495.539307	514.932983	166.679001	483.650360	477.698395	-18.426889	76.957001	564.992859	139.885681	93.098900	390.068420	-62.472809	1402.527222	450.817932	238.436081	1395.492432	349.784454	99.641998	1382.057861	338.138885	104.643486	1647.997314	414.857452	-149.764664	1123.024292	504.357025	297.628265	1122.367065	311.689728	-139.623672	878.443237	385.688416	313.839294	866.898254	363.041046	95.239731	1022.218933	-663.998474	169.016602	857.492188	-640.634460	-30.412659
346.360291	1.710677	925.511780	388.977997	179.707413	919.346375	449.910553	-26.079912	495.538269	515.015930	166.729355	483.641754	477.703796	-18.425938	76.927811	565.043274	139.916565	93.108910	390.165924	-62.401104	1402.542358	450.917328	238.506989	1395.477905	350.104950	99.500198	1382.013062	338.238312	104.711716	1648.002441	414.921143	-149.727783	1123.006470	504.454346	297.624298	1122.356934	311.733215	-139.582336	878.453552	385.761169	313.835022	866.881714	363.117157	95.255554	1022.221924	-663.911621	168.967224	857.476440	-640.632690	-30.476381
346.411011	1.748331	925.508362	389.026367	179.753021	919.333801	449.954620	-26.049446	495.504333	515.014038	166.723694	483.617188	477.711365	-18.427746	76.924049	565.080261	139.921692	93.099754	390.302124	-62.422050	1402.556763	451.073792	238.509491	1395.454102	350.026764	99.685944	1382.030029	338.349121	104.769234	1648.012695	415.003082	-149.694168	1123.001099	504.542175	297.614960	1122.303223	311.764099	-139.564133	878.451355	385.842407	313.846466	866.857056	363.171814	95.300774	1022.213989	-663.840942	168.881882	857.439148	-640.603943	-30.566244
346.429260	1.806304	925.496033	389.037506	179.838379	919.347595	449.951569	-26.019108	495.508118	514.988403	166.712387	483.592682	477.718384	-18.423779	76.894203	565.091553	139.912689	93.079002	390.405334	-62.376038	1402.555420	451.196075	238.560165	1395.434937	350.146210	99.717575	1382.014526	338.426208	104.819633	1648.025513	415.070526	-149.669312	1122.979248	504.685852	297.654327	1122.292114	311.805084	-139.528336	878.466003	386.148407	313.810089	866.658630	363.203125	95.353035	1022.216309	-663.705994	168.851486	857.441162	-640.586792	-30.613829
346.494690	1.823376	925.494446	389.089111	179.871780	919.356384	450.000824	-26.026142	495.527405	515.043823	166.756699	483.608154	477.749512	-18.449163	76.912132	565.151855	139.932556	93.088913	390.502167	-62.350342	1402.547852	451.314117	238.610687	1395.412354	350.255676	99.747475	1382.008911	338.442505	104.813438	1648.099365	415.142853	-149.623184	1122.980835	504.786499	297.660583	1122.276245	311.851349	-139.505722	878.476074	386.254852	313.821716	866.631836	363.267426	95.370308	1022.220581	-663.805908	168.533432	857.370361	-640.648743	-30.778141
346.533569	1.860770	925.504639	389.150940	179.876450	919.351501	450.047852	-26.010231	495.517609	515.062195	166.787582	483.619598	477.759430	-18.420778	76.903542	565.128601	139.920654	93.123779	390.624451	-62.344604	1402.558716	451.423126	238.630081	1395.409302	350.378082	99.760010	1381.999023	338.580505	104.917198	1648.083618	415.236206	-149.590500	1122.956543	504.899597	297.671570	1122.268433	311.918518	-139.513702	878.478760	386.305695	313.836060	866.617981	363.334869	95.397141	1022.223755	-663.717773	168.448318	857.374939	-640.651367	-30.850878
346.569702	1.909109	925.502930	389.174530	179.946548	919.378723	450.076599	-26.006620	495.526794	515.052490	166.780472	483.609131	477.730682	-18.425467	76.910683	565.086182	139.900558	93.112717	390.739166	-62.334164	1402.569336	451.566284	238.667130	1395.394775	350.485504	99.776016	1382.000366	338.629059	104.972923	1648.115112	415.332428	-149.628967	1122.979492	505.021973	297.670746	1122.237793	312.181946	-139.568726	878.476318	386.393951	313.840271	866.604675	363.372223	95.437523	1022.237671	-663.640381	168.364822	857.375610	-640.624695	-30.993080
346.634918	1.909001	925.495239	389.234222	179.961380	919.362122	450.103088	-26.024681	495.547943	515.085205	166.821259	483.588043	477.758301	-18.429621	76.930420	565.048889	139.925781	93.092087	390.851227	-62.315762	1402.572754	451.659943	238.698990	1395.373657	350.622375	99.784569	1381.985718	338.623108	104.963539	1648.194702	415.430450	-149.602844	1122.974854	505.119263	297.676758	1122.192749	312.258392	-139.566513	878.460876	386.464417	313.894623	866.570862	363.438568	95.448456	1022.225525	-663.565552	168.291061	857.383118	-640.619263	-31.062014
346.681274	1.950243	925.486267	389.277557	179.992798	919.346008	450.122345	-25.963163	495.539795	515.096863	166.844208	483.569733	477.751282	-18.427761	76.924141	565.016296	139.872238	93.070099	390.934448	-62.287651	1402.566040	451.779572	238.762131	1395.341309	350.732391	99.830933	1381.969482	338.689423	104.978569	1648.213989	415.527374	-149.556519	1122.965332	505.219208	297.683960	1122.151123	312.339661	-139.565857	878.466980	386.552368	313.900421	866.554138	363.490326	95.487259	1022.213196	-663.192505	168.518005	857.464661	-640.527039	-31.023878
346.712128	1.959837	925.478027	389.326599	180.006927	919.341370	450.144958	-25.942272	495.518616	515.121399	166.867966	483.559570	477.756470	-18.418175	76.885788	565.085510	139.958466	93.077209	391.055969	-62.265625	1402.569946	451.929108	238.799210	1395.306641	350.860046	99.843010	1381.936768	338.721649	105.033989	1648.236572	415.629852	-149.550003	1122.935547	505.317810	297.664337	1122.104736	312.437683	-139.566620	878.465332	386.612701	313.949249	866.527222	363.528351	95.497925	1022.206787	-663.446594	168.182205	857.366333	-640.593506	-31.236593
346.760406	2.000754	925.473267	389.374512	180.023941	919.338318	450.182648	-25.925344	495.508087	515.088623	166.836105	483.533325	477.755127	-18.412106	76.888855	565.051758	139.937866	93.066635	391.177277	-62.268459	1402.552734	452.055573	238.822205	1395.286621	350.987732	99.874054	1381.917725	338.728912	105.118195	1648.292725	415.727417	-149.537308	1122.940186	505.414520	297.686798	1122.080200	312.500092	-139.589264	878.482605	386.678253	314.002228	866.516724	363.585388	95.524399	1022.203369	-662.997314	168.461136	857.481384	-640.483826	-31.157658
346.765991	1.996118	925.489319	389.384705	180.056763	919.350952	450.224091	-25.920033	495.524567	515.135681	166.871277	483.563934	477.749023	-18.415915	76.881195	565.091736	139.898682	93.057121	391.294250	-62.247059	1402.570679	452.185303	238.836823	1395.287231	351.145660	99.882538	1381.917603	338.750122	105.167847	1648.322266	415.830078	-149.519730	1122.951050	505.502106	297.682159	1122.049316	312.618805	-139.602982	878.464355	386.774109	314.057617	866.507446	363.612915	95.534904	1022.218750	-663.027405	168.385345	857.483398	-640.509827	-31.243549
346.794983	2.030789	925.481750	389.413513	180.116409	919.357971	450.224335	-25.885614	495.533447	515.144165	166.900986	483.578247	477.736389	-18.401119	76.874191	565.111511	139.909637	93.067238	391.424316	-62.255749	1402.574585	452.296326	238.853622	1395.278931	351.290070	99.900787	1381.906738	338.770233	105.214966	1648.341309	415.928375	-149.523148	1122.947876	505.585938	297.709656	1122.036133	312.706085	-139.616959	878.486328	386.847382	314.096008	866.514221	363.648376	95.571747	1022.219238	-662.947693	168.364532	857.495605	-640.482178	-31.304831
346.842834	2.058552	925.492249	389.450867	180.141068	919.358459	450.259705	-25.889452	495.536530	515.133362	166.858566	483.539337	477.749786	-18.404406	76.874474	565.109863	139.923111	93.088005	391.555176	-62.264500	1402.578125	452.432922	238.868652	1395.274048	351.449005	99.929443	1381.915161	338.794922	105.255806	1648.353027	416.003906	-149.470688	1122.940308	505.666321	297.687439	1122.005615	312.592987	-139.577866	878.499878	386.898407	314.142609	866.505859	363.700470	95.601112	1022.224976	-662.921936	168.347626	857.490295	-640.494751	-31.377188
346.865753	2.090155	925.482422	389.490601	180.211685	919.370422	450.268097	-25.846060	495.519287	515.217163	166.925842	483.553162	477.749664	-18.409674	76.864273	565.170776	139.959641	93.073318	391.682343	-62.246315	1402.573364	452.592407	238.890732	1395.249512	351.584534	99.933960	1381.893677	338.862762	105.382149	1648.293701	416.096954	-149.469315	1122.956909	505.808746	297.735291	1122.013428	312.705841	-139.611893	878.495239	386.934387	314.027222	866.520081	363.738098	95.637962	1022.226990	-662.898193	168.303970	857.499207	-640.530273	-31.417358
346.925171	2.088016	925.473450	389.549805	180.204407	919.342712	450.310852	-25.875036	495.516479	515.222534	166.946976	483.564148	477.758209	-18.389389	76.865189	565.114563	139.964203	93.055939	391.819244	-62.247917	1402.562744	452.733673	238.914246	1395.227661	351.725342	99.953644	1381.883179	338.807922	105.363274	1648.358521	416.202423	-149.429260	1122.948608	505.889130	297.726929	1121.975708	312.781494	-139.633423	878.494751	386.982941	314.091400	866.507751	363.786865	95.646370	1022.207581	-662.846008	168.310928	857.505554	-640.516418	-31.475185
346.741791	1.929022	925.561523	389.523987	180.118332	919.350647	450.316498	-25.844442	495.555847	515.212463	166.926834	483.532806	477.751251	-18.393333	76.874458	565.153320	140.012787	93.045700	391.960083	-62.255844	1402.548462	452.898468	238.925613	1395.218262	351.848938	99.946548	1381.872681	338.828308	105.424377	1648.373169	416.300018	-149.436813	1122.954346	505.961823	297.727295	1121.936523	312.879456	-139.675934	878.488464	387.025421	314.151031	866.497437	363.735535	95.558052	1022.256409	-662.831909	168.320480	857.507935	-640.515381	-31.522549
346.973480	1.575207	925.570313	390.067169	179.069336	919.001221	450.457153	-25.983084	495.606018	515.160522	166.867523	483.396301	477.846100	-18.412497	76.876839	565.141907	139.926208	93.048851	392.098602	-62.267128	1402.542236	453.026337	238.929474	1395.196899	351.938812	99.954239	1381.876099	338.917267	105.543266	1648.336304	416.410553	-149.429535	1122.934082	506.054321	297.723236	1121.910278	312.962891	-139.700470	878.476746	387.064789	314.193085	866.491150	364.019653	95.107994	1022.069763	-662.858337	168.265472	857.497375	-640.553223	-31.573875
347.009674	1.536343	925.581665	390.123199	179.029434	918.979309	450.481476	-26.004747	495.628693	515.191650	166.883911	483.372375	477.843719	-18.411722	76.877701	565.141968	139.933701	93.059586	392.237549	-62.269787	1402.533325	453.164246	238.941177	1395.197510	352.043732	99.969955	1381.873779	338.855255	105.544830	1648.404175	416.535339	-149.478516	1122.943604	506.127930	297.717957	1121.893066	313.268707	-139.788559	878.462769	387.072327	314.232239	866.505676	364.063477	95.088387	1022.063416	-662.908020	168.199173	857.497192	-640.595276	-31.645771
347.251190	1.706657	925.507629	390.238312	179.105713	919.003723	450.525818	-25.981665	495.600586	515.195862	166.866562	483.373657	477.854065	-18.409037	76.881485	565.104431	139.894791	93.067940	392.350067	-62.279888	1402.532593	453.248993	238.973206	1395.185303	352.136780	99.964745	1381.865356	338.867188	105.605370	1648.433350	416.611572	-149.412796	1122.908691	506.220276	297.737610	1121.882202	313.156616	-139.740143	878.455261	387.114685	314.272156	866.513428	364.219727	95.161034	1022.040039	-662.953125	168.115509	857.484131	-640.631104	-31.731417
347.286041	1.715352	925.516541	390.280884	179.128113	918.990479	450.544586	-25.976353	495.591431	515.243530	166.898407	483.372833	477.862854	-18.411280	76.881195	565.116089	139.966232	93.041901	392.491699	-62.286098	1402.509644	453.370789	238.973068	1395.183594	352.227966	99.956123	1381.851563	338.883728	105.663521	1648.447632	416.724518	-149.398483	1122.890381	506.298248	297.716095	1121.847900	313.249023	-139.747681	878.451294	387.133881	314.300232	866.510010	364.263184	95.187706	1022.037537	-663.013000	168.013580	857.494080	-640.658569	-31.800648
347.126984	2.115429	925.493103	389.816193	180.250839	919.333618	450.457214	-25.821836	495.526855	515.313293	166.991943	483.551483	477.777832	-18.375906	76.853821	565.159058	140.028076	93.050301	392.606232	-62.278759	1402.493286	453.459839	238.990234	1395.172241	352.294067	99.948685	1381.835693	338.983765	105.794579	1648.398438	416.826752	-149.408646	1122.866455	506.374725	297.741699	1121.824707	313.345520	-139.765579	878.436890	387.156433	314.345520	866.496277	364.066956	95.689545	1022.214600	-662.906677	168.206970	857.580017	-640.649902	-31.790104
347.188904	2.153646	925.483521	389.861481	180.315247	919.340088	450.512085	-25.803139	495.537994	515.362854	167.045609	483.525787	477.772583	-18.381424	76.831779	565.205872	140.006638	93.050896	392.719330	-62.297859	1402.488892	453.562653	238.985458	1395.153809	352.352417	99.934219	1381.816284	338.936462	105.788498	1648.486816	416.922333	-149.403351	1122.853516	506.434021	297.751251	1121.797729	313.435852	-139.776474	878.414795	387.173950	314.383545	866.484619	364.118073	95.731407	1022.213379	-663.019165	168.089127	857.586670	-640.703918	-31.881714
347.208649	2.124592	925.499878	389.903931	180.285355	919.331909	450.520813	-25.807077	495.530212	515.371643	167.043381	483.513031	477.790527	-18.391088	76.857437	565.218445	140.017120	93.042130	392.827881	-62.306313	1402.465332	453.644562	238.989807	1395.156372	352.417328	99.916397	1381.801758	338.960052	105.864975	1648.509033	417.024261	-149.426529	1122.833252	506.488861	297.777954	1121.784790	313.545654	-139.792130	878.382751	387.193817	314.414001	866.482117	364.160126	95.713646	1022.217407	-663.120850	167.933701	857.568176	-640.758484	-31.984644
347.276855	2.153348	925.493958	389.950653	180.316711	919.326477	450.561707	-25.793425	495.535095	515.403687	167.053360	483.513977	477.790131	-18.392134	76.835747	565.171875	139.948395	93.048538	392.920410	-62.309628	1402.468628	453.715637	238.987228	1395.144043	352.472595	99.918686	1381.799561	339.206635	106.196228	1648.358154	417.118073	-149.414658	1122.828003	506.514160	297.740967	1121.761719	313.644470	-139.813904	878.369019	387.193024	314.428406	866.482727	364.217041	95.742973	1022.211792	-663.242737	167.777451	857.561829	-640.846741	-32.049030
347.298431	2.163351	925.496643	389.969482	180.332443	919.345581	450.592407	-25.781065	495.535339	515.383606	167.052826	483.516632	477.789612	-18.391748	76.833359	565.193787	139.965439	93.032539	392.959290	-62.296986	1402.459473	453.757874	239.015198	1395.136475	352.716217	99.733749	1381.778442	339.250305	106.275810	1648.380249	417.200714	-149.402252	1122.784912	506.562347	297.769135	1121.747437	313.723083	-139.806519	878.355957	387.204956	314.443909	866.476990	364.259552	95.741135	1022.224304	-663.332581	167.656006	857.578247	-640.894287	-32.135830
347.338623	2.174240	925.503784	390.022766	180.316849	919.351257	450.594727	-25.771364	495.534760	515.391663	167.032074	483.516571	477.774261	-18.382862	76.831528	565.203430	139.944717	93.041389	393.077545	-62.325157	1402.445068	453.856995	238.973206	1395.142700	352.600006	99.888885	1381.806030	339.293274	106.344185	1648.413330	417.303192	-149.417114	1122.770752	506.587585	297.772034	1121.732056	313.819275	-139.809311	878.355286	387.212769	314.440033	866.480713	364.302948	95.741402	1022.230408	-663.605652	167.265671	857.515991	-641.000366	-32.324455
347.374908	2.181252	925.507385	390.041901	180.352631	919.352478	450.626068	-25.737860	495.519012	515.401611	167.059540	483.509338	477.760284	-18.379059	76.826927	565.670593	140.249817	93.076767	393.166779	-62.342903	1402.422729	453.937073	238.977386	1395.128174	352.649139	99.880081	1381.807129	339.324493	106.436653	1648.442993	417.393250	-149.412445	1122.756714	506.593872	297.764465	1121.694336	313.911255	-139.798950	878.329163	387.215973	314.425201	866.460938	364.337891	95.761246	1022.233215	-663.688782	167.201111	857.532959	-641.077515	-32.364017
347.406250	2.179208	925.529236	390.081238	180.316727	919.354675	450.664703	-25.740625	495.550385	515.440796	167.105804	483.510773	477.787170	-18.373222	76.815941	565.625671	140.228485	93.068008	393.267395	-62.370693	1402.416992	454.006439	238.965256	1395.113403	352.718536	99.866341	1381.797119	339.354126	106.545105	1648.462646	417.465546	-149.413300	1122.737549	506.616730	297.778168	1121.659912	313.991791	-139.790619	878.304749	387.222504	314.419769	866.433899	364.373749	95.754166	1022.244751	-663.801392	167.068497	857.540527	-641.140686	-32.459488
347.446625	2.194739	925.506042	390.104309	180.411545	919.360352	450.690582	-25.749363	495.528534	515.426453	167.128189	483.486847	477.761932	-18.372669	76.823433	565.587402	140.200867	93.064812	393.355103	-62.385746	1402.391724	454.091217	238.960709	1395.115967	352.809357	99.837959	1381.802124	339.388611	106.636765	1648.488647	417.534241	-149.454254	1122.716919	506.627380	297.769623	1121.650879	314.086914	-139.800049	878.275330	387.227203	314.402557	866.411682	364.413330	95.788933	1022.237305	-663.878601	166.971680	857.520447	-641.185059	-32.552643
347.481171	2.198528	925.514160	390.133759	180.385757	919.356567	450.694275	-25.674849	495.491913	515.412476	167.129257	483.468994	477.734741	-18.370977	76.809151	565.214539	139.963455	93.048775	393.452087	-62.399029	1402.374023	454.148560	238.933609	1395.082642	352.887573	99.827286	1381.812012	339.424713	106.738365	1648.487305	417.594482	-149.477875	1122.672729	506.666901	297.791077	1121.624756	314.176453	-139.797226	878.236023	387.240723	314.386841	866.402466	364.454926	95.782928	1022.239624	-663.981689	166.848862	857.513489	-641.257324	-32.654888
347.518951	2.182614	925.513428	390.195251	180.373520	919.353516	450.750336	-25.727581	495.518555	515.420837	167.136063	483.481567	477.759399	-18.377441	76.813919	565.598022	140.233734	93.086426	393.544861	-62.432529	1402.341064	454.240936	238.923157	1395.082031	352.981812	99.819527	1381.823853	339.470490	106.841713	1648.493652	417.703888	-149.508881	1122.661499	506.678253	297.796204	1121.605713	314.451874	-139.845764	878.168457	387.221741	314.336548	866.410522	364.503326	95.770935	1022.237549	-663.931030	167.000015	857.590698	-641.254639	-32.707863
347.567078	2.187001	925.504639	390.227234	180.424225	919.385132	450.800934	-25.706156	495.511688	515.432312	167.151382	483.501678	477.758545	-18.382423	76.804672	565.222595	139.988541	93.044472	393.657043	-62.462978	1402.317017	454.305603	238.896317	1395.077515	353.064941	99.782654	1381.822754	339.498718	106.957001	1648.481201	417.755798	-149.528030	1122.632446	506.705261	297.753906	1121.606934	314.522186	-139.858932	878.154907	387.227875	314.281128	866.394409	364.549988	95.772774	1022.250427	-663.997864	166.891907	857.578979	-641.299011	-32.810299
347.568604	2.179214	925.518311	390.227386	180.429947	919.388184	450.787231	-25.679983	495.539276	515.445984	167.151535	483.501556	477.728760	-18.369379	76.806778	565.240723	140.012970	93.056290	393.760773	-62.501259	1402.286011	454.379578	238.872025	1395.074463	353.150299	99.738411	1381.810303	339.540253	107.067764	1648.441772	417.807312	-149.514236	1122.576538	506.722687	297.757324	1121.582031	314.566833	-139.840836	878.109802	387.197174	314.231537	866.409302	364.572998	95.772041	1022.259766	-664.051575	166.842957	857.594360	-641.345154	-32.863018
347.634247	2.175080	925.507202	390.288269	180.407318	919.368103	450.818481	-25.688673	495.542725	515.454285	167.162231	483.500153	477.740082	-18.363861	76.809700	565.556458	140.218384	93.076263	393.875122	-62.536724	1402.263428	454.442566	238.849564	1395.051636	353.236847	99.707169	1381.786987	339.599823	107.135811	1648.386353	417.879120	-149.487549	1122.534668	506.736816	297.730621	1121.556152	314.633240	-139.840271	878.065369	387.167389	314.156281	866.410400	364.638519	95.763443	1022.244019	-664.239563	166.549683	857.529297	-641.418945	-33.019547
347.663177	2.127256	925.510315	390.363403	180.366943	919.342773	450.864563	-25.692223	495.559479	515.469421	167.183044	483.486298	477.765137	-18.359730	76.788971	565.597351	140.221527	93.074966	393.944580	-62.570019	1402.235840	454.497650	238.839233	1395.045044	353.327362	99.653267	1381.729858	339.655396	107.254433	1648.344604	417.947296	-149.447723	1122.477661	506.758270	297.689758	1121.547241	314.496521	-139.730270	878.043579	387.153870	314.102600	866.414856	364.694427	95.735268	1022.232361	-664.274841	166.463623	857.538940	-641.440247	-33.094494
347.714417	2.149126	925.493652	390.395325	180.436966	919.357178	450.864319	-25.681971	495.519440	515.490051	167.211639	483.467896	477.759399	-18.358027	76.787445	565.571533	140.222687	93.072227	394.013092	-62.619808	1402.218628	454.555115	238.841461	1395.038086	353.374207	99.634506	1381.669678	339.667786	107.294830	1648.378540	418.004761	-149.424835	1122.421387	506.780548	297.652557	1121.542480	314.555420	-139.704498	877.998413	387.127106	314.022278	866.411316	364.750702	95.758690	1022.232910	-664.331299	166.426971	857.544495	-641.477478	-33.169609
347.788239	2.169624	925.471863	390.468414	180.438599	919.356506	450.876404	-25.697592	495.521057	515.493347	167.249344	483.445709	477.773712	-18.361866	76.789612	565.560303	140.229721	93.055893	394.056458	-62.666183	1402.200195	454.554840	238.845932	1395.030396	353.417480	99.589203	1381.602539	339.755859	107.421471	1648.373535	418.082336	-149.402740	1122.385986	506.781555	297.582550	1121.531494	314.602936	-139.640015	877.970154	387.091370	313.928223	866.437317	364.829651	95.757111	1022.222473	-664.401672	166.343277	857.560913	-641.516602	-33.231678
347.911774	1.941885	925.486206	390.777466	179.955338	919.202332	450.928162	-25.748386	495.546295	515.472351	167.212173	483.379272	477.817169	-18.353497	76.789673	565.105164	139.905304	93.008881	394.056793	-62.725220	1402.212280	454.560150	238.845810	1395.065918	353.425262	99.553825	1381.536377	339.900116	107.502190	1648.372559	418.145966	-149.378387	1122.367554	506.794983	297.539703	1121.545898	314.675232	-139.578033	877.926392	387.061584	313.804901	866.471863	365.026886	95.511353	1022.146729	-664.431274	166.299255	857.577209	-641.519287	-33.300358
347.991119	1.949940	925.490051	390.853333	179.942078	919.225281	450.923462	-25.748985	495.536163	515.475708	167.208405	483.338318	477.804443	-18.348772	76.759026	565.597290	140.262604	93.044830	394.017487	-62.754902	1402.223145	454.537354	238.858719	1395.119629	353.419403	99.520271	1381.486084	340.100739	107.549294	1648.352295	418.192841	-149.369812	1122.413330	506.764771	297.500061	1121.602661	314.774139	-139.488998	877.950806	387.057281	313.681000	866.525940	365.131134	95.492149	1022.162048	-664.515015	166.256729	857.605896	-641.534607	-33.391674
347.995575	2.083976	925.517883	390.771606	180.353455	919.410095	450.867493	-25.682249	495.506714	515.498962	167.269440	483.404968	477.784851	-18.344681	76.782692	565.636841	140.288193	93.038002	393.950409	-62.785446	1402.304810	454.436584	238.876068	1395.164673	353.369934	99.475594	1381.429443	340.389679	107.709412	1648.313110	418.209534	-149.387451	1122.473755	506.660736	297.401886	1121.675415	314.889435	-139.399475	877.977844	387.074951	313.713135	866.542236	365.181396	95.646782	1022.277466	-664.578552	166.231461	857.648499	-641.554382	-33.429409
348.097870	2.096832	925.533569	390.890594	180.380859	919.460571	450.887909	-25.668819	495.529266	515.501831	167.301773	483.390503	477.789642	-18.333162	76.776695	565.612000	140.246414	93.023598	393.846375	-62.779591	1402.381836	454.278320	238.904358	1395.253784	353.287567	99.442245	1381.362793	340.560516	107.724373	1648.414795	418.214905	-149.404373	1122.602661	506.572998	297.374695	1121.791870	315.176270	-139.374390	878.059875	387.091339	313.577972	866.611450	365.332062	95.637970	1022.313538	-664.687988	166.163635	857.656738	-641.598389	-33.499317
347.922119	1.930146	925.635925	390.987244	180.231110	919.489319	450.859680	-25.624115	495.567047	515.450684	167.303757	483.344360	477.766205	-18.326725	76.771400	565.585693	140.193542	93.022972	393.714661	-62.770508	1402.511719	454.056305	238.914963	1395.322144	353.162659	99.416718	1381.268188	340.927063	107.839798	1648.407227	418.137390	-149.415680	1122.760132	506.442505	297.367371	1121.895996	315.129303	-139.205658	878.107239	387.111359	313.430145	866.669312	365.366241	95.509178	1022.380798	-664.750793	166.102051	857.675049	-641.597900	-33.564388
348.461639	1.874176	925.621765	391.456024	179.868881	919.377258	450.988922	-25.747763	495.571869	515.484009	167.366486	483.274384	477.889954	-18.358503	76.806686	565.179810	139.950684	93.009659	393.558838	-62.746407	1402.659790	453.798462	238.942810	1395.405151	352.975616	99.408524	1381.196533	341.207001	107.886292	1648.461182	418.058990	-149.430862	1122.946289	506.264771	297.387085	1122.009888	315.253204	-139.120209	878.218018	387.107635	313.273987	866.721985	365.824768	95.371826	1022.312622	-664.673218	166.290909	857.775330	-641.585449	-33.554623
348.295074	1.895844	925.714661	391.417145	180.111038	919.594055	450.903687	-25.642269	495.581696	515.434265	167.396149	483.299530	477.834839	-18.340593	76.799866	565.140930	139.967926	93.010384	393.374329	-62.712997	1402.839355	453.499176	238.955826	1395.511841	352.821381	99.374329	1381.134033	341.307220	107.661964	1648.719727	417.921478	-149.484573	1123.146851	506.062561	297.418427	1122.144775	315.350433	-139.058044	878.341980	387.146820	313.093323	866.756348	365.820068	95.408279	1022.475708	-664.853088	166.106232	857.744507	-641.629761	-33.658295
348.430267	1.892060	925.766724	391.629211	180.133896	919.699707	450.930786	-25.670517	495.596436	515.448242	167.482712	483.279236	477.850922	-18.333441	76.784447	565.204285	140.032303	93.049423	393.185303	-62.708645	1403.020386	453.153198	239.000916	1395.640625	352.649872	99.313499	1381.066895	341.661316	107.657921	1648.763672	417.759064	-149.546051	1123.362549	505.864868	297.483582	1122.307861	315.469604	-139.007156	878.474426	387.153564	312.693542	866.816589	366.023346	95.381790	1022.557373	-665.057190	165.943802	857.742798	-641.700989	-33.743389
348.990265	2.029129	925.743530	391.950409	180.253250	919.801514	450.998901	-25.756901	495.576691	515.477417	167.546417	483.332489	477.924469	-18.349140	76.811577	565.212158	140.010910	93.064468	392.996857	-62.688816	1403.206665	452.781860	239.024017	1395.733643	352.510742	99.273849	1381.041504	342.072266	107.807503	1648.778809	417.573639	-149.647736	1123.591064	505.583221	297.628357	1122.467773	315.578522	-138.940796	878.612610	387.199280	312.490936	866.839111	366.438995	95.441139	1022.598633	-665.170715	165.900208	857.760742	-641.753357	-33.804932
349.245758	1.988739	925.811157	392.255737	180.247177	919.904419	451.018494	-25.765560	495.569275	515.481323	167.643692	483.342285	477.934998	-18.360868	76.857742	565.207153	140.031494	93.089211	392.749115	-62.689869	1403.418945	452.422699	239.055618	1395.850586	352.366547	99.242378	1381.033813	342.454346	107.808823	1648.817627	417.330994	-149.810074	1123.844971	505.293121	297.797455	1122.607788	315.684937	-138.870773	878.737610	387.223541	312.294586	866.861755	366.711823	95.400314	1022.684387	-665.300720	165.849396	857.783997	-641.814636	-33.846790
349.605865	1.750733	925.859558	392.798615	179.768661	919.782715	451.113586	-25.886400	495.603821	515.489746	167.682312	483.238434	477.987244	-18.361744	76.873230	565.164795	140.041824	93.096428	392.487854	-62.654762	1403.627686	452.076172	239.121979	1395.986938	352.214142	99.198921	1381.020752	342.800446	107.825935	1648.895752	417.092651	-149.970139	1124.088867	504.984222	298.003418	1122.759399	315.811188	-138.813156	878.877747	387.246460	312.091431	866.877686	367.070557	95.169571	1022.638367	-665.448425	165.790161	857.806641	-641.863037	-33.916107
349.805237	1.927647	925.907898	392.908844	180.204315	920.068665	451.095947	-25.852200	495.562500	515.591736	167.800186	483.285675	477.986542	-18.361145	76.870255	565.180603	140.085068	93.109627	392.204163	-62.621334	1403.799194	451.674957	239.171249	1396.089111	352.021240	99.166451	1381.002441	343.150879	107.880959	1648.970947	416.835358	-150.134293	1124.311157	504.605957	298.187317	1122.893799	315.915863	-138.746918	878.993103	387.277161	312.063416	866.826660	367.251251	95.328300	1022.812988	-665.612732	165.751801	857.821594	-641.969299	-33.978943
350.072052	1.894180	925.970825	393.242188	180.173203	920.147095	451.152191	-25.911026	495.578461	515.627563	167.809280	483.234802	478.009460	-18.367449	76.875587	565.212708	140.115417	93.069809	391.937439	-62.604927	1404.013184	451.255554	239.187836	1396.187988	351.834778	99.145386	1380.995117	343.449036	107.832184	1649.081909	416.542236	-150.352264	1124.576172	504.367554	298.449280	1123.060913	316.013763	-138.700562	879.110168	387.266113	311.860260	866.819519	367.529327	95.294121	1022.882813	-665.646729	165.955215	857.910522	-642.017151	-33.930893
350.357117	1.889041	926.007690	393.540436	180.199646	920.234558	451.216217	-25.917074	495.522614	515.731934	167.792542	483.208954	478.048279	-18.370623	76.863777	565.293091	140.153320	93.069901	391.627625	-62.566330	1404.206665	450.894409	239.213211	1396.293213	351.637421	99.082405	1380.964355	343.866547	107.899658	1649.106323	416.239990	-150.545105	1124.820923	504.085815	298.613678	1123.207275	316.093109	-138.644608	879.221313	387.229736	311.644501	866.818115	367.793915	95.282524	1022.944824	-665.805847	165.907349	857.922485	-642.100342	-34.007515
350.262360	1.773142	926.134583	393.750793	180.133484	920.345032	451.190979	-25.832220	495.520905	515.804504	167.721802	483.194611	478.014587	-18.362797	76.845459	565.671265	140.367569	93.057312	391.332489	-62.516422	1404.371338	450.536652	239.204285	1396.395508	351.414276	99.071793	1380.924927	344.168365	107.856880	1649.227173	415.955322	-150.701584	1125.037842	503.676758	298.717499	1123.341187	316.126587	-138.594650	879.327881	387.148529	311.431519	866.824768	367.850067	95.207031	1023.062805	-666.014771	165.773590	857.945618	-642.230042	-34.035080
350.940063	1.898080	926.151917	394.144196	180.222168	920.446655	451.348206	-25.888517	495.451965	516.008423	167.684158	483.192047	478.081757	-18.376764	76.816093	565.409485	140.160294	93.018997	390.981964	-62.481503	1404.563599	450.144928	239.248245	1396.530029	351.198975	99.030800	1380.868530	344.574493	107.920410	1649.257813	415.614044	-150.896942	1125.280151	503.259613	298.788483	1123.488892	316.186981	-138.534470	879.443970	387.062958	311.228607	866.834412	368.308075	95.279587	1023.120483	-666.213318	165.698181	857.982483	-642.332336	-34.113277
351.242493	1.918423	926.205750	394.442963	180.244705	920.532227	451.425140	-25.920622	495.421173	516.177551	167.667053	483.194885	478.038788	-18.382904	76.806763	565.426270	140.117828	92.976425	390.630341	-62.430992	1404.730225	449.788025	239.271027	1396.638184	350.912109	99.040161	1380.826538	344.898956	107.887260	1649.328735	415.256622	-151.140778	1125.538940	502.928864	298.884644	1123.650635	316.239624	-138.478485	879.567139	386.950073	311.046600	866.879456	368.556122	95.295792	1023.188171	-666.425293	165.629166	858.017395	-642.455566	-34.153091
351.573517	1.962193	926.244507	394.732452	180.320557	920.605408	451.532684	-25.899197	495.408752	516.352173	167.665222	483.183441	478.026031	-18.392723	76.807571	565.474182	140.105484	92.944176	390.337341	-62.384495	1404.892944	449.437012	239.283768	1396.765381	350.572021	99.030968	1380.781128	345.182587	107.929901	1649.430054	414.868042	-151.367416	1125.798096	502.739288	299.180206	1123.888428	316.283447	-138.416397	879.691895	386.824432	310.848236	866.946960	368.804199	95.349556	1023.241699	-666.651733	165.519577	858.022461	-642.563354	-34.247501
351.793365	1.948107	926.303528	394.970520	180.388550	920.668274	451.708740	-25.913815	495.402527	516.551331	167.632248	483.195831	478.013916	-18.397959	76.782280	565.421448	140.062866	92.874641	390.010681	-62.306377	1405.087402	449.052734	239.287369	1396.911499	350.231750	99.000710	1380.671997	345.410645	107.880592	1649.540771	414.465546	-151.571915	1126.051514	502.271118	298.960999	1124.003052	316.300079	-138.383804	879.834534	386.652740	310.674774	867.038818	368.993439	95.382416	1023.300659	-666.847534	165.438660	858.036133	-642.685974	-34.287693
352.039093	1.963585	926.338867	395.207642	180.499023	920.725525	451.911530	-25.932158	495.427887	516.811035	167.616821	483.234009	478.018524	-18.387627	76.759407	565.639648	140.169067	92.834511	389.729614	-62.231876	1405.251099	448.684174	239.296463	1397.036621	349.819336	99.036209	1380.594238	345.748901	107.889091	1649.555420	414.090546	-151.695709	1126.286499	501.995605	299.100464	1124.238647	316.260834	-138.342407	879.985352	386.454407	310.510956	867.185181	369.199158	95.439301	1023.345581	-667.053894	165.418137	858.048096	-642.843750	-34.317669
352.260864	1.938973	926.372742	395.440002	180.586823	920.788696	452.168152	-25.932482	495.407654	517.073547	167.586823	483.235870	478.078003	-18.411705	76.739937	565.586304	140.101730	92.790199	389.507721	-62.167057	1405.400513	448.365753	239.261505	1397.165771	349.325348	99.041855	1380.501709	345.992157	107.899361	1649.619873	413.769440	-151.759201	1126.498535	501.580536	298.789032	1124.289673	316.188751	-138.299530	880.145874	386.217987	310.361206	867.319275	369.399261	95.458588	1023.393494	-667.420654	165.089722	857.982178	-643.018188	-34.426907
352.472534	1.887359	926.405212	395.663971	180.735077	920.856934	452.385468	-25.924942	495.411469	517.299744	167.498581	483.248260	478.111847	-18.430508	76.710770	565.750977	140.153198	92.761948	389.286438	-62.116993	1405.550049	448.030243	239.212845	1397.311401	348.898315	99.043823	1380.431641	346.191162	107.928482	1649.691284	413.464813	-151.816742	1126.719849	501.281952	298.689423	1124.453857	316.081482	-138.236160	880.330688	385.944641	310.000183	867.531067	369.569977	95.493927	1023.442261	-667.637329	164.997665	857.984497	-643.150330	-34.499550
352.669769	1.855385	926.456726	395.890381	180.824890	920.943665	452.621307	-25.896069	495.450287	517.529785	167.418961	483.262268	478.128906	-18.428915	76.693825	565.832642	140.160843	92.731499	389.077667	-62.081078	1405.761719	447.710022	239.176636	1397.431152	348.546021	98.999969	1380.344238	346.345093	107.952141	1649.742065	413.205719	-151.780426	1126.950806	500.960571	298.589264	1124.634277	315.954865	-138.142593	880.510132	385.660065	309.824615	867.699463	369.736694	95.511963	1023.509766	-667.858887	164.931641	858.018616	-643.285828	-34.525635
352.885559	1.810829	926.509338	396.145386	180.946091	921.065308	452.867310	-25.929031	495.515869	517.789307	167.444214	483.309174	478.147186	-18.439644	76.708252	565.803040	140.132324	92.733681	388.893585	-62.102695	1405.962280	447.333618	239.107040	1397.580200	348.130219	98.952858	1380.285156	346.450806	107.976837	1649.774292	413.013306	-151.697891	1127.167725	500.670258	298.549408	1124.832397	315.789948	-138.026291	880.729370	385.345398	309.647919	867.872742	369.915497	95.522568	1023.595459	-668.114014	164.897385	858.094055	-643.452637	-34.562592
353.147705	1.784917	926.545959	396.413696	181.102737	921.182190	453.076813	-25.910273	495.551422	517.997681	167.477615	483.354919	478.150604	-18.484516	76.735764	565.234985	139.723160	92.588043	388.718689	-62.117500	1406.175781	446.971832	239.093628	1397.754272	347.742065	98.913673	1380.222412	346.498566	108.008812	1649.818848	412.796417	-151.674072	1127.410278	500.353271	298.481110	1125.034668	315.604095	-137.899887	880.941284	385.031311	309.461121	868.044312	370.115906	95.554779	1023.670593	-668.198364	165.152267	858.261047	-643.577271	-34.495914
353.376068	1.742929	926.629456	396.658691	181.161591	921.299316	453.289093	-25.937441	495.610352	518.174438	167.520264	483.387512	478.203735	-18.474905	76.734688	565.808472	140.183197	92.717468	388.486511	-62.143219	1406.387939	446.616058	239.048920	1397.925415	347.417419	98.812721	1380.140625	346.509705	108.054001	1649.817139	412.585449	-151.593140	1127.638306	499.982025	298.398407	1125.204224	315.402130	-137.754761	881.170471	384.695953	309.424774	868.200195	370.328278	95.548470	1023.770386	-668.463806	165.167831	858.358948	-643.763306	-34.538792
353.657043	1.747333	926.679688	396.953033	181.298279	921.454773	453.495453	-25.933393	495.662170	518.360474	167.567764	483.428802	478.206726	-18.478403	76.712128	565.728821	140.145477	92.709969	388.234772	-62.159916	1406.626953	446.261261	238.986786	1398.093262	347.049561	98.749146	1380.043457	346.492126	108.092918	1649.790649	412.378723	-151.547882	1127.838013	499.646667	298.391937	1125.414185	315.188202	-137.604904	881.395630	384.323792	309.216034	868.400330	370.592316	95.563591	1023.874329	-668.936157	164.873398	858.386414	-644.033508	-34.687740
353.973541	1.736132	926.748779	397.282623	181.327530	921.602661	453.675507	-25.917873	495.677551	518.458496	167.629303	483.425964	478.267212	-18.484623	76.710732	566.106384	140.380310	92.710129	387.978119	-62.171669	1406.813232	445.909149	238.888565	1398.235107	346.631805	98.676750	1379.947754	346.389221	108.116325	1649.760254	412.159851	-151.472549	1128.031494	499.319031	298.396271	1125.619629	314.904907	-137.469147	881.609741	383.971313	308.978333	868.588135	370.898560	95.532326	1023.983704	-669.230469	164.856613	858.470398	-644.245544	-34.790775
354.283447	1.721006	926.823853	397.601929	181.395523	921.749878	453.821930	-25.898865	495.705872	518.528015	167.662720	483.443787	478.327454	-18.476856	76.698380	565.882629	140.226563	92.704178	387.689972	-62.133713	1407.013184	445.521179	238.750427	1398.372314	346.284271	98.566246	1379.814697	346.332977	108.189690	1649.652832	411.917267	-151.458984	1128.222290	498.946533	298.450500	1125.799927	314.587860	-137.326309	881.868591	383.626831	308.765747	868.811218	371.240540	95.510590	1024.098022	-669.547546	164.867783	858.577332	-644.487549	-34.855965
354.642059	1.661470	926.907593	397.983521	181.432571	921.857788	453.984863	-25.939220	495.702026	518.638550	167.757263	483.418518	478.395294	-18.474966	76.695656	566.203247	140.476028	92.729614	387.400085	-62.124950	1407.166260	445.157745	238.651703	1398.551025	345.902008	98.525726	1379.646484	346.152344	108.264702	1649.567871	411.656128	-151.465408	1128.404297	498.564575	298.519379	1126.008179	314.254333	-137.214035	882.119629	383.245544	308.559387	869.025574	371.607727	95.485130	1024.194336	-669.623352	165.172668	858.753906	-644.647034	-34.862064
355.009430	1.596352	926.959351	398.399475	181.408020	921.954285	454.050446	-25.970789	495.734650	518.664124	167.797348	483.388275	478.399689	-18.453461	76.715027	566.194092	140.496964	92.725777	387.118530	-62.101643	1407.324951	444.831482	238.522903	1398.718628	345.547974	98.470779	1379.476074	345.929596	108.325455	1649.465332	411.353210	-151.581436	1128.596313	498.180450	298.716705	1126.204956	313.899231	-137.149597	882.349915	382.876465	308.352203	869.237061	372.002594	95.415070	1024.269531	-670.219177	164.848343	858.793030	-644.954102	-35.101406
355.373199	1.462781	926.992676	398.857178	181.347519	922.005066	454.137573	-26.038013	495.741699	518.779297	167.913971	483.347900	478.415070	-18.431265	76.731476	566.257935	140.553696	92.749962	386.836487	-62.049454	1407.447266	444.545410	238.395523	1398.899658	345.229401	98.428825	1379.295166	345.664886	108.368126	1649.282471	411.055054	-151.675140	1128.746704	497.764740	298.874481	1126.415161	313.534027	-137.093491	882.543579	382.227051	308.001801	869.702332	372.398956	95.312675	1024.311157	-670.317139	165.225189	858.994202	-645.109985	-35.124016
355.747986	1.276549	927.039124	399.352570	181.228058	922.022095	454.231049	-26.065174	495.727539	518.892822	168.005020	483.287842	478.456757	-18.431883	76.717522	566.276062	140.544113	92.751862	386.553375	-62.024223	1407.545410	444.283417	238.230637	1399.082397	345.037537	98.356644	1379.125122	345.358032	108.427200	1649.067627	410.799927	-151.753830	1128.868774	497.386719	299.076630	1126.638550	313.131226	-137.065506	882.705017	381.852631	307.783081	869.935547	372.817169	95.181892	1024.341187	-670.655823	165.280243	859.113892	-645.379639	-35.152691
356.153198	1.032106	927.084778	399.918488	180.940933	921.957397	454.338867	-26.173370	495.728424	518.989441	168.051270	483.224640	478.508636	-18.442600	76.743988	566.292847	140.555298	92.745056	386.319092	-62.007004	1407.660156	444.125458	238.093628	1399.313354	344.823639	98.301277	1379.011475	345.028442	108.484337	1648.895874	410.544830	-151.887756	1128.942749	497.023407	299.389404	1126.903809	312.697327	-137.037231	882.882690	381.732269	307.673096	869.975281	373.255890	94.993752	1024.326416	-671.025085	165.374512	859.233643	-645.673706	-35.244236
356.444794	0.922882	927.143738	400.294586	180.954178	922.017700	454.454376	-26.217236	495.708954	519.081909	168.062714	483.196930	478.561523	-18.458834	76.744431	566.311401	140.541199	92.734001	386.109467	-61.997978	1407.816284	444.014923	237.946777	1399.578979	344.608734	98.245979	1378.935303	344.683075	108.524323	1648.785400	410.317535	-152.007080	1128.991455	496.693359	299.691406	1127.210327	312.221375	-137.003403	883.046997	381.352295	307.448456	870.270813	373.562866	94.951027	1024.384521	-671.396729	165.451080	859.351990	-645.987976	-35.258091
356.702209	0.889171	927.202576	400.607269	181.039764	922.091980	454.510864	-26.211128	495.690796	519.177002	168.052307	483.167847	478.544891	-18.460266	76.722687	566.027039	140.331009	92.690514	385.875977	-62.049854	1407.987305	443.952881	237.754257	1399.903320	344.417542	98.230675	1378.876099	344.325989	108.546051	1648.734253	410.133759	-152.159729	1129.067261	496.369080	300.042358	1127.505615	311.784180	-136.946304	883.196594	380.956268	307.199188	870.598450	373.813385	94.975616	1024.449463	-671.785095	165.493271	859.442322	-646.300476	-35.354877
356.954102	0.886340	927.255737	400.907318	181.066895	922.154053	454.582092	-26.210032	495.672882	519.409302	168.087891	483.150391	478.555054	-18.470228	76.718925	566.001099	140.319077	92.669029	385.681854	-62.079739	1408.170288	443.919922	237.563507	1400.183472	344.282501	98.143845	1378.869995	343.912384	108.543037	1648.747925	410.005219	-152.281647	1129.124268	496.110504	300.465027	1127.775391	311.389709	-136.855362	883.396484	380.512238	307.003998	870.927368	374.019196	95.000465	1024.503174	-672.166687	165.563614	859.532288	-646.634277	-35.381424
357.116638	0.881250	927.333313	401.120636	181.114563	922.249207	454.687225	-26.204815	495.705933	519.555054	168.070023	483.146729	478.562286	-18.504938	76.727364	566.019104	140.301178	92.645676	385.520538	-62.148754	1408.332642	443.929474	237.370804	1400.413574	344.142853	98.074829	1378.893799	343.512695	108.567421	1648.777588	409.952606	-152.399216	1129.201416	495.940125	300.871368	1128.015137	311.002350	-136.799408	883.595642	380.095398	306.597473	871.305054	374.172211	95.020676	1024.587769	-672.514954	165.594131	859.587158	-646.939026	-35.418304
357.313721	0.942061	927.392944	401.353790	181.165314	922.352783	454.798431	-26.151709	495.707489	519.788208	168.068359	483.175201	478.566742	-18.510622	76.679443	566.334717	140.536331	92.668343	385.388947	-62.213375	1408.474609	443.925842	237.193207	1400.598022	343.992645	97.995399	1378.902466	343.165771	108.601501	1648.781860	409.987640	-152.448166	1129.271851	495.787598	301.266602	1128.242065	310.648621	-136.723373	883.838684	379.708832	306.520905	871.605957	374.314789	95.070999	1024.666016	-672.831604	165.681168	859.666504	-647.264526	-35.427181
357.491699	0.979606	927.452332	401.575165	181.199249	922.456299	454.929535	-26.140562	495.731171	520.019409	168.024612	483.198792	478.570801	-18.509190	76.689384	566.107666	140.377151	92.653984	385.264893	-62.263885	1408.624756	443.939484	237.037750	1400.756592	343.822540	97.916183	1378.924316	342.738281	108.570381	1648.855347	410.101746	-152.492599	1129.361938	495.735474	301.700745	1128.494141	310.314270	-136.601563	884.109985	379.259644	306.278656	871.982788	374.442261	95.101135	1024.744019	-673.192688	165.672272	859.757385	-647.513672	-35.475418
357.620728	0.973724	927.486572	401.771576	181.166412	922.520142	455.087280	-26.124569	495.728394	520.165100	167.912872	483.238556	478.619110	-18.508247	76.703827	566.029419	140.256271	92.665375	385.127441	-62.355789	1408.770996	443.954651	236.870514	1400.909180	343.718384	97.813507	1378.932739	342.387909	108.581337	1648.848755	410.310974	-152.444611	1129.430420	495.783447	302.020386	1128.714966	309.982574	-136.510391	884.414612	378.824005	306.028046	872.396912	374.532654	95.085518	1024.789185	-673.579529	165.646606	859.827942	-647.829712	-35.493092
357.734100	1.022377	927.505615	401.931091	181.209717	922.612793	455.251343	-26.098335	495.765717	520.316711	167.780151	483.276520	478.608582	-18.505108	76.696922	566.329651	140.456894	92.671173	384.958710	-62.434254	1408.912231	443.949554	236.720032	1401.055908	343.616486	97.746323	1378.958740	341.975830	108.549614	1648.838257	410.597137	-152.387619	1129.528076	495.909729	302.291931	1128.898926	309.671967	-136.418884	884.736450	378.405273	305.747437	872.798218	374.601898	95.108582	1024.842529	-674.039307	165.554489	859.857544	-648.175781	-35.534195
357.782379	1.048251	927.478638	402.062225	181.234695	922.648132	455.413147	-26.041355	495.757202	520.450439	167.668320	483.291931	478.642975	-18.503183	76.666763	566.067505	140.250290	92.641953	384.794312	-62.509277	1409.042969	443.933807	236.566132	1401.180054	343.548096	97.647491	1378.938599	341.506378	108.472023	1648.873535	410.935303	-152.378448	1129.615234	496.039154	302.390686	1129.048096	309.435272	-136.330383	885.085571	377.767792	305.583466	873.366638	374.643677	95.113625	1024.844971	-674.495483	165.524979	859.923645	-648.509277	-35.560852
357.795868	1.056076	927.457886	402.190491	181.246216	922.655823	455.567322	-26.003202	495.748505	520.529114	167.583313	483.275787	478.653320	-18.486462	76.636780	565.396545	139.723328	92.428368	384.644196	-62.565468	1409.156860	443.935547	236.420685	1401.292603	343.478638	97.565369	1378.927246	341.105713	108.413193	1648.869629	411.300903	-152.397217	1129.731934	496.279999	302.517853	1129.205078	309.229919	-136.211060	885.436462	377.577637	305.370789	873.623779	374.674042	95.120796	1024.836304	-675.244263	165.136932	859.870361	-648.897583	-35.727863
357.779938	1.094964	927.405762	402.285614	181.306046	922.638123	455.716858	-25.987795	495.748291	520.659424	167.554764	483.280914	478.693115	-18.484873	76.638435	565.955627	140.096054	92.561127	384.501953	-62.645664	1409.255859	443.968842	236.290680	1401.403564	343.420441	97.510605	1378.904053	340.705780	108.349899	1648.842285	411.754211	-152.378357	1129.831909	496.545929	302.545837	1129.345337	309.048767	-136.105011	885.770813	377.244110	305.163452	874.032959	374.679382	95.162323	1024.799927	-675.334045	165.409836	860.017456	-649.133667	-35.622322
357.747467	1.126742	927.366089	402.385559	181.372589	922.627747	455.906250	-26.006519	495.784668	520.782410	167.546158	483.288422	478.738556	-18.458141	76.612839	566.047363	140.144913	92.549728	384.373657	-62.727375	1409.330444	444.039429	236.158463	1401.531494	343.390717	97.467247	1378.875122	340.375488	108.326332	1648.771240	412.257965	-152.336014	1129.936890	496.855408	302.495850	1129.553467	308.936005	-136.006195	886.101929	376.940063	304.885834	874.477966	374.686340	95.205017	1024.773682	-675.998413	165.098114	859.976013	-649.462952	-35.774868
357.701050	1.184641	927.324951	402.474762	181.409744	922.632385	456.050812	-26.004442	495.815094	520.861755	167.509949	483.257965	478.785248	-18.454285	76.631546	566.109131	140.155106	92.540878	384.211426	-62.798878	1409.378540	444.164337	236.010864	1401.695435	343.380859	97.419487	1378.835449	340.011658	108.250748	1648.737793	412.741638	-152.319397	1130.000732	497.150177	302.436066	1129.797607	308.868225	-135.896927	886.431702	376.716919	304.633972	874.900879	374.674042	95.240067	1024.754150	-676.333130	165.075790	860.029846	-649.714661	-35.783264
357.661774	1.215430	927.298889	402.566681	181.444550	922.631226	456.179565	-26.019852	495.857147	520.969177	167.500336	483.250061	478.839142	-18.512928	76.628960	566.137024	140.157059	92.525848	384.021637	-62.877960	1409.406494	444.309174	235.861862	1401.880005	343.380188	97.386681	1378.826294	339.647430	108.166969	1648.704102	413.273804	-152.262894	1130.017334	497.403015	302.350494	1130.045410	308.845856	-135.782761	886.710571	376.509247	304.404877	875.382141	374.661682	95.272514	1024.738403	-676.625000	165.006470	860.061096	-649.899719	-35.800812
357.593597	1.296083	927.278198	402.618011	181.511703	922.650208	456.237122	-26.049845	495.869080	521.045471	167.525452	483.250946	478.837830	-18.517481	76.606743	566.149109	140.164215	92.513519	383.831390	-62.963650	1409.403320	444.508423	235.684952	1402.078125	343.355957	97.350441	1378.791870	339.280457	108.085106	1648.684814	413.789154	-152.340225	1130.058105	497.654694	302.257202	1130.316040	308.856537	-135.639267	886.923096	376.389099	304.203217	875.852112	374.633301	95.333313	1024.737061	-676.932129	164.960434	860.107666	-650.109314	-35.781170
357.534119	1.414499	927.263123	402.680389	181.582077	922.672913	456.239594	-26.056683	495.872314	521.111206	167.558136	483.273956	478.857239	-18.536657	76.628799	566.081726	140.128525	92.512215	383.623413	-63.044079	1409.404907	444.680206	235.504150	1402.286133	343.321198	97.346512	1378.791626	338.902222	107.949707	1648.717529	414.242432	-152.404556	1130.076294	497.897888	302.190125	1130.594971	308.931000	-135.515182	887.104614	376.291626	304.062744	876.242310	374.603607	95.419319	1024.739502	-677.195923	164.913437	860.142761	-650.272278	-35.792519
357.454071	1.474887	927.254395	402.725281	181.612091	922.671082	456.255981	-26.089306	495.887390	521.141113	167.602051	483.306854	478.860901	-18.594229	76.634460	566.066223	140.120789	92.531685	383.414825	-63.130260	1409.401367	444.831818	235.363297	1402.468628	343.299469	97.292587	1378.784912	338.583618	107.834297	1648.716064	414.718506	-152.408112	1130.100830	498.135925	302.078735	1130.846680	309.038605	-135.411041	887.239563	376.228546	303.893372	876.614563	374.585846	95.465225	1024.734131	-677.442261	164.875656	860.200562	-650.393005	-35.794304
357.373932	1.568751	927.243591	402.755524	181.681854	922.699646	456.229706	-26.089581	495.901642	521.036255	167.534760	483.253448	478.912384	-18.602554	76.628662	566.004639	140.082001	92.513618	383.245392	-63.211800	1409.394897	444.961731	235.229004	1402.599243	343.279236	97.270279	1378.814941	338.345490	107.745598	1648.676025	415.162720	-152.468491	1130.145874	498.378448	301.994171	1131.035767	309.233643	-135.363388	887.405640	376.217621	303.743408	876.939697	374.571686	95.526421	1024.744385	-677.722229	164.816971	860.242188	-650.522095	-35.833729
357.285004	1.672893	927.250366	402.778931	181.786682	922.734314	456.134094	-26.055023	495.864471	521.006409	167.541473	483.236816	478.871155	-18.593945	76.636246	565.973450	140.044556	92.509872	383.088715	-63.289383	1409.377197	445.102570	235.109253	1402.726196	343.274414	97.228851	1378.836304	338.080200	107.613663	1648.684814	415.545135	-152.520920	1130.208130	498.601929	301.882599	1131.219849	309.480316	-135.328247	887.514587	376.227661	303.613281	877.222534	374.558472	95.613976	1024.766846	-677.955139	164.825912	860.286499	-650.633362	-35.805016
357.196228	1.773659	927.226990	402.814392	181.862335	922.742126	456.001007	-26.015955	495.844452	520.973694	167.552444	483.262756	478.881287	-18.596859	76.636803	565.967957	140.044815	92.535820	382.963409	-63.388275	1409.377686	445.250397	234.970261	1402.850586	343.276184	97.157990	1378.870483	337.833069	107.474007	1648.721558	415.889740	-152.547043	1130.242432	498.798523	301.811981	1131.353271	309.763397	-135.315735	887.606628	376.296173	303.496948	877.428833	374.550262	95.684601	1024.760742	-678.178894	164.838593	860.348999	-650.729126	-35.820747
357.053619	1.827896	927.243958	402.790497	181.923004	922.748169	455.889496	-25.983433	495.866241	520.907776	167.566833	483.270172	478.848633	-18.562439	76.663475	566.008850	140.067505	92.569878	382.862000	-63.490559	1409.375366	445.349274	234.837204	1402.966431	343.253052	97.127586	1378.904175	337.548920	107.279030	1648.836914	416.174286	-152.603210	1130.282104	499.202606	302.248199	1131.687866	310.085327	-135.320908	887.639160	376.401398	303.405701	877.653259	374.487091	95.746475	1024.773193	-678.402039	164.821869	860.407593	-650.789612	-35.850521
356.960602	1.905905	927.238647	402.780457	182.028397	922.789429	455.760315	-25.969086	495.875092	520.864197	167.606400	483.312439	478.853058	-18.546543	76.675705	565.931152	140.021332	92.589447	382.772217	-63.601852	1409.371338	445.455048	234.695862	1403.074585	343.249420	97.026237	1378.939697	337.346924	107.115341	1648.892578	416.427521	-152.688049	1130.332153	499.157776	301.764740	1131.644531	310.485229	-135.384476	887.614014	376.537628	303.329437	877.739929	374.434204	95.814651	1024.791992	-678.606018	164.869370	860.515015	-650.881104	-35.822750
356.855835	1.958788	927.253113	402.760010	182.110245	922.828491	455.594360	-25.964523	495.887268	520.810425	167.661957	483.313904	478.800629	-18.537680	76.702820	565.917419	140.024887	92.612839	382.704376	-63.749153	1409.394165	445.538025	234.550217	1403.161133	343.254913	96.916985	1378.958008	337.173767	106.936943	1648.946533	416.645477	-152.737076	1130.359741	499.276886	301.704956	1131.792725	310.937988	-135.477539	887.534241	376.719818	303.255188	877.826843	374.380676	95.868057	1024.819824	-678.749573	164.916290	860.604065	-650.869995	-35.840137
356.750061	1.984939	927.268738	402.722382	182.112213	922.850708	455.475983	-25.962107	495.917542	520.679321	167.631195	483.286621	478.799164	-18.545124	76.754578	565.824524	139.973251	92.650513	382.652496	-63.910610	1409.399292	445.598602	234.389755	1403.269531	343.252716	96.821983	1378.980469	337.021606	106.726631	1648.972656	416.830017	-152.802078	1130.393799	499.353546	301.675049	1131.924072	311.387390	-135.572906	887.420288	376.941833	303.201447	877.877319	374.315643	95.879349	1024.839233	-678.887268	164.918030	860.681885	-650.819153	-35.913223
356.624481	1.993358	927.263123	402.636780	182.160370	922.866882	455.329468	-25.931732	495.911469	520.569092	167.638885	483.300903	478.832275	-18.534664	76.759041	565.734863	139.940033	92.667046	382.602295	-64.055717	1409.399658	445.626099	234.257736	1403.370972	343.258636	96.703194	1378.984375	336.975769	106.569969	1648.928833	417.002289	-152.836594	1130.392578	499.440857	301.634247	1132.064819	311.867950	-135.693573	887.281616	377.185669	303.167053	877.928406	374.223907	95.892426	1024.845825	-679.004517	164.903900	860.733826	-650.728943	-36.058956
356.523499	2.044761	927.253052	402.551270	182.214600	922.893555	455.153198	-25.902498	495.906189	520.500061	167.663391	483.289703	478.780670	-18.525520	76.787155	565.773743	139.972229	92.660469	382.571747	-64.191238	1409.390625	445.624969	234.117096	1403.452393	343.262482	96.576111	1378.978027	336.884827	106.347748	1648.933228	417.149567	-152.921631	1130.378174	499.486176	301.534729	1132.179688	312.425812	-135.822433	887.068359	377.470093	303.159851	877.954102	374.149353	95.920547	1024.856079	-679.127747	164.885956	860.769897	-650.717102	-36.079239
356.411285	2.074653	927.240601	402.451691	182.263458	922.900635	455.035858	-25.929169	495.914948	520.428040	167.734619	483.300934	478.792053	-18.536613	76.771248	565.735718	139.944092	92.662704	382.529633	-64.339798	1409.359619	445.600677	233.975708	1403.505737	343.249908	96.468719	1378.976074	336.809998	106.115540	1648.923462	417.287292	-153.018936	1130.372070	499.529694	301.470703	1132.274536	313.043396	-135.962631	886.852539	377.796722	303.152161	877.950928	374.061035	95.944633	1024.854858	-679.268372	164.877869	860.786743	-650.719666	-36.080757
356.281250	2.062807	927.224976	402.340363	182.285736	922.897339	454.891846	-25.928926	495.900879	520.338806	167.757950	483.273560	478.806488	-18.547165	76.784111	565.128906	139.486465	92.489006	382.475281	-64.472595	1409.344727	445.555756	233.834335	1403.553101	343.225647	96.332207	1378.943359	336.708496	105.800995	1648.961426	417.388794	-153.095505	1130.362915	499.552429	301.384888	1132.344849	313.648956	-136.138535	886.606995	378.125977	303.166199	877.917603	373.974792	95.934113	1024.847900	-679.425781	164.977386	860.834473	-650.949036	-35.868908
356.189117	2.075178	927.183716	402.224792	182.304794	922.869080	454.622040	-25.320967	495.785309	520.258118	167.798401	483.264038	478.624969	-18.489201	76.759209	565.670715	139.938141	92.683090	382.434204	-64.597809	1409.299072	445.514557	233.719131	1403.574219	343.220276	96.170387	1378.900269	336.761383	105.565216	1648.901245	417.486481	-153.185013	1130.328125	499.553467	301.263916	1132.413696	314.279144	-136.277283	886.343079	378.466431	303.154785	877.844666	373.875793	95.940575	1024.813721	-679.540833	164.967438	860.862183	-650.933594	-35.891975
356.038208	2.066889	927.150757	402.083710	182.345169	922.862183	454.506744	-25.293228	495.774567	520.112976	167.857651	483.209900	478.608093	-18.474178	76.774582	565.858948	140.081772	92.690170	382.397003	-64.752823	1409.266724	445.470184	233.585190	1403.609497	343.220154	95.997002	1378.884399	336.712921	105.207626	1648.965210	417.582703	-153.304016	1130.305664	499.536285	301.172668	1132.484863	314.977356	-136.466766	886.058777	378.822906	303.184143	877.753296	373.748138	95.936836	1024.795532	-679.599487	165.014862	860.889832	-650.854370	-35.903698
355.931763	2.047568	927.120361	401.948242	182.380386	922.844482	454.452515	-25.283567	495.760437	520.012573	167.913666	483.224304	478.649170	-18.459612	76.762573	565.906982	140.131287	92.712738	382.357819	-64.911804	1409.228027	445.422394	233.428940	1403.645752	343.221832	95.857002	1378.860840	336.763245	104.894829	1648.984863	417.663605	-153.388290	1130.261108	499.704437	301.542603	1132.718140	315.628693	-136.655991	885.769836	379.230621	303.204163	877.649780	373.636536	95.933411	1024.772339	-679.658875	165.009293	860.929382	-650.783936	-35.909393
355.818970	2.068258	927.086914	401.803772	182.368561	922.830688	454.348450	-25.270807	495.748932	519.905884	167.977142	483.225311	478.638153	-18.447430	76.782005	565.827454	140.083206	92.730293	382.335510	-65.090431	1409.192627	445.371277	233.286118	1403.680908	343.220093	95.683487	1378.873901	336.888397	104.639168	1648.990479	417.779144	-153.504639	1130.238037	499.437134	300.935120	1132.615234	316.329559	-136.854691	885.473206	379.632996	303.201935	877.494324	373.507111	95.926933	1024.749146	-679.708984	165.013901	860.960754	-650.705933	-35.908665
355.696350	2.046761	927.061584	401.622864	182.420715	922.825989	454.235291	-25.241968	495.765320	519.788818	168.023422	483.203735	478.605469	-18.438528	76.780807	565.616333	139.945023	92.739143	382.286438	-65.298058	1409.132690	445.342773	233.138947	1403.733032	343.209747	95.529984	1378.869385	336.909119	104.219391	1649.099365	417.885925	-153.632431	1130.202759	499.356323	300.811401	1132.698364	317.089691	-137.041763	885.144653	380.054504	303.207306	877.364990	373.355560	95.927559	1024.734741	-679.791809	165.048859	860.978516	-650.625366	-35.908478
355.574280	2.024347	927.051819	401.454315	182.399155	922.819092	454.170715	-25.246136	495.766052	519.674866	168.050354	483.215790	478.600037	-18.444963	76.800255	566.022217	140.234726	92.786789	382.240997	-65.481956	1409.058594	445.313660	232.974487	1403.818359	343.186829	95.363724	1378.887085	337.067993	103.933182	1649.133179	418.023468	-153.754837	1130.143921	499.259735	300.732391	1132.784424	317.792877	-137.230789	884.881165	380.451050	303.232269	877.217407	373.218994	95.900406	1024.727051	-679.832947	165.083817	860.985535	-650.538513	-35.892075
355.440765	2.009834	927.027649	401.236664	182.427032	922.822754	454.279816	-25.853394	495.833496	519.588867	168.096985	483.253265	478.765411	-18.506695	76.842453	566.052673	140.260529	92.795044	382.203003	-65.656921	1408.990479	445.280212	232.825470	1403.902222	343.161346	95.197433	1378.932983	337.188995	103.562531	1649.217285	418.191528	-153.941223	1130.098877	499.103180	300.620728	1132.891479	318.494324	-137.383011	884.617981	380.666412	303.285187	877.231506	373.062042	95.883652	1024.718628	-679.842834	165.120590	860.996948	-650.392334	-35.890850
355.330170	1.933431	927.021973	401.115875	182.295227	922.802673	454.238007	-25.885612	495.855042	519.432129	168.065826	483.210144	478.750793	-18.493002	76.849297	566.051636	140.268997	92.809998	382.176727	-65.836716	1408.929321	445.235413	232.663422	1403.989990	343.133179	95.035896	1378.949097	337.317017	103.161636	1649.296631	418.367004	-154.119537	1130.073975	499.216064	301.080200	1133.209106	319.238312	-137.549026	884.325256	381.324310	303.255890	876.986511	372.948303	95.787865	1024.705566	-679.735229	165.017685	860.981750	-649.967712	-36.096863
355.213104	1.882064	926.998413	400.926788	182.286240	922.812683	454.201447	-25.874554	495.836365	519.291748	168.063004	483.251740	478.760193	-18.498817	76.836929	566.032715	140.236145	92.863358	382.173248	-66.034851	1408.885986	445.169067	232.507507	1404.073975	343.117371	94.851967	1378.952515	337.437622	102.790688	1649.373047	418.532227	-154.308716	1130.040039	498.884064	300.560974	1133.172119	319.959747	-137.673599	884.087341	381.727112	303.259796	876.869019	372.804718	95.733749	1024.700073	-679.739624	165.107452	860.963196	-650.038147	-35.890511
355.065582	1.814470	926.982056	400.731354	182.232452	922.801453	454.166992	-25.868906	495.858765	519.171692	168.042343	483.277283	478.732361	-18.492567	76.844597	565.999939	140.218246	92.865623	382.175995	-66.251251	1408.858276	445.085327	232.346893	1404.168091	343.123840	94.645424	1378.979370	337.574341	102.362724	1649.446899	418.708374	-154.489136	1130.033569	498.729462	300.532501	1133.326294	320.717590	-137.856018	883.857849	382.105042	303.272705	876.817261	372.651337	95.664001	1024.687622	-679.648865	165.088715	860.930542	-649.821594	-35.901127
354.941833	1.697536	926.970276	400.551147	182.198608	922.787781	454.139618	-25.902647	495.898438	519.015320	168.006210	483.289551	478.724609	-18.500063	76.875084	565.594666	139.985306	92.884888	382.196899	-66.457344	1408.808838	444.975281	232.201752	1404.240356	343.134644	94.434479	1378.997559	337.696289	101.944206	1649.525635	418.895508	-154.671875	1130.058228	498.555756	300.554138	1133.496338	321.396423	-138.034515	883.632263	382.492371	303.319885	876.754211	372.513397	95.582848	1024.675903	-679.501648	165.084335	860.881714	-649.533508	-35.846474
354.831390	1.610505	926.958984	400.354065	182.120499	922.786255	454.113708	-25.935648	495.915924	518.827515	168.003922	483.309753	478.709412	-18.497143	76.893112	565.510010	139.969284	92.920029	382.219330	-66.672729	1408.774536	444.861206	232.015839	1404.304443	343.146820	94.200378	1378.995361	337.772705	101.573799	1649.619629	419.067932	-154.827316	1130.027588	498.380829	300.556549	1133.674072	322.006805	-138.203247	883.443237	382.835449	303.368317	876.678162	372.362457	95.491455	1024.669922	-679.445740	164.851471	860.840149	-648.957153	-36.086411
354.647766	1.632460	926.938721	399.944397	182.337662	922.873535	454.051208	-25.958027	495.903503	518.685120	167.978043	483.375793	478.663025	-18.466770	76.886177	565.618408	140.062393	92.962738	382.291107	-66.883644	1408.726074	444.732849	231.847839	1404.392090	343.175385	93.985771	1379.010010	337.810974	101.088264	1649.755371	419.246338	-155.046677	1129.994263	498.188141	300.582581	1133.796753	322.664520	-138.417679	883.213806	383.122528	303.418457	876.621277	372.112396	95.529625	1024.708740	-679.168213	165.129303	860.767761	-648.841614	-35.729282
354.514923	1.532053	926.914246	399.721649	182.295319	922.873596	454.003662	-25.962978	495.904938	518.552795	167.960464	483.387939	478.662018	-18.453287	76.877304	565.500854	140.014404	92.976425	382.385315	-67.157227	1408.649292	444.583710	231.681885	1404.465942	343.199005	93.695976	1379.049194	337.891296	100.663582	1649.864136	419.450195	-155.190918	1129.904297	498.008636	300.608307	1133.893921	323.259033	-138.676193	882.999756	383.354828	303.461212	876.525085	371.962860	95.433983	1024.698853	-678.977844	165.176163	860.698853	-648.479492	-35.626118
354.398956	1.385392	926.894287	399.525360	182.129044	922.832825	453.971649	-25.996317	495.890015	518.409668	167.918564	483.368683	478.655640	-18.451880	76.867340	565.471069	140.004059	92.965874	382.520721	-67.455009	1408.533203	444.457886	231.521042	1404.515137	343.256653	93.381172	1379.109741	337.957062	100.235649	1649.990234	419.668060	-155.372955	1129.783691	497.819031	300.632935	1133.989868	323.786224	-138.901321	882.782043	383.529388	303.502899	876.487122	371.831909	95.280815	1024.669678	-678.846619	165.209961	860.647644	-648.124451	-35.576965
354.268799	1.266399	926.879395	399.283112	181.980164	922.819092	453.967743	-26.054939	495.901154	518.319397	167.928131	483.405640	478.685120	-18.470366	76.854073	565.565186	140.092239	92.997139	382.716064	-67.801552	1408.405762	444.338898	231.345352	1404.565552	343.300781	93.093300	1379.173462	338.012573	99.789185	1650.128906	419.865112	-155.581161	1129.651733	497.626678	300.643677	1134.076294	324.292511	-139.127121	882.543762	383.652740	303.540466	876.443054	371.666382	95.138519	1024.656738	-678.659546	165.278488	860.600830	-647.739624	-35.487000
353.833557	1.114572	926.872009	398.978912	181.848389	922.814575	453.804474	-26.043661	495.891052	518.284973	167.962555	483.415344	478.600769	-18.435997	76.857552	565.635498	140.170654	93.013626	382.911346	-68.125999	1408.271240	444.204071	231.195374	1404.602539	343.364594	92.790703	1379.228149	338.108063	99.418846	1650.222656	420.079132	-155.803421	1129.493530	497.453552	300.627594	1134.148560	324.796082	-139.389008	882.258789	383.739075	303.580505	876.413879	371.323120	94.991882	1024.652344	-678.467163	165.378372	860.582886	-647.327820	-35.443272
353.830475	0.872465	926.844910	398.988129	181.417236	922.687561	453.808502	-26.176147	495.909393	518.169006	167.974731	483.374939	478.645294	-18.450386	76.859680	565.595581	140.158066	93.064285	383.103699	-68.472778	1408.160034	444.099792	231.050385	1404.615356	343.459229	92.472237	1379.283569	338.154663	98.952843	1650.359985	420.326935	-156.041946	1129.324585	497.305389	300.640533	1134.201050	325.480225	-139.736496	881.967102	383.791199	303.634888	876.374939	371.285034	94.724693	1024.570679	-678.142883	165.416824	860.567505	-646.602417	-35.533669
353.691345	0.835445	926.809387	398.572815	181.688599	922.783020	453.709930	-26.234730	495.889496	518.086914	168.005341	483.414948	478.580414	-18.461643	76.878914	565.591309	140.177505	93.076088	383.285522	-68.830200	1408.043579	444.009338	230.884262	1404.619141	343.573242	92.115219	1379.324341	338.136993	98.530731	1650.514404	420.544556	-156.225433	1129.158691	497.164490	300.619232	1134.228394	325.941162	-139.995880	881.738342	383.787109	303.676697	876.342163	371.034943	94.749031	1024.605347	-677.992859	165.592987	860.537537	-646.438354	-35.234978
353.910675	0.709743	926.780029	398.403687	181.651093	922.762146	453.675293	-26.379818	495.844574	517.972107	167.972717	483.424469	478.606476	-18.468136	76.899033	565.718140	140.279266	93.079117	383.496399	-69.239006	1407.919556	443.917145	230.769958	1404.651978	343.720398	91.807182	1379.354370	338.124237	98.086205	1650.652832	420.776154	-156.401947	1128.994019	497.011414	300.501038	1134.270020	326.362122	-140.261520	881.454834	383.729675	303.707977	876.363831	371.040710	94.654854	1024.579590	-677.761780	165.671921	860.494629	-646.011902	-35.165207
353.816803	0.538525	926.733826	398.171387	181.442337	922.732666	453.621643	-26.447342	495.802185	517.802856	167.873840	483.418152	478.635345	-18.460489	76.872391	565.598633	140.232529	93.087669	383.730804	-69.638039	1407.776978	443.843964	230.637772	1404.714966	343.928436	91.465607	1379.397949	338.100433	97.617966	1650.788940	420.998230	-156.588638	1128.799927	497.071869	300.885529	1134.496338	326.741058	-140.489624	881.194153	383.653198	303.700897	876.418701	370.872864	94.453598	1024.541992	-677.502747	165.719696	860.439087	-645.532532	-35.066010
353.392242	0.322331	926.729553	397.858124	181.231827	922.711670	453.483337	-26.458010	495.804413	517.690308	167.792358	483.430450	478.574829	-18.476088	76.884003	565.572815	140.213501	93.118584	383.951477	-70.025467	1407.659790	443.794037	230.487762	1404.803955	344.231812	91.041199	1379.520264	338.073486	97.145844	1650.935547	421.200378	-156.796890	1128.682861	496.934814	300.772797	1134.600220	327.048035	-140.716370	880.992371	383.533691	303.690674	876.523621	370.522430	94.247978	1024.530029	-677.234070	165.816666	860.401184	-645.072327	-34.984791
353.615234	0.177737	926.671814	397.691254	181.227264	922.691711	453.487183	-26.620768	495.768005	517.601563	167.709915	483.477356	478.590851	-18.515596	76.889503	565.609253	140.205856	93.138588	384.145477	-70.409409	1407.564819	443.733673	230.339478	1404.907471	344.547882	90.655289	1379.661865	337.968048	96.608879	1651.113037	421.356384	-157.011688	1128.539917	496.776825	300.616669	1134.735840	327.309082	-140.931839	880.821289	383.341248	303.695862	876.665894	370.544708	94.140358	1024.491943	-676.949585	165.876068	860.367981	-644.620911	-34.905678
353.167175	-0.038355	926.659912	397.390686	181.013260	922.650452	453.313660	-26.619858	495.735718	517.470398	167.614746	483.485748	478.513306	-18.505651	76.855431	565.561340	140.142853	93.111626	384.330566	-70.794731	1407.456787	443.701782	230.131271	1405.026001	344.849304	90.326668	1379.757446	337.938354	96.177971	1651.166260	421.485077	-157.242645	1128.403442	496.635956	300.492767	1134.876709	327.506378	-141.220001	880.682251	383.087158	303.685822	876.835815	370.207855	93.936462	1024.466919	-676.696594	165.964737	860.339294	-644.150940	-34.846561
353.392670	-0.200245	926.604309	397.255768	180.955490	922.615784	453.301941	-26.767195	495.725952	517.424805	167.606232	483.479065	478.514557	-18.514595	76.852242	565.554993	140.155685	93.123306	384.545807	-71.159851	1407.358276	443.647797	229.927277	1405.136597	345.170563	89.935738	1379.852295	337.763428	95.653442	1651.292847	421.580139	-157.524109	1128.281738	496.490051	300.378662	1134.999634	327.656036	-141.500534	880.532532	382.771637	303.709351	877.023865	370.272369	93.798439	1024.423706	-676.327637	165.952637	860.313538	-643.387024	-34.947773
353.317352	-0.409900	926.559753	397.067383	180.753647	922.557373	453.257019	-26.865583	495.720276	517.334290	167.533783	483.494293	478.530640	-18.536047	76.854744	565.915344	140.410553	93.163162	384.755005	-71.538254	1407.260620	443.599731	229.709610	1405.208618	345.498199	89.545677	1379.947021	337.724609	95.221642	1651.307373	421.607025	-157.840134	1128.159180	496.153503	299.771729	1134.923706	327.729889	-141.828491	880.395508	382.377380	303.736664	877.212158	370.170135	93.589912	1024.373901	-676.043884	166.050385	860.324768	-642.874084	-34.909317
353.231750	-0.625542	926.498047	396.889526	180.502136	922.509338	453.220398	-26.941004	495.700989	517.151245	167.398163	483.478577	478.529663	-18.550266	76.850021	565.423645	140.092972	93.127571	384.993073	-71.902534	1407.174561	443.564423	229.475601	1405.286499	345.744690	89.183937	1380.046387	337.604401	94.754120	1651.354248	421.607178	-158.203339	1128.054932	495.981049	299.665100	1134.994873	327.778473	-142.132736	880.280762	381.955353	303.755005	877.407654	370.063477	93.340889	1024.320801	-675.819153	166.249405	860.349304	-642.681763	-34.622326
353.231506	-0.940792	926.470398	396.906677	180.022980	922.382690	453.236023	-27.113297	495.706879	517.078796	167.334869	483.449097	478.596985	-18.564175	76.872108	565.421936	140.106461	93.175407	385.289276	-72.232666	1407.061279	443.518494	229.224014	1405.334351	346.014191	88.766838	1380.146118	337.411011	94.224945	1651.432373	421.507751	-158.581512	1127.926392	495.799225	299.568237	1135.059692	327.749969	-142.447464	880.158875	381.476379	303.768005	877.560303	370.088074	92.997978	1024.242554	-675.414734	166.272842	860.386353	-641.883850	-34.723118
353.199585	-1.104908	926.417847	396.780853	179.872192	922.374512	453.190521	-27.195387	495.714081	517.109314	167.373672	483.519592	478.584473	-18.565990	76.854813	565.495789	140.134109	93.231232	385.570770	-72.610054	1406.986694	443.457092	228.956589	1405.343018	346.286346	88.303513	1380.181396	337.245667	93.741051	1651.449463	421.371063	-159.030411	1127.822754	495.621399	299.544952	1135.089844	327.709625	-142.764481	880.059509	380.882813	303.767822	877.719849	370.044952	92.804634	1024.215210	-675.177795	166.428497	860.421143	-641.688171	-34.447803
353.172699	-1.321143	926.380859	396.665771	179.666290	922.359558	453.169189	-27.328899	495.689117	516.962036	167.292969	483.535889	478.626862	-18.581720	76.852753	565.521301	140.190689	93.284363	385.875061	-72.996292	1406.935669	443.416595	228.708847	1405.331665	346.535553	87.897049	1380.211914	337.105591	93.316917	1651.401367	421.221558	-159.453873	1127.726563	495.402191	299.512268	1135.082397	327.554413	-143.123154	879.999023	380.265381	303.768555	877.861633	370.013489	92.569389	1024.192017	-674.817871	166.553574	860.431396	-641.196655	-34.332001
353.105591	-1.467134	926.368774	396.527161	179.535843	922.386536	453.090942	-27.425285	495.679993	516.917542	167.390900	483.626099	478.602448	-18.584202	76.843964	565.857361	140.478714	93.351089	386.151611	-73.373917	1406.913696	443.359406	228.469574	1405.314819	346.720428	87.529648	1380.222534	336.885986	92.839989	1651.386719	421.068604	-159.813416	1127.646240	495.294769	299.986145	1135.216797	327.318817	-143.453598	879.981018	379.443207	303.817352	878.165710	369.969727	92.393288	1024.203613	-674.408875	166.584122	860.414368	-640.452209	-34.434986
353.025360	-1.656426	926.349426	396.404663	179.329147	922.387573	453.008484	-27.521395	495.677612	516.807800	167.348160	483.613403	478.598999	-18.585052	76.861450	565.476501	140.269119	93.333954	386.417084	-73.738808	1406.893066	443.333160	228.237762	1405.265015	346.918701	87.136909	1380.256714	336.620819	92.321617	1651.395264	420.970184	-160.029663	1127.573608	494.819336	299.480011	1134.969971	326.866455	-143.757706	880.083008	378.678528	303.860352	878.330566	369.901520	92.175369	1024.196777	-674.043945	166.658035	860.390015	-639.936523	-34.370125
352.619812	-1.871260	926.362000	396.174469	179.036087	922.406982	452.872894	-27.545395	495.662323	516.639221	167.314499	483.612305	478.584106	-18.581150	76.866524	565.403870	140.246429	93.363708	386.663788	-74.124969	1406.878906	443.330658	227.972870	1405.230469	347.112305	86.746651	1380.286621	336.449768	91.876968	1651.341675	420.932617	-160.137833	1127.518555	494.575287	299.520172	1134.928101	326.323395	-144.109451	880.236389	378.114899	303.805847	878.353455	369.649323	91.908035	1024.216309	-673.730347	166.762360	860.344482	-639.494873	-34.243053
352.579529	-2.067185	926.348572	396.057007	178.775513	922.423889	452.840973	-27.673855	495.686218	516.487549	167.237442	483.581635	478.595917	-18.584917	76.879509	565.404236	140.285797	93.377533	386.874786	-74.455528	1406.861816	443.365967	227.689285	1405.206543	347.288055	86.335777	1380.345703	336.250671	91.385422	1651.314209	420.943359	-160.129410	1127.455811	494.278198	299.493652	1134.881348	325.630310	-144.450989	880.483215	377.272430	303.819977	878.552856	369.579010	91.660156	1024.219116	-673.419373	166.873581	860.274353	-639.216187	-34.006695
352.499054	-2.305304	926.331970	395.894684	178.480530	922.412903	452.790802	-27.748844	495.641846	516.357605	167.196869	483.577209	478.598816	-18.577061	76.866905	565.364685	140.285980	93.389542	387.097137	-74.771675	1406.844116	443.410339	227.360077	1405.177124	347.407806	85.978523	1380.356445	336.054688	90.898544	1651.318848	420.956268	-160.035767	1127.395386	493.995239	299.463226	1134.869507	324.425812	-144.701385	880.869751	376.348236	303.784760	878.820862	369.474121	91.385437	1024.206421	-673.005981	166.903870	860.227295	-638.674683	-33.933487
352.441315	-2.574552	926.291992	395.780701	178.221893	922.388489	452.766724	-27.894577	495.651581	516.251648	167.120026	483.598236	478.585754	-18.585003	76.868294	565.801758	140.608566	93.444885	387.282532	-75.108788	1406.831787	443.490692	227.010101	1405.158813	347.473816	85.648262	1380.368774	335.892700	90.426247	1651.346802	421.059143	-159.941833	1127.342651	493.735626	299.485260	1134.858521	323.397278	-145.045135	881.277771	375.332764	303.770447	879.136597	369.382385	91.112648	1024.174194	-672.435181	166.935791	860.157593	-637.733704	-34.071293
352.386169	-2.825813	926.246216	395.692932	177.988464	922.367981	452.767090	-27.985455	495.648285	516.111816	167.026871	483.568726	478.573669	-18.580299	76.834511	565.350281	140.293900	93.424889	387.414001	-75.434174	1406.856323	443.600708	226.671371	1405.124023	347.573029	85.366417	1380.391602	335.738525	89.947365	1651.374146	421.142670	-159.881058	1127.302734	493.452240	299.540222	1134.845947	321.888123	-145.027191	881.822815	374.183594	303.720184	879.513428	369.289673	90.860275	1024.140381	-672.092346	167.095932	860.065979	-637.557983	-33.748386
352.728119	-3.045155	926.181885	395.697296	177.843277	922.341736	452.841766	-28.171562	495.639343	516.029968	166.918915	483.536469	478.641083	-18.625504	76.863808	565.218140	140.206390	93.421013	387.498871	-75.722443	1406.870972	443.728943	226.353104	1405.095093	347.727142	85.040359	1380.458862	335.598755	89.472054	1651.430054	421.242340	-159.951706	1127.285156	493.355164	300.077698	1134.985596	320.418335	-144.935196	882.432495	372.841583	303.661438	879.990845	369.418518	90.657257	1024.093750	-671.660767	167.138718	859.963440	-637.028992	-33.554470
352.681000	-3.262265	926.136719	395.601410	177.686890	922.317810	452.841461	-28.277700	495.625122	516.013550	166.791977	483.545197	478.627869	-18.651087	76.860237	565.243774	140.238113	93.427811	387.550598	-75.990929	1406.884644	443.857513	226.067474	1405.042236	348.012543	84.582809	1380.574097	335.512390	88.982521	1651.457275	421.421539	-160.234985	1127.277466	492.887238	299.663544	1134.768921	318.961273	-144.760880	883.106995	371.423492	303.646606	880.475830	369.334503	90.459396	1024.058838	-671.183716	167.214508	859.883545	-636.458740	-33.362347
352.658325	-3.448853	926.113770	395.497803	177.515213	922.340088	452.818726	-28.373196	495.620361	515.971619	166.631302	483.536621	478.597992	-18.651241	76.826851	565.267395	140.190933	93.431267	387.623718	-76.297050	1406.923096	444.037964	225.724930	1404.971558	348.069092	84.394814	1380.677856	335.467224	88.485329	1651.486084	421.598480	-160.519043	1127.263916	492.811768	300.217987	1134.887817	317.312866	-144.399963	883.881226	369.817596	303.489685	881.080811	369.253754	90.257011	1024.058472	-670.859741	166.834427	859.725952	-635.528687	-33.520889
352.638580	-3.684796	926.094482	395.414154	177.301987	922.343994	452.866699	-28.472656	495.614990	516.052124	166.493973	483.581085	478.613281	-18.694128	76.821556	565.815552	140.540787	93.493690	387.637756	-76.584641	1406.968506	444.211365	225.416077	1404.889893	348.210693	84.124146	1380.812134	335.461365	88.014008	1651.503784	421.734772	-160.905380	1127.238892	492.374573	299.747101	1134.694824	315.556854	-143.882263	884.779175	368.064301	303.300049	881.715820	369.193115	90.019676	1024.050781	-670.128357	167.407455	859.685181	-635.150635	-33.026012
352.646912	-3.870454	926.094299	395.369507	177.091522	922.364624	452.885651	-28.554411	495.612610	516.160522	166.418121	483.661743	478.579865	-18.678959	76.818932	565.377991	140.211502	93.478142	387.667297	-76.833725	1406.997070	444.415283	225.093079	1404.837158	348.382080	83.835808	1380.946167	335.462433	87.513763	1651.526855	421.862976	-161.324097	1127.219971	492.175903	299.794220	1134.639771	313.596893	-143.250763	885.788208	366.150177	303.067688	882.492737	369.154449	89.813988	1024.060181	-669.634094	167.603653	859.615479	-634.540588	-32.844540
352.649353	-4.065327	926.094788	395.332703	176.888504	922.391235	452.892609	-28.614506	495.592957	516.156372	166.266052	483.710693	478.520966	-18.701555	76.810226	565.337036	140.151184	93.473732	387.715759	-77.102577	1406.986450	444.608643	224.777649	1404.745605	348.499298	83.587471	1381.046753	335.491638	87.077354	1651.558838	421.947205	-161.812408	1127.220825	492.027985	299.877441	1134.606567	311.512238	-142.454224	886.896606	364.117249	302.670502	883.362366	369.108368	89.606506	1024.072632	-669.214111	167.743637	859.567383	-633.890137	-32.764446
352.682617	-4.289087	926.071411	395.334900	176.701492	922.400391	452.940643	-28.738661	495.611145	516.218750	166.173309	483.769745	478.542572	-18.724087	76.832649	565.302917	140.109741	93.516441	387.777252	-77.336250	1406.955200	444.826691	224.459335	1404.663452	348.592163	83.326073	1381.087769	335.518402	86.633392	1651.557495	422.007416	-162.370255	1127.224609	491.916779	300.023346	1134.590942	309.212433	-141.504257	888.122253	361.848511	302.160706	884.417297	369.099792	89.387863	1024.064697	-669.072632	167.562073	859.450623	-633.349548	-32.759377
352.664185	-4.512348	926.043335	395.330658	176.476212	922.416809	452.918793	-28.811739	495.593536	516.265076	166.098923	483.788940	478.492737	-18.716000	76.831367	565.238831	140.133469	93.497810	387.849854	-77.580757	1406.870361	445.069153	224.124619	1404.592285	348.665680	83.089287	1381.101196	335.607117	86.183235	1651.506836	422.054230	-163.010803	1127.184082	491.847260	300.184143	1134.560425	306.674713	-140.394745	889.476318	359.385590	301.465881	885.655334	369.077026	89.142174	1024.058960	-668.598694	167.719788	859.390320	-632.755371	-32.583664
352.660309	-4.729737	925.997192	395.314362	176.241028	922.400635	452.932922	-28.936525	495.556091	516.277039	165.969681	483.765106	478.517731	-18.707069	76.806183	565.155823	140.062469	93.449638	387.934296	-77.846306	1406.752686	445.294647	223.776962	1404.585938	348.761230	82.854439	1381.110352	335.720184	85.769501	1651.418091	422.070068	-163.693237	1127.075562	491.812653	300.406281	1134.595459	303.979523	-139.085739	891.005432	356.679657	300.546844	887.105835	369.065704	88.899635	1024.028198	-667.968140	167.818924	859.326782	-631.744141	-32.604572
352.655914	-4.927440	925.922363	395.314545	175.969543	922.375427	452.965485	-29.081158	495.499542	516.283264	165.809998	483.735626	478.535492	-18.709639	76.795082	565.302002	140.122253	93.422203	388.038544	-78.129089	1406.582031	445.534454	223.380753	1404.624512	348.895020	82.543480	1381.124146	335.819885	85.393272	1651.323730	422.114044	-164.510605	1126.934082	491.846710	300.775543	1134.677612	301.110138	-137.741776	892.630798	353.671722	299.282043	888.900757	369.066162	88.638489	1023.979187	-667.236755	168.443054	859.353210	-631.411499	-32.155823
352.632416	-5.140436	925.870667	395.325165	175.648499	922.322571	452.968018	-29.214314	495.437927	516.271606	165.647873	483.697632	478.517883	-18.710648	76.742310	565.360107	140.134735	93.405243	388.112274	-78.447746	1406.371094	445.768799	222.933884	1404.689087	349.034027	82.216339	1381.125488	335.952087	85.007149	1651.195435	422.169434	-165.318558	1126.774902	491.938934	301.330139	1134.834961	298.133911	-136.024460	894.675049	350.343933	297.606049	891.028931	369.079346	88.370277	1023.927917	-666.588318	168.526871	859.302979	-630.387207	-32.171730
352.617798	-5.370862	925.823792	395.376495	175.338242	922.266541	452.886566	-29.239908	495.376038	516.267883	165.477921	483.634644	478.447388	-18.717989	76.676048	565.359680	140.099518	93.348114	388.174438	-78.765244	1406.117310	445.983582	222.518082	1404.743530	349.202606	81.862877	1381.121460	336.100342	84.663048	1651.068237	422.259369	-166.252792	1126.653687	492.111328	302.177094	1135.046631	294.977051	-134.201385	896.853699	346.764801	295.668915	893.553650	369.096649	88.108406	1023.876160	-666.118225	168.752380	859.249329	-630.120605	-31.774212
352.598999	-5.572232	925.766785	395.464386	175.049927	922.196472	453.000946	-29.557770	495.399597	516.411011	165.447479	483.619690	478.579437	-18.793673	76.709656	565.315918	140.095047	93.292053	388.232391	-79.122910	1405.888794	446.208801	222.047134	1404.829712	349.356140	81.528656	1381.119629	336.247070	84.321762	1650.955200	422.313293	-167.298737	1126.559692	492.412231	303.263428	1135.372559	291.629883	-132.205521	899.377808	343.013763	293.314392	896.356323	369.130524	87.875343	1023.812195	-665.398743	168.806870	859.179871	-629.033203	-31.845322
352.530151	-5.737663	925.763062	395.517151	174.820221	922.171265	452.604034	-29.315556	495.287506	516.284180	165.215805	483.520477	478.290070	-18.734882	76.672287	565.156799	139.973007	93.249481	388.297211	-79.524940	1405.665039	446.453552	221.520126	1404.880981	349.523499	81.246490	1381.137451	336.380585	83.996254	1650.868042	422.481171	-168.528488	1126.518799	492.883453	304.987885	1135.850342	288.379639	-129.553970	902.194763	338.987793	290.673676	899.731262	369.130585	87.692108	1023.797668	-665.232056	168.728760	859.056396	-628.857239	-31.577446
352.519012	-5.771091	925.720276	395.522247	174.734390	922.160034	452.610870	-29.521362	495.283997	516.314392	165.038086	483.480499	478.334991	-18.778063	76.684578	565.155640	139.938690	93.228622	388.305481	-79.866203	1405.417236	446.697571	221.031418	1404.918945	349.705750	80.915947	1381.166992	336.520966	83.660271	1650.790527	422.584137	-169.673676	1126.401733	493.164307	306.095428	1136.182251	284.909119	-127.431763	905.244873	334.636566	287.511505	903.605103	369.129425	87.615944	1023.771301	-664.592896	168.850632	858.944702	-628.150024	-31.427687
352.391998	-5.780180	925.703552	395.485382	174.739426	922.186340	452.621918	-29.746586	495.259796	516.352844	164.842316	483.506836	478.389069	-18.834105	76.687416	565.116211	139.864990	93.203758	388.328644	-80.216835	1405.158325	446.954742	220.499451	1404.956299	349.832428	80.610001	1381.202148	336.678131	83.316940	1650.719727	422.756683	-171.001511	1126.345337	493.680939	308.149933	1136.748047	281.548065	-124.642815	908.601257	330.073578	284.355865	908.275696	369.077454	87.585228	1023.778442	-663.574097	169.401321	858.917480	-627.381958	-31.116552
352.231171	-5.752241	925.686768	395.403473	174.779541	922.233459	452.223663	-29.493773	495.103882	516.382263	164.611252	483.540375	478.159302	-18.798220	76.651360	565.184509	139.838211	93.176285	388.332947	-80.541756	1404.904419	447.282257	219.958618	1405.006226	349.968781	80.341972	1381.223389	336.822998	82.973824	1650.646973	422.893494	-172.235458	1126.311646	494.159241	310.068268	1137.322998	277.906891	-121.883049	912.352417	325.244965	280.835449	913.615173	368.986420	87.578636	1023.796326	-662.948730	169.548141	858.806213	-626.698730	-30.981522
352.028290	-5.669015	925.654968	395.298737	175.025955	922.315308	452.255646	-29.728218	495.077911	516.439148	164.414459	483.621246	478.265717	-18.850395	76.645233	565.185669	139.770401	93.154198	388.358765	-80.893204	1404.665894	447.657501	219.388458	1405.074097	350.137756	80.065971	1381.267700	336.978607	82.644257	1650.599243	423.013977	-173.481461	1126.269287	494.626556	312.160645	1137.955811	274.178894	-118.966446	916.512085	320.023468	276.482635	919.727844	368.879059	87.669464	1023.825806	-662.304199	169.646805	858.665100	-626.034180	-30.759398
[truncated: 83 more rows]
[truncated: 40 more columns]
