# Supplementary material for: A dyadic stimulus set of audiovisual affective displays for the study of multisensory, emotional, social interactions
Source: Behav Res Methods. 2015 Nov 5;48(4):1285–95. doi: 10.3758/s13428-015-0654-4 (PMC5101291; doi:10.3758/s13428-015-0654-4)
Supplement: Supplementary file 1 — (ZIP 270 MB) [file 13428_2015_654_MOESM1_ESM.zip › supplementary_material_2_stimuli_set_files/C/C03.txt]

330.414459	2.028246	935.044067	370.521790	189.517227	929.746399	442.574432	-26.393513	494.603485	493.849274	181.480255	481.216766	485.683441	-24.124914	78.206032	557.271545	154.882141	93.874596	385.988312	-56.990177	1402.726807	445.393677	241.134476	1399.403320	343.258392	103.754974	1382.430298	332.516571	114.290268	1647.208496	418.543793	-147.354309	1125.000488	496.193146	301.579559	1127.121338	315.399963	-144.897812	880.448792	374.713745	329.308136	873.730835	346.753418	99.389183	1032.260742	-664.617249	165.323395	858.651306	-643.502930	-33.996967
330.354645	2.025167	935.053894	370.435364	189.514236	929.745483	442.539276	-26.395864	494.649384	493.872620	181.541870	481.245667	485.690643	-24.113163	78.198364	557.303284	154.909912	93.880653	385.898865	-56.982346	1402.718750	445.285400	241.146484	1399.396118	343.155762	103.781654	1382.433105	332.406769	114.250885	1647.204224	418.433136	-147.300629	1124.981567	496.145447	301.609406	1127.133667	315.222412	-144.805405	880.453125	374.782654	329.405121	873.715637	346.670410	99.393433	1032.264526	-664.773132	165.194229	858.696777	-643.713196	-34.083027
330.313416	2.035795	935.048218	370.373505	189.511353	929.728638	442.505219	-26.380804	494.623596	493.820648	181.509979	481.244080	485.652069	-24.089985	78.228165	557.292786	154.901123	93.880470	385.865875	-56.995892	1402.711792	445.230652	241.124191	1399.405151	342.865601	103.921051	1382.481689	332.288177	114.207657	1647.193604	418.316864	-147.250626	1124.967529	496.125793	301.639252	1127.157837	315.019379	-144.706863	880.479248	374.859558	329.520447	873.698303	346.596649	99.407814	1032.252075	-664.844360	165.192856	858.768799	-643.843567	-34.158989
330.251984	2.032902	935.046326	370.277710	189.529190	929.732483	442.461578	-26.389317	494.635742	493.812775	181.546082	481.266998	485.646393	-24.091736	78.215118	557.337402	154.936584	93.897743	385.780548	-56.988499	1402.715454	445.136810	241.139969	1399.405151	342.780029	103.916702	1382.480225	332.183105	114.159203	1647.194580	418.189911	-147.200363	1124.948608	496.091003	301.677277	1127.184570	314.841309	-144.642532	880.476685	374.937988	329.600372	873.657654	346.510742	99.412689	1032.252930	-664.966309	165.085739	858.797119	-644.048706	-34.257500
330.196289	2.052129	935.037598	370.196228	189.559067	929.732239	442.448364	-26.389780	494.639099	493.787048	181.555206	481.268280	485.646942	-24.118710	78.229706	557.324951	154.939087	93.905579	385.699188	-56.977497	1402.710815	445.044342	241.137527	1399.412842	342.698883	103.940086	1382.465210	332.008789	114.061737	1647.236084	418.067017	-147.181885	1124.940674	496.048248	301.695831	1127.211060	314.644226	-144.539688	880.487488	374.995605	329.682556	873.650146	346.435333	99.433456	1032.248291	-665.063538	165.005142	858.814697	-644.218323	-34.374668
330.121521	2.028977	935.043396	370.138580	189.529083	929.708923	442.421387	-26.392118	494.635895	493.768616	181.579758	481.266388	485.659637	-24.127445	78.224174	557.293091	154.906387	93.899780	385.594604	-56.965408	1402.705078	444.951172	241.141068	1399.420898	342.605469	103.938072	1382.464844	331.909882	114.011909	1647.244995	417.936005	-147.152847	1124.911011	496.013641	301.739105	1127.224121	314.452362	-144.469193	880.493591	375.074158	329.776855	873.640076	346.369171	99.422813	1032.239014	-665.240845	164.882614	858.822266	-644.482361	-34.453732
330.086609	2.041471	935.032043	370.076416	189.552124	929.705688	442.408539	-26.373056	494.640259	493.716095	181.546219	481.236755	485.648804	-24.111084	78.216209	557.234497	154.867599	93.877495	385.511902	-56.965954	1402.696167	444.883118	241.157059	1399.447632	342.540436	103.936485	1382.468872	331.802490	113.962997	1647.238281	417.811981	-147.101212	1124.891113	495.922852	301.725861	1127.227051	314.243988	-144.374207	880.499878	374.877899	329.918488	873.816162	346.319916	99.435692	1032.231812	-665.351135	164.772110	858.839539	-644.668274	-34.537857
330.028625	2.073155	935.037354	370.008606	189.564941	929.695862	442.371765	-26.354879	494.654968	493.721161	181.558441	481.235168	485.620728	-24.095922	78.212830	557.291382	154.916748	93.868156	385.428589	-56.965324	1402.680420	444.826050	241.141357	1399.449341	342.462097	103.941208	1382.471558	331.770844	113.982246	1647.187988	417.686676	-147.045502	1124.865723	495.891388	301.730286	1127.246826	314.049774	-144.278778	880.503113	374.921722	329.997833	873.797791	346.257538	99.466034	1032.229248	-665.465088	164.682678	858.849670	-644.862915	-34.630451
329.960144	2.106416	935.022888	369.952728	189.608978	929.718933	442.385803	-26.349741	494.652496	493.716766	181.580185	481.244446	485.639313	-24.117744	78.215080	557.299133	154.904663	93.859177	385.347656	-56.957436	1402.674683	444.752380	241.140045	1399.455811	342.376617	103.945946	1382.467041	331.687561	113.927582	1647.172485	417.575348	-147.023361	1124.830811	495.861816	301.745117	1127.259399	313.856750	-144.186020	880.501526	374.964447	330.069122	873.780273	346.183746	99.487228	1032.233765	-665.538086	164.607437	858.897583	-645.039063	-34.699429
329.911255	2.104064	935.012207	369.919312	189.610916	929.695679	442.421021	-26.362486	494.649384	493.681641	181.570938	481.257629	485.661804	-24.119995	78.203598	557.298645	154.905426	93.870644	385.278259	-56.946026	1402.658569	444.701782	241.130768	1399.444824	342.305359	103.944862	1382.457764	331.601105	113.892059	1647.163818	417.454834	-146.998459	1124.784912	495.842712	301.751617	1127.269775	313.674042	-144.100327	880.491333	375.001892	330.144806	873.766174	346.134979	99.495575	1032.216187	-665.641235	164.529434	858.921448	-645.249268	-34.749668
329.878479	2.146055	934.996033	369.894257	189.653503	929.698975	442.412323	-26.345947	494.651489	493.692322	181.581345	481.266602	485.659363	-24.100334	78.206177	557.297668	154.900208	93.864616	385.203552	-56.956432	1402.628784	444.655548	241.115601	1399.449951	342.230164	103.937614	1382.452515	331.503906	113.848465	1647.155273	417.351501	-146.955307	1124.735352	495.821838	301.789886	1127.299438	313.468140	-143.999985	880.486389	375.029266	330.195801	873.757324	346.100494	99.528824	1032.209839	-665.579102	164.730011	859.022339	-645.391907	-34.779095
329.853516	2.169357	934.984863	369.877625	189.660721	929.699768	442.377350	-26.310066	494.638092	493.701172	181.582474	481.279572	485.628113	-24.099031	78.185326	557.320068	154.930481	93.914772	385.114258	-56.959625	1402.604858	444.585419	241.109558	1399.468750	342.159821	103.945381	1382.447266	331.408691	113.813507	1647.150024	417.209320	-146.905151	1124.678467	495.804291	301.794708	1127.317383	313.274048	-143.924896	880.465820	375.043060	330.261688	873.743286	346.064514	99.541389	1032.204224	-665.942505	164.243469	859.033264	-645.631592	-35.009361
329.814606	2.182489	934.968994	369.854950	189.690811	929.697937	442.346283	-26.314695	494.642120	493.716431	181.603363	481.309326	485.609375	-24.100691	78.187576	557.316467	154.940155	93.922249	385.028442	-56.964035	1402.580078	444.541565	241.089935	1399.467529	342.090607	103.930519	1382.435303	331.324677	113.778198	1647.156372	417.089661	-146.920090	1124.665649	495.800568	301.831726	1127.337891	313.078766	-143.847260	880.458923	375.047333	330.121216	873.804565	346.027130	99.556931	1032.195313	-665.924255	164.273300	859.010437	-645.792786	-35.068794
329.743347	2.194350	934.969971	369.822693	189.712143	929.698914	442.309479	-26.331696	494.617065	493.709076	181.580521	481.329712	485.626495	-24.105597	78.192047	557.327820	154.955444	93.941551	384.928864	-56.975258	1402.554810	444.470306	241.080856	1399.483154	342.021851	103.937920	1382.445068	331.237030	113.734093	1647.160645	416.964203	-146.871887	1124.629395	495.776337	301.825104	1127.355103	312.910492	-143.797241	880.447937	375.054810	330.164978	873.791748	345.986481	99.571800	1032.196777	-666.025208	164.184525	859.023987	-645.979858	-35.145435
329.709778	2.216004	934.954041	369.808380	189.729858	929.693054	442.272736	-26.313898	494.624786	493.707672	181.544540	481.297424	485.618439	-24.110176	78.198570	557.302856	154.934021	93.893555	384.827698	-56.990654	1402.548218	444.411285	241.061172	1399.510864	341.966858	103.924988	1382.436401	331.156189	113.684067	1647.166504	416.851532	-146.852661	1124.595703	495.713470	301.854828	1127.377197	312.753571	-143.702271	880.444031	375.060211	330.386871	873.764587	345.957977	99.587563	1032.185913	-666.153687	164.073105	859.032959	-646.151184	-35.246483
329.657532	2.260224	934.956665	369.794006	189.728958	929.687988	442.221069	-26.277506	494.612305	493.735199	181.559082	481.313873	485.583466	-24.088163	78.186150	557.252930	154.868362	93.859459	384.748596	-56.981987	1402.536621	444.360138	241.071960	1399.530273	341.894836	103.920776	1382.449951	331.070007	113.656410	1647.166382	416.728851	-146.820328	1124.587280	495.695099	301.838348	1127.392700	312.588165	-143.633743	880.438599	375.044739	330.232483	873.824036	345.929382	99.613945	1032.184692	-666.225525	164.013977	859.068909	-646.336365	-35.296612
329.645905	2.283061	934.938599	369.790009	189.770798	929.696716	442.194946	-26.273474	494.602631	493.746521	181.523087	481.314850	485.583496	-24.087910	78.186195	557.244690	154.864670	93.860519	384.658661	-57.012062	1402.541016	444.320160	241.026932	1399.537598	341.857208	103.925262	1382.443848	331.002594	113.619949	1647.170410	416.626129	-146.809494	1124.562744	495.682648	301.844879	1127.437256	312.444977	-143.529587	880.431152	375.042999	330.240112	873.844421	345.904694	99.635399	1032.179688	-666.302429	163.947113	859.068176	-646.471252	-35.386120
329.610504	2.283482	934.944824	369.798401	189.773895	929.700378	442.196594	-26.297350	494.616882	493.763184	181.528809	481.318939	485.623627	-24.103643	78.217628	557.266846	154.873062	93.904930	384.587463	-57.020805	1402.527832	444.283722	240.993271	1399.564575	341.799438	103.903351	1382.441650	330.925507	113.567039	1647.166504	416.515442	-146.778305	1124.552368	495.732452	301.887054	1127.484985	312.311279	-143.464661	880.449280	375.284882	330.209930	873.704529	345.882935	99.641113	1032.184204	-666.379395	163.833633	859.075256	-646.621643	-35.448982
329.566528	2.299093	934.942566	369.802612	189.762115	929.692871	442.136932	-26.254452	494.596344	493.770233	181.481705	481.305634	485.599792	-24.082634	78.194801	557.349304	155.095810	93.940437	384.488770	-57.017200	1402.518311	444.215668	240.997559	1399.596924	341.951111	103.734474	1382.389893	330.865845	113.521805	1647.161499	416.405365	-146.789673	1124.528931	495.717010	301.853668	1127.543335	312.181366	-143.427261	880.452148	375.284302	330.206757	873.732056	345.863037	99.647339	1032.179199	-666.448608	163.739899	859.099304	-646.750000	-35.545082
329.541779	2.321333	934.940369	369.799377	189.774445	929.704163	442.121399	-26.269474	494.589539	493.739838	181.433838	481.300323	485.606873	-24.086544	78.183174	557.275391	154.827042	93.892555	384.428589	-57.075199	1402.513550	444.213318	240.928589	1399.620972	341.705719	103.881432	1382.447876	330.796082	113.492119	1647.162109	416.299744	-146.765594	1124.515991	495.710938	301.844940	1127.553223	312.042419	-143.333237	880.446899	375.252808	330.186829	873.754517	345.845520	99.658844	1032.183838	-666.550171	163.636139	859.094421	-646.914246	-35.620403
329.531555	2.318333	934.945618	369.833405	189.753250	929.688293	442.173157	-26.314816	494.601715	493.791534	181.425125	481.300415	485.672272	-24.118170	78.198448	557.284363	154.826401	93.875191	384.329254	-57.064590	1402.502563	444.148682	240.946960	1399.628052	341.851349	103.708588	1382.371948	330.727295	113.450363	1647.160156	416.194641	-146.773804	1124.479736	495.700409	301.782684	1127.584839	311.924530	-143.249512	880.438904	375.240662	330.183472	873.791870	345.848816	99.661049	1032.177612	-666.646851	163.466904	859.068481	-647.051453	-35.734425
329.504669	2.383034	934.924561	369.845856	189.815033	929.707031	442.133698	-26.285725	494.611542	493.807495	181.445786	481.301025	485.631470	-24.106743	78.188034	557.273804	154.813995	93.869614	384.290436	-57.099041	1402.495117	444.144867	240.888870	1399.642944	341.605896	103.866943	1382.419922	330.659729	113.411392	1647.162720	416.101196	-146.768631	1124.469727	495.668274	301.750031	1127.584106	311.784882	-143.189514	880.437927	375.195953	330.167542	873.818604	345.842255	99.703842	1032.177246	-666.531921	163.813873	859.155090	-647.161560	-35.694466
329.471558	2.369059	934.920532	369.874695	189.767365	929.680603	442.151520	-26.308426	494.609161	493.814453	181.412567	481.289673	485.642517	-24.117329	78.201721	557.232788	154.777054	93.862740	384.192169	-57.131695	1402.479980	444.125641	240.869049	1399.653076	341.568268	103.851471	1382.422485	330.585724	113.373924	1647.166260	416.003296	-146.777344	1124.447510	495.667145	301.734467	1127.605591	311.682617	-143.098618	880.424683	375.171478	330.136200	873.825195	345.826508	99.689804	1032.160889	-666.619873	163.671402	859.138428	-647.299133	-35.776577
329.486481	2.387190	934.929504	369.931915	189.781601	929.681091	442.165680	-26.324045	494.626801	493.824799	181.405670	481.269073	485.699188	-24.128433	78.212433	557.241516	154.768173	93.845726	384.120758	-57.166683	1402.462036	444.094086	240.824677	1399.664063	341.526917	103.849953	1382.415771	330.456268	113.282669	1647.208984	415.897400	-146.770874	1124.422974	495.631012	301.688751	1127.603271	311.475922	-143.024612	880.435608	375.131531	330.128204	873.849792	345.841797	99.715881	1032.164551	-666.738403	163.613403	859.128235	-647.445129	-35.811558
329.452148	2.433141	934.923401	369.937256	189.786514	929.683350	442.158081	-26.281231	494.631989	493.869324	181.428238	481.278931	485.689209	-24.122139	78.223785	557.281494	154.807434	93.850998	384.049286	-57.167465	1402.439331	444.085754	240.792786	1399.697266	341.476532	103.852577	1382.412964	330.456238	113.300179	1647.169312	415.817261	-146.761230	1124.394897	495.624268	301.644257	1127.633667	311.388824	-142.973114	880.408997	375.101288	330.101501	873.868591	345.824707	99.739037	1032.162476	-666.843994	163.492767	859.126770	-647.549255	-35.914036
329.455109	2.452846	934.930054	369.973450	189.783569	929.687073	442.171143	-26.288342	494.640320	493.880768	181.402512	481.289581	485.678558	-24.119822	78.196434	557.288208	154.800369	93.842583	383.965302	-57.199306	1402.430542	444.088593	240.754333	1399.716553	341.436829	103.845459	1382.408813	330.336182	113.216019	1647.211060	415.729584	-146.749878	1124.367065	495.610565	301.612061	1127.646240	311.306091	-142.939209	880.382996	375.071960	330.068939	873.915039	345.835052	99.752068	1032.167236	-666.920410	163.468933	859.162964	-647.657715	-35.929840
329.451477	2.483318	934.900696	370.016785	189.822006	929.691956	442.164032	-26.286509	494.629761	493.934845	181.446823	481.289764	485.694885	-24.135881	78.192963	557.286560	154.794861	93.847527	383.851898	-57.181450	1402.408447	444.059204	240.740128	1399.734863	341.584656	103.680275	1382.379395	330.268890	113.189484	1647.204468	415.673553	-146.768707	1124.333130	495.620392	301.560913	1127.702271	311.349640	-142.907928	880.313110	375.028229	330.030914	873.944031	345.842529	99.771797	1032.155029	-666.980225	163.459274	859.174927	-647.770325	-35.940853
329.424286	2.483409	934.900696	370.031494	189.785324	929.677551	442.180328	-26.296841	494.619537	493.919128	181.389404	481.267517	485.712677	-24.128166	78.190361	557.251831	154.766907	93.820114	383.793213	-57.242935	1402.393188	444.099396	240.667999	1399.769409	341.354919	103.824600	1382.421631	330.273956	113.211990	1647.152954	415.595673	-146.760681	1124.302490	495.623688	301.527740	1127.702393	311.292999	-142.853561	880.261047	374.984741	329.968811	873.997070	345.838318	99.762291	1032.147583	-667.084412	163.391006	859.171387	-647.898438	-36.004829
329.430298	2.517636	934.897461	370.081055	189.798492	929.687073	442.166626	-26.297794	494.621857	493.947235	181.381912	481.262878	485.697754	-24.130356	78.198837	557.217163	154.718842	93.822197	383.721100	-57.264503	1402.382935	444.085266	240.642410	1399.798096	341.327637	103.805801	1382.416016	330.142761	113.135101	1647.197021	415.509552	-146.783798	1124.291138	495.609528	301.477692	1127.736694	311.248962	-142.847549	880.224976	374.963684	329.922760	874.021790	345.857391	99.782394	1032.150513	-667.229309	163.313690	859.160461	-648.058655	-36.060112
329.423798	2.538018	934.888123	370.090271	189.820618	929.695618	442.143738	-26.269032	494.614868	493.933105	181.393143	481.270813	485.674072	-24.135725	78.198517	557.215515	154.739258	93.822746	383.620514	-57.284458	1402.366821	444.068359	240.614349	1399.812866	341.276703	103.814079	1382.420288	330.126343	113.164337	1647.147217	415.411133	-146.765366	1124.278809	495.605469	301.437469	1127.748535	311.206451	-142.792221	880.195862	374.927429	329.884216	874.049744	345.855560	99.795128	1032.150269	-667.286072	163.283905	859.180847	-648.164978	-36.099316
329.427368	2.577998	934.880676	370.113922	189.888290	929.719666	442.135925	-26.259674	494.608276	493.961853	181.416687	481.254059	485.678162	-24.128901	78.186714	557.209045	154.734161	93.822426	383.554749	-57.301289	1402.349731	444.048859	240.594208	1399.827759	341.253967	103.788185	1382.397217	329.997620	113.082657	1647.178467	415.337799	-146.793884	1124.261597	495.579224	301.362671	1127.765869	311.167114	-142.762115	880.157654	374.905975	330.038788	874.049316	345.867706	99.832359	1032.159180	-667.344238	163.275742	859.196106	-648.241211	-36.144882
329.446442	2.600791	934.880859	370.156372	189.887146	929.708069	442.141937	-26.271681	494.619232	493.966339	181.410782	481.265045	485.704956	-24.129507	78.180229	557.279541	154.780991	93.826279	383.494598	-57.331890	1402.338867	444.055573	240.542236	1399.853516	341.207886	103.798828	1382.409668	329.998474	113.109215	1647.119263	415.275055	-146.800018	1124.231445	495.596008	301.302856	1127.770630	311.159027	-142.701309	880.119202	374.879150	330.010345	874.056824	345.889099	99.852402	1032.152710	-667.400635	163.252411	859.205383	-648.313049	-36.235073
329.449615	2.622417	934.878540	370.191956	189.880295	929.728027	442.156952	-26.265928	494.595856	493.994659	181.367737	481.252625	485.724884	-24.128418	78.171646	557.224548	154.719482	93.795174	383.461945	-57.340435	1402.312866	444.068909	240.519531	1399.848145	341.181366	103.782509	1382.393066	329.889618	113.038956	1647.146240	415.238098	-146.822464	1124.208618	495.625153	301.278595	1127.804077	311.142548	-142.644821	880.069885	374.855438	329.953064	874.102844	345.913208	99.848160	1032.162109	-667.489319	163.184616	859.198364	-648.403503	-36.273129
329.446930	2.626700	934.867920	370.214844	189.879959	929.732117	442.164795	-26.273932	494.589539	494.026672	181.373550	481.272400	485.743713	-24.127121	78.164467	557.278625	154.749908	93.804153	383.414856	-57.364758	1402.316772	444.076355	240.477875	1399.864624	341.151398	103.754135	1382.401123	329.837097	113.006104	1647.130005	415.170105	-146.816940	1124.210693	495.678253	301.218048	1127.830933	311.123840	-142.606277	880.035950	374.819153	329.683929	874.173706	345.917297	99.844200	1032.158813	-667.546570	163.130875	859.219421	-648.440308	-36.323597
329.489014	2.645491	934.878052	370.277130	189.874207	929.750977	442.177887	-26.263390	494.591736	494.003448	181.311798	481.239685	485.742462	-24.121437	78.168922	557.288818	154.746460	93.821533	383.360199	-57.387043	1402.322510	444.080688	240.446625	1399.891846	341.130035	103.726166	1382.411865	329.780701	112.990242	1647.135620	415.121765	-146.839661	1124.199341	495.686035	301.170288	1127.850342	311.124756	-142.544586	880.025574	374.791565	329.635101	874.209717	345.957458	99.849556	1032.172974	-667.870972	162.584305	859.135254	-648.552368	-36.493443
329.496429	2.671437	934.879395	370.310822	189.923920	929.775024	442.171722	-26.276379	494.615570	494.040192	181.349594	481.252808	485.748779	-24.149277	78.189575	557.285889	154.762878	93.827339	383.308716	-57.416206	1402.338013	444.063019	240.411240	1399.918213	341.091278	103.697464	1382.429810	329.702789	112.960266	1647.141602	415.079987	-146.834808	1124.201782	495.714508	301.137329	1127.893311	311.123871	-142.534470	880.007507	374.785065	329.591064	874.240967	345.975403	99.875961	1032.185913	-667.933960	162.490814	859.139038	-648.597107	-36.524284
329.501190	2.698442	934.884399	370.336334	189.954803	929.801514	442.155457	-26.275066	494.595978	494.068390	181.403046	481.305298	485.723083	-24.141060	78.185646	557.272522	154.769073	93.839447	383.264191	-57.455982	1402.361816	444.045502	240.378128	1399.937012	341.062012	103.677254	1382.433105	329.692261	113.005539	1647.100464	415.030243	-146.853012	1124.230591	495.719360	301.110626	1127.910156	311.124329	-142.505768	879.993042	374.773590	329.555756	874.298157	345.987915	99.894386	1032.201904	-667.974976	162.462982	859.144653	-648.632935	-36.571262
329.549957	2.746187	934.872314	370.406616	189.980469	929.809082	442.104553	-26.278326	494.578125	494.086609	181.389221	481.299011	485.688965	-24.143192	78.187393	557.217468	154.739517	93.829468	383.216339	-57.490578	1402.347046	444.038849	240.352020	1399.957031	341.034180	103.684753	1382.424561	329.630035	112.980980	1647.094727	414.993866	-146.869232	1124.226929	495.727173	301.071106	1127.929077	311.138092	-142.492111	879.952515	374.747406	329.510254	874.292847	346.026031	99.926147	1032.198975	-668.009338	162.435257	859.162964	-648.648682	-36.619057
329.557129	2.727573	934.870239	370.447754	189.942841	929.789856	442.131775	-26.312147	494.570862	494.096619	181.422241	481.290314	485.718353	-24.151684	78.192978	557.230042	154.757568	93.845596	383.168762	-57.510254	1402.361206	444.050079	240.330078	1399.971436	341.032837	103.649818	1382.423950	329.565613	112.948456	1647.101685	414.978271	-146.911118	1124.222412	495.772827	301.042023	1127.965088	311.168488	-142.448975	879.940002	374.750122	329.459503	874.303589	346.049072	99.908463	1032.187988	-668.050537	162.371719	859.158813	-648.641479	-36.673409
329.565186	2.737159	934.883972	370.471954	189.987595	929.822754	442.115112	-26.312483	494.575562	494.113922	181.395645	481.303986	485.725647	-24.153677	78.194130	557.237610	154.764755	93.867065	383.145782	-57.554047	1402.369507	444.044373	240.291550	1399.971802	341.002747	103.637268	1382.437012	329.512634	112.923592	1647.095459	414.975555	-146.921600	1124.224609	495.789185	301.028992	1127.981079	311.196991	-142.412231	879.923645	374.746399	329.402435	874.336792	346.063538	99.925453	1032.211548	-668.072388	162.285645	859.141357	-648.618591	-36.705486
329.608459	2.769200	934.881409	370.525604	189.943283	929.834961	442.101685	-26.296957	494.564514	494.149017	181.403503	481.298340	485.721436	-24.158665	78.193108	557.248047	154.754150	93.847374	383.125336	-57.567459	1402.369019	444.051544	240.253876	1400.002441	340.980591	103.591660	1382.448120	329.397430	112.851112	1647.144775	414.973938	-146.925919	1124.223755	495.815674	300.986847	1128.002808	311.232849	-142.382233	879.921814	374.794403	329.364197	874.353455	346.108948	99.913765	1032.216431	-668.072327	162.287735	859.138306	-648.606567	-36.706520
329.598572	2.755552	934.891357	370.553833	189.962158	929.859192	442.095062	-26.272955	494.567139	494.175201	181.397491	481.305878	485.722931	-24.152525	78.181572	557.276733	154.760345	93.849869	383.102966	-57.601887	1402.368896	444.061981	240.215714	1400.018433	340.965485	103.564491	1382.471436	329.365784	112.839935	1647.153076	414.983124	-146.927139	1124.223511	495.864502	300.958038	1128.029541	311.250793	-142.368927	879.917603	374.811554	329.301758	874.382813	346.118225	99.908936	1032.233887	-668.100525	162.225876	859.148132	-648.558411	-36.762375
329.641235	2.751641	934.912720	370.614746	189.906540	929.868530	442.113434	-26.291704	494.569183	494.196045	181.382431	481.285339	485.747223	-24.156944	78.198669	557.274353	154.746414	93.842911	383.088806	-57.643639	1402.378662	444.039093	240.200851	1400.059692	340.957764	103.552238	1382.457153	329.315887	112.816666	1647.158447	415.003937	-146.943237	1124.220459	495.863983	300.906311	1128.063599	311.299316	-142.346512	879.911804	374.848846	329.236725	874.405396	346.155334	99.890152	1032.248169	-668.089783	162.194931	859.142395	-648.524780	-36.794815
329.654724	2.748760	934.919556	370.641754	189.886734	929.883728	442.110626	-26.269739	494.577484	494.217072	181.382217	481.268951	485.737488	-24.138372	78.183136	557.256042	154.729065	93.816216	383.062500	-57.676582	1402.383057	444.035431	240.187119	1400.090698	340.937012	103.516090	1382.470459	329.275360	112.791260	1647.160767	415.004852	-146.949631	1124.226318	495.901886	300.881866	1128.103760	311.240509	-142.287033	879.922852	374.896271	329.191772	874.421021	346.163849	99.877548	1032.258789	-667.810913	162.618469	859.255310	-648.391846	-36.698605
329.717499	2.722297	934.938416	370.726105	189.856461	929.882813	442.133148	-26.303640	494.598297	494.228302	181.363480	481.273010	485.749054	-24.144512	78.212425	557.217957	154.714767	93.804100	383.046478	-57.693668	1402.384399	444.028107	240.147034	1400.119019	340.952240	103.498436	1382.482788	329.232239	112.767799	1647.176514	415.028290	-146.952438	1124.229370	495.924774	300.834961	1128.120972	311.266754	-142.286560	879.925781	374.954102	329.159546	874.436768	346.219055	99.864235	1032.266479	-667.807312	162.562225	859.265442	-648.365845	-36.715771
329.735687	2.723820	934.950867	370.759827	189.884048	929.906433	442.108612	-26.277302	494.586090	494.288177	181.410553	481.298950	485.743011	-24.138309	78.218071	557.222595	154.722672	93.817932	383.050262	-57.733807	1402.392578	444.023102	240.105896	1400.155029	340.954041	103.476540	1382.480225	329.198914	112.747078	1647.185059	415.065491	-146.980988	1124.228271	495.918488	300.789459	1128.170288	311.318909	-142.283646	879.911133	374.789398	329.160736	874.636536	346.237793	99.874252	1032.284424	-668.006104	162.107635	859.150208	-648.363342	-36.878586
329.739685	2.727422	934.954407	370.798645	189.905334	929.934570	442.120575	-26.290655	494.606232	494.318573	181.400238	481.308685	485.741974	-24.141508	78.202454	557.241638	154.739563	93.841019	383.053253	-57.766098	1402.373901	444.029633	240.082947	1400.185181	340.962982	103.435287	1382.492920	329.158813	112.715988	1647.175537	415.089111	-147.000748	1124.214478	495.939789	300.754669	1128.180786	311.378479	-142.281815	879.884155	374.837433	329.135437	874.655640	346.259827	99.873871	1032.300781	-668.005188	161.992477	859.129456	-648.322571	-36.938850
329.744293	2.707229	934.946167	370.841522	189.880035	929.915833	442.141510	-26.277782	494.583374	494.322693	181.365005	481.296356	485.739197	-24.140644	78.200249	557.214233	154.699310	93.803307	383.064148	-57.795399	1402.366577	444.041077	240.058029	1400.216309	340.973206	103.404945	1382.482666	329.139862	112.690491	1647.174316	415.147369	-147.013351	1124.192749	496.001007	300.775574	1128.226318	311.433289	-142.293381	879.849854	375.173340	329.088013	874.482666	346.297821	99.854515	1032.287720	-667.989868	161.991974	859.124695	-648.276917	-36.963409
329.765259	2.732192	934.943787	370.881226	189.867279	929.922913	442.161835	-26.251173	494.557831	494.349243	181.333191	481.290649	485.753632	-24.150768	78.192421	557.237610	154.700333	93.803154	383.079163	-57.829044	1402.343506	444.075409	240.034241	1400.225708	340.990509	103.382545	1382.466187	329.134033	112.667816	1647.158203	415.177338	-147.031250	1124.148071	496.043121	300.743317	1128.222412	311.493713	-142.281601	879.824280	375.255280	329.071747	874.477356	346.330383	99.856224	1032.290283	-667.970154	161.960358	859.102478	-648.211975	-36.991737
329.768677	2.735209	934.938354	370.909943	189.911255	929.926758	442.172119	-26.270271	494.552490	494.371155	181.322006	481.282288	485.744049	-24.137489	78.157593	557.249390	154.698395	93.797989	383.107971	-57.860229	1402.323242	444.100952	240.014069	1400.228638	341.008942	103.360786	1382.447876	329.117615	112.638969	1647.139282	415.220490	-147.067108	1124.129028	496.097382	300.752747	1128.251343	311.561890	-142.305099	879.781494	375.308746	329.063568	874.500305	346.357056	99.872185	1032.290161	-667.938782	161.926376	859.079468	-648.163330	-37.003906
329.802216	2.735705	934.943298	370.971008	189.906219	929.935730	442.225464	-26.296555	494.563751	494.397034	181.335358	481.277435	485.808502	-24.185934	78.194275	557.251709	154.709534	93.799362	383.140503	-57.872223	1402.302124	444.122406	239.988327	1400.229736	341.050262	103.326637	1382.464600	329.103241	112.623940	1647.129639	415.274200	-147.089264	1124.125610	496.084503	300.726013	1128.253418	311.636566	-142.300354	879.773926	375.400024	329.277130	874.475769	346.384857	99.872711	1032.296265	-667.907471	161.913193	859.087341	-648.083923	-37.041317
329.842102	2.749173	934.935547	371.026306	189.923569	929.942810	442.232788	-26.331312	494.585876	494.451385	181.373901	481.291168	485.778778	-24.196394	78.207092	557.253540	154.727417	93.785851	383.165436	-57.888115	1402.296387	444.142273	239.963623	1400.242432	341.070099	103.309639	1382.447876	329.086060	112.591690	1647.126587	415.314606	-147.082336	1124.115234	496.105072	300.703217	1128.279907	311.708801	-142.319199	879.755920	375.481110	329.314392	874.459534	346.425293	99.882057	1032.295898	-667.847290	161.922729	859.117310	-647.973999	-37.052219
329.904083	2.768795	934.927185	371.080719	189.912201	929.944946	442.238953	-26.347652	494.605865	494.466309	181.339218	481.270721	485.766937	-24.188070	78.221367	557.187439	154.681503	93.758247	383.179749	-57.927212	1402.291748	444.145569	239.946777	1400.250488	341.095123	103.271820	1382.462769	329.064606	112.553871	1647.130005	415.370026	-147.154816	1124.145630	496.157471	300.724792	1128.285400	311.924286	-142.382599	879.695496	375.544159	329.327881	874.480408	346.463745	99.885323	1032.291992	-667.817261	161.910049	859.132507	-647.920288	-37.079338
329.922485	2.755783	934.940979	371.114380	189.895599	929.960632	442.227539	-26.341225	494.587189	494.493011	181.360733	481.308350	485.749146	-24.193209	78.212791	557.253601	154.737152	93.802711	383.206726	-57.940594	1402.283691	444.167480	239.905502	1400.261719	341.123169	103.248695	1382.454590	329.060059	112.516647	1647.132202	415.401764	-147.152130	1124.135620	496.205322	300.712891	1128.288086	312.008392	-142.415802	879.668091	375.647400	329.361847	874.477173	346.497650	99.868179	1032.307129	-667.784119	161.897614	859.151550	-647.874634	-37.086910
329.969116	2.783729	934.917358	371.155182	189.910416	929.944702	442.216583	-26.305338	494.567505	494.499695	181.321411	481.323517	485.729218	-24.183393	78.187210	557.311584	154.938492	93.846428	383.218597	-57.962875	1402.251587	444.188263	239.903229	1400.275757	341.174042	103.237488	1382.455566	329.129486	112.549911	1647.078369	415.467316	-147.159500	1124.121094	496.280304	300.705963	1128.323486	312.102051	-142.440018	879.640869	375.721893	329.407837	874.500427	346.542847	99.885277	1032.287598	-667.766907	161.854477	859.143066	-647.809753	-37.120300
329.954468	2.769590	934.931641	371.167816	189.887207	929.967346	442.234344	-26.306652	494.550354	494.507233	181.287491	481.285034	485.750732	-24.176128	78.176109	557.238342	154.702774	93.791634	383.261261	-57.996361	1402.254883	444.246948	239.880966	1400.275269	341.194733	103.205612	1382.468872	329.080048	112.464172	1647.113892	415.515045	-147.181305	1124.087402	496.351898	300.753113	1128.342529	312.177979	-142.461136	879.616760	375.829285	329.435120	874.507202	346.575165	99.855606	1032.307739	-667.762634	161.774582	859.116455	-647.783936	-37.137299
329.997223	2.757617	934.918579	371.201263	189.912613	929.955139	442.270782	-26.325197	494.535675	494.508148	181.264954	481.289734	485.769501	-24.177025	78.146034	557.256409	154.718948	93.804642	383.284454	-58.013638	1402.226318	444.289185	239.865295	1400.274780	341.244965	103.180992	1382.449707	329.102264	112.446327	1647.113525	415.584869	-147.182404	1124.090698	496.387756	300.717712	1128.329834	312.283966	-142.481232	879.601379	375.897278	329.473602	874.512634	346.623596	99.858719	1032.295654	-667.739563	161.770218	859.125488	-647.715637	-37.166786
330.011536	2.760635	934.931580	371.214569	189.907578	929.980225	442.256409	-26.316736	494.539215	494.526367	181.278320	481.302734	485.769836	-24.169380	78.155495	557.252014	154.709518	93.789909	383.348022	-58.037563	1402.211548	444.331696	239.841034	1400.273926	341.295593	103.168747	1382.448120	329.197723	112.452660	1647.052734	415.646545	-147.248001	1124.085938	496.454926	300.689453	1128.324341	312.391785	-142.504715	879.593018	375.983429	329.502991	874.518738	346.653320	99.847893	1032.315674	-667.720642	161.763123	859.117676	-647.645630	-37.175350
330.057709	2.744331	934.920776	371.244110	189.924591	929.997742	442.278503	-26.301901	494.522705	494.569519	181.291840	481.291382	485.775299	-24.170912	78.154572	557.256165	154.712631	93.789055	383.387268	-58.049210	1402.219604	444.388794	239.827972	1400.282349	341.341339	103.134560	1382.435425	329.213013	112.440926	1647.048340	415.709198	-147.252274	1124.082153	496.528137	300.694916	1128.350586	312.497437	-142.549042	879.572083	376.072113	329.559509	874.530823	346.673492	99.836014	1032.318726	-667.672668	161.762039	859.119080	-647.577454	-37.198120
330.103241	2.730952	934.932617	371.291565	189.903870	929.997437	442.281891	-26.304533	494.528290	494.590637	181.301300	481.310944	485.748657	-24.145123	78.164085	557.287109	154.742554	93.786705	383.418427	-58.039150	1402.204224	444.398254	239.838196	1400.303589	341.585815	102.965607	1382.399658	329.237854	112.401764	1647.048096	415.780701	-147.285873	1124.089844	496.636597	300.724823	1128.391479	312.609070	-142.591492	879.578125	376.155914	329.408600	874.571228	346.718719	99.825928	1032.324219	-667.593384	161.798187	859.114258	-647.486816	-37.202023
330.158997	2.717307	934.934998	371.353455	189.881180	929.999878	442.300598	-26.316669	494.520508	494.605103	181.277557	481.316162	485.754761	-24.146654	78.165421	557.268188	154.725464	93.791443	383.472900	-58.055386	1402.205200	444.451843	239.783920	1400.326416	341.640259	102.927635	1382.410278	329.263855	112.370987	1647.054688	415.844116	-147.320404	1124.109741	496.693298	300.704803	1128.433594	312.709503	-142.654785	879.561646	376.240570	329.451965	874.603699	346.768707	99.809967	1032.326172	-667.555847	161.797272	859.135681	-647.449219	-37.177013
330.169250	2.692500	934.952515	371.380219	189.850876	930.012146	442.324890	-26.320938	494.562653	494.615540	181.291092	481.315979	485.768646	-24.150694	78.165131	557.256653	154.711014	93.785477	383.564117	-58.095547	1402.203003	444.560883	239.728806	1400.356323	341.498596	103.062141	1382.478394	329.242249	112.286972	1647.104004	415.919800	-147.337326	1124.111938	496.769257	300.694733	1128.437866	312.814911	-142.706650	879.564331	376.310730	329.495239	874.617737	346.800995	99.782646	1032.341675	-667.495117	161.797379	859.140808	-647.346252	-37.187527
330.199341	2.681130	934.976379	371.397919	189.862274	930.038696	442.339294	-26.324823	494.578888	494.586456	181.260635	481.305176	485.740479	-24.176947	78.187607	557.233765	154.688538	93.770790	383.630371	-58.120144	1402.223633	444.647125	239.713058	1400.352539	341.553650	103.050354	1382.487427	329.339905	112.315628	1647.059814	416.013245	-147.383423	1124.120117	496.839172	300.715637	1128.440674	312.917145	-142.745972	879.572937	376.422211	329.543518	874.632935	346.838989	99.777443	1032.367554	-667.433411	161.772400	859.110901	-647.292664	-37.185810
330.254425	2.632845	934.980530	371.466675	189.834198	930.016785	442.373108	-26.351492	494.589142	494.593231	181.247925	481.306396	485.773987	-24.170258	78.196655	557.281250	154.893265	93.813599	383.685059	-58.138485	1402.227783	444.699066	239.675720	1400.366211	341.623108	103.031944	1382.496338	329.331451	112.238762	1647.115234	416.090302	-147.409821	1124.134155	496.910126	300.712708	1128.445190	313.006714	-142.809174	879.563538	376.507660	329.588531	874.632996	346.916809	99.749573	1032.359009	-667.430725	161.786179	859.099976	-647.262512	-37.215908
330.314514	2.656698	934.985046	371.504852	189.847351	930.035156	442.396423	-26.320169	494.577911	494.619873	181.278976	481.283783	485.773071	-24.194876	78.197510	557.215637	154.685577	93.774170	383.749115	-58.164749	1402.226318	444.771667	239.666901	1400.365845	341.693115	103.020973	1382.503784	329.380402	112.225914	1647.128662	416.191620	-147.403839	1124.143066	496.987823	300.725891	1128.468506	313.107697	-142.829865	879.558960	376.563904	329.624054	874.637634	346.976593	99.758095	1032.371216	-667.396851	161.754059	859.105652	-647.200745	-37.186592
330.351929	2.642285	934.986877	371.530823	189.846786	930.038269	442.428925	-26.343622	494.588959	494.675232	181.353271	481.292053	485.767059	-24.185659	78.186722	557.225403	154.721848	93.770752	383.799927	-58.202610	1402.234009	444.827881	239.633835	1400.358521	341.735504	103.025864	1382.514648	329.428589	112.200188	1647.127563	416.272278	-147.443619	1124.124634	497.066803	300.716095	1128.457764	313.221832	-142.885910	879.546875	376.663910	329.669800	874.640869	347.012207	99.748581	1032.373901	-667.335571	161.776688	859.092102	-647.147095	-37.180096
330.404816	2.638392	934.972168	371.569366	189.870255	930.046936	442.454407	-26.376074	494.583527	494.721741	181.340866	481.314850	485.763947	-24.189775	78.182442	557.274292	154.753159	93.770531	383.875977	-58.206295	1402.215332	444.895355	239.623581	1400.358154	341.790039	102.978165	1382.507568	329.560486	112.234413	1647.076416	416.362061	-147.470001	1124.114868	497.167633	300.742828	1128.475952	313.308624	-142.923248	879.542542	376.744598	329.714783	874.631653	347.059753	99.744705	1032.371460	-667.254333	161.812729	859.086487	-647.055847	-37.163158
330.469543	2.621340	934.975525	371.635223	189.848709	930.046753	442.493500	-26.374226	494.585724	494.704376	181.305359	481.284607	485.814819	-24.194738	78.170433	557.351440	154.937683	93.790672	383.942139	-58.247158	1402.198242	444.946320	239.575684	1400.350708	341.848938	102.944839	1382.491943	329.566498	112.151604	1647.115112	416.458618	-147.506439	1124.120239	497.197296	300.706390	1128.461426	313.419556	-142.970612	879.520691	376.852356	329.941559	874.608521	347.113281	99.729950	1032.372437	-667.209167	161.828842	859.096680	-646.969971	-37.160572
330.543640	2.602195	934.968689	371.686981	189.846588	930.067383	442.485199	-26.356922	494.554291	494.718170	181.317184	481.270386	485.785309	-24.186224	78.165932	557.392944	154.943390	93.820961	384.008240	-58.269093	1402.195557	445.006561	239.554169	1400.342163	341.909668	102.907082	1382.488892	329.642334	112.119148	1647.114502	416.543793	-147.517410	1124.127319	497.247223	300.688019	1128.457642	313.502930	-143.011673	879.513367	376.933014	329.976227	874.616760	347.171173	99.705017	1032.379639	-667.125061	161.855316	859.111755	-646.889709	-37.135544
330.593292	2.584330	934.966431	371.727020	189.808044	930.054382	442.500305	-26.347591	494.542114	494.702209	181.301422	481.279388	485.784149	-24.185930	78.164734	557.062927	154.549377	93.618927	384.093414	-58.287453	1402.202515	445.073456	239.520615	1400.343018	341.974091	102.911362	1382.478638	329.726776	112.100540	1647.100708	416.619263	-147.557053	1124.110718	497.327637	300.715302	1128.481079	313.599884	-143.036423	879.516235	376.789886	329.839355	874.817139	347.226379	99.680450	1032.372192	-667.077637	161.879715	859.114563	-646.834167	-37.121872
330.640228	2.608014	934.974854	371.762634	189.848175	930.075256	442.534363	-26.385880	494.576385	494.743805	181.301971	481.272064	485.805542	-24.195608	78.153183	557.056763	154.541489	93.592072	384.153229	-58.315765	1402.187012	445.127228	239.510361	1400.355713	342.031311	102.870171	1382.492310	329.812195	112.068642	1647.111572	416.723785	-147.587601	1124.112549	497.352234	300.677887	1128.467529	313.689606	-143.076660	879.501770	376.882446	330.056946	874.811646	347.284607	99.701462	1032.387939	-667.056274	161.856552	859.099060	-646.768799	-37.129322
330.692719	2.584141	934.973206	371.803345	189.755188	930.035278	442.545258	-26.364744	494.553864	494.759674	181.285477	481.238220	485.781647	-24.156343	78.134895	557.341736	154.904129	93.797966	384.223236	-58.328438	1402.182007	445.179596	239.486816	1400.352539	342.099792	102.861435	1382.501099	329.890503	112.045197	1647.106201	416.798859	-147.582886	1124.091187	497.394592	300.669342	1128.467651	313.777069	-143.116714	879.483032	376.969055	330.075592	874.812500	347.340027	99.662567	1032.366821	-667.019653	161.872925	859.083252	-646.710938	-37.127014
330.731445	2.583974	934.980652	371.859558	189.763763	930.049927	442.567291	-26.337952	494.529572	494.742523	181.273926	481.258209	485.804199	-24.141729	78.120316	557.041138	154.428040	93.573547	384.301361	-58.359535	1402.175293	445.256439	239.484726	1400.370483	342.185852	102.846710	1382.504150	329.982605	112.029312	1647.111694	416.884705	-147.612259	1124.079224	497.464325	300.674011	1128.487671	313.864105	-143.141617	879.473694	377.038666	330.082214	874.821289	347.397064	99.661049	1032.378418	-666.997375	161.874557	859.067383	-646.652466	-37.124374
330.801697	2.576037	934.990417	371.878601	189.779999	930.076599	442.614319	-26.381184	494.533813	494.813263	181.280975	481.254486	485.830383	-24.184052	78.123405	557.364807	154.921646	93.767662	384.393463	-58.379868	1402.164917	445.326172	239.462906	1400.378174	342.257294	102.811966	1382.520752	330.072815	112.006813	1647.113037	416.975769	-147.608521	1124.071533	497.528351	300.683807	1128.504761	313.965515	-143.184143	879.452515	377.120605	330.079437	874.840210	347.443512	99.654282	1032.397095	-666.946838	161.887329	859.074768	-646.583435	-37.079464
330.841766	2.551123	934.985107	371.942749	189.784454	930.079651	442.656647	-26.391523	494.550354	494.799622	181.265060	481.280182	485.827057	-24.180676	78.124695	557.388489	154.917847	93.792358	384.481842	-58.403881	1402.151733	445.390533	239.439575	1400.388428	342.322693	102.776619	1382.531494	330.173096	111.976807	1647.116089	417.053925	-147.650192	1124.055176	497.591034	300.673126	1128.537231	314.042175	-143.188782	879.434265	377.202454	330.100250	874.838562	347.496613	99.639351	1032.396118	-666.888489	161.919968	859.086670	-646.498108	-37.074181
330.909882	2.550866	934.984375	372.006531	189.771729	930.073242	442.691528	-26.398252	494.548340	494.842010	181.220306	481.282898	485.839813	-24.183088	78.126915	557.370850	154.932343	93.786659	384.574585	-58.420139	1402.140869	445.486633	239.432205	1400.385742	342.404114	102.769585	1382.542725	330.344543	112.004738	1647.080078	417.152649	-147.669205	1124.016479	497.656158	300.669952	1128.535522	314.121277	-143.218704	879.422058	377.294495	330.119263	874.840332	347.572449	99.633873	1032.392944	-666.816284	161.958939	859.085938	-646.429565	-37.070580
330.972626	2.551695	934.993896	372.054535	189.782928	930.099609	442.712677	-26.423134	494.542206	494.877258	181.256805	481.301239	485.829651	-24.181767	78.135521	557.376770	154.938339	93.778053	384.671936	-58.457211	1402.125610	445.567841	239.406723	1400.390137	342.499054	102.735016	1382.533203	330.384033	111.946625	1647.135010	417.230743	-147.699051	1124.035156	497.774567	300.698822	1128.567627	314.224152	-143.234055	879.397278	377.607880	330.089172	874.684448	347.628967	99.630157	1032.411255	-666.766785	161.991180	859.087463	-646.325867	-37.080029
331.033722	2.544648	934.988525	372.140259	189.755066	930.088440	442.730560	-26.436203	494.563416	494.879089	181.217300	481.276245	485.842316	-24.195942	78.138618	557.377197	154.951248	93.776726	384.757935	-58.466320	1402.111572	445.642181	239.383286	1400.387451	342.584961	102.706696	1382.529175	330.493530	111.915199	1647.139771	417.308624	-147.722641	1124.011353	497.842896	300.717957	1128.557983	314.286591	-143.276794	879.390076	377.684784	330.099487	874.681885	347.692566	99.618835	1032.402344	-666.720398	162.022507	859.062073	-646.296692	-37.043503
331.095856	2.551137	934.985535	372.191162	189.752487	930.100342	442.757050	-26.441978	494.546478	494.881348	181.199387	481.281006	485.844177	-24.201815	78.132759	557.366089	154.935349	93.744896	384.832031	-58.457867	1402.112427	445.682037	239.405319	1400.387817	342.883575	102.536911	1382.483032	330.605927	111.898193	1647.154053	417.402893	-147.716507	1124.005981	497.888885	300.702118	1128.567383	314.375946	-143.293488	879.396912	377.737885	330.083923	874.689453	347.757324	99.610992	1032.407471	-666.649109	162.005661	859.065735	-646.211548	-37.017311
331.170746	2.546808	934.988586	372.247742	189.731293	930.108337	442.784607	-26.454502	494.544952	494.933746	181.181870	481.308441	485.834473	-24.202375	78.134560	557.380310	154.967407	93.768372	384.961365	-58.508507	1402.105469	445.781891	239.366226	1400.425659	342.783234	102.643524	1382.576538	330.773590	111.917152	1647.128052	417.504150	-147.725723	1124.010254	497.953125	300.699799	1128.559448	314.477631	-143.279388	879.390381	377.791565	330.084625	874.711853	347.828949	99.594223	1032.413330	-666.570007	162.024918	859.054993	-646.128723	-36.985943
331.239166	2.525264	935.015076	372.305450	189.721893	930.124390	442.820862	-26.455036	494.533234	494.931915	181.134201	481.297791	485.846771	-24.192007	78.125809	557.369812	154.920715	93.764053	385.059082	-58.523212	1402.119141	445.860291	239.334290	1400.410645	342.865173	102.644203	1382.567139	330.892792	111.902779	1647.141602	417.590820	-147.722260	1123.997925	498.027130	300.693329	1128.574097	314.555450	-143.304245	879.401978	377.853607	330.067200	874.707458	347.906677	99.580688	1032.435181	-666.499878	162.036194	859.044434	-646.027222	-36.973408
331.361664	2.348160	935.001648	372.589874	189.240112	929.936768	442.923492	-26.541924	494.573669	494.936493	181.062805	481.204010	485.902710	-24.203222	78.085457	557.352844	154.889740	93.718132	385.162994	-58.541096	1402.097900	445.942505	239.328674	1400.399292	342.974670	102.631432	1382.575562	331.017273	111.885834	1647.145874	417.677551	-147.748978	1123.970703	498.105743	300.676727	1128.577026	314.638885	-143.307068	879.380432	377.918701	330.052795	874.701782	348.059723	99.364281	1032.328735	-666.382690	162.082291	859.036621	-645.926575	-36.937332
331.353302	2.495915	935.010681	372.450623	189.691589	930.098816	442.856628	-26.458731	494.519440	495.048004	181.148575	481.283051	485.867920	-24.171549	78.051132	557.395386	154.924881	93.723511	385.229309	-58.517765	1402.078613	446.011841	239.345245	1400.386475	343.263123	102.480499	1382.512451	331.141357	111.868912	1647.154053	417.776581	-147.742172	1123.968872	498.184814	300.658356	1128.567749	314.724701	-143.310928	879.375122	377.972900	330.028229	874.683777	348.045166	99.560875	1032.420166	-666.291504	162.112183	859.026367	-645.801086	-36.914322
331.422516	2.501370	935.000916	372.520844	189.698303	930.093689	442.876617	-26.451815	494.468567	495.064362	181.135437	481.278748	485.872894	-24.187380	78.071861	557.404846	154.911911	93.726883	385.346039	-58.562809	1402.075073	446.141449	239.311722	1400.384766	343.161743	102.619926	1382.571899	331.199951	111.811005	1647.211914	417.862854	-147.742218	1123.970093	498.256531	300.644379	1128.520874	314.818451	-143.315353	879.352783	378.024719	330.002869	874.686584	348.116272	99.564156	1032.412842	-666.186035	162.100891	858.980103	-645.677551	-36.928131
331.482819	2.476202	935.028381	372.588104	189.657257	930.109741	442.903046	-26.460699	494.514496	495.084137	181.107117	481.266815	485.894592	-24.201160	78.074242	557.113831	154.555405	93.528221	385.461121	-58.582893	1402.065186	446.257996	239.278534	1400.375854	343.262390	102.586311	1382.574585	331.385681	111.852409	1647.177734	417.944611	-147.772705	1123.960083	498.327759	300.622101	1128.517700	314.880371	-143.319580	879.372559	377.829773	329.814575	874.894531	348.183746	99.536781	1032.434570	-666.316589	161.918259	859.098633	-645.608765	-36.939865
331.550446	2.451650	935.046387	372.649292	189.619720	930.107117	442.918518	-26.476641	494.515961	495.113007	181.101593	481.243195	485.889801	-24.201338	78.083778	557.374084	154.882690	93.694427	385.560028	-58.593792	1402.074463	446.355957	239.265579	1400.365967	343.360535	102.584068	1382.587524	331.513672	111.846649	1647.188721	418.043213	-147.758759	1123.963501	498.427216	300.606995	1128.510986	314.978424	-143.334900	879.358582	378.091492	329.751526	874.722717	348.262146	99.513771	1032.442505	-666.212097	161.888733	859.086731	-645.485535	-36.929497
331.635254	2.443529	935.061096	372.739288	189.600220	930.110107	443.006073	-26.549786	494.536804	495.105011	181.081024	481.230194	485.929199	-24.209181	78.124397	557.391296	154.901047	93.705116	385.671844	-58.594040	1402.085083	446.460571	239.257141	1400.358032	343.451599	102.580551	1382.584229	331.656219	111.827988	1647.190430	418.132141	-147.762863	1123.975098	498.498047	300.550873	1128.489502	315.046814	-143.333679	879.369446	378.132080	329.716370	874.708191	348.356659	99.504959	1032.451538	-665.864563	162.183212	858.956909	-645.320313	-36.887112
331.699066	2.411574	935.071350	372.820374	189.563705	930.100830	443.057922	-26.542423	494.545044	495.142639	181.043060	481.209198	485.936646	-24.228462	78.100388	557.392029	154.870712	93.662674	385.757111	-58.608421	1402.064941	446.561920	239.250763	1400.352783	343.561859	102.570114	1382.581787	331.727081	111.767761	1647.243896	418.210236	-147.770599	1123.981812	498.592499	300.550201	1128.460449	315.122101	-143.318420	879.372925	378.170013	329.670166	874.708618	348.433960	99.480568	1032.451782	-665.783203	162.204330	858.933044	-645.205505	-36.862938
331.754669	2.431729	935.091187	372.883575	189.529938	930.108154	443.065735	-26.514416	494.533661	495.166351	181.068024	481.214294	485.918640	-24.214754	78.079170	557.406616	154.882507	93.663078	385.840759	-58.623737	1402.065674	446.681488	239.246689	1400.342407	343.628601	102.564537	1382.586670	331.872223	111.746361	1647.253052	418.288818	-147.782394	1123.979248	498.660583	300.511383	1128.449951	315.199219	-143.340805	879.360046	378.200775	329.637604	874.701477	348.506287	99.478745	1032.465698	-665.950989	161.996902	859.041748	-645.131958	-36.857315
331.849182	2.408277	935.097412	372.983856	189.520920	930.105347	443.126343	-26.529821	494.541687	495.183838	181.031067	481.190887	485.922913	-24.215719	78.079292	557.136902	154.506531	93.490150	385.931824	-58.619946	1402.067017	446.766083	239.252426	1400.329712	343.743042	102.570671	1382.584351	332.018097	111.750336	1647.267578	418.373993	-147.782272	1123.970703	498.748474	300.485809	1128.452515	315.271362	-143.330902	879.363953	378.238007	329.587982	874.714661	348.602661	99.467400	1032.467285	-665.834717	162.024841	859.050415	-644.996094	-36.838764
331.886383	2.375950	935.117310	373.058533	189.500504	930.104980	443.172974	-26.546263	494.533417	495.194244	181.023941	481.193726	485.937805	-24.220036	78.081284	557.134827	154.523788	93.507164	386.027405	-58.632778	1402.065796	446.876434	239.245377	1400.338989	343.845367	102.570633	1382.587158	332.240265	111.780609	1647.247803	418.461487	-147.789948	1123.981445	498.819336	300.436493	1128.431885	315.357971	-143.325439	879.368408	378.274628	329.541412	874.716919	348.676239	99.448540	1032.477417	-665.747864	162.045746	859.031250	-644.866455	-36.834911
331.986481	2.370442	935.114258	373.139099	189.486130	930.093506	443.179688	-26.540592	494.549072	495.219208	181.038589	481.200470	485.886261	-24.212160	78.085144	557.151550	154.540558	93.510773	386.116302	-58.637924	1402.062622	446.984131	239.245880	1400.340454	343.945740	102.569107	1382.599121	332.396912	111.777275	1647.256348	418.526550	-147.761734	1123.977783	498.898834	300.422760	1128.404175	315.399109	-143.351227	879.369873	378.306763	329.469269	874.706604	348.770721	99.441933	1032.470215	-665.658813	162.064056	859.041199	-644.740295	-36.820648
332.049622	2.369610	935.123108	373.212402	189.484955	930.094971	443.243683	-26.539795	494.544098	495.298798	181.063232	481.218842	485.933105	-24.224600	78.048683	557.168884	154.554443	93.509010	386.210266	-58.631695	1402.053955	447.097992	239.233002	1400.350220	344.046875	102.554352	1382.607422	332.575714	111.769478	1647.263672	418.610992	-147.753738	1123.965332	498.994049	300.389771	1128.417725	315.463959	-143.331573	879.365723	378.359711	329.416473	874.725769	348.852295	99.442154	1032.475830	-665.549805	162.086594	859.038513	-644.585266	-36.796082
332.152008	2.379810	935.147644	373.292511	189.462097	930.098572	443.251007	-26.533127	494.527893	495.300293	181.046127	481.203125	485.933563	-24.228662	78.042130	557.171387	154.541504	93.499695	386.305542	-58.639523	1402.053101	447.199097	239.236450	1400.354248	344.159546	102.578094	1382.616577	332.755615	111.798485	1647.252686	418.701080	-147.739975	1123.959717	499.073151	300.379303	1128.410034	315.517700	-143.324600	879.391785	378.388641	329.363251	874.731384	348.942749	99.447311	1032.489380	-665.457642	162.143738	859.062195	-644.463440	-36.753513
332.210724	2.376706	935.162720	373.355865	189.455933	930.107788	443.273071	-26.514996	494.511597	495.342041	181.046906	481.223358	485.943451	-24.218674	78.030876	557.184082	154.558548	93.502464	386.401306	-58.624825	1402.039917	447.293823	239.237595	1400.357300	344.253662	102.588005	1382.603149	332.945007	111.824074	1647.252197	418.772583	-147.738373	1123.944580	499.122498	300.336029	1128.395142	315.565155	-143.295547	879.403198	378.433655	329.313141	874.736267	349.023193	99.441734	1032.502319	-665.370972	162.152359	859.055481	-644.333923	-36.726513
332.301849	2.375734	935.164673	373.434082	189.448929	930.110535	443.296509	-26.534887	494.489014	495.360107	181.001495	481.207336	485.981384	-24.249537	78.031822	557.143433	154.505997	93.463158	386.496887	-58.645721	1402.010986	447.413391	239.209778	1400.348999	344.349915	102.560860	1382.595947	333.154724	111.865990	1647.254517	418.865143	-147.716415	1123.929565	499.225952	300.331635	1128.385620	315.593872	-143.261230	879.404358	378.467590	329.267273	874.751038	349.110168	99.436668	1032.504761	-665.247009	162.194672	859.055237	-644.163513	-36.696041
332.405792	2.378751	935.166260	373.527191	189.452423	930.100281	443.301544	-26.516493	494.461700	495.413574	181.021347	481.188751	485.971924	-24.248611	78.007408	557.154053	154.550598	93.447762	386.592010	-58.658470	1401.982056	447.498444	239.212372	1400.343872	344.426208	102.556572	1382.569214	333.396851	111.904808	1647.266113	418.936005	-147.687042	1123.891846	499.302582	300.284698	1128.388550	315.613831	-143.271454	879.426575	378.524841	329.206665	874.743103	349.211792	99.445343	1032.500366	-665.156799	162.226578	859.056946	-644.017334	-36.680000
332.521271	2.386490	935.167542	373.599945	189.461975	930.113647	443.353607	-26.561172	494.458557	495.465454	181.033783	481.190216	485.991791	-24.259033	77.999680	557.234253	154.620163	93.500381	386.659607	-58.707466	1401.959839	447.567535	239.218582	1400.344360	344.491211	102.549034	1382.564819	333.652588	111.952789	1647.286255	419.014252	-147.682236	1123.859375	499.384155	300.273254	1128.403809	315.629730	-143.240799	879.428772	378.575958	329.148285	874.770813	349.324799	99.442497	1032.508789	-665.019226	162.247437	859.048523	-643.877563	-36.659210
332.600159	2.381607	935.190063	373.689789	189.437393	930.125427	443.358948	-26.600090	494.433685	495.501953	181.022919	481.183380	485.979767	-24.265957	77.995003	557.175964	154.575546	93.456497	386.684814	-58.724449	1401.921265	447.632111	239.215134	1400.378540	344.558502	102.517189	1382.551392	333.958801	111.953400	1647.309082	419.070190	-147.654037	1123.824097	499.480316	300.254181	1128.429810	315.638367	-143.228989	879.460022	378.624054	329.090302	874.797180	349.418610	99.432045	1032.526245	-664.940247	162.256470	859.034058	-643.744751	-36.654388
332.728424	2.419128	935.196472	373.779053	189.448669	930.141479	443.354156	-26.594784	494.415131	495.551178	181.046829	481.215240	485.980591	-24.273817	77.975220	557.210388	154.576813	93.466805	386.711395	-58.732883	1401.893311	447.678436	239.225494	1400.424072	344.615173	102.517761	1382.522217	334.257568	112.095726	1647.383057	419.139038	-147.655243	1123.799438	499.562714	300.235809	1128.450928	315.642822	-143.219025	879.468445	378.701874	329.021820	874.822815	349.522980	99.451965	1032.537354	-664.810974	162.292221	859.031982	-643.623474	-36.614212
332.886871	2.446768	935.210144	373.912933	189.436600	930.146179	443.389069	-26.617170	494.402161	495.640686	181.074402	481.225250	485.988708	-24.278641	77.966324	557.216003	154.553635	93.444550	386.736359	-58.751259	1401.904541	447.728882	239.228119	1400.464233	344.636536	102.522835	1382.524292	334.633087	112.177948	1647.438354	419.222321	-147.644684	1123.782349	499.671021	300.253998	1128.487915	315.647888	-143.213455	879.504150	378.789673	328.980011	874.863403	349.661530	99.466454	1032.546143	-664.659241	162.305527	859.027283	-643.401428	-36.620144
333.042236	2.468982	935.238098	374.031830	189.485229	930.189026	443.417023	-26.671984	494.392792	495.639618	181.085831	481.201874	486.049316	-24.306717	77.943100	557.241577	154.593475	93.446037	386.726135	-58.783443	1401.926270	447.727234	239.254791	1400.485596	344.644531	102.519058	1382.512695	335.087494	112.214272	1647.482422	419.302277	-147.643295	1123.797729	499.755005	300.234467	1128.505249	315.670288	-143.198227	879.562073	378.872345	328.922974	874.877441	349.794495	99.493645	1032.581543	-664.527771	162.316483	859.018005	-643.271606	-36.582279
333.196075	2.485767	935.266235	374.189728	189.480698	930.213379	443.451111	-26.732025	494.370728	495.732086	181.144485	481.228058	486.086456	-24.351461	77.913315	557.306702	154.665344	93.470833	386.690277	-58.813938	1401.952637	447.714386	239.290115	1400.535034	344.648804	102.539383	1382.515503	335.541016	112.342812	1647.578613	419.363007	-147.619949	1123.812378	499.838409	300.208160	1128.552124	315.614258	-143.137085	879.645813	378.973419	328.867584	874.910767	349.945099	99.503410	1032.607544	-664.371460	162.341431	859.010071	-643.089966	-36.582600
333.373047	2.497035	935.266174	374.326294	189.477570	930.223511	443.414398	-26.749731	494.316132	495.749573	181.160828	481.208740	486.090118	-24.371115	77.913155	557.826904	155.201874	93.662819	386.662506	-58.800278	1401.993408	447.676605	239.325958	1400.577759	344.640747	102.546753	1382.531982	336.083923	112.422867	1647.665771	419.454865	-147.646851	1123.886841	499.926697	300.232361	1128.609863	315.707184	-143.122314	879.723755	379.107788	328.808624	874.941467	350.097778	99.502403	1032.612549	-664.212708	162.351471	858.974487	-642.911987	-36.569569
333.578461	2.545198	935.280701	374.508209	189.500854	930.269653	443.424286	-26.811392	494.277740	495.835571	181.183807	481.178162	486.122894	-24.424128	77.867958	557.554993	154.935272	93.577415	386.577240	-58.798885	1402.044800	447.595276	239.361496	1400.622314	344.604370	102.567169	1382.548706	336.664398	112.495064	1647.760986	419.519653	-147.591614	1123.927246	499.978027	300.217529	1128.648926	315.579254	-143.047165	879.864807	379.265991	328.974579	874.946411	350.279205	99.523918	1032.642944	-664.048767	162.352097	858.953186	-642.752075	-36.544884
333.774628	2.558257	935.308228	374.655579	189.553650	930.312866	443.411499	-26.881474	494.249207	495.861938	181.189926	481.180511	486.152344	-24.466406	77.848709	557.272034	154.588501	93.406441	386.480042	-58.803654	1402.128174	447.480225	239.424072	1400.705078	344.554535	102.594528	1382.584106	337.295593	112.571426	1647.861816	419.583649	-147.558777	1124.005859	500.045227	300.253143	1128.742554	315.506958	-142.971161	880.026184	379.421967	328.963593	874.996948	350.448547	99.547264	1032.678589	-663.882324	162.365280	858.924377	-642.588379	-36.531921
333.982758	2.543054	935.337280	374.827423	189.545471	930.340942	443.373413	-26.908100	494.214447	495.907837	181.244507	481.163147	486.166840	-24.496387	77.822372	557.571106	154.931244	93.534714	386.355560	-58.787994	1402.214966	447.364258	239.488892	1400.797729	344.516907	102.595573	1382.633423	337.973755	112.663094	1648.005249	419.625763	-147.527847	1124.093384	500.099335	300.269135	1128.869263	315.442566	-142.951447	880.189331	379.612823	328.933960	875.038025	350.617584	99.539795	1032.706177	-663.676636	162.426056	858.898987	-642.411987	-36.516926
334.224884	2.561250	935.366760	375.030731	189.513611	930.358643	443.397766	-26.994713	494.197906	495.921661	181.232086	481.155121	486.206604	-24.568741	77.833580	557.560547	154.908279	93.532669	386.230286	-58.764038	1402.350220	447.213531	239.543152	1400.893066	344.467285	102.602509	1382.727417	338.691925	112.735634	1648.115967	419.677490	-147.475098	1124.223511	500.184814	300.364899	1129.022705	315.390717	-142.936523	880.373657	379.810699	328.714325	875.136658	350.799561	99.548233	1032.727661	-663.480530	162.400589	858.875427	-642.253906	-36.517502
334.427429	2.589464	935.410461	375.165283	189.570435	930.429443	443.388306	-27.023460	494.167114	496.013794	181.320908	481.164124	486.200500	-24.612341	77.815056	557.623047	154.957718	93.550262	386.079712	-58.702194	1402.494751	447.004364	239.632294	1400.995239	344.617615	102.453995	1382.761230	339.427673	112.820251	1648.247192	419.696167	-147.423431	1124.361694	500.172668	300.410126	1129.171265	315.246735	-142.916077	880.593079	380.030731	328.893799	875.140564	350.958008	99.576530	1032.785034	-663.289063	162.398483	858.850098	-642.066040	-36.541962
334.689545	2.635454	935.450073	375.326935	189.629303	930.482910	443.410583	-27.072872	494.139587	496.035370	181.332352	481.146729	486.257172	-24.615086	77.815483	557.292480	154.477798	93.345886	386.041962	-58.688560	1402.658325	446.874207	239.667389	1401.102661	344.328247	102.637573	1382.926880	340.187256	112.923843	1648.382568	419.715424	-147.395752	1124.515503	500.168518	300.502960	1129.302124	315.070679	-142.871643	880.828491	380.249664	328.882507	875.188904	351.130920	99.627708	1032.830200	-663.090271	162.431046	858.815918	-641.893250	-36.524929
334.885529	2.639448	935.533325	375.460815	189.676407	930.489502	443.427124	-27.052116	494.095337	496.070374	181.386703	481.095459	486.237854	-24.647377	77.792389	557.311768	154.514786	93.320305	385.945709	-58.629105	1402.798828	446.721069	239.769623	1401.215454	344.269257	102.700218	1383.026489	340.968170	113.020645	1648.490479	419.700165	-147.368912	1124.682251	500.199097	300.649384	1129.422485	314.889130	-142.875198	881.024536	380.435913	328.725372	875.234619	351.274567	99.696625	1032.872681	-662.944885	162.440979	858.773254	-641.749329	-36.517902
335.115662	2.661510	935.612915	375.593872	189.694504	930.506897	443.443329	-27.030949	494.069458	496.141113	181.504578	481.060120	486.260559	-24.656866	77.778099	557.763489	154.996414	93.532845	385.850708	-58.529819	1402.952881	446.578796	239.897980	1401.298096	344.203186	102.759903	1383.124878	341.736359	113.117928	1648.607910	419.668243	-147.387589	1124.856445	500.187073	300.811615	1129.548584	314.700867	-142.867859	881.238525	380.632263	328.758087	875.242371	351.421265	99.755447	1032.918457	-662.698242	162.564407	858.760681	-641.559204	-36.470848
335.340393	2.693485	935.667297	375.720337	189.755325	930.524353	443.464417	-27.040682	494.043427	496.216431	181.503220	481.092163	486.235870	-24.664888	77.745026	557.347351	154.588226	93.325935	385.794708	-58.460079	1403.099976	446.442535	239.984085	1401.402100	344.151642	102.814377	1383.236450	342.509491	113.237328	1648.747192	419.585571	-147.413727	1125.035767	500.152374	300.928162	1129.695679	314.497620	-142.870285	881.450989	380.840973	328.810211	875.270142	351.561615	99.826485	1032.952148	-662.460510	162.695175	858.776306	-641.392822	-36.413113
335.544067	2.737547	935.735352	375.801147	189.815964	930.600830	443.533295	-27.053629	494.012756	496.277771	181.478470	481.132477	486.258179	-24.711945	77.769310	557.550415	154.786163	93.502090	385.756317	-58.370049	1403.272705	446.325500	240.068787	1401.542480	344.110992	102.841171	1383.402954	343.293854	113.315308	1648.893555	419.487671	-147.382111	1125.215454	500.048492	301.017883	1129.823730	314.190094	-142.876709	881.675781	380.765839	328.880493	875.488586	351.689697	99.874443	1033.023926	-662.445801	162.497543	858.741699	-641.288513	-36.470249
335.734711	2.845101	935.794739	375.838989	189.969482	930.696777	443.596130	-27.070549	493.983734	496.335754	181.412628	481.201965	486.281952	-24.734379	77.722351	557.562378	154.792145	93.531082	385.744415	-58.276459	1403.429932	446.230164	240.187347	1401.651978	344.083069	102.875603	1383.549561	344.046844	113.371986	1649.027222	419.335754	-147.419601	1125.379883	499.920471	301.105011	1129.975342	313.924164	-142.957993	881.886475	380.953766	329.105957	875.479126	351.793030	99.983688	1033.101929	-662.136902	162.709610	858.822937	-641.094543	-36.380577
335.947449	2.916795	935.848999	375.932159	190.052658	930.750366	443.662018	-27.057903	493.965912	496.492340	181.446793	481.278259	486.281250	-24.755909	77.709496	557.603821	154.821960	93.540421	385.726624	-58.143459	1403.567139	446.089111	240.338135	1401.772217	344.298431	102.786659	1383.613525	344.782898	113.580414	1649.220215	419.173615	-147.453445	1125.569092	499.881744	301.291443	1130.110840	313.760712	-143.054245	882.070374	381.346039	329.175262	875.312378	351.905457	100.067337	1033.154053	-661.993164	162.723175	858.834106	-640.953613	-36.364029
336.150787	2.991205	935.886292	376.040161	190.169662	930.776733	443.700256	-27.040535	493.966553	496.651215	181.553909	481.326447	486.267731	-24.771425	77.709106	557.928284	155.290787	93.653908	385.746277	-58.015709	1403.700073	446.016418	240.484314	1401.856934	344.322998	102.899902	1383.730957	345.547882	113.686630	1649.304932	418.978027	-147.468491	1125.741577	499.813660	301.525146	1130.230347	313.464966	-143.164001	882.281799	381.468994	329.134155	875.337402	352.030243	100.172546	1033.184204	-661.867493	162.764252	858.794983	-640.830505	-36.359081
336.500977	2.763024	935.922852	376.580688	189.366470	930.481506	443.855194	-27.148127	493.963623	496.754486	181.545761	481.178406	486.325226	-24.800514	77.670013	557.897888	155.297440	93.659515	385.821808	-57.911797	1403.843262	445.950836	240.665802	1401.913330	344.355347	103.034569	1383.845825	346.316040	113.781219	1649.371826	418.782745	-147.471451	1125.894531	499.691559	301.699127	1130.296753	313.126617	-143.282074	882.492310	381.608398	329.484161	875.287842	352.342407	99.877800	1033.041260	-661.760010	162.759384	858.767639	-640.706421	-36.347477
336.562195	3.112753	935.953979	376.245239	190.340469	930.793518	443.812561	-27.042311	493.885315	496.977264	181.708801	481.335693	486.312897	-24.825251	77.644791	557.779663	155.221146	93.546661	385.873688	-57.765366	1403.994629	445.867645	240.857147	1401.962524	344.386719	103.155441	1383.949097	347.019348	113.892868	1649.445557	418.558594	-147.417023	1126.029419	499.596771	301.938080	1130.375732	312.573517	-143.330978	882.708984	381.714539	329.691071	875.295959	352.270081	100.354828	1033.222412	-661.805542	162.580246	858.673340	-640.645264	-36.415646
336.724396	3.212580	935.975464	376.294312	190.530609	930.860657	443.832458	-27.020914	493.819946	497.053802	181.729965	481.360596	486.333801	-24.844141	77.560677	558.061279	155.453766	93.643158	385.990021	-57.650928	1404.136353	445.822327	241.008606	1402.016235	344.210693	103.439575	1384.134766	347.796692	113.999336	1649.483032	418.393616	-147.377045	1126.156372	499.489014	302.124634	1130.462891	312.201721	-143.454300	882.927246	381.796967	329.891418	875.317810	352.365814	100.473343	1033.267212	-661.531006	162.786301	858.707092	-640.470520	-36.321331
336.912842	3.301777	936.004639	376.349731	190.578125	930.893433	443.864136	-26.996437	493.775177	497.113739	181.717819	481.382385	486.352234	-24.888401	77.526131	557.987915	155.341003	93.613632	386.047058	-57.507309	1404.291382	445.755493	241.182678	1402.098633	344.249390	103.575813	1384.294556	348.566620	114.075592	1649.558350	418.221344	-147.332413	1126.304932	499.356598	302.301056	1130.527100	311.840668	-143.578384	883.160095	381.616119	330.116943	875.519409	352.486481	100.537910	1033.298340	-661.466492	162.662842	858.674255	-640.371216	-36.360981
337.106293	3.401729	936.032532	376.446594	190.644669	930.918701	443.862366	-26.965664	493.742310	497.161133	181.699524	481.398865	486.382446	-24.902140	77.501480	558.032288	155.361496	93.615494	386.099213	-57.352097	1404.433472	445.692688	241.376343	1402.165894	344.274414	103.694687	1384.440430	349.291504	114.157944	1649.623657	418.018219	-147.309814	1126.475220	499.315918	302.574219	1130.623901	311.427979	-143.678192	883.443848	381.870911	330.298676	875.404724	352.620758	100.623306	1033.324341	-661.340149	162.697556	858.668884	-640.283508	-36.317280
337.341980	3.521976	936.078064	376.556610	190.736649	930.942566	443.858765	-26.922029	493.693420	497.242737	181.767059	481.369812	486.379700	-24.920824	77.473030	557.816895	155.143738	93.523483	386.182281	-57.165882	1404.597168	445.624420	241.596848	1402.207520	344.303040	103.856201	1384.552490	350.004730	114.254021	1649.675781	417.846344	-147.296021	1126.648560	499.239197	302.843079	1130.717285	311.238098	-143.928055	883.660889	381.877289	330.528839	875.431885	352.781036	100.741325	1033.358032	-661.231812	162.646210	858.646912	-640.161621	-36.336929
337.532074	3.625768	936.139160	376.656860	190.791763	930.940308	443.853394	-26.875202	493.655701	497.306366	181.904205	481.350250	486.361694	-24.935925	77.454826	557.824463	155.165359	93.490685	386.227539	-56.965870	1404.771729	445.584320	241.838715	1402.262329	344.338165	104.030296	1384.672852	350.759918	114.348129	1649.723999	417.633087	-147.243729	1126.829712	499.181610	303.176788	1130.785889	310.656921	-144.009735	883.940247	381.833954	330.792480	875.470581	352.907562	100.857368	1033.385376	-661.068298	162.713989	858.636658	-640.039917	-36.309212
337.749847	3.741471	936.208618	376.776611	190.906052	930.965576	443.862823	-26.856190	493.671326	497.320129	181.966446	481.310242	486.368988	-24.934542	77.469955	557.829895	155.051971	93.449974	386.322754	-56.734039	1404.941162	445.523163	242.101547	1402.324341	344.382965	104.231644	1384.805908	351.471466	114.469002	1649.790649	417.477081	-147.216675	1127.049316	499.120758	303.546478	1130.868652	310.319946	-144.157822	884.200562	381.796753	331.092651	875.537781	353.070282	100.995018	1033.431641	-660.741760	162.998642	858.694702	-639.865601	-36.211021
337.965729	3.850574	936.258911	376.912689	190.957123	930.975952	443.850281	-26.830734	493.642761	497.359924	182.077271	481.278503	486.354553	-24.945543	77.483681	557.877136	155.277100	93.497650	386.393860	-56.483673	1405.136108	445.488007	242.352524	1402.400757	344.438507	104.423286	1384.942871	352.163849	114.567863	1649.853394	417.305756	-147.168335	1127.244385	499.033539	303.900085	1130.966675	309.961578	-144.348312	884.496460	381.703766	331.379883	875.641602	353.228577	101.099380	1033.460327	-660.741028	162.771011	858.619507	-639.783752	-36.282036
338.143341	3.969558	936.337463	377.003937	191.036346	931.006287	443.869507	-26.775049	493.615540	497.375946	182.162323	481.267273	486.358246	-24.945881	77.488770	558.090820	155.479218	93.559792	386.503082	-56.216133	1405.344482	445.478851	242.631027	1402.502930	344.526672	104.623680	1385.150269	352.872070	114.663605	1649.922607	417.123199	-147.136063	1127.505737	498.962799	304.296265	1131.076660	309.585693	-144.561096	884.825378	381.602783	331.699554	875.765625	353.371582	101.221275	1033.514282	-660.598206	162.820587	858.618286	-639.674377	-36.236851
338.306854	4.113796	936.430664	377.116760	191.106812	931.056335	443.871613	-26.734316	493.631775	497.383392	182.252136	481.271851	486.374298	-24.951439	77.494476	558.071472	155.460648	93.596718	386.618805	-55.945766	1405.544434	445.492126	242.919907	1402.650513	344.614319	104.857765	1385.337769	353.584717	114.755463	1650.025635	416.941376	-147.118622	1127.731445	498.916351	304.737762	1131.231934	309.191437	-144.764343	885.181274	381.478638	332.036591	875.915344	353.519623	101.349915	1033.585571	-660.448120	162.829788	858.634583	-639.586975	-36.204983
338.493286	4.248501	936.519897	377.230621	191.136444	931.077759	443.858490	-26.671951	493.608002	497.390167	182.293228	481.284180	486.357971	-24.961603	77.484238	557.900391	155.159454	93.526543	386.750549	-55.651493	1405.770752	445.544312	243.213120	1402.752930	344.729187	105.119751	1385.531128	354.271912	114.875160	1650.096191	416.791046	-147.107391	1127.997070	498.789490	305.150665	1131.322754	308.872620	-144.965485	885.538452	381.074982	332.404236	876.237915	353.673462	101.467979	1033.639771	-660.307190	162.824097	858.620667	-639.491638	-36.202671
338.642548	4.405932	936.604187	377.323669	191.278259	931.105103	443.833374	-26.619947	493.575012	497.435394	182.423691	481.271027	486.353729	-24.964769	77.462318	558.081848	155.478638	93.608299	386.907776	-55.316265	1405.981812	445.625092	243.513657	1402.820190	344.826843	105.408211	1385.734131	354.958374	115.005531	1650.140137	416.693024	-147.042236	1128.259277	498.769928	305.627594	1131.413452	308.514557	-145.142746	885.891357	381.118622	332.753082	876.217957	353.798340	101.646286	1033.694580	-660.162720	162.872559	858.589905	-639.384155	-36.195358
338.777039	4.563264	936.680725	377.404816	191.395920	931.134460	443.822266	-26.589396	493.569458	497.461700	182.505280	481.229187	486.399933	-24.976814	77.454765	558.017273	155.291290	93.539696	387.061462	-54.983463	1406.212891	445.710114	243.860062	1402.880005	344.943481	105.714287	1385.917358	355.624634	115.136841	1650.206787	416.600342	-146.956528	1128.539063	498.706512	306.057648	1131.457520	308.162354	-145.354340	886.286682	380.896942	333.155182	876.346558	353.913788	101.807014	1033.746948	-660.018494	162.886948	858.565308	-639.269653	-36.199390
338.913727	4.686616	936.772888	377.501434	191.537888	931.124451	443.802155	-26.542387	493.586212	497.491974	182.656662	481.233917	486.419495	-25.041945	77.469994	558.121460	155.616165	93.596771	387.224579	-54.671951	1406.427979	445.831940	244.171387	1402.972168	345.047150	106.042397	1386.085449	356.291138	115.277008	1650.256714	416.529785	-146.921722	1128.860718	498.633728	306.497192	1131.508545	307.836182	-145.601410	886.675598	380.660248	333.540131	876.455750	354.024597	101.994148	1033.785645	-659.868835	162.933533	858.545288	-639.170044	-36.204056
339.017303	4.931271	936.822083	377.531921	191.770508	931.200928	443.693481	-26.435339	493.541748	497.546051	182.759247	481.245636	486.389343	-25.025745	77.452057	558.147461	155.619232	93.616257	387.419006	-54.288002	1406.650635	445.984192	244.498077	1403.047363	345.180359	106.365265	1386.260132	356.928467	115.422195	1650.332764	416.485046	-146.830582	1129.141602	498.522797	306.930237	1131.560303	307.542816	-145.835892	887.085449	380.141388	333.813354	876.815857	354.114502	102.212135	1033.850220	-659.702942	162.948349	858.530884	-639.055908	-36.207909
339.162720	5.210272	936.895752	377.563934	192.041824	931.267761	443.628876	-26.352114	493.533325	497.535278	182.803558	481.257355	486.386444	-25.040819	77.449783	558.165649	155.640839	93.648293	387.583649	-53.864689	1406.836792	446.125916	244.833374	1403.154175	345.303619	106.694557	1386.475464	357.561005	115.571983	1650.399170	416.463043	-146.749603	1129.443115	498.436096	307.381134	1131.635010	307.261566	-146.094971	887.499146	380.124146	334.420013	876.777710	354.226440	102.483841	1033.921631	-659.546509	162.954773	858.556396	-638.952576	-36.174164
339.261444	5.519741	936.955933	377.544617	192.384308	931.326965	443.534241	-26.206493	493.491943	497.556671	182.882996	481.303589	486.367737	-25.022335	77.457924	558.098877	155.551102	93.627907	387.784210	-53.479252	1407.065796	446.289612	245.202271	1403.238525	345.448822	107.040398	1386.668091	358.202393	115.755219	1650.451904	416.453857	-146.588165	1129.707642	498.334869	307.817902	1131.682983	306.976929	-146.346832	887.936279	379.822510	334.852814	876.901672	354.298981	102.800392	1033.983032	-659.384460	162.968155	858.578796	-638.814941	-36.159676
339.515961	5.534524	937.023010	377.798950	191.855362	931.001099	443.565308	-26.194019	493.497955	497.456451	182.875870	481.178253	486.414459	-25.028158	77.425400	558.043213	155.504410	93.620766	388.002838	-53.035583	1407.261841	446.477264	245.582291	1403.248657	345.593994	107.428452	1386.799194	358.829224	115.949295	1650.475708	416.494324	-146.457626	1129.955444	498.277496	308.267639	1131.678589	306.735931	-146.565094	888.335938	379.476166	335.121826	877.032715	354.483429	102.779076	1033.841431	-659.258301	163.032547	858.556641	-638.763550	-36.124931
339.660034	5.692800	937.084106	377.847748	191.808670	930.807190	443.561279	-26.123459	493.487732	497.419403	182.918106	481.086456	486.463196	-25.046108	77.425438	557.826294	155.313400	93.516190	388.236084	-52.590836	1407.433350	446.674957	246.009171	1403.236450	345.753174	107.833549	1386.912598	359.447693	116.262444	1650.553955	416.553558	-146.340118	1130.221924	498.177612	308.803375	1131.613770	306.517731	-146.792786	888.711792	379.115723	335.603424	877.111633	354.562744	102.977287	1033.768311	-659.075684	163.084671	858.520203	-638.655029	-36.096649
339.783875	5.851100	937.133484	377.852814	191.891815	930.627686	443.542023	-26.072027	493.482483	497.389526	182.988968	481.014191	486.471191	-25.060661	77.394707	557.807678	155.356567	93.497330	388.510223	-52.152920	1407.591553	446.841095	246.438370	1403.209717	345.844879	108.209549	1387.016602	360.002167	116.520355	1650.582031	416.595734	-146.253082	1130.460693	498.037201	309.302216	1131.491089	306.336212	-147.036148	889.050659	378.786194	336.296417	877.106750	354.612885	103.222549	1033.697266	-658.730835	163.393555	858.562622	-638.514221	-35.978985
339.793121	6.298724	937.156555	377.641357	192.750198	930.837952	443.448425	-25.894691	493.385803	497.474518	183.201126	481.116058	486.430389	-25.069048	77.351822	557.815247	155.386292	93.483253	388.721069	-51.692123	1407.720825	446.994537	246.885193	1403.135498	346.080017	108.676003	1387.117432	360.566895	116.765694	1650.610107	416.644928	-146.131531	1130.686523	497.924896	309.868042	1131.408569	306.161163	-147.301346	889.368652	378.369812	336.781189	877.134033	354.617584	103.739662	1033.824219	-658.583618	163.458115	858.566895	-638.442505	-35.941830
339.902130	6.546716	937.196106	377.644867	192.983734	930.791138	443.420288	-25.810053	493.373718	497.435974	183.227844	481.114838	486.439697	-25.080042	77.365723	557.777771	155.347305	93.499031	389.028931	-51.208607	1407.843384	447.182404	247.348618	1403.097168	346.251770	109.107941	1387.228882	361.103058	116.930183	1650.600098	416.714417	-146.031723	1130.890869	497.826233	310.388916	1131.311890	306.000488	-147.537048	889.684570	377.969879	337.267487	877.143005	354.698944	104.019562	1033.819946	-658.441345	163.469894	858.575134	-638.340088	-35.927746
340.020905	6.898149	937.220947	377.616058	193.398010	930.848083	443.330658	-25.648081	493.334900	497.471375	183.317932	481.186035	486.411346	-25.078669	77.334564	557.752258	155.381577	93.566658	389.354645	-50.717125	1407.956543	447.367676	247.802719	1403.053345	346.398926	109.539291	1387.343872	361.647888	117.206474	1650.627319	416.788971	-145.895767	1131.048340	497.692871	310.864594	1131.230225	305.870270	-147.809723	889.990906	377.536011	337.773865	877.166382	354.790436	104.371315	1033.864136	-658.473999	163.224701	858.511963	-638.311523	-35.963947
340.158844	7.240853	937.244202	377.606781	193.709000	930.850098	443.307983	-25.510424	493.341309	497.524567	183.437317	481.245544	486.416260	-25.088747	77.340462	557.747864	155.312439	93.561050	389.665497	-50.195721	1408.038208	447.550934	248.282639	1402.977661	346.565826	109.995438	1387.434570	362.162872	117.514870	1650.649658	416.883392	-145.741547	1131.228516	497.626556	311.413971	1131.100830	305.752563	-148.070724	890.284607	377.065002	338.065796	877.209473	354.886658	104.700706	1033.877808	-658.304321	163.242966	858.530151	-638.227112	-35.944786
340.223389	7.551097	937.298401	377.557098	194.220261	930.924255	443.269348	-25.352636	493.349976	497.618683	183.656601	481.273224	486.392090	-25.097939	77.354820	557.774719	155.404556	93.561340	390.015686	-49.671085	1408.116577	447.796326	248.792603	1402.880615	346.739899	110.487450	1387.493530	362.648010	117.868683	1650.652588	417.014008	-145.573334	1131.401978	497.500671	312.035492	1130.933960	305.682220	-148.298676	890.563904	376.650360	338.513123	877.206360	354.967865	105.079201	1033.946289	-658.160339	163.274979	858.512634	-638.126526	-35.933186
340.298126	7.870692	937.351807	377.507690	194.630936	930.933594	443.211639	-25.172401	493.348541	497.710144	183.931717	481.277740	486.382141	-25.094488	77.361374	557.799011	155.490829	93.556717	390.407166	-49.130344	1408.167480	448.015961	249.319870	1402.723877	346.887207	111.016060	1387.553467	363.126160	118.237770	1650.662598	417.162506	-145.381607	1131.556274	497.384338	312.611847	1130.754883	305.645111	-148.485687	890.802734	376.241241	339.061371	877.164307	355.047089	105.450073	1033.980103	-658.017700	163.341660	858.485657	-638.041443	-35.879272
340.405670	8.162580	937.377930	377.472473	195.123016	930.920837	443.164398	-24.987839	493.356018	497.823364	184.201416	481.267548	486.386627	-25.068869	77.365593	557.864441	155.567902	93.474365	390.790100	-48.584881	1408.236694	448.225922	249.828003	1402.579712	347.074768	111.540962	1387.597168	363.578003	118.634773	1650.673340	417.300568	-145.115921	1131.661987	497.236450	313.192169	1130.568604	305.580719	-148.677811	891.035095	375.802643	339.773010	877.066345	355.119965	105.848099	1033.987915	-657.892517	163.377136	858.461304	-637.975525	-35.861118
340.586426	8.269381	937.431213	377.648865	195.022766	930.718750	443.141113	-24.865614	493.350830	497.924042	184.456741	481.239197	486.407227	-25.048168	77.355751	557.943115	155.641205	93.488396	391.178192	-48.021099	1408.286987	448.455261	250.360397	1402.473022	347.249329	112.049049	1387.627563	364.031219	119.050789	1650.677002	417.478088	-144.860916	1131.752197	497.137726	313.777771	1130.343628	305.578400	-148.874710	891.235168	375.364349	340.084167	877.065369	355.306763	105.990654	1033.907837	-657.733093	163.432373	858.461853	-637.887390	-35.831245
340.707428	8.579722	937.440613	377.665649	195.352036	930.679810	443.064209	-24.701412	493.330994	498.024353	184.711472	481.251465	486.403625	-25.029812	77.353447	558.014771	155.708282	93.473541	391.512878	-47.485245	1408.315918	448.652313	250.941071	1402.336426	347.693115	112.442535	1387.574341	364.424103	119.476776	1650.682861	417.674652	-144.521866	1131.852417	497.020111	314.295410	1130.199219	305.597931	-149.086319	891.404480	374.959137	340.595642	877.028381	355.427094	106.323601	1033.894409	-657.575378	163.464157	858.458862	-637.796631	-35.805676
340.743134	9.246007	937.445923	377.287933	196.632080	931.007019	442.886230	-24.403603	493.245514	498.123535	185.024918	481.356323	486.310638	-24.972044	77.321365	558.046509	155.718063	93.453697	391.970062	-46.928753	1408.351318	448.889282	251.424622	1402.214478	347.719666	113.033783	1387.711914	364.811279	119.925003	1650.685669	417.923279	-144.180618	1131.969482	496.851471	314.828827	1130.005859	305.677643	-149.240158	891.580994	374.331146	341.260803	877.148315	355.398254	107.075462	1034.075439	-657.380005	163.495224	858.475403	-637.676880	-35.774063
340.881348	9.624166	937.444580	377.219971	197.256607	931.047607	442.771149	-24.161329	493.217072	498.187073	185.247559	481.388519	486.253662	-24.923830	77.327896	558.127136	155.836472	93.461212	392.408722	-46.378155	1408.381104	449.113464	251.995300	1402.079956	347.914703	113.544365	1387.738770	365.162628	120.419434	1650.714478	418.180511	-143.839417	1132.071899	496.828674	315.483612	1129.856323	305.798859	-149.386047	891.760742	374.154297	341.725098	876.941833	355.497314	107.532852	1034.099121	-657.212769	163.588730	858.487915	-637.573914	-35.753242
340.978699	9.981877	937.455811	377.141266	197.824646	931.090149	442.631531	-23.828011	493.179443	498.212524	185.487091	481.400024	486.214691	-24.859550	77.333565	558.105225	155.865143	93.402084	392.854187	-45.748890	1408.396362	449.311737	252.537766	1401.948242	348.122559	114.049850	1387.771606	365.472931	120.948288	1650.751709	418.447540	-143.496445	1132.166870	496.758362	316.085693	1129.638550	305.943512	-149.474792	891.968140	373.783112	342.240814	876.872986	355.582306	107.956749	1034.130249	-657.085876	163.620865	858.475952	-637.487976	-35.737076
341.234283	10.031929	937.487244	377.454742	197.468964	930.803589	442.606415	-23.658173	493.213409	498.122467	185.562424	481.223358	486.220398	-24.842918	77.391174	558.039795	155.844849	93.362152	393.310120	-45.178986	1408.439819	449.511627	253.109604	1401.795898	348.323395	114.597519	1387.794922	365.788940	121.504967	1650.791016	418.766815	-143.136490	1132.330688	496.712708	316.660492	1129.453369	306.132965	-149.532333	892.176270	373.380402	342.533020	876.840149	355.832214	107.989571	1033.993774	-656.946228	163.692795	858.486023	-637.421997	-35.675564
341.337982	10.437860	937.498169	377.371338	198.011475	930.860901	442.484741	-23.343016	493.195618	498.142365	185.821411	481.215790	486.161224	-24.782612	77.408623	558.055054	155.905457	93.371422	393.843872	-44.552692	1408.451172	449.704285	253.662384	1401.644043	348.509338	115.167671	1387.800293	366.082336	122.084335	1650.843262	419.125031	-142.701202	1132.440063	496.631561	317.287994	1129.208130	306.383179	-149.598679	892.359253	372.999420	343.015411	876.772888	355.927002	108.416435	1034.032837	-656.791931	163.716766	858.487305	-637.306213	-35.653522
341.350769	11.062799	937.507019	376.993195	199.245453	931.106140	442.276825	-22.946442	493.135864	498.220764	186.141968	481.334290	486.036285	-24.698784	77.413307	558.116150	155.991730	93.369133	394.336884	-43.984520	1408.436890	449.908600	254.236084	1401.504272	348.671173	115.714432	1387.855103	366.373474	122.693771	1650.903320	419.549072	-142.305389	1132.523682	496.545654	317.858948	1129.007202	306.764740	-149.631058	892.492004	372.683167	343.680817	876.680664	355.884369	109.173660	1034.171631	-656.652222	163.768402	858.502441	-637.251465	-35.609806
341.544525	11.442839	937.500122	376.956116	199.560883	931.055298	442.190582	-22.640471	493.134888	498.265991	186.450195	481.308350	485.969757	-24.642820	77.422951	558.042847	155.795547	93.297623	394.857361	-43.370502	1408.410889	450.083221	254.823776	1401.336304	348.838135	116.232056	1387.872070	366.639099	123.333153	1650.971924	419.951019	-141.823273	1132.489380	496.521088	318.481201	1128.841064	306.938354	-149.668121	892.633240	372.347229	344.132782	876.610046	356.010925	109.533012	1034.143921	-656.517883	163.803528	858.519104	-637.144043	-35.582146
341.739319	11.774469	937.521240	376.958801	199.875412	931.000549	442.174042	-22.408575	493.101593	498.306396	186.763184	481.294525	485.913727	-24.610649	77.417549	558.108948	155.930511	93.307610	395.386200	-42.803234	1408.325439	450.198212	255.420807	1401.187988	349.067596	116.752983	1387.896484	366.893555	123.996315	1651.029053	420.446472	-141.384872	1132.488770	496.521515	319.152588	1128.691284	307.359558	-149.675018	892.688843	372.053894	344.378998	876.578430	356.162537	109.883553	1034.127686	-656.372375	163.882065	858.522400	-637.072754	-35.520317
341.905334	12.088838	937.552063	376.963470	200.245819	930.966797	442.151398	-22.162689	493.128204	498.364716	187.082687	481.270477	485.860352	-24.579079	77.441078	558.202942	156.059021	93.317886	395.886932	-42.202976	1408.273804	450.359680	256.014160	1401.048462	349.291931	117.271858	1387.909668	367.144165	124.659149	1651.085938	420.983765	-140.915649	1132.463135	496.499542	319.803284	1128.477173	307.688995	-149.632050	892.781799	371.780884	344.818909	876.498535	356.314972	110.243828	1034.127563	-656.281067	163.903671	858.492737	-636.998230	-35.549831
342.112488	12.379118	937.596802	377.089752	200.427734	930.912170	442.159668	-21.885824	493.178589	498.449951	187.368225	481.238464	485.823029	-24.511246	77.483521	558.056213	156.089096	93.218620	396.390411	-41.625759	1408.248657	450.515991	256.641876	1400.946289	349.499420	117.782135	1387.893311	367.381622	125.350029	1651.143311	421.535217	-140.351303	1132.407715	496.407623	320.403259	1128.358276	307.951019	-149.594604	892.869385	371.304291	345.275238	876.602051	356.533478	110.524033	1034.122437	-656.162292	163.933029	858.495117	-636.931091	-35.526459
342.299713	12.790038	937.639099	377.032898	201.005310	930.869080	442.109924	-21.512312	493.193237	498.630310	187.720108	481.258240	485.757324	-24.418085	77.501884	558.155518	156.201248	93.196152	396.918549	-41.049004	1408.172729	450.648132	257.251770	1400.858521	349.725189	118.291298	1387.871216	367.640564	126.046410	1651.206665	422.164368	-139.846954	1132.373169	496.347534	320.968872	1128.230347	308.370697	-149.492020	892.951904	371.110138	345.864532	876.510437	356.647156	111.047043	1034.122314	-656.059326	163.936951	858.488770	-636.833801	-35.515625
342.542603	13.219136	937.671753	377.098389	201.423248	930.824768	442.074036	-21.135656	493.212219	498.705170	187.958786	481.222534	485.695801	-24.337238	77.540993	558.371094	156.505356	93.271675	397.445038	-40.451946	1408.099731	450.778961	257.875244	1400.769043	349.973145	118.849258	1387.834839	367.872406	126.755898	1651.261841	422.878754	-139.263062	1132.328857	496.373291	321.636566	1128.128174	308.950897	-149.365845	892.961426	371.159912	346.257629	876.275085	356.848602	111.500137	1034.116699	-655.938110	163.996078	858.509277	-636.740601	-35.459484
342.775360	13.616771	937.697876	377.170502	201.868988	930.747009	442.066833	-20.745882	493.251160	498.858124	188.306564	481.220673	485.606415	-24.267017	77.567436	558.346313	156.326035	93.147560	397.983978	-39.825912	1408.005981	450.923737	258.507568	1400.691650	350.226074	119.407288	1387.795898	368.110229	127.475479	1651.306152	423.575775	-138.691177	1132.296997	496.373627	322.289948	1128.021973	309.475067	-149.236298	893.032227	371.002289	346.679169	876.233948	357.031525	111.967720	1034.089844	-655.831604	164.016403	858.516968	-636.676636	-35.411934
342.993347	14.044260	937.724365	377.201263	202.326080	930.696228	442.050934	-20.374702	493.256195	498.970764	188.604645	481.183167	485.527710	-24.152824	77.588478	558.401245	156.389923	93.095932	398.478271	-39.239021	1407.937622	451.053802	259.156921	1400.629395	350.458496	119.924217	1387.784302	368.359802	128.200256	1651.324463	424.341492	-138.078903	1132.209229	496.365570	322.878693	1127.959106	309.986481	-149.039795	893.087036	370.862640	347.120667	876.198914	357.192261	112.440781	1034.077393	-655.762756	164.050064	858.501343	-636.628296	-35.364338
343.224091	14.490600	937.751526	377.228821	202.781479	930.629150	442.020874	-19.962326	493.252899	499.045898	188.863342	481.148315	485.427246	-24.070742	77.578232	558.429138	156.502884	93.023705	399.012939	-38.615963	1407.858521	451.167877	259.813538	1400.537354	350.700958	120.473846	1387.729858	368.584198	128.929123	1651.328369	425.060181	-137.447601	1132.085571	496.360748	323.516083	1127.906616	310.413635	-148.899643	893.159607	370.766510	347.544037	876.182068	357.369324	112.929604	1034.057251	-655.650696	164.094131	858.480408	-636.540405	-35.354698
343.451385	14.895350	937.772095	377.305481	203.310211	930.558533	442.035919	-19.617283	493.270782	499.332825	189.349915	481.107880	485.383453	-24.019545	77.564743	558.583984	156.641205	93.005638	399.537994	-38.050716	1407.734619	451.323914	260.476746	1400.496948	350.983032	121.035019	1387.643433	368.820862	129.677765	1651.341553	425.859100	-136.781891	1131.969360	496.401672	324.141602	1127.816284	310.978699	-148.677109	893.141296	370.680908	347.995544	876.138245	357.547119	113.434906	1034.031250	-655.541809	164.108627	858.460205	-636.465088	-35.322796
343.776154	15.342541	937.751160	377.435547	203.805328	930.476990	442.110992	-19.258904	493.311676	499.578217	189.761169	481.062683	485.337799	-23.937122	77.568298	558.455383	156.542404	92.834869	400.068787	-37.459370	1407.619873	451.460236	261.131073	1400.448608	351.230591	121.559830	1387.584229	369.056885	130.420502	1651.358276	426.682922	-136.155121	1131.873779	496.440186	324.759338	1127.740479	311.615875	-148.526733	893.123047	370.641541	348.498962	876.080933	357.765076	113.935814	1033.978516	-655.432312	164.188278	858.461548	-636.408020	-35.284943
344.003082	15.773643	937.777161	377.486450	204.252151	930.405273	442.210846	-18.907585	493.358368	499.758270	190.041306	481.018158	485.331482	-23.887438	77.596794	558.643738	156.759140	92.884445	400.631348	-36.903465	1407.567505	451.555115	261.764221	1400.409668	351.414948	122.099319	1387.529297	369.315063	131.126022	1651.386108	427.538849	-135.413971	1131.795288	496.490295	325.341614	1127.685303	312.301392	-148.253143	893.131775	370.605927	348.980469	876.039795	357.920715	114.420502	1033.954102	-655.323364	164.212524	858.475037	-636.326721	-35.263981
344.256287	16.287823	937.799133	377.522919	204.711349	930.363159	442.260406	-18.522667	493.376282	499.932343	190.301285	480.989014	485.285461	-23.829567	77.599030	558.651001	156.782227	92.864990	401.185150	-36.315773	1407.495728	451.579041	262.533661	1400.338257	351.628967	122.618553	1387.508057	369.595123	131.867722	1651.426758	428.445892	-134.758972	1131.672852	496.546143	325.935303	1127.648315	313.151550	-147.987305	893.102112	370.609528	349.253784	876.034363	358.080353	114.936523	1033.943115	-655.207886	164.230927	858.463013	-636.271545	-35.218723
344.484070	16.756577	937.816345	377.539215	205.202164	930.348816	442.329163	-18.099169	493.395599	500.039032	190.416733	480.944885	485.194763	-23.728477	77.582954	558.664185	156.805328	92.802544	401.759552	-35.742386	1407.457031	451.680817	263.207336	1400.275513	351.837219	123.136200	1387.471069	369.857178	132.589737	1651.457764	429.338867	-133.947800	1131.612915	496.603271	326.554443	1127.555298	313.753479	-147.748978	893.165894	370.640625	349.718903	875.980530	358.216949	115.426811	1033.944580	-655.063171	164.236496	858.459534	-636.142517	-35.210979
344.766144	17.272728	937.830139	377.604279	205.758377	930.308350	442.419861	-17.669403	493.388885	500.215485	190.653214	480.956940	485.111877	-23.631058	77.595917	558.708679	156.841873	92.756195	402.313568	-35.176666	1407.365601	451.753815	263.860901	1400.252075	352.022369	123.689903	1387.442139	370.124298	133.323914	1651.508179	430.298706	-133.187637	1131.534424	496.634247	327.194153	1127.450928	314.536835	-147.433243	893.165039	370.687775	350.390015	875.842224	358.376282	115.989990	1033.929565	-654.955933	164.247986	858.437744	-636.111328	-35.174255
344.985718	17.694275	937.880310	377.673096	206.224396	930.248657	442.493652	-17.229145	493.379639	500.553131	191.045517	480.944885	485.039948	-23.539738	77.573013	558.828796	156.948654	92.739258	402.897797	-34.590214	1407.343628	451.827942	264.508728	1400.198853	352.211548	124.249855	1387.412231	370.375732	134.044830	1651.558105	431.297119	-132.367676	1131.481445	496.708313	327.883057	1127.396606	315.585938	-147.098526	893.115112	370.742798	350.751526	875.757446	358.501068	116.491898	1033.921631	-654.814880	164.301285	858.433716	-636.007202	-35.147049
345.225006	18.103918	937.908508	377.761597	206.794708	930.219604	442.630585	-16.842684	493.384857	500.735199	191.135712	480.940765	484.932617	-23.447191	77.591309	558.869446	157.011581	92.652122	403.475220	-34.031731	1407.359985	451.970490	265.173401	1400.093628	352.382751	124.778473	1387.377930	370.622162	134.772903	1651.607178	432.012787	-130.992508	1131.506836	496.720337	328.542999	1127.321167	316.432617	-146.764832	893.129456	370.887817	351.456665	875.628601	358.655121	117.007713	1033.919800	-654.716675	164.332138	858.422058	-635.903503	-35.141968
345.467102	18.546791	937.964478	377.824585	207.261505	930.190857	442.752289	-16.396570	493.426605	501.016083	191.340652	480.910400	484.850037	-23.354649	77.553192	558.848267	156.954330	92.494598	404.006165	-33.392250	1407.374390	451.972626	265.886169	1400.045166	352.734436	125.196037	1387.337402	370.889679	135.483078	1651.661743	433.020081	-130.006607	1131.472412	496.793427	329.274597	1127.250610	317.192627	-146.383469	893.196106	371.035492	351.956116	875.539001	358.799500	117.505402	1033.931274	-654.628174	164.330780	858.409729	-635.846741	-35.139530
345.710693	18.985641	938.001770	377.897675	207.705124	930.158875	443.136200	-16.143785	493.527618	501.451202	191.739777	480.975189	484.880676	-23.319298	77.549011	558.978821	157.054138	92.415001	404.571167	-32.826614	1407.414063	452.036560	266.594360	1399.997314	352.721069	125.832924	1387.423096	371.154022	136.177292	1651.719116	434.068329	-129.079620	1131.480347	496.843689	329.895721	1127.207153	318.350281	-146.114990	893.195190	371.160461	352.312164	875.449768	358.946259	117.982491	1033.931885	-654.503845	164.363586	858.421082	-635.744202	-35.086391
345.943665	19.453979	938.040955	377.953430	208.171936	930.132324	443.451385	-15.744534	493.576324	501.910950	192.119125	481.026764	484.905121	-23.271061	77.528496	559.349426	157.509705	92.508575	405.141937	-32.209522	1407.451050	452.068054	267.265533	1399.889648	352.874664	126.380562	1387.468140	371.429871	136.857254	1651.770752	435.081146	-128.114883	1131.476929	496.871033	330.578278	1127.167725	319.145172	-145.783569	893.316956	371.349579	353.060760	875.259521	359.084259	118.483223	1033.936523	-654.364746	164.353989	858.430786	-635.559082	-35.119255
346.128571	19.819962	938.077454	377.985229	208.658325	930.079651	443.770966	-15.376928	493.648712	502.051849	192.115448	481.017334	484.926758	-23.200886	77.508690	559.324097	157.474442	92.452652	405.668152	-31.620979	1407.506836	452.165039	267.952179	1399.817017	353.052887	126.922707	1387.511841	371.692841	137.550690	1651.824951	436.184082	-127.195877	1131.523560	496.886444	331.319611	1127.086182	320.382935	-145.398361	893.317139	371.501129	353.604462	875.119873	359.188843	118.951767	1033.926270	-654.281067	164.433121	858.428162	-635.551208	-35.022442
346.337036	20.215696	938.119507	378.032013	209.142960	930.020142	444.046448	-14.960018	493.688751	502.261169	192.226486	480.999939	484.904816	-23.157112	77.500740	559.265442	157.429291	92.348701	406.167633	-31.037575	1407.586548	452.294403	268.597076	1399.719604	353.215454	127.518143	1387.535645	371.957581	138.253616	1651.883789	437.245209	-126.203682	1131.571045	496.967865	332.074432	1126.951416	321.445587	-145.076874	893.368225	371.644714	353.955627	874.995850	359.301788	119.443314	1033.914673	-654.186646	164.434143	858.427734	-635.420959	-34.999889
346.568359	20.668219	938.126648	378.079590	209.672867	929.986511	444.329376	-14.589997	493.718750	502.325500	192.006104	480.873291	484.892670	-23.091436	77.490807	559.115051	157.261459	92.245544	406.671570	-30.419563	1407.672485	452.341614	269.273285	1399.613403	353.370819	128.108032	1387.539551	372.187653	138.930099	1651.920898	438.314240	-125.256477	1131.584229	496.942596	332.683563	1126.834595	322.355286	-144.779877	893.499023	371.827972	354.715790	874.772034	359.416290	119.955406	1033.899780	-654.079529	164.483963	858.408875	-635.331848	-34.995865
346.766632	21.114376	938.130310	378.118835	210.118393	929.928528	444.583649	-14.265019	493.734100	503.188141	193.022263	481.063110	484.838074	-23.027988	77.462753	559.450562	157.548004	92.221825	407.125336	-29.800285	1407.748657	452.369263	270.030090	1399.512207	353.664337	128.562088	1387.541504	372.409729	139.613480	1651.965820	439.405426	-124.308762	1131.646362	496.920441	333.339447	1126.696289	323.724335	-144.435318	893.427612	371.744019	355.292145	874.785156	359.498291	120.437355	1033.869751	-653.975159	164.499695	858.413757	-635.251526	-34.931896
346.972626	21.464056	938.172729	378.148590	210.608124	929.891846	444.895935	-13.990048	493.802063	503.554230	193.266663	481.128693	484.848206	-22.970968	77.428780	559.555603	157.604004	92.181274	407.540436	-29.138561	1407.807251	452.407104	270.765686	1399.437378	353.822937	129.123917	1387.609131	372.618591	140.272018	1652.019775	440.469025	-123.425079	1131.699219	496.992554	334.062164	1126.619385	324.854645	-144.095032	893.490906	372.098907	355.646210	874.512085	359.593567	120.896103	1033.869995	-653.880310	164.509171	858.406738	-635.148010	-34.919331
347.196869	21.833229	938.221924	378.193085	211.038712	929.834839	445.242706	-13.726912	493.874268	503.718018	193.258041	481.121735	484.881348	-22.908678	77.445480	559.591248	157.606644	92.127502	407.961334	-28.528437	1407.892822	452.484467	271.425262	1399.327271	353.877869	129.825348	1387.672485	372.839600	140.936035	1652.074951	441.504944	-122.447693	1131.792847	496.976776	334.703918	1126.526855	325.854370	-143.806427	893.627930	372.265717	356.415619	874.284485	359.708221	121.350754	1033.862915	-653.705322	164.453476	858.404968	-634.830017	-35.014641
347.418091	22.275225	938.275146	378.264893	211.484253	929.793640	445.446136	-13.342215	493.884186	503.662537	192.898193	480.953918	484.802887	-22.851938	77.424591	559.452637	157.417358	92.042953	408.365143	-27.879240	1407.985596	452.586304	272.170258	1399.234741	354.041138	130.437744	1387.754761	373.064117	141.605713	1652.151855	442.503723	-121.585793	1131.906738	497.009430	335.315033	1126.430420	327.065369	-143.531876	893.656250	372.427612	357.036804	874.050598	359.857788	121.841255	1033.866699	-653.615173	164.509888	858.421814	-634.745422	-34.980831
347.691864	22.739410	938.321777	378.342194	211.912292	929.737366	445.588501	-12.928628	493.869690	503.921417	193.140152	480.963348	484.702789	-22.752653	77.398773	559.506775	157.486771	92.001564	408.762909	-27.220537	1408.110229	452.683655	272.853455	1399.098267	354.202545	131.077744	1387.783203	373.273346	142.255356	1652.216309	443.597412	-120.837700	1132.073364	497.078857	336.019287	1126.263794	328.698059	-143.230438	893.635620	372.560608	357.446686	873.896179	360.013245	122.342644	1033.858398	-653.526367	164.532852	858.420227	-634.702026	-34.915634
347.913177	23.110739	938.339966	378.390717	212.310516	929.693665	445.806885	-12.668769	493.904907	504.160583	193.374680	480.957062	484.682892	-22.739647	77.408226	559.530823	157.533936	91.961220	409.133636	-26.530029	1408.184570	452.734619	273.607666	1398.949219	354.372253	131.690216	1387.812988	373.463654	142.924088	1652.287231	444.613892	-120.029793	1132.218628	497.042999	336.605865	1126.065308	330.220062	-143.005325	893.568359	372.673584	358.186188	873.674133	360.138519	122.758087	1033.843872	-653.434570	164.576233	858.418091	-634.617432	-34.891388
348.121460	23.481514	938.376465	378.453156	212.789658	929.654419	446.021179	-12.417142	493.933044	504.577637	193.967239	481.082764	484.647308	-22.683939	77.427711	559.683044	157.720200	91.962471	409.458282	-25.875498	1408.273438	452.752869	274.359741	1398.799316	354.691895	132.219147	1387.762573	373.641846	143.569580	1652.344727	445.541046	-119.214912	1132.347656	497.014343	337.207062	1125.909668	331.359497	-142.772873	893.661133	372.803101	358.831970	873.429749	360.254944	123.220680	1033.839966	-653.356567	164.584305	858.408691	-634.518494	-34.889839
348.357391	23.890972	938.403015	378.514648	213.248093	929.622009	446.279175	-12.239357	494.004883	504.691467	193.990082	481.064240	484.655945	-22.659531	77.438515	559.661865	157.720703	91.921059	409.859711	-25.184563	1408.357666	452.860382	275.081177	1398.730591	354.736084	132.903412	1387.843750	373.819214	144.225952	1652.381836	446.492401	-118.515175	1132.555542	497.101196	337.920593	1125.768799	332.755920	-142.586227	893.635010	372.935791	359.228088	873.270264	360.377930	123.685623	1033.834717	-653.266113	164.669067	858.401001	-634.483093	-34.783878
348.583191	24.276611	938.428772	378.573334	213.664154	929.598389	446.550751	-12.013737	494.041046	504.905396	194.224716	481.084808	484.649567	-22.649891	77.433731	559.715271	157.771881	91.937927	410.218292	-24.528875	1408.440308	452.889618	275.815186	1398.616821	354.915619	133.500916	1387.849243	374.017761	144.864090	1652.421387	447.483490	-117.986092	1132.736450	497.087921	338.509338	1125.628784	334.129425	-142.319611	893.607117	373.070740	359.949249	873.057800	360.501923	124.111748	1033.833862	-653.128357	164.685104	858.395386	-634.354919	-34.784485
348.798767	24.704372	938.502136	378.592041	214.078354	929.583435	446.819336	-11.795015	494.087891	505.137512	194.425598	481.101471	484.623505	-22.618227	77.467255	559.778503	157.809692	91.948402	410.557709	-23.828768	1408.519531	452.899017	276.565399	1398.501465	355.143738	134.147797	1387.840576	374.177612	145.522141	1652.445068	448.427673	-117.265503	1132.904907	497.136383	339.108887	1125.537109	335.665649	-142.138992	893.559570	373.187836	360.497986	872.837219	360.632080	124.574303	1033.861328	-653.033020	164.732437	858.389771	-634.237061	-34.764297
348.975159	25.062405	938.578979	378.630371	214.441681	929.571106	447.039246	-11.509355	494.164398	505.351135	194.707993	481.104431	484.577301	-22.559767	77.437935	559.819275	157.846970	91.931320	410.912994	-23.162884	1408.620972	452.917480	277.314484	1398.418579	355.333771	134.758087	1387.861572	374.352844	146.184723	1652.466919	449.363953	-116.733231	1133.172607	497.141022	339.732971	1125.390747	337.361206	-141.916656	893.433777	373.076324	360.897949	872.860596	360.758209	124.976624	1033.892090	-652.906738	164.760361	858.371582	-634.114502	-34.722881
349.165649	25.407003	938.650330	378.695251	214.830383	929.513428	447.276947	-11.224275	494.255646	505.506134	194.824936	481.056885	484.540924	-22.532095	77.485374	559.798279	157.849701	91.888161	411.247009	-22.451929	1408.703125	452.900085	278.065033	1398.317139	355.642273	135.286682	1387.825806	374.512115	146.865067	1652.471436	450.256531	-116.124779	1133.383179	497.192932	340.458923	1125.217529	338.885742	-141.687469	893.397583	373.401672	361.402222	872.520813	360.896423	125.406242	1033.895874	-652.763367	164.778351	858.354309	-633.962952	-34.695305
349.378906	25.761808	938.700562	378.767181	215.181717	929.453369	447.572754	-11.061212	494.332031	505.618439	195.023819	481.038757	484.547272	-22.479691	77.520439	559.824158	157.888962	91.853958	411.628510	-21.759222	1408.791260	452.950745	278.757324	1398.139771	355.704742	135.976120	1387.864868	374.649017	147.548386	1652.430176	451.041382	-114.980034	1133.430054	497.204376	341.136749	1125.057129	340.103302	-141.583862	893.389648	373.556732	362.105255	872.271851	361.040710	125.814842	1033.888062	-652.659851	164.790710	858.346375	-633.820374	-34.703373
349.595917	26.103659	938.738770	378.827271	215.537674	929.380493	447.695374	-10.777234	494.354980	505.812378	195.305008	481.023956	484.487793	-22.412096	77.512428	559.850037	157.950180	91.798210	411.968567	-21.118652	1408.843140	452.970123	279.494598	1398.035400	355.907532	136.598724	1387.830444	374.795288	148.265778	1652.366699	451.878052	-114.440353	1133.618896	497.261627	341.815002	1124.910278	341.579681	-141.358582	893.312683	373.651031	362.452484	872.078918	361.179962	126.219101	1033.867798	-652.501892	164.844528	858.349121	-633.657288	-34.660282
349.673645	26.332123	938.822510	378.801788	215.816238	929.313538	447.751953	-10.461426	494.361298	506.101288	195.767609	481.085907	484.435394	-22.346029	77.526657	560.026062	158.109634	91.825569	412.314178	-20.457798	1408.912476	452.985687	280.181244	1397.903198	356.054321	137.173157	1387.789673	374.946594	148.970657	1652.294189	452.728241	-113.921104	1133.849731	497.284424	342.521576	1124.762085	343.114197	-141.181915	893.238647	373.740356	362.957306	871.882690	361.240082	126.543564	1033.873291	-652.380615	164.866684	858.346680	-633.502625	-34.648106
350.006927	26.699324	938.776978	378.863922	216.181015	929.236206	447.876648	-10.255351	494.353912	506.006195	195.646988	481.006561	484.372864	-22.336973	77.493713	559.884460	157.959183	91.761169	412.648773	-19.792614	1408.936157	452.968994	280.842041	1397.722778	356.198456	137.756973	1387.736206	375.099365	149.700714	1652.219727	453.487640	-113.448067	1134.007568	497.299072	343.151367	1124.616577	344.543884	-140.990768	893.143616	373.811218	363.458710	871.676453	361.395081	126.928497	1033.809570	-652.203491	164.918365	858.368958	-633.341309	-34.605911
350.203522	27.004669	938.789734	378.849670	216.503738	929.177734	448.287323	-10.283134	494.437256	506.061737	195.802063	480.985443	484.521149	-22.326336	77.512260	559.930481	158.000793	91.774910	412.964935	-19.167723	1408.982666	452.960907	281.536346	1397.562622	356.474365	138.243149	1387.684937	375.249512	150.447021	1652.155396	454.367218	-113.058952	1134.263672	497.351440	343.822235	1124.462158	346.318634	-140.785645	892.953125	373.918030	363.956451	871.467346	361.494690	127.274788	1033.785156	-652.084534	164.917236	858.349426	-633.205872	-34.583916
350.398682	27.304113	938.820068	378.847778	216.822845	929.131287	448.402802	-10.083567	494.455017	506.096436	195.971802	480.982056	484.524384	-22.299946	77.505478	559.968262	158.055954	91.786339	413.289703	-18.501204	1409.025269	452.942902	282.257782	1397.419312	356.653839	138.791687	1387.637695	375.407043	151.222046	1652.087158	455.029907	-112.496536	1134.368896	497.356873	344.479462	1124.284546	347.560883	-140.669022	892.954346	374.003235	364.464844	871.221436	361.608368	127.618126	1033.775757	-651.911560	164.935394	858.373657	-633.002930	-34.548710
350.632019	27.574625	938.849121	378.828003	217.130859	929.049194	448.421509	-9.803292	494.398071	506.123718	196.124176	480.962524	484.439606	-22.248295	77.451309	559.962952	158.018356	91.727264	413.579590	-17.895123	1409.062256	452.907349	282.953918	1397.215820	356.782715	139.359375	1387.559448	375.575623	152.009232	1652.006714	455.782166	-112.073097	1134.528809	497.352722	345.128235	1124.058960	349.002045	-140.494949	892.860168	374.102356	365.110016	870.968994	361.727478	127.958801	1033.746704	-651.792664	164.978165	858.368652	-632.894897	-34.521503
350.857117	27.861650	938.885315	378.813080	217.471146	928.982117	448.414001	-9.504283	494.351868	506.130981	196.377029	480.949097	484.364410	-22.202843	77.426262	560.038818	158.160706	91.745255	413.909698	-17.261475	1409.079834	452.836273	283.599243	1397.065186	356.921021	139.902252	1387.470581	375.748016	152.828583	1651.910034	456.574341	-111.688843	1134.739990	497.380310	345.739899	1123.843750	350.465729	-140.339508	892.773193	374.173462	365.559540	870.701294	361.859161	128.317459	1033.729492	-651.670105	164.966675	858.335999	-632.734436	-34.503395
351.126740	28.105785	938.888428	378.831573	217.780777	928.894165	448.425446	-9.245446	494.318359	506.156616	196.557663	480.908203	484.304657	-22.165035	77.410973	560.083191	158.220596	91.739868	414.217194	-16.687481	1409.078979	452.787109	284.261353	1396.845703	356.898102	140.582443	1387.422119	375.922211	153.645355	1651.819336	457.323730	-111.205864	1134.898804	497.400757	346.418915	1123.627808	351.948029	-140.227493	892.691772	374.271790	366.012390	870.415161	361.996216	128.637222	1033.684448	-651.502625	164.989243	858.329346	-632.549744	-34.483257
351.331848	28.312279	938.941711	378.815613	218.006622	928.845215	448.428436	-9.007963	494.319733	506.196625	196.841736	480.849213	484.227142	-22.114069	77.379753	560.121094	158.281891	91.759766	414.496124	-16.056629	1409.132690	452.681000	284.915070	1396.646606	357.022217	141.089188	1387.333862	376.082397	154.492935	1651.725830	458.098206	-110.771942	1135.088501	497.386383	346.990417	1123.441162	353.368134	-140.074631	892.626587	374.344940	366.420959	870.177429	362.099915	128.901657	1033.684204	-651.350342	165.016266	858.317017	-632.399719	-34.446678
351.565186	28.525362	938.955688	378.806061	218.227264	928.777222	448.490051	-8.822905	494.304504	506.268250	197.104416	480.859131	484.216095	-22.106750	77.391113	560.145813	158.342209	91.725960	414.781738	-15.474118	1409.188965	452.618683	285.536255	1396.481567	357.084381	141.584686	1387.257568	376.214813	155.338013	1651.654663	458.831299	-110.287125	1135.252197	497.359741	347.594513	1123.215454	354.655060	-139.913284	892.555847	374.405945	366.811127	869.947266	362.204407	129.158585	1033.654663	-650.950195	165.351608	858.427612	-632.166809	-34.320938
351.400787	28.487139	939.121704	378.641907	218.369553	928.736023	448.481415	-8.623251	494.354340	506.252197	197.235321	480.850555	484.144897	-22.092457	77.403229	560.166565	158.394455	91.758247	415.053375	-14.877755	1409.246216	452.481079	286.175751	1396.298828	357.291199	141.997696	1387.167603	376.353699	156.191498	1651.614136	459.554047	-109.758820	1135.408203	497.316559	348.221100	1123.018677	355.988586	-139.722290	892.499390	374.485382	367.196381	869.635376	362.108063	129.304047	1033.713623	-650.786011	165.379684	858.424988	-632.018799	-34.289829
352.009491	28.995197	938.993103	378.705322	218.710281	928.660339	448.529907	-8.472088	494.272125	506.346924	197.540802	480.831726	484.129944	-22.049175	77.402336	560.242493	158.509232	91.746437	415.353943	-14.316116	1409.347412	452.339172	286.818207	1396.101440	357.393524	142.458740	1387.133301	376.485260	157.040085	1651.570679	460.298004	-109.234596	1135.599731	497.275543	348.787842	1122.826660	357.203064	-139.473969	892.449463	374.570557	367.567383	869.306824	362.394897	129.704346	1033.611328	-650.638245	165.401398	858.422302	-631.850952	-34.277973
352.251221	29.222967	939.012207	378.645599	218.958755	928.583801	448.554779	-8.300021	494.251740	506.396454	197.793289	480.826416	484.111786	-22.003859	77.410995	560.298889	158.610733	91.755058	415.687714	-13.761192	1409.411743	452.244232	287.435425	1395.944214	357.510284	142.926712	1387.105591	376.603882	157.942368	1651.532959	460.988861	-108.762009	1135.777466	497.269989	349.376099	1122.662109	358.471863	-139.194351	892.468140	374.650146	367.732056	869.059021	362.500977	129.985199	1033.580566	-650.517517	165.396774	858.395142	-631.686707	-34.242500
352.082001	29.137156	939.213135	378.453339	219.103912	928.547241	448.475800	-8.086653	494.277496	506.398102	197.992249	480.765137	484.053070	-21.975311	77.429169	560.247498	158.544495	91.698570	416.032745	-13.193733	1409.515503	452.185944	288.049744	1395.733032	357.638031	143.405609	1387.085815	376.694733	158.837387	1651.487061	461.693634	-108.249374	1136.034790	497.205566	349.937622	1122.436401	359.636444	-138.933243	892.463623	374.747498	368.081543	868.799561	362.405823	130.120010	1033.659058	-650.359619	165.381088	858.364502	-631.487610	-34.251923
352.308472	29.304653	939.253662	378.349976	219.285278	928.466003	448.413696	-7.936283	494.259705	506.424835	198.280991	480.763031	483.976410	-21.903664	77.429741	560.331238	158.604721	91.724556	416.437927	-12.656486	1409.608154	452.125183	288.617371	1395.550415	357.641998	143.913177	1387.106812	376.785278	159.723969	1651.423950	462.442139	-107.825600	1136.325439	497.133148	350.487610	1122.231567	361.084625	-138.637375	892.415161	374.791779	368.424286	868.523438	362.466980	130.352829	1033.635132	-650.272461	165.369965	858.327332	-631.349304	-34.246666
352.513916	29.460989	939.317139	378.248749	219.509033	928.420654	448.344421	-7.773214	494.245514	506.431702	198.500458	480.756165	483.906189	-21.888021	77.462669	560.344849	158.681335	91.709259	416.817261	-12.112305	1409.756714	452.041748	289.220306	1395.390015	357.709106	144.366318	1387.102905	376.870789	160.631638	1651.349731	463.026276	-107.309532	1136.525757	496.964050	350.958069	1122.035156	361.924683	-138.401932	892.583435	374.876587	368.944092	868.185303	362.522736	130.592606	1033.641235	-650.345703	165.073135	858.258972	-631.208069	-34.338966
352.727539	29.570396	939.351746	378.127289	219.704620	928.386230	448.283478	-7.638303	494.218872	506.469177	198.686066	480.773926	483.870819	-21.840574	77.463211	560.443481	158.793991	91.752060	417.140076	-11.554244	1409.891235	451.960022	289.765350	1395.234985	357.790161	144.783768	1387.066895	376.932739	161.511566	1651.296021	463.666107	-106.806030	1136.800415	496.831207	351.426483	1121.849243	363.005859	-138.168030	892.657715	374.928131	369.247406	867.910400	362.570587	130.773178	1033.639648	-650.215271	165.043991	858.229004	-631.053406	-34.318150
352.990967	29.740028	939.407288	378.023132	219.845718	928.346008	448.214325	-7.524147	494.202423	506.474243	198.833572	480.774689	483.833710	-21.834799	77.476059	560.471741	158.868271	91.745201	417.505981	-11.038540	1410.034546	451.888062	290.346497	1395.067383	357.867401	145.196625	1387.030273	376.993195	162.412857	1651.241699	464.280762	-106.295151	1137.007446	496.709869	351.802643	1121.668823	364.015076	-137.973175	892.757385	374.986603	369.523346	867.649536	362.649292	130.974136	1033.644531	-650.035950	165.039307	858.233765	-630.841370	-34.307018
353.176056	29.869450	939.450623	377.863190	220.056122	928.317139	448.088135	-7.365080	494.138153	506.502655	199.056015	480.766602	483.798889	-21.824371	77.496094	560.546448	158.944489	91.759689	417.814606	-10.500949	1410.157104	451.761566	290.890076	1394.899292	357.956940	145.615952	1386.984741	377.074463	163.294159	1651.178833	464.962769	-105.828949	1137.277954	496.604614	352.216858	1121.490356	365.239410	-137.694290	892.775085	375.054840	369.789093	867.413025	362.681488	131.171509	1033.650635	-649.800842	165.017593	858.221252	-630.432739	-34.425907
353.421082	29.998600	939.488403	377.754913	220.186325	928.235901	447.972473	-7.241181	494.119659	506.506134	199.191360	480.759644	483.752167	-21.784327	77.503548	560.606995	158.997330	91.752640	418.177216	-10.003270	1410.296387	451.625671	291.473938	1394.704102	357.981628	146.066772	1386.956055	377.095764	164.026657	1651.082520	465.529083	-105.315125	1137.457153	496.459442	352.626038	1121.265503	365.932556	-137.501450	892.942566	375.080536	370.071411	867.096008	362.750732	131.358002	1033.625366	-649.627869	165.032791	858.188232	-630.185669	-34.436989
353.637360	30.117289	939.515991	377.631470	220.357376	928.158203	447.859344	-7.112708	494.108002	506.523987	199.421143	480.732788	483.655151	-21.738533	77.496948	560.633118	159.062668	91.739822	418.504181	-9.464792	1410.425903	451.526886	292.037720	1394.475342	358.062134	146.485687	1386.916016	377.137085	165.018341	1651.008423	466.134766	-104.809532	1137.657715	496.382874	353.125092	1121.020752	366.793274	-137.282196	893.077820	375.096680	370.331116	866.768677	362.799347	131.550842	1033.597290	-649.452698	165.033615	858.183899	-629.977661	-34.435432
353.838043	30.247021	939.547607	377.504791	220.509903	928.096252	447.772614	-6.998337	494.091187	506.532104	199.609970	480.740601	483.594330	-21.720366	77.546989	560.654114	159.103348	91.683250	418.839874	-8.978962	1410.530884	451.408173	292.548004	1394.297241	358.134918	146.869751	1386.852539	377.187256	165.953201	1650.918945	466.780945	-104.392525	1137.933838	496.266479	353.526978	1120.800903	367.850952	-137.022766	893.135498	375.079926	370.503021	866.469788	362.843231	131.734390	1033.579712	-649.306763	165.059311	858.157288	-629.768188	-34.425468
354.024261	30.379339	939.580994	377.395355	220.639847	928.039307	447.720154	-6.878605	494.086975	506.545410	199.766846	480.725250	483.486084	-21.687639	77.580414	560.739685	159.243927	91.686729	419.154724	-8.452692	1410.691895	451.282806	293.109253	1394.096436	358.254395	147.225632	1386.761108	377.232178	166.869965	1650.841919	467.315613	-103.934418	1138.105713	496.126984	353.929596	1120.608643	368.625946	-136.813751	893.279907	375.066223	370.686798	866.167114	362.880127	131.908569	1033.565063	-649.176636	165.153122	858.175476	-629.767334	-34.236694
354.209961	30.492935	939.622742	377.271942	220.751053	928.007568	447.695221	-6.803003	494.106903	506.550354	199.921097	480.711334	483.431610	-21.670086	77.628220	560.730103	159.252106	91.704391	419.489471	-7.974230	1410.808960	451.164612	293.651978	1393.927246	358.230835	147.668121	1386.704346	377.264587	167.800034	1650.741333	467.771271	-103.501640	1138.278198	495.948578	354.324829	1120.408325	369.071350	-136.647430	893.527954	374.841248	370.726593	866.034546	362.916229	132.054291	1033.568115	-648.928955	165.050903	858.165527	-629.313782	-34.370010
354.388245	30.626734	939.674622	377.160400	220.846985	927.968811	447.736359	-6.733173	494.127930	506.539551	200.073517	480.721466	483.380127	-21.652622	77.662994	560.768738	159.312637	91.730858	419.770416	-7.488886	1410.922241	451.035767	294.156860	1393.735962	358.304169	148.013184	1386.642944	377.312775	168.737610	1650.643433	468.311859	-103.141876	1138.529541	495.792633	354.772308	1120.157593	369.967896	-136.430649	893.606506	375.027161	370.844635	865.593567	362.957977	132.212448	1033.572021	-648.784668	165.147766	858.195679	-629.294189	-34.217556
354.573700	30.750629	939.686340	377.038727	220.978531	927.931580	447.832123	-6.696134	494.145081	506.590118	200.230896	480.733398	483.385284	-21.619057	77.673111	560.808350	159.352554	91.720169	420.072205	-7.008287	1411.040771	450.912079	294.654388	1393.555542	358.347839	148.380707	1386.599976	377.336914	169.647720	1650.535522	468.735107	-102.754044	1138.722900	495.577515	355.125793	1119.893921	370.383392	-136.314011	893.837830	374.995605	371.172607	865.247009	362.985901	132.361450	1033.557861	-648.550293	165.145187	858.204529	-629.019470	-34.182796
354.705902	30.829657	939.711853	376.907898	221.031601	927.889099	447.851746	-6.569718	494.147705	506.610474	200.357635	480.719421	483.360504	-21.600985	77.662521	560.858948	159.382614	91.700356	420.365204	-6.556153	1411.163940	450.751678	295.134918	1393.305786	358.335938	148.758911	1386.558594	377.366699	170.614777	1650.397339	469.167664	-102.345314	1138.913574	495.283813	355.325958	1119.632568	370.947479	-136.170883	894.016174	374.914368	371.305664	864.951721	363.002869	132.458130	1033.547852	-648.326355	165.188324	858.190979	-628.752075	-34.154705
354.825531	30.948828	939.707703	376.748810	221.190552	927.846069	447.908173	-6.492882	494.134827	506.625610	200.418579	480.707092	483.330688	-21.582050	77.651817	560.852783	159.375916	91.678192	420.645477	-6.112053	1411.304932	450.585999	295.618683	1393.071899	358.331543	149.133118	1386.531250	377.390717	171.505722	1650.242188	469.591675	-102.002304	1139.111328	495.082794	355.658295	1119.392212	371.410614	-136.078781	894.160217	374.842529	371.397888	864.640930	362.995850	132.610580	1033.523682	-648.028137	165.146805	858.187012	-628.292114	-34.240051
355.000214	31.044485	939.713318	376.619812	221.313049	927.788208	447.969391	-6.423146	494.165985	506.636993	200.501495	480.711914	483.352509	-21.568619	77.667969	560.854797	159.416122	91.672188	420.894623	-5.683524	1411.430298	450.408173	296.069763	1392.869873	358.345673	149.468201	1386.473145	377.398132	172.386475	1650.087280	470.020996	-101.652153	1139.311890	495.026978	356.092468	1119.151978	371.876221	-135.925690	894.421082	374.745941	371.271729	864.359558	363.013458	132.748077	1033.495605	-647.630920	165.493576	858.246460	-628.140381	-34.009583
355.116882	31.120193	939.721313	376.458923	221.399612	927.733704	448.017548	-6.382578	494.140472	506.652954	200.601746	480.749420	483.334106	-21.558392	77.637413	560.901062	159.466049	91.687073	421.070007	-5.249783	1411.576294	450.221954	296.559875	1392.633301	358.449799	149.713669	1386.406006	377.410248	173.339096	1649.923828	470.403931	-101.315163	1139.511353	494.753693	356.337616	1118.841309	372.355377	-135.851196	894.653259	374.631042	371.317505	864.018738	363.002106	132.856201	1033.470825	-647.393494	165.550827	858.251831	-627.842041	-34.010799
355.231903	31.174501	939.737915	376.279114	221.499359	927.695129	448.082764	-6.372403	494.153259	506.661285	200.665710	480.771515	483.309937	-21.547071	77.638031	560.904480	159.465775	91.709625	421.265839	-4.835038	1411.714966	450.030243	297.005554	1392.440796	358.435181	150.094604	1386.367188	377.424286	174.328995	1649.767944	470.763855	-101.008476	1139.721313	494.576569	356.647339	1118.623413	372.684631	-135.718704	894.872620	374.485840	371.352997	863.724060	362.975372	132.955536	1033.458496	-647.357666	165.257950	858.156128	-627.612976	-34.073967
355.377808	31.216854	939.766663	376.137054	221.505600	927.622498	448.122650	-6.342885	494.172211	506.632813	200.685165	480.782867	483.289215	-21.542032	77.655075	560.926575	159.481247	91.723190	421.431976	-4.419284	1411.854980	449.827606	297.462341	1392.245605	358.561920	150.357254	1386.310181	377.420410	175.301559	1649.590332	471.119141	-100.698502	1139.950073	494.348389	356.864258	1118.406738	373.005920	-135.522842	895.151611	374.359070	371.541351	863.403442	362.972778	133.030289	1033.433105	-647.157776	165.269135	858.163940	-627.332825	-34.067551
355.502380	31.235785	939.774658	375.997223	221.536163	927.551392	448.032654	-6.266838	494.139313	506.599365	200.746704	480.798859	483.213135	-21.535997	77.669456	560.888428	159.447968	91.681984	421.597412	-4.033937	1412.000610	449.606567	297.891693	1392.027710	358.657410	150.612366	1386.256958	377.411652	176.327774	1649.421387	471.396637	-100.443954	1140.128906	494.119232	357.168427	1118.147583	373.293182	-135.477402	895.416199	374.195160	371.518127	863.112610	362.968567	133.091721	1033.399170	-646.826172	165.237320	858.165222	-626.781128	-34.200287
355.611389	31.240414	939.816284	375.844299	221.595200	927.484070	448.034424	-6.254946	494.153290	506.560089	200.814957	480.821564	483.164734	-21.500444	77.684830	560.943176	159.540314	91.737793	421.782837	-3.654034	1412.180420	449.408783	298.311859	1391.821533	358.714752	150.873810	1386.222046	377.400299	177.334625	1649.219727	471.647797	-100.262550	1140.333374	493.922485	357.518372	1117.875122	373.522614	-135.409012	895.670532	374.016602	371.268951	862.875671	362.949402	133.174377	1033.382935	-646.339600	165.523727	858.242981	-626.382202	-34.083679
355.705261	31.232798	939.864258	375.685272	221.637161	927.436523	448.069733	-6.265994	494.174255	506.516815	200.871048	480.818024	483.151031	-21.493694	77.707825	560.936218	159.567184	91.740280	421.944794	-3.274543	1412.351074	449.204407	298.688843	1391.632568	358.725555	151.107056	1386.160400	377.368622	178.392700	1649.010742	471.900391	-100.085915	1140.609375	493.692841	357.764374	1117.615723	373.680145	-135.293045	895.959656	373.822815	371.194611	862.580261	362.930878	133.234482	1033.380615	-646.157837	165.630188	858.282776	-626.294983	-33.940254
355.805664	31.204866	939.902771	375.545227	221.706589	927.383179	448.137726	-6.337294	494.197662	506.432526	200.869232	480.814972	483.176117	-21.510540	77.726082	560.903015	159.533722	91.735664	422.094910	-2.922185	1412.489380	449.026947	299.038452	1391.454468	358.712738	151.374603	1386.096680	377.340332	179.350220	1648.765137	472.098450	-99.919312	1140.844971	493.466736	357.957184	1117.422485	373.807953	-135.274582	896.241272	373.647278	371.325256	862.240417	362.918243	133.295471	1033.370728	-645.868164	165.675919	858.291870	-625.942444	-33.907490
355.891754	31.208040	939.935852	375.386505	221.722443	927.342468	448.039764	-6.254606	494.180542	506.375946	200.979263	480.868195	483.100006	-21.493784	77.726555	560.909241	159.566498	91.762566	422.240387	-2.580014	1412.641479	448.821716	299.389191	1391.271362	358.680542	151.622375	1386.037964	377.298157	180.520950	1648.589355	472.250214	-99.721786	1141.030151	493.247620	358.198608	1117.238159	373.883301	-135.272736	896.532837	373.432373	371.238922	861.997314	362.903839	133.337234	1033.365234	-645.795837	165.430923	858.238159	-625.653625	-33.963673
355.968872	31.185328	939.966553	375.224152	221.701340	927.304138	448.036591	-6.252957	494.178436	506.309570	200.949814	480.866913	483.091583	-21.491095	77.728638	560.928223	159.586975	91.776848	422.354126	-2.260917	1412.791504	448.559174	299.755371	1391.062378	358.683838	151.841934	1385.952759	377.269714	181.730408	1648.377563	472.377502	-99.501816	1141.201416	493.012360	358.407806	1117.026978	373.926056	-135.321411	896.828247	373.201935	370.972198	861.814514	362.869873	133.346939	1033.359497	-645.490784	165.455414	858.219238	-625.276184	-33.945488
356.058044	31.155558	939.993164	375.098724	221.724899	927.262207	448.009979	-6.273910	494.176300	506.268677	201.001129	480.889526	483.091614	-21.474144	77.738525	560.913269	159.612717	91.778854	422.492584	-1.947766	1412.957642	448.340393	300.086548	1390.871826	358.607086	152.015182	1385.876221	377.237122	182.956497	1648.188232	472.514587	-99.367287	1141.360962	492.746002	358.656769	1116.743408	373.943176	-135.355713	897.098511	372.971741	370.850983	861.564758	362.847931	133.374939	1033.349609	-645.106262	165.412933	858.205933	-624.739929	-34.031860
356.139893	31.143795	940.019897	374.951324	221.715118	927.222107	447.965576	-6.297956	494.160004	506.297852	201.106201	480.925751	483.079559	-21.493752	77.732826	560.968262	159.672012	91.799385	422.636230	-1.642753	1413.137329	448.096008	300.415375	1390.732422	358.625610	152.232864	1385.806152	377.197205	184.192078	1647.995361	472.635773	-99.221725	1141.580688	492.458740	358.837799	1116.509766	373.904266	-135.422546	897.384216	372.718628	370.920105	861.260986	362.827179	133.394501	1033.341064	-644.766418	165.444855	858.211365	-624.286011	-34.078045
356.231537	31.108831	940.054443	374.824951	221.709854	927.166443	447.904968	-6.316357	494.138794	506.281281	201.139282	480.948608	483.033722	-21.502722	77.754570	560.991699	159.695862	91.828896	422.739777	-1.373669	1413.301270	447.857056	300.697174	1390.470703	358.713562	152.455780	1385.747681	377.000458	185.388840	1647.927002	472.750488	-99.039246	1141.791870	492.232544	358.978271	1116.322754	373.837494	-135.503708	897.685242	372.484924	370.782257	860.991333	362.804413	133.417664	1033.327393	-644.488525	165.510071	858.196533	-624.055725	-33.937611
356.283539	31.069382	940.082642	374.679779	221.660904	927.110779	447.829102	-6.361610	494.128143	506.293091	201.133194	480.960175	483.044342	-21.510115	77.780991	560.848938	159.560486	91.743484	422.848206	-1.111430	1413.465332	447.609009	301.029419	1390.257690	358.710785	152.587708	1385.689941	376.918030	186.544983	1647.761963	472.828461	-98.882507	1142.006104	491.992065	359.061829	1116.106567	373.725922	-135.570847	897.986877	372.219818	370.652954	860.752075	362.771027	133.413452	1033.311157	-644.111389	165.505615	858.167908	-623.634094	-33.909557
356.352600	31.040674	940.103088	374.521484	221.654999	927.073547	447.714691	-6.406677	494.108795	506.299957	201.115402	480.971436	483.041595	-21.501284	77.787468	560.962646	159.699860	91.804726	422.955536	-0.823189	1413.622559	447.341461	301.359802	1390.128418	358.802460	152.746582	1385.626221	376.837585	187.595886	1647.577026	472.878876	-98.735413	1142.206665	491.723114	359.213501	1115.862549	373.572449	-135.672272	898.319702	371.949158	370.491791	860.518188	362.732666	133.421539	1033.301147	-643.708313	165.523987	858.162170	-623.165833	-33.894909
356.398834	30.995924	940.113831	374.388550	221.631516	927.038452	447.575531	-6.474046	494.053864	506.298828	201.087341	481.000946	482.991882	-21.509693	77.771332	560.979004	159.702759	91.806778	423.077606	-0.570170	1413.793091	447.154938	301.623047	1389.917114	358.935150	152.980637	1385.587280	376.705750	188.695923	1647.353516	472.919128	-98.617935	1142.393555	491.475586	359.350891	1115.587891	373.383331	-135.787872	898.638611	371.645203	370.306030	860.257263	362.680573	133.408768	1033.287231	-643.136414	165.753433	858.210266	-622.656616	-33.806744
356.434692	30.928936	940.132629	374.225647	221.579819	926.991333	447.389709	-6.526222	494.005188	506.317474	201.034836	481.030731	482.935760	-21.500010	77.781860	560.961487	159.685287	91.831573	423.196259	-0.266772	1413.956787	446.987549	301.907257	1389.685669	359.035919	153.163544	1385.529541	376.596771	189.718948	1647.082642	472.936646	-98.532631	1142.575073	491.226074	359.510101	1115.288452	373.172241	-135.951981	898.972839	371.346039	370.105408	860.002380	362.619049	133.380188	1033.270874	-642.613525	165.792740	858.205139	-622.169922	-33.822094
356.456635	30.883343	940.154236	374.048187	221.539505	926.957214	447.240936	-6.607239	493.976807	506.326447	200.958527	481.079590	482.943085	-21.514742	77.813499	561.000488	159.658218	91.834335	423.323578	-0.001824	1414.105469	446.885590	302.169373	1389.364502	359.149567	153.332932	1385.478271	376.388336	190.785751	1646.855347	472.961212	-98.462769	1142.762939	491.016144	359.655518	1115.026489	372.944672	-136.110352	899.311768	371.048279	369.723145	859.750305	362.544830	133.362900	1033.262939	-642.143066	165.633453	858.170410	-621.677307	-33.882839
356.467377	30.786560	940.199524	373.884918	221.477158	926.918640	447.049194	-6.701200	493.949677	506.334015	200.910309	481.148254	482.895416	-21.507950	77.820229	560.992493	159.642639	91.843048	423.441101	0.253043	1414.272461	446.731171	302.497375	1389.234375	359.242462	153.565125	1385.422363	376.177917	191.844330	1646.616943	472.959564	-98.426231	1142.993530	490.777924	359.739410	1114.742554	372.716553	-136.283676	899.644226	370.758484	369.509644	859.444214	362.464600	133.323563	1033.263306	-641.673279	165.494415	858.152283	-621.204773	-33.954380
356.478760	30.706892	940.250000	373.700989	221.398788	926.887634	446.888855	-6.749994	493.948639	506.320831	200.807465	481.161560	482.881073	-21.539404	77.853340	560.964478	159.635941	91.879158	423.534821	0.569333	1414.434326	446.628845	302.791260	1389.019653	359.324921	153.790604	1385.400635	375.947601	192.869156	1646.416870	472.954285	-98.389427	1143.200562	490.508179	359.765808	1114.421387	372.462006	-136.488022	900.009827	370.468750	369.478363	859.127686	362.382568	133.283737	1033.270264	-641.117065	165.548645	858.222107	-620.707214	-33.934372
356.478607	30.589437	940.312805	373.529816	221.322922	926.855408	446.732452	-6.861939	493.954803	506.259003	200.724182	481.212952	482.838440	-21.537331	77.927521	560.866943	159.572601	91.871841	423.613007	0.860553	1414.621582	446.548553	303.076782	1388.775513	359.412842	154.029633	1385.420166	375.708374	193.880905	1646.212036	472.928680	-98.380142	1143.443359	490.309662	359.848816	1114.135376	372.196960	-136.711395	900.414368	370.148529	369.091125	858.926208	362.313629	133.231049	1033.282837	-640.289612	165.783066	858.376160	-620.151978	-33.826931
356.444489	30.510902	940.375366	373.360077	221.227371	926.850647	446.555389	-6.923745	493.940125	506.278503	200.671188	481.246643	482.840546	-21.559191	77.991982	560.889526	159.553787	91.876183	423.683868	1.161579	1414.805542	446.491150	303.381683	1388.527344	359.422913	154.212662	1385.410278	375.428864	194.835526	1646.037476	472.890137	-98.330887	1143.669189	490.148315	359.896973	1113.857544	371.872192	-136.959854	900.837830	369.847076	368.866425	858.686768	362.237000	133.175568	1033.310059	-639.649414	165.689285	858.497559	-619.415894	-33.966286
356.450287	30.431801	940.438843	373.226074	221.137299	926.834351	446.376190	-7.038109	493.920166	506.219360	200.598480	481.264435	482.791534	-21.559511	78.018051	560.863098	159.558945	91.898468	423.722382	1.445449	1414.972778	446.448883	303.621460	1388.309326	359.566345	154.508392	1385.414673	375.163910	195.745941	1645.865356	472.856323	-98.302101	1143.911255	489.929443	359.896271	1113.520142	371.461029	-137.152618	901.184448	369.523987	368.833923	858.392334	362.183014	133.130081	1033.331055	-638.989868	165.682541	858.600220	-619.089966	-33.891590
356.424316	30.303780	940.486511	373.089813	221.076385	926.812317	446.212219	-7.118062	493.893768	506.167816	200.537659	481.306854	482.807709	-21.563456	78.053757	560.845032	159.536057	91.889496	423.769562	1.754961	1415.148071	446.413727	303.887939	1388.086304	359.617401	154.741806	1385.411255	374.886780	196.605011	1645.660400	472.827728	-98.262558	1144.153442	489.737640	359.895813	1113.190796	371.141541	-137.426376	901.592102	369.194946	368.567017	858.127502	362.133423	133.065079	1033.342529	-638.225769	165.712616	858.669067	-618.551758	-33.902290
356.416107	30.222727	940.532227	372.965973	221.001114	926.807373	446.074371	-7.250556	493.867554	506.186584	200.529068	481.344055	482.825470	-21.576277	78.075256	560.857544	159.558365	91.935654	423.755798	2.038528	1415.322510	446.361847	304.203491	1387.824829	359.656952	154.975494	1385.389404	374.582306	197.443710	1645.479370	472.770142	-98.227974	1144.377930	489.568054	359.839691	1112.880493	370.911011	-137.775284	902.048767	368.891632	368.305359	857.896423	362.095276	133.009064	1033.362061	-637.621887	165.575012	858.695984	-618.078430	-33.953552
356.409485	30.114956	940.586121	372.861237	220.935883	926.796326	445.879425	-7.368614	493.820953	506.164886	200.526031	481.394653	482.850922	-21.595592	78.081345	560.843140	159.554504	91.941597	423.724548	2.341330	1415.463989	446.325134	304.498505	1387.604980	359.677612	155.268188	1385.377808	374.278076	198.271027	1645.298096	472.696045	-98.211693	1144.601196	489.469727	359.800079	1112.637329	370.437195	-138.027969	902.437561	368.595947	367.857666	857.696350	362.060120	132.951660	1033.381836	-636.701050	165.669128	858.730286	-617.442261	-33.989124
356.390533	30.046644	940.606323	372.764984	220.857697	926.770203	445.632751	-7.470044	493.729187	506.124817	200.453857	481.404755	482.826416	-21.591806	78.097427	560.835144	159.533478	91.961266	423.682404	2.675811	1415.632202	446.296997	304.740082	1387.405273	359.672607	155.529816	1385.371460	373.976685	199.042923	1645.127075	472.617371	-98.209625	1144.871826	489.366028	359.776031	1112.359985	370.105865	-138.286102	902.850403	368.322418	367.592926	857.488464	362.022217	132.900162	1033.377808	-636.005676	165.323486	858.688843	-616.820801	-34.226467
356.397980	29.936571	940.659973	372.688416	220.764481	926.745056	445.376617	-7.631432	493.705750	506.076233	200.416565	481.436584	482.835480	-21.596502	78.101791	560.846985	159.541077	92.005844	423.606018	2.985688	1415.796265	446.240875	305.003296	1387.196899	359.733734	155.771622	1385.314575	373.663483	199.787766	1644.941162	472.498810	-98.236038	1145.134277	489.198944	359.690948	1112.071167	369.744812	-138.573105	903.261475	367.865662	367.537567	857.396790	362.014008	132.835526	1033.389893	-635.040955	165.422958	858.683960	-616.195923	-34.196190
356.388855	29.880348	940.669250	372.630005	220.715881	926.734497	445.081451	-7.733828	493.598480	506.063599	200.448715	481.495697	482.855927	-21.595064	78.124161	560.866882	159.557205	92.036346	423.538269	3.272475	1415.962158	446.210693	305.236298	1386.966431	359.649780	156.065948	1385.319092	373.343689	200.539612	1644.752197	472.373993	-98.279411	1145.405518	489.141724	359.726746	1111.770508	369.492279	-138.927261	903.687378	367.775391	367.186676	857.079956	361.997864	132.791016	1033.389160	-634.420471	165.166824	858.564209	-615.620361	-34.332012
356.377808	29.813417	940.685852	372.528900	220.626419	926.705261	444.739105	-7.821520	493.493225	505.996887	200.393677	481.505096	482.829956	-21.602909	78.093620	560.857117	159.535797	92.057182	423.461731	3.599069	1416.064575	446.168121	305.498260	1386.757324	359.639404	156.217590	1385.283081	373.024963	201.214325	1644.593628	472.206818	-98.351875	1145.639526	489.100128	359.693329	1111.482300	369.112885	-139.216675	904.093201	367.485168	366.664734	856.956299	361.964935	132.734421	1033.381714	-633.294250	165.374680	858.587402	-614.838440	-34.276409
356.355103	29.731125	940.688843	372.473450	220.567307	926.670532	444.367645	-7.948037	493.406311	505.970825	200.402084	481.549194	482.777985	-21.643335	78.116776	560.839111	159.514938	92.084587	423.376282	3.855148	1416.215088	446.144287	305.705200	1386.557617	359.615479	156.465988	1385.233032	372.663147	201.887970	1644.417847	472.000732	-98.430023	1145.886108	489.056702	359.686005	1111.194214	368.650970	-139.520233	904.460632	367.247986	366.358673	856.769592	361.948578	132.680084	1033.365234	-632.219177	165.645691	858.591797	-614.073364	-34.282993
356.331085	29.635958	940.712830	372.401947	220.524017	926.634338	444.033112	-8.036228	493.340393	505.879913	200.346924	481.554810	482.769897	-21.666693	78.115303	560.791992	159.465851	92.102829	423.272461	4.087764	1416.333740	446.076447	305.890137	1386.341797	359.684967	156.753708	1385.170410	372.316223	202.507080	1644.251587	471.798706	-98.539986	1146.094604	488.988647	359.626373	1110.950439	368.259064	-139.878281	904.821960	367.017059	366.252625	856.520935	361.932526	132.636871	1033.357910	-631.459656	165.564072	858.471130	-613.435486	-34.254700
356.308319	29.531378	940.737427	372.359467	220.456589	926.619080	443.689117	-8.132084	493.277588	505.809265	200.314255	481.558990	482.711884	-21.691086	78.156693	560.757813	159.469879	92.090187	423.194519	4.322036	1416.438721	446.015106	306.114868	1386.146484	359.661957	156.965057	1385.103760	371.972473	203.128006	1644.064209	471.602936	-98.648232	1146.289185	488.967316	359.608276	1110.727539	367.904694	-140.226181	905.143494	366.785461	365.963318	856.319214	361.914093	132.568710	1033.361572	-630.834717	165.315796	858.331604	-612.743408	-34.307167
356.274292	29.443375	940.777893	372.279846	220.375961	926.590576	443.286438	-8.236547	493.213684	505.718292	200.304550	481.580353	482.649719	-21.706467	78.182579	560.764282	159.475891	92.110893	423.117218	4.557850	1416.541626	445.994232	306.311340	1385.920532	359.625244	157.175797	1385.070923	371.630066	203.695084	1643.881592	471.416290	-98.733292	1146.495361	488.963501	359.575287	1110.478271	367.521423	-140.534744	905.459473	366.598297	365.486176	856.168945	361.891083	132.516602	1033.365967	-630.174561	165.268784	858.261780	-612.025574	-34.282875
356.279938	29.365976	940.799377	372.239929	220.307480	926.576904	442.883148	-8.267675	493.132172	505.612885	200.258820	481.543518	482.595673	-21.699627	78.236351	560.717957	159.414764	92.107338	423.030060	4.800103	1416.641113	445.971863	306.490967	1385.729614	359.579620	157.339859	1385.054443	371.315552	204.226105	1643.723389	471.218994	-98.812912	1146.672607	488.933533	359.528931	1110.209717	367.153351	-140.858368	905.753235	366.407257	365.216888	855.998596	361.886597	132.459915	1033.368896	-629.488159	165.217575	858.200806	-611.296753	-34.234798
356.271301	29.287720	940.855713	372.179199	220.198914	926.567932	442.612946	-8.340657	493.099854	505.544983	200.212982	481.539093	482.558380	-21.691607	78.310143	560.689331	159.375809	92.125748	422.942688	5.014146	1416.746216	445.946320	306.692230	1385.582397	359.541412	157.551132	1385.023560	370.934692	204.765442	1643.580322	471.026398	-98.879021	1146.854614	488.871521	359.457428	1109.952026	366.798645	-141.182800	906.078796	366.249512	365.152649	855.804504	361.870117	132.399521	1033.390503	-628.821411	165.190109	858.123718	-610.530273	-34.145336
356.236176	29.227594	940.911865	372.127472	220.113327	926.560913	442.381592	-8.416948	493.072266	505.410858	200.143387	481.512970	482.531342	-21.689066	78.344879	560.669128	159.381073	92.162659	422.872772	5.218864	1416.821045	445.973328	306.813751	1385.358276	359.478180	157.729584	1384.986938	370.636230	205.257660	1643.427612	470.826019	-98.978775	1147.024292	488.854248	359.443481	1109.754272	366.421448	-141.475006	906.360779	366.129059	364.908508	855.692810	361.844879	132.358765	1033.412964	-628.249390	165.232437	858.069092	-609.778259	-34.066746
356.212616	29.166262	940.954834	372.083313	220.044769	926.543396	442.180084	-8.468325	493.075470	505.368896	200.137421	481.543549	482.507019	-21.656183	78.407005	560.615784	159.347595	92.152252	422.767975	5.393079	1416.892944	445.884552	306.988556	1385.308716	359.460571	157.916092	1384.930786	370.288361	205.735321	1643.276611	470.604370	-99.084007	1147.184937	488.838287	359.426239	1109.581665	366.040527	-141.739090	906.620605	366.004211	364.647369	855.563538	361.828583	132.323868	1033.423828	-627.687683	165.350235	857.979980	-609.082031	-33.992126
356.203979	29.127987	940.982666	372.035095	219.965408	926.534546	442.016449	-8.530059	493.042084	505.273438	200.122314	481.533295	482.490509	-21.652649	78.423294	560.607361	159.356888	92.172966	422.673767	5.545399	1416.981201	445.859680	307.130188	1385.185181	359.423462	158.069504	1384.898315	369.938293	206.170502	1643.150757	470.375244	-99.186005	1147.343262	488.857483	359.393463	1109.457031	365.672119	-142.012451	906.875671	365.914307	364.398773	855.460938	361.789490	132.286133	1033.431396	-627.137085	165.498276	857.873901	-608.357361	-33.867573
356.161713	29.037418	941.033447	372.002716	219.886551	926.530334	441.868561	-8.555467	493.060425	505.214172	200.074295	481.523102	482.476746	-21.645763	78.431786	560.583984	159.315125	92.145126	422.580017	5.693245	1417.062256	445.819946	307.239227	1385.093628	359.392975	158.214142	1384.875366	369.600220	206.574326	1643.024902	470.169312	-99.287498	1147.490967	488.866058	359.339417	1109.351563	365.311707	-142.300659	907.130554	365.857178	364.165558	855.346008	361.752075	132.229614	1033.452515	-626.575867	165.652496	857.750366	-607.561035	-33.753803
356.149780	28.988100	941.045410	371.963440	219.854126	926.533875	441.754761	-8.550953	493.037476	505.171112	200.093567	481.524323	482.456848	-21.615189	78.453842	560.604919	159.307831	92.143898	422.485779	5.841502	1417.143921	445.782043	307.343353	1385.013062	359.356812	158.342682	1384.869751	369.279083	207.014481	1642.889648	469.961578	-99.361443	1147.634155	488.871063	359.263489	1109.257690	364.972168	-142.559235	907.385437	365.834412	363.946899	855.264160	361.727173	132.192032	1033.460083	-626.053406	165.806732	857.658203	-606.885010	-33.664730
356.145508	28.950918	941.068481	371.951843	219.787018	926.541443	441.684692	-8.589530	493.013824	505.125153	200.050262	481.506195	482.468872	-21.621498	78.474281	560.629761	159.326263	92.164009	422.390503	5.967757	1417.231445	445.743958	307.427643	1384.956543	359.223999	158.507355	1384.907715	368.949951	207.383026	1642.786377	469.774353	-99.483528	1147.765747	488.896790	359.184021	1109.183594	364.656677	-142.793365	907.606812	365.847778	363.743042	855.182495	361.723175	132.148758	1033.474731	-625.506287	165.937164	857.571594	-606.143616	-33.596550
356.117767	28.881044	941.097656	371.925262	219.712509	926.550293	441.598450	-8.585584	493.003418	505.084930	200.040207	481.520538	482.470398	-21.592375	78.467514	560.619202	159.316849	92.166252	422.295197	6.099664	1417.311890	445.707184	307.541229	1384.891602	359.162689	158.598236	1384.897827	368.653381	207.669922	1642.730591	469.593781	-99.545059	1147.898804	488.910583	359.115540	1109.103760	364.310059	-143.019302	907.831360	365.874725	363.552399	855.089539	361.698883	132.087097	1033.493042	-624.943970	166.038635	857.498047	-605.367676	-33.498981
356.110413	28.823826	941.116150	371.910034	219.670959	926.551575	441.552704	-8.585662	492.999542	505.030518	200.058792	481.504913	482.451874	-21.561062	78.455521	560.630981	159.340942	92.198936	422.166382	6.237152	1417.419678	445.640900	307.647949	1384.824097	359.175629	158.662796	1384.841675	368.335144	207.957733	1642.652954	469.397888	-99.608757	1148.051758	488.947906	359.067352	1109.034790	363.974823	-143.185349	908.066406	365.923645	363.357727	855.007446	361.686249	132.046036	1033.502197	-624.448181	166.174408	857.403870	-604.665405	-33.413208
356.098846	28.799057	941.106995	371.907410	219.627228	926.536011	441.506775	-8.614228	493.013245	504.955139	200.031586	481.478821	482.444122	-21.580187	78.459549	560.575867	159.340790	92.188087	422.025024	6.352235	1417.475342	445.625153	307.692047	1384.686035	359.107574	158.781265	1384.818359	368.012939	208.284515	1642.557983	469.225739	-99.668541	1148.162598	488.996643	359.043945	1108.942749	363.675598	-143.360703	908.268677	365.958832	362.989990	854.941223	361.662781	132.017273	1033.489014	-623.925476	166.248734	857.284241	-603.914063	-33.294621
356.079803	28.766048	941.098083	371.905029	219.596100	926.515625	441.460663	-8.610570	492.990265	504.899811	200.013153	481.437286	482.399353	-21.568722	78.403084	560.548096	159.328293	92.216766	421.895508	6.451033	1417.534546	445.484131	307.813721	1384.691284	359.015320	158.879822	1384.790283	367.706085	208.548721	1642.492065	469.053772	-99.662186	1148.248169	488.997131	358.996613	1108.860107	363.361176	-143.521408	908.444275	366.023132	362.838226	854.825195	361.633881	131.992767	1033.473389	-623.401428	166.325317	857.161621	-603.166809	-33.171616
356.029297	28.735128	941.065369	371.893188	219.545715	926.497559	441.443909	-8.598468	492.943604	504.896820	200.028687	481.458954	482.423279	-21.598007	78.385429	560.551331	159.315231	92.179260	421.764374	6.549787	1417.563843	445.432343	307.899994	1384.617798	358.927429	158.979507	1384.750366	367.433228	208.808975	1642.415771	468.893036	-99.729996	1148.315430	488.973846	358.905914	1108.742310	363.097992	-143.694107	908.589844	365.899323	362.719696	854.842346	361.594269	131.946472	1033.448242	-622.842102	166.400467	857.003174	-602.376099	-33.122063
355.995300	28.694443	941.057617	371.896027	219.499573	926.477722	441.515259	-8.631454	492.941864	504.896912	200.010590	481.459381	482.424377	-21.600784	78.356911	560.590759	159.341217	92.184349	421.628357	6.608646	1417.592041	445.422577	307.920410	1384.465576	358.826721	159.058731	1384.728027	367.152405	208.955139	1642.337646	468.738617	-99.776230	1148.372192	489.028992	358.868927	1108.643677	362.842468	-143.813583	908.739441	366.039825	362.588867	854.701477	361.573181	131.910446	1033.433716	-622.311707	166.420151	856.795898	-601.561035	-33.088108
355.944641	28.667149	941.062805	371.892822	219.439880	926.453308	441.581238	-8.625772	492.931702	504.908203	200.017319	481.468323	482.433319	-21.623957	78.326172	560.598877	159.319916	92.170204	421.498810	6.694096	1417.625244	445.362244	307.984772	1384.395630	358.732147	159.125351	1384.705811	366.865387	209.129929	1642.306274	468.588867	-99.822273	1148.464111	489.050537	358.794769	1108.573608	362.593323	-143.912537	908.865479	366.198334	362.502960	854.586365	361.538269	131.884857	1033.422485	-621.720764	166.527084	856.598450	-600.784058	-32.951588
355.893219	28.656651	941.074158	371.878937	219.442154	926.475281	441.692993	-8.633199	492.960266	504.866180	199.965225	481.454437	482.644806	-21.564137	78.454491	560.607300	159.335693	92.186806	421.361267	6.772799	1417.655518	445.279999	308.060486	1384.435547	358.639801	159.211533	1384.705688	366.599060	209.293808	1642.263184	468.420898	-99.854347	1148.552612	489.082550	358.764984	1108.533325	362.332520	-144.014877	909.030151	366.358002	362.433319	854.479309	361.499298	131.875687	1033.439453	-621.151428	166.547546	856.353699	-600.033508	-32.867012
355.874054	28.628754	941.093384	371.908081	219.391937	926.451538	441.787476	-8.643211	493.019287	504.902802	200.020859	481.486481	482.680511	-21.581919	78.425255	560.621643	159.349838	92.189308	421.217926	6.857697	1417.731079	445.189911	308.133148	1384.377075	358.571686	159.284668	1384.718994	366.330627	209.450577	1642.241577	468.272888	-99.900459	1148.666992	489.105591	358.716461	1108.506958	362.127563	-144.097809	909.166321	366.532776	362.368286	854.385010	361.477722	131.862656	1033.434448	-620.521667	166.585785	856.137390	-599.222839	-32.817841
355.832062	28.635092	941.097717	371.925415	219.394119	926.472473	441.885651	-8.629677	493.051514	504.915802	199.963577	481.469666	482.680054	-21.591965	78.435135	560.582886	159.320023	92.203415	421.093506	6.899751	1417.807007	445.105042	308.185852	1384.352295	358.475830	159.349258	1384.727539	366.071838	209.598969	1642.219971	468.115234	-99.944130	1148.797363	489.127228	358.691101	1108.458740	361.955444	-144.169510	909.314392	366.919250	362.481781	854.094360	361.437073	131.861526	1033.446777	-619.906067	166.641449	855.929199	-598.447021	-32.793919
355.807861	28.608637	941.113342	371.926117	219.378738	926.471741	441.983551	-8.630738	493.091858	504.939880	199.974045	481.472229	482.649536	-21.586622	78.446121	560.561157	159.290726	92.183624	420.946655	6.974358	1417.867432	445.009277	308.221161	1384.336182	358.365570	159.415665	1384.745728	365.785889	209.753708	1642.182251	467.997833	-100.012367	1148.918579	489.183868	358.685364	1108.468018	362.003357	-144.195953	909.356689	367.109009	362.465485	854.014771	361.398346	131.851181	1033.452759	-619.269531	166.647369	855.758911	-597.720581	-32.750874
355.752075	28.572573	941.112244	371.934235	219.329498	926.462646	442.105896	-8.623618	493.095367	504.929291	199.892426	481.464020	482.690735	-21.596426	78.398705	560.563721	159.290695	92.199509	420.826416	7.043782	1417.888794	444.941803	308.260864	1384.316040	358.281769	159.462967	1384.719849	365.512268	209.850494	1642.141968	467.833527	-100.012436	1148.937866	489.231445	358.622406	1108.443237	361.601990	-144.269577	909.522522	367.321381	362.458984	853.940735	361.359772	131.815262	1033.446777	-618.554749	166.609833	855.609802	-596.960510	-32.680721
355.724396	28.573921	941.080261	371.957581	219.316895	926.442322	442.215851	-8.619102	493.070526	504.990204	199.939072	481.508514	482.705933	-21.604887	78.328415	560.586304	159.296478	92.204300	420.674225	7.108325	1417.909546	444.833923	308.332275	1384.301025	358.182770	159.514557	1384.694458	365.250916	209.958633	1642.096924	467.701660	-100.030525	1148.995850	489.278015	358.601013	1108.458862	361.470032	-144.315399	909.616577	367.525055	362.460632	853.871216	361.325867	131.807434	1033.420044	-617.779968	166.581665	855.489563	-596.170105	-32.690056
355.694397	28.557659	941.053955	371.975220	219.302750	926.424561	442.275055	-8.627280	493.022186	505.028290	199.921341	481.509430	482.730469	-21.594860	78.294998	560.637085	159.332047	92.227180	420.544617	7.128111	1417.922607	444.756683	308.361908	1384.293579	358.009308	159.578522	1384.690918	364.998901	210.032333	1642.055908	467.579590	-100.053207	1149.035156	489.330841	358.597748	1108.455078	361.333588	-144.353210	909.675171	367.756439	362.484833	853.787109	361.298492	131.790085	1033.397583	-617.434082	166.257065	855.287231	-595.618652	-32.856571
355.652130	28.548901	941.029968	371.967468	219.300476	926.415710	442.333435	-8.614964	493.025940	505.037384	199.901657	481.513123	482.794800	-21.630268	78.261986	560.680603	159.333099	92.205620	420.435852	7.185070	1417.941772	444.675690	308.386078	1384.267090	357.883972	159.630203	1384.668213	364.754059	210.081985	1642.016357	467.485413	-100.083504	1149.099976	489.391174	358.604584	1108.471069	361.266022	-144.395416	909.754883	368.002594	362.522278	853.710754	361.264832	131.777603	1033.381592	-616.660889	166.269913	855.216614	-594.910156	-32.829453
355.631439	28.526985	941.031494	371.998291	219.272949	926.397217	442.334167	-8.621607	493.033417	505.049347	199.870377	481.487488	482.793701	-21.629154	78.275200	560.681885	159.334137	92.180016	420.283478	7.216845	1417.968750	444.598022	308.433319	1384.237305	357.867981	159.627304	1384.618774	364.510651	210.135956	1641.989746	467.382874	-100.074455	1149.158325	489.454437	358.628235	1108.475220	361.180298	-144.411438	909.815674	368.240021	362.578888	853.649597	361.259766	131.765030	1033.371826	-615.787292	166.243866	855.173096	-594.204590	-32.863182
355.593109	28.506084	941.046631	372.043640	219.281693	926.393188	442.349030	-8.645381	493.047028	505.074280	199.829971	481.460144	482.806396	-21.622931	78.298882	560.671204	159.295395	92.156441	420.123260	7.235251	1418.003540	444.509827	308.453430	1384.223145	357.657898	159.763885	1384.638794	364.248840	210.186279	1641.986938	467.292053	-100.090225	1149.241699	489.539032	358.674713	1108.475586	361.107147	-144.414902	909.863770	368.507996	362.471100	853.622192	361.241028	131.770706	1033.375854	-614.912659	166.225708	855.149597	-593.449829	-32.985310
355.584869	28.514502	941.059875	372.080139	219.266724	926.408508	442.310944	-8.660959	493.071167	505.102386	199.830154	481.472412	482.818390	-21.618042	78.299385	560.604492	159.246902	92.142113	419.977753	7.282976	1418.045044	444.444672	308.470184	1384.217407	357.529510	159.813446	1384.645264	363.989563	210.208786	1641.974609	467.177155	-100.099304	1149.296753	489.596161	358.715820	1108.485962	361.059906	-144.413834	909.912964	368.774109	362.563232	853.542908	361.232300	131.769836	1033.389404	-614.031128	166.198242	855.082764	-592.692627	-33.074696
355.570526	28.521078	941.060181	372.092896	219.241058	926.396912	442.266754	-8.659134	493.061676	505.151978	199.789490	481.470703	482.811035	-21.624426	78.295929	560.600464	159.255447	92.142303	419.789520	7.313029	1418.050537	444.362762	308.477020	1384.212402	357.488770	159.818726	1384.596802	363.732422	210.254990	1641.957397	467.082794	-100.124107	1149.378174	489.685333	358.787964	1108.526978	360.985443	-144.362549	909.914673	369.041443	362.667786	853.477173	361.203827	131.770493	1033.382202	-613.082886	166.177841	855.024109	-591.981201	-33.139610
355.958832	28.798740	940.883667	372.287811	219.315308	926.379639	442.265656	-8.732327	492.986115	505.236084	199.787659	481.462097	482.782776	-21.619738	78.309952	560.589722	159.222153	92.126686	419.624664	7.324056	1418.067627	444.269409	308.490204	1384.213135	357.383972	159.847580	1384.580322	363.483948	210.238602	1641.963867	466.981018	-100.169823	1149.420898	489.716248	358.816620	1108.548218	360.960419	-144.355225	909.900330	369.312836	362.983246	853.386536	361.403870	131.876938	1033.288330	-612.111206	166.159592	854.950256	-591.163086	-33.297989
355.968445	28.793743	940.868774	372.322083	219.310516	926.391785	442.213959	-8.758897	492.986511	505.263214	199.779510	481.501068	482.800232	-21.632452	78.297760	560.628418	159.258423	92.155060	419.454926	7.313448	1418.063354	444.191315	308.493103	1384.221924	357.277283	159.871811	1384.563721	363.235931	210.237244	1641.951294	466.850403	-100.217674	1149.438232	489.805817	358.841675	1108.588013	360.936951	-144.339188	909.881592	369.604950	363.135437	853.322998	361.410004	131.859665	1033.287476	-611.178711	166.138611	854.858643	-590.437988	-33.375214
355.934326	28.761637	940.868774	372.357178	219.305511	926.393311	442.146973	-8.778003	492.935028	505.306244	199.768295	481.494812	482.754639	-21.656370	78.279793	560.654358	159.238037	92.150620	419.309692	7.325167	1418.073242	444.113861	308.490601	1384.245361	357.167725	159.897827	1384.562012	362.989624	210.270447	1641.931763	466.760101	-100.250504	1149.465332	489.896851	358.915009	1108.640137	360.958313	-144.336960	909.860596	369.905975	363.290009	853.279846	361.399658	131.841110	1033.287964	-610.226501	166.058289	854.717834	-589.711670	-33.464005
355.948273	28.757067	940.879700	372.381531	219.306061	926.393250	442.153259	-8.836396	492.925140	505.340759	199.723038	481.489960	482.802734	-21.685843	78.286209	560.689819	159.256561	92.131973	419.133667	7.339945	1418.064575	444.084625	308.470978	1384.182373	357.050110	159.912140	1384.557983	362.758942	210.288773	1641.915283	466.659729	-100.287338	1149.501831	490.045746	358.950043	1108.688843	360.971588	-144.292877	909.842896	370.169708	363.272491	853.312378	361.411682	131.845367	1033.292725	-609.235901	166.043808	854.604187	-588.907959	-33.607738
355.925873	28.782059	940.893433	372.401367	219.281540	926.404541	442.118073	-8.829895	492.924042	505.379120	199.737762	481.513336	482.829529	-21.684694	78.279762	560.723328	159.261444	92.129913	418.985901	7.328938	1418.086914	443.992157	308.481842	1384.248535	356.939484	159.932861	1384.559937	362.520355	210.322159	1641.907471	466.581024	-100.289886	1149.548340	490.130829	358.978058	1108.765869	361.001404	-144.255829	909.833679	370.453003	363.455963	853.306763	361.401276	131.850266	1033.304565	-608.342712	165.962875	854.483276	-588.140198	-33.667629
355.915344	28.779745	940.921326	372.428619	219.260818	926.425476	442.085754	-8.859795	492.931732	505.356964	199.714584	481.503662	482.863678	-21.691969	78.339287	560.717712	159.233719	92.130692	418.832306	7.326881	1418.097534	443.929657	308.475861	1384.288818	356.823212	159.954880	1384.583008	362.292297	210.425537	1641.872803	466.520447	-100.315094	1149.596680	490.228912	359.005707	1108.848755	361.058380	-144.214447	909.821472	370.714844	363.642792	853.311035	361.402222	131.844269	1033.328369	-607.372498	165.924927	854.419189	-587.378662	-33.733486
355.923615	28.794788	940.950378	372.468872	219.260361	926.443848	442.061768	-8.868630	492.965118	505.367096	199.733398	481.515289	482.858490	-21.682682	78.361084	560.745972	159.258270	92.153130	418.669098	7.332718	1418.147583	443.859589	308.471527	1384.330811	356.649048	159.907532	1384.612183	362.054565	210.450928	1641.879883	466.462372	-100.331581	1149.647949	490.339203	359.013214	1108.921387	361.119629	-144.173050	909.809143	370.996765	363.837494	853.303284	361.402893	131.860199	1033.350708	-606.366089	165.859329	854.303894	-586.538452	-33.794849
355.943695	28.809492	940.962280	372.534454	219.272568	926.460754	442.005920	-8.889239	492.966766	505.363373	199.728317	481.509705	482.845642	-21.684071	78.406731	560.645325	159.249100	92.149971	418.511932	7.325384	1418.172241	443.775940	308.433105	1384.381714	356.544495	159.937271	1384.618286	361.823975	210.454346	1641.890381	466.417511	-100.359123	1149.699341	490.400177	359.061218	1109.027344	361.194000	-144.115738	909.789185	371.266327	364.225311	853.291016	361.404083	131.875336	1033.363892	-605.475220	165.792984	854.242126	-585.746765	-33.869770
355.954437	28.810621	940.950378	372.585266	219.252472	926.475342	441.947876	-8.922162	492.967224	505.357544	199.734360	481.540527	482.802277	-21.649065	78.378998	560.627686	159.247086	92.155922	418.322296	7.337156	1418.170654	443.747223	308.409454	1384.398438	356.439606	159.963226	1384.613770	361.583649	210.465805	1641.886841	466.366364	-100.376015	1149.749390	490.466827	359.115753	1109.131348	361.265808	-144.070236	909.747498	371.341156	364.482910	853.456604	361.406403	131.855911	1033.365112	-604.571411	165.776779	854.180725	-584.947083	-33.927635
355.947449	28.829847	940.930664	372.632904	219.294754	926.468811	441.892242	-8.913476	492.944824	505.362701	199.730652	481.529572	482.782440	-21.652464	78.358795	560.632813	159.264236	92.177444	418.146881	7.340076	1418.163696	443.667114	308.413239	1384.459351	356.401306	160.018890	1384.596558	361.363525	210.477905	1641.889404	466.312134	-100.391510	1149.744751	490.550049	359.151611	1109.223999	361.346680	-144.002731	909.675476	371.642883	364.740631	853.454651	361.401001	131.881882	1033.351685	-603.641235	165.690994	854.118225	-584.108154	-33.926056
355.900482	28.840004	940.922607	372.635101	219.310867	926.485046	441.823914	-8.911392	492.889587	505.378998	199.756958	481.537811	482.795258	-21.650070	78.338783	560.627319	159.261444	92.157188	418.002716	7.307477	1418.146362	443.645081	308.379242	1384.498169	356.233643	160.102859	1384.611694	361.159027	210.466797	1641.871582	466.262390	-100.364342	1149.741333	490.652283	359.223389	1109.301025	361.429810	-143.956451	909.613586	371.919983	364.966370	853.473633	361.379181	131.882874	1033.356689	-602.743225	165.699371	854.018860	-583.290100	-33.959763
355.892792	28.863678	940.912048	372.661621	219.323318	926.494202	441.771729	-8.896455	492.851318	505.393005	199.739609	481.523590	482.807587	-21.657171	78.346390	560.626160	159.259750	92.154594	417.844727	7.315634	1418.136353	443.625336	308.365936	1384.550781	356.051392	160.056732	1384.623535	360.973480	210.447601	1641.849976	466.227417	-100.395195	1149.750366	490.786530	359.327301	1109.371094	361.578003	-143.904282	909.542908	372.125946	365.014069	853.559509	361.374298	131.892853	1033.356201	-601.843811	165.709854	853.978699	-582.451355	-33.963810
355.856628	28.893612	940.907471	372.679535	219.347198	926.507751	441.753876	-8.891375	492.860077	505.413147	199.743881	481.537903	482.804565	-21.646704	78.351494	560.656067	159.250885	92.149284	417.675110	7.300666	1418.135376	443.524567	308.380890	1384.647705	356.162567	160.056183	1384.598511	360.786926	210.356674	1641.874146	466.255676	-100.462280	1149.792969	490.878784	359.374237	1109.468018	361.977783	-143.782669	909.369324	372.388916	365.255615	853.560974	361.354645	131.912308	1033.360962	-600.817383	165.751129	853.931702	-581.568604	-33.917770
355.793701	28.897308	940.921143	372.690308	219.313202	926.502258	441.716034	-8.874287	492.868561	505.435699	199.739944	481.553589	482.798370	-21.642719	78.364113	560.649231	159.234390	92.154549	417.532013	7.296729	1418.124390	443.516602	308.363251	1384.670898	356.092316	160.068954	1384.590820	360.595703	210.329361	1641.868774	466.222168	-100.481293	1149.788696	490.966705	359.468536	1109.519287	362.099426	-143.713303	909.283569	372.614075	365.536530	853.561829	361.316376	131.910797	1033.363647	-599.880127	165.794296	853.899536	-580.654907	-33.921593
355.762543	28.914536	940.908081	372.735748	219.327972	926.505432	441.706940	-8.871321	492.876556	505.447601	199.728149	481.553925	482.818512	-21.637594	78.389809	560.680481	159.247787	92.169579	417.403931	7.289412	1418.098633	443.485687	308.354340	1384.672363	355.949982	160.035248	1384.602905	360.416901	210.298874	1641.835693	466.181122	-100.498245	1149.799072	491.022217	359.555908	1109.567017	362.218140	-143.637970	909.185913	372.850555	366.030090	853.509094	361.295929	131.922028	1033.358276	-598.863281	165.928894	853.840698	-579.695618	-33.904690
355.723175	28.950840	940.899780	372.755493	219.343231	926.480469	441.688782	-8.846356	492.893646	505.458649	199.706451	481.543884	482.799072	-21.627382	78.365021	560.667419	159.263367	92.172974	417.249878	7.270987	1418.055664	443.474701	308.336487	1384.687988	355.874115	160.052780	1384.556641	360.216064	210.344727	1641.812134	466.081024	-100.455872	1149.781616	491.123383	359.631500	1109.616577	362.068359	-143.586731	909.199280	373.064148	366.330109	853.484131	361.265808	131.959991	1033.340088	-597.927368	166.004013	853.778564	-578.819458	-33.841370
355.688049	28.980474	940.876526	372.778870	219.368835	926.464966	441.691559	-8.873984	492.888824	505.524933	199.753265	481.553375	482.814911	-21.647633	78.398399	560.648926	159.248337	92.131256	417.096680	7.243669	1418.012329	443.470306	308.273682	1384.624634	355.874023	160.124100	1384.518555	360.038818	210.269119	1641.791016	466.036102	-100.448181	1149.738892	491.211914	359.753632	1109.636841	362.199585	-143.509933	909.079773	373.278809	366.608154	853.480530	361.248932	131.985641	1033.320557	-596.885315	166.120071	853.668091	-577.802246	-33.862099
355.631348	28.974644	940.870850	372.799957	219.392990	926.466309	441.746979	-8.890657	492.932831	505.508087	199.704498	481.546173	482.815491	-21.638329	78.388382	560.669983	159.265472	92.140823	416.964081	7.218789	1417.971558	443.438934	308.240601	1384.643921	355.804901	160.118423	1384.485474	359.858337	210.239304	1641.773315	466.018311	-100.425201	1149.722290	491.294006	359.799316	1109.672974	362.328430	-143.424591	908.960022	373.496765	366.888428	853.491699	361.221954	131.991928	1033.318359	-595.861694	166.257645	853.629211	-576.806763	-33.880424
355.592041	29.034698	940.863281	372.817566	219.425400	926.479309	441.769806	-8.882284	492.914642	505.492920	199.633820	481.515900	482.821747	-21.657249	78.370567	560.649536	159.218445	92.150032	416.839386	7.187243	1417.927246	443.359558	308.253601	1384.738892	355.759705	160.106537	1384.465698	359.689148	210.237656	1641.765747	466.035339	-100.433029	1149.704224	491.395538	359.875092	1109.755127	362.694122	-143.308792	908.770203	373.677307	366.973816	853.536438	361.206299	132.029877	1033.321533	-594.829224	166.377975	853.539185	-576.087219	-33.432480
355.562408	29.076094	940.844604	372.840149	219.456558	926.477783	441.802307	-8.869773	492.927429	505.544830	199.604782	481.525452	482.840973	-21.672428	78.372421	560.618896	159.188309	92.123962	416.712952	7.165874	1417.894775	443.336761	308.242126	1384.790649	355.682159	160.122284	1384.464233	359.526978	210.204880	1641.762573	465.991699	-100.388618	1149.667603	491.511688	359.960724	1109.817749	362.792725	-143.217560	908.683044	374.111176	367.215363	853.404907	361.192932	132.059341	1033.311646	-594.164246	165.545120	853.297363	-574.429077	-33.908276
355.502167	29.097095	940.828613	372.851013	219.469589	926.481628	441.858734	-8.855676	492.929810	505.524994	199.570404	481.498230	482.868347	-21.672693	78.365097	560.599854	159.149323	92.124435	416.612793	7.144940	1417.852173	443.293213	308.221771	1384.810059	355.633636	160.125092	1384.450195	359.361542	210.176605	1641.761230	465.975037	-100.350372	1149.644775	491.573059	360.008728	1109.860718	362.884460	-143.094559	908.578125	374.268585	367.481171	853.426636	361.166260	132.067642	1033.306274	-592.472107	166.143646	853.497192	-573.385681	-33.632366
355.483795	29.153456	940.813477	372.876099	219.519287	926.472229	441.888489	-8.841516	492.939636	505.528259	199.558121	481.503906	482.875183	-21.647659	78.356575	560.574158	159.111649	92.112015	416.501221	7.127985	1417.828857	443.269012	308.213654	1384.816772	355.569763	160.131317	1384.433594	359.214600	210.146713	1641.745361	465.961395	-100.333084	1149.627563	491.651337	360.073608	1109.915527	363.024841	-142.995255	908.479919	374.425781	367.731873	853.454102	361.146881	132.120651	1033.293335	-591.132019	166.245743	853.438416	-572.145813	-33.568623
355.068573	28.891104	940.973633	372.775635	219.406662	926.478516	441.897278	-8.785583	492.998596	505.463043	199.488861	481.471863	482.886230	-21.642883	78.342575	560.561768	159.093338	92.087379	416.419373	7.102142	1417.792847	443.250824	308.183624	1384.855347	355.509216	160.139725	1384.401123	359.065521	210.118362	1641.719971	465.878510	-100.262741	1149.571045	491.664703	360.137909	1109.975220	362.864014	-142.929962	908.477234	374.595856	368.196503	853.435486	360.940186	132.007477	1033.372192	-589.887390	166.385620	853.381958	-570.824951	-33.589596
355.019257	28.900862	940.953491	372.828949	219.449188	926.472412	441.913666	-8.780384	493.016693	505.435608	199.483597	481.471130	482.907227	-21.662033	78.360008	560.575317	159.121750	92.097534	416.329376	7.058206	1417.755615	443.222015	308.166626	1384.871338	355.457458	160.135315	1384.368896	358.923584	210.077255	1641.700806	465.859161	-100.267448	1149.555786	491.723724	360.204620	1110.021118	362.978363	-142.854507	908.381531	374.766907	368.453003	853.460327	360.918732	132.028717	1033.358765	-588.504333	166.429443	853.347595	-569.460999	-33.531754
354.999359	28.934874	940.919006	372.845581	219.462967	926.457031	441.945221	-8.762443	492.997589	505.435455	199.505768	481.468262	482.928436	-21.660254	78.350929	560.571472	159.121552	92.106880	416.225281	7.028519	1417.740234	443.181549	308.154999	1384.895264	355.397217	160.134338	1384.342041	358.779724	210.044815	1641.688232	465.842468	-100.254257	1149.531494	491.780487	360.296570	1110.094360	363.114227	-142.770309	908.271912	374.944611	368.722168	853.499390	360.897034	132.045883	1033.333740	-587.069580	166.499847	853.322571	-568.028687	-33.476364
354.969421	28.967775	940.919434	372.873383	219.509537	926.475403	441.988647	-8.739614	492.990479	505.420654	199.489288	481.476837	482.915253	-21.676468	78.348557	560.556396	159.099152	92.090218	416.096405	7.010926	1417.709595	443.141968	308.121338	1384.948242	355.361115	160.130600	1384.353638	358.589142	210.040222	1641.728271	465.798859	-100.244827	1149.504028	491.840240	360.391205	1110.165405	363.220490	-142.686768	908.176208	375.093292	368.957184	853.531494	360.886902	132.077484	1033.343506	-585.900146	166.569000	853.203735	-566.661072	-33.529083
354.927948	28.994793	940.912292	372.891357	219.528427	926.481934	441.978058	-8.712768	493.006195	505.403137	199.417572	481.446167	482.908997	-21.643013	78.335030	560.507263	159.059814	92.076538	415.975128	6.975428	1417.692871	443.128143	308.103210	1384.974365	355.286255	160.140442	1384.352783	358.445679	209.994568	1641.732910	465.814362	-100.261894	1149.505249	491.911407	360.486267	1110.247803	363.581085	-142.555252	907.989075	375.204132	369.029663	853.613098	360.873505	132.094742	1033.343628	-584.151001	166.638779	853.149658	-565.149658	-33.407570
354.866028	29.053795	940.902344	372.883636	219.603210	926.484924	441.993469	-8.680498	493.007843	505.384979	199.438904	481.450104	482.874390	-21.653297	78.333382	560.483948	159.038345	92.101883	415.869324	6.963315	1417.678467	443.112976	308.084167	1385.022827	355.207581	160.134796	1384.364746	358.303162	209.949966	1641.731934	465.775208	-100.243797	1149.512085	491.951843	360.583374	1110.305054	363.667480	-142.447662	907.914673	375.284576	369.249756	853.651917	360.841583	132.154846	1033.340820	-582.515747	166.547165	853.084351	-563.620483	-33.344589
354.835938	29.119415	940.897705	372.900513	219.616211	926.492126	442.027252	-8.640971	493.042267	505.400787	199.476868	481.418182	482.872345	-21.610205	78.329918	560.501953	159.053391	92.095222	415.746155	6.945368	1417.680176	443.069916	308.060120	1385.053223	355.161835	160.145187	1384.360840	358.157074	209.894943	1641.729736	465.691376	-100.148911	1149.457764	491.980865	360.652039	1110.368652	363.478577	-142.358963	907.942383	375.391846	369.512299	853.669434	360.827393	132.191605	1033.342041	-581.372620	167.261917	853.114075	-562.444275	-33.217819
354.800079	29.154535	940.901245	372.921936	219.635681	926.482544	442.097839	-8.595685	493.046143	505.394196	199.459213	481.415680	482.910858	-21.615318	78.325737	560.481873	159.035019	92.092751	415.628784	6.930824	1417.670044	443.045563	308.035645	1385.067017	355.109375	160.159927	1384.365723	358.006195	209.855453	1641.718506	465.670227	-100.156189	1149.449097	492.089355	360.801117	1110.425171	363.560028	-142.243790	907.877991	375.521454	369.935181	853.644348	360.813446	132.227875	1033.338135	-579.914734	167.219788	853.109985	-561.035217	-33.117756
354.780518	29.208593	940.875977	372.926361	219.695007	926.501892	442.174805	-8.608174	493.073334	505.383789	199.449799	481.417816	482.927216	-21.645264	78.338867	560.509033	159.082733	92.097321	415.527832	6.926305	1417.656494	442.999268	308.051178	1385.109497	355.050842	160.145401	1384.334351	357.857361	209.809753	1641.712280	465.643311	-100.128326	1149.438354	492.151031	360.920410	1110.505127	363.627197	-142.122543	907.783508	375.605316	369.965912	853.708740	360.789001	132.263107	1033.336304	-578.175354	167.226578	853.105530	-558.951904	-32.853821
354.771698	29.267511	940.862061	372.973114	219.727051	926.501587	442.244110	-8.576602	493.070190	505.396423	199.481430	481.427582	482.957306	-21.647991	78.337738	560.496277	159.064194	92.104156	415.410187	6.890602	1417.624756	443.021973	307.968170	1385.060913	354.995880	160.145386	1384.334229	357.714386	209.775253	1641.713379	465.604492	-100.110680	1149.442139	492.188416	360.986145	1110.536011	363.675629	-142.033417	907.698059	375.684845	370.170288	853.753784	360.778107	132.306244	1033.328369	-576.393799	167.418655	853.182678	-557.158997	-32.631229
354.749878	29.344767	940.820435	372.983337	219.798843	926.509766	442.267853	-8.540798	493.058838	505.473602	199.525833	481.474915	482.931458	-21.612631	78.317513	560.532654	159.087860	92.103447	415.291687	6.895997	1417.596558	442.995972	307.975983	1385.109009	354.927521	160.131088	1384.325317	357.572388	209.729889	1641.716919	465.565918	-100.099655	1149.390015	492.204041	361.031708	1110.625244	363.711823	-141.943451	907.618042	375.744171	370.366608	853.806946	360.752197	132.357468	1033.312866	-574.763611	167.276276	853.179993	-555.439453	-32.478451
354.714478	29.350433	940.822693	373.005524	219.822128	926.507568	442.328400	-8.511462	493.062073	505.523773	199.550339	481.498383	482.954620	-21.622860	78.310005	560.574280	159.145187	92.127213	415.166565	6.887238	1417.578735	442.968750	307.959595	1385.140991	354.850098	160.153946	1384.320923	357.411499	209.686966	1641.724609	465.533905	-100.054527	1149.375488	492.226440	361.083374	1110.702637	363.746155	-141.846161	907.557190	375.817291	370.559021	853.870605	360.742737	132.374741	1033.312622	-573.227234	167.512268	853.190552	-554.244934	-32.762550
354.659332	29.419437	940.813965	373.029175	219.862045	926.513611	442.358521	-8.504846	493.091278	505.541931	199.560852	481.485596	482.941589	-21.620560	78.307571	560.550354	159.125549	92.105606	415.059875	6.860095	1417.570557	442.947357	307.939178	1385.177490	354.705994	160.213791	1384.350220	357.257599	209.624802	1641.729492	465.464600	-100.036293	1149.359497	492.151703	361.074585	1110.732666	363.751648	-141.764145	907.509766	375.842468	370.729828	853.913391	360.722473	132.424423	1033.311523	-571.469788	167.647217	853.284058	-552.660950	-32.713943
354.625031	29.447357	940.809143	373.055634	219.912262	926.511963	442.404297	-8.436418	493.103180	505.601959	199.587967	481.480896	482.953247	-21.613037	78.334122	560.581482	159.144852	92.098526	414.938660	6.848093	1417.553101	442.916962	307.927948	1385.204102	354.639557	160.225784	1384.344360	356.999390	209.134018	1641.872803	465.427216	-100.044960	1149.367798	492.136810	361.108002	1110.770142	363.760010	-141.657501	907.464722	375.870941	370.904968	853.976868	360.710297	132.462692	1033.308105	-569.841064	167.622665	853.306641	-551.078552	-32.718132
354.600739	29.486343	940.809387	373.058929	219.925598	926.519714	442.393250	-8.391375	493.109741	505.630707	199.551682	481.455048	482.919128	-21.609592	78.324821	560.583984	159.139130	92.104698	414.805695	6.869021	1417.543457	442.832367	307.981232	1385.318359	354.644501	160.192368	1384.326904	356.947510	209.526749	1641.756470	465.366638	-99.978897	1149.351440	492.118011	361.114349	1110.826172	363.762787	-141.597427	907.423157	375.923401	371.252838	854.014771	360.695770	132.486801	1033.312134	-568.067322	167.791443	853.366333	-549.522278	-32.647354
354.957153	29.816378	940.633850	373.208618	220.066147	926.510498	442.450378	-8.415651	493.083344	505.653198	199.556061	481.424713	482.968964	-21.585371	78.347427	560.561584	159.108566	92.083946	414.692902	6.841147	1417.538452	442.792023	307.973480	1385.365356	354.508423	160.278122	1384.365356	356.800812	209.503174	1641.744019	465.363953	-99.982422	1149.354126	492.200684	361.228943	1110.888062	364.028625	-141.474014	907.286255	375.934113	371.400635	854.087891	360.860077	132.648087	1033.222656	-566.301453	167.851456	853.426270	-547.852905	-32.628220
354.574158	29.589451	940.792908	373.121033	219.988571	926.539673	442.430847	-8.340752	493.118164	505.635864	199.509750	481.440430	482.944458	-21.584032	78.311523	560.540588	159.081635	92.115021	414.595184	6.843136	1417.530640	442.764801	307.953491	1385.422485	354.449982	160.278702	1384.358887	356.631836	209.472122	1641.776611	465.306671	-99.951698	1149.340332	492.123566	361.173157	1110.938354	364.005554	-141.413269	907.228210	375.943054	371.534515	854.144165	360.663025	132.558746	1033.313110	-564.607788	167.730835	853.445435	-546.333557	-32.666515
354.926819	29.913128	940.628540	373.279480	220.132294	926.545776	442.478851	-8.353537	493.048126	505.752899	199.613937	481.482300	482.957031	-21.592915	78.306747	560.608276	159.132690	92.115715	414.515686	6.843141	1417.491821	442.739807	307.956390	1385.480347	354.351715	160.292511	1384.361572	356.488586	209.440887	1641.773804	465.199280	-99.860558	1149.271240	492.133514	361.212372	1110.994873	363.708466	-141.384857	907.275574	375.968781	371.649719	854.206665	360.844147	132.714706	1033.237549	-562.746582	167.893387	853.503845	-544.660461	-32.663090
354.951508	29.975437	940.606262	373.311829	220.181549	926.540894	442.507568	-8.345193	493.040314	505.728210	199.592606	481.466064	482.976685	-21.592941	78.283562	560.578918	159.114731	92.107201	414.413422	6.833306	1417.469849	442.672760	307.963867	1385.488281	354.278900	160.302673	1384.353882	356.331543	209.393936	1641.768555	465.132050	-99.840614	1149.234619	492.126190	361.237823	1111.033569	363.676025	-141.292709	907.204773	375.955750	371.736237	854.257446	360.850006	132.764206	1033.223755	-561.051819	167.744370	853.552795	-543.085815	-32.723583
354.921082	29.994257	940.597046	373.331177	220.221451	926.528442	442.540192	-8.306128	493.038055	505.788452	199.638336	481.490204	482.993744	-21.613430	78.276596	560.611389	159.128601	92.084877	414.302765	6.846950	1417.463257	442.600403	307.987579	1385.513794	354.315521	160.249969	1384.291382	356.195068	209.388977	1641.763428	465.060699	-99.805969	1149.210083	492.114868	361.291901	1111.069702	363.637329	-141.239075	907.171387	375.943512	371.847565	854.283875	360.836914	132.795959	1033.212524	-559.221191	167.917053	853.627625	-541.422668	-32.660587
354.873871	30.008780	940.603882	373.359192	220.241745	926.517029	442.562683	-8.296406	493.058624	505.826202	199.695572	481.451416	483.014099	-21.618006	78.282509	560.613892	159.135651	92.073807	414.193665	6.827958	1417.427246	442.556854	307.971588	1385.485718	354.224213	160.288162	1384.286133	356.039459	209.356369	1641.764404	465.036835	-99.839821	1149.219238	492.105530	361.356293	1111.076172	363.851990	-141.150314	907.054138	375.936646	371.949493	854.317871	360.820740	132.824554	1033.209106	-557.525696	167.891464	853.644531	-539.877808	-32.712193
354.866425	30.041365	940.600403	373.376160	220.295410	926.513062	442.632965	-8.292129	493.071014	505.827026	199.674973	481.454742	483.001617	-21.618582	78.285263	560.632324	159.115707	92.061096	414.107178	6.843090	1417.414063	442.505585	307.966888	1385.503052	354.158112	160.298920	1384.296143	355.902405	209.327454	1641.763306	464.915558	-99.770973	1149.168823	492.125366	361.446259	1111.092407	363.539429	-141.108627	907.094543	375.913818	372.019379	854.346802	360.823975	132.867661	1033.205322	-555.914063	167.738144	853.665283	-538.322144	-32.745029
354.855499	30.109194	940.597595	373.393341	220.350388	926.530640	442.670166	-8.278425	493.125946	505.803009	199.606873	481.413422	483.019897	-21.616276	78.305290	560.622437	159.096619	92.065170	414.003601	6.850098	1417.422607	442.470154	307.930969	1385.477783	354.081299	160.308640	1384.294922	355.648560	208.873413	1641.897095	464.834839	-99.748573	1149.185059	492.050385	361.427216	1111.120483	363.459320	-141.045532	907.081665	375.892639	372.093628	854.363770	360.809204	132.921158	1033.212769	-554.285461	167.769974	853.687317	-536.839722	-32.790344
354.447449	29.891764	940.773560	373.261932	220.247162	926.552856	442.639648	-8.228382	493.168182	505.776184	199.555496	481.412445	482.987823	-21.599995	78.314713	560.582275	159.050461	92.044907	413.905731	6.865553	1417.437378	442.369354	307.975891	1385.585571	353.992310	160.312531	1384.296387	355.498413	208.845535	1641.904419	464.733948	-99.734886	1149.171265	491.985168	361.451141	1111.172607	363.396332	-140.988937	907.064636	375.847015	372.154968	854.422607	360.598969	132.835312	1033.308105	-552.722717	167.761002	853.741272	-535.332153	-32.787235
354.431213	29.941248	940.777710	373.286896	220.294540	926.584656	442.675629	-8.195799	493.170441	505.735779	199.589096	481.404694	482.971069	-21.585041	78.310989	560.565125	159.064758	92.063988	413.811920	6.862748	1417.442871	442.283661	307.965027	1385.655884	353.921265	160.322266	1384.303467	355.509064	209.150299	1641.752441	464.650787	-99.707825	1149.186768	491.931610	361.504486	1111.209717	363.316437	-140.940308	907.060730	375.827454	372.200043	854.457153	360.583527	132.872070	1033.326294	-551.156677	167.782822	853.754211	-533.863892	-32.816437
354.428741	29.989195	940.778625	373.285706	220.335907	926.595825	442.711884	-8.172649	493.171112	505.727020	199.645935	481.426910	482.978912	-21.586992	78.324135	560.550171	159.064056	92.064468	413.708618	6.886596	1417.449951	442.232666	307.984619	1385.692017	353.843658	160.344696	1384.293945	355.345459	209.158417	1641.755127	464.556793	-99.712692	1149.179810	491.879486	361.542206	1111.262329	363.234772	-140.894241	907.056763	375.783051	372.247498	854.491882	360.571198	132.912689	1033.332275	-549.585022	167.944717	853.813293	-532.380371	-32.844585
354.474823	30.017063	940.774231	373.332458	220.394897	926.590332	442.750031	-8.181737	493.186798	505.733093	199.703918	481.439392	482.981018	-21.587633	78.324692	560.534668	159.094208	92.093231	413.607422	6.886586	1417.449097	442.145752	308.003967	1385.733887	353.794739	160.381393	1384.293823	355.199524	209.156937	1641.768921	464.466797	-99.699646	1149.192871	491.851379	361.609222	1111.292236	363.148834	-140.854065	907.055786	375.757141	372.309601	854.523376	360.588287	132.958237	1033.326172	-548.136475	167.722702	853.756775	-530.975830	-32.899803
354.450592	30.056534	940.793945	373.328400	220.402466	926.595581	442.719543	-8.125942	493.180450	505.724060	199.763580	481.442261	482.960052	-21.583361	78.317841	560.519409	159.082001	92.097954	413.501038	6.907412	1417.446167	442.112396	308.013672	1385.726807	353.737946	160.406509	1384.272949	355.035980	209.170715	1641.776367	464.371063	-99.691795	1149.195557	491.759491	361.585419	1111.308594	363.057068	-140.801315	907.056335	375.709229	372.358887	854.552612	360.568817	132.991470	1033.337769	-546.793030	167.740219	853.713379	-529.608276	-33.001904
354.463348	30.099873	940.792236	373.331451	220.479599	926.609802	442.724579	-8.107606	493.198273	505.734436	199.806137	481.441895	482.961884	-21.551823	78.294601	560.600769	159.170502	92.117691	413.411652	6.931306	1417.446655	442.080841	308.015686	1385.752563	353.677002	160.433838	1384.298828	354.883179	209.160019	1641.790771	464.273682	-99.673485	1149.213135	491.736084	361.623444	1111.325928	362.953339	-140.750793	907.069031	375.442322	372.412811	854.724731	360.573181	133.042191	1033.344604	-545.368408	167.709000	853.631775	-528.207092	-32.927414
354.448181	30.145193	940.787476	373.306244	220.527283	926.637085	442.737915	-8.092394	493.191681	505.712982	199.832901	481.460266	482.964050	-21.573954	78.347679	560.577332	159.154037	92.117363	413.319183	6.941727	1417.465454	442.045624	307.999542	1385.764282	353.609985	160.449966	1384.308594	354.733978	209.162643	1641.797241	464.191711	-99.660072	1149.201660	491.708344	361.646820	1111.336670	362.857178	-140.694977	907.077393	375.362762	372.421936	854.759094	360.547729	133.072250	1033.356934	-544.040100	167.696213	853.560242	-526.859680	-32.931393
354.430756	30.161020	940.799133	373.272705	220.568954	926.646240	442.711426	-8.056832	493.188263	505.702057	199.855865	481.440552	482.958740	-21.545862	78.307121	560.630310	159.204056	92.142288	413.237854	6.958114	1417.474365	441.989441	308.024994	1385.780884	353.523193	160.439514	1384.316040	354.571381	209.167755	1641.813354	464.095520	-99.637978	1149.223389	491.630798	361.593201	1111.350586	362.748840	-140.640381	907.094788	375.511658	372.404114	854.620239	360.519989	133.101212	1033.367310	-542.764954	167.742401	853.460938	-525.564514	-32.898434
354.464355	30.205502	940.767456	373.270020	220.606995	926.645874	442.692932	-8.038925	493.175659	505.698883	199.833405	481.458008	482.982574	-21.548321	78.319687	560.611938	159.210007	92.146790	413.139862	6.954527	1417.484741	441.927307	308.033783	1385.813843	353.455170	160.460266	1384.321777	354.404510	209.160080	1641.818726	463.982788	-99.657913	1149.245239	491.572601	361.575287	1111.388794	362.704010	-140.659424	907.128113	375.447601	372.402588	854.649780	360.514679	133.127792	1033.351685	-541.555603	167.782486	853.403748	-524.314819	-32.936386
354.480286	30.234768	940.775269	373.283997	220.658478	926.672607	442.684967	-8.020864	493.163116	505.762878	199.917236	481.460266	482.955017	-21.546000	78.322960	560.616211	159.227737	92.154587	413.070953	6.995792	1417.478394	441.875763	308.056824	1385.836426	353.399750	160.477783	1384.304077	354.248077	209.167786	1641.815186	463.888702	-99.658531	1149.254761	491.631866	361.691711	1111.432373	362.543549	-140.577515	907.094788	375.405579	372.408783	854.668518	360.518036	133.158493	1033.369385	-540.361328	167.814514	853.355774	-523.073120	-32.885689
354.488770	30.263912	940.788147	373.275818	220.682785	926.666809	442.675140	-7.985353	493.165375	505.796326	199.962662	481.467957	482.924683	-21.529472	78.330345	560.602295	159.240204	92.157356	413.011536	7.015210	1417.492798	441.811035	308.105835	1385.852173	353.303772	160.479828	1384.317505	354.091614	209.163544	1641.821167	463.790436	-99.646561	1149.262085	491.577881	361.693939	1111.452393	362.431396	-140.548172	907.113647	375.329132	372.410889	854.681824	360.505280	133.196091	1033.371582	-539.139526	167.984421	853.313782	-521.931335	-32.839413
354.524567	30.308035	940.794128	373.265106	220.694336	926.671204	442.681915	-7.976129	493.185577	505.839447	200.034286	481.508423	482.896759	-21.535248	78.366737	560.568115	159.203033	92.142677	412.942474	7.047726	1417.518555	441.763367	308.130951	1385.887939	353.244751	160.502731	1384.322021	353.942566	209.243027	1641.809937	463.697632	-99.612846	1149.276611	491.437958	361.617249	1111.463989	362.315063	-140.521500	907.125427	375.273499	372.381500	854.725769	360.510620	133.225906	1033.376465	-538.184875	167.865051	853.199524	-520.807373	-32.913654
354.522675	30.364136	940.784790	373.248047	220.725250	926.683960	442.673065	-7.931379	493.183197	505.833771	200.018005	481.518280	482.894836	-21.528416	78.360123	560.554688	159.181107	92.147781	412.870911	7.069817	1417.518555	441.716553	308.140961	1385.892090	353.180389	160.511398	1384.347534	353.802429	209.243958	1641.818604	463.613251	-99.574394	1149.264526	491.501099	361.710968	1111.480347	362.223633	-140.486771	907.145752	375.201141	372.369629	854.762146	360.494934	133.259262	1033.378662	-537.197693	167.855316	853.095886	-519.781494	-32.980190
354.507996	30.395733	940.812073	373.230103	220.724411	926.680786	442.745422	-7.929019	493.230530	505.829620	199.975983	481.503235	482.886749	-21.516439	78.396210	560.552612	159.165237	92.139381	412.800323	7.074584	1417.536865	441.639008	308.164001	1385.905518	353.105713	160.530502	1384.358276	353.664093	209.247375	1641.818604	463.542328	-99.539665	1149.270142	491.461151	361.705933	1111.514648	362.095795	-140.450714	907.161926	375.152161	372.327881	854.774414	360.477722	133.291824	1033.389404	-536.149658	167.992294	853.026123	-518.722961	-33.015518
354.511169	30.406717	940.808350	373.228424	220.729660	926.677734	442.775696	-7.874769	493.222565	505.823547	199.969437	481.501984	482.887299	-21.510036	78.381729	560.567383	159.176529	92.129639	412.732300	7.092804	1417.519531	441.559357	308.177246	1385.913452	353.102661	160.568008	1384.356567	353.534515	209.247604	1641.802246	463.533081	-99.539383	1149.272217	491.436096	361.704498	1111.532471	362.239075	-140.386765	907.090332	375.077423	372.301880	854.800476	360.473541	133.300217	1033.385864	-535.316101	167.779724	852.892639	-517.792114	-33.087727
354.834473	30.698729	940.642578	373.312561	220.901520	926.663208	442.861542	-7.906433	493.210602	505.907318	200.053909	481.510864	482.915375	-21.519417	78.399948	560.610229	159.211533	92.118805	412.683197	7.092077	1417.507935	441.469818	308.197784	1385.908569	353.049469	160.585968	1384.331665	353.404907	209.241730	1641.774658	463.406677	-99.474434	1149.213013	491.382477	361.731567	1111.538940	361.825684	-140.387527	907.175842	375.010651	372.265045	854.810608	360.595947	133.461624	1033.298340	-534.480469	167.738754	852.836975	-516.877991	-33.115582
354.852051	30.720423	940.638306	373.313660	220.946365	926.654114	442.934509	-7.941708	493.227997	505.927765	200.102493	481.531830	482.922791	-21.522558	78.390167	560.601929	159.228546	92.129318	412.614471	7.113692	1417.506592	441.396637	308.222748	1385.933960	352.977753	160.604507	1384.297241	353.264221	209.260696	1641.751831	463.328033	-99.430260	1149.184814	491.328217	361.758301	1111.568970	361.690125	-140.364380	907.180481	374.938873	372.219757	854.831421	360.588440	133.497787	1033.290771	-533.718445	167.727264	852.746887	-516.049744	-33.163250
354.818359	30.763803	940.631775	373.286926	221.020462	926.664307	442.973297	-7.897190	493.240082	505.949280	200.099655	481.543823	482.915070	-21.535360	78.412865	560.615417	159.233994	92.133141	412.550720	7.120134	1417.503662	441.324341	308.241730	1385.938721	352.917572	160.613724	1384.296509	353.134216	209.277283	1641.757446	463.251556	-99.431801	1149.175415	491.290375	361.784363	1111.585449	361.561554	-140.341415	907.176575	374.850067	372.024628	854.893799	360.550629	133.547394	1033.293091	-533.026184	167.708405	852.674255	-515.300110	-33.214542
354.834167	30.783497	940.640625	373.322083	220.998978	926.663269	443.044495	-7.888781	493.283295	505.965332	200.113693	481.530487	482.930420	-21.551418	78.428276	560.575500	159.217545	92.132851	412.489288	7.126526	1417.507568	441.283142	308.219330	1385.975586	352.796692	160.681808	1384.338867	353.013367	209.282227	1641.760742	463.195129	-99.419250	1149.182129	491.220154	361.793884	1111.611938	361.415771	-140.299652	907.208313	374.779480	371.964111	854.922852	360.547913	133.556320	1033.295166	-532.350647	167.669952	852.601807	-514.577332	-33.245899
354.792053	30.822317	940.674805	373.289490	221.010559	926.679871	443.077728	-7.850909	493.302979	505.982513	200.081635	481.529755	482.910187	-21.519545	78.445427	560.591858	159.220795	92.127312	412.430786	7.166150	1417.515747	441.213104	308.244568	1386.021973	352.738464	160.684158	1384.359009	352.888336	209.286484	1641.767944	463.127655	-99.375603	1149.162964	491.138336	361.794708	1111.642090	361.299652	-140.270676	907.227478	374.698730	371.922485	854.950562	360.518921	133.591141	1033.320190	-531.786987	167.648529	852.561462	-513.919678	-33.302647
354.803162	30.883816	940.678406	373.295959	221.066696	926.704102	443.155731	-7.810354	493.322632	506.012573	200.109055	481.559387	482.922546	-21.523878	78.462959	560.554749	159.206940	92.142082	412.376556	7.186782	1417.550903	441.184296	308.234406	1386.058105	352.649017	160.748016	1384.424072	352.772217	209.300079	1641.786011	463.080078	-99.346603	1149.186157	491.083313	361.792358	1111.671387	361.184479	-140.223267	907.271118	374.641022	371.884827	854.989014	360.522400	133.639832	1033.334717	-531.271851	167.639267	852.541504	-513.331482	-33.304245
354.795441	30.906620	940.688599	373.295227	221.094254	926.708130	443.170258	-7.783964	493.346680	506.032166	200.140518	481.571777	482.907440	-21.504454	78.446709	560.588501	159.228134	92.141586	412.313721	7.203701	1417.543579	441.117889	308.258728	1386.102051	352.601501	160.779587	1384.415039	352.660034	209.309464	1641.797729	463.016449	-99.284081	1149.164429	491.026733	361.781189	1111.690918	361.063080	-140.201141	907.303833	374.557129	371.864990	855.015259	360.504578	133.669449	1033.340942	-530.769958	167.653763	852.530334	-512.792542	-33.282963
354.766327	30.940973	940.688354	373.282227	221.129028	926.712219	443.193451	-7.732529	493.337921	506.038696	200.154114	481.579132	482.907837	-21.475878	78.401909	560.613586	159.255035	92.144058	412.252899	7.220303	1417.545898	441.082886	308.289886	1386.082275	352.557465	160.801559	1384.412231	352.551514	209.329788	1641.774414	462.970673	-99.283249	1149.182251	490.956635	361.766602	1111.687012	360.949493	-140.166245	907.318542	374.483765	371.843567	855.019836	360.475922	133.702759	1033.342773	-530.341736	167.636780	852.542175	-512.337708	-33.285378
354.778412	30.944794	940.655396	373.273315	221.179245	926.688538	443.225067	-7.731017	493.317932	506.032990	200.191650	481.566010	482.911072	-21.488699	78.389153	560.634949	159.281937	92.131744	412.183502	7.221902	1417.538330	441.021149	308.301605	1386.077393	352.492859	160.818817	1384.374756	352.444000	209.335983	1641.758667	462.911713	-99.250351	1149.155762	490.896149	361.775024	1111.683472	360.853882	-140.156052	907.325439	374.388611	371.815308	855.038574	360.450623	133.725235	1033.313843	-529.831421	167.754364	852.563599	-511.851349	-33.246853
354.779144	30.947174	940.628723	373.295319	221.187302	926.674011	443.245911	-7.749574	493.298157	506.085510	200.251373	481.568817	482.937408	-21.511152	78.373993	560.622314	159.274094	92.119698	412.104614	7.221778	1417.535645	440.965118	308.302155	1386.086182	352.417908	160.817947	1384.356567	352.334839	209.311707	1641.727539	462.849487	-99.265404	1149.124512	490.838074	361.764709	1111.687500	360.754791	-140.146805	907.330322	374.322357	371.795197	855.033081	360.445984	133.725815	1033.292969	-529.594727	167.608414	852.561768	-511.495789	-33.308300
354.781677	30.942600	940.631714	373.275848	221.199905	926.679626	443.286041	-7.738365	493.312988	506.069519	200.223770	481.573914	482.947418	-21.504280	78.386757	560.617004	159.256897	92.136749	412.053528	7.215950	1417.514648	440.901306	308.284180	1386.108887	352.363190	160.805115	1384.348877	352.208191	209.340210	1641.735229	462.785309	-99.236565	1149.131470	490.778168	361.759613	1111.711792	360.660828	-140.151474	907.332153	374.251678	371.779358	855.059509	360.434052	133.727661	1033.297241	-529.294067	167.551880	852.615662	-511.141479	-33.307148
354.775665	30.978758	940.615967	373.254150	221.216583	926.710144	443.293945	-7.732826	493.328949	506.094452	200.246475	481.620422	482.933899	-21.533770	78.403381	560.627380	159.264267	92.139183	411.965454	7.224838	1417.529785	440.829437	308.296570	1386.158203	352.426514	160.729431	1384.335815	352.087524	209.343842	1641.754272	462.717743	-99.224457	1149.131836	490.700562	361.732574	1111.729492	360.581940	-140.147324	907.343079	374.156372	371.731842	855.096619	360.426819	133.729843	1033.306763	-529.076477	167.530121	852.684753	-510.901520	-33.363579
354.775604	31.006212	940.639771	373.262573	221.207901	926.735107	443.273590	-7.688171	493.364990	506.138000	200.296173	481.644745	482.857758	-21.480457	78.411354	560.615234	159.257690	92.151993	411.917297	7.233521	1417.535156	440.785492	308.270355	1386.177856	352.299133	160.775116	1384.369385	351.975403	209.354736	1641.754150	462.654327	-99.216293	1149.138428	490.647583	361.738953	1111.771362	360.507263	-140.116150	907.361328	374.072998	371.689972	855.130737	360.421112	133.741180	1033.330688	-528.905518	167.496384	852.751709	-510.733643	-33.406933
354.775055	31.062983	940.648987	373.253204	221.220612	926.739563	443.302887	-7.677109	493.361420	506.114563	200.265152	481.621155	482.869690	-21.495422	78.431046	560.601685	159.245224	92.151276	411.871277	7.232311	1417.551392	440.740753	308.266052	1386.180908	352.214325	160.814697	1384.382935	351.871521	209.303467	1641.774170	462.589233	-99.208206	1149.166382	490.577271	361.735535	1111.760254	360.436096	-140.102097	907.378357	374.005463	371.686584	855.158691	360.415924	133.780029	1033.337158	-528.737610	167.403595	852.831543	-510.569580	-33.453079
354.782654	31.081152	940.654480	373.257141	221.234497	926.732605	443.310852	-7.664976	493.382874	506.099792	200.295670	481.615570	482.864624	-21.474022	78.428009	560.646545	159.299316	92.167336	411.827393	7.240815	1417.562378	440.682739	308.292480	1386.178711	352.172119	160.840332	1384.390259	351.761047	209.320084	1641.776733	462.522675	-99.218719	1149.170044	490.517700	361.737000	1111.763550	360.391663	-140.091339	907.380310	373.950104	371.681488	855.153503	360.408386	133.803864	1033.335449	-528.614441	167.354111	852.881958	-510.459351	-33.478813
354.802094	31.093264	940.647644	373.267822	221.271454	926.731384	443.345032	-7.652272	493.364777	506.130859	200.354996	481.609100	482.915009	-21.464649	78.409180	560.681824	159.327988	92.158623	411.769623	7.241858	1417.565552	440.621826	308.295013	1386.171997	352.120605	160.840698	1384.370483	351.657745	209.339676	1641.740356	462.469208	-99.217056	1149.166260	490.413025	361.704681	1111.750610	360.330322	-140.082733	907.376648	373.657257	371.715271	855.324036	360.412933	133.825302	1033.331177	-528.507080	167.279633	852.960144	-510.325592	-33.495083
354.796783	31.086927	940.634033	373.270630	221.266510	926.723694	443.375000	-7.661267	493.329773	506.129059	200.353119	481.608093	482.778381	-21.582325	78.314171	560.661133	159.311920	92.152115	411.730103	7.220478	1417.552979	440.573059	308.273407	1386.151245	352.094696	160.801483	1384.338867	351.540955	209.330597	1641.724487	462.408813	-99.214050	1149.138550	490.336090	361.724548	1111.717407	360.296539	-140.097015	907.357178	373.598297	371.890656	855.284485	360.410889	133.816772	1033.320801	-528.452698	167.211441	853.011292	-510.236877	-33.533615
354.829071	31.096432	940.591125	373.292572	221.308395	926.734619	443.384521	-7.680785	493.312775	506.143494	200.405502	481.628418	482.752594	-21.767843	78.291351	560.691101	159.336929	92.173363	411.683624	7.198696	1417.547974	440.532684	308.265442	1386.157227	352.010284	160.792862	1384.351074	351.433197	209.318634	1641.699707	462.352722	-99.236786	1149.147461	490.289459	361.691376	1111.735718	360.232330	-140.107056	907.356323	373.536530	371.873199	855.277222	360.423035	133.814346	1033.306396	-528.391724	167.171768	853.072510	-510.162537	-33.540108
354.821472	31.077896	940.582703	373.288849	221.312561	926.744324	443.369598	-7.673605	493.275208	506.151245	200.401443	481.637848	482.917969	-21.819399	78.424446	560.766602	159.576370	92.233994	411.627655	7.178900	1417.520752	440.486938	308.227264	1386.148071	351.979034	160.772064	1384.328613	351.319641	209.342407	1641.672119	462.296570	-99.249779	1149.130981	490.154236	361.601135	1111.723389	360.211456	-140.122955	907.341614	373.481628	371.863922	855.285095	360.416199	133.796967	1033.307739	-528.377869	167.108612	853.094299	-510.116577	-33.538757
354.820923	31.090322	940.579041	373.291626	221.288452	926.738098	443.360413	-7.659690	493.298645	506.153625	200.402740	481.620361	483.117584	-21.787960	78.592339	560.740112	159.560440	92.232109	411.554199	7.166381	1417.542114	440.471130	308.186768	1386.076172	352.004974	160.688538	1384.300171	351.197296	209.357071	1641.678345	462.244019	-99.285805	1149.151611	490.169708	361.644379	1111.718262	360.182892	-140.139099	907.355713	373.422729	371.849854	855.297913	360.412140	133.794464	1033.302368	-528.383423	167.012131	853.115112	-510.078461	-33.561214
354.833954	31.093225	940.595093	373.310333	221.266739	926.751648	443.335022	-7.660410	493.332336	506.159454	200.408768	481.618195	483.246979	-21.724026	78.714722	560.805969	159.661377	92.233955	411.502228	7.163443	1417.561768	440.438507	308.166992	1386.076050	351.961731	160.681137	1384.325806	351.073578	209.348801	1641.689331	462.198181	-99.334549	1149.192139	490.134094	361.623596	1111.718018	360.151245	-140.122009	907.367432	373.340973	371.835571	855.319580	360.423920	133.787872	1033.316772	-528.429504	167.016876	853.161133	-510.103790	-33.572327
354.824707	31.102142	940.625916	373.301422	221.284439	926.781372	443.318756	-7.635388	493.344025	506.128571	200.381058	481.601166	483.074524	-21.541044	78.587875	560.750488	159.652573	92.247894	411.480408	7.144019	1417.591431	440.401703	308.171631	1386.085815	351.918732	160.685532	1384.336670	350.956757	209.343048	1641.681274	462.155396	-99.358955	1149.235107	490.135254	361.678986	1111.734375	360.147461	-140.130066	907.382629	373.498779	371.812286	855.174805	360.415833	133.801300	1033.347046	-528.507141	167.037552	853.194092	-510.135986	-33.553829
354.825958	31.072847	940.623962	373.301117	221.260437	926.791077	443.281494	-7.635757	493.359436	506.142792	200.406677	481.627777	482.919250	-21.446081	78.420143	560.731445	159.669266	92.239677	411.443054	7.124418	1417.608276	440.373505	308.145050	1386.092163	351.883759	160.680252	1384.348877	350.828064	209.322479	1641.676514	462.122253	-99.379333	1149.260376	490.047089	361.625031	1111.738037	360.116943	-140.154465	907.397766	373.465332	371.819366	855.198792	360.411560	133.768784	1033.351196	-528.618652	167.084076	853.196777	-510.207794	-33.529678
354.837982	31.068813	940.641541	373.310364	221.247345	926.808167	443.271637	-7.641131	493.327240	506.122040	200.381989	481.614532	482.906189	-21.448956	78.430412	560.707581	159.589951	92.217323	411.395142	7.118526	1417.580322	440.352051	308.122925	1386.125366	351.870117	160.661514	1384.348633	350.718323	209.312103	1641.662109	462.094757	-99.429070	1149.252563	489.993408	361.616180	1111.759155	360.111023	-140.177338	907.391418	373.246307	371.836670	855.373230	360.411713	133.761749	1033.368042	-528.712036	167.107147	853.208435	-510.300934	-33.491146
354.838318	31.064571	940.619629	373.319427	221.221329	926.818909	443.244995	-7.670624	493.313080	506.128204	200.394989	481.631134	482.866730	-21.445900	78.375809	560.756714	159.623993	92.268349	411.376251	7.079728	1417.579590	440.359192	308.093842	1386.175659	351.744812	160.680084	1384.376709	350.610382	209.286118	1641.634644	462.048920	-99.468140	1149.232178	489.975800	361.597137	1111.809082	360.108795	-140.215073	907.372070	373.409027	371.815460	855.267883	360.406372	133.731567	1033.363281	-528.819580	167.139755	853.182373	-510.375305	-33.472057
354.849762	31.034964	940.611877	373.329956	221.221436	926.820129	443.241638	-7.679443	493.293701	506.136414	200.353043	481.665466	482.890961	-21.471523	78.379761	560.756409	159.625061	92.275360	411.349304	7.031431	1417.578125	440.351501	308.037140	1386.199219	351.746979	160.674057	1384.394775	350.490662	209.267319	1641.614258	462.015411	-99.490082	1149.236328	489.969421	361.593201	1111.862183	360.099762	-140.246582	907.349426	373.392578	371.801025	855.303284	360.408112	133.711823	1033.360107	-529.012878	167.183533	853.157288	-510.499329	-33.409046
354.813171	31.007559	940.628662	373.321594	221.194168	926.828857	443.230713	-7.669749	493.309174	506.141327	200.310013	481.630432	482.885406	-21.464651	78.366417	560.694702	159.603912	92.260620	411.324860	7.016502	1417.574707	440.335846	308.004303	1386.222168	351.724823	160.646271	1384.396362	350.386993	209.243790	1641.604858	462.005310	-99.526062	1149.214966	489.938477	361.580139	1111.883911	360.093536	-140.279007	907.355652	373.357147	371.814728	855.336548	360.397858	133.688065	1033.372925	-529.154480	167.334930	853.137634	-510.589325	-33.335556
354.806061	30.970402	940.643127	373.331146	221.153091	926.808655	443.244965	-7.712083	493.325928	506.117767	200.290207	481.631012	482.920685	-21.492416	78.414978	560.689148	159.582382	92.220642	411.288513	6.988653	1417.576538	440.285034	308.010468	1386.292480	351.799286	160.557220	1384.360962	350.276337	209.213821	1641.583984	462.000153	-99.544609	1149.230957	489.972809	361.609161	1111.901978	360.087036	-140.289993	907.352417	373.328217	371.823273	855.350891	360.396667	133.667725	1033.368530	-529.489319	167.266815	853.093140	-510.743347	-33.289433
354.754547	30.948502	940.643250	373.331482	221.151505	926.816772	443.259705	-7.714630	493.391754	506.108307	200.272873	481.609131	482.907410	-21.506962	78.440857	560.707642	159.570129	92.212502	411.275574	6.951258	1417.562256	440.298737	307.958801	1386.290283	351.691315	160.604965	1384.389038	350.181335	209.189896	1641.559570	462.015686	-99.629311	1149.261963	489.899567	361.534912	1111.886108	360.342285	-140.288406	907.268860	373.306213	371.837189	855.372437	360.372955	133.651855	1033.373047	-529.825928	167.362534	853.074768	-510.853943	-33.184628
354.752441	30.935524	940.655823	373.341766	221.133942	926.822266	443.259796	-7.726777	493.390137	506.079651	200.223694	481.591064	482.918640	-21.506365	78.460907	560.674622	159.512192	92.196404	411.242798	6.928834	1417.546997	440.277985	307.936279	1386.293457	351.641846	160.579453	1384.395630	350.070770	209.153519	1641.542969	462.009094	-99.629196	1149.265381	489.894440	361.535889	1111.897461	360.356934	-140.326553	907.245544	373.303101	371.847260	855.396790	360.371674	133.641190	1033.381592	-530.169373	167.457825	853.071167	-511.012207	-33.064163
354.749603	30.930700	940.632996	373.347565	221.123840	926.819946	443.256348	-7.761115	493.363037	506.096558	200.154007	481.559296	482.931396	-21.511211	78.451233	560.685120	159.530289	92.207901	411.201111	6.884144	1417.531128	440.273315	307.887054	1386.305664	351.629639	160.551620	1384.375610	349.978882	209.128799	1641.527344	461.963043	-99.622002	1149.212769	489.896057	361.521912	1111.908447	360.096039	-140.378036	907.302612	373.260162	371.866852	855.427734	360.368835	133.623795	1033.369629	-530.620178	167.586121	853.102478	-511.243103	-32.936260
354.714661	30.922625	940.618896	373.353546	221.118851	926.831665	443.264771	-7.769516	493.355896	506.149078	200.254929	481.597687	482.947174	-21.510788	78.409882	560.718689	159.578430	92.252296	411.161987	6.841703	1417.487793	440.277130	307.842163	1386.332031	351.630737	160.495026	1384.348755	349.879211	209.109604	1641.501465	461.941833	-99.667671	1149.173218	490.047272	361.636322	1111.958496	360.077850	-140.414642	907.259277	373.249359	371.677338	855.476318	360.349609	133.604950	1033.369141	-531.146057	167.730591	853.153687	-511.514618	-32.756962
354.709778	30.898911	940.579346	373.357758	221.097260	926.807068	443.244537	-7.764162	493.302551	506.127228	200.225937	481.612915	482.937927	-21.517397	78.388077	560.694580	159.566971	92.241219	411.139862	6.800375	1417.452148	440.319458	307.764160	1386.253174	351.610870	160.458923	1384.326660	349.796875	209.067764	1641.472168	461.911499	-99.673538	1149.122192	489.985809	361.590912	1111.943481	360.081909	-140.446732	907.197815	373.229584	371.689484	855.481567	360.359039	133.573685	1033.338135	-531.677795	167.822922	853.238037	-511.791870	-32.602440
354.729126	30.892675	940.534180	373.358276	221.088425	926.788330	443.260040	-7.784230	493.286774	506.129120	200.197571	481.598236	482.971832	-21.524035	78.354172	560.701172	159.570938	92.228539	411.110931	6.753954	1417.410767	440.300171	307.731354	1386.243286	351.608429	160.395340	1384.293457	349.713501	209.022354	1641.454346	461.911804	-99.736259	1149.075073	489.987091	361.545410	1111.914795	360.085571	-140.494019	907.152527	373.257629	371.905487	855.420349	360.362640	133.552704	1033.306885	-532.199707	168.029327	853.384888	-512.087708	-32.419624
354.683105	30.847351	940.540833	373.331024	221.039322	926.769226	443.258484	-7.819127	493.283173	506.151886	200.217758	481.609467	482.981903	-21.525400	78.346115	560.720581	159.574875	92.219818	411.076599	6.700333	1417.391357	440.326111	307.670441	1386.204468	351.594360	160.371979	1384.262329	349.641266	208.972977	1641.421387	461.944885	-99.835159	1149.073730	489.949829	361.488403	1111.866333	360.376587	-140.482239	907.000183	373.245850	371.917053	855.408630	360.341583	133.517960	1033.300415	-532.852478	168.023743	853.596863	-512.404968	-32.361660
354.644653	30.849497	940.531494	373.299866	221.049225	926.767334	443.217255	-7.820746	493.280121	506.130066	200.180054	481.609009	482.959991	-21.537645	78.344841	560.722656	159.578369	92.202545	411.048767	6.654788	1417.364502	440.305054	307.641418	1386.182983	351.591064	160.329865	1384.262451	349.583221	208.917633	1641.396240	461.903046	-99.883934	1149.062744	489.972168	361.470642	1111.854492	360.381409	-140.502213	906.984314	373.264923	371.943237	855.407715	360.323181	133.518356	1033.295776	-533.469727	168.122482	853.889221	-512.808167	-32.252098
354.641357	30.831470	940.519531	373.285278	220.984314	926.766846	443.212921	-7.818713	493.289825	506.136108	200.183975	481.605408	482.958313	-21.534698	78.362404	560.698120	159.586823	92.212105	411.017242	6.613343	1417.361938	440.322266	307.579803	1386.184570	351.568909	160.302612	1384.237427	349.514343	208.848587	1641.367188	461.847778	-99.896210	1149.039917	490.045685	361.476044	1111.869507	360.116425	-140.555130	907.056396	373.276794	371.779846	855.438721	360.298248	133.474060	1033.289185	-534.001404	168.336502	854.308411	-513.164185	-32.166183
354.622223	30.791847	940.518616	373.281616	220.963684	926.774658	443.182281	-7.819061	493.290955	506.150513	200.185287	481.614014	482.966248	-21.524723	78.367943	560.700012	159.582108	92.201630	410.989594	6.563686	1417.332031	440.320221	307.531677	1386.180786	351.566925	160.249786	1384.244385	349.461914	208.779922	1641.345947	461.819824	-99.976952	1149.033325	490.026184	361.422089	1111.885010	360.108551	-140.599655	907.039246	373.279266	371.769928	855.437988	360.284210	133.439209	1033.292847	-534.690613	168.284332	854.805603	-513.563232	-32.091114
354.621307	30.754829	940.500732	373.254700	220.888046	926.766418	443.169647	-7.857706	493.300690	506.123566	200.146423	481.598694	482.962646	-21.538498	78.379372	560.675903	159.545074	92.199364	410.967926	6.534081	1417.311768	440.312012	307.495331	1386.187622	351.624695	160.069046	1384.193115	349.399170	208.712387	1641.323730	461.790009	-100.030434	1149.018066	490.102112	361.411041	1111.893311	360.114410	-140.634277	907.005554	373.326355	371.770294	855.453369	360.259766	133.379868	1033.279663	-535.235840	168.418869	855.474365	-513.957153	-31.959381
354.618866	30.695202	940.485291	373.269562	220.836945	926.773132	443.178040	-7.888168	493.284973	506.101837	200.159241	481.605255	482.964783	-21.541733	78.368210	560.669189	159.524231	92.208603	410.933929	6.446001	1417.304688	440.259003	307.447937	1386.259766	351.666779	160.049347	1384.167114	349.349182	208.637558	1641.313599	461.777435	-100.075821	1148.985352	490.043976	361.279816	1111.906128	360.114471	-140.652573	906.964661	373.396851	371.980835	855.408752	360.255859	133.313934	1033.275757	-535.744080	168.614777	856.246277	-514.377869	-31.879007
354.610199	30.651825	940.477051	373.257538	220.786545	926.768799	443.152222	-7.915365	493.271851	506.062622	200.152435	481.612793	482.957062	-21.550018	78.337280	560.686035	159.537201	92.207169	410.945892	6.382906	1417.271240	440.301239	307.384033	1386.274048	351.496094	159.983658	1384.182495	349.318237	208.568573	1641.304810	461.753632	-100.107399	1148.950073	490.080444	361.225800	1111.932739	360.108917	-140.700058	906.923523	373.444763	371.997925	855.406738	360.246399	133.265106	1033.269653	-536.397766	168.510422	857.130615	-514.825012	-31.798452
354.553741	30.603186	940.482727	373.221985	220.761627	926.772827	443.128540	-7.926316	493.289551	506.047150	200.139725	481.598877	482.946411	-21.550875	78.319672	560.691040	159.556931	92.208847	410.915253	6.296384	1417.264160	440.297729	307.324738	1386.291748	351.559235	159.981903	1384.173096	349.303894	208.468719	1641.305664	461.753662	-100.160683	1148.917358	490.138428	361.177521	1111.945679	360.089050	-140.717987	906.891296	373.510345	371.815887	855.448730	360.212952	133.227478	1033.275024	-536.920288	168.547333	858.180786	-515.322266	-31.733423
354.538483	30.570698	940.495972	373.208435	220.689392	926.759033	443.122742	-7.927236	493.278351	506.003815	200.082565	481.566345	482.961456	-21.546324	78.339714	560.674561	159.507294	92.198463	410.888397	6.220196	1417.248535	440.313080	307.231110	1386.279175	351.545319	159.924271	1384.197266	349.286072	208.394562	1641.320923	461.746155	-100.219490	1148.902100	490.229584	361.159912	1111.961914	360.054565	-140.722778	906.886169	373.579651	371.812469	855.444214	360.201935	133.190475	1033.273682	-537.467529	168.601685	859.258850	-515.767944	-31.738110
354.540405	30.557327	940.493286	373.218506	220.644272	926.761108	443.124329	-7.967607	493.319519	505.967346	200.059982	481.569580	482.947510	-21.543909	78.339363	560.660339	159.482071	92.188049	410.874969	6.126125	1417.246338	440.329437	307.137115	1386.290527	351.531281	159.859756	1384.204712	349.291199	208.302032	1641.343628	461.782471	-100.318398	1148.924194	490.219818	361.058868	1111.962036	360.273224	-140.692413	906.796631	373.434021	371.839600	855.604736	360.195648	133.161331	1033.272949	-538.001465	168.608810	860.524658	-516.260620	-31.690355
354.478577	30.516531	940.510620	373.185822	220.607452	926.778564	443.101501	-7.964664	493.333344	505.937592	200.038818	481.549835	482.920563	-21.535480	78.354187	560.658813	159.481598	92.175713	410.862579	6.033998	1417.239380	440.325165	307.042786	1386.301147	351.539307	159.767349	1384.218872	349.302734	208.211121	1641.369995	461.766846	-100.376801	1148.895386	490.312317	361.034515	1112.021240	360.227539	-140.698059	906.772583	373.711456	371.792725	855.470581	360.164978	133.121292	1033.291016	-538.442383	168.567322	861.816345	-516.756897	-31.674215
354.477966	30.477373	940.512329	373.179077	220.549500	926.785889	443.105591	-8.016419	493.371033	505.882263	199.993164	481.579926	482.928467	-21.560339	78.383141	560.598816	159.410477	92.183426	410.839722	5.941335	1417.237183	440.383026	306.890991	1386.244141	351.527252	159.669449	1384.221558	349.328949	208.118118	1641.400635	461.762970	-100.461906	1148.895142	490.300781	360.931458	1112.041870	360.182343	-140.698578	906.757141	373.792755	371.785706	855.497375	360.141815	133.072281	1033.294800	-538.942139	168.600143	863.151245	-517.311523	-31.747578
354.452515	30.448071	940.490173	373.147247	220.519699	926.806885	443.081482	-7.989635	493.375763	505.886230	199.988205	481.577301	482.937103	-21.555410	78.376434	560.631165	159.420959	92.213165	410.830933	5.833616	1417.219971	440.331757	306.836273	1386.333618	351.614746	159.516830	1384.189087	349.372375	208.004837	1641.418335	461.668457	-100.476807	1148.834961	490.325836	360.829773	1112.085815	359.790741	-140.739548	906.839050	373.863312	371.769531	855.508118	360.106232	133.020813	1033.295654	-539.336060	168.575394	864.522827	-517.809448	-31.750679
354.432373	30.369595	940.475098	373.126923	220.453903	926.787048	443.071228	-8.017715	493.338165	505.865082	199.963409	481.546509	482.943634	-21.533169	78.356087	560.652161	159.451584	92.208000	410.793945	5.726439	1417.177856	440.308350	306.748932	1386.333496	351.583832	159.409286	1384.191528	349.452271	207.860168	1641.447021	461.626648	-100.549217	1148.791992	490.467682	360.842712	1112.148438	359.700409	-140.791306	906.804321	373.944489	371.759064	855.510986	360.078156	132.951385	1033.277710	-539.712158	168.526321	865.890137	-518.392212	-31.722851
354.379730	30.327450	940.460327	373.092529	220.367447	926.766541	443.033112	-8.022950	493.342194	505.865234	199.961792	481.541595	482.952057	-21.526375	78.346443	560.655151	159.423218	92.199623	410.786987	5.618014	1417.129761	440.297058	306.655792	1386.357178	351.549805	159.299774	1384.188965	349.574890	207.691162	1641.514038	461.574127	-100.630791	1148.733521	490.483795	360.721588	1112.202759	359.532349	-140.811172	906.762634	374.035034	371.737000	855.523743	360.018188	132.893768	1033.258911	-540.118530	168.438950	867.251221	-518.927795	-31.817059
354.017578	30.057001	940.581848	372.952972	220.257233	926.770874	442.951385	-8.002722	493.401581	505.826538	199.874878	481.493622	482.917206	-21.517675	78.328331	560.609802	159.332764	92.159958	410.773468	5.492510	1417.106812	440.242523	306.557556	1386.387329	351.530975	159.210281	1384.201904	349.759247	207.516647	1641.621338	461.522247	-100.678001	1148.656372	490.458405	360.599854	1112.231445	359.373993	-140.871033	906.746155	374.105499	371.728821	855.532776	359.806641	132.758682	1033.319214	-540.312683	168.411560	868.585327	-519.054871	-31.398407
353.912262	29.960108	940.568542	372.879120	220.220642	926.721741	442.887421	-8.011586	493.403717	505.846375	199.856033	481.486328	482.927979	-21.524855	78.348984	560.640381	159.355759	92.159874	410.778137	5.368626	1417.079712	440.238220	306.486237	1386.425659	351.511078	159.117294	1384.240234	350.014130	207.319366	1641.810059	461.478882	-100.740974	1148.599976	490.500000	360.561218	1112.270020	359.135651	-140.933304	906.746094	373.970978	371.930267	855.694702	359.696686	132.710754	1033.285767	-540.440613	168.051895	869.822021	-520.006165	-31.542263
354.039703	30.078787	940.410461	372.850708	220.261978	926.674133	442.827759	-8.009869	493.399384	505.872467	199.850891	481.458923	482.949341	-21.508026	78.345268	560.673523	159.373215	92.153969	410.859497	5.269582	1417.075684	440.274323	306.373199	1386.482056	351.426575	159.088104	1384.346313	350.321564	207.119339	1642.074463	461.407227	-100.843445	1148.529419	490.579987	360.536438	1112.338135	358.879517	-141.024536	906.751648	374.230042	371.680115	855.632263	359.656189	132.741928	1033.183228	-541.134827	168.038086	870.939392	-520.670166	-31.714344
353.538818	29.790304	940.520142	372.601044	220.135422	926.630127	442.746674	-7.987693	493.445313	505.795929	199.716431	481.433746	482.905762	-21.510731	78.344017	560.654724	159.331924	92.136871	410.940521	5.163512	1417.055786	440.334625	306.268219	1386.503296	351.515411	158.912827	1384.429688	350.745544	206.844711	1642.370972	461.318665	-100.927979	1148.477051	490.562286	360.464539	1112.408447	358.568756	-141.101852	906.784790	374.302429	371.839935	855.656067	359.301727	132.610962	1033.211060	-541.414368	168.061218	872.103577	-521.148621	-31.602167
353.328735	29.719337	940.493958	372.418854	220.108963	926.588074	442.667725	-7.980090	493.460724	505.805695	199.615829	481.448975	482.890228	-21.513483	78.342461	560.630615	159.303482	92.127762	411.060455	5.053411	1417.047485	440.406281	306.165039	1386.604248	351.556122	158.801453	1384.574097	351.295563	206.548309	1642.685913	461.230438	-101.029388	1148.415039	490.499023	360.346985	1112.474609	358.218872	-141.206390	906.827576	374.358459	371.831696	855.726868	359.051483	132.574493	1033.173950	-542.368347	168.146027	872.847839	-522.058655	-31.866619
353.401062	29.870420	940.359741	372.293030	220.125702	926.547668	442.643921	-7.961430	493.441498	505.778473	199.510849	481.454041	482.860718	-21.518223	78.366280	560.649597	159.293289	92.106850	411.187286	4.933091	1417.062378	440.489899	306.038086	1386.701782	351.575165	158.693909	1384.726318	351.945618	206.205475	1643.046875	461.091644	-101.167458	1148.376099	490.482544	360.249329	1112.597900	358.100952	-141.300079	906.800598	374.408417	371.817108	855.814880	358.896423	132.623291	1033.084229	-542.957031	168.075256	873.583069	-522.702087	-31.920443
353.176575	29.820625	940.373047	372.074921	220.059509	926.517090	442.608185	-7.921689	493.473846	505.762909	199.454193	481.496094	482.819336	-21.488058	78.361763	560.614868	159.287994	92.109253	411.346375	4.811866	1417.079224	440.525421	305.990814	1386.858276	351.596161	158.604492	1384.897583	352.677002	205.876740	1643.479004	460.915649	-101.278519	1148.300537	490.427826	360.188385	1112.715454	357.660400	-141.439438	906.875061	374.392883	371.835938	855.927856	358.594269	132.596695	1033.069946	-543.495178	168.265106	874.286865	-523.269897	-31.786240
352.873779	29.819639	940.423401	371.776520	219.985168	926.508423	442.537872	-7.808431	493.528564	505.731232	199.398270	481.562500	482.779999	-21.465166	78.412735	560.614746	159.261124	92.117516	411.491577	4.720050	1417.079468	440.566132	305.879517	1386.957520	351.600555	158.494690	1385.076904	353.702789	205.393723	1643.845215	460.658234	-101.351830	1148.246338	490.334229	360.052216	1112.795410	356.848938	-141.619629	907.069397	374.336823	371.865356	856.045532	358.236420	132.598297	1033.085449	-544.319885	168.118744	874.633301	-523.913879	-31.701036
352.544159	29.828920	940.477966	371.452667	219.934402	926.506775	442.484863	-7.700025	493.585632	505.644623	199.297791	481.565338	482.688171	-21.390745	78.420891	560.553650	159.207031	92.092316	411.642792	4.605811	1417.078857	440.609924	305.789032	1387.054810	351.630524	158.391953	1385.232422	354.780945	204.941895	1644.319092	460.417572	-101.485832	1148.194458	490.269897	359.962921	1112.898682	356.208282	-141.814392	907.180176	374.252594	371.894653	856.155457	357.858185	132.614319	1033.106934	-545.195801	168.248489	874.860657	-524.558594	-31.575298
352.150330	29.806681	940.561035	371.108856	219.951218	926.520081	442.470306	-7.636374	493.673798	505.674622	199.266968	481.644165	482.677887	-21.358608	78.482513	560.592896	159.242584	92.097847	411.774170	4.465507	1417.074585	440.647034	305.716827	1387.144653	351.654114	158.283081	1385.416870	356.000824	204.386688	1644.884155	460.115112	-101.648994	1148.141235	490.114807	359.809875	1112.996216	355.528442	-142.051926	907.299988	374.091461	371.941254	856.281128	357.468170	132.649475	1033.151367	-546.073059	168.298355	874.848877	-525.231995	-31.442127
351.705170	29.834141	940.599426	370.741516	220.079407	926.536804	442.429840	-7.560688	493.698425	505.626923	199.264099	481.703522	482.600433	-21.298626	78.508247	560.607788	159.234406	92.126961	411.919800	4.338339	1417.096558	440.715424	305.637695	1387.257935	351.670410	158.170166	1385.645752	357.368439	203.850250	1645.519775	459.755035	-101.815567	1148.049072	489.986206	359.689850	1113.106934	354.724609	-142.368271	907.431458	373.877106	371.807373	856.480774	357.029510	132.739319	1033.176636	-547.072205	168.448364	874.699158	-525.879883	-31.285212
351.032776	29.668995	940.754517	370.245453	220.030304	926.539185	442.416718	-7.511925	493.768341	505.513855	199.160904	481.708221	482.550507	-21.247374	78.549614	560.579651	159.187469	92.149582	412.101410	4.218440	1417.093262	440.821808	305.553345	1387.401367	351.714783	158.074677	1385.861572	358.967377	203.256439	1646.199341	459.340820	-102.061249	1147.960938	489.774597	359.573578	1113.188843	353.762238	-142.758240	907.560669	373.596802	372.025848	856.576111	356.444550	132.710861	1033.249023	-548.092712	168.663132	874.213745	-526.604431	-31.076681
350.634308	29.723040	940.747253	369.807190	220.057892	926.512756	442.445129	-7.549283	493.812103	505.501495	199.199432	481.755951	482.521881	-21.251120	78.594925	560.590088	159.204086	92.167686	412.276184	4.090639	1417.086182	440.911865	305.445740	1387.509766	351.744995	157.979782	1386.077637	360.700134	202.599792	1646.928955	458.900574	-102.331696	1147.856689	489.604889	359.498749	1113.293701	352.728943	-143.159790	907.720398	373.290558	372.106567	856.710815	355.965332	132.767746	1033.228394	-549.290039	168.813232	873.603821	-527.359497	-30.869396
350.342834	29.912136	940.670532	369.393127	220.163544	926.496765	442.518250	-7.616334	493.861420	505.429504	199.198273	481.804810	482.513367	-21.203012	78.655952	560.569397	159.228485	92.199722	412.479706	3.972844	1417.061279	441.033264	305.352081	1387.593018	351.782501	157.888275	1386.293335	362.612640	201.892517	1647.634399	458.367889	-102.671852	1147.767822	489.420959	359.433777	1113.362305	351.577179	-143.623810	907.935852	372.911072	372.212006	856.864990	355.519806	132.893158	1033.179810	-550.663391	168.840485	872.701965	-528.183350	-30.768690
349.784454	29.888811	940.698914	368.913788	220.194702	926.462097	442.569336	-7.684237	493.971100	505.356171	199.287506	481.877930	482.522827	-21.197966	78.745872	560.543518	159.253052	92.227547	412.692413	3.843040	1417.026855	441.117432	305.297546	1387.673462	351.809418	157.787750	1386.502930	364.683868	201.148758	1648.276489	457.734253	-103.023048	1147.655762	489.199219	359.372925	1113.438843	350.275513	-144.195343	908.183838	372.480194	372.304047	857.012451	354.949921	132.934372	1033.171387	-552.012512	168.926071	871.615845	-529.032471	-30.615831
348.998688	29.709717	940.831482	368.225708	220.321640	926.451111	442.594391	-7.742340	494.155060	505.193237	199.413452	481.975250	482.520386	-21.233286	78.823509	560.550842	159.333115	92.243103	412.870819	3.732755	1416.959351	441.227325	305.223694	1387.747437	351.828705	157.684357	1386.630615	366.872559	200.330215	1648.903809	457.039978	-103.369637	1147.494263	488.991943	359.282898	1113.502197	348.886719	-144.737442	908.430420	371.977905	372.239288	857.205139	354.241913	132.969681	1033.228638	-553.301208	168.947647	870.304932	-529.938843	-30.483086
348.547180	29.764818	940.798950	367.699677	220.496338	926.416931	442.613739	-7.803285	494.298157	504.915375	199.497223	482.059052	482.545532	-21.258101	78.924141	560.442993	159.125504	92.234016	413.080627	3.650639	1416.859985	441.394836	305.104889	1387.774658	351.814819	157.585373	1386.763184	369.123688	199.520752	1649.455811	456.300751	-103.763466	1147.368774	488.748260	359.207916	1113.531128	347.370209	-145.403976	908.692749	371.381470	372.374176	857.385437	353.704590	133.083450	1033.193237	-554.471375	168.716599	868.821045	-530.805908	-30.371830
347.907776	29.700527	940.832520	367.157349	220.668732	926.376160	442.585327	-7.828850	494.471832	504.508881	199.534470	482.090393	482.557281	-21.283457	78.994606	560.402222	159.134811	92.267212	413.250946	3.571329	1416.693359	441.573730	304.982178	1387.796875	351.799011	157.477051	1386.809326	371.440338	198.655579	1649.926758	455.593201	-104.222824	1147.204468	488.410919	359.070801	1113.494873	345.993011	-145.972412	908.855042	370.698608	372.776428	857.521606	353.109314	133.168930	1033.186890	-556.072754	169.130447	867.263184	-531.759644	-30.392647
347.354279	29.659767	940.779724	366.597168	220.889862	926.341248	442.558167	-7.871336	494.629059	504.062714	199.569687	482.137054	482.540527	-21.331465	79.102142	560.271973	159.160736	92.327606	413.406250	3.497038	1416.511719	441.704468	304.887848	1387.777100	351.758911	157.368027	1386.767456	373.726990	197.789886	1650.295166	454.683838	-104.663849	1146.910400	488.087219	359.006439	1113.433960	343.973846	-146.685211	909.172119	369.943176	372.973419	857.700562	352.553528	133.238739	1033.144653	-557.888550	169.331772	865.590210	-532.762695	-30.484049
346.705017	29.566132	940.764771	365.938324	221.244598	926.281311	442.399872	-7.850231	494.803406	503.723511	199.717041	482.208801	482.512482	-21.308573	79.192200	560.238220	159.201385	92.395828	413.523315	3.383806	1416.263916	441.827332	304.775360	1387.739746	351.713013	157.246368	1386.681396	376.003448	196.898727	1650.569580	453.808044	-105.244858	1146.632446	487.767456	359.000458	1113.357178	342.355255	-147.356079	909.284912	369.124451	373.210205	857.824341	351.962921	133.367645	1033.110229	-559.299622	169.319366	863.888123	-533.664185	-30.533274
345.911255	29.448845	940.796021	365.272644	221.428452	926.204956	442.124298	-7.731888	494.922089	503.229828	199.815369	482.264984	482.415070	-21.306381	79.313362	560.188232	159.243546	92.491180	413.611237	3.234727	1415.994385	441.977234	304.630066	1387.665405	351.732300	157.136887	1386.599609	378.216888	195.990417	1650.723755	452.813904	-105.762497	1146.318359	487.489838	359.046295	1113.249756	340.150787	-148.065628	909.581726	368.272064	373.222809	857.972839	351.358917	133.434708	1033.090332	-560.772949	169.299026	862.182983	-534.633545	-30.565737
345.485077	29.592892	940.618103	364.785187	221.660080	926.121643	441.837036	-7.646129	494.957123	502.692017	199.894806	482.268066	482.324860	-21.230690	79.379990	560.129517	159.296310	92.586281	413.673523	3.071175	1415.730957	442.165924	304.461792	1387.588013	351.820465	156.994034	1386.510132	380.334595	195.107941	1650.851196	451.799042	-106.388557	1145.960571	487.093750	359.105377	1113.078491	338.168854	-148.825989	909.744629	367.336304	373.717346	858.062866	350.967834	133.562485	1032.967285	-562.199402	169.219925	860.533325	-535.569763	-30.691717
344.928009	29.666754	940.493469	364.250671	221.816650	926.010193	441.650177	-7.634808	494.983063	502.107910	199.936523	482.175262	482.323578	-21.172338	79.423164	560.137878	159.337692	92.649925	413.762604	2.883048	1415.445190	442.413666	304.283386	1387.446289	351.905701	156.812271	1386.430176	382.344696	194.147629	1650.882568	450.764465	-107.022331	1145.552124	486.681580	359.240448	1112.885010	336.088501	-149.533783	909.918884	366.327515	374.022827	858.208252	350.558899	133.654709	1032.856689	-563.600891	169.141571	858.960510	-536.541260	-30.724377
344.361176	29.763735	940.367981	363.717102	221.972961	925.922363	441.372528	-7.562871	494.930328	501.568695	200.070847	482.080536	482.280518	-21.085054	79.414764	560.211792	159.686279	92.790657	413.875275	2.664545	1415.129883	442.661987	304.077637	1387.331665	352.152222	156.717834	1386.325928	384.239746	193.152344	1650.858887	449.720764	-107.680092	1145.150146	486.289215	359.443329	1112.717896	333.949432	-150.242798	910.107361	365.294037	374.170288	858.407410	350.194733	133.742157	1032.760498	-565.006470	169.056320	857.467468	-537.544861	-30.721222
343.810822	29.865231	940.234558	363.236206	222.138077	925.840210	441.137970	-7.603599	494.884766	500.928741	200.211884	482.051361	482.331818	-21.039642	79.470558	560.088013	159.640686	92.824905	414.036591	2.424576	1414.828125	442.974152	303.810425	1387.235840	352.405853	156.544693	1386.223511	386.068298	192.244827	1650.883545	448.599030	-108.291016	1144.757202	485.829773	359.616211	1112.521118	331.673431	-150.899780	910.313293	364.208466	374.676331	858.504150	349.870728	133.829117	1032.663574	-566.419434	168.978638	856.048096	-538.581604	-30.711409
343.249176	30.035278	940.097961	362.777557	222.276794	925.789978	440.899658	-7.635758	494.833679	500.254974	200.321899	481.959717	482.381317	-21.011082	79.495407	559.933411	159.582016	92.881790	414.268768	2.210282	1414.519409	443.287384	303.636627	1387.197998	352.694641	156.314133	1386.133301	387.766846	191.426483	1650.927490	447.499084	-108.974167	1144.380005	485.420319	359.805786	1112.403198	329.296844	-151.454391	910.532654	363.105743	374.781738	858.785950	349.558533	133.922775	1032.582031	-567.827148	168.967545	854.767090	-539.668152	-30.622522
342.717865	30.246445	939.957092	362.349518	222.474426	925.781921	440.614258	-7.645366	494.819214	499.587128	200.544113	481.885284	482.431824	-20.988775	79.525787	559.947510	159.772324	93.019859	414.567169	1.986948	1414.254761	443.777527	303.336243	1387.137085	352.978027	156.160477	1386.085693	389.365540	190.675446	1650.956421	446.446625	-109.639030	1144.081421	484.923279	359.960815	1112.284912	327.014252	-152.039749	910.836914	361.986328	375.349915	858.977417	349.259033	134.043228	1032.520142	-569.293030	169.042664	853.641174	-540.978943	-30.810614
342.153259	30.500040	939.830078	361.928070	222.627228	925.765686	440.219635	-7.558862	494.792542	498.763489	200.485199	481.737335	482.393982	-20.945276	79.574593	559.615723	159.611282	93.030495	414.898376	1.718293	1414.018555	444.296661	303.031799	1387.144409	353.490204	155.882599	1386.037354	390.792755	189.944916	1650.982788	445.309204	-110.282616	1143.737549	484.512604	360.188904	1112.223999	324.492004	-152.615143	911.151184	360.792053	375.545074	859.358704	348.958191	134.176529	1032.459961	-570.573975	168.976608	852.730896	-541.754395	-30.404367
341.654755	30.752790	939.712585	361.564087	222.785706	925.760193	439.909241	-7.568203	494.783295	497.960449	200.484055	481.566681	482.434418	-20.942518	79.610939	559.417542	159.528549	93.057114	415.328003	1.437396	1413.778564	444.837219	302.715973	1387.164917	353.920746	155.695343	1386.060059	392.113770	189.211304	1650.999023	444.212646	-110.888939	1143.444580	484.113953	360.307281	1112.216797	322.241669	-153.108276	911.452148	359.611176	375.902649	859.755432	348.712097	134.311523	1032.409424	-571.854797	169.080490	852.081177	-542.913513	-30.379095
341.187988	31.006474	939.593811	361.205353	222.955536	925.766541	439.310028	-7.402432	494.635315	497.359375	200.665405	481.504059	482.297913	-20.899267	79.608521	559.329590	159.463364	93.121719	415.743835	1.157587	1413.548706	445.407349	302.364014	1387.215576	354.472626	155.378494	1386.047852	393.323334	188.563766	1651.003418	443.097839	-111.513344	1143.091919	483.717499	360.361420	1112.215332	319.955383	-153.774261	911.795288	358.445892	376.490753	860.135193	348.471588	134.446014	1032.363892	-573.101685	169.021286	851.681885	-543.914978	-30.317329
340.765747	31.147610	939.495483	360.936584	223.165695	925.793762	438.816040	-7.305418	494.518188	496.818634	200.786346	481.432098	482.235809	-20.896296	79.542419	559.212585	159.461502	93.177917	416.183289	0.874572	1413.276855	446.019501	302.042542	1387.284546	355.045044	155.074631	1386.030884	394.480713	187.905701	1650.997314	441.911072	-112.051613	1142.683594	483.344635	360.387177	1112.226807	317.576294	-154.355087	912.152954	357.020172	376.688049	860.835632	348.255157	134.543091	1032.337646	-574.183533	168.868347	851.536133	-544.981018	-30.363546
340.298187	31.310301	939.396790	360.651550	223.343002	925.796570	438.464478	-7.267535	494.435791	496.244080	200.798721	481.280853	482.310089	-20.922029	79.516769	559.076294	159.468948	93.228790	416.668884	0.525460	1413.010864	446.681610	301.647766	1387.343262	355.585083	154.793198	1386.013184	395.460693	187.413788	1651.032593	440.895905	-112.693123	1142.368164	483.040436	360.430664	1112.257202	315.168396	-154.884476	912.527100	355.991333	377.257690	861.209473	348.029755	134.646942	1032.298340	-575.238281	168.576736	851.661621	-545.862793	-30.825678
339.867798	31.529305	939.298767	360.410126	223.584183	925.834106	438.026978	-7.186287	494.322906	495.819427	200.868622	481.186096	482.282410	-20.954586	79.545433	559.022095	159.477356	93.255165	417.075409	0.167433	1412.732422	447.295715	301.301270	1387.397339	356.156799	154.497345	1385.968628	396.411469	186.636719	1650.950684	439.775238	-113.300896	1141.979858	482.782043	360.451996	1112.274658	312.710449	-155.336014	912.895691	354.784576	377.661591	861.751953	347.826691	134.794617	1032.277344	-576.217590	168.246628	851.942139	-546.998840	-31.035944
339.422607	31.741102	939.232727	360.177551	223.754517	925.855103	437.555511	-7.085115	494.271118	495.492004	200.856842	481.148956	482.220856	-20.946753	79.565659	558.861938	159.384811	93.272156	417.445404	-0.168807	1412.485229	447.959961	300.915436	1387.474854	356.678986	154.219376	1385.929932	397.248352	186.186890	1650.967896	438.580292	-113.757690	1141.605225	482.614349	360.490814	1112.293335	310.288879	-155.858917	913.315857	353.559814	377.855804	862.363220	347.644684	134.928207	1032.262451	-577.157166	167.838898	852.364868	-547.626221	-31.025427
339.045776	31.976006	939.176208	360.014404	223.903931	925.892578	437.155731	-7.040972	494.245819	495.345062	200.898499	481.163910	482.253571	-20.939306	79.632355	558.838989	159.345703	93.285080	417.826508	-0.525613	1412.216187	448.556427	300.548737	1387.549683	357.107086	153.947510	1385.899170	398.038147	185.398163	1650.888062	437.506439	-114.369469	1141.265625	482.400757	360.401855	1112.307129	307.876190	-156.287140	913.691162	352.360260	378.418610	862.924866	347.510742	135.062759	1032.259888	-578.229553	167.591522	852.850098	-548.774536	-31.267443
338.689575	32.194958	939.133545	359.908905	224.084427	925.952148	436.655975	-6.871263	494.199524	495.290161	200.898193	481.170258	482.202606	-20.942484	79.722374	558.867859	159.310883	93.302818	418.164459	-0.885104	1411.980469	449.172607	300.157684	1387.586304	357.522217	153.647537	1385.917603	398.696930	184.984421	1650.938354	436.376099	-114.876045	1140.917847	482.230774	360.370422	1112.365845	305.486908	-156.715134	914.131897	351.145691	378.828735	863.475586	347.408051	135.199692	1032.275391	-579.264404	167.396896	853.349243	-549.962402	-31.461634
338.385406	32.379898	939.072693	359.846771	224.267761	926.004456	436.392517	-6.869232	494.225708	495.292480	200.879440	481.223419	482.257660	-20.925236	79.804367	558.865723	159.273026	93.309120	418.424957	-1.209811	1411.706421	449.730286	299.747986	1387.656372	357.845673	153.428253	1385.909790	399.324036	184.371063	1650.929321	435.280273	-115.460388	1140.593872	482.121399	360.305420	1112.422852	303.107697	-157.104263	914.597107	349.966156	378.948334	864.101379	347.346863	135.314301	1032.278198	-580.585876	167.382126	853.814514	-551.772583	-31.995516
338.083496	32.546913	939.000427	359.849396	224.391876	926.044189	436.032257	-6.818655	494.209229	495.370056	200.859894	481.223175	482.241974	-20.894308	79.857666	558.878906	159.239929	93.293785	418.646057	-1.529181	1411.456787	450.261597	299.346527	1387.724243	358.266418	153.090469	1385.855713	399.885590	183.784378	1650.927856	434.192047	-116.025475	1140.311035	481.995117	360.236145	1112.465942	300.753326	-157.506561	914.994019	348.837677	379.506409	864.685242	347.326813	135.391815	1032.268921	-581.765686	167.247513	854.187317	-553.101929	-32.212322
337.864990	32.710815	938.915649	359.916168	224.566498	926.044678	435.734009	-6.824521	494.177429	495.533813	200.910355	481.227875	482.287292	-20.889112	79.935226	558.861084	159.182953	93.271851	418.864899	-1.881243	1411.218262	450.769592	298.968018	1387.774292	358.571594	152.795364	1385.807495	400.329559	183.194901	1650.930664	433.082489	-116.632133	1140.008179	481.877411	360.161072	1112.473633	298.401489	-157.667938	915.477722	347.690369	379.830872	865.267517	347.350525	135.507675	1032.232056	-582.748291	166.931931	854.412537	-553.987427	-31.996696
337.670929	32.865273	938.842896	360.030640	224.739517	926.048035	435.315857	-6.682097	494.072693	495.635132	200.836853	481.170563	482.173248	-20.880207	79.956017	558.867676	159.191666	93.216263	418.991272	-2.241162	1411.016846	451.213837	298.618622	1387.845093	358.888245	152.516281	1385.730713	400.754333	182.618179	1650.920898	432.014923	-117.198524	1139.774292	481.842468	360.177216	1112.537476	296.102234	-157.984543	915.905579	346.672211	379.968536	865.915344	347.418304	135.621490	1032.202393	-584.414673	167.082062	854.566589	-556.603943	-32.393158
337.528442	33.034737	938.796509	360.169800	224.932083	926.062500	435.083923	-6.645609	494.020416	495.821625	200.905930	481.165039	482.154724	-20.843166	80.006577	558.880920	159.181519	93.168549	419.083374	-2.590239	1410.862305	451.697479	298.230225	1387.944092	359.073059	152.343353	1385.745361	401.105713	182.056458	1650.935547	430.907898	-117.741035	1139.536011	481.767365	360.210663	1112.567871	293.897369	-158.313995	916.356506	345.624573	380.278809	866.534546	347.530243	135.759018	1032.191040	-586.059326	167.133026	854.513733	-558.533813	-32.531105
337.439026	33.242741	938.713257	360.357025	225.103378	926.102478	434.953064	-6.666877	494.007660	495.964478	200.859680	481.122375	482.272705	-20.842922	80.034653	558.850952	159.083084	93.080200	419.111603	-2.882495	1410.709106	452.111511	297.833832	1388.021851	359.254547	152.104507	1385.748657	401.413391	181.512817	1650.997070	429.793274	-118.273262	1139.336792	481.707703	360.172729	1112.638184	291.820374	-158.846573	916.895996	344.657196	380.574188	867.149658	347.687225	135.875290	1032.175659	-586.213196	166.071198	854.472900	-557.553833	-32.570595
337.377686	33.432476	938.641235	360.638458	225.201324	926.164917	434.904114	-6.766720	493.994232	496.142609	200.933960	481.101044	482.403534	-20.807650	80.056320	558.924805	159.053574	93.045898	419.103577	-3.172287	1410.596069	452.524597	297.461090	1388.110229	359.552795	151.792358	1385.738037	401.686707	180.926666	1651.083252	428.774231	-118.879440	1139.213379	481.638092	360.137238	1112.765869	289.784576	-158.820557	917.327026	343.750244	381.000946	867.793152	347.908661	135.941467	1032.177368	-587.112061	165.727539	854.279175	-559.025269	-32.769451
337.354858	33.665009	938.533875	360.940094	225.402512	926.229065	434.792389	-6.783401	493.950928	496.376495	200.987503	481.101685	482.547760	-20.790596	80.034546	558.988220	159.022446	93.012604	419.076782	-3.498523	1410.515625	453.018860	297.020233	1388.245850	359.595306	151.627884	1385.795288	401.911163	180.353088	1651.181519	427.680450	-119.358459	1139.090942	481.641724	360.112885	1112.894409	287.794952	-159.345688	917.879150	342.936249	381.244537	868.420288	348.138214	136.061417	1032.163086	-588.410583	165.595566	854.046265	-560.937012	-32.899681
337.365875	33.835545	938.438049	361.286102	225.534821	926.258057	434.557007	-6.700075	493.817627	496.532471	201.051514	481.056702	482.589081	-20.767122	80.002632	559.102478	159.068192	92.958687	418.994110	-3.760928	1410.414551	453.454620	296.617401	1388.424683	359.710938	151.423920	1385.778809	402.083893	179.757217	1651.291260	426.602295	-119.864914	1138.962036	481.710663	360.131104	1113.086304	285.695007	-159.589508	918.367676	342.163635	381.330353	869.091064	348.372986	136.144211	1032.134644	-589.587646	165.488785	853.694702	-562.600464	-33.230541
337.505707	34.009628	938.290161	361.728210	225.591232	926.258179	434.324005	-6.589058	493.674530	496.701233	201.182388	481.020233	482.590759	-20.725906	79.920799	559.161377	159.125061	92.867218	418.875610	-4.034300	1410.347168	453.867554	296.255310	1388.564697	359.832458	151.218155	1385.732300	402.205261	179.264130	1651.346680	425.525299	-120.392532	1138.941772	481.748718	360.151367	1113.266846	283.430145	-159.566910	918.934143	341.433136	381.620392	869.741150	348.654358	136.189362	1032.065186	-590.786926	165.296860	853.370728	-564.449097	-33.513458
337.517883	34.015926	938.285889	362.169617	225.581558	926.270386	434.147888	-6.573309	493.618195	496.841614	201.246399	480.999847	482.602783	-20.740320	79.911880	559.258911	159.230896	92.858887	418.702240	-4.314809	1410.347900	454.278290	295.875824	1388.708374	359.955719	151.056412	1385.703979	402.241394	178.705795	1651.435425	424.471985	-120.941002	1138.982544	481.779480	360.099152	1113.417725	281.654663	-159.735199	919.591492	340.782623	381.949951	870.373657	348.920715	136.176773	1032.070313	-591.662903	164.985779	853.154053	-566.296997	-33.707058
337.636353	34.064854	938.268372	362.680054	225.587784	926.293640	433.988190	-6.549484	493.576721	496.933014	201.184723	480.899841	482.602142	-20.745861	79.931923	559.242493	159.210632	92.801971	418.505432	-4.572564	1410.403687	454.683014	295.503723	1388.910767	360.161194	150.812149	1385.729736	402.232330	178.175949	1651.594116	423.399750	-121.441208	1139.066895	481.840729	360.100403	1113.620483	279.790405	-160.011383	920.112366	340.185089	382.347717	871.037842	349.237244	136.186218	1032.074341	-592.934387	164.872101	853.010376	-568.090271	-34.200253
338.279846	34.694294	937.977295	363.394165	225.752274	926.371887	433.737762	-6.457350	493.450562	497.130981	201.114746	480.852905	482.488586	-20.763479	79.940842	559.127502	159.080917	92.778938	418.326019	-4.835670	1410.487305	455.109894	295.121338	1389.184570	360.181885	150.713425	1385.856812	402.181274	177.625122	1651.810547	422.281067	-121.903458	1139.172119	481.979706	360.038666	1113.963013	278.086792	-160.566666	920.720032	339.710785	382.401215	871.788391	349.813080	136.420151	1031.977173	-594.681885	164.365692	852.648010	-570.000122	-35.004639
338.388824	34.769020	938.054810	363.969818	225.680084	926.516357	433.477203	-6.331460	493.415985	497.338928	201.006958	480.835968	482.371216	-20.746433	79.961487	559.084839	159.011795	92.770317	418.116638	-5.101417	1410.633301	455.549072	294.673645	1389.423584	360.283600	150.549789	1386.005371	402.056519	177.093475	1652.058960	421.223755	-122.418510	1139.331665	482.065887	359.942780	1114.332275	276.264008	-160.549088	921.293579	339.286041	382.575165	872.466492	350.176971	136.390930	1032.090210	-594.718201	164.850647	852.734558	-571.288940	-34.953770
338.530518	34.621246	938.188843	364.685394	225.348846	926.505127	433.433380	-6.333439	493.444916	497.487091	200.808594	480.738983	482.363708	-20.773785	79.957085	559.007996	158.904037	92.780022	417.883698	-5.347338	1410.755371	455.922211	294.293213	1389.783325	360.426605	150.315994	1386.161011	401.898987	176.556274	1652.296143	420.203918	-122.948334	1139.517944	482.118073	359.824707	1114.619263	274.812622	-160.789200	921.784058	338.680664	382.856842	873.320618	350.582611	136.239212	1032.145996	-595.516968	164.570938	852.691528	-572.597595	-35.360069
338.599426	34.561520	938.290222	365.210419	225.221909	926.598816	433.417816	-6.355637	493.409515	497.752594	200.810333	480.738556	482.378357	-20.825943	79.960167	559.088440	158.938126	92.752670	417.685577	-5.595851	1410.821899	456.305389	293.920471	1390.028564	360.524475	150.131531	1386.279053	401.678345	176.037125	1652.468018	419.151917	-123.422150	1139.624268	482.383850	359.788605	1114.940918	273.055786	-160.987259	922.350525	338.644287	382.976532	873.718018	350.890045	136.153076	1032.243164	-596.288452	164.309738	852.634094	-573.842529	-35.659180
338.749756	34.449207	938.365356	365.820190	225.119141	926.643311	433.558899	-6.461638	493.396912	498.019073	200.824890	480.699799	482.486877	-20.860937	79.932297	559.133728	158.919662	92.710823	417.469849	-5.894238	1410.863281	456.674316	293.537140	1390.272217	360.767670	149.876312	1386.297485	401.432770	175.543594	1652.609985	418.094116	-123.889977	1139.711060	482.554321	359.666107	1115.237793	271.721710	-161.499252	922.831909	338.423950	383.110535	874.277039	351.255249	136.065704	1032.301514	-597.245728	164.056839	852.525879	-575.155212	-35.983829
338.915070	34.365799	938.408081	366.331635	225.062637	926.683838	433.795471	-6.648505	493.438446	498.268372	200.809433	480.695709	482.616119	-20.905624	79.950668	559.236145	158.977615	92.627739	417.302460	-6.160006	1410.898315	457.104675	293.120941	1390.452393	360.888672	149.685974	1386.344116	401.147705	175.044708	1652.741821	417.099121	-124.510628	1139.792969	482.834686	359.593536	1115.530273	270.472748	-161.713959	923.131653	338.264404	383.198944	874.853271	351.557281	136.003098	1032.342285	-597.882813	163.921982	852.429626	-576.195923	-36.300407
339.111664	34.363522	938.460815	366.882507	224.996368	926.776306	434.057404	-6.749085	493.507050	498.717590	200.866608	480.751465	482.680878	-20.926682	79.972176	559.359558	158.997055	92.497978	417.125885	-6.431272	1410.941162	457.461273	292.749786	1390.675659	360.992798	149.490326	1386.438110	400.859344	174.567780	1652.920044	416.100342	-125.043350	1139.920654	483.021515	359.392609	1115.815552	268.779114	-161.551483	923.656250	338.160980	383.281769	875.420593	351.912872	135.954758	1032.415649	-598.482117	163.823593	852.416565	-577.274170	-36.387341
339.297394	34.396816	938.546448	367.415100	224.953613	926.950928	434.272583	-6.783791	493.587036	499.255768	200.818680	480.763245	482.708008	-20.916058	80.016388	559.483093	159.025040	92.479309	416.895538	-6.745873	1411.045654	457.775635	292.384155	1390.967407	361.076233	149.281296	1386.615479	400.544891	174.062775	1653.135132	415.092010	-125.536133	1140.090210	483.324677	359.269348	1116.180420	267.356964	-161.708435	924.106873	338.102966	383.365936	876.019043	352.271454	135.908173	1032.548340	-599.067383	163.770767	852.501221	-578.298340	-36.450809
339.514954	34.435989	938.660095	367.912476	224.902466	927.130066	434.476196	-6.737954	493.676056	499.698730	200.725922	480.828369	482.670593	-20.879789	80.094818	559.532898	158.963013	92.450768	416.688873	-7.038603	1411.174072	458.090393	291.938049	1391.330688	361.141998	149.077942	1386.818970	400.217712	173.534424	1653.381348	414.085083	-126.048149	1140.260620	483.535370	358.993530	1116.574097	265.930176	-161.804901	924.614319	338.018219	383.345825	876.738586	352.604889	135.876083	1032.696167	-599.541748	163.533966	852.601257	-578.767578	-36.616249
339.771118	34.407593	938.768433	368.493713	224.696564	927.260193	434.677795	-6.652945	493.754181	500.116730	200.579727	480.834564	482.638672	-20.865145	80.156609	559.614319	159.051697	92.504456	416.480682	-7.354971	1411.298340	458.365662	291.532379	1391.703857	361.184479	148.851074	1387.003052	399.873322	173.049133	1653.646362	413.047272	-126.443130	1140.441650	483.763580	358.706940	1116.967041	264.568695	-162.259903	925.125061	337.761810	383.556061	877.534485	352.976166	135.762299	1032.814575	-600.228210	163.650513	852.716919	-580.075378	-36.587334
340.042786	34.343418	938.829346	369.125946	224.527756	927.377258	434.996826	-6.678991	493.810699	500.554962	200.426758	480.815948	482.627899	-20.856174	80.157425	559.612549	158.981934	92.444168	416.275421	-7.671278	1411.371582	458.625488	291.112610	1392.025024	361.106628	148.706970	1387.157349	399.541534	172.563019	1653.881714	412.128876	-126.947891	1140.559937	484.215729	358.543518	1117.364258	263.098267	-162.087128	925.456055	338.099091	383.459259	877.986206	353.353760	135.633301	1032.903442	-601.003235	163.808273	852.805176	-581.432373	-36.512581
340.331146	34.262833	938.835205	369.714844	224.372253	927.429993	435.378998	-6.714370	493.840881	501.052002	200.330124	480.816010	482.675903	-20.873737	80.101410	559.676208	158.995026	92.374741	416.054230	-7.981078	1411.422363	458.869904	290.699188	1392.250977	361.137756	148.476807	1387.216431	399.188477	172.063019	1654.043945	411.220367	-127.405510	1140.642456	484.262146	357.617767	1117.532593	261.796234	-162.236588	925.805359	338.202789	383.658173	878.395325	353.694153	135.510162	1032.931885	-601.681030	163.888611	852.872498	-582.361023	-36.551281
340.578308	34.176514	938.824097	370.299042	224.305679	927.484680	435.721802	-6.816914	493.812866	501.491028	200.290802	480.828430	482.714172	-20.902292	80.024200	559.734924	158.979904	92.299446	415.793488	-8.348631	1411.447021	459.075378	290.296234	1392.509033	361.171539	148.206970	1387.227661	398.856873	171.589294	1654.164551	410.316620	-127.864403	1140.679199	484.660278	357.497559	1117.880005	260.502228	-162.421082	926.079224	338.374634	383.706970	878.843994	354.040894	135.411682	1032.953979	-602.393677	164.012344	852.892395	-583.297607	-36.527031
340.847870	34.104076	938.790100	370.835724	224.256805	927.562988	436.115875	-6.930537	493.798218	501.867798	200.262802	480.857208	482.830444	-20.934999	79.905510	559.848755	159.017212	92.249542	415.573212	-8.713045	1411.450195	459.248901	289.852203	1392.760986	361.144684	147.904907	1387.259521	398.554932	170.932907	1654.217041	409.460754	-128.294571	1140.648438	485.185120	357.526184	1118.263550	259.267853	-162.589081	926.390747	338.626465	383.672180	879.300171	354.367462	135.305481	1032.977905	-603.102173	164.092880	852.958069	-584.213318	-36.388428
341.089081	34.033237	938.786438	371.362640	224.134705	927.663452	436.471405	-6.993882	493.777100	502.178955	200.149078	480.853027	482.913635	-20.968296	79.830048	559.855896	158.776779	92.160271	415.326447	-9.057639	1411.462524	459.429108	289.392517	1393.034790	361.100891	147.589157	1387.352783	398.217987	170.433395	1654.324707	408.610260	-128.702621	1140.691162	485.547150	357.248535	1118.656982	258.041656	-162.785065	926.693665	338.932922	383.517609	879.854187	354.685577	135.168808	1033.027832	-603.799561	164.128113	853.021973	-585.037842	-36.315548
341.325287	33.942158	938.794006	371.872040	223.934631	927.762634	436.888947	-7.067617	493.829773	502.383881	199.932327	480.843140	482.993042	-21.012045	79.803841	559.873047	158.700851	92.134613	415.072235	-9.408007	1411.511841	459.568512	288.956299	1393.296631	361.017151	147.290604	1387.474609	397.872192	169.908173	1654.473877	407.831512	-129.103394	1140.746948	485.967804	356.993073	1119.007690	256.910919	-162.907379	927.010132	339.244934	383.404999	880.323975	355.009399	134.988754	1033.082520	-604.487488	164.180908	853.144775	-585.713623	-36.250610
341.571472	33.858410	938.833008	372.425629	223.680481	927.839661	437.287018	-7.123267	493.966583	502.576141	199.656738	480.760895	483.079742	-21.014688	79.813469	559.852905	158.606339	92.065331	414.781494	-9.797692	1411.596558	459.667267	288.458130	1393.533569	360.941193	147.009140	1387.586792	397.524963	169.532623	1654.650757	407.035156	-129.523956	1140.852417	486.348511	356.811035	1119.253418	255.943863	-163.317688	927.362122	339.266510	383.468567	880.858887	355.347595	134.817810	1033.139526	-605.211121	164.271591	853.229126	-586.222290	-36.277706
341.827301	33.804543	938.849670	372.911652	223.608383	927.928101	437.653656	-7.160375	494.053223	502.831879	199.550278	480.706573	483.139496	-21.020195	79.794464	559.877136	158.611115	92.012711	414.490143	-10.159926	1411.646118	459.753845	288.000702	1393.777710	360.867767	146.741425	1387.661621	397.185242	169.029785	1654.765137	406.356384	-129.966415	1140.939087	486.801636	356.743744	1119.559937	254.846268	-163.052109	927.579102	339.623108	383.317627	881.304810	355.654236	134.730209	1033.192505	-606.179932	164.645050	853.275208	-587.573486	-35.787926
342.088165	33.703278	938.827637	373.412079	223.531586	927.976929	437.950287	-7.147893	494.089966	503.090393	199.511612	480.650177	483.100952	-21.021202	79.745636	559.857422	158.598160	91.911781	414.164917	-10.539648	1411.656982	459.822083	287.560486	1393.942261	360.960144	146.350693	1387.673218	396.826294	168.520828	1654.834351	405.637482	-130.471161	1140.980713	487.252167	356.700409	1119.850220	253.880768	-163.025604	927.715515	340.193909	383.348969	881.380249	355.951202	134.619095	1033.205811	-606.880981	164.622528	853.288879	-588.064209	-35.486927
342.364075	33.556271	938.794495	373.977203	223.360611	928.022766	438.316315	-7.219830	494.059601	503.361511	199.493118	480.615356	483.127655	-21.016184	79.654228	559.931946	158.661774	91.847679	413.863586	-10.979349	1411.684326	459.888214	287.107544	1394.153320	360.914581	146.019241	1387.683105	396.455688	167.926056	1654.879517	404.948425	-130.945679	1140.970825	487.692688	356.589905	1120.135620	253.016418	-163.040985	927.808655	340.563538	383.313782	881.654053	356.271027	134.438797	1033.211548	-607.650330	164.806442	853.315369	-588.712463	-35.267433
342.670715	33.464996	938.740417	374.480316	223.181488	928.112488	438.669434	-7.308732	493.996185	503.823792	199.823410	480.698273	483.077332	-21.054028	79.517754	560.167236	158.836090	91.867188	413.508118	-11.382044	1411.688354	459.950867	286.683716	1394.443726	360.844849	145.610352	1387.719482	396.096100	167.460999	1654.968140	404.226990	-131.348236	1140.922485	487.998840	356.269470	1120.444824	252.159866	-163.346436	927.917358	340.968872	383.249146	882.014954	356.590820	134.247070	1033.231079	-608.431885	165.016037	853.368286	-589.322815	-35.023697
342.896881	33.329350	938.753601	374.928711	222.957977	928.252258	439.114441	-7.424426	493.962372	503.790253	199.289780	480.646729	483.177826	-21.134413	79.419136	560.056885	158.676575	91.879318	413.154510	-11.827102	1411.682739	460.066803	286.154083	1394.726318	360.784851	145.204407	1387.820313	395.746368	166.888641	1655.031982	403.602295	-131.783569	1140.872925	488.412140	356.198730	1120.850342	251.232498	-163.046677	927.989075	341.481262	383.177856	882.335754	356.877716	134.014587	1033.309692	-608.906250	165.476791	853.493652	-589.873230	-34.593796
343.139771	33.213799	938.769348	375.369659	222.720856	928.376892	439.574158	-7.536458	493.981262	504.045746	199.079803	480.690765	483.252106	-21.139305	79.324158	560.139404	158.660034	91.882950	412.836853	-12.276827	1411.740845	460.246674	285.598053	1394.999634	360.602417	144.933151	1387.975220	395.398163	166.208282	1655.082764	402.962341	-132.151016	1140.828979	488.709808	355.889587	1121.279419	250.517731	-163.330780	928.113403	341.898895	383.062897	882.686035	357.176666	133.794174	1033.381592	-609.430847	165.880692	853.564026	-590.431458	-34.229637
343.334839	33.087975	938.835510	375.755646	222.509781	928.515503	439.970337	-7.630761	494.064697	504.366852	199.045410	480.740723	483.297546	-21.178617	79.298431	560.240540	158.688614	91.854881	412.510864	-12.702222	1411.785889	460.333923	285.122040	1395.296875	360.528076	144.619095	1388.085327	395.072083	165.708710	1655.204102	402.475098	-132.571548	1140.889160	488.979706	355.556519	1121.625000	249.932632	-163.018448	928.122131	342.271271	382.989136	883.080322	357.445862	133.595978	1033.485229	-610.305176	165.982483	853.578552	-590.912354	-34.129967
343.584229	32.935421	938.901855	376.195831	222.294495	928.590210	440.413940	-7.708802	494.174652	504.677460	199.039810	480.739960	483.377319	-21.171745	79.330376	560.279358	158.711182	91.795830	412.155487	-13.095955	1411.834473	460.479980	284.609314	1395.495605	360.446991	144.319229	1388.159058	394.715393	165.024628	1655.262695	401.921509	-132.869247	1140.918091	489.424042	355.416077	1121.940552	249.067444	-162.892059	928.324158	342.831207	382.902771	883.309143	357.729431	133.422180	1033.553833	-610.841003	166.480896	853.686646	-591.381897	-33.720810
343.850311	32.762611	938.958252	376.634613	222.081848	928.653503	440.816925	-7.819362	494.313660	504.920349	199.010986	480.671051	483.411102	-21.183493	79.427299	560.331970	158.762604	91.698898	411.797211	-13.512609	1411.908691	460.589478	284.127930	1395.714600	360.392212	144.042831	1388.197754	394.338745	164.402466	1655.319824	401.370697	-133.198425	1140.965454	489.794464	355.140656	1122.240356	248.664429	-163.122421	928.316956	343.272949	382.814087	883.516663	358.000305	133.242950	1033.611206	-611.885620	166.383652	853.602234	-591.964722	-33.534248
344.127808	32.555832	938.996704	377.069122	221.833084	928.707397	441.176514	-7.926418	494.392059	505.295105	199.249985	480.734253	483.431519	-21.171984	79.440186	560.434143	158.888702	91.656563	411.433044	-13.946909	1411.937378	460.686584	283.592926	1395.940063	360.330139	143.722519	1388.222900	393.916962	163.777069	1655.408447	400.890442	-133.570908	1141.021851	489.963043	354.747009	1122.485107	248.037888	-162.801346	928.287903	343.743317	382.760773	883.752991	358.275299	133.024185	1033.654907	-612.880432	166.421326	853.575684	-592.521362	-33.318928
344.446899	32.298534	939.010437	377.534302	221.533417	928.765625	441.520782	-8.092342	494.404968	505.622406	199.416840	480.795441	483.492157	-21.230330	79.386627	560.547058	159.004181	91.639999	411.020782	-14.391287	1411.971069	460.760345	283.080780	1396.239502	360.214813	143.273483	1388.246460	393.499115	163.119644	1655.493652	400.352417	-133.882370	1140.953613	490.248718	354.340057	1122.829956	247.285873	-162.751801	928.319336	344.251007	382.617950	884.020752	358.567780	132.742615	1033.688721	-613.566467	166.673935	853.630981	-593.035889	-33.030518
344.732910	32.082970	938.985779	377.952271	221.260086	928.900208	441.768402	-8.236089	494.386322	505.768402	199.301651	480.838440	483.530334	-21.285700	79.311607	560.532593	158.941330	91.674217	410.597809	-14.859099	1411.940796	460.815521	282.568115	1396.504517	360.219208	142.874237	1388.275879	393.067902	162.433334	1655.587158	399.792755	-134.160065	1140.831787	490.603943	354.000824	1123.230835	246.800140	-163.015717	928.243347	344.747681	382.446472	884.226746	358.865570	132.427322	1033.746460	-614.195251	166.920410	853.713318	-593.459656	-32.809593
344.985352	31.858191	938.952148	378.320190	221.036957	929.006104	441.977142	-8.362700	494.349304	505.841614	199.060211	480.844238	483.506866	-21.302977	79.213608	560.561462	158.936279	91.722275	410.246368	-15.328539	1411.895630	460.877716	282.037598	1396.797119	360.141357	142.446350	1388.311768	392.628052	161.727188	1655.661865	399.346741	-134.526077	1140.737793	490.905579	353.512939	1123.572754	246.241852	-162.678848	928.115540	345.288116	382.306305	884.440247	359.130798	132.139236	1033.785156	-614.844177	167.140915	853.785767	-593.869751	-32.601871
345.213501	31.655867	938.937866	378.649994	220.870712	929.089600	442.163574	-8.464833	494.322418	505.810791	198.606308	480.749023	483.553070	-21.363501	79.139557	560.460022	158.817734	91.689369	409.873505	-15.747631	1411.829468	460.915405	281.500488	1397.005371	360.231445	141.967667	1388.245605	392.189392	161.028381	1655.732178	398.851715	-134.783600	1140.573975	491.157410	353.025330	1123.833740	245.895493	-162.912399	927.951172	345.612122	382.180634	884.787231	359.396912	131.906067	1033.822266	-615.445618	167.368576	853.862305	-594.319580	-32.251606
345.412476	31.414343	938.942932	379.016968	220.582047	929.119934	442.318573	-8.579674	494.318329	505.893066	198.446732	480.682648	483.590668	-21.315693	79.102997	560.486633	158.799179	91.607468	409.544128	-16.260874	1411.776123	460.972565	280.987518	1397.156128	360.068390	141.525299	1388.216309	391.749847	160.317215	1655.754639	398.458862	-135.066910	1140.411377	491.460785	352.611877	1124.013306	245.552521	-162.843369	927.721863	346.382324	382.018005	884.712402	359.657837	131.635193	1033.839722	-616.061707	167.617371	853.900146	-594.755493	-31.896599
345.645386	31.184242	938.922668	379.417664	220.281525	929.124390	442.481049	-8.705667	494.326965	506.056976	198.420715	480.614380	483.640137	-21.331409	79.123650	560.529419	158.830750	91.503082	409.192932	-16.754440	1411.691650	460.997101	280.464844	1397.276733	359.992462	141.119659	1388.165527	391.266205	159.586700	1655.779907	398.129700	-135.381973	1140.252319	491.770844	352.152771	1124.201538	245.247391	-162.460632	927.407349	346.995239	381.899231	884.769714	359.922455	131.370438	1033.830444	-616.636902	167.896133	853.937256	-595.052979	-31.660492
345.877380	30.942568	938.896423	379.831024	219.944092	929.143799	442.602142	-8.870213	494.319641	506.201752	198.352448	480.550293	483.697845	-21.327982	79.100647	560.546204	158.832687	91.409500	408.883179	-17.305405	1411.584961	461.022491	279.883423	1397.407593	359.679718	140.789520	1388.140625	390.782745	158.871201	1655.768188	397.777130	-135.667038	1140.083984	492.076141	351.677704	1124.422852	245.019699	-162.387711	927.070862	347.585815	381.702850	884.830811	360.178986	131.073990	1033.825562	-617.202515	168.140610	853.978516	-595.373779	-31.518841
346.106323	30.711082	938.867737	380.171906	219.671570	929.224060	442.674957	-9.006225	494.289063	506.356873	198.209000	480.537140	483.729797	-21.367805	79.102295	560.562561	158.841843	91.367607	408.519897	-17.908327	1411.427246	460.959045	279.303986	1397.606323	359.627869	140.382355	1388.116943	390.259888	158.084839	1655.758545	397.395142	-135.886398	1139.824585	492.297577	351.144653	1124.668823	244.864914	-162.620544	926.689819	347.991943	381.516174	885.072632	360.391663	130.780258	1033.851807	-617.793762	168.340866	854.030151	-595.755432	-31.297321
346.323975	30.482193	938.836792	380.456512	219.421585	929.325684	442.709381	-9.169726	494.217041	506.503174	198.052139	480.563568	483.730896	-21.427525	79.083740	560.629272	158.840607	91.388733	408.083069	-18.451010	1411.251709	460.848602	278.711823	1397.837891	359.680634	139.695984	1388.036621	389.692383	157.318192	1655.757813	397.098663	-136.133194	1139.522095	492.650391	350.641663	1124.927124	244.882843	-162.589859	926.144043	348.892395	381.247894	885.002502	360.588074	130.482376	1033.888794	-618.387695	168.597382	854.108582	-596.191223	-31.019314
346.543793	30.183146	938.812500	380.821350	219.130829	929.394836	442.761322	-9.378049	494.180359	506.688965	198.002594	480.621765	483.732513	-21.471420	79.025902	560.653809	158.860855	91.432518	407.715240	-19.054016	1411.115234	460.834167	278.104767	1398.062744	359.245880	139.231232	1387.986572	389.107208	156.538345	1655.751465	396.826935	-136.417313	1139.232056	492.970276	350.065033	1125.271484	244.563904	-162.186462	925.723755	349.597992	380.969727	885.114990	360.812561	130.152328	1033.911255	-618.924622	168.868149	854.207947	-596.627686	-30.738338
346.720581	29.919619	938.788818	381.197510	218.808975	929.460083	442.785614	-9.521354	494.159912	506.865417	197.889771	480.638092	483.723785	-21.511518	79.005554	560.631104	158.827698	91.366592	407.270050	-19.670748	1410.942505	460.725037	277.451874	1398.317505	359.090057	138.802216	1387.984741	388.513916	155.713593	1655.739014	396.625061	-136.613419	1138.893921	493.288727	349.449097	1125.616943	244.578491	-162.071869	925.244324	350.387756	380.730927	885.215820	361.029510	129.828247	1033.932129	-619.476196	169.005417	854.253784	-597.002014	-30.509966
346.870148	29.674980	938.794434	381.556000	218.510117	929.501831	442.869965	-9.685637	494.170715	507.100708	197.757751	480.621307	483.766785	-21.539560	78.983299	560.754944	159.062866	91.384895	406.836639	-20.286661	1410.833008	460.607147	276.844788	1398.545654	358.810608	138.228821	1387.932495	387.997437	155.128448	1655.760498	396.476288	-136.794891	1138.605225	493.608063	348.861816	1125.877075	244.673416	-161.905991	924.756775	351.196045	380.429840	885.274780	361.233337	129.551361	1033.954590	-620.031067	169.188049	854.288757	-597.383423	-30.321869
346.985413	29.480148	938.788208	381.911560	218.186295	929.557251	442.922119	-9.831409	494.191254	507.654724	198.237427	480.732269	483.809601	-21.544794	79.003731	560.937927	159.096710	91.309547	406.338440	-20.897785	1410.743042	460.481628	276.202332	1398.791870	358.572662	137.772827	1387.885254	387.365814	154.304337	1655.755249	396.432404	-136.971069	1138.358276	493.938507	348.174927	1126.145752	244.882721	-161.715759	924.210754	352.069305	380.097473	885.326050	361.426117	129.274826	1033.978882	-620.534607	169.318390	854.277039	-597.593628	-30.277256
347.082428	29.304131	938.768127	382.234436	217.984055	929.645813	442.977753	-9.990741	494.192505	507.877899	198.150482	480.723236	483.867157	-21.606411	79.015549	561.004883	159.262802	91.299294	405.785797	-21.547104	1410.656128	460.359131	275.492523	1399.008911	358.411682	137.321564	1387.886963	386.709717	153.457077	1655.716309	396.453003	-137.139832	1138.049438	494.260590	347.513611	1126.527344	245.170776	-161.515244	923.630371	352.703857	379.774200	885.573792	361.577728	129.043518	1034.013550	-621.092346	169.573502	854.299683	-598.149048	-29.926390
347.189606	29.142523	938.739502	382.566925	217.774658	929.753357	443.043121	-10.135621	494.167236	507.910065	197.685211	480.700928	483.898499	-21.637905	78.956276	560.948547	159.153229	91.273911	405.259247	-22.190170	1410.486084	460.272827	274.832062	1399.284424	358.089722	136.633835	1387.815308	385.998688	152.581985	1655.678711	396.529602	-137.323349	1137.708008	494.737946	346.897858	1126.883667	245.526840	-161.281815	923.023865	353.881104	379.387848	885.482178	361.721863	128.805206	1034.053467	-621.584717	169.772339	854.325989	-598.563904	-29.636820
347.298859	28.885071	938.691040	382.942078	217.523178	929.846924	443.097137	-10.349145	494.104095	507.886108	197.227234	480.644775	483.964020	-21.720181	78.917175	560.866760	159.080612	91.282005	404.677856	-22.851196	1410.329102	460.107910	274.133392	1399.585327	358.017609	135.874619	1387.687256	385.274963	151.708679	1655.639771	396.680695	-137.489014	1137.343262	495.090210	346.132202	1127.279297	246.016113	-161.060776	922.327271	354.681061	379.020050	885.727783	361.885559	128.494736	1034.076538	-622.025452	169.963821	854.353577	-598.936890	-29.347155
347.330170	28.667500	938.622437	383.385162	217.352554	929.921021	443.140930	-10.542562	494.050507	507.999146	197.118820	480.661957	484.019562	-21.815672	78.828522	560.912537	159.068161	91.306656	404.079803	-23.592590	1410.166260	459.981964	273.363403	1399.812378	357.615265	135.485352	1387.671143	384.490784	150.800476	1655.606934	396.867432	-137.636734	1136.931885	495.748566	346.318176	1127.919922	246.663986	-161.107559	921.564209	355.947662	378.544159	885.679321	362.066040	128.241791	1034.080566	-622.499878	170.219101	854.358704	-599.339844	-29.151653
347.335846	28.449469	938.582275	383.854919	217.374268	930.019287	443.201660	-10.717328	494.023834	508.187561	197.042313	480.710815	484.057648	-21.857904	78.781837	561.007874	159.166992	91.302864	403.485016	-24.291739	1409.995361	459.842529	272.658722	1400.074707	357.211761	134.789886	1387.577148	383.653687	149.877060	1655.581177	397.141266	-137.831558	1136.569092	496.061707	344.763184	1128.034180	247.322006	-160.551727	920.790283	356.966827	378.094299	885.665466	362.275848	128.077454	1034.112061	-622.969604	170.431473	854.324219	-599.711792	-28.999865
347.291412	28.280483	938.534302	384.213104	217.261917	930.098450	443.263123	-10.899602	494.062561	508.274902	196.888351	480.678101	484.139832	-21.905569	78.789070	560.999512	159.086685	91.238770	402.800995	-25.018187	1409.850098	459.669891	271.890991	1400.284058	356.897430	134.187408	1387.512207	382.792755	148.929596	1655.570190	397.504211	-137.963776	1136.222168	496.708984	344.740570	1128.583252	248.144241	-160.205612	920.016541	357.906738	377.652557	885.913025	362.396454	127.882317	1034.129272	-623.380981	170.597198	854.275269	-600.127319	-28.814571
347.232574	28.172394	938.475098	384.491302	216.921371	930.166565	443.355377	-11.049179	494.072296	508.338867	196.619888	480.636536	484.202087	-21.925875	78.805214	560.967590	159.048141	91.178093	402.172455	-25.766211	1409.709717	459.552734	271.072266	1400.536743	356.607513	133.610672	1387.510986	381.899841	147.998260	1655.589233	397.914764	-138.107697	1135.845947	497.305725	343.979767	1128.903564	249.066696	-159.838165	919.226379	359.291840	377.149292	885.708496	362.467834	127.610565	1034.134888	-623.818176	170.720551	854.231934	-600.539368	-28.662327
347.148529	28.000559	938.422241	384.803070	216.441437	930.218323	443.464111	-11.186001	494.086121	508.380646	196.359161	480.615356	484.290833	-21.951664	78.800186	560.881287	158.937073	91.138214	401.556274	-26.504133	1409.560913	459.442963	270.303131	1400.786499	356.261475	132.965912	1387.510376	380.955750	147.056686	1655.561523	398.426239	-138.196533	1135.464111	497.848541	343.162354	1129.259033	250.268951	-159.432724	918.262695	360.518982	376.639496	885.735596	362.511292	127.258698	1034.133179	-624.231445	170.795013	854.201355	-600.919189	-28.452824
347.028198	27.878120	938.358887	385.061005	216.029724	930.314026	443.605225	-11.323551	494.076263	508.446350	196.093979	480.620514	484.398895	-21.971945	78.744362	560.852966	158.836029	91.110840	400.884277	-27.228678	1409.365479	459.313538	269.481934	1401.040039	355.909302	132.325226	1387.515015	379.951660	146.090958	1655.536011	398.876770	-138.208664	1135.023438	498.481567	342.244110	1129.564331	251.342163	-159.292007	917.439453	361.741180	376.056305	885.748901	362.522522	126.933632	1034.150269	-624.617859	170.908676	854.205017	-601.268188	-28.335243
346.921722	27.749994	938.268616	385.306213	215.670532	930.403198	443.694519	-11.428771	494.027252	508.506165	195.855911	480.621948	484.422607	-21.989767	78.656662	560.869751	158.894058	91.202103	400.223328	-28.057175	1409.177612	459.170410	268.650085	1401.286499	355.664215	131.760864	1387.489502	378.905487	145.149612	1655.482544	399.477142	-138.237976	1134.580566	499.085419	341.372467	1129.905396	252.653976	-158.844788	916.420349	363.074890	375.491089	885.684692	362.493073	126.627548	1034.149292	-625.001953	171.048660	854.224365	-601.563232	-28.256416
346.777802	27.577446	938.153687	385.528870	215.371811	930.491577	443.809814	-11.598945	494.006683	508.573547	195.644257	480.660828	484.481903	-22.078432	78.577400	560.838135	158.819962	91.224541	399.541809	-28.868443	1408.963989	459.068115	267.850067	1401.482056	355.294464	131.010422	1387.333252	377.801361	144.183853	1655.383545	400.206329	-138.287888	1134.141113	499.715363	340.430634	1130.218262	254.212936	-158.130356	915.288391	364.441589	374.934479	885.652161	362.440582	126.313187	1034.136475	-625.356567	171.175491	854.208557	-601.863281	-28.203272
346.572632	27.429436	938.042175	385.722992	215.115356	930.582031	444.015381	-11.847927	494.039703	508.604431	195.383469	480.671295	484.595490	-22.163643	78.534439	560.768799	158.759155	91.221054	398.843201	-29.700302	1408.758789	458.989319	266.967834	1401.688354	354.969788	130.327911	1387.229004	376.651245	143.211060	1655.322266	400.826904	-138.390121	1133.754272	500.411163	339.405853	1130.496704	255.689240	-157.931259	914.273010	365.842743	374.309814	885.560181	362.377686	126.026291	1034.127808	-625.688477	171.234360	854.179504	-602.155701	-28.151176
346.315491	27.295172	937.923218	385.993622	214.873352	930.678711	444.189056	-12.037458	494.062927	508.729370	195.247818	480.698578	484.695038	-22.238535	78.520065	560.749939	158.710495	91.171837	398.126526	-30.526930	1408.529297	458.902557	266.065735	1401.846924	354.554749	129.662140	1387.125366	375.487366	142.247879	1655.226807	401.703156	-138.299454	1133.317261	501.094116	338.441620	1130.715454	257.582947	-157.440598	913.095764	367.297089	373.671265	885.481995	362.327118	125.748962	1034.118774	-625.925415	171.400696	854.061584	-602.462769	-28.079786
346.141541	26.880178	937.820374	386.938141	214.236496	930.539001	444.487122	-12.297194	494.186310	509.254211	195.617340	480.736359	484.881561	-22.313297	78.532272	560.972351	158.836288	91.151566	397.329803	-31.363005	1408.342285	458.776794	265.197327	1402.015015	354.149353	128.989273	1387.096436	374.292450	141.292099	1655.158569	402.609161	-138.145569	1132.868530	501.835632	337.316254	1131.030640	259.214264	-156.576889	912.054688	368.786713	372.988159	885.373169	362.614532	125.292076	1033.990356	-626.267090	171.431107	854.053040	-602.781982	-27.992579
345.588562	27.200626	937.714111	386.559265	215.313004	931.073792	444.653259	-12.414671	494.215302	509.482330	195.533539	480.926605	484.989929	-22.359974	78.506676	561.040955	158.852905	91.119446	396.575409	-32.215889	1408.094482	458.658722	264.288574	1402.183594	353.739380	128.356644	1387.083618	373.103149	140.329849	1655.089600	403.541199	-137.846848	1132.347290	502.564331	336.112488	1131.257935	261.214966	-156.202591	910.869263	370.087341	372.267181	885.443115	362.243896	125.615036	1034.225464	-626.652283	171.448395	854.041565	-603.097961	-27.893513
345.110504	27.439804	937.598511	386.514313	216.315536	931.499573	444.763062	-12.468342	494.212891	509.379639	194.890137	480.970093	485.033325	-22.389200	78.426086	560.879395	158.609940	91.071159	395.777130	-33.045631	1407.889526	458.525269	263.385376	1402.377319	353.220734	127.669922	1387.009888	371.867981	139.262787	1654.972290	404.586823	-137.651062	1131.890503	503.299408	334.943115	1131.510498	263.255951	-155.221436	909.584412	371.649689	371.511230	885.336121	362.024841	125.932060	1034.395020	-627.028931	171.444656	854.066284	-603.328979	-27.847874
344.846161	27.252045	937.453918	386.859894	215.700851	931.418152	444.995483	-12.644743	494.242676	509.387543	194.577728	480.936279	485.160431	-22.435629	78.351387	560.803833	158.535461	91.060883	394.928345	-33.908375	1407.625854	458.426270	262.463257	1402.589111	352.735962	127.010849	1386.934204	370.654572	138.333237	1654.897217	405.638458	-137.428741	1131.390991	504.140747	333.785034	1131.831177	265.744934	-154.751389	908.137390	373.294037	370.723358	885.207642	361.946716	125.545120	1034.276855	-627.362915	171.449799	854.089966	-603.513611	-27.786343
344.591614	27.211433	937.270264	387.196655	215.447968	931.493652	445.216187	-12.864026	494.230438	509.392761	194.342804	480.924072	485.313751	-22.503490	78.261581	560.743103	158.472046	91.071724	394.049072	-34.830555	1407.379028	458.307037	261.520752	1402.759155	352.293884	126.385040	1386.859131	369.409454	137.421204	1654.818604	406.756409	-137.269608	1130.935059	504.932617	332.554565	1132.127319	268.120636	-153.678009	906.687927	374.992737	369.925873	885.057434	361.887482	125.300468	1034.222778	-627.588196	171.593094	854.107788	-603.678345	-27.685602
344.408997	27.304132	937.005554	387.613770	215.243225	931.568054	445.436249	-13.103354	494.218689	509.684143	194.350967	480.981781	485.439758	-22.578405	78.158966	560.743958	158.248337	91.016693	393.157745	-35.703274	1407.103149	458.163696	260.603607	1402.943237	351.797638	125.666222	1386.727173	368.144012	136.524780	1654.726563	407.772339	-137.050034	1130.439941	505.818207	331.330688	1132.369507	270.554626	-153.082474	905.224548	376.986786	369.053711	884.697937	361.871246	125.114052	1034.127197	-627.425110	172.464691	854.072388	-603.771545	-27.453846
344.354614	27.064957	936.732239	388.416565	213.697739	931.357178	445.837524	-13.546968	494.295593	509.872009	194.275101	480.879547	485.710846	-22.714968	78.128792	560.728699	158.209641	90.996834	392.226410	-36.618549	1406.838135	458.041321	259.653320	1403.132202	351.358154	125.064392	1386.653687	366.886505	135.640488	1654.628174	408.897919	-136.955292	1129.970459	506.676849	330.040863	1132.696533	273.352875	-152.203049	903.652466	378.789063	368.198975	884.556580	362.012878	124.288757	1033.872681	-627.111450	173.419250	854.440552	-603.734497	-27.027325
343.564240	26.527557	936.811951	388.667358	213.260696	931.453430	446.010376	-13.779360	494.432831	509.871735	193.864563	480.881195	485.905334	-22.782524	78.117622	560.701050	158.097214	91.002960	391.337311	-37.507828	1406.557251	457.984314	258.709747	1403.316772	350.907623	124.381844	1386.624390	365.634125	134.732498	1654.551025	410.062531	-136.829590	1129.596924	507.540283	328.735321	1132.935669	276.358398	-150.902527	902.098389	380.596649	367.282196	884.367737	361.776947	123.806831	1033.961914	-627.254761	173.401978	854.098022	-603.954773	-27.013737
343.173279	26.583708	936.539612	388.952606	213.343643	931.564209	445.917053	-13.738805	494.385406	509.845917	193.362213	480.880035	485.886932	-22.836641	78.081963	560.567810	157.923004	90.933685	390.394684	-38.365353	1406.275269	457.908691	257.736023	1403.469849	350.382416	123.743340	1386.554565	364.403992	133.837097	1654.422852	411.113708	-136.612732	1129.131226	508.381989	327.383301	1133.236572	279.046112	-150.197327	900.507996	382.392883	366.367157	884.221313	361.638916	123.707710	1033.883789	-627.331421	173.491440	854.098450	-604.074036	-26.893553
342.511993	26.273323	936.572144	389.271423	212.808060	931.572510	446.042297	-13.984873	494.464325	509.685333	192.722198	480.792908	486.048004	-22.912580	78.080330	560.418701	157.916504	90.961304	389.433899	-39.265369	1406.041748	457.849457	256.767151	1403.673950	349.843231	123.100288	1386.489380	363.138367	132.954636	1654.290527	412.094086	-136.970779	1129.051514	509.194336	326.008972	1133.535522	282.126404	-149.207779	898.877991	384.024628	365.467651	884.248779	361.453644	123.328896	1033.901978	-627.749451	173.188644	854.037598	-604.263794	-26.939966
342.079834	26.038746	936.449402	389.698151	212.079987	931.567078	446.204315	-14.254790	494.545685	509.800568	192.519638	480.775696	486.204132	-22.951626	78.064430	560.408813	157.872498	90.956505	388.388947	-40.134212	1405.779663	457.785706	255.798126	1403.891113	349.318848	122.464203	1386.397827	361.870850	132.098251	1654.173340	413.260712	-136.684326	1128.622437	510.056122	324.610657	1133.879150	285.399353	-148.156677	897.122375	386.122528	364.498810	883.925659	361.324677	122.847343	1033.832153	-628.211304	172.803391	853.938171	-604.450745	-27.054529
341.596985	25.762245	936.298279	390.190491	211.315735	931.559570	446.445068	-14.739505	494.679474	510.186005	192.718704	480.849487	486.412567	-23.072193	78.047592	560.502502	157.945084	90.971107	387.378418	-40.973995	1405.506836	457.741333	254.805634	1404.093628	348.795349	121.823822	1386.319092	360.617249	131.239914	1654.065186	414.396057	-136.237030	1128.176270	510.826508	322.940369	1134.161255	288.652039	-147.099304	895.393982	388.004547	363.353210	883.806885	361.175690	122.323730	1033.745850	-628.299011	172.893829	853.946167	-604.524231	-27.009710
341.300690	25.486124	936.130432	390.853607	210.356995	931.481018	446.545532	-15.049386	494.730164	510.218719	192.402618	480.815369	486.565887	-23.147058	78.012039	560.378906	157.633957	90.952316	386.346039	-41.811527	1405.210815	457.747009	253.860565	1404.294312	348.265411	121.189224	1386.233276	359.350159	130.362640	1654.014404	415.513489	-135.758575	1127.707520	511.485657	321.126587	1134.440430	291.947479	-146.045609	893.679138	390.052856	362.525177	883.707520	361.165344	121.748207	1033.611694	-628.352295	172.971146	853.948120	-604.562622	-27.024643
340.889587	25.116348	936.037781	391.457703	209.379715	931.404175	446.588593	-15.329811	494.770447	509.793793	191.317520	480.591034	486.680511	-23.210127	77.987595	560.112671	157.529633	90.998474	385.286804	-42.672253	1404.937012	457.734711	252.870544	1404.528442	347.749878	120.575615	1386.188477	358.191925	129.549530	1653.911621	416.524323	-135.415482	1127.295532	512.338989	319.567627	1134.734741	295.196381	-145.006989	891.998840	392.005890	361.723267	883.576721	361.123077	121.143608	1033.517334	-628.400024	173.008926	853.998108	-604.593933	-26.976347
340.322113	25.069117	935.949646	391.637177	209.219040	931.567383	446.547882	-15.469090	494.783386	510.201355	191.711014	480.854401	486.777069	-23.235657	77.965591	560.332825	157.659531	91.033859	384.183167	-43.531094	1404.662720	457.747925	251.897751	1404.743042	347.217163	119.985237	1386.147095	357.020630	128.740143	1653.879395	417.488983	-135.245834	1127.022461	513.256775	318.135712	1135.076050	298.649719	-143.937927	890.312866	393.708221	360.646454	883.659668	360.874268	120.941628	1033.555908	-628.437317	173.009827	854.009216	-604.618408	-26.949724
339.749146	24.877544	935.825989	391.987488	208.599594	931.555786	446.536133	-15.662134	494.797821	510.183380	191.338745	480.836243	486.924774	-23.290245	77.934921	560.250488	157.490326	91.001884	383.122131	-44.377998	1404.359253	457.703613	250.909561	1404.887939	346.656769	119.395050	1386.117310	355.854065	128.018524	1653.889526	418.413391	-135.076752	1126.742432	514.201660	316.713409	1135.345703	302.085632	-142.852158	888.636047	395.757233	359.555695	883.311401	360.666382	120.537132	1033.483276	-628.491821	172.946365	854.010925	-604.648743	-26.954344
339.149414	24.699549	935.681580	392.262177	208.129700	931.558350	446.532104	-15.932131	494.843292	510.034546	190.785278	480.802185	487.086548	-23.365219	77.937599	560.124390	157.296616	90.969246	381.938232	-45.212601	1404.059692	457.670807	249.909164	1405.039429	346.148315	118.803818	1386.076782	354.720825	127.233849	1653.846191	419.291595	-135.028671	1126.463013	515.114197	315.263794	1135.628296	305.607635	-141.828964	886.996216	397.682190	358.540497	883.145081	360.437958	120.183083	1033.409912	-628.510071	172.949432	853.964722	-604.628601	-26.999304
338.524475	24.559000	935.517700	392.428711	207.910782	931.638367	446.455444	-16.171665	494.903687	510.005951	190.392471	480.803864	487.245300	-23.410318	77.906708	560.061951	157.170425	90.911652	380.839508	-46.108536	1403.786743	457.706451	248.898331	1405.196045	345.622192	118.199104	1386.036255	353.649078	126.507675	1653.732666	420.120636	-135.099579	1126.243652	515.912537	313.841980	1135.899414	309.158051	-140.798309	885.329041	399.337128	357.757751	883.179199	360.155853	119.910507	1033.368652	-628.453918	172.970398	853.964417	-604.552307	-27.028055
337.921143	24.505342	935.323608	392.633881	207.629578	931.731262	446.301178	-16.368814	494.910736	509.980042	189.937347	480.787689	487.331543	-23.461830	77.891037	559.955750	157.001053	90.865646	379.662415	-46.927593	1403.495728	457.698120	247.861191	1405.350708	345.024384	117.587830	1385.979858	352.482300	125.738342	1653.726074	420.908325	-135.136459	1126.073730	516.830322	312.349335	1136.183472	312.717865	-139.858902	883.721619	401.266418	356.744446	883.093811	359.871918	119.640083	1033.317261	-628.393494	173.050217	853.962769	-604.478271	-27.056469
337.321564	24.395596	935.192200	392.855743	207.237701	931.836426	446.136871	-16.625231	494.923523	510.051239	189.578659	480.805695	487.418152	-23.552811	77.905556	559.855347	156.659393	90.828163	378.463165	-47.715687	1403.200073	457.724854	246.868988	1405.548706	344.446442	116.991280	1385.928345	351.357391	124.888809	1653.656494	421.577637	-135.309967	1125.974976	517.702515	310.942200	1136.503052	316.277161	-138.959625	882.230286	403.159119	355.776917	882.996643	359.606415	119.313217	1033.302734	-628.280457	173.132370	853.984314	-604.377258	-27.250967
336.671204	24.255613	935.062561	393.108307	206.778870	931.917419	446.089386	-17.019365	494.993134	510.096771	189.270950	480.838898	487.612915	-23.655794	77.939133	559.789063	156.541824	90.809105	377.266205	-48.523483	1402.958862	457.724365	245.824112	1405.762573	343.820831	116.437737	1385.890625	350.303131	124.143967	1653.599365	422.116791	-135.441437	1125.895020	518.654907	309.503906	1136.846069	319.501556	-138.149506	880.942688	405.079987	354.821320	882.953491	359.341705	118.952209	1033.276855	-628.063782	173.084549	853.991760	-604.130676	-27.215725
336.104370	24.142094	934.981140	393.356598	206.347855	932.003113	445.836609	-17.180828	495.005402	510.255463	189.138443	480.875458	487.643494	-24.110590	78.069351	559.837646	156.505325	90.842972	376.052856	-49.281219	1402.753174	457.708771	244.841949	1405.921997	343.118103	115.967628	1385.920898	349.290497	123.429962	1653.541382	422.638275	-135.719406	1125.957764	519.547852	308.029846	1137.143311	323.322296	-137.341888	879.512024	406.928345	353.847229	882.891785	359.114899	118.640388	1033.276611	-627.868103	173.054138	854.029724	-604.024353	-27.144457
335.466217	24.072475	934.882385	393.555786	206.039810	932.104797	445.513916	-17.219864	494.967773	510.272644	188.824707	480.945099	487.516815	-23.904694	77.943054	559.666321	156.356567	90.852615	374.769226	-49.941517	1402.518555	457.753052	243.844315	1406.094971	342.540527	115.446472	1385.860107	348.379822	122.849068	1653.517212	423.055786	-136.147110	1126.083618	520.536133	306.646667	1137.474365	326.945862	-136.554230	878.242554	408.968414	352.897858	882.647156	358.820068	118.395935	1033.275635	-627.605225	172.998566	854.057007	-603.839722	-27.173103
334.468933	23.843149	934.823120	393.753448	205.348129	932.083801	445.270691	-17.405256	495.027130	510.243744	188.486481	480.954193	487.497559	-23.803877	77.864403	559.469543	156.186111	90.782539	373.451691	-50.656670	1402.343140	457.577240	242.877502	1406.218628	341.891479	114.987968	1385.862183	347.389282	122.046852	1653.427246	423.397491	-136.608170	1126.224243	521.411438	305.221283	1137.737183	330.346771	-135.787094	877.147827	410.591644	351.819794	882.782043	358.381378	117.973030	1033.232056	-627.013245	173.079300	854.061951	-603.528259	-27.117786
333.653137	24.073473	934.675049	393.579468	205.660233	932.571045	445.209869	-17.768642	495.098785	510.281250	188.182587	481.071289	487.700745	-23.898306	77.897644	559.508362	156.147430	90.768425	372.102814	-51.338261	1402.175293	457.495209	241.949814	1406.317749	341.249878	114.524925	1385.832275	346.535248	121.422897	1653.291748	423.708923	-137.156158	1126.364624	522.234436	303.849579	1137.969971	333.880707	-135.050690	876.042053	412.390198	350.975037	882.721130	357.914001	117.904968	1033.414063	-626.771118	172.996063	854.062561	-603.261780	-27.220503
333.100800	23.824661	934.533813	393.955505	204.926926	932.578735	444.899963	-17.822428	495.072418	510.269470	187.724274	481.042114	487.662903	-23.905115	77.870499	559.391541	156.019592	90.752197	370.691284	-52.032368	1401.943237	457.461609	240.961304	1406.437988	340.626068	114.041512	1385.762451	345.595337	120.667831	1653.247314	423.866699	-137.725235	1126.524658	523.113953	302.476990	1138.244019	336.974670	-134.514328	875.076355	414.145508	350.239319	882.636292	357.715637	117.406166	1033.341187	-626.219299	172.785477	854.095520	-602.635681	-27.316717
332.476563	23.556723	934.394531	394.240662	204.160858	932.438904	444.675262	-18.103933	495.077393	509.549072	186.337189	480.776917	487.750427	-23.981970	77.872597	559.006653	155.591644	90.683708	369.289459	-52.692776	1401.775269	457.307098	239.996292	1406.562134	339.948730	113.514229	1385.701660	344.733643	119.983170	1653.157227	423.939697	-138.352982	1126.700317	523.959106	301.103607	1138.516479	340.087006	-134.064804	874.210571	415.909912	349.186462	882.627441	357.433990	116.965317	1033.192749	-625.759888	172.404648	853.935059	-602.033386	-27.485701
331.822449	23.332924	934.253479	394.325500	203.708420	932.316406	444.464325	-18.369873	495.104004	510.040833	186.609558	481.011993	487.786407	-24.048395	77.872070	559.418579	155.981415	90.885391	367.842133	-53.324383	1401.579956	457.208252	239.038879	1406.667603	339.293091	112.989113	1385.644043	343.896820	119.291534	1653.086182	423.900055	-139.028244	1126.882080	524.796448	299.747467	1138.784302	343.099731	-133.720200	873.398804	417.644531	348.295502	882.597534	357.049225	116.679779	1033.053223	-624.508667	171.722580	854.149353	-602.011780	-27.245390
331.132751	23.209522	934.157959	394.383179	203.336227	932.389893	444.192749	-18.581345	495.117737	509.995361	186.191025	481.053925	487.856750	-24.079967	77.884354	559.153870	155.489853	90.756317	366.391113	-53.894051	1401.380859	457.034149	238.054001	1406.795044	338.641693	112.515137	1385.640869	343.088409	118.634605	1653.014038	423.754730	-139.759460	1127.082764	525.580750	298.323669	1139.094849	345.986023	-133.601654	872.667664	419.586060	347.585205	882.371643	356.690765	116.382599	1033.041260	-622.684265	170.437134	854.314697	-601.408447	-26.990801
330.408875	23.053782	934.027161	394.501190	202.934479	932.433838	443.943817	-18.815462	495.157349	509.956268	185.868530	481.070557	487.944000	-24.127743	77.922569	559.135132	155.403824	90.789482	364.865845	-54.551399	1401.139893	456.916992	237.112045	1406.876343	337.973267	112.065254	1385.581909	342.283295	117.954247	1652.935791	423.478699	-140.563690	1127.378174	526.694702	297.328003	1139.293335	348.688202	-133.225403	871.976257	421.189697	346.563599	882.380615	356.331177	116.059784	1032.995728	-631.234314	178.609467	854.133301	-602.456726	-29.294191
329.763763	23.010397	933.911011	394.530121	202.525879	932.439026	443.605774	-18.988247	495.188995	509.905182	185.657715	481.103424	487.993683	-24.167957	77.964546	559.020081	155.265625	90.779144	363.402069	-55.124550	1400.918579	456.751434	236.167374	1407.016113	337.318237	111.622147	1385.473022	341.518433	117.327744	1652.866699	423.117279	-141.446823	1127.647217	527.384033	296.042145	1139.548462	351.344940	-133.132080	871.343018	422.815216	345.711975	882.337830	356.001404	115.803368	1032.939819	-627.157227	175.203308	854.237183	-601.491394	-28.501421
328.992157	22.908669	933.787292	394.568909	202.198654	932.471008	443.277313	-19.166756	495.195251	509.795502	185.252686	481.117828	488.088837	-24.199276	77.958435	559.005798	155.208679	90.800560	362.066315	-55.692142	1400.746094	456.638397	235.219772	1407.089600	336.615265	111.270943	1385.471558	340.766083	116.700729	1652.772461	422.642700	-142.323486	1127.859985	528.141235	294.904144	1139.813477	353.739746	-133.083298	870.808838	424.394379	345.124390	882.249084	355.600708	115.546410	1032.893066	-624.686584	172.981934	854.259888	-600.077576	-27.875153
328.286591	22.830997	933.661926	394.558411	201.829346	932.485046	442.924835	-19.358923	495.152222	509.616760	184.665588	481.101746	488.166138	-24.232374	77.968719	558.814209	155.015778	90.785561	360.671997	-56.263145	1400.535278	456.444336	234.282043	1407.169067	336.041016	110.783798	1385.306641	340.019958	116.088791	1652.664063	422.060059	-143.287399	1128.091553	528.841736	293.795990	1140.110962	355.895844	-133.213806	870.385315	425.653992	344.232208	882.427246	355.233826	115.277382	1032.838257	-623.709351	172.413712	854.253540	-598.647583	-27.569418
327.585938	22.763721	933.465210	394.566986	201.492981	932.511414	442.596924	-19.617203	495.081268	509.387787	184.125656	481.125885	488.265167	-24.313675	77.958466	558.726746	154.898636	90.818428	359.333282	-56.820061	1400.314697	456.279388	233.358612	1407.269165	335.397003	110.308052	1385.236084	339.370667	115.614449	1652.460815	421.396851	-144.241364	1128.222778	529.405640	292.533722	1140.342896	357.758698	-133.338394	869.890137	427.152252	343.715302	882.457275	354.863068	114.989304	1032.754028	-623.474487	172.755081	854.282227	-598.460510	-27.707266
326.885681	22.661652	933.316833	394.557098	201.097183	932.538574	442.268158	-19.829760	495.070770	509.237427	183.711914	481.191559	488.340881	-24.362375	77.969276	558.680420	154.785324	90.868958	358.021942	-57.359730	1400.064209	456.130188	232.423706	1407.342163	334.763428	109.812019	1385.119141	338.625763	115.003342	1652.318848	420.646362	-145.241623	1128.348145	530.033508	291.341431	1140.609863	359.450684	-133.651596	869.471985	428.566650	342.779083	882.451172	354.460815	114.688866	1032.692017	-623.393921	173.306641	854.322144	-598.573242	-27.956144
326.223877	22.543489	933.166199	394.590302	200.721436	932.578857	441.889832	-20.089333	495.064880	509.236542	183.475342	481.266937	488.420227	-24.431540	78.011147	558.699158	154.737106	90.923279	356.681824	-57.922428	1399.825684	455.925659	231.450882	1407.438599	333.990204	109.531334	1385.107666	337.896423	114.391212	1652.190918	419.804565	-146.230179	1128.441040	530.480713	290.053894	1140.842285	360.831635	-133.988144	869.084229	429.944092	342.248260	882.429138	354.052094	114.399696	1032.631958	-622.977417	173.442764	854.313477	-598.090881	-28.077677
325.573883	22.391918	933.062256	394.566345	200.342087	932.612244	441.438202	-20.376831	495.047546	509.108948	183.186737	481.264771	488.475861	-24.493044	78.107971	558.645691	154.658356	90.975235	355.402130	-58.469879	1399.596069	455.782104	230.550415	1407.525146	333.381775	109.106308	1384.978271	337.130920	113.774101	1652.069092	418.875153	-147.225357	1128.505859	530.951721	288.835846	1141.023682	362.030945	-134.410538	868.734070	431.281464	341.611450	882.424133	353.653748	114.106949	1032.593628	-624.579224	175.753357	854.329468	-597.899963	-28.545961
324.863617	22.304237	932.922974	394.523529	199.987259	932.616516	441.011230	-20.597965	495.100403	508.922546	182.865646	481.266968	488.478607	-24.507059	78.145241	558.497131	154.493805	91.010132	354.153870	-59.002598	1399.348389	455.606293	229.655426	1407.577515	332.787445	108.701691	1384.836548	336.379517	113.178368	1651.963867	417.927917	-148.172974	1128.543335	531.545105	287.859619	1141.317505	362.878418	-134.824173	868.454468	432.501343	340.789764	882.478699	353.238525	113.848488	1032.524536	-623.327271	175.022964	854.314331	-597.244202	-28.417568
324.181366	22.226412	932.834595	394.450043	199.648087	932.646179	440.543274	-20.870935	495.122131	508.683716	182.717728	481.219940	488.574768	-24.600124	78.245911	558.399292	154.399139	91.048325	352.919617	-59.506115	1399.094360	455.455841	228.788727	1407.659912	332.236542	108.311859	1384.686157	335.687744	112.670601	1651.896118	416.898560	-149.142715	1128.515503	531.710449	286.436981	1141.390869	363.496613	-135.334488	868.116272	433.864349	340.200317	882.299194	352.840942	113.607536	1032.494873	-621.849854	173.821838	854.246826	-596.654236	-28.263897
323.427887	22.139772	932.744629	394.274689	199.293427	932.704346	439.979706	-21.055946	495.067963	508.415344	182.424866	481.262848	488.632019	-24.644888	78.270966	558.298767	154.315689	91.092697	351.751923	-60.047733	1398.869263	455.413483	227.871796	1407.733032	331.722748	107.935600	1384.579956	334.864929	111.996742	1651.719971	415.769958	-150.037704	1128.454346	532.451172	285.544037	1141.640991	363.859406	-135.873764	867.829407	434.780090	339.640808	882.468689	352.392578	113.322235	1032.481689	-620.796997	173.203674	854.250549	-596.081177	-28.165150
322.748138	22.186714	932.616150	394.104980	199.188477	932.948181	439.363281	-21.165985	494.933655	508.177338	182.166168	481.320862	488.670624	-24.671886	78.289047	558.204895	154.257721	91.172668	350.540802	-60.500839	1398.637329	455.267456	227.056702	1407.730835	331.306885	107.377541	1384.350830	334.130524	111.394173	1651.577515	414.609955	-150.876129	1128.331177	532.851013	284.520599	1141.826294	363.923615	-136.476074	867.531799	435.887146	339.082916	882.452148	351.990417	113.095093	1032.545776	-620.000977	172.855789	854.247620	-595.461365	-28.134790
322.071106	22.044527	932.485901	393.948334	198.801086	932.995056	438.775665	-21.345587	494.848297	507.938721	181.851685	481.350281	488.703522	-24.738455	78.307976	558.148438	154.155029	91.242088	349.426422	-60.996395	1398.376587	455.201874	226.172531	1407.758057	330.666199	107.110077	1384.341431	333.410278	110.781097	1651.454834	413.349152	-151.718567	1128.181763	533.236145	283.492828	1141.936768	363.734985	-137.089661	867.281067	436.890442	338.599213	882.465515	351.577972	112.750885	1032.506226	-619.511169	172.830521	854.277405	-594.961121	-28.147377
321.411713	21.959341	932.331604	393.766846	198.472214	933.006165	438.108551	-21.550581	494.708862	507.604797	181.362625	481.347168	488.729401	-24.756828	78.306961	558.338074	154.271469	91.363472	348.351746	-61.485229	1398.136230	455.108978	225.333496	1407.785278	330.221558	106.700562	1384.232544	332.668396	110.145317	1651.334717	412.019440	-152.582748	1128.046875	533.222046	282.281158	1141.997803	363.276062	-137.755341	867.030029	437.821869	338.331604	882.432922	351.155121	112.471985	1032.436157	-618.911499	172.709000	854.251770	-594.330872	-28.110476
320.721588	21.817560	932.235474	393.550842	198.096207	933.003235	437.493683	-21.707302	494.638702	507.311188	181.066452	481.353943	488.786591	-24.815903	78.364799	557.974731	153.942078	91.299820	347.283417	-61.919201	1397.961426	455.040100	224.546539	1407.738892	329.739136	106.307190	1384.103394	331.935181	109.529343	1651.244263	410.591461	-153.401459	1127.890015	533.514954	281.290283	1142.013184	362.559052	-138.410995	866.817017	438.730652	337.858612	882.461853	350.722717	112.172073	1032.388916	-618.322693	172.609558	854.200684	-593.643433	-28.126717
320.086334	21.721174	932.119812	393.327332	197.729416	932.992859	436.875763	-21.933598	494.610138	507.010895	180.824188	481.341064	488.820313	-24.829195	78.469940	557.828369	153.785522	91.318787	346.234253	-62.318344	1397.751099	454.961975	223.719498	1407.722290	329.299805	105.895836	1383.990234	331.194702	108.878998	1651.133301	409.145660	-154.091187	1127.730957	533.795227	280.374359	1142.084839	361.543030	-139.069443	866.667053	439.400787	337.305634	882.498291	350.290894	111.900215	1032.326660	-617.816467	172.501205	854.158081	-592.950806	-28.174810
319.468567	21.571228	932.028381	393.093140	197.313446	932.968872	436.232452	-22.110994	494.577850	506.588684	180.495300	481.310669	488.781189	-24.845993	78.592072	557.639526	153.637482	91.334984	345.201508	-62.729008	1397.625732	454.868896	222.916580	1407.704346	328.892883	105.520195	1383.891357	330.443695	108.247986	1651.046387	407.623505	-154.827835	1127.571899	533.771790	279.221008	1141.995728	360.279205	-139.698792	866.484436	440.112427	337.138306	882.453857	349.887817	111.586670	1032.270996	-617.398376	172.489853	854.145447	-592.334534	-28.199558
318.793243	21.373901	931.947632	392.852966	197.019379	932.993896	435.599335	-22.322317	494.584869	506.269165	180.344559	481.373627	488.730286	-24.891800	78.730728	557.955505	153.873215	91.540283	344.228668	-63.135162	1397.446411	454.757721	222.182968	1407.709473	328.498962	105.096191	1383.829590	329.722412	107.594551	1650.988403	406.059601	-155.469376	1127.403931	534.159241	278.540955	1142.130005	358.699280	-140.355087	866.333069	440.676971	336.797729	882.524597	349.446289	111.291046	1032.245239	-617.420471	173.004410	854.189758	-593.308289	-27.887421
318.132385	21.258545	931.863953	392.560425	196.704956	933.030762	434.920990	-22.517046	494.588562	505.865784	180.114319	481.442780	488.702087	-24.942719	78.884552	557.441895	153.457184	91.551086	343.327209	-63.511581	1397.347656	454.622345	221.469055	1407.678589	328.071136	104.712578	1383.766724	329.000763	106.942116	1650.918701	404.457428	-156.081985	1127.171997	534.350220	277.662689	1142.188599	356.845306	-140.970581	866.156250	441.133850	336.234894	882.621704	348.986359	111.016251	1032.224121	-616.910461	172.958817	854.207397	-592.617981	-27.920799
317.492828	21.124552	931.829956	392.225464	196.382111	933.088257	434.296417	-22.650244	494.559662	505.403778	179.814972	481.531769	488.621185	-24.975271	79.025986	557.289307	153.356537	91.731918	342.472137	-63.902328	1397.181519	454.497711	220.804642	1407.666626	327.692719	104.319885	1383.723877	328.308838	106.299759	1650.854980	402.838470	-156.692535	1126.905396	534.508789	276.865875	1142.283325	354.815002	-141.597534	865.996216	441.659088	335.858215	882.641174	348.542419	110.730499	1032.239868	-616.338745	172.920715	854.250916	-591.841064	-27.964882
316.792725	20.960196	931.788757	391.846863	196.103348	933.128601	433.627869	-22.730560	494.532745	504.972107	179.517822	481.582214	488.553131	-25.019533	79.147987	557.170288	153.256729	91.914146	341.683594	-64.285774	1397.028809	454.343079	220.138123	1407.655884	327.352417	103.912209	1383.682129	327.636719	105.651573	1650.782104	401.176697	-157.255341	1126.592529	534.575928	276.109192	1142.287720	352.472595	-142.183350	865.816833	442.048859	335.671997	882.637268	348.098633	110.434311	1032.246826	-615.812988	172.931686	854.280945	-591.103943	-28.054007
316.150299	20.821087	931.738159	391.508270	195.815033	933.180542	433.069519	-22.915283	494.548157	504.440796	179.282578	481.641663	488.549774	-25.058342	79.301628	557.335754	153.420181	92.182480	341.006836	-64.690681	1396.924805	454.222137	219.521683	1407.675903	327.021179	103.491356	1383.665894	326.979614	105.009094	1650.711426	399.507660	-157.706146	1126.221802	534.968262	275.547607	1142.411987	349.864349	-142.754150	865.677917	442.321960	335.342133	882.661133	347.657806	110.153160	1032.251831	-615.279541	172.888275	854.298401	-590.379944	-28.103674
315.437042	20.703199	931.696838	391.085754	195.554565	933.193665	432.519135	-23.065334	494.597931	503.844116	178.981537	481.704254	488.487457	-25.101444	79.468819	557.162598	153.286850	92.387474	340.419312	-65.135834	1396.823364	454.070343	218.884155	1407.665649	326.690948	103.090172	1383.676147	326.329651	104.374664	1650.645386	397.802582	-158.205460	1125.891113	535.084839	274.880096	1142.428589	347.068176	-143.311676	865.552246	442.524323	334.819672	882.711670	347.221802	109.887535	1032.247192	-614.790466	172.925812	854.262817	-589.778198	-28.137306
314.858307	20.478325	931.701721	390.738983	195.265366	933.252625	431.975372	-23.297194	494.715027	503.442291	178.863235	481.802277	488.448151	-25.137802	79.671631	556.718018	152.964996	92.458893	339.846191	-65.539238	1396.788940	453.862579	218.296768	1407.670532	326.337097	102.720367	1383.679688	325.781403	103.785835	1650.527466	396.038177	-158.649902	1125.499512	535.079041	274.281036	1142.475342	344.000458	-143.836334	865.453308	442.819458	334.425812	882.736572	346.768585	109.604156	1032.280151	-614.269104	172.930389	854.201172	-589.160645	-28.156895
314.241730	20.254751	931.732727	390.362305	194.952469	933.342163	431.468140	-23.460594	494.795319	503.003448	178.681641	481.822540	488.353943	-25.176851	79.839600	556.579102	152.869064	92.622337	339.331940	-65.947899	1396.686401	453.653564	217.706696	1407.691528	325.993408	102.298973	1383.687744	325.074463	103.095619	1650.561523	394.256409	-158.994568	1125.104126	534.741333	273.503632	1142.428345	340.652313	-144.349991	865.392395	442.840057	334.107666	882.813293	346.283142	109.306725	1032.341675	-613.717529	172.959885	854.146545	-588.509949	-28.165457
313.648956	20.068369	931.753784	389.951111	194.666748	933.391418	431.063873	-23.703861	494.888916	502.408051	178.416519	481.827576	488.359558	-25.207138	80.031387	556.415466	152.764175	92.794113	338.883301	-66.358406	1396.592529	453.451752	217.168198	1407.726440	325.670319	101.874107	1383.687378	324.455658	102.438805	1650.505005	392.471832	-159.365799	1124.706543	534.903198	273.123657	1142.577759	337.113892	-144.849625	865.285278	442.886536	333.959686	882.864136	345.822418	109.043724	1032.379639	-613.163513	172.958282	854.071167	-587.832092	-28.169813
313.052490	19.863037	931.786438	389.481598	194.369537	933.435913	430.681274	-23.998457	495.018921	501.887970	178.223984	481.885651	488.398132	-25.283056	80.184296	556.313782	152.714310	92.911690	338.495941	-66.770149	1396.488159	453.204498	216.622849	1407.746216	325.392944	101.443565	1383.683838	323.893188	101.828636	1650.467407	390.640076	-159.623734	1124.228760	534.741638	272.544678	1142.622192	333.465027	-145.351456	865.263000	442.844666	333.677673	882.923889	345.353241	108.762917	1032.422607	-612.633301	172.998657	854.049072	-587.184631	-28.112244
312.516510	19.670452	931.762024	389.082245	194.154846	933.503540	430.235962	-24.114143	495.057434	501.417419	178.137726	481.889984	488.352142	-25.312454	80.299767	556.231873	152.660873	93.012520	338.166412	-67.182701	1396.372681	452.925964	216.115219	1407.745728	325.127106	101.001328	1383.666504	323.344360	101.202904	1650.414185	388.826843	-159.905396	1123.692505	534.628601	272.098602	1142.706543	329.508728	-145.838104	865.215820	442.757355	333.197327	883.007629	344.917877	108.497261	1032.447144	-612.059448	173.033630	853.992615	-586.541321	-28.086349
311.954346	19.458780	931.712219	388.615692	193.919144	933.519287	429.807831	-24.225893	495.057861	500.945587	178.060806	481.907684	488.298798	-25.342312	80.374519	556.206665	152.657913	93.081749	337.834900	-67.575218	1396.272949	452.680420	215.664871	1407.734619	324.865570	100.574036	1383.621582	322.846832	100.593925	1650.358398	386.954437	-160.155136	1123.133667	534.172119	271.525665	1142.679565	325.428070	-146.280029	865.222656	442.549072	332.917419	883.071106	344.449402	108.219299	1032.433594	-611.403198	173.013779	853.961914	-585.881348	-28.020660
311.456909	19.270098	931.668396	388.165161	193.655975	933.522034	429.417999	-24.354635	495.034943	500.470398	177.987488	481.911804	488.286682	-25.373306	80.458481	556.097412	152.621994	93.126633	337.574127	-68.002388	1396.169922	452.439911	215.234116	1407.742065	324.611542	100.171173	1383.584839	322.370605	100.019615	1650.305664	385.071747	-160.264816	1122.546021	533.925781	271.131775	1142.649536	321.111755	-146.669434	865.219177	442.294495	332.657318	883.117065	344.018799	107.949852	1032.416260	-610.776733	172.988586	853.885071	-585.177612	-28.008816
310.971436	19.022364	931.612854	387.697357	193.437714	933.485901	429.061951	-24.512775	495.050781	500.020142	177.903397	481.877289	488.258087	-25.424612	80.535706	556.022949	152.610046	93.179123	337.322540	-68.389168	1396.086914	452.146912	214.800262	1407.729614	324.354736	99.726486	1383.497437	321.923126	99.467812	1650.272949	383.141022	-160.458557	1121.960327	533.919006	270.977661	1142.748413	316.635834	-147.013428	865.336243	441.965302	332.396729	883.142639	343.591888	107.684151	1032.373779	-610.475769	173.282364	853.836731	-584.628174	-28.054575
310.518280	18.700300	931.570068	387.250488	193.151199	933.435181	428.720947	-24.715145	495.099976	499.561035	177.824371	481.812073	488.248901	-25.468641	80.598953	555.896423	152.558624	93.209007	337.124054	-68.743774	1395.980591	451.801971	214.433044	1407.685181	324.111328	99.287529	1383.424316	321.481293	98.945473	1650.230713	381.182007	-160.533020	1121.324097	533.536316	270.692444	1142.705078	311.973816	-147.300186	865.448364	441.582031	332.349731	883.127441	343.169250	107.372253	1032.328735	-610.505188	173.968765	853.824707	-584.168762	-28.138706
310.077362	18.379969	931.518311	386.746399	192.836044	933.364685	428.370148	-24.935949	495.052368	499.066620	177.726028	481.765594	488.240356	-25.502266	80.658142	555.788330	152.519897	93.264015	336.935822	-69.137093	1395.856934	451.450439	214.065140	1407.650635	323.882660	98.884521	1383.319946	321.044067	98.203735	1650.143066	379.201965	-160.672134	1120.735352	533.099915	270.431458	1142.649048	307.245758	-147.649994	865.473755	441.064972	332.154510	883.129944	342.719421	107.053162	1032.268921	-610.784668	175.093018	853.772339	-583.801941	-28.271921
309.697540	18.145830	931.438049	386.247253	192.606644	933.317749	428.002533	-25.011309	494.986664	498.543304	177.590988	481.707520	488.175293	-25.528677	80.683937	555.647888	152.391510	93.302055	336.825134	-69.517082	1395.703735	451.086578	213.752655	1407.569580	323.643524	98.459229	1383.227051	320.625977	97.594849	1650.048950	377.210815	-160.697281	1120.049683	532.424438	270.016449	1142.500000	302.353943	-147.730560	865.780212	440.431824	331.735931	883.107666	342.306732	106.786629	1032.207275	-611.236877	176.385376	853.761108	-583.501648	-28.409056
309.334137	17.844461	931.348816	385.712921	192.390961	933.250427	427.675629	-25.129015	494.908600	498.107178	177.501205	481.685669	488.128082	-25.539614	80.699173	555.535217	152.271713	93.336815	336.766296	-69.866920	1395.554688	450.726654	213.479294	1407.467651	323.433655	98.028000	1383.109741	320.251923	97.025917	1649.941895	375.192749	-160.670441	1119.378052	532.243835	270.028442	1142.490112	297.434296	-147.875702	866.032837	439.842590	331.478638	883.047302	341.887695	106.496208	1032.131104	-609.283569	175.178619	853.722717	-582.886841	-28.027622
308.962708	17.551506	931.249756	385.133026	192.210358	933.152893	427.359406	-25.222775	494.828247	497.779785	177.410019	481.648743	488.087067	-25.510406	80.682922	555.498352	152.220078	93.411743	336.799377	-70.241539	1395.401489	450.340393	213.205261	1407.359131	323.216705	97.638893	1382.988281	320.000183	96.512756	1649.758545	373.151031	-160.703827	1118.684570	531.699829	269.854614	1142.343384	292.427002	-147.917923	866.356567	439.223297	331.454590	882.915527	341.439850	106.238831	1032.034668	-608.055603	174.138519	853.618958	-582.357117	-27.853453
308.596313	17.219713	931.159790	384.582184	191.992905	933.054749	427.246063	-25.540339	494.820374	497.302460	177.288528	481.575989	488.149597	-25.545685	80.717979	555.396118	152.127884	93.453415	336.849060	-70.600243	1395.268188	449.931213	212.990860	1407.245117	322.997223	97.279266	1382.878174	319.650208	95.998909	1649.793213	371.068024	-160.610428	1117.968628	530.840332	269.602966	1142.119629	287.283478	-147.861542	866.659912	438.312134	331.146118	882.842712	341.029907	105.940865	1031.943726	-606.809326	173.378784	853.535278	-580.069763	-28.118155
308.351593	16.890518	931.112915	384.124969	191.729385	932.987549	426.977509	-25.571318	494.766052	496.832184	177.217728	481.549042	488.030792	-25.513195	80.754585	555.331116	152.073547	93.537834	336.935974	-70.947472	1395.157593	449.532410	212.810486	1407.149902	322.790344	96.884621	1382.775513	319.223053	95.331680	1649.646118	368.985718	-160.545044	1117.330933	530.536560	269.762787	1142.085449	282.334869	-147.884323	867.052856	437.547943	330.934021	882.697510	340.656952	105.658401	1031.885254	-606.372742	173.617340	853.516602	-579.346558	-28.104643
308.004089	16.610914	931.038757	383.467499	191.521759	932.880737	426.788452	-25.706400	494.802246	496.375336	177.199509	481.588470	487.966400	-25.495121	80.817368	555.206482	152.003159	93.652885	337.102997	-71.341660	1395.080688	449.123108	212.651886	1407.074951	322.612091	96.490898	1382.690552	318.891907	94.810654	1649.566895	366.831879	-160.522354	1116.703125	529.509033	269.547882	1141.810303	277.235443	-147.867569	867.570618	436.603546	330.794403	882.598083	340.283997	105.367020	1031.802490	-605.961243	173.839554	853.469604	-578.822449	-28.088778
307.762207	16.196697	931.057922	382.934631	191.301437	932.907593	426.704498	-26.015606	494.899170	495.998474	177.184708	481.640686	487.995850	-25.524437	80.948189	555.167969	152.065384	93.855415	337.281311	-71.709183	1395.022583	448.675537	212.499466	1407.023926	322.435730	96.117767	1382.626221	318.554321	94.300827	1649.513916	364.667328	-160.415298	1116.174072	528.764587	269.582001	1141.682251	272.078217	-147.789001	868.182373	435.673676	330.604187	882.508484	339.883301	105.040588	1031.824951	-605.064148	173.485596	853.381348	-577.534851	-27.805676
307.484497	15.849051	931.078186	382.312958	191.143265	932.952881	426.580017	-26.203102	495.011322	495.540009	177.105057	481.717163	487.895020	-25.550619	81.104378	555.103699	152.044144	94.025787	337.509094	-72.092255	1395.020630	448.250916	212.365982	1406.975952	322.264587	95.681297	1382.596313	318.217010	93.765762	1649.468140	362.514221	-160.267426	1115.665405	528.229065	269.825897	1141.633789	267.007416	-147.745438	868.844543	434.566284	330.428467	882.466370	339.495605	104.734810	1031.861816	-604.650696	173.593124	853.308838	-577.494263	-28.004066
307.240753	15.417431	931.138062	381.730194	190.913681	932.947510	426.390594	-26.294121	495.152802	495.086639	177.087189	481.801483	487.744141	-25.527754	81.266739	555.088135	152.092422	94.239166	337.766357	-72.451515	1395.047974	447.820618	212.250000	1406.921387	322.158325	95.270020	1382.584106	317.988007	93.345840	1649.360718	360.380707	-160.120163	1115.263916	527.183777	269.757446	1141.492432	261.901428	-147.588501	869.637390	433.419739	330.244415	882.399353	339.137360	104.406052	1031.891968	-604.562622	173.962738	853.226746	-577.004456	-28.151361
307.033142	14.961647	931.258484	381.129333	190.660263	932.975708	426.272156	-26.485191	495.345093	494.789246	177.130966	481.888733	487.637726	-25.558538	81.430298	554.986938	152.071075	94.442528	338.022186	-72.717697	1395.115845	447.385925	212.221191	1406.883667	322.221954	94.754776	1382.532715	317.582184	92.794914	1649.412109	358.261749	-160.000290	1114.909546	526.643677	270.110413	1141.517456	256.884125	-147.310287	870.595642	432.430695	330.025574	882.332092	338.808105	104.058838	1031.970215	-606.710266	176.380127	852.918701	-577.523193	-29.011894
306.837311	14.647244	931.397766	380.499390	190.520584	933.056641	426.097595	-26.568747	495.505981	494.422974	177.209641	481.997925	487.524078	-25.589787	81.650909	554.923401	152.079773	94.672760	338.396759	-73.029060	1395.249146	447.012787	212.108780	1406.878906	321.974060	94.504013	1382.735840	317.237335	92.309189	1649.426880	356.208771	-159.822800	1114.684082	525.760620	270.266693	1141.423950	251.885742	-147.018311	871.625183	431.054840	329.884613	882.350464	338.475037	103.817177	1032.084595	-601.587646	172.603836	852.905579	-576.664673	-28.004097
306.629608	14.317348	931.569519	379.815979	190.368774	933.195068	425.869659	-26.583681	495.639099	494.027740	177.203491	482.124634	487.366577	-25.587908	81.815536	554.882019	152.127487	94.861053	338.786896	-73.303673	1395.421997	446.616211	212.084915	1406.949341	321.914856	94.134003	1382.865845	316.932007	91.842010	1649.491821	354.217072	-159.641998	1114.521118	524.882690	270.474060	1141.371460	246.975601	-146.668686	872.829651	429.811554	329.861877	882.312622	338.105316	103.548386	1032.244019	-600.703796	172.754395	853.206604	-575.944458	-27.683363
306.403259	13.799449	931.845886	379.219696	190.092148	933.255188	425.716797	-26.761431	495.864990	493.650513	177.210724	482.231506	487.261688	-25.635448	82.048668	555.300232	152.580292	95.263405	339.199371	-73.524162	1395.659790	446.200623	212.053055	1407.035400	321.893280	93.793442	1383.018677	316.616058	91.389526	1649.581543	352.263794	-159.442795	1114.430908	523.901245	270.673340	1141.340942	242.080185	-146.253082	874.064392	428.427460	329.664581	882.352417	337.807159	103.214447	1032.417236	-600.471069	173.028015	853.036987	-575.374451	-27.777987
306.137360	13.290518	932.082825	378.583008	189.845398	933.369812	425.521027	-26.960388	496.075043	493.241821	177.259354	482.332825	487.170959	-25.664745	82.257675	555.276123	152.664886	95.503822	339.641174	-73.743904	1395.950073	445.818390	212.061874	1407.143677	321.889832	93.474670	1383.183960	316.288208	90.946297	1649.667969	350.447144	-159.381149	1114.473755	523.070679	270.954468	1141.318359	237.477356	-145.578720	875.561340	426.994080	329.317566	882.447266	337.443634	102.857346	1032.597046	-599.865723	173.054504	852.958496	-574.704895	-27.815727
305.959686	12.876599	932.290039	377.904938	189.699036	933.507019	425.223328	-27.049622	496.211334	492.780945	177.315659	482.513702	486.999908	-25.687235	82.467392	554.766174	152.375931	95.574646	340.193665	-73.891014	1396.317749	445.451050	212.100235	1407.224609	321.918365	93.136284	1383.346924	316.120850	90.711761	1649.736328	348.673981	-159.166336	1114.488892	522.168701	271.370789	1141.350830	232.753387	-145.182602	877.089294	425.593994	329.305573	882.542480	337.104248	102.564865	1032.773804	-599.283203	172.830490	852.892578	-573.604187	-27.795221
305.932312	12.395738	932.471375	377.375244	189.567245	933.617798	424.881744	-27.053930	496.295563	492.300659	177.244370	482.563354	486.775940	-25.681137	82.569511	554.680603	152.452728	95.792717	340.646820	-74.021439	1396.586304	445.092834	212.132278	1407.310791	321.951050	92.800697	1383.486328	315.652924	90.099762	1649.836670	347.013916	-158.996521	1114.525146	521.208191	271.651306	1141.362549	228.234406	-144.577866	878.688782	424.067139	329.099152	882.651855	336.861237	102.267776	1032.921387	-599.041626	172.914642	852.826965	-573.132141	-27.902933
305.921570	11.906040	932.666687	376.879608	189.327148	933.665894	424.682831	-27.279629	496.398682	492.000122	177.356552	482.646088	486.686768	-25.765310	82.741425	554.668579	152.501434	95.953728	341.041718	-74.209267	1396.818970	444.740936	212.171844	1407.373169	322.000092	92.517448	1383.599731	315.406006	89.806572	1649.945801	345.447754	-158.807495	1114.654419	520.324402	271.935333	1141.313232	223.783386	-143.920807	880.323425	422.483551	328.908905	882.750610	336.652863	101.952896	1033.044556	-598.588501	173.166061	852.774475	-572.890686	-27.788530
305.914825	11.510441	932.822632	376.365479	189.138504	933.715942	424.483063	-27.421837	496.450195	491.666595	177.504333	482.702911	486.589081	-25.795349	82.899429	554.702087	152.642105	96.108589	341.627899	-74.284119	1397.146362	444.405884	212.222733	1407.412354	322.028412	92.261162	1383.707886	315.030548	89.301132	1649.945557	343.950623	-158.607895	1114.758545	519.387329	272.291779	1141.263184	219.487762	-143.222672	882.003906	420.833740	328.705078	882.877563	336.423218	101.692993	1033.148560	-598.082031	173.145248	852.694031	-572.396057	-27.778479
305.907532	11.142632	932.984314	375.863342	189.026703	933.778442	424.210846	-27.500105	496.462677	491.267273	177.505447	482.738678	486.443817	-25.796478	82.999062	554.689697	152.725174	96.230179	342.085632	-74.335609	1397.380615	444.032990	212.361710	1407.438721	322.220276	91.875969	1383.685303	314.886902	89.116203	1649.947266	342.547699	-158.468430	1114.919434	518.186890	272.366516	1141.077515	215.296524	-142.465775	883.747070	419.122284	328.534027	882.933289	336.208038	101.478233	1033.262207	-597.523193	173.162399	852.625000	-571.732605	-27.776133
305.922089	10.784016	933.150635	375.352478	188.853928	933.828857	423.855377	-27.447350	496.413788	490.866791	177.428986	482.757660	486.304474	-25.798162	83.092705	554.603943	152.704422	96.287895	342.501251	-74.375229	1397.610718	443.719635	212.470276	1407.467407	322.259033	91.677940	1383.778809	314.502075	88.679527	1650.060303	341.232086	-158.366333	1115.103516	517.189758	272.620270	1140.875244	211.231720	-141.630707	885.516968	417.279358	328.216797	883.052795	336.012177	101.241882	1033.372559	-596.935364	173.208252	852.567810	-571.052124	-27.745981
306.067841	10.174678	933.276123	374.997498	188.340775	933.582153	423.619781	-27.612309	496.408386	490.504883	177.389481	482.704376	486.262177	-25.804428	83.144432	554.489258	152.711060	96.359917	342.951355	-74.425575	1397.852905	443.380005	212.616104	1407.465942	322.284271	91.511559	1383.834106	314.188202	88.316864	1650.060791	339.995331	-158.242645	1115.260620	516.056946	272.848846	1140.690918	207.332031	-140.762222	887.299194	415.474762	328.189148	883.072083	335.889771	100.882408	1033.308105	-596.437073	173.187775	852.525635	-570.429626	-27.738750
306.209991	9.775198	933.350220	374.638214	188.160248	933.548157	423.401672	-27.787207	496.341858	490.408020	177.508087	482.776367	486.227631	-25.818520	83.165138	554.461792	152.768616	96.438522	343.446564	-74.480064	1398.064575	443.063538	212.768433	1407.446899	322.365570	91.355057	1383.858765	313.869598	88.002113	1650.048218	338.863403	-158.118622	1115.417725	515.279968	273.299530	1140.586304	203.634781	-139.902191	889.036133	413.619385	328.054749	883.163147	335.802917	100.629547	1033.328491	-595.877380	173.222870	852.484009	-569.734863	-27.726938
306.374725	9.419530	933.379822	374.252472	187.917358	933.476074	423.155426	-27.888693	496.192627	490.232605	177.557785	482.793793	486.195435	-25.809834	83.117027	554.380920	152.736130	96.494850	343.864136	-74.472198	1398.198120	442.642670	212.991776	1407.384644	322.257446	91.317734	1383.883301	313.573456	87.711685	1649.999268	337.870605	-158.053268	1115.551025	514.624817	274.011688	1140.524048	200.200546	-138.812500	890.794556	411.699005	327.856018	883.240356	335.691711	100.372169	1033.306519	-595.293884	173.232864	852.467041	-569.109070	-27.629080
306.546051	9.034490	933.353210	373.895874	187.729523	933.381531	422.912079	-28.018133	496.023956	490.049164	177.500732	482.814911	486.150482	-25.806545	83.046234	554.254944	152.671371	96.523247	344.297913	-74.451241	1398.295044	442.252563	213.185104	1407.286987	322.283478	91.168663	1383.788452	313.210907	87.299492	1649.871704	336.936096	-157.883408	1115.616943	513.394775	274.155579	1140.123413	196.866211	-138.125000	892.424988	409.787994	327.718597	883.232727	335.600891	100.107460	1033.245728	-594.706848	173.261368	852.453247	-568.419189	-27.609978
306.699585	8.651031	933.313354	373.501801	187.548264	933.275696	422.579437	-27.886101	495.768402	490.036194	177.467606	482.875610	485.982483	-25.724949	82.936005	554.190796	152.612076	96.510536	344.701263	-74.437317	1398.340942	441.886658	213.407166	1407.128418	322.301422	91.006760	1383.640259	312.923706	87.037285	1649.747192	336.137299	-157.768494	1115.662842	512.467285	274.511261	1139.848389	193.821609	-137.255463	894.020020	407.773163	327.369934	883.274841	335.497345	99.839638	1033.173340	-594.186401	173.283218	852.423645	-567.784424	-27.647308
306.900909	8.246018	933.238647	373.136078	187.425568	933.168701	422.665161	-28.186916	495.645721	490.076843	177.397369	482.899628	486.074982	-25.699373	82.880684	554.142334	152.510666	96.476089	345.078979	-74.419846	1398.383301	441.512665	213.654785	1406.954590	322.272156	90.893341	1383.509033	312.712250	86.913071	1649.651978	335.491272	-157.606094	1115.663452	511.387817	274.903931	1139.523315	191.043549	-136.230148	895.593933	405.772339	327.217224	883.254822	335.454834	99.561790	1033.084595	-593.705200	173.293045	852.372620	-567.130737	-27.675262
307.040649	7.881240	933.167542	372.757019	187.267426	933.044556	422.671265	-28.212690	495.520691	490.107605	177.283890	482.901947	486.008331	-25.587179	82.826820	554.088440	152.374832	96.439987	345.515289	-74.403000	1398.374268	441.168091	213.915497	1406.774292	322.274292	90.786308	1383.370239	312.421936	86.606583	1649.484741	334.941315	-157.391602	1115.630737	510.493408	275.360809	1139.185791	188.358551	-135.545334	897.039551	403.785767	327.224487	883.201050	335.377563	99.299118	1032.988892	-592.741699	173.868561	852.463562	-566.443359	-27.419168
307.165741	7.495402	933.096985	372.381073	187.004929	932.846619	422.736938	-28.218401	495.457458	490.085693	177.147964	482.867310	485.968140	-25.472960	82.785439	554.068665	152.295822	96.399811	345.854767	-74.393417	1398.372070	440.719391	214.166443	1406.561279	322.191711	90.723160	1383.238525	312.178986	86.420921	1649.368896	334.533478	-157.148148	1115.585938	509.475891	275.797119	1138.809326	186.012756	-134.524078	898.592773	401.751801	327.055695	883.184875	335.269867	99.025589	1032.854614	-592.122803	173.963882	852.380798	-565.801514	-27.365690
307.291656	7.131503	933.046326	372.062378	186.788773	932.705994	422.903015	-28.245226	495.469208	490.056427	176.984909	482.831909	485.936066	-25.363184	82.772476	553.996887	152.167801	96.392479	346.283691	-74.406021	1398.369507	440.355011	214.421600	1406.363281	322.157715	90.635101	1383.115479	311.942871	86.278610	1649.243774	334.239380	-156.830353	1115.527222	508.515442	276.268066	1138.444580	183.683853	-133.724854	899.944946	399.716064	326.870758	883.105347	335.199341	98.763641	1032.759644	-592.086609	173.362732	852.213623	-565.259521	-27.580555
307.450714	6.732518	933.034729	371.757690	186.613739	932.593140	423.149506	-28.289639	495.532898	490.030731	176.844879	482.844604	485.885559	-25.274357	82.784561	554.023621	152.159576	96.390976	346.612152	-74.406326	1398.406982	439.896271	214.712982	1406.198975	322.090393	90.567192	1383.026001	311.684845	86.173431	1649.148682	334.116608	-156.536026	1115.479614	507.229858	276.420319	1138.137573	181.713730	-132.378723	901.304810	397.682617	326.654816	883.034607	335.137848	98.515030	1032.697144	-591.951843	172.890289	852.069458	-564.741821	-27.757214
307.589661	6.390500	933.056030	371.452362	186.438843	932.508789	423.432953	-28.378134	495.628815	489.987366	176.706711	482.886322	485.895844	-25.223156	82.799278	554.027771	152.151352	96.466202	346.950409	-74.412659	1398.448242	439.475891	214.985382	1406.058960	322.058533	90.481979	1382.978149	311.444366	86.104820	1649.082764	334.073669	-156.162491	1115.441650	506.209229	276.951691	1137.837280	180.118851	-131.761520	902.474487	395.729462	326.431580	883.010010	335.062805	98.299591	1032.665161	-591.532593	172.862808	852.051208	-564.144958	-27.761642
307.723633	6.092262	933.119568	371.164673	186.267792	932.473816	423.716339	-28.409517	495.709747	490.028412	176.605942	483.029175	485.857574	-25.197195	82.806656	554.085205	152.189301	96.544472	347.321106	-74.432358	1398.540405	439.076599	215.268051	1405.944458	322.061005	90.408890	1382.944458	311.232544	86.050842	1649.049683	334.202484	-155.823502	1115.437622	505.211273	277.442505	1137.578247	178.765594	-130.460205	903.700073	393.745514	326.149323	883.008362	334.982697	98.108925	1032.678467	-591.005798	172.854111	852.022888	-563.495239	-27.762878
307.901642	5.787356	933.212341	370.925232	186.111816	932.489563	423.967499	-28.426704	495.773926	490.077820	176.569992	483.118134	485.796448	-25.182152	82.820107	554.217224	152.302658	96.664490	347.706451	-74.439781	1398.625610	438.693298	215.544861	1405.877686	322.069244	90.319572	1382.962646	311.017639	86.008080	1649.051025	334.399750	-155.429764	1115.444214	504.150116	277.862274	1137.365356	177.716583	-129.867477	904.644165	391.821960	325.866943	883.016479	334.945404	97.911522	1032.731812	-590.501770	172.884277	852.005676	-562.957642	-27.732552
308.085846	5.514375	933.336548	370.845917	185.858047	932.630981	424.223755	-28.512255	495.871094	490.208405	176.573059	483.253754	485.727631	-25.185268	82.830658	554.430603	152.497925	96.766495	348.120026	-74.484207	1398.769043	438.355896	215.764633	1405.868652	322.087097	90.201714	1383.044434	310.865173	86.114929	1649.109863	334.763519	-155.083450	1115.507935	503.057465	278.322693	1137.130615	176.923706	-128.470154	905.702881	389.918091	325.537445	883.031921	335.009644	97.627769	1032.865601	-590.039001	172.849304	851.985291	-562.390259	-27.697836
308.290771	5.376688	933.458801	370.638733	185.901306	932.880188	424.427673	-28.559162	495.936096	490.335510	176.641235	483.501129	485.692749	-25.222010	82.834114	554.499268	152.613159	96.882820	348.513062	-74.501389	1398.938477	438.028564	216.005417	1405.882324	322.108368	90.131493	1383.149170	310.675171	86.146088	1649.185303	335.207611	-154.661331	1115.606323	502.064056	278.775116	1137.033936	176.425705	-127.556496	906.620911	388.104645	325.216797	883.125122	335.014648	97.496101	1033.053223	-589.615173	172.752502	851.948669	-561.832153	-27.699190
308.486786	5.274827	933.603027	370.307434	186.078964	933.094299	424.647705	-28.620855	496.028076	490.419708	176.674652	483.707092	485.602783	-25.253885	82.844803	554.450623	152.639389	96.966324	348.905243	-74.514099	1399.175659	437.709747	216.243820	1405.944336	322.121216	90.056381	1383.299194	310.490631	86.205154	1649.286011	335.772308	-154.212082	1115.785034	500.976471	279.092041	1136.921997	176.191681	-126.683388	907.441284	386.452484	324.816711	883.123352	334.918976	97.489090	1033.231934	-589.381653	172.566376	852.002380	-561.334900	-27.777458
308.712677	5.162037	933.762939	370.015259	186.323914	933.316895	424.845673	-28.687275	496.125885	490.564636	176.777847	483.959991	485.537811	-25.298079	82.867332	554.450439	152.760040	97.110901	349.299561	-74.504654	1399.452881	437.393311	216.471603	1406.047974	322.137604	90.002350	1383.445923	310.295258	86.277946	1649.431396	336.378510	-153.749649	1115.995972	499.846985	279.419434	1136.839722	176.234238	-126.231606	908.136353	384.443878	324.582672	883.477295	334.827179	97.524078	1033.421143	-588.812195	172.448486	851.987427	-560.309631	-28.129654
308.902100	5.127984	933.964233	369.636810	186.809677	933.627197	425.011719	-28.666067	496.185852	490.704193	176.891037	484.191681	485.420624	-25.325659	82.922646	554.480164	152.900604	97.262688	349.665497	-74.490135	1399.741089	437.082123	216.736572	1406.199951	322.156708	89.946266	1383.639526	310.125092	86.405098	1649.594238	337.203979	-153.265594	1116.194092	498.813782	279.704681	1136.852661	176.560547	-125.086082	908.817078	382.710175	324.292664	883.680786	334.719910	97.675018	1033.677612	-588.418640	172.496582	851.982788	-559.850952	-28.086510
309.376282	4.526068	934.152283	370.061127	185.763489	933.372437	425.401001	-28.906916	496.346741	490.709198	176.834259	484.186157	485.447754	-25.382366	82.972687	554.437439	152.946320	97.381775	350.024475	-74.461166	1400.026123	436.780609	216.966568	1406.376587	322.185028	89.914650	1383.823853	309.976013	86.540787	1649.787598	338.084106	-152.767105	1116.489868	497.817993	279.975250	1136.926270	177.152100	-124.760582	909.293762	381.036621	323.813965	883.966858	335.012909	97.150162	1033.631470	-588.035583	172.519608	851.987366	-559.528809	-27.897167
309.735382	4.288140	934.323975	370.093781	185.615067	933.495972	425.692932	-29.004190	496.414795	490.788544	176.856506	484.300995	485.440826	-25.398003	82.981003	554.409729	152.982376	97.461372	350.388245	-74.446564	1400.309814	436.483734	217.183945	1406.546753	322.221313	89.881943	1383.997803	309.846924	86.684677	1649.975708	339.137299	-152.307037	1116.682983	496.859375	280.208679	1136.983521	178.022217	-123.730347	909.661377	379.614807	323.424286	884.021057	335.141144	96.996574	1033.775024	-587.684204	172.542007	851.984192	-559.230042	-27.752964
310.120117	4.074726	934.475586	370.129913	185.524475	933.621094	425.947052	-29.037117	496.394623	490.887512	176.881424	484.376007	485.427795	-25.394653	82.974953	554.499451	153.074203	97.515182	350.743591	-74.414902	1400.595581	436.169159	217.426743	1406.684937	322.225128	89.865059	1384.163818	309.728790	86.843117	1650.152710	340.194305	-151.794540	1116.880859	495.886566	280.401459	1136.997681	179.067612	-123.539398	909.864746	377.955658	323.220764	884.243469	335.282043	96.871552	1033.909546	-587.386414	172.593613	851.988647	-558.870544	-27.704092
310.550385	3.884658	934.587097	370.188568	185.420486	933.710876	426.171570	-29.084377	496.367218	490.919159	176.895233	484.361145	485.423889	-25.366947	82.919884	555.062561	153.549637	97.702759	351.087738	-74.338577	1400.830566	435.841675	217.707611	1406.811768	322.225952	89.855835	1384.315674	309.629944	87.025810	1650.288574	341.432404	-151.335739	1117.093628	494.946899	280.622772	1137.027466	180.417160	-122.590042	909.965149	376.395386	322.910858	884.451782	335.462097	96.746750	1034.006592	-587.059631	172.561401	851.990234	-558.402039	-27.724676
311.024506	3.658528	934.703308	370.299103	185.275818	933.749146	426.377380	-29.116970	496.320190	490.916199	176.838120	484.303894	485.409485	-25.341581	82.877060	555.044983	153.511795	97.633102	351.383148	-74.278320	1401.052856	435.546356	218.004471	1406.913818	322.207367	89.853828	1384.422241	309.539459	87.221878	1650.410645	342.690338	-150.906143	1117.214355	494.085663	280.780090	1137.023315	181.922577	-122.089745	909.856628	374.858154	322.591522	884.677368	335.685638	96.615860	1034.079224	-586.704773	172.512039	851.936584	-557.929382	-27.724558
311.514832	3.434069	934.791809	370.405792	185.157715	933.759766	426.597809	-29.124325	496.198669	490.986725	176.892822	484.219940	485.385712	-25.284262	82.758522	554.631042	153.034531	97.282570	351.672241	-74.206909	1401.215210	435.209778	218.297409	1406.993408	322.182373	89.884140	1384.473755	309.445038	87.398254	1650.495361	343.988434	-150.508759	1117.338379	493.229187	281.034698	1136.989990	183.674576	-121.754509	909.600220	373.203766	322.146729	884.870544	335.925201	96.494682	1034.124756	-586.391479	172.458572	851.891357	-557.512329	-27.774467
312.038208	3.084117	934.814575	370.643372	184.728638	933.580444	426.871796	-29.187948	496.121399	490.967010	176.884430	484.088928	485.399445	-25.266222	82.628845	554.658630	153.091599	97.266785	351.956818	-74.118927	1401.318359	434.833893	218.631241	1407.032959	322.142578	89.920883	1384.479126	309.349152	87.602333	1650.552246	345.298798	-150.060486	1117.413696	492.472504	281.294678	1136.924316	185.616135	-121.907364	909.147583	371.744293	321.800293	885.008301	336.241791	96.229851	1034.040405	-586.092346	172.423477	851.885071	-557.141296	-27.766258
312.595795	2.939863	934.806702	370.731171	184.918365	933.629395	427.152222	-29.197975	495.980835	491.010223	176.932678	483.958038	485.385834	-25.208776	82.453094	555.234131	153.489090	97.292770	352.236908	-74.015785	1401.371216	434.434814	218.952026	1407.025024	322.088745	89.966461	1384.420166	309.243744	87.831367	1650.561523	346.727325	-149.846481	1117.431274	491.715210	281.599030	1136.819336	187.800781	-121.286377	908.562317	370.293976	321.450409	885.147522	336.504211	96.223228	1034.058472	-585.813416	172.359924	851.881531	-556.713989	-27.791527
313.464874	2.664363	934.786499	370.996490	184.799805	933.498352	427.573456	-29.317034	495.861206	491.016968	176.879257	483.715973	485.476410	-25.174917	82.287514	554.852844	153.037781	96.953896	352.533081	-73.884666	1401.377808	434.030273	219.317368	1406.964233	322.023773	90.022308	1384.307617	309.121399	88.056221	1650.497070	348.193848	-149.553406	1117.468750	491.070557	282.008118	1136.719849	190.200409	-121.192924	907.800903	368.885895	321.053619	885.208923	337.008911	96.087616	1033.978271	-585.570007	172.294434	851.853577	-556.304260	-27.831381
314.024628	2.426559	934.673767	371.189606	184.687378	933.285400	427.922302	-29.300192	495.670471	490.984222	176.841812	483.405243	485.514465	-25.130432	82.036179	554.911072	152.959732	96.688599	352.821625	-73.735207	1401.318848	433.610138	219.674805	1406.838257	321.950409	90.084412	1384.105835	309.033386	88.248726	1650.363525	349.691010	-149.345734	1117.419556	490.436310	282.367432	1136.558228	192.768631	-121.153091	906.863159	367.537354	320.692505	885.243774	337.331085	95.972221	1033.811035	-585.324890	172.241623	851.855530	-555.905762	-27.842949
314.623779	2.187928	934.530457	371.362579	184.624832	933.093811	428.454559	-29.235947	495.461853	490.981354	176.782898	483.047638	485.615448	-25.112154	81.778122	555.015442	152.942871	96.451797	353.092041	-73.553833	1401.205322	433.157532	220.061325	1406.682129	321.859406	90.185738	1383.879028	308.923706	88.497101	1650.147705	351.224152	-149.184387	1117.321045	489.810272	282.742584	1136.307495	195.529465	-121.306381	905.810303	366.228210	320.353516	885.192505	337.647003	95.855202	1033.639038	-585.117310	172.194656	851.839600	-555.522705	-27.908676
315.126587	2.022302	934.350159	371.451477	184.644989	932.837708	428.998627	-29.116234	495.274139	490.991180	176.760269	482.758392	485.878662	-24.938705	81.538757	555.111633	152.861801	96.136223	353.376862	-73.353951	1401.044800	432.742096	220.456192	1406.455566	321.800690	90.302994	1383.613647	308.903900	88.838440	1649.813721	352.761383	-148.968658	1117.169922	489.536285	283.769775	1136.093506	198.470032	-121.869156	904.579163	364.956879	319.828766	885.214600	337.901764	95.821930	1033.417725	-584.950195	172.142090	851.821106	-555.202698	-27.946184
315.690918	1.911956	934.108398	371.543030	184.781036	932.586060	429.603882	-28.927668	495.086823	491.074677	176.944397	482.549713	485.964966	-24.818541	81.148476	555.214722	152.836624	95.828194	353.653015	-73.174408	1400.835571	432.313354	220.844254	1406.172363	321.715729	90.444649	1383.271362	308.665192	88.992546	1649.576172	354.420288	-148.953629	1117.026733	489.073669	284.449738	1135.817871	201.572083	-121.684708	903.256409	363.726044	319.684418	885.098389	338.173523	95.840012	1033.167847	-584.722168	172.050186	851.799866	-554.712097	-28.153803
316.295044	1.865095	933.773193	371.639282	184.980988	932.337646	430.601044	-29.445108	495.162872	491.236176	176.952286	482.390472	486.354950	-24.793640	80.851082	555.674438	153.108307	95.653397	353.939728	-72.998795	1400.583496	431.874451	221.258743	1405.887817	321.653961	90.579529	1382.907471	308.537262	89.255867	1649.216431	356.113770	-148.890594	1116.852905	488.554565	284.865356	1135.457153	204.870132	-121.991631	901.792175	362.350708	319.418060	885.102417	338.468262	95.867546	1032.874146	-584.557068	171.990463	851.777771	-554.322510	-28.239784
316.962067	1.900424	933.401123	371.724121	185.228500	932.098511	431.062439	-28.688717	494.606812	491.404083	176.983688	482.240479	486.150879	-24.593372	80.380867	555.775452	153.075089	95.396584	354.191925	-72.799545	1400.330078	431.345947	221.713333	1405.505981	321.638062	90.703331	1382.489624	308.373077	89.513878	1648.850464	357.809662	-148.902008	1116.594482	488.058655	285.290497	1135.034058	208.382385	-122.495361	900.232117	361.485199	319.095276	884.735291	338.780029	95.935455	1032.566772	-584.397827	171.919128	851.745667	-554.005920	-28.261448
317.362579	1.822961	933.123535	371.684631	185.410950	931.853210	431.746613	-28.464363	494.430939	491.597931	176.973312	482.134674	486.143219	-24.505058	80.059700	555.527832	152.704224	95.014923	354.490906	-72.604317	1400.030762	430.983734	222.161453	1405.168945	321.632599	90.818054	1382.091919	308.176422	89.764915	1648.458496	359.593414	-148.868347	1116.375366	487.522430	285.701324	1134.583496	212.042679	-123.065102	898.616089	360.454254	318.838257	884.501404	338.949493	95.956947	1032.305420	-584.290527	171.865402	851.724060	-553.723145	-28.324978
317.537170	1.372855	932.936951	371.798737	184.690506	931.354614	432.581299	-28.431448	494.409271	491.664124	176.817627	481.940277	486.298553	-24.468130	79.789101	555.535706	152.632736	94.831322	354.794067	-72.409164	1399.730713	430.623627	222.592819	1404.779053	321.663971	90.948784	1381.698364	307.993530	90.033295	1648.093628	361.404999	-148.854309	1116.137817	487.151917	286.158722	1134.212280	216.085251	-124.205482	896.821167	359.494995	318.609161	884.202515	339.078491	95.547684	1031.957764	-584.215576	171.847641	851.706055	-553.521606	-28.310837
318.181580	1.546423	932.691650	371.561218	185.589371	931.386963	433.671661	-29.025669	494.690369	491.994568	176.860550	482.028351	486.580109	-24.497009	79.634514	555.679382	152.685684	94.683578	355.106689	-72.220596	1399.470215	430.299774	223.043579	1404.417114	321.663635	91.115204	1381.340210	307.863647	90.349998	1647.661377	363.334381	-148.894806	1115.971069	486.631805	286.596283	1133.727539	220.168457	-124.629433	895.100769	358.622650	318.386108	883.893433	339.321442	95.885231	1031.858276	-584.191162	171.828674	851.677856	-553.404907	-28.296436
318.758575	1.314803	932.416443	371.786438	184.990585	931.014587	434.052765	-28.219923	494.423798	492.152954	176.605606	481.910187	486.262390	-24.324512	79.403091	555.630737	152.536392	94.544952	355.441223	-72.023544	1399.260498	430.005432	223.501755	1404.105957	321.663574	91.247742	1381.064331	307.620239	90.600563	1647.377441	365.278503	-148.929520	1115.859741	486.144257	286.978027	1133.314575	224.428833	-125.412209	893.396973	357.837097	318.220581	883.590576	339.597412	95.552872	1031.525513	-584.205261	171.811829	851.660461	-553.381165	-28.155144
318.809357	1.312549	932.539551	371.336639	185.746002	931.196960	434.793945	-28.271170	494.546326	492.371063	176.629364	482.030212	486.275574	-24.350220	79.335304	555.810608	152.630096	94.522850	355.806244	-71.842216	1399.133911	429.701691	223.932465	1403.864868	321.713165	91.377464	1380.872314	307.361755	90.888573	1647.165771	367.247620	-148.920380	1115.838135	485.743469	287.384552	1132.933838	228.825623	-126.528412	891.631653	357.149323	317.870483	883.363525	339.551270	95.828506	1031.689209	-584.169495	171.755264	851.645813	-553.238525	-28.144054
319.119690	1.238345	932.587341	371.203888	185.877304	931.212769	435.552917	-28.405382	494.729034	492.586792	176.677094	482.126221	486.344177	-24.324007	79.293625	555.870117	152.670837	94.518654	356.240906	-71.654747	1399.058350	429.384888	224.427597	1403.652466	321.761627	91.512840	1380.767700	307.001099	91.042557	1647.037476	369.305328	-149.072128	1115.911011	485.335876	287.796204	1132.623779	233.516449	-127.215836	890.024719	356.507019	317.834900	883.015625	339.648346	95.856247	1031.721558	-584.161560	171.685165	851.639526	-553.077332	-28.204374
319.500183	1.139891	932.666382	371.122864	185.965988	931.267029	436.330566	-28.622484	494.958374	492.796814	176.855621	482.215088	486.437866	-24.380278	79.317841	555.955078	152.701019	94.549965	356.688293	-71.455154	1399.074463	429.094788	224.891678	1403.505249	321.842834	91.631393	1380.705444	306.749084	91.312347	1646.950928	371.360260	-149.114243	1116.100464	484.918884	288.199310	1132.389771	238.365891	-128.474121	888.331665	356.058350	317.711365	882.782288	339.761505	95.858856	1031.785889	-584.146667	171.644897	851.636292	-552.918823	-28.255194
320.069244	0.802931	932.792480	371.325134	185.221588	931.098694	437.095123	-28.812332	495.195007	492.831696	176.600403	482.161530	486.489746	-24.427420	79.298523	555.922668	152.698929	94.595139	357.212067	-71.234634	1399.170898	428.779266	225.365768	1403.440430	321.905792	91.756142	1380.711060	306.477325	91.578743	1646.896240	373.558533	-149.282837	1116.403809	484.492615	288.436615	1132.300659	243.399658	-129.291306	886.869873	355.678864	317.587250	882.568604	340.036560	95.502235	1031.754150	-584.092957	171.574173	851.628723	-552.756531	-28.319164
320.561218	0.786269	932.949219	371.253235	185.314529	931.209778	437.621460	-28.770430	495.311249	493.332550	177.380997	482.659668	486.397186	-24.440588	79.261177	556.188171	152.917496	94.669403	357.768463	-71.051910	1399.334351	428.570099	225.817535	1403.478638	321.997192	91.883018	1380.775269	306.225159	91.829277	1646.920288	375.766083	-149.401611	1116.807861	484.126892	288.775391	1132.268066	248.652817	-130.669678	885.377319	355.407196	317.461334	882.384949	340.190918	95.561516	1031.884399	-584.048889	171.541107	851.627014	-552.622192	-28.342394
321.020447	0.733946	933.129272	371.189911	185.379272	931.322327	438.546387	-29.094360	495.557404	493.152618	176.992310	482.388824	486.663635	-24.556561	79.302345	556.013245	152.789673	94.718513	358.376648	-70.860023	1399.539185	428.245941	226.229324	1403.534424	322.085266	91.986168	1380.901733	306.078522	92.127808	1646.917725	378.057800	-149.556091	1117.275269	483.775482	289.043304	1132.312012	254.002762	-131.839996	884.060059	355.240387	317.352753	882.296204	340.356079	95.595337	1032.028076	-584.015930	171.415695	851.613953	-552.513062	-28.421576
321.441437	0.816478	933.320923	370.886963	185.998703	931.583313	438.903870	-28.899492	495.577515	493.279388	177.093613	482.504608	486.576843	-24.510029	79.240524	555.963928	152.803833	94.741219	358.993408	-70.638329	1399.770142	427.903046	226.716904	1403.627808	322.158051	92.077209	1381.028564	305.849854	92.396828	1647.012207	380.440857	-149.704346	1117.810669	483.412964	289.302795	1132.450562	259.529388	-133.120026	882.825378	355.170288	317.267303	882.202576	340.411652	95.880066	1032.255859	-584.010620	171.332870	851.611450	-552.388672	-28.483706
321.848694	0.873822	933.451416	370.635040	186.763107	931.831665	439.659454	-29.306829	495.711060	493.425873	177.309097	482.675568	486.808197	-24.575447	79.255806	556.067017	152.888916	94.781509	359.592438	-70.422264	1400.031250	427.455048	227.184082	1403.730591	322.248566	92.160561	1381.179321	305.645447	92.606819	1647.109619	382.917175	-149.837540	1118.452759	483.072266	289.575653	1132.554688	265.128967	-134.420715	881.710205	355.166626	317.190247	882.144958	340.492737	96.196991	1032.447754	-583.972229	171.277130	851.600037	-552.290161	-28.548582
322.408173	0.754015	933.576538	370.594757	186.796204	931.897217	440.017212	-29.279282	495.711121	493.467255	177.393723	482.697723	486.782776	-24.540255	79.253510	556.117432	152.959412	94.790306	360.213623	-70.197800	1400.299805	427.058777	227.640091	1403.849854	322.286133	92.261566	1381.300659	305.472168	92.832825	1647.228271	385.471313	-149.972427	1119.100220	482.777344	289.870514	1132.681519	270.807129	-135.869705	880.605042	355.243500	317.152557	882.060425	340.684570	96.182579	1032.538574	-583.954407	171.191055	851.597961	-552.186279	-28.610060
323.016907	0.461625	933.712402	370.794586	186.201843	931.774109	440.258179	-29.145254	495.680725	493.486816	177.438507	482.644073	486.670929	-24.491571	79.197464	556.155334	152.976669	94.827805	360.867249	-69.965225	1400.545654	426.655396	228.128632	1403.950317	322.333893	92.332008	1381.410034	305.318329	93.054947	1647.342529	388.089600	-150.161987	1119.728882	482.516052	290.194214	1132.836792	276.493622	-137.270065	879.665466	355.369568	317.122040	881.949768	341.008759	95.890007	1032.536377	-583.924927	171.111603	851.595398	-552.085693	-28.688379
323.714325	0.078720	933.835266	371.219269	185.407654	931.504456	440.536804	-29.129930	495.671722	493.512390	177.501541	482.516235	486.652802	-24.476011	79.176285	556.198120	153.055115	94.855835	361.492889	-69.725166	1400.712769	426.202637	228.616608	1404.025635	322.373230	92.405167	1381.473145	305.192902	93.225624	1647.435791	390.774384	-150.353943	1120.325317	482.228607	290.582672	1132.944458	282.280029	-138.667786	878.814575	355.570435	317.128784	881.776001	341.452026	95.539818	1032.449585	-583.817566	170.977798	851.571045	-551.808533	-28.868650
324.234283	0.229772	933.921265	370.778442	186.070923	931.696411	440.630310	-28.952286	495.542999	493.599640	177.664490	482.595642	486.545929	-24.403341	79.143051	556.290222	153.133789	94.864952	362.093475	-69.495064	1400.889771	425.686554	229.094131	1404.109619	322.395874	92.482445	1381.517578	305.065460	93.424362	1647.529907	393.502899	-150.614243	1120.930664	481.959473	290.985748	1133.045898	288.041748	-140.173721	877.961609	355.807343	317.169678	881.572632	341.487213	95.852425	1032.590942	-583.721252	170.833252	851.557495	-551.482422	-29.100380
324.808044	0.318997	933.993652	370.469940	186.702713	931.842712	440.715668	-28.774538	495.410736	493.675751	177.793152	482.696289	486.399841	-24.357702	79.094971	556.357971	153.203644	94.867287	362.716644	-69.260712	1401.012939	425.164734	229.595062	1404.149658	322.406097	92.569504	1381.547729	304.973022	93.598961	1647.597900	396.253296	-150.928940	1121.540405	481.703339	291.532166	1133.164673	293.823883	-141.638351	877.216125	356.086365	317.214111	881.329163	341.609955	96.139435	1032.701660	-583.645691	170.740250	851.545532	-551.233521	-29.291559
325.380890	0.195156	934.088318	370.386169	186.660187	931.786072	440.840942	-28.578419	495.301727	493.709930	177.899338	482.671356	486.295197	-24.305063	79.037064	556.411194	153.234634	94.840546	363.373627	-69.016586	1401.095337	424.605042	230.123611	1404.120361	322.411041	92.673141	1381.541504	304.900085	93.749886	1647.643799	399.036285	-151.208420	1122.026123	481.413208	292.065491	1133.256348	299.580536	-143.195679	876.544495	356.384064	317.288513	881.069885	341.814056	96.124535	1032.716431	-583.576233	170.621826	851.514038	-551.034607	-29.425907
325.930389	0.009900	934.182922	370.282654	186.703217	931.723511	441.003387	-28.423712	495.188141	493.697418	177.757095	482.622955	486.218140	-24.276218	78.984001	556.334290	153.199219	94.753174	363.962250	-68.786201	1401.160400	424.015411	230.641861	1404.113037	322.374756	92.762436	1381.537964	304.797974	93.908188	1647.667725	401.871735	-151.593552	1122.636108	481.135834	292.679291	1133.303955	305.396179	-144.735046	875.854309	356.696106	317.407043	880.785767	342.014832	96.118134	1032.729248	-583.452881	170.929459	851.465637	-551.394714	-29.103294
326.539093	-0.170451	934.289246	370.188171	186.767944	931.665039	441.207550	-28.288643	495.085022	493.790466	177.865295	482.614899	486.147217	-24.242640	78.930519	556.356323	153.207840	94.736000	364.606750	-68.529358	1401.178101	423.346100	231.214508	1404.049927	322.368927	92.850639	1381.467773	304.744324	94.033218	1647.661133	404.738678	-151.943756	1123.154297	480.806091	293.339142	1133.346436	311.124542	-146.248230	875.246887	357.097809	317.563324	880.458557	342.248657	96.127136	1032.749878	-583.405029	170.871918	851.460999	-551.295044	-29.183683
327.154510	-0.254811	934.386108	370.001953	186.752350	931.608948	441.328979	-28.064058	494.970856	493.879822	177.987839	482.617310	486.026428	-24.214911	78.904015	556.470886	153.297791	94.745476	365.278198	-68.268852	1401.146484	422.659332	231.765228	1403.992554	322.348969	92.918945	1381.400757	304.447754	93.846458	1647.826416	407.600342	-152.383835	1123.698486	480.522797	294.035614	1133.395264	316.847748	-147.741150	874.691284	357.509521	317.766815	880.086182	342.442780	96.136192	1032.767334	-583.370117	170.776260	851.461914	-551.217957	-29.252605
327.721039	-0.332567	934.451477	369.755249	186.790207	931.556946	441.603271	-28.059462	494.929626	493.988068	178.081406	482.649109	486.011597	-24.203119	78.862091	556.493042	153.343826	94.716766	365.958130	-68.021416	1401.096924	421.979767	232.304321	1403.920776	322.330933	92.965080	1381.308960	304.592896	94.211929	1647.603271	410.518524	-152.779846	1124.179321	480.195984	294.740265	1133.451660	322.476227	-149.241409	874.176025	357.976105	317.982635	879.692627	342.600067	96.150932	1032.772827	-583.336609	170.682449	851.462280	-551.119507	-29.354439
328.320709	-0.496847	934.481628	369.556366	186.827652	931.493774	441.711609	-27.929884	494.870728	494.048981	178.198349	482.656250	485.910217	-24.164467	78.779671	556.514099	153.372070	94.677452	366.713593	-67.754288	1401.053101	421.306580	232.842667	1403.836670	322.322754	93.012009	1381.189697	304.544006	94.320923	1647.486206	413.455566	-153.182434	1124.674927	479.851898	295.489532	1133.487427	328.060242	-150.772141	873.706482	358.426086	318.202576	879.340698	342.767426	96.115135	1032.753540	-583.276978	170.590515	851.465210	-551.017395	-29.470963
328.897217	-0.733813	934.515442	369.354919	186.836487	931.419067	442.047852	-28.179358	495.006256	494.162964	178.396545	482.643616	485.982422	-24.168785	78.759598	556.625854	153.457382	94.685699	367.471649	-67.530518	1400.992188	420.572327	233.429352	1403.724365	322.325287	93.046898	1381.078857	304.505920	94.404030	1647.379395	416.454346	-153.496765	1125.140991	479.476471	296.176849	1133.470215	333.541077	-152.237137	873.342285	358.925659	318.490112	878.907471	342.946930	96.031036	1032.731689	-583.428650	169.994537	851.114868	-551.058655	-29.730955
329.427979	-0.856477	934.562561	369.103821	186.841736	931.324646	441.923279	-27.843494	494.986969	494.235291	178.531433	482.654968	485.709869	-24.067995	78.633064	556.673462	153.501724	94.644981	368.306305	-67.295975	1400.902344	419.906494	233.996979	1403.624756	322.352570	93.076103	1380.951050	304.392914	94.340652	1647.360229	419.453339	-153.798065	1125.618774	479.124176	296.984436	1133.478271	338.907318	-153.734451	873.021790	359.448425	318.818298	878.388794	343.084808	96.020195	1032.706421	-583.097412	170.463791	851.458374	-550.808533	-29.607197
329.965607	-0.975901	934.633240	368.807007	186.862122	931.250977	442.201477	-27.758390	494.957062	494.518280	178.829681	482.709778	485.682861	-24.030128	78.592865	556.861877	153.664230	94.642647	369.164886	-67.007599	1400.816895	419.199829	234.548843	1403.490967	322.404358	93.110077	1380.855957	304.350342	94.422066	1647.265015	422.451172	-154.087357	1126.077393	478.701904	297.748657	1133.492798	344.135681	-155.198761	872.770508	359.942871	319.138916	877.961853	343.205353	96.017563	1032.703491	-582.996216	170.402420	851.453369	-550.679260	-29.683104
330.628815	-1.123486	934.678223	368.441650	186.485336	931.032227	442.559204	-27.795187	494.959961	494.224304	178.745789	482.582306	485.732605	-23.994303	78.566597	556.772522	153.678787	94.631813	370.078644	-66.725235	1400.741699	418.527985	235.102356	1403.385254	322.465942	93.132446	1380.775024	304.319733	94.488388	1647.170166	425.483215	-154.244324	1126.537964	478.380310	298.730560	1133.605225	349.258484	-156.637817	872.581482	360.304230	319.551483	877.651855	343.265289	95.883194	1032.607056	-582.739136	170.489182	851.500183	-550.531494	-29.665680
331.061859	-1.341039	934.811279	368.223328	186.420502	930.865112	442.653046	-27.583015	494.917145	494.270813	178.965118	482.594971	485.608032	-23.945295	78.506180	557.207886	154.092758	94.789482	370.971619	-66.476723	1400.736206	417.743256	235.717850	1403.256714	322.594940	93.057907	1380.694214	304.306763	94.552231	1647.090820	428.473663	-154.346375	1126.999634	477.831024	299.287720	1133.503418	354.214600	-158.073410	872.479431	360.994965	319.947357	877.025940	343.383759	95.874870	1032.586426	-582.246887	170.960007	851.577332	-550.251953	-29.618639
331.692413	-1.459954	934.838623	368.107422	186.704483	930.795959	442.887756	-27.460117	494.867767	494.397705	179.213943	482.602631	485.542542	-23.919695	78.460213	557.293945	154.194748	94.775742	372.047546	-66.226036	1400.700317	417.083893	236.251617	1403.158569	322.616638	92.991364	1380.638550	304.292480	94.606705	1647.030273	431.484955	-154.453003	1127.521851	477.329376	300.067627	1133.449463	359.040344	-159.454926	872.458374	361.538055	320.385773	876.548157	343.639679	95.976830	1032.564697	-581.692871	171.354034	851.654541	-549.936890	-29.579996
332.055908	-1.732834	934.975098	367.870209	187.073669	930.806580	443.169617	-27.423134	494.852692	494.519592	179.530029	482.674774	485.530701	-23.918545	78.443283	557.463867	154.359222	94.802414	373.082275	-65.979279	1400.672119	416.386200	236.779388	1403.050415	322.627106	93.080673	1380.587769	304.227325	94.581841	1647.016846	434.471222	-154.505280	1128.019897	476.829559	300.863068	1133.487061	363.692963	-160.745193	872.496948	362.098755	320.828827	876.108276	343.743927	96.052422	1032.639893	-581.350342	171.423416	851.709900	-549.683960	-29.607046
332.407623	-1.850165	935.113403	367.363953	187.195480	930.826172	443.366974	-27.331741	494.819458	494.508240	179.715790	482.665375	485.476410	-23.892426	78.358505	557.480591	154.438904	94.755264	374.174072	-65.713966	1400.688232	415.691071	237.312164	1402.952026	322.734100	93.023888	1380.541626	304.425507	94.869164	1646.825073	437.397217	-154.474243	1128.500366	476.290375	301.591614	1133.496460	368.305969	-162.163757	872.678162	362.619659	321.331207	875.615723	343.727142	96.073647	1032.722046	-581.765320	170.449722	851.549988	-549.618042	-30.002991
333.050598	-1.783973	935.143311	366.808746	187.165176	930.814636	443.536316	-27.190413	494.776245	494.411926	179.851318	482.619293	485.437988	-23.867413	78.353027	557.528992	154.553986	94.769501	375.345581	-65.445427	1400.715332	414.983765	237.872635	1402.859619	322.864655	92.990402	1380.555176	304.323242	94.721916	1646.895020	440.316620	-154.443359	1129.015869	475.761200	302.421234	1133.518677	372.554779	-163.302750	872.777710	363.119049	321.839935	875.155701	343.793640	96.072159	1032.733276	-581.529663	170.341843	851.520081	-549.373779	-30.091208
333.859680	-1.696413	935.173950	366.514771	187.283676	930.760925	443.751953	-27.132294	494.734436	494.411560	180.124542	482.646851	485.380371	-23.886959	78.318962	557.189941	154.321335	94.628998	376.496490	-65.143471	1400.751831	414.259552	238.480133	1402.787231	323.128296	93.115471	1380.572998	304.353821	94.749390	1646.882568	443.139893	-154.363968	1129.540771	475.253876	303.358063	1133.576660	376.677582	-164.480103	872.987244	363.607239	322.361176	874.737610	344.015411	96.189476	1032.718994	-581.250671	170.258102	851.514954	-549.083008	-30.180788
334.657806	-1.736314	935.207214	366.253296	187.311554	930.681519	444.012787	-27.093197	494.708496	494.401398	180.419815	482.667419	485.345154	-23.872545	78.298874	557.310181	154.497620	94.643311	377.731415	-64.820038	1400.840088	413.692200	238.979111	1402.768921	323.234253	92.968971	1380.536011	304.407867	94.777412	1646.889160	445.965179	-154.256775	1130.085571	474.571198	304.008118	1133.553589	380.710907	-165.612091	873.269592	364.088684	322.929596	874.294067	344.240967	96.214157	1032.692261	-581.066223	170.282990	851.518494	-549.021301	-30.408337
335.376251	-1.961983	935.317627	366.198578	186.878036	930.491333	444.276001	-27.084793	494.715668	494.367340	180.679611	482.604431	485.296021	-23.871819	78.281342	557.369751	154.626007	94.669930	378.945496	-64.467949	1400.985352	413.068146	239.539917	1402.717163	323.423889	92.989891	1380.538574	304.478790	94.799500	1646.902710	448.699127	-154.088638	1130.638306	474.163513	305.322418	1133.775269	384.499054	-166.637634	873.583679	364.522675	323.457886	873.912476	344.508789	96.031914	1032.643188	-580.729553	170.040482	851.508423	-548.485779	-30.639517
335.921783	-1.954703	935.388062	365.521362	187.330170	930.546936	444.364197	-26.901501	494.631409	494.303375	180.918533	482.712097	485.162384	-23.837982	78.257195	557.406738	154.740295	94.678627	380.111603	-64.119843	1401.080811	412.386230	240.076080	1402.650879	323.632050	92.975731	1380.557983	304.578003	94.813095	1646.908325	451.392181	-153.818802	1131.182739	473.307251	305.697693	1133.626709	388.151947	-167.635391	873.932861	364.899689	324.039001	873.494385	344.466858	96.216782	1032.709229	-580.445923	169.949524	851.521790	-548.327148	-30.417976
336.596527	-2.047632	935.491699	365.114929	187.342957	930.467957	444.630188	-26.812138	494.622711	494.281494	181.172012	482.747375	485.109680	-23.828257	78.227112	557.510071	154.880096	94.714996	381.356598	-63.794231	1401.184692	411.608643	240.707825	1402.595581	323.923523	93.151146	1380.662231	304.719421	94.832527	1646.916016	454.039703	-153.565170	1131.735962	472.606232	306.453033	1133.630493	391.693237	-168.478638	874.386108	365.224762	324.615204	873.116333	344.603882	96.234741	1032.719727	-580.181213	169.816132	851.537476	-548.044128	-30.524679
337.245300	-2.282547	935.613953	364.934113	186.992401	930.314941	444.893097	-26.746384	494.607147	494.163177	181.346985	482.690491	485.102997	-23.824215	78.164047	557.593689	155.011108	94.748047	382.595520	-63.405926	1401.307373	410.970978	241.267883	1402.562378	324.072479	93.069183	1380.640503	304.887543	94.962845	1646.947998	456.583344	-153.200073	1132.162598	472.172272	307.768921	1133.871094	394.805908	-169.453583	874.687866	365.503235	325.163696	872.764709	344.834473	96.062225	1032.699707	-579.914856	169.708313	851.571594	-547.743347	-30.639355
337.900482	-2.531099	935.723816	364.558014	186.952225	930.232849	444.908234	-26.061150	494.511932	494.083832	181.574524	482.716797	484.841919	-23.734629	78.068336	557.635437	155.104004	94.752945	383.850403	-63.008320	1401.421631	410.319489	241.843491	1402.525024	324.291901	93.098969	1380.672607	305.095642	94.969604	1646.963379	459.011475	-152.824570	1132.609985	471.183594	308.072327	1133.657471	397.854462	-170.414246	875.019531	365.598541	325.746338	872.467712	344.975616	95.980461	1032.711426	-579.644409	169.599640	851.620483	-547.401978	-30.758869
338.537018	-2.639542	935.814819	364.138855	186.963120	930.146973	445.293610	-26.516638	494.557251	493.968689	181.720886	482.731110	484.966522	-23.761459	78.077232	557.758545	155.248322	94.786354	385.098328	-62.594379	1401.528076	409.658539	242.388321	1402.436646	324.528839	93.109497	1380.703003	305.318390	94.956665	1646.996582	461.430664	-152.493958	1133.051270	470.773895	309.469513	1133.863647	400.947632	-171.229767	875.425232	365.879974	326.277588	872.124756	345.095184	95.986046	1032.712524	-579.332520	169.497604	851.681396	-547.002441	-30.867083
339.174347	-2.684907	935.930481	363.563904	187.066376	930.143127	445.474915	-26.396553	494.517700	493.843750	181.959351	482.779022	484.873535	-23.719412	78.011017	557.756531	155.286057	94.772346	386.312866	-62.170235	1401.657471	408.970306	242.940948	1402.347412	324.850708	93.261459	1380.781860	305.551758	94.965942	1647.010010	463.681152	-151.983734	1133.396240	469.839142	309.808960	1133.685059	403.484955	-171.966995	875.783813	365.967682	326.864258	871.777161	345.148407	96.032120	1032.769165	-578.971863	169.350388	851.756531	-546.407898	-31.028154
339.917114	-2.895950	936.063477	363.270966	186.918289	930.019897	445.615265	-26.263330	494.467987	493.800903	182.192535	482.800049	484.775787	-23.704329	77.995377	557.841125	155.427414	94.815590	387.554108	-61.723778	1401.761841	408.317902	243.522034	1402.283081	325.133545	93.316544	1380.823486	305.822113	94.962547	1647.023438	465.980286	-151.660858	1133.860474	469.303894	311.246613	1133.876343	405.858582	-172.212509	876.230225	365.981750	327.465912	871.481750	345.353638	95.954216	1032.768799	-578.543335	169.196182	851.844788	-545.723633	-31.130632
340.570984	-3.070317	936.161804	362.821136	186.919144	929.937256	445.809937	-26.169735	494.473816	493.706726	182.409317	482.794678	484.673096	-23.671623	77.989548	557.915466	155.572540	94.882713	388.782959	-61.241150	1401.871582	407.621033	244.065811	1402.169800	325.515259	93.201012	1380.836914	306.106415	94.960373	1647.052368	467.976685	-151.088837	1134.138062	468.583221	312.192474	1133.844116	408.191986	-172.731262	876.567505	365.860962	328.007019	871.180420	345.465210	95.921387	1032.775146	-578.191895	169.099167	851.972046	-545.259094	-31.145979
341.301422	-3.214533	936.226318	362.399048	186.904861	929.892822	446.015991	-26.023966	494.432251	493.554901	182.515381	482.815918	484.590271	-23.644491	77.934761	557.931152	155.639694	94.897270	390.066498	-60.807713	1401.963623	406.990295	244.647339	1402.068970	325.830383	93.249825	1380.837646	306.397064	94.943069	1647.065063	470.018768	-150.568680	1134.421997	467.802185	313.167908	1133.787964	410.517822	-173.222107	876.833008	365.687195	328.564301	870.903625	345.634705	95.857117	1032.785522	-577.896790	169.195328	852.102966	-545.426636	-31.145672
342.011749	-3.373471	936.329590	361.959534	186.881485	929.753845	446.193146	-25.918913	494.364014	493.367462	182.607529	482.768982	484.532684	-23.655991	77.888069	557.935486	155.682648	94.921494	391.317780	-60.328789	1402.051758	406.327698	245.194931	1401.924194	326.120483	93.322250	1380.865967	306.741486	94.934982	1647.066650	471.938538	-150.000595	1134.665283	466.792114	313.615356	1133.536499	412.272400	-173.589447	877.184814	365.409485	329.134247	870.588318	345.777557	95.851608	1032.764648	-577.329163	169.280075	852.210449	-545.062012	-31.075666
342.744019	-3.464974	936.451233	361.512054	186.842484	929.683228	446.397827	-25.861763	494.307434	493.301147	182.884995	482.806702	484.473907	-23.642073	77.844612	557.949829	155.738937	94.949821	392.575287	-59.835526	1402.150269	405.695282	245.742355	1401.788208	326.433502	93.369797	1380.913452	307.130615	94.949730	1647.077026	473.804291	-149.409393	1134.886108	466.210754	315.035614	1133.683228	414.255096	-173.868713	877.428772	365.109039	329.628601	870.353882	345.948547	95.844635	1032.789551	-577.087769	169.167496	852.311829	-544.763428	-31.080635
343.505066	-3.658631	936.543274	361.092560	186.793747	929.587891	446.592957	-25.799873	494.254578	493.098633	183.081757	482.781830	484.362030	-23.612818	77.797386	558.002075	155.896027	94.986137	393.851105	-59.408447	1402.239502	405.143799	246.253479	1401.681885	326.603943	93.535286	1380.920654	307.527893	94.923904	1647.101074	475.475861	-148.651749	1134.964722	465.186584	315.503357	1133.386230	415.663269	-174.126389	877.713440	364.568787	330.162384	870.132324	346.120941	95.779869	1032.785645	-576.817688	168.894409	852.251404	-544.454407	-31.189299
344.231812	-3.801997	936.684265	360.652100	186.688171	929.535950	446.732025	-25.659971	494.228333	492.950287	183.235092	482.756317	484.280426	-23.596716	77.765388	558.016357	155.965866	95.019363	395.039856	-58.915394	1402.326660	404.557465	246.754272	1401.565796	326.858856	93.627144	1380.962891	307.943542	94.907852	1647.117432	477.070129	-147.945480	1135.071777	464.552185	316.907867	1133.448608	417.028046	-174.173294	877.959656	364.084534	330.647644	869.914001	346.260071	95.717957	1032.827271	-576.584290	168.827362	852.371582	-544.124207	-31.216623
344.912231	-3.962193	936.775757	360.246796	186.609985	929.431274	446.936371	-25.590620	494.252930	492.870148	183.519897	482.804688	484.164612	-23.581442	77.759377	558.057983	156.111237	95.049965	396.275726	-58.432220	1402.416748	403.995575	247.323410	1401.416016	327.177307	93.722382	1381.010498	308.387604	94.860016	1647.145264	478.649017	-147.297455	1135.241577	463.709045	317.842133	1133.385376	418.548004	-174.166779	878.118896	363.492432	331.122498	869.699524	346.443573	95.660660	1032.820801	-576.265564	168.700195	852.602356	-543.609253	-31.204216
345.649475	-4.096652	936.852844	359.747284	186.563782	929.317444	447.154053	-25.482359	494.207001	492.748810	183.639862	482.840759	484.070282	-23.576765	77.723839	558.052124	156.185211	95.068245	397.510559	-57.942131	1402.524536	403.520355	247.853241	1401.272827	327.498230	93.810410	1381.036987	308.808167	94.824722	1647.163574	480.052155	-146.545700	1135.261475	462.809631	318.744507	1133.243652	419.403168	-174.061646	878.367371	362.627777	331.619110	869.553223	346.630249	95.623405	1032.804321	-575.758545	168.272018	852.920837	-542.892517	-31.069300
346.342651	-4.187075	936.934998	359.275848	186.540359	929.254700	447.309601	-25.326805	494.163330	492.635468	183.840302	482.888733	483.896027	-23.531689	77.687553	558.086060	156.301926	95.140961	398.664886	-57.353237	1402.625610	403.066528	248.401169	1401.162476	327.888397	93.901588	1381.079468	309.281464	94.694214	1647.171631	481.344452	-145.791687	1135.316528	461.924988	319.604492	1133.096436	420.247925	-173.878372	878.567017	361.844208	332.058777	869.366028	346.765533	95.601997	1032.813843	-574.981812	167.624146	853.261230	-542.063110	-30.860252
347.102814	-4.425738	937.059692	358.924561	186.492538	929.190735	447.678101	-25.389137	494.145752	492.561981	183.974884	482.910767	483.889404	-23.554705	77.652107	558.137451	156.382889	95.183182	399.804962	-56.840656	1402.766113	402.565674	248.960831	1401.038208	328.239349	94.028824	1381.109863	309.815643	94.523109	1647.158569	482.526764	-145.038635	1135.351563	461.064545	320.461731	1132.945557	420.995941	-173.590973	878.809753	361.059357	332.413086	869.162537	346.991699	95.516304	1032.843018	-574.190491	166.928085	853.535950	-541.317261	-30.679726
348.132080	-4.050969	936.908691	358.605347	186.526199	929.105774	447.922821	-25.244249	494.054230	492.515045	184.168640	482.974884	483.763977	-23.551130	77.575500	558.235291	156.559265	95.226425	400.998810	-56.223316	1402.867188	402.143646	249.556442	1400.889038	328.762360	94.116943	1381.147339	310.314789	94.439369	1647.162842	483.608093	-144.244446	1135.383301	460.094452	321.299469	1132.734863	421.512024	-173.251190	878.958740	360.050354	332.818054	869.016479	347.277588	95.655121	1032.723755	-573.566711	166.442169	853.690613	-541.262756	-30.519369
348.843140	-4.204611	937.005737	358.219330	186.385208	929.018127	448.298035	-25.228590	494.023743	492.452423	184.303833	482.975403	483.746857	-23.587198	77.541199	558.260986	156.627609	95.266151	402.095306	-55.637074	1402.988770	401.738495	250.121002	1400.742920	329.120575	94.321007	1381.202759	310.861084	94.331047	1647.185547	484.540710	-143.516449	1135.387817	458.979187	321.577698	1132.377441	421.897369	-172.816086	879.127625	358.978180	333.153320	868.808044	347.469482	95.567558	1032.727539	-572.810120	165.871811	853.722473	-540.769043	-30.382242
349.530457	-4.396815	937.111450	357.835938	186.294830	928.938721	448.685760	-25.189022	494.025604	492.457092	184.537643	483.066345	483.737274	-23.607779	77.468155	558.576843	156.991516	95.370903	403.295105	-55.027920	1403.183105	401.380096	250.705673	1400.601563	329.395447	94.418625	1381.287354	311.493500	94.164673	1647.204102	485.412628	-142.742661	1135.402832	458.211639	322.825470	1132.288452	422.182495	-172.390549	879.290283	357.772156	333.466675	868.664185	347.652374	95.485283	1032.739990	-572.400391	165.615082	853.681824	-540.358032	-30.314659
350.234772	-4.515446	937.257202	357.440521	186.195145	928.891235	448.938446	-25.079632	494.027954	492.460785	184.768127	483.141449	483.660248	-23.627405	77.415131	558.572937	157.058426	95.421310	404.449158	-54.452641	1403.364868	400.992432	251.262405	1400.446289	329.861328	94.871765	1381.413696	311.999939	94.061592	1647.221558	486.121826	-141.928009	1135.426270	457.234680	323.579315	1132.041138	422.250214	-171.897018	879.471924	356.465729	333.808624	868.534668	347.816711	95.441452	1032.786621	-572.829102	166.095749	853.627991	-540.925964	-30.679529
351.004700	-4.596242	937.364563	357.105499	186.122375	928.817322	449.319916	-25.039099	494.024475	492.472229	184.944885	483.203522	483.630524	-23.658262	77.412140	558.628845	157.194748	95.467529	405.557190	-53.823612	1403.580688	400.607544	251.860519	1400.277832	330.298615	95.164482	1381.572021	312.590088	93.912605	1647.271973	486.761688	-141.109879	1135.463501	456.224213	324.324738	1131.838257	422.139343	-171.356613	879.702209	355.098877	334.051727	868.392517	348.031006	95.424332	1032.800415	-573.603577	166.837173	853.553772	-541.029663	-30.962177
351.716583	-4.711892	937.488953	356.813507	186.075394	928.752380	449.712402	-24.961540	494.052948	492.520447	185.139297	483.260864	483.550690	-23.643515	77.361137	558.594971	157.222763	95.449753	406.701233	-53.161373	1403.804932	400.231628	252.421692	1400.141235	330.766846	95.411011	1381.728027	313.247437	93.695625	1647.324707	487.259155	-140.229294	1135.443115	455.161469	325.063599	1131.501953	421.872528	-170.801834	879.935608	353.673309	334.298096	868.261047	348.243805	95.408394	1032.827271	-574.884949	167.987595	853.499084	-541.165833	-31.384722
352.382446	-4.870517	937.607239	356.509766	185.951767	928.701111	450.022095	-24.825956	494.017212	492.555389	185.268967	483.324219	483.455200	-23.661152	77.312531	558.697021	157.377869	95.485893	407.835449	-52.509869	1404.001709	399.856567	253.060226	1399.969849	331.220337	95.626198	1381.843628	313.834595	93.497856	1647.345581	487.720337	-139.347900	1135.448242	454.139771	325.774139	1131.191406	421.470062	-170.180161	880.168030	352.091095	334.455780	868.123108	348.414307	95.324463	1032.857422	-576.600159	169.486542	853.485413	-541.454895	-31.833004
353.174072	-5.096086	937.728333	356.270081	185.847885	928.621338	450.393066	-24.856297	494.051605	492.663666	185.446884	483.389465	483.318665	-23.887909	77.255287	558.679016	157.380463	95.444267	408.993500	-51.839104	1404.240234	399.526276	253.663605	1399.780396	331.674408	95.915298	1381.952271	314.426605	93.307426	1647.403198	488.087830	-138.428741	1135.414673	452.861603	326.029510	1130.726074	420.921478	-169.518356	880.393188	350.484894	334.623352	867.953308	348.660187	95.229248	1032.872925	-578.585632	171.205399	853.516541	-541.824402	-32.365612
353.909851	-5.137290	937.819214	356.028259	185.750412	928.557861	450.715698	-24.785532	494.001282	492.734833	185.537415	483.426025	483.247711	-23.910276	77.200409	558.721802	157.474350	95.453445	410.141602	-51.143169	1404.474365	399.165009	254.275818	1399.577759	332.032959	96.186256	1382.041138	314.941589	93.137077	1647.529419	488.338013	-137.413651	1135.296021	451.904266	327.212219	1130.503296	420.074982	-168.878922	880.673645	348.850952	334.709534	867.804688	348.893616	95.210899	1032.883301	-580.619507	172.957809	853.590271	-542.131653	-32.844799
354.633759	-5.261830	937.911438	355.823395	185.626083	928.472778	451.075470	-24.691940	493.941833	492.851990	185.610275	483.445343	483.239410	-23.907265	77.154541	558.835693	157.566711	95.443001	411.318726	-50.416229	1404.700195	398.820068	254.885910	1399.367920	332.467377	96.459244	1382.141479	315.595093	92.695816	1647.489136	488.613922	-136.475388	1135.194946	450.636383	327.511963	1130.036621	419.277924	-168.115631	880.889343	347.123352	334.735229	867.607788	349.128448	95.149414	1032.882202	-582.578979	174.639618	853.706909	-542.474487	-33.272861
355.049255	-5.859478	938.269470	355.516907	185.359863	928.393127	451.445618	-24.627201	493.972839	492.909180	185.614624	483.416351	483.213867	-23.962029	77.121880	558.838806	157.546661	95.392715	412.448181	-49.712318	1404.915283	398.471985	255.504944	1399.174316	332.896637	96.750923	1382.228271	316.149353	92.475723	1647.561401	488.839447	-135.555435	1135.121094	449.591125	328.615906	1129.792236	418.285889	-167.250122	881.129272	345.341339	334.688080	867.501282	349.263611	94.913582	1033.016357	-584.329468	176.148834	853.842468	-542.860779	-33.606510
355.646179	-6.151953	938.488037	355.332794	185.149124	928.328735	451.765106	-24.561665	493.967896	493.047516	185.625702	483.403229	483.160980	-23.973616	77.072906	558.861084	157.573685	95.301498	413.559296	-48.986530	1405.149536	398.109528	256.101898	1398.994263	333.266449	97.020859	1382.318237	316.768707	92.207809	1647.579346	489.037659	-134.654251	1135.036987	448.438202	329.283722	1129.391235	417.365143	-166.343491	881.307190	343.544189	334.585999	867.375732	349.476868	94.782333	1033.087524	-585.750122	177.361099	853.981384	-543.177368	-33.887012
356.605774	-6.120946	938.517822	355.321869	185.095856	928.237000	452.151550	-24.508213	493.917633	493.251099	185.756699	483.424561	483.122131	-23.967381	77.039337	558.958008	157.625412	95.266670	414.714294	-48.233696	1405.375977	397.764038	256.774902	1398.774048	333.492493	97.198990	1382.414429	317.376312	91.951256	1647.614746	489.062622	-133.597610	1134.850586	447.180115	329.942688	1129.063599	416.010712	-165.452072	881.606323	341.705292	334.458893	867.246033	349.872833	94.805504	1033.049927	-586.855957	178.278427	854.092651	-543.479858	-34.075237
357.389587	-6.222070	938.650085	355.239380	184.952499	928.154419	452.305878	-23.899187	493.871735	493.400879	185.769592	483.395752	482.932770	-23.965363	76.936905	559.050903	157.699677	95.192757	415.776855	-47.539791	1405.605103	397.392242	257.357056	1398.602295	334.157318	97.517448	1382.516113	317.986084	91.712372	1647.633057	489.018646	-132.213242	1134.640625	445.926117	330.625793	1128.685425	415.062073	-164.404373	881.755920	339.830170	334.269531	867.159973	350.198364	94.768204	1033.068726	-587.790161	179.010529	854.132690	-543.945251	-34.214531
358.177155	-6.335360	938.807007	355.223969	184.793991	928.051880	452.921692	-24.472996	493.930389	493.580627	185.773605	483.366089	483.103638	-24.021431	76.988892	559.070801	157.690186	95.121201	416.862518	-46.804798	1405.821899	397.053528	257.955078	1398.463501	334.569580	97.816414	1382.622314	318.574432	91.508911	1647.668701	489.074097	-131.723328	1134.551636	444.664459	331.248871	1128.369141	413.331116	-163.456955	882.095154	337.953491	334.070343	867.071350	350.532379	94.741867	1033.086670	-588.721863	179.673401	854.048462	-544.436523	-34.392445
358.988617	-6.397406	938.930969	355.209503	184.662430	927.970581	453.231903	-24.394461	493.871979	493.745239	185.746231	483.333740	483.051666	-24.050011	76.954254	559.139343	157.716675	95.060471	417.921021	-46.112206	1406.016846	396.714905	258.521698	1398.353760	334.869598	98.222610	1382.687500	319.164581	91.280373	1647.692017	489.015564	-130.761200	1134.388306	443.372101	331.835785	1128.039917	411.936707	-162.408585	882.332031	336.121368	333.876251	866.999451	350.885803	94.726143	1033.100708	-589.721436	180.235550	853.891052	-545.063354	-34.566830
359.843201	-6.460491	939.053345	355.239349	184.564056	927.896484	453.567108	-24.372751	493.833191	493.968262	185.743698	483.323486	483.040314	-24.065350	76.956886	559.197937	157.741409	94.971321	418.966431	-45.418861	1406.204224	396.407135	259.085938	1398.236328	335.238831	98.515869	1382.754883	319.725067	91.098328	1647.688965	488.893707	-129.804993	1134.185059	442.044891	332.455017	1127.746826	410.349091	-161.307831	882.567261	334.139893	333.612640	866.989441	351.273163	94.720352	1033.117188	-590.823608	180.799332	853.752258	-545.588257	-34.782780
360.652496	-6.499880	939.154663	355.346222	184.438370	927.834595	453.842041	-24.328733	493.796936	493.636078	184.607407	483.059174	482.960266	-24.088232	76.940071	558.858093	157.357819	94.841576	419.941193	-44.755608	1406.396729	396.084412	259.634644	1398.130859	335.609772	98.827248	1382.836914	320.360504	90.894379	1647.674316	488.697662	-128.796783	1133.972046	440.666779	333.006073	1127.461914	408.583008	-160.199860	882.868347	331.853821	333.130981	867.048279	351.668457	94.700287	1033.129272	-590.131836	179.524277	853.772400	-545.915344	-34.630474
361.496826	-6.546135	939.290161	355.429565	184.365967	927.786804	454.108337	-24.272394	493.778534	494.488037	185.654190	483.309448	482.954132	-24.115587	76.889168	559.290527	157.730194	94.863220	420.905701	-44.047375	1406.547729	395.725220	260.196289	1398.046997	335.994873	99.110519	1382.864380	320.856354	90.743156	1647.664063	488.489624	-127.852066	1133.759521	439.339203	333.572327	1127.127563	406.776794	-159.028976	883.142090	329.846313	332.669250	866.991577	352.085602	94.710251	1033.166260	-586.756409	175.585861	853.958740	-545.592834	-33.734943
362.344910	-6.616343	939.386963	355.553284	184.264923	927.726868	454.427155	-24.248386	493.745850	494.879456	185.904602	483.366119	482.903839	-24.123951	76.863487	559.414978	157.823380	94.789284	421.795715	-43.367161	1406.696045	395.430573	260.741913	1397.957397	336.350250	99.383698	1382.894897	321.445587	90.572502	1647.622192	488.320374	-126.883484	1133.537720	438.075714	334.093750	1126.849731	405.125488	-157.781036	883.350830	327.924133	332.249725	866.953735	352.511353	94.680595	1033.177490	-582.476685	170.756165	854.232239	-545.673645	-32.750973
363.112396	-6.655522	939.528748	355.683105	184.163864	927.660828	454.636658	-24.152679	493.714844	495.195526	186.042389	483.357117	482.857330	-24.138189	76.826714	559.586975	157.917709	94.748566	422.671844	-42.652416	1406.796143	395.110748	261.284821	1397.853516	336.714752	99.693420	1382.924316	321.969543	90.453918	1647.580688	488.033264	-125.869308	1133.272217	436.759613	334.553345	1126.619385	403.104767	-156.578400	883.666565	325.933197	331.750549	866.997314	352.927216	94.697662	1033.208130	-579.123596	166.911057	854.408203	-545.561157	-31.852001
363.962921	-6.725980	939.651672	355.862457	184.066528	927.595276	454.895996	-24.083839	493.652588	495.553650	186.132370	483.366516	482.803406	-24.159639	76.823112	559.679443	157.955688	94.662430	423.550781	-42.000820	1406.959717	394.803436	261.807861	1397.777466	337.052216	99.983231	1382.967163	322.476868	90.338608	1647.548828	487.777496	-124.919243	1133.052856	435.455200	335.006409	1126.364502	401.214294	-155.276688	883.985657	323.933655	331.158844	867.040466	353.391327	94.687592	1033.229004	-578.247803	165.529343	854.385864	-545.805664	-31.515339
364.823303	-6.748714	939.764404	356.066315	183.939484	927.518433	455.323425	-24.074604	493.676544	495.883026	186.212830	483.332825	482.856506	-24.166840	76.798126	559.830322	158.087646	94.591705	424.377167	-41.335377	1407.088257	394.517883	262.325470	1397.710815	337.382813	100.258438	1383.022827	322.957336	90.209251	1647.468628	487.550354	-123.992508	1132.827515	434.206360	335.448944	1126.044067	399.387085	-153.885925	884.255249	322.037384	330.545105	867.086182	353.864166	94.689285	1033.238403	-579.127991	165.873917	854.145081	-546.097595	-31.545818
365.634949	-6.782142	939.929626	356.266815	183.844986	927.485718	455.842926	-24.145763	493.711365	496.191254	186.271729	483.332001	482.924744	-24.188614	76.810593	559.919922	158.094559	94.517807	425.227356	-40.667179	1407.217529	394.231689	262.796051	1397.625244	337.710724	100.554482	1383.061157	323.395416	90.160080	1647.422485	487.281738	-123.027611	1132.594238	432.909210	335.882874	1125.815552	397.432861	-152.483032	884.600403	319.869965	329.891846	867.262207	354.326752	94.706940	1033.296753	-579.958923	166.216202	853.772461	-546.572327	-31.702042
366.438080	-6.769831	940.059204	356.473816	183.749329	927.441040	455.964355	-23.919104	493.607269	495.927856	185.071335	483.072174	482.806671	-24.170712	76.772316	559.567871	157.665436	94.324944	425.998444	-40.016918	1407.357422	394.001648	263.297150	1397.556519	337.871338	100.689522	1383.100342	323.798706	90.102158	1647.380127	487.013336	-122.009399	1132.395508	431.637634	336.258148	1125.556763	395.480225	-151.054443	884.950500	317.868011	329.221527	867.340759	354.787933	94.736351	1033.331787	-580.869751	166.794449	853.339539	-547.488464	-31.927979
367.252319	-6.735425	940.145752	356.719574	183.701935	927.381165	456.305908	-23.895359	493.604645	496.717102	186.312241	483.211090	482.807159	-24.170322	76.790916	560.034973	158.108856	94.265884	426.786926	-39.389648	1407.529053	393.718750	263.762543	1397.498413	338.201324	100.966026	1383.120728	324.134460	90.134399	1647.270020	486.743896	-121.071518	1132.187988	430.359009	336.688843	1125.309326	393.472198	-149.626282	885.331421	315.974854	328.421143	867.445801	355.253235	94.785088	1033.337402	-581.769897	167.273865	852.918457	-548.500916	-32.184414
368.233337	-6.911768	940.291626	357.376373	183.334946	927.133423	457.166809	-24.217138	493.724121	497.012207	186.427063	483.150146	483.091034	-24.230473	76.844322	560.165833	158.195862	94.168541	427.527008	-38.823730	1407.652832	393.473480	264.179230	1397.448730	338.445129	101.286583	1383.144165	324.468018	90.153519	1647.193237	486.543030	-120.169250	1131.978027	429.134613	337.096680	1125.096802	391.786438	-148.197296	885.699768	313.987823	327.699860	867.578430	355.945251	94.705605	1033.265381	-582.482788	167.472855	852.558838	-549.316101	-32.370544
368.966003	-6.886162	940.423828	357.486267	183.503906	927.096924	457.446686	-24.113195	493.736115	497.277740	186.509338	483.144623	483.080109	-24.202332	76.829018	560.249878	158.265686	94.077438	428.286713	-38.202003	1407.788940	393.222992	264.584320	1397.385620	338.899841	101.680290	1383.138672	324.776154	90.158615	1647.129272	486.289124	-119.076126	1131.744263	427.930389	337.491974	1124.879883	389.546875	-146.756744	886.179688	312.064453	326.823456	867.740051	356.356506	94.862823	1033.308594	-582.564758	167.455322	852.630798	-549.688843	-32.206200
369.643219	-6.710166	940.474304	357.431976	183.856979	927.159912	458.305634	-24.411144	493.851105	497.582001	186.704330	483.204010	483.381287	-24.255590	76.881943	560.221130	158.227356	93.982925	428.869141	-37.736271	1407.916626	392.983490	265.000824	1397.307129	339.264130	101.862823	1383.144287	325.054443	90.221802	1647.051392	486.040955	-118.058594	1131.548096	426.727753	337.866272	1124.634644	387.446991	-145.221405	886.570557	310.173767	325.988159	867.867737	356.668274	95.088562	1033.367920	-583.317139	167.759659	852.422241	-550.053040	-32.350021
370.389343	-6.619106	940.576904	357.459717	184.121796	927.246277	459.559418	-25.015392	494.000397	497.353333	185.872299	483.053040	483.872437	-23.942907	76.806900	559.926575	157.846390	93.845741	429.596130	-37.130917	1408.045166	392.801422	265.388123	1397.235352	339.523468	102.124146	1383.151611	325.305725	90.287041	1646.970581	485.861816	-117.090240	1131.325928	425.589935	338.198029	1124.391724	385.446136	-143.757462	886.998718	308.271240	325.078888	868.027466	357.050995	95.242958	1033.463623	-583.487732	167.583862	852.365662	-550.322021	-32.294960
371.193237	-6.550477	940.672607	357.947235	183.717056	927.264465	457.646240	-23.382284	493.497864	498.090424	186.959579	483.137268	482.570862	-23.747477	76.592865	560.262939	158.196762	93.830719	430.151215	-36.664455	1408.180908	392.596985	265.760101	1397.194336	339.801880	102.365173	1383.172241	325.512451	90.378983	1646.897217	485.630371	-116.068466	1131.153320	424.473022	338.510010	1124.193970	383.543335	-142.354736	887.477234	306.414825	324.166931	868.225342	357.636749	95.115562	1033.513794	-584.322205	167.663239	852.036133	-550.764160	-32.511951
371.963165	-6.461775	940.771851	358.290497	183.665771	927.233765	457.978546	-23.322058	493.486328	498.377991	187.136353	483.101959	482.609894	-23.766706	76.570992	560.638123	158.596237	93.786774	430.740570	-36.197109	1408.306274	392.463165	266.161407	1397.135010	339.886322	102.471329	1383.185181	325.691864	90.477425	1646.834106	485.419250	-115.061317	1130.970703	423.369232	338.758820	1123.954346	381.720795	-140.982651	887.977600	304.562073	323.238647	868.421021	358.140717	95.187248	1033.540894	-585.260010	167.356018	851.962524	-551.235779	-32.689888
372.694824	-6.397983	940.839233	358.625366	183.684875	927.215759	458.242676	-23.205631	493.506439	498.564911	187.204346	483.069336	482.550110	-23.759295	76.544983	560.354065	158.249603	93.678802	431.329651	-35.669422	1408.437500	392.293732	266.482269	1397.113892	340.294922	102.880745	1383.206055	325.787354	90.676537	1646.765015	485.293091	-114.190857	1130.843018	422.351440	338.986420	1123.754517	379.891266	-139.500580	888.540833	302.761322	322.256958	868.618774	358.614441	95.255554	1033.559570	-585.723999	167.126541	851.941650	-551.216248	-32.664047
373.451569	-6.292159	940.908081	358.935028	183.746994	927.205933	458.245880	-22.875847	493.414948	498.781525	186.922302	483.083771	482.396912	-23.719740	76.513664	560.309875	158.183243	93.603073	431.854034	-35.202335	1408.580078	392.185852	266.822968	1397.069214	340.517975	103.151970	1383.223999	325.899170	90.824089	1646.716919	485.219360	-113.941162	1130.910034	421.310974	339.203552	1123.520996	377.979675	-137.900589	889.083252	301.012756	321.272247	868.874756	359.102600	95.361877	1033.584351	-586.211060	167.072235	851.990417	-551.546997	-32.664516
374.189484	-6.156171	940.994568	359.254578	183.769821	927.199463	458.580078	-22.784004	493.420410	498.991547	186.988754	483.030151	482.434937	-23.714201	76.508781	560.442749	158.306580	93.533882	432.286072	-34.794308	1408.740967	392.082306	267.162903	1397.036865	340.706421	103.396667	1383.263062	325.994263	90.971954	1646.655762	485.052032	-113.042725	1130.848267	420.403809	339.366455	1123.311523	376.264771	-136.482635	889.639709	299.251221	320.213501	869.094971	359.596802	95.475250	1033.619629	-586.858032	167.110107	852.056335	-552.134583	-32.693050
374.825500	-6.039207	941.092102	359.528107	183.816971	927.224548	458.805176	-22.668308	493.425323	499.083435	186.941940	482.981079	482.407562	-23.691437	76.507072	560.458618	158.293961	93.483299	432.756592	-34.324081	1408.884888	392.044891	267.509613	1397.006836	340.764984	103.487785	1383.280518	326.075104	91.133469	1646.566040	484.891632	-112.227142	1130.752319	419.484222	339.520538	1123.110229	374.613647	-135.109802	890.181213	297.582336	319.041656	869.381042	360.033173	95.582451	1033.677979	-587.522400	167.196014	852.156128	-552.848755	-32.662262
375.516571	-5.956140	941.205750	359.871796	183.839279	927.227539	459.098785	-22.588493	493.429016	499.281799	187.541458	482.916168	482.410522	-23.686396	76.481880	560.666199	158.509354	93.487907	433.151794	-33.891762	1408.996826	391.968414	267.863922	1396.990479	340.966614	103.745163	1383.317383	326.091644	91.287880	1646.504639	484.780579	-111.473808	1130.677979	418.663361	339.620178	1122.976196	373.044739	-133.818512	890.776306	296.005066	317.984497	869.627625	360.501495	95.677704	1033.729858	-588.170105	167.255447	852.310547	-553.436218	-32.668526
376.229767	-5.761983	941.263367	360.241425	183.961594	927.264099	459.320526	-22.432455	493.402771	499.477875	187.677307	482.897278	482.401337	-23.692486	76.475426	560.675598	158.485138	93.427200	433.502930	-33.513763	1409.134888	391.930542	268.181519	1396.978149	341.194275	103.993652	1383.355591	326.125824	91.482117	1646.405273	484.693390	-110.728302	1130.640991	417.841309	339.684784	1122.784424	371.576080	-132.583420	891.337524	294.591492	317.129425	869.811707	360.971558	95.830177	1033.772217	-588.767761	167.296906	852.445129	-553.894043	-32.680008
376.879730	-5.621334	941.333191	360.574707	184.040619	927.279907	459.504028	-22.296904	493.346100	499.655273	187.846573	482.870819	482.353821	-23.680468	76.446419	560.697144	158.547409	93.376869	433.841858	-33.101837	1409.262695	391.909851	268.504059	1396.965942	341.389923	104.238129	1383.375244	326.131561	91.693451	1646.324951	484.646332	-110.056267	1130.649536	417.119843	339.773590	1122.624512	370.195587	-131.348206	891.898010	293.190247	316.122925	870.094971	361.414368	95.953850	1033.810547	-589.290771	167.238373	852.532166	-554.303772	-32.696945
377.564026	-5.523524	941.448181	360.931122	184.185730	927.320679	459.767517	-22.192471	493.357086	499.865967	188.030212	482.856598	482.387878	-23.677670	76.443130	560.734314	158.603683	93.342583	434.158264	-32.727158	1409.416748	391.902588	268.811218	1396.975586	341.574188	104.507828	1383.426147	326.155792	91.868820	1646.273682	484.606293	-109.413261	1130.660889	416.448792	339.796387	1122.485840	368.928802	-130.184601	892.452759	291.822998	315.131653	870.392090	361.901276	96.096695	1033.884521	-589.780151	167.224640	852.605652	-554.693237	-32.672264
378.171478	-5.362543	941.534302	361.285675	184.317017	927.355530	459.956879	-22.035416	493.314117	500.104645	188.178253	482.840393	482.334808	-23.674217	76.405533	561.047180	158.931534	93.330124	434.417175	-32.358978	1409.559937	391.875458	269.109619	1397.006958	341.756226	104.752159	1383.445190	326.132690	92.072327	1646.210449	484.526978	-108.723503	1130.681763	415.846161	339.810760	1122.374756	367.774628	-129.115524	892.990173	290.583160	314.044495	870.668030	362.337219	96.256676	1033.940674	-590.353210	167.130325	852.652405	-555.124390	-32.686096
378.747253	-5.111206	941.583740	361.612640	184.466263	927.399719	460.111542	-21.886993	493.302399	500.383759	188.435272	482.875824	482.321716	-23.662649	76.398521	561.182922	159.077469	93.306213	434.625641	-32.020687	1409.684204	391.853149	269.391998	1397.019897	341.921600	105.021133	1383.462646	326.099854	92.307541	1646.147705	484.468262	-108.144165	1130.709473	415.309723	339.850769	1122.274536	366.689575	-128.104675	893.491394	289.449432	313.038208	870.955078	362.741455	96.449173	1033.984497	-590.888062	167.137360	852.714294	-555.550781	-32.709827
379.304291	-4.891958	941.629456	361.960205	184.604767	927.441772	460.194611	-21.710711	493.272614	500.208588	187.896774	482.749451	482.244537	-23.653133	76.390297	560.981201	158.831879	93.200424	434.799652	-31.748947	1409.803101	391.859497	269.618622	1397.031128	342.219940	105.401627	1383.468384	326.042633	92.562454	1646.061523	484.417786	-107.595421	1130.750732	414.848328	339.822754	1122.186279	365.703033	-127.104752	893.991028	288.370575	311.986298	871.253052	363.156738	96.621071	1034.026123	-591.383972	167.110931	852.767151	-555.950745	-32.718815
379.854950	-4.693387	941.670105	362.308563	184.797516	927.451294	460.398163	-21.576765	493.252289	500.978516	188.986298	482.872040	482.255493	-23.621655	76.394409	561.339111	159.211700	93.216652	434.971924	-31.422779	1409.927124	391.867218	269.888519	1397.059570	342.375763	105.654297	1383.479614	326.021759	92.786148	1646.005371	484.392517	-107.158737	1130.771606	414.443390	339.791718	1122.069702	364.856598	-126.219391	894.396301	287.374481	310.947388	871.546326	363.560669	96.820786	1034.047485	-591.780151	167.074554	852.803894	-556.272095	-32.762939
380.393311	-4.522339	941.740173	362.698364	184.970169	927.469910	460.583282	-21.464844	493.242523	501.270081	189.209503	482.882813	482.258240	-23.608837	76.371658	561.426880	159.271103	93.189445	435.146393	-31.092262	1410.040649	391.895844	270.179779	1397.080200	342.346466	105.764824	1383.443237	325.923981	93.032623	1645.935547	484.463531	-106.936478	1130.860718	414.095764	339.821198	1121.998291	364.055389	-125.371109	894.818970	286.474121	309.911407	871.805298	363.972565	97.008461	1034.086792	-592.180054	167.012924	852.792969	-556.556274	-32.836121
380.903198	-4.330483	941.787354	363.084473	185.155716	927.482788	460.765686	-21.329823	493.220642	501.277649	189.087540	482.781036	482.263184	-23.605989	76.388046	561.392151	159.253052	93.116074	435.280701	-30.768091	1410.147583	391.930481	270.437439	1397.091064	342.480225	106.027832	1383.440552	325.842499	93.278275	1645.847900	484.441376	-106.641502	1130.921021	413.802551	339.847015	1121.896362	363.408966	-124.608047	895.164368	285.736328	308.956024	872.039246	364.365601	97.204926	1034.112061	-592.581543	166.918411	852.763428	-556.909912	-32.892628
381.378204	-4.143564	941.855347	363.451538	185.350372	927.503540	460.928680	-21.196390	493.213287	501.233490	188.949097	482.666656	482.293060	-23.600492	76.399872	561.344177	159.151215	93.102394	435.389313	-30.501431	1410.240845	391.942596	270.683929	1397.082275	342.579559	106.262794	1383.418579	325.754639	93.529976	1645.778320	484.409027	-106.331673	1130.982666	413.568726	339.852997	1121.825195	362.849579	-123.962723	895.480957	285.031403	307.978729	872.308533	364.753693	97.412498	1034.152710	-592.905273	166.917984	852.782471	-557.207947	-32.873604
381.800964	-3.924133	941.885803	363.806763	185.554520	927.528015	461.120819	-21.089340	493.227295	501.421661	189.087738	482.653015	482.313202	-23.591940	76.393051	561.362305	159.133499	93.017387	435.461243	-30.219267	1410.314209	391.967407	270.910858	1397.096191	342.680725	106.513313	1383.415771	325.701172	93.766342	1645.715942	484.364868	-106.061142	1131.035400	413.371399	339.875946	1121.740356	362.424530	-123.373680	895.754150	284.420929	306.992218	872.583374	365.098297	97.620811	1034.177002	-593.239868	166.820465	852.765381	-557.482239	-32.911995
382.156067	-3.685904	941.915833	364.106873	185.718689	927.563843	461.201965	-20.920670	493.191101	501.585724	189.105927	482.606354	482.324310	-23.546196	76.375381	561.427002	159.143707	93.008621	435.497406	-30.001207	1410.386230	391.979095	271.117249	1397.110596	342.940613	106.884277	1383.429321	325.615021	93.990540	1645.652100	484.286316	-105.799995	1131.082886	413.243835	339.897797	1121.684937	362.102081	-122.904366	895.966675	283.952301	306.077911	872.786682	365.406586	97.817436	1034.208740	-593.520081	166.822083	852.785767	-557.722717	-32.940479
382.518799	-3.449714	941.937805	364.402924	185.975159	927.598694	461.277588	-20.766830	493.181488	501.765625	189.266083	482.582916	482.273529	-23.548166	76.347969	561.516968	159.184921	92.967339	435.492126	-29.738180	1410.442993	392.033813	271.359283	1397.121460	343.019806	107.117073	1383.425049	325.519043	94.216484	1645.592773	484.188904	-105.580238	1131.151123	413.171539	339.901611	1121.603394	361.894287	-122.485443	896.129089	283.533936	305.160858	873.076355	365.688202	98.048759	1034.234497	-593.869141	166.726852	852.759277	-558.006226	-32.973427
382.823730	-3.233157	941.965576	364.703613	186.183853	927.601990	461.292877	-20.582531	493.139709	501.979584	189.309418	482.569794	482.235352	-23.526814	76.317780	561.524597	159.179138	92.922279	435.514404	-29.512272	1410.493286	392.073669	271.592499	1397.136230	343.115417	107.369362	1383.414551	325.374817	94.487038	1645.524658	484.103485	-105.403687	1131.224365	413.121704	339.905701	1121.534912	361.814026	-122.187645	896.233826	283.234375	304.348175	873.286377	365.950043	98.270157	1034.246216	-593.569397	167.634079	852.842468	-558.087341	-32.747112
383.136414	-3.041572	942.001770	365.012573	186.422699	927.618408	460.558350	-19.962732	492.961517	502.187836	189.380341	482.504913	481.784912	-23.479137	76.230293	561.448608	159.044189	92.758484	435.509857	-29.263378	1410.565186	392.143768	271.833405	1397.163330	343.186371	107.634224	1383.406982	325.226990	94.747810	1645.459229	484.070770	-105.284325	1131.310547	413.167786	339.900421	1121.475220	361.816589	-122.002594	896.300598	282.964233	303.607483	873.511292	366.218048	98.489532	1034.268921	-594.023865	167.451553	852.770081	-558.373657	-32.819431
383.374634	-2.832231	942.036987	365.293640	186.664032	927.633179	460.604889	-19.799192	492.964325	502.352478	189.437943	482.456207	481.728546	-23.445404	76.220512	561.623108	159.235062	92.839836	435.551453	-29.022604	1410.660522	392.297302	272.081787	1397.152344	343.315582	107.894684	1383.393677	325.098053	94.985458	1645.408081	484.047058	-105.216667	1131.423828	413.273987	339.832703	1121.418091	361.944061	-121.849976	896.351624	282.750885	302.945831	873.717468	366.446411	98.723030	1034.290771	-594.572632	167.095825	852.707642	-558.639099	-32.944645
383.603302	-2.588341	942.077881	365.548767	186.825241	927.657593	460.727478	-19.653912	492.989166	502.580505	189.625977	482.413147	481.731537	-23.438799	76.265358	561.661804	159.270813	92.785950	435.505890	-28.782497	1410.716797	392.373383	272.313660	1397.177856	343.357361	108.156914	1383.383545	325.021606	95.155991	1645.358398	484.048248	-105.183365	1131.555298	413.441772	339.784058	1121.417358	362.196686	-121.778778	896.364563	282.669037	302.372711	873.882141	366.654694	98.934830	1034.320190	-595.116638	166.666229	852.668701	-558.901306	-33.073788
383.760986	-2.313428	942.114319	365.760742	187.064575	927.702332	460.782257	-19.471964	493.033203	502.731781	189.695236	482.399048	481.683228	-23.437742	76.289116	561.538147	159.106735	92.677971	435.365112	-28.562677	1410.772949	392.395691	272.543091	1397.189087	343.317535	108.381538	1383.396851	324.848785	95.416115	1645.305054	484.055786	-105.161171	1131.717041	413.674438	339.688446	1121.427490	362.537964	-121.768654	896.344543	282.636139	301.919769	874.074524	366.809357	99.188156	1034.358643	-595.607849	166.263290	852.615784	-559.182434	-33.185253
383.942413	-2.088709	942.146423	366.023895	187.305313	927.734924	460.898773	-19.315502	493.042084	502.512573	189.109375	482.273376	481.667297	-23.421858	76.318634	561.290405	158.821335	92.627350	435.297394	-28.356464	1410.853516	392.512054	272.760925	1397.222778	343.325500	108.657059	1383.418213	324.744904	95.622406	1645.274170	484.072083	-105.183197	1131.875977	413.964661	339.669189	1121.418945	362.969269	-121.812759	896.295776	282.681854	301.479218	874.258850	366.995270	99.419792	1034.388062	-595.973877	166.057068	852.591248	-559.412964	-33.225861
384.065521	-1.857325	942.166809	366.277588	187.560303	927.756042	461.056488	-19.184189	493.077179	503.099731	190.027832	482.367493	481.667786	-23.393618	76.314209	561.764404	159.340851	92.757271	435.215302	-28.150209	1410.910522	392.658173	273.039612	1397.265625	343.177460	108.762856	1383.417114	324.592102	95.851227	1645.230713	484.089966	-105.236298	1132.041138	414.281738	339.675323	1121.449829	363.530060	-121.897827	896.217346	282.856903	301.108490	874.409973	367.158722	99.664742	1034.406738	-595.859253	166.469101	852.526062	-559.539734	-33.143867
[truncated: 229 more rows]
[truncated: 40 more columns]
