# Supplementary material for: A dyadic stimulus set of audiovisual affective displays for the study of multisensory, emotional, social interactions
Source: Behav Res Methods. 2015 Nov 5;48(4):1285–95. doi: 10.3758/s13428-015-0654-4 (PMC5101291; doi:10.3758/s13428-015-0654-4)
Supplement: Supplementary file 1 — (ZIP 270 MB) [file 13428_2015_654_MOESM1_ESM.zip › supplementary_material_2_stimuli_set_files/C/C04.txt]

404.994049	2.119792	938.981079	434.315063	190.580887	932.964294	511.237610	-12.120286	495.416565	551.005493	182.833267	482.206177	537.141235	-2.307625	77.996567	595.486755	157.444321	91.534317	455.564545	-51.292915	1407.850952	492.004944	251.590118	1403.510254	401.823151	106.359047	1386.246094	394.455200	114.050407	1653.474365	496.623871	-140.959427	1130.751587	540.515076	316.887177	1131.943604	398.509155	-137.372757	884.220520	423.129700	318.917847	874.769226	413.620575	100.473152	1035.705322	-623.286499	175.022049	855.134949	-599.265991	-24.801823
404.923340	2.145507	938.993774	434.270874	190.606110	932.961243	511.218231	-12.118604	495.421326	551.001465	182.821167	482.193512	537.132690	-2.309325	77.984489	595.451111	157.430267	91.529221	455.501617	-51.279968	1407.854370	491.967010	251.585175	1403.486816	401.789703	106.360321	1386.245605	394.387848	114.058731	1653.470093	496.576691	-140.945511	1130.740112	540.478149	316.878571	1131.941406	398.445435	-137.325424	884.214111	423.082397	318.938934	874.769592	413.574554	100.506058	1035.710571	-623.269104	175.053329	855.143188	-599.195129	-24.765427
404.916595	2.148800	938.981445	434.265808	190.614517	932.944153	511.233032	-12.129928	495.426025	550.967590	182.782852	482.188416	537.139893	-2.317875	77.988319	595.458679	157.422287	91.512749	455.437744	-51.263084	1407.836914	491.918030	251.597580	1403.481079	401.754395	106.372040	1386.254272	394.332062	114.077393	1653.462891	496.509918	-140.913116	1130.717896	540.433411	316.876465	1131.927490	398.366699	-137.286331	884.189697	423.040894	318.928711	874.765381	413.548248	100.517525	1035.694336	-623.220032	175.071762	855.132996	-599.147339	-24.722738
404.853394	2.159384	938.969421	434.239655	190.605164	932.929382	511.218811	-12.132021	495.425812	551.032410	182.856842	482.210754	537.136597	-2.317508	77.988670	595.495789	157.462860	91.508659	455.395905	-51.264359	1407.839722	491.901245	251.604965	1403.487549	401.714844	106.397446	1386.251343	394.265228	114.090851	1653.455322	496.445282	-140.910309	1130.711914	540.405945	316.875458	1131.906982	398.299225	-137.254700	884.183960	422.980347	318.940186	874.758972	413.508514	100.520447	1035.681152	-623.179016	175.079224	855.117126	-599.040527	-24.684418
404.828583	2.167228	938.974670	434.217468	190.649155	932.922546	511.187561	-12.145789	495.429474	551.043396	183.141006	482.197418	537.157227	-2.325940	77.994095	595.535583	157.498535	91.540497	455.352692	-51.256027	1407.829224	491.867737	251.616592	1403.482788	401.673279	106.399544	1386.252319	394.206482	114.103416	1653.447510	496.383362	-140.881851	1130.688843	540.362549	316.902222	1131.915649	398.231598	-137.223801	884.176147	422.928558	318.946899	874.769470	413.480927	100.552650	1035.679810	-622.920593	175.382568	855.194153	-598.883179	-24.584951
404.791077	2.197632	938.966370	434.188873	190.656708	932.927673	511.166901	-12.151077	495.426270	551.066040	182.918045	482.226318	537.176880	-2.334541	77.990036	595.534058	157.500824	91.551933	455.299255	-51.245220	1407.811035	491.836945	251.609360	1403.494263	401.640106	106.408226	1386.229736	394.149231	114.108559	1653.436401	496.306641	-140.855881	1130.677368	540.338684	316.877655	1131.923340	398.150146	-137.193909	884.162537	422.884216	318.938293	874.778015	413.442413	100.566185	1035.678101	-622.906311	175.483765	855.214905	-598.960571	-24.439709
404.777985	2.197099	938.961182	434.185516	190.662064	932.931641	511.168671	-12.164960	495.447937	551.051758	183.149506	482.203857	537.186157	-2.335958	77.991684	595.555481	157.517914	91.567093	455.271027	-51.219223	1407.821533	491.819153	251.652130	1403.497437	401.551727	106.353966	1386.230469	394.100433	114.118050	1653.438843	496.242157	-140.872025	1130.662598	540.300049	316.893524	1131.938110	398.099762	-137.158096	884.154053	422.852173	318.956726	874.783386	413.431519	100.564331	1035.677612	-622.864075	175.512970	855.223999	-598.876343	-24.382030
404.737915	2.224681	938.960876	434.167145	190.686966	932.939026	511.119446	-12.162514	495.417450	551.057678	183.149994	482.203888	537.158386	-2.344706	77.988754	595.564819	157.525620	91.566711	455.236389	-51.228806	1407.825562	491.808228	251.641266	1403.492920	401.588104	106.418762	1386.242676	394.046875	114.129570	1653.427612	496.174408	-140.820068	1130.665771	540.270874	316.902832	1131.912842	398.044098	-137.123474	884.147034	422.799072	318.956146	874.785522	413.401306	100.587425	1035.681152	-622.792114	175.548019	855.222534	-598.762024	-24.358086
404.740784	2.220213	938.953369	434.162842	190.675461	932.920959	511.111816	-12.143090	495.424194	551.056335	182.900330	482.235138	537.168213	-2.344286	77.999451	595.506287	157.466980	91.553055	455.196991	-51.217583	1407.813110	491.751862	251.652878	1403.499023	401.564148	106.447685	1386.245850	394.008057	114.134338	1653.432495	496.100983	-140.797028	1130.675659	540.238403	316.937469	1131.925903	397.960449	-137.100281	884.157471	422.788025	318.980743	874.781372	413.384735	100.587395	1035.667114	-622.727722	175.550888	855.211731	-598.646240	-24.325741
404.680664	2.237872	938.970459	434.122284	190.703613	932.933960	511.068542	-12.135568	495.434814	550.984131	182.854080	482.232910	537.162598	-2.337851	78.005219	595.456726	157.421127	91.516678	455.155884	-51.198242	1407.836426	491.736755	251.664871	1403.489624	401.544098	106.451042	1386.237183	393.968689	114.137970	1653.430176	496.044861	-140.753708	1130.664795	540.203491	316.949402	1131.910522	397.896179	-137.060089	884.165955	422.740112	319.002136	874.772278	413.342743	100.611580	1035.682617	-622.659485	175.573593	855.205139	-598.548584	-24.302687
404.665649	2.257673	938.960571	434.108154	190.721878	932.928528	511.053192	-12.135286	495.436829	551.013489	183.169815	482.214478	537.162842	-2.324870	78.010262	595.534546	157.521774	91.567467	455.143158	-51.194839	1407.839478	491.715118	251.688934	1403.479004	401.513153	106.487076	1386.248535	393.932037	114.148903	1653.429443	496.009125	-140.757660	1130.681519	540.153259	316.956207	1131.909302	397.831085	-137.022476	884.188416	422.686554	319.007782	874.783997	413.327637	100.628372	1035.674927	-622.574280	175.595673	855.206177	-598.427795	-24.301407
404.614807	2.285847	938.963013	434.089142	190.741501	932.939758	511.028320	-12.121012	495.451782	551.018311	183.237946	482.203949	537.151184	-2.339722	78.012199	595.531006	157.517319	91.575439	455.075348	-51.177475	1407.836670	491.665039	251.705475	1403.484009	401.612823	106.388046	1386.209106	393.898712	114.159904	1653.432129	495.952698	-140.704788	1130.679810	540.118896	316.969910	1131.911865	397.761139	-136.992188	884.183044	422.660736	319.030304	874.775391	413.293915	100.648659	1035.682007	-622.502014	175.599579	855.200439	-598.308533	-24.281618
404.578735	2.277313	938.959045	434.057037	190.769073	932.940247	511.001282	-12.115418	495.448242	551.020813	182.957809	482.235626	537.141846	-2.328500	78.008026	595.481934	157.471176	91.550598	455.057434	-51.148796	1407.839722	491.650818	251.707428	1403.470215	401.585022	106.392090	1386.224243	393.861755	114.169029	1653.428223	495.907410	-140.688034	1130.659912	540.097717	316.986115	1131.896973	397.679535	-136.942139	884.178345	422.625885	319.052216	874.766968	413.271423	100.653374	1035.681152	-622.394897	175.648712	855.209656	-598.197571	-24.255520
404.561340	2.322390	938.943298	434.031647	190.775681	932.932007	510.977081	-12.110286	495.450745	550.990601	182.953842	482.239899	537.144165	-2.328538	78.007805	595.477722	157.484055	91.562225	455.012695	-51.144478	1407.836426	491.632324	251.734299	1403.463135	401.507172	106.354042	1386.200928	393.826660	114.176727	1653.429810	495.875610	-140.664825	1130.656982	540.075806	317.024780	1131.891235	397.620117	-136.894638	884.174622	422.611786	319.062958	874.765625	413.245758	100.676491	1035.669067	-622.313599	175.609894	855.181091	-598.101807	-24.236858
404.545380	2.318475	938.932800	434.030579	190.787888	932.926514	510.964050	-12.099723	495.418396	550.934570	183.162827	482.201996	537.142029	-2.315511	77.998566	595.507507	157.506454	91.573463	454.977386	-51.143539	1407.826660	491.619720	251.745102	1403.447998	401.540924	106.423943	1386.194092	393.802643	114.200294	1653.422363	495.829346	-140.652390	1130.633911	540.040833	317.007568	1131.876221	397.558960	-136.838867	884.167847	422.570923	319.100067	874.757813	413.228455	100.679474	1035.660522	-622.231934	175.626251	855.170715	-597.986633	-24.239035
404.518463	2.353453	938.938660	434.019562	190.798813	932.913452	510.926025	-12.109105	495.419006	550.897034	182.855133	482.218842	537.144714	-2.315750	77.999939	595.449768	157.446976	91.553421	454.955078	-51.133484	1407.828247	491.597778	251.768707	1403.440308	401.453613	106.388969	1386.185303	393.782806	114.203468	1653.424683	495.787781	-140.640472	1130.645874	540.036804	317.047302	1131.873413	397.500916	-136.791992	884.181519	422.574890	319.113495	874.734558	413.206268	100.713966	1035.656372	-622.161316	175.629410	855.157166	-597.878357	-24.237843
404.507385	2.358809	938.936951	434.004395	190.810547	932.908386	510.959961	-12.124809	495.447144	550.854553	182.884552	482.199432	537.170166	-2.321949	78.004135	595.445129	157.443893	91.558609	454.929718	-51.107536	1407.835083	491.587891	251.787506	1403.438110	401.431305	106.396935	1386.183228	393.760925	114.226906	1653.419434	495.750488	-140.626068	1130.638062	540.010498	317.062866	1131.864990	397.449280	-136.737640	884.190613	422.552979	319.156250	874.721863	413.193756	100.723923	1035.652954	-622.017090	175.653854	855.178711	-597.747620	-24.191322
404.461884	2.366912	938.941650	433.972229	190.811417	932.909485	510.925140	-12.098849	495.435974	550.892944	182.934753	482.230133	537.147400	-2.325101	78.009995	595.451050	157.462036	91.565773	454.904968	-51.099464	1407.837524	491.571075	251.788986	1403.436768	401.407532	106.417969	1386.190796	393.735840	114.247063	1653.424927	495.710632	-140.607056	1130.655640	540.000916	317.071869	1131.863892	397.383728	-136.695953	884.205444	422.536560	319.160431	874.719849	413.153992	100.731026	1035.655640	-621.990356	175.599823	855.154907	-597.664246	-24.191448
404.437653	2.403246	938.945862	433.944763	190.842255	932.912415	510.892181	-12.081383	495.442383	550.892395	182.943390	482.227631	537.154663	-2.320039	78.025719	595.468872	157.477554	91.567589	454.872192	-51.076176	1407.829956	491.542847	251.824326	1403.454346	401.369873	106.425377	1386.182983	393.720856	114.258751	1653.424683	495.670715	-140.589264	1130.652588	539.971863	317.052704	1131.870117	397.318298	-136.659897	884.207153	422.522736	319.179657	874.739258	413.133240	100.764496	1035.659546	-621.881653	175.593109	855.130005	-597.544312	-24.164812
404.399414	2.385741	938.945923	433.926514	190.826935	932.904480	510.902924	-12.084321	495.455719	550.789001	182.854446	482.229706	537.138367	-2.311752	78.014549	595.402405	157.426437	91.558823	454.854248	-51.077755	1407.831299	491.517914	251.818298	1403.457642	401.408783	106.499725	1386.192017	393.703094	114.276108	1653.429443	495.619080	-140.601547	1130.637695	539.965271	317.062775	1131.860962	397.263214	-136.637375	884.214661	422.522461	319.194611	874.733643	413.101898	100.753403	1035.655151	-621.733582	175.638596	855.153137	-597.415527	-24.138248
404.352417	2.400200	938.947449	433.883087	190.865173	932.902954	510.893372	-12.067453	495.444336	550.847290	182.940689	482.247192	537.171692	-2.322755	78.018677	595.463867	157.479645	91.564812	454.853455	-51.060349	1407.822144	491.526337	251.828171	1403.455078	401.346649	106.453278	1386.181152	393.688232	114.290688	1653.429321	495.595245	-140.583664	1130.613525	539.981445	317.096771	1131.902710	397.212494	-136.606583	884.206116	422.527954	319.219330	874.745850	413.062866	100.780006	1035.655518	-621.645325	175.609116	855.139832	-597.277771	-24.132099
404.332520	2.412960	938.938599	433.863678	190.863388	932.907471	510.891541	-12.078337	495.457214	550.764893	182.833054	482.218689	537.151245	-2.315979	78.016495	595.419006	157.440643	91.559769	454.836334	-51.044029	1407.799316	491.516907	251.839340	1403.470215	401.335846	106.475449	1386.175415	393.678772	114.316231	1653.422363	495.573120	-140.554733	1130.592529	539.973755	317.102325	1131.910156	397.138916	-136.580093	884.211060	422.530457	319.230072	874.755432	413.037811	100.779633	1035.653320	-621.504211	175.679031	855.134094	-597.151794	-24.099598
404.307465	2.391677	938.946777	433.825562	190.874878	932.887878	510.867737	-12.072194	495.438141	550.797424	182.888260	482.212006	537.139526	-2.315080	77.996712	595.441162	157.460037	91.563248	454.813995	-51.025768	1407.804443	491.506042	251.858673	1403.462402	401.336090	106.491325	1386.166138	393.674194	114.329849	1653.428467	495.549347	-140.548462	1130.586182	539.965881	317.125214	1131.898926	397.104736	-136.553360	884.189087	422.538818	319.289429	874.753601	413.001129	100.789009	1035.646606	-621.387695	175.704498	855.129517	-597.032898	-24.076839
404.275665	2.435118	938.931946	433.802246	190.892624	932.884827	510.856140	-12.041236	495.444183	550.788208	182.902786	482.226959	537.159424	-2.321446	78.003677	595.433105	157.453354	91.564285	454.810608	-51.020012	1407.795776	491.509888	251.891647	1403.494629	401.315704	106.510834	1386.157837	393.655121	114.354874	1653.427002	495.522583	-140.514252	1130.554565	539.963684	317.163544	1131.925903	397.055481	-136.539856	884.188660	422.523560	319.309418	874.763550	412.982697	100.812836	1035.638550	-621.273743	175.738693	855.132202	-596.904053	-24.049110
404.237793	2.439390	938.946045	433.793396	190.889481	932.889160	510.820679	-12.019816	495.432312	550.826965	182.962296	482.244873	537.133179	-2.315727	78.000427	595.456116	157.473419	91.567413	454.787567	-50.985352	1407.776855	491.510101	251.897644	1403.488647	401.320770	106.547035	1386.173828	393.657898	114.377106	1653.436279	495.512054	-140.502945	1130.553711	539.959045	317.195221	1131.913940	397.035431	-136.510422	884.174927	422.517914	319.336639	874.780212	412.958221	100.819847	1035.647461	-621.168396	175.729584	855.130188	-596.774597	-24.037672
404.199677	2.443285	938.945068	433.753510	190.907211	932.889832	510.827454	-12.017408	495.437561	550.834778	183.200943	482.230133	537.148499	-2.318808	78.020134	595.509827	157.522583	91.588226	454.789215	-50.977795	1407.766724	491.498352	251.915604	1403.497681	401.319275	106.568375	1386.173706	393.665131	114.394234	1653.435791	495.493652	-140.464478	1130.546509	539.959656	317.221283	1131.931641	397.002441	-136.486023	884.163818	422.522064	319.375549	874.772705	412.924957	100.828514	1035.647705	-621.084473	175.703949	855.112305	-596.665283	-24.056837
404.161316	2.466699	938.943176	433.715729	190.902496	932.880615	510.819153	-12.017276	495.442535	550.778748	183.175049	482.237579	537.164246	-2.317685	78.013115	595.504028	157.504974	91.583557	454.776184	-50.963356	1407.763306	491.507629	251.927551	1403.480713	401.366058	106.629669	1386.170776	393.669342	114.416031	1653.432861	495.481079	-140.432663	1130.539063	539.972107	317.285492	1131.927124	396.964081	-136.461777	884.151733	422.527222	319.417999	874.771484	412.890198	100.841858	1035.642212	-620.979736	175.724274	855.121216	-596.548706	-24.000494
404.147797	2.477366	938.929504	433.675659	190.973907	932.879028	510.797577	-12.012836	495.435059	550.750671	183.159515	482.229187	537.160706	-2.301895	78.005653	595.466431	157.472565	91.582047	454.782654	-50.938580	1407.736816	491.503540	251.951584	1403.460571	401.358032	106.655350	1386.161255	393.677460	114.426376	1653.427124	495.476257	-140.413971	1130.515991	539.974243	317.311829	1131.913452	396.938019	-136.431076	884.144043	422.513184	319.453979	874.763794	412.862518	100.874481	1035.634888	-620.885925	175.713196	855.104492	-596.436218	-23.989038
404.089081	2.475304	938.931274	433.650238	190.966263	932.872620	510.813599	-12.024112	495.436951	550.769531	183.206970	482.220001	537.187500	-2.305727	78.007942	595.536438	157.527313	91.593346	454.781219	-50.904015	1407.742920	491.497681	251.972534	1403.448486	401.360535	106.688484	1386.147095	393.682556	114.447060	1653.420044	495.455902	-140.371872	1130.507813	539.975830	317.316711	1131.886230	396.907166	-136.425415	884.143677	422.518982	319.506683	874.739929	412.839264	100.872185	1035.633545	-620.787109	175.733673	855.101501	-596.290649	-23.990280
404.060974	2.472122	938.932983	433.628784	190.960922	932.853760	510.794159	-12.002330	495.443726	550.758667	183.210068	482.210297	537.173706	-2.315842	77.999199	595.508850	157.504959	91.582802	454.772339	-50.878414	1407.735718	491.493988	252.015259	1403.430054	401.356232	106.712891	1386.140869	393.690216	114.457611	1653.406738	495.431152	-140.350754	1130.503662	539.958008	317.355591	1131.859741	396.890778	-136.407944	884.151245	422.405365	319.559387	874.783569	412.815552	100.878914	1035.624634	-620.675598	175.801926	855.127747	-596.178223	-23.922850
404.021515	2.524204	938.930298	433.582153	191.003326	932.863464	510.787292	-11.998243	495.429413	550.717651	183.150101	482.196808	537.174316	-2.310838	77.996559	595.482056	157.491135	91.570564	454.772705	-50.845558	1407.734497	491.494171	252.030380	1403.422119	401.360260	106.741592	1386.125244	393.696289	114.481926	1653.406250	495.426453	-140.316116	1130.500977	539.950928	317.376282	1131.840942	396.868011	-136.383652	884.143799	422.410004	319.619476	874.767578	412.780762	100.918327	1035.628906	-620.779663	175.539200	855.057007	-596.101501	-24.028061
403.999786	2.562193	938.920227	433.492188	191.033768	932.878906	510.752686	-11.952530	495.414032	550.665649	183.118607	482.201874	537.166565	-2.314608	77.994690	595.441223	157.462341	91.564407	454.780090	-50.807495	1407.739014	491.492371	252.073517	1403.406006	401.308136	106.712975	1386.121582	393.716370	114.495155	1653.404053	495.424774	-140.292511	1130.499756	539.982910	317.426392	1131.859253	396.864319	-136.364807	884.156860	422.519043	319.650085	874.687134	412.733795	100.935654	1035.632935	-620.721313	175.536469	855.056335	-596.041199	-23.997799
403.957458	2.588735	938.931885	433.413269	191.093933	932.907837	510.729706	-11.922348	495.420105	550.677124	183.155319	482.207153	537.146729	-2.285551	78.013847	595.462830	157.481262	91.567528	454.766266	-50.782372	1407.736938	491.507385	252.072540	1403.380981	401.373749	106.813087	1386.135010	393.731415	114.529610	1653.401733	495.412659	-140.267853	1130.513184	539.986694	317.454681	1131.807983	396.871246	-136.340042	884.166443	422.537598	319.700195	874.667725	412.688171	100.965637	1035.654663	-620.632202	175.545380	855.067993	-595.923950	-23.987179
403.905914	2.648866	938.935608	433.300659	191.199539	932.947998	510.707947	-11.910647	495.421570	550.680725	183.222809	482.240448	537.139832	-2.279495	78.005165	595.467285	157.488800	91.558083	454.788727	-50.749794	1407.748291	491.529816	252.111069	1403.368896	401.377533	106.833786	1386.114502	393.735779	114.553131	1653.394531	495.420929	-140.271500	1130.521851	539.983765	317.476379	1131.803711	396.857574	-136.320435	884.167603	422.526611	319.747162	874.647278	412.634857	101.021912	1035.679443	-620.544434	175.538727	855.065430	-595.827820	-23.954184
403.893372	2.673447	938.909424	433.287964	191.209229	932.931946	510.709198	-11.908109	495.422607	550.681946	183.210861	482.242889	537.120911	-2.272637	77.992805	595.507263	157.501022	91.572136	454.800873	-50.700222	1407.755127	491.533997	252.159454	1403.356445	401.321991	106.813438	1386.095947	393.750000	114.592682	1653.400024	495.407410	-140.266144	1130.532959	539.992676	317.506073	1131.805664	396.869751	-136.313095	884.174988	422.536896	319.803864	874.628967	412.612976	101.035484	1035.657837	-620.461792	175.557434	855.077698	-595.722473	-23.960363
403.935089	2.580935	938.919128	433.477112	191.052841	932.834656	510.760010	-11.965036	495.437958	550.659790	183.136215	482.196136	537.162292	-2.291797	77.994942	595.478149	157.485306	91.549911	454.808472	-50.710861	1407.763550	491.537476	252.159180	1403.348145	401.275116	107.014755	1386.118896	393.770966	114.633087	1653.391357	495.405212	-140.258469	1130.547363	539.968323	317.512024	1131.780762	396.873932	-136.294846	884.178772	422.532684	319.863800	874.612549	412.696960	100.978477	1035.609375	-620.386292	175.586105	855.069824	-595.627197	-23.964912
403.901764	2.588995	938.933167	433.429901	191.063416	932.844238	510.740601	-11.924221	495.422424	550.635010	183.224564	482.199829	537.164795	-2.288956	78.001144	595.471436	157.493790	91.563087	454.781006	-50.653839	1407.762329	491.543640	252.195679	1403.337769	401.401093	106.940712	1386.094238	393.786407	114.566811	1653.384888	495.406891	-140.255829	1130.573120	539.990112	317.573975	1131.779785	396.878174	-136.288651	884.187866	422.551056	319.910187	874.600281	412.670197	100.987579	1035.622070	-620.324707	175.564972	855.045105	-595.555664	-23.964975
403.887695	2.590518	938.919739	433.413605	191.071823	932.835205	510.704163	-11.917672	495.425873	550.653503	183.269119	482.212799	537.121094	-2.276262	77.997131	595.510803	157.524307	91.580315	454.783051	-50.627777	1407.772827	491.547302	252.217957	1403.331543	401.418121	106.977951	1386.105957	393.809998	114.604424	1653.381958	495.413910	-140.249115	1130.579224	539.975403	317.563568	1131.763794	396.887970	-136.281677	884.198669	422.534943	319.956116	874.595337	412.663849	100.988594	1035.611450	-620.254822	175.571655	855.065125	-595.467590	-23.946276
403.889832	2.587603	938.925598	433.407471	191.053848	932.825623	510.711670	-11.912361	495.423523	550.632690	183.258209	482.191528	537.159119	-2.284758	78.004791	595.520874	157.552231	91.568741	454.790222	-50.588085	1407.774048	491.561401	252.255707	1403.330200	401.412231	106.993393	1386.109741	393.824310	114.746872	1653.393677	495.410950	-140.229340	1130.571533	539.983032	317.588074	1131.771851	396.873688	-136.277710	884.216248	422.549500	319.996521	874.580383	412.664551	100.985985	1035.609497	-620.181763	175.585587	855.053467	-595.380798	-23.933372
403.860199	2.638991	938.920349	433.365173	191.096420	932.827820	510.683838	-11.879663	495.418335	550.609497	183.278412	482.201569	537.176453	-2.285369	78.018234	595.496155	157.533142	91.580330	454.771240	-50.569283	1407.779785	491.574585	252.273468	1403.312134	401.414246	107.023712	1386.113403	393.851044	114.787323	1653.397949	495.412964	-140.214890	1130.590332	539.983765	317.627380	1131.739990	396.886230	-136.278870	884.225586	422.545441	320.040924	874.579224	412.636993	101.027519	1035.608643	-620.124939	175.551926	855.055420	-595.303711	-23.937363
403.859894	2.639189	938.920593	433.370758	191.106323	932.822937	510.695038	-11.903505	495.446533	550.599731	183.288895	482.203369	537.170959	-2.282321	78.018295	595.497375	157.534363	91.581947	454.772400	-50.541374	1407.785034	491.586212	252.301315	1403.305420	401.440094	107.051125	1386.114258	393.864197	114.835396	1653.391724	495.425232	-140.216644	1130.608643	539.991272	317.672455	1131.738159	396.893951	-136.273834	884.232849	422.559082	320.093018	874.575562	412.632599	101.036346	1035.605713	-620.025269	175.565857	855.065613	-595.209290	-23.929811
403.853485	2.636439	938.918762	433.363586	191.112717	932.805054	510.698029	-11.910976	495.441406	550.574097	183.241440	482.214783	537.172485	-2.282501	78.018906	595.473328	157.524490	91.575653	454.796509	-50.517673	1407.795410	491.601257	252.323761	1403.280151	401.441345	107.083298	1386.091553	393.881531	114.799141	1653.369629	495.414795	-140.176636	1130.601685	540.009827	317.703308	1131.723267	396.908569	-136.275879	884.228333	422.559448	320.120911	874.547668	412.622131	101.046974	1035.595337	-619.969971	175.533218	855.060242	-595.046753	-24.003361
403.856232	2.664143	938.915588	433.346741	191.152023	932.812622	510.662445	-11.879436	495.416656	550.620544	183.291748	482.208801	537.162537	-2.283245	78.017708	595.509338	157.540588	91.568359	454.797272	-50.486557	1407.784424	491.607483	252.324966	1403.251587	401.445465	107.133484	1386.076782	393.897980	114.955704	1653.382813	495.426453	-140.172668	1130.613647	540.226257	318.247833	1131.861572	396.927856	-136.248276	884.235413	422.578308	320.150238	874.571472	412.620026	101.073166	1035.598145	-619.949463	175.549530	855.071228	-595.076782	-23.932613
403.848328	2.677065	938.903442	433.316437	191.166168	932.804199	510.646820	-11.862198	495.399628	550.583008	183.298904	482.217224	537.147827	-2.281044	78.015526	595.502869	157.535187	91.570602	454.816711	-50.464745	1407.786011	491.588074	252.375061	1403.258789	401.436157	107.142578	1386.084839	393.908142	115.012352	1653.378784	495.438812	-140.158447	1130.631714	540.029114	317.787537	1131.681885	396.942322	-136.234406	884.235046	422.555206	320.177521	874.536682	412.613739	101.082024	1035.588745	-619.902832	175.557495	855.060913	-595.015991	-23.914661
403.778107	2.783269	938.912476	433.068024	191.378098	932.909424	510.624725	-11.803024	495.397522	550.522156	183.249176	482.220367	537.134888	-2.276608	78.007744	595.460266	157.502518	91.581467	454.826141	-50.446396	1407.800293	491.589172	252.397919	1403.244385	401.434357	107.161217	1386.086426	393.918549	114.959213	1653.370728	495.431702	-140.133194	1130.620605	540.031982	317.778809	1131.656372	396.943756	-136.242340	884.229919	422.565002	320.191956	874.528625	412.494812	101.176163	1035.651001	-619.797607	175.472748	855.062683	-594.772827	-24.004568
403.840027	2.671952	938.914185	433.291412	191.167648	932.793335	510.691559	-11.844997	495.421600	550.562988	183.315033	482.202881	537.186279	-2.286676	78.015472	595.636414	157.930252	91.716255	454.824280	-50.428230	1407.794556	491.591461	252.431274	1403.248291	401.442871	107.173027	1386.073975	393.931274	115.013000	1653.382324	495.437714	-140.089188	1130.614258	540.043701	317.809570	1131.667725	396.956299	-136.256653	884.245178	422.574554	320.205322	874.524170	412.601135	101.090324	1035.588501	-619.828857	175.537079	855.077759	-594.904846	-23.910864
403.739746	2.796980	938.923218	433.023529	191.393097	932.905884	510.608093	-11.772364	495.399445	550.520813	183.241760	482.230957	537.108948	-2.276322	78.012154	595.472900	157.518219	91.586227	454.837036	-50.400776	1407.796997	491.578918	252.433624	1403.251465	401.441528	107.175941	1386.075073	393.931519	115.069672	1653.388184	495.440552	-140.102097	1130.626953	540.050781	317.825806	1131.650879	396.960541	-136.273422	884.260681	422.584503	320.213989	874.516663	412.468964	101.195465	1035.655396	-619.754700	175.538101	855.100769	-594.805969	-23.902805
403.729858	2.814259	938.929016	432.995575	191.445633	932.916443	510.613556	-11.762659	495.408020	550.504822	183.260605	482.233643	537.113647	-2.279279	78.013229	595.469788	157.517563	91.574539	454.832855	-50.376038	1407.788452	491.575897	252.468460	1403.231201	401.424225	107.203438	1386.082642	393.935974	115.123047	1653.381592	495.456879	-140.081909	1130.653076	540.054260	317.832489	1131.654907	396.962708	-136.275681	884.276794	422.591675	320.232086	874.513428	412.454224	101.225845	1035.663940	-619.713806	175.561768	855.098999	-594.749390	-23.924864
403.749542	2.861500	938.921997	433.001526	191.471985	932.914734	510.613190	-11.755838	495.417542	550.552979	183.343140	482.241241	537.115112	-2.276268	78.029701	595.485413	157.533875	91.580452	454.845795	-50.346020	1407.798584	491.575592	252.510330	1403.229248	401.450623	107.227951	1386.073975	393.943451	115.177254	1653.383301	495.479645	-140.073441	1130.639771	540.049927	317.849274	1131.641479	396.983734	-136.277924	884.277344	422.608643	320.256042	874.505737	412.451630	101.262230	1035.658691	-619.598999	175.503174	855.109619	-594.499023	-23.972673
403.770905	2.864522	938.920349	433.005981	191.479904	932.907104	510.623962	-11.751210	495.409576	550.587585	183.337799	482.251160	537.120361	-2.276639	78.013275	595.493652	157.540604	91.578354	454.844391	-50.317596	1407.799194	491.590302	252.538208	1403.222534	401.445862	107.264297	1386.069336	393.959412	115.324707	1653.385376	495.494965	-140.043579	1130.635376	540.039063	317.866272	1131.631104	397.002075	-136.291580	884.266357	422.599365	320.261292	874.502319	412.461243	101.270721	1035.653687	-619.602234	175.556152	855.112610	-594.577393	-23.914942
403.765350	2.872993	938.908997	433.023529	191.485321	932.895569	510.643860	-11.768638	495.414581	550.580566	183.349609	482.248352	537.143982	-2.274599	78.021774	595.706238	158.003998	91.707588	454.860321	-50.296059	1407.793335	491.588287	252.552124	1403.220825	401.449158	107.293053	1386.061646	393.962585	115.385300	1653.382324	495.504761	-140.049789	1130.640869	540.034180	317.881897	1131.636841	397.007935	-136.288528	884.283813	422.610321	320.267059	874.485596	412.465210	101.278854	1035.642090	-619.569275	175.572495	855.117615	-594.582520	-23.849117
403.765778	2.909266	938.909973	433.000916	191.543167	932.914124	510.639679	-11.737819	495.396149	550.560486	183.334457	482.250397	537.134399	-2.277447	78.003479	595.682495	157.956146	91.701790	454.849640	-50.251850	1407.794189	491.593201	252.584045	1403.215332	401.445831	107.316101	1386.060181	393.977997	115.431473	1653.380615	495.533997	-140.019333	1130.637939	540.035400	317.888123	1131.640137	397.012909	-136.286285	884.285339	422.610931	320.258423	874.473022	412.450043	101.316078	1035.652100	-619.523560	175.568008	855.118103	-594.529663	-23.868933
403.758575	2.914268	938.913696	432.989410	191.541885	932.910461	510.639557	-11.717990	495.377136	550.560852	183.342285	482.267517	537.115173	-2.273405	77.998367	595.538696	157.561401	91.573357	454.854980	-50.221893	1407.807861	491.597504	252.610260	1403.219116	401.443665	107.343033	1386.067993	393.971710	115.472961	1653.378296	495.545685	-140.028824	1130.650146	540.030029	317.906647	1131.632690	397.032654	-136.287689	884.288574	422.615082	320.257996	874.458008	412.446289	101.320992	1035.652222	-619.482849	175.573105	855.099060	-594.470032	-23.865595
403.855011	2.796009	938.917847	433.260437	191.273392	932.765320	510.689850	-11.763133	495.394104	550.554260	183.319672	482.206177	537.154541	-2.279353	78.004242	595.652649	157.954086	91.702057	454.866302	-50.205452	1407.804810	491.576416	252.656723	1403.206909	401.442688	107.378983	1386.058228	393.979279	115.525574	1653.385498	495.552826	-140.008331	1130.668335	540.010498	317.927460	1131.603516	397.064453	-136.285248	884.298645	422.611786	320.263885	874.458374	412.582397	101.222557	1035.575073	-619.447266	175.580521	855.101929	-594.415344	-23.868965
403.789398	2.962430	938.913879	433.027130	191.537354	932.898560	510.651672	-11.697210	495.383850	550.565979	183.333908	482.254364	537.121155	-2.274210	77.996666	595.490723	157.564972	91.586540	454.839630	-50.175751	1407.806396	491.579498	252.669159	1403.188843	401.427887	107.408066	1386.074219	393.982513	115.563957	1653.384033	495.564697	-139.989334	1130.696411	540.007446	317.954773	1131.599854	397.080261	-136.293991	884.314270	422.611359	320.255035	874.442932	412.473602	101.351578	1035.645630	-619.415466	175.570068	855.091736	-594.365540	-23.845146
403.877655	2.864623	938.915161	433.265930	191.335815	932.776367	510.708893	-11.754316	495.406342	550.590393	183.369217	482.225677	537.149048	-2.278527	78.002831	595.509644	157.574631	91.582603	454.847778	-50.136547	1407.838379	491.567505	252.699524	1403.168335	401.419403	107.435120	1386.070923	393.972961	115.611488	1653.379395	495.572449	-139.972931	1130.712524	540.006470	317.991272	1131.568726	397.088959	-136.302277	884.321106	422.597961	320.249786	874.425232	412.597473	101.280281	1035.579590	-619.388062	175.584732	855.095032	-594.346802	-23.845551
403.908600	2.870114	938.916199	433.304901	191.324387	932.757996	510.718201	-11.747890	495.405121	550.651917	183.402084	482.230896	537.161560	-2.285921	77.996758	595.526001	157.590561	91.583893	454.839294	-50.096153	1407.833862	491.563812	252.740891	1403.167969	401.426880	107.454170	1386.063721	393.971161	115.649139	1653.385010	495.571625	-139.956848	1130.728271	540.002136	318.003021	1131.556641	397.112274	-136.307724	884.330505	422.601227	320.245605	874.410706	412.613831	101.291084	1035.569214	-619.343506	175.603531	855.100708	-594.291626	-23.845482
403.823669	3.002705	938.907654	433.043243	191.609589	932.890747	510.687927	-11.719549	495.403290	550.638794	183.362167	482.275543	537.135559	-2.258925	78.005936	595.647583	157.964249	91.710602	454.829437	-50.076221	1407.846680	491.568085	252.777878	1403.159058	401.410919	107.493195	1386.060791	393.964111	115.691582	1653.378784	495.558777	-139.949158	1130.741943	539.999268	318.028748	1131.550537	397.119904	-136.318954	884.350769	422.600647	320.230560	874.382935	412.498199	101.407555	1035.638672	-619.294373	175.595581	855.109192	-594.252502	-23.798769
403.919800	2.922202	938.908997	433.295074	191.378098	932.773315	510.754486	-11.729756	495.442078	550.650269	183.358597	482.219635	537.146912	-2.267198	78.005501	595.492188	157.554626	91.556740	454.839233	-50.038620	1407.857056	491.557312	252.821396	1403.145386	401.417572	107.533997	1386.056885	393.968933	115.745918	1653.373413	495.553192	-139.926056	1130.766968	539.996765	318.056122	1131.540527	397.155640	-136.317230	884.345459	422.594940	320.221924	874.377014	412.627686	101.329315	1035.574707	-619.285522	175.581253	855.109863	-594.202637	-23.817801
403.879761	3.033615	938.916260	433.103851	191.614151	932.859436	510.760376	-11.717592	495.429413	550.715698	183.453461	482.285187	537.147095	-2.274814	78.015564	595.560791	157.607239	91.567284	454.827759	-50.008942	1407.872070	491.544525	252.844330	1403.128784	401.420197	107.566422	1386.058350	393.956055	115.788773	1653.368774	495.556458	-139.909225	1130.777954	539.977905	318.052795	1131.497437	397.162292	-136.310425	884.370056	422.574310	320.205597	874.361450	412.542755	101.449173	1035.625488	-619.232300	175.613388	855.104736	-594.177490	-23.804798
403.942780	2.924725	938.919312	433.334900	191.395950	932.754639	510.793030	-11.719592	495.452362	550.703613	183.408646	482.240570	537.171631	-2.262053	77.995819	595.546753	157.607101	91.563812	454.827271	-49.969971	1407.878296	491.557068	252.882355	1403.133545	401.416565	107.591972	1386.051392	393.942841	115.835388	1653.356689	495.551147	-139.897430	1130.789673	539.980103	318.054047	1131.501465	397.185242	-136.310287	884.373352	422.588318	320.190918	874.344727	412.653961	101.355804	1035.569580	-619.216797	175.549988	855.091003	-594.127930	-23.829906
403.972290	2.941289	938.918945	433.355774	191.404663	932.745056	510.820190	-11.705329	495.464325	550.672241	183.398804	482.191254	537.153137	-2.254206	77.982162	595.548096	157.606857	91.586639	454.832031	-49.939075	1407.886353	491.560577	252.916382	1403.110718	401.407318	107.613800	1386.063843	393.933655	115.892212	1653.359619	495.558624	-139.888977	1130.798218	539.984497	318.070068	1131.459351	397.204620	-136.310074	884.375000	422.574036	320.164825	874.332947	412.672150	101.374298	1035.563843	-619.172058	175.555603	855.076477	-594.094177	-23.821173
403.969940	2.956890	938.928284	433.346832	191.424896	932.739319	510.836365	-11.699281	495.469666	550.742920	183.447998	482.190002	537.139954	-2.255756	77.988937	595.520508	157.573425	91.565613	454.817505	-49.920799	1407.899780	491.545349	252.941360	1403.095337	401.409027	107.648041	1386.062622	393.908722	115.824432	1653.343872	495.549469	-139.871826	1130.834106	539.982849	318.068390	1131.463013	397.209686	-136.308136	884.392700	422.550995	320.143524	874.312805	412.667969	101.399635	1035.565430	-619.159729	175.553131	855.090149	-594.050964	-23.835426
403.982971	2.978728	938.927124	433.361053	191.459305	932.760986	510.842926	-11.667532	495.469055	550.786011	183.502304	482.205048	537.161987	-2.277885	78.012383	595.553711	157.601883	91.567955	454.826355	-49.893700	1407.910034	491.559540	252.977631	1403.110718	401.414612	107.676567	1386.066650	393.874664	115.888557	1653.345215	495.553894	-139.841187	1130.822510	539.972717	318.055481	1131.464233	397.218781	-136.311829	884.394226	422.551483	320.129181	874.312744	412.680054	101.415680	1035.576172	-619.153503	175.546555	855.081055	-594.056335	-23.859831
404.003326	3.004386	938.925842	433.363342	191.503601	932.775208	510.895325	-11.709754	495.510864	550.774292	183.464828	482.233490	537.183777	-2.281637	78.017220	595.546753	157.571411	91.535263	454.819550	-49.846817	1407.909180	491.555176	252.999084	1403.121704	401.392944	107.701286	1386.078491	393.846893	115.940468	1653.350830	495.556519	-139.835159	1130.851196	539.972534	318.081696	1131.450073	397.236542	-136.305191	884.414001	422.530029	320.119415	874.317017	412.681976	101.442955	1035.582275	-619.088745	175.555817	855.113770	-593.986694	-23.839252
404.025879	3.032109	938.926758	433.398712	191.511017	932.773376	510.905457	-11.688961	495.491486	550.754089	183.439407	482.221313	537.177551	-2.265030	78.002525	595.535461	157.568115	91.549324	454.830872	-49.808670	1407.920532	491.565460	253.041626	1403.109985	401.396301	107.720299	1386.065308	393.811920	116.002693	1653.342529	495.563660	-139.838638	1130.863281	539.963623	318.056061	1131.434937	397.264954	-136.286102	884.409241	422.528687	320.097839	874.309265	412.710022	101.462975	1035.581787	-619.066650	175.535461	855.107483	-593.955505	-23.869877
404.040527	3.024053	938.934509	433.417175	191.531769	932.763428	510.942657	-11.696612	495.493927	550.803467	183.523026	482.225952	537.185303	-2.286862	78.008881	595.576294	157.604309	91.555412	454.811768	-49.799911	1407.924561	491.552185	253.052002	1403.112915	401.403320	107.743088	1386.068970	393.790894	116.050385	1653.345215	495.568237	-139.811249	1130.853271	539.990417	318.096497	1131.463745	397.272583	-136.287674	884.426880	422.550934	319.971710	874.348511	412.720856	101.479027	1035.579834	-619.043640	175.538574	855.105225	-593.924744	-23.895721
404.082184	3.084495	938.913330	433.458740	191.550598	932.757629	510.955170	-11.678247	495.481293	550.815918	183.500549	482.213867	537.203857	-2.286479	78.000069	595.526550	157.546112	91.519424	454.814148	-49.770317	1407.923950	491.578644	253.073669	1403.099976	401.407532	107.774155	1386.084839	393.761597	116.116013	1653.336304	495.582001	-139.793991	1130.873535	539.997009	318.111847	1131.443970	397.287292	-136.264221	884.432617	422.547577	319.938477	874.345581	412.749298	101.513504	1035.565796	-619.005310	175.511566	855.090027	-593.899109	-23.882944
404.079163	3.079858	938.924194	433.458618	191.581238	932.763977	510.963928	-11.647110	495.490570	550.742981	183.171158	482.191803	537.186890	-2.281325	77.984818	595.430542	157.454941	91.502190	454.811035	-49.741329	1407.933350	491.592102	253.107544	1403.097168	401.411743	107.801033	1386.070190	393.725098	116.174568	1653.341064	495.595551	-139.743729	1130.872681	539.980896	318.107391	1131.431274	397.287445	-136.235641	884.427063	422.517822	320.029572	874.288513	412.761444	101.526070	1035.575317	-618.999817	175.513870	855.074768	-593.873962	-23.909399
404.061340	3.106336	938.945984	433.449554	191.587891	932.764099	510.941071	-11.626368	495.483063	550.708130	183.132813	482.182281	537.177490	-2.266516	77.970749	595.438293	157.468170	91.509346	454.799744	-49.712875	1407.932251	491.562256	253.116425	1403.089233	401.414154	107.811592	1386.075562	393.698853	116.235275	1653.330078	495.594635	-139.742188	1130.870850	539.966553	318.104218	1131.406250	397.278046	-136.222900	884.450989	422.498962	320.026947	874.287781	412.751556	101.554260	1035.585938	-618.981323	175.469009	855.042542	-593.825806	-23.929535
404.089844	3.134342	938.929749	433.477600	191.609299	932.764404	510.965179	-11.648174	495.505249	550.792969	183.242569	482.197571	537.190918	-2.253353	77.977264	595.493774	157.512238	91.500595	454.810913	-49.708157	1407.949951	491.560852	253.149323	1403.098267	401.403870	107.836090	1386.069824	393.651611	116.302673	1653.329224	495.594055	-139.740158	1130.889771	539.956909	318.115692	1131.412598	397.280151	-136.185944	884.461060	422.479614	319.995178	874.295532	412.772125	101.571526	1035.577881	-618.977478	175.448593	855.037354	-593.814026	-23.936131
404.105621	3.137080	938.943176	433.492859	191.606903	932.764282	510.954529	-11.640374	495.504974	550.781616	183.230423	482.212402	537.172363	-2.250445	77.975655	595.447021	157.493881	91.509132	454.813477	-49.688126	1407.954346	491.550354	253.161240	1403.092407	401.403809	107.835388	1386.086426	393.608215	116.368698	1653.324219	495.593842	-139.715668	1130.885010	539.971252	318.160828	1131.425659	397.310211	-136.183853	884.455383	422.509003	319.883911	874.353943	412.787048	101.579086	1035.584106	-618.944946	175.434204	855.034485	-593.775574	-23.972630
404.154602	3.184467	938.940369	433.522980	191.617661	932.764160	510.959259	-11.643040	495.497467	550.876404	183.620544	482.234619	537.170654	-2.247051	77.992851	595.551880	157.609634	91.528885	454.835510	-49.670578	1407.966064	491.535797	253.185379	1403.105347	401.410736	107.850456	1386.082642	393.566986	116.432014	1653.312012	495.619354	-139.691498	1130.907104	539.950134	318.162506	1131.421143	397.306000	-136.178177	884.450806	422.495239	319.966187	874.288513	412.812042	101.609154	1035.581787	-618.927307	175.414291	855.037292	-593.749573	-23.989927
404.169067	3.188663	938.936157	433.539520	191.649994	932.768982	510.975159	-11.593996	495.482544	550.889465	183.637314	482.241486	537.165527	-2.257155	77.997978	595.546448	157.583664	91.538406	454.851624	-49.648296	1407.957642	491.518860	253.199951	1403.103149	401.425537	107.875572	1386.068359	393.516388	116.496269	1653.307617	495.620331	-139.676849	1130.902466	539.960266	318.173126	1131.416016	397.298859	-136.149307	884.468506	422.515991	319.843079	874.335144	412.829956	101.621712	1035.582520	-618.918152	175.407883	855.034973	-593.713135	-24.009535
404.169128	3.185778	938.935547	433.555420	191.671585	932.768799	511.003479	-11.610907	495.503601	550.933105	183.641754	482.246613	537.175415	-2.258824	77.999756	595.584473	157.613968	91.542168	454.862915	-49.634098	1407.958008	491.522858	253.228897	1403.098389	401.415344	107.892601	1386.098145	393.470703	116.570160	1653.277222	495.641479	-139.661697	1130.884521	539.937317	318.173157	1131.415894	397.302185	-136.127533	884.466309	422.489838	319.932587	874.287476	412.840088	101.630493	1035.582153	-618.881592	175.400833	855.027161	-593.682983	-24.035019
404.201630	3.238261	938.936707	433.561890	191.683426	932.766907	511.028900	-11.606673	495.521729	550.944092	183.660614	482.237366	537.209900	-2.260386	77.992546	595.571716	157.583923	91.521980	454.872284	-49.628429	1407.951904	491.521515	253.245758	1403.102661	401.424957	107.895973	1386.087402	393.420013	116.649994	1653.260254	495.655334	-139.640427	1130.888428	539.932861	318.200958	1131.412720	397.316528	-136.099701	884.464600	422.494019	319.929688	874.280701	412.862457	101.663902	1035.581909	-618.826233	175.399445	855.027344	-593.636108	-24.063625
404.205170	3.234686	938.936951	433.585114	191.692291	932.768188	511.000275	-11.556098	495.496582	550.946167	183.398270	482.217834	537.188110	-2.245908	77.976891	595.513184	157.535294	91.518776	454.895081	-49.608624	1407.953735	491.529816	253.251068	1403.103027	401.443512	107.911819	1386.085083	393.370270	116.721115	1653.225342	495.668152	-139.608932	1130.879028	539.934082	318.202209	1131.412964	397.309662	-136.075378	884.470581	422.495575	319.923340	874.281006	412.875824	101.666344	1035.582764	-618.816223	175.346176	855.021667	-593.577515	-24.140993
404.197418	3.241729	938.934937	433.575317	191.736679	932.774048	511.041016	-11.554384	495.512970	550.945740	183.631470	482.226624	537.202820	-2.247944	77.976860	595.567078	157.581909	91.523911	454.919250	-49.589352	1407.951660	491.529663	253.259277	1403.098145	401.451843	107.910797	1386.089722	393.324646	116.816856	1653.212158	495.682098	-139.592911	1130.874268	539.924377	318.233887	1131.414673	397.309448	-136.051102	884.468384	422.500031	319.915741	874.292603	412.874023	101.685898	1035.585327	-618.786682	175.354523	855.005554	-593.566284	-24.118187
404.232971	3.289273	938.922852	433.604218	191.735306	932.772339	511.036499	-11.548953	495.504608	550.863831	183.285538	482.192200	537.192200	-2.246424	77.975899	595.458984	157.482895	91.492455	454.928314	-49.584499	1407.951172	491.521942	253.285141	1403.097412	401.456604	107.910202	1386.104370	393.273926	117.015533	1653.203491	495.693054	-139.538376	1130.859863	539.912231	318.225861	1131.443115	397.318176	-136.019150	884.452087	422.503998	319.912476	874.276062	412.898865	101.705536	1035.578125	-618.747009	175.342896	855.003479	-593.524719	-24.144178
404.257690	3.289677	938.943604	433.599365	191.743057	932.773987	511.040283	-11.558492	495.499573	550.961975	183.652603	482.230530	537.206055	-2.248530	77.977577	595.595703	157.636185	91.535324	454.942352	-49.589645	1407.927734	491.497314	253.269501	1403.118286	401.445282	107.912041	1386.087280	393.226593	117.119194	1653.174316	495.722626	-139.527435	1130.820923	539.910034	318.223755	1131.443604	397.330200	-135.983292	884.426270	422.507446	319.911835	874.284241	412.913300	101.717911	1035.589233	-618.718079	175.337814	854.999939	-593.505371	-24.170128
404.293640	3.300663	938.924194	433.621063	191.782227	932.781128	511.030640	-11.543004	495.499939	550.931946	183.382446	482.235901	537.197144	-2.249663	77.995399	595.516418	157.564133	91.507378	454.946655	-49.585499	1407.916626	491.479065	253.267914	1403.131836	401.442688	107.898827	1386.074707	393.190125	117.236145	1653.143921	495.713135	-139.497192	1130.807251	539.912354	318.235565	1131.466675	397.324158	-135.951889	884.416199	422.524292	319.909729	874.282593	412.937836	101.728561	1035.583496	-618.714050	175.296387	854.990295	-593.484375	-24.167404
404.306274	3.320712	938.926575	433.638641	191.831696	932.785034	511.037537	-11.548441	495.495697	550.997375	183.715027	482.234680	537.229065	-2.239650	77.992043	595.752991	158.057144	91.680702	454.960785	-49.609272	1407.892578	491.466858	253.269318	1403.140381	401.403656	107.876305	1386.065918	393.154358	117.389511	1653.124634	495.739838	-139.471680	1130.791870	539.904480	318.274323	1131.488037	397.334381	-135.918121	884.391418	422.538818	319.923248	874.282471	412.941071	101.763817	1035.585938	-618.677612	175.281494	854.971069	-593.442566	-24.211630
404.333252	3.336930	938.924866	433.658600	191.804871	932.784302	511.005798	-11.501296	495.485474	550.987122	183.716644	482.229645	537.179810	-2.246811	77.990875	595.568420	157.629105	91.553864	454.959259	-49.649830	1407.882690	491.439301	253.238052	1403.140259	401.390045	107.857735	1386.048096	393.143829	117.442131	1653.099487	495.767822	-139.458084	1130.757568	539.886108	318.287567	1131.488281	397.355743	-135.870041	884.358154	422.549805	319.944641	874.307983	412.969849	101.757919	1035.584961	-618.638855	175.269669	854.965576	-593.406738	-24.229891
404.292297	3.446371	938.919006	433.469818	192.046875	932.875916	510.980042	-11.459808	495.466217	551.039063	183.760300	482.270294	537.152222	-2.243897	77.974709	595.603271	157.638931	91.542534	454.972076	-49.677933	1407.848389	491.403412	253.218475	1403.168579	401.377502	107.826393	1386.039185	393.121765	117.635750	1653.077881	495.783722	-139.420883	1130.735596	539.886475	318.265015	1131.516724	397.372467	-135.818359	884.328979	422.557526	319.947113	874.313965	412.883057	101.870239	1035.632202	-618.622925	175.257050	854.968323	-593.377380	-24.246241
404.349762	3.359102	938.927002	433.651917	191.853729	932.793213	511.027100	-11.469666	495.494171	551.020386	183.727921	482.225311	537.170532	-2.231808	77.982124	595.585876	157.630859	91.533882	455.002808	-49.716660	1407.842896	491.378754	253.182404	1403.198730	401.339661	107.775703	1386.029297	393.101624	117.867302	1653.050903	495.812531	-139.413971	1130.674683	539.888367	318.294037	1131.561035	397.397552	-135.767105	884.296509	422.570679	319.970551	874.349182	412.975647	101.788361	1035.590820	-618.618591	175.206818	854.970581	-593.359009	-24.279016
404.301239	3.467528	938.924500	433.462067	192.094971	932.910889	510.990448	-11.409183	495.462952	551.031372	183.767899	482.254456	537.145142	-2.220634	77.968307	595.602722	157.640884	91.545692	455.008484	-49.790974	1407.826660	491.332397	253.153534	1403.243286	401.322235	107.716110	1386.026245	393.094727	118.099518	1653.022705	495.850006	-139.404190	1130.653198	539.878845	318.309570	1131.611816	397.415039	-135.699814	884.253906	422.596161	319.989441	874.389648	412.892822	101.886795	1035.653687	-618.587708	175.204727	854.969360	-593.319885	-24.298925
404.394806	3.402171	938.927551	433.671112	191.906509	932.821045	511.058014	-11.460894	495.483429	551.061279	183.750183	482.239227	537.179504	-2.229294	77.982910	595.559326	157.601471	91.524658	455.029877	-49.860779	1407.805298	491.266968	253.098221	1403.282471	401.314148	107.638321	1386.024048	393.078888	118.406204	1653.001953	495.876617	-139.385239	1130.593506	539.863647	318.330109	1131.671021	397.441742	-135.640884	884.206604	422.631287	320.011658	874.414063	412.992462	101.823189	1035.604614	-618.550842	175.192368	854.944580	-593.292053	-24.334732
404.419708	3.429344	938.915588	433.674103	191.911285	932.823547	511.099731	-11.429692	495.507233	551.072266	183.754639	482.232819	537.169739	-2.238750	77.988899	595.576294	157.633728	91.528816	455.047180	-49.943504	1407.798340	491.233978	253.014297	1403.317627	401.304321	107.573387	1386.027954	393.068451	118.811066	1653.004150	495.905518	-139.397507	1130.560547	539.850098	318.333435	1131.767212	397.480621	-135.608063	884.162659	422.653290	320.031647	874.468018	413.002808	101.831871	1035.599976	-618.530029	175.199387	854.944885	-593.286743	-24.328756
404.444672	3.437643	938.921143	433.671021	191.957794	932.846252	511.142578	-11.420407	495.500610	551.081848	183.762115	482.216370	537.193542	-2.230498	77.990295	595.560181	157.611328	91.517334	455.057922	-50.030895	1407.786133	491.163055	252.913788	1403.363892	401.293030	107.473297	1386.039795	393.094452	119.044487	1652.973145	495.938995	-139.403259	1130.508911	539.822632	318.346680	1131.835449	397.523315	-135.544586	884.129761	422.668304	320.073242	874.515198	413.011963	101.848732	1035.614380	-618.485229	175.115295	854.945679	-593.118774	-24.416298
404.465668	3.445722	938.924377	433.681427	191.969421	932.852600	511.147797	-11.397537	495.508484	551.128174	183.836609	482.231415	537.167542	-2.226337	77.986427	595.592896	157.645935	91.527878	455.071838	-50.133385	1407.755493	491.101929	252.815079	1403.421143	401.261627	107.347748	1386.057251	393.099731	119.362762	1652.954102	495.993256	-139.398071	1130.455200	539.795715	318.347443	1131.906006	397.570587	-135.480194	884.075623	422.697205	320.111725	874.557312	413.015442	101.858398	1035.618530	-618.510010	175.152069	854.938049	-593.220947	-24.370441
404.509521	3.500546	938.914185	433.682648	191.992538	932.864136	511.240601	-11.407319	495.532288	551.134888	183.844406	482.235413	537.226563	-2.239390	78.007721	595.569031	157.610428	91.527565	455.079315	-50.222954	1407.727417	491.062622	252.715225	1403.488892	401.223114	107.241043	1386.061279	393.110718	119.727654	1652.933228	496.037415	-139.392212	1130.403809	539.762024	318.315613	1131.992310	397.591583	-135.418335	884.035889	422.724457	320.166473	874.625549	413.023071	101.887505	1035.618652	-618.482849	175.151016	854.940857	-593.198059	-24.366898
404.521820	3.534506	938.915649	433.666199	192.061157	932.894226	511.180481	-11.332365	495.525818	551.115723	183.822800	482.232330	537.167114	-2.224914	78.001610	595.534851	157.575470	91.533867	455.096680	-50.317562	1407.702637	491.028046	252.627060	1403.533081	401.124786	107.053055	1386.069702	393.128296	120.046967	1652.902832	496.075653	-139.438812	1130.346558	539.730469	318.294556	1132.081665	397.630402	-135.339462	883.982239	422.725769	320.208984	874.695374	413.014679	101.922935	1035.634644	-618.481201	175.137482	854.924622	-593.161865	-24.391499
404.518066	3.549270	938.917053	433.664307	192.058884	932.910278	511.281189	-11.348886	495.567596	551.152161	183.850357	482.238007	537.208313	-2.238450	77.986183	595.546875	157.585892	91.534470	455.102600	-50.465504	1407.680176	490.999969	252.483734	1403.593750	400.962402	107.045326	1386.095703	393.142517	120.437241	1652.872803	496.112915	-139.456680	1130.302368	539.684937	318.255310	1132.153198	397.703491	-135.291367	883.909973	422.740723	320.290619	874.752808	413.006378	101.922699	1035.643311	-618.452332	175.139771	854.933655	-593.141052	-24.379486
404.563049	3.602310	938.906372	433.676300	192.113220	932.918579	511.313049	-11.323534	495.538177	551.144165	183.831329	482.254089	537.217102	-2.232213	78.001503	595.548401	157.589584	91.537773	455.101471	-50.590683	1407.643188	490.940613	252.372818	1403.652466	400.930450	106.923843	1386.111694	393.171722	120.829361	1652.838257	496.152069	-139.529892	1130.264771	539.640015	318.209503	1132.237671	397.761871	-135.222366	883.845703	422.755096	320.349609	874.805542	413.012054	101.968781	1035.641113	-618.425415	175.156921	854.941772	-593.110779	-24.390625
404.592438	3.619857	938.887268	433.674042	192.144180	932.922974	511.344513	-11.303783	495.527374	551.162170	183.878525	482.243896	537.206421	-2.239082	77.969963	595.545715	157.623825	91.529526	455.066864	-50.722820	1407.617676	490.908508	252.246994	1403.691406	400.924011	106.800095	1386.124756	393.202606	121.202850	1652.801880	496.179871	-139.557465	1130.195801	539.622192	318.184845	1132.305420	397.813477	-135.162216	883.769531	422.762421	320.412689	874.860657	413.000122	101.983147	1035.632568	-618.413513	175.170563	854.929077	-593.091187	-24.390076
404.631683	3.642088	938.867249	433.669800	192.204895	932.930237	511.329956	-11.256709	495.523590	551.187134	183.953430	482.240814	537.180298	-2.224234	77.962776	595.575500	157.694824	91.545326	455.004272	-50.850010	1407.590210	490.836945	252.137466	1403.729126	401.053772	106.645462	1386.116699	393.247437	121.477737	1652.733276	496.221802	-139.599304	1130.160400	539.569824	318.129883	1132.363159	397.904663	-135.115753	883.716980	422.747498	320.484955	874.927124	413.007538	102.009506	1035.626221	-618.445007	175.172913	854.930908	-593.094910	-24.400938
404.649628	3.672665	938.863037	433.675995	192.239990	932.960205	511.364807	-11.278539	495.556854	551.196289	183.993729	482.258545	537.181335	-2.227894	77.972878	595.560242	157.672089	91.551605	454.941040	-50.977139	1407.569946	490.788666	252.022079	1403.760620	401.050232	106.525032	1386.132446	393.275452	121.829773	1652.693115	496.227692	-139.658768	1130.126587	539.526306	318.097321	1132.421143	398.004089	-135.057343	883.639954	422.738159	320.539215	874.963074	413.023315	102.023247	1035.640137	-618.458191	175.140823	854.932251	-593.081055	-24.416288
404.671814	3.687823	938.852112	433.674316	192.264053	932.968323	511.410461	-11.294745	495.558807	551.175293	184.014328	482.240753	537.200867	-2.230994	77.975067	595.539001	157.656342	91.557770	454.929504	-51.073429	1407.553223	490.776184	251.927811	1403.798706	401.027771	106.432831	1386.145996	393.303345	122.199059	1652.658203	496.241272	-139.708954	1130.095215	539.499390	318.049896	1132.490234	398.076385	-135.029633	883.592224	422.713715	320.601837	875.038818	413.013550	102.034866	1035.637817	-618.494263	175.142639	854.919861	-593.082458	-24.442215
404.684784	3.720275	938.850403	433.652130	192.313065	932.983032	511.409576	-11.251483	495.548615	551.197205	184.047867	482.254089	537.212585	-2.238707	77.975403	595.549500	157.656799	91.566742	454.916412	-51.179062	1407.542969	490.800293	251.801254	1403.832642	400.989288	106.316261	1386.160156	393.326813	122.546509	1652.615479	496.255798	-139.752579	1130.065796	539.680481	318.505676	1132.669312	398.147461	-134.972275	883.550598	422.703278	320.643097	875.118896	413.015076	102.064507	1035.645142	-618.502502	175.103958	854.928650	-593.081970	-24.455685
404.732666	3.752351	938.837524	433.664612	192.332809	933.011475	511.399323	-11.209460	495.546448	551.184631	184.017685	482.259125	537.185120	-2.219333	77.964073	595.527344	157.658005	91.561073	454.872772	-51.252232	1407.524292	490.810272	251.722839	1403.847656	400.970306	106.249062	1386.169434	393.338135	122.892380	1652.581787	496.253937	-139.833878	1130.048340	539.655884	318.464935	1132.708618	398.243958	-134.955475	883.500793	422.645813	320.688416	875.157166	413.041992	102.068176	1035.653564	-618.516296	175.114761	854.943115	-593.076172	-24.453251
404.733673	3.753970	938.837891	433.668243	192.329742	933.017334	511.422394	-11.217601	495.575104	551.200867	184.041168	482.240631	537.213623	-2.231066	77.989693	595.569702	157.691040	91.551086	454.852600	-51.352112	1407.531128	490.816589	251.606903	1403.863525	400.963776	106.157356	1386.174072	393.343781	123.249390	1652.540283	496.263184	-139.887451	1130.046875	539.651245	318.405365	1132.741333	398.341705	-134.951981	883.453674	422.606110	320.723999	875.201294	413.044495	102.064720	1035.656860	-618.555725	175.074677	854.925293	-593.098022	-24.488394
404.765717	3.786538	938.831848	433.682281	192.333405	933.026123	511.418945	-11.187026	495.572937	551.215576	184.104492	482.252960	537.215332	-2.228325	78.004616	595.551025	157.688248	91.559525	454.835632	-51.422699	1407.514404	490.819794	251.547989	1403.884399	400.950043	106.083511	1386.184326	393.364746	123.578621	1652.486084	496.273682	-139.945206	1130.022217	539.628662	318.357056	1132.774536	398.428802	-134.958893	883.415955	422.561066	320.765411	875.253723	413.058960	102.076324	1035.657959	-618.557617	175.116257	854.938232	-593.130249	-24.464745
404.783569	3.803508	938.840393	433.688934	192.373138	933.060059	511.421448	-11.188210	495.579071	551.213562	184.128738	482.251129	537.191711	-2.215075	77.991188	595.519653	157.657669	91.549599	454.828003	-51.489124	1407.522827	490.812164	251.491425	1403.907593	400.966339	106.017563	1386.172852	393.377655	123.885551	1652.441650	496.273590	-140.003876	1130.047852	539.418457	317.844086	1132.601074	398.537598	-134.986343	883.378113	422.484131	320.796783	875.267151	413.072144	102.090263	1035.679810	-618.607605	175.115448	854.943665	-593.164856	-24.460594
404.805115	3.818458	938.827087	433.723511	192.387589	933.053772	511.467194	-11.215446	495.602051	551.211548	184.134521	482.245758	537.224304	-2.210620	77.994553	595.518372	157.660385	91.560135	454.846130	-51.560917	1407.529297	490.839294	251.392975	1403.908325	400.791626	106.084846	1386.206787	393.382263	124.161400	1652.394775	496.293335	-140.039764	1130.034058	539.600952	318.283997	1132.802734	398.616241	-135.012955	883.355774	422.455292	320.804077	875.330200	413.092896	102.102814	1035.669678	-618.623291	175.119400	854.958374	-593.183105	-24.503893
404.790222	3.815075	938.836609	433.729370	192.391541	933.055725	511.480011	-11.208753	495.619324	551.207153	184.108459	482.226807	537.225403	-2.218212	77.975883	595.529114	157.671570	91.584450	454.836487	-51.622978	1407.535034	490.869019	251.329529	1403.917603	400.816162	106.012695	1386.185913	393.388947	124.423470	1652.334717	496.308563	-140.078354	1130.040405	539.403442	317.755859	1132.607666	398.670654	-135.069656	883.352600	422.362152	320.812531	875.338501	413.096588	102.106377	1035.675781	-618.682251	175.054153	854.956177	-593.212219	-24.521008
404.814453	3.852022	938.811096	433.742462	192.403015	933.055725	511.484192	-11.216512	495.613159	551.215881	184.115280	482.228729	537.225098	-2.197346	77.970345	595.524353	157.652847	91.553864	454.805634	-51.660557	1407.520508	490.877991	251.275345	1403.908081	400.810272	105.965179	1386.188477	393.399414	124.680351	1652.293701	496.311493	-140.127411	1130.062012	539.398438	317.735962	1132.604126	398.752625	-135.118362	883.334656	422.312744	320.804871	875.349548	413.102325	102.119255	1035.662598	-618.739136	175.056473	854.963257	-593.268555	-24.500853
404.798798	3.842045	938.804260	433.764252	192.409027	933.046814	511.518707	-11.240926	495.641510	551.262695	184.158432	482.250885	537.266296	-2.229175	77.981232	595.556641	157.680237	91.554726	454.794891	-51.709999	1407.534912	490.885406	251.227982	1403.898193	400.795349	105.942444	1386.192871	393.392975	124.935692	1652.248535	496.322052	-140.190323	1130.058716	539.381165	317.674591	1132.598633	398.794250	-135.150162	883.328003	422.228851	320.785156	875.370911	413.106903	102.119034	1035.654785	-618.780640	175.040787	854.982971	-593.323059	-24.524761
404.784546	3.837613	938.814758	433.774414	192.435883	933.048096	511.529449	-11.251199	495.653168	551.233582	184.108078	482.240692	537.295105	-2.240470	78.013306	595.544739	157.671783	91.577332	454.777130	-51.755493	1407.551514	490.919922	251.187103	1403.881348	400.799591	105.911026	1386.195313	393.385681	125.174355	1652.214844	496.329254	-140.252808	1130.072998	539.386169	317.672882	1132.576782	398.857544	-135.222427	883.322266	422.177094	320.757782	875.375061	413.111816	102.134178	1035.661011	-618.852356	175.022797	854.980103	-593.386536	-24.544092
404.775787	3.867239	938.815308	433.806213	192.436737	933.047546	511.561523	-11.279251	495.673676	551.277832	184.166199	482.251801	537.302551	-2.232098	78.004066	595.533691	157.675537	91.584549	454.768677	-51.785294	1407.550171	490.947510	251.168518	1403.868408	400.813324	105.885056	1386.196167	393.387421	125.394562	1652.192383	496.342285	-140.318512	1130.079712	539.389160	317.635590	1132.569214	398.902466	-135.301132	883.334229	422.113220	320.731842	875.381165	413.119019	102.152565	1035.660522	-618.919739	175.029282	854.998291	-593.475525	-24.553961
404.746674	3.876599	938.822998	433.801361	192.428268	933.050171	511.512238	-11.257751	495.665253	551.285461	184.111435	482.245636	537.276672	-2.231412	78.009201	595.549683	157.688583	91.580704	454.766235	-51.807140	1407.566528	490.984863	251.142609	1403.859131	400.825531	105.886322	1386.197388	393.385132	125.600815	1652.158813	496.340302	-140.371765	1130.110962	539.387634	317.637207	1132.542603	398.937714	-135.348389	883.344482	422.066010	320.671967	875.402161	413.100769	102.157082	1035.665527	-618.966125	174.990509	854.993347	-593.534058	-24.568617
404.741119	3.891239	938.809998	433.804993	192.470657	933.064880	511.553253	-11.300087	495.672363	551.280945	184.094635	482.256195	537.278809	-2.222870	78.012878	595.549622	157.667526	91.582520	454.753510	-51.839874	1407.565674	491.029175	251.104553	1403.861572	400.825897	105.872559	1386.205688	393.382294	125.809074	1652.131348	496.350464	-140.450043	1130.149780	539.391541	317.596283	1132.539917	398.960266	-135.440414	883.343262	422.017151	320.615723	875.406494	413.097687	102.170975	1035.666870	-619.048462	174.969940	855.009216	-593.635498	-24.556892
404.700714	3.903109	938.813171	433.832947	192.464691	933.072327	511.531525	-11.284553	495.665131	550.734314	182.919800	482.045227	537.282532	-2.223230	78.011856	595.124817	157.283691	91.522766	454.755463	-51.841202	1407.574585	491.063110	251.084625	1403.860718	400.856018	105.851158	1386.190186	393.376953	126.019028	1652.097412	496.346893	-140.510956	1130.166748	539.390686	317.567352	1132.540161	398.957397	-135.533005	883.358032	421.996155	320.545471	875.401245	413.087891	102.174820	1035.671875	-619.122620	174.957687	855.038147	-593.708557	-24.589169
404.697693	3.901619	938.811401	433.836456	192.453506	933.070618	511.540161	-11.312000	495.678986	550.752319	182.931366	482.082794	537.308044	-2.236399	78.015808	595.115967	157.263519	91.515755	454.771271	-51.832741	1407.560059	491.083771	251.077057	1403.876831	400.876160	105.837448	1386.200317	393.379761	126.188629	1652.059570	496.353271	-140.601898	1130.179565	539.388245	317.479004	1132.529907	398.962097	-135.649521	883.366028	421.958588	320.485046	875.420654	413.092316	102.168228	1035.670410	-619.210327	174.920013	855.046997	-593.796997	-24.622063
404.665009	3.875152	938.827454	433.842468	192.414063	933.066833	511.590332	-11.349724	495.717316	550.746460	182.920059	482.079010	537.343872	-2.232643	77.995110	595.095154	157.250916	91.505127	454.787903	-51.864094	1407.562744	491.122314	251.047195	1403.884033	400.889130	105.837646	1386.211182	393.383911	126.354622	1652.026489	496.351471	-140.636002	1130.178223	539.388794	317.460785	1132.519775	398.950409	-135.751755	883.385620	421.935822	320.402557	875.435303	413.085693	102.146263	1035.676514	-619.311462	174.916275	855.059448	-593.926331	-24.597071
404.619080	3.849360	938.824585	433.858643	192.423599	933.071045	511.585449	-11.362671	495.725128	550.779541	182.914902	482.069427	537.360962	-2.262903	78.011398	595.118652	157.248352	91.498497	454.800568	-51.875202	1407.559692	491.161346	251.041595	1403.874268	400.949280	105.843880	1386.208496	393.394806	126.510292	1651.994141	496.356598	-140.709976	1130.194458	539.401367	317.412872	1132.512573	398.930481	-135.865814	883.405762	421.914795	320.322693	875.422424	413.072174	102.135498	1035.677368	-619.403137	174.887085	855.061951	-594.009033	-24.629200
404.603149	3.849149	938.823669	433.866943	192.432907	933.080688	511.536407	-11.341406	495.714081	550.746765	182.801056	482.062286	537.337036	-2.256154	78.000870	595.080322	157.216187	91.486702	454.830414	-51.873379	1407.557739	491.193085	251.044296	1403.868652	400.963440	105.833855	1386.204468	393.394409	126.661324	1651.973145	496.356812	-140.761292	1130.182495	539.423706	317.381958	1132.520752	398.891083	-136.025177	883.427429	421.897308	320.243896	875.438782	413.077759	102.133614	1035.682495	-619.512146	174.870605	855.073181	-594.141602	-24.632856
404.571289	3.817297	938.829895	433.862152	192.426102	933.082397	511.514618	-11.354292	495.717316	550.773743	182.820526	482.094971	537.343567	-2.255566	78.007835	595.059448	157.174133	91.474846	454.849976	-51.875523	1407.559937	491.240448	251.031723	1403.880249	401.012451	105.845093	1386.208496	393.406830	126.809135	1651.950928	496.365479	-140.805557	1130.195923	539.435608	317.330750	1132.500244	398.871521	-136.157181	883.457336	421.898438	320.152344	875.435242	413.058655	102.117104	1035.686401	-619.619934	174.879364	855.101624	-594.271790	-24.633499
404.547913	3.828942	938.817200	433.857391	192.418045	933.073425	511.494110	-11.361823	495.695038	550.779663	182.765900	482.079010	537.335754	-2.248039	77.979362	595.072144	157.178741	91.479607	454.899323	-51.847408	1407.559326	491.275116	251.051453	1403.873901	401.048279	105.850716	1386.218262	393.414612	126.945702	1651.925659	496.358276	-140.863495	1130.203857	539.438843	317.308380	1132.475220	398.852814	-136.278580	883.455078	421.872925	320.075958	875.439270	413.048859	102.117348	1035.675903	-619.725647	174.841995	855.110413	-594.388184	-24.648863
404.536621	3.816870	938.818726	433.879974	192.345840	933.066284	511.476318	-11.381249	495.673157	550.761841	182.727432	482.071228	537.347900	-2.259391	77.993851	595.043152	157.151901	91.472092	454.907806	-51.837952	1407.550781	491.321136	251.049561	1403.878296	401.087585	105.850777	1386.212769	393.416870	127.073296	1651.907593	496.361664	-140.869476	1130.226074	539.463623	317.259888	1132.451538	398.809448	-136.409210	883.477478	421.875183	319.985291	875.414734	413.058105	102.081581	1035.672974	-619.860107	174.783005	855.117859	-594.520325	-24.671484
404.509644	3.795524	938.831848	433.882111	192.329025	933.061523	511.438202	-11.400211	495.678772	551.325684	183.787766	482.283295	537.296448	-2.254226	77.980148	595.420105	157.476517	91.535812	454.974182	-51.826977	1407.572266	491.376190	251.048920	1403.830933	401.127686	105.889091	1386.219727	393.431763	127.177185	1651.879028	496.348389	-140.923859	1130.252686	539.506226	317.257446	1132.434082	398.772430	-136.550812	883.508667	421.871948	319.902344	875.404907	413.055542	102.071304	1035.677490	-619.972900	174.740524	855.135071	-594.625000	-24.678928
404.504639	3.776908	938.824463	433.882446	192.341309	933.051270	511.411011	-11.412691	495.677917	551.355225	183.865631	482.295471	537.297180	-2.256615	77.992081	595.445251	157.498688	91.541107	454.998291	-51.793045	1407.579956	491.421936	251.071487	1403.807861	401.172150	105.921143	1386.211060	393.450256	127.277931	1651.855469	496.345032	-140.942215	1130.269287	539.531311	317.218231	1132.367920	398.731812	-136.663498	883.552612	421.876648	319.810516	875.376160	413.053986	102.069054	1035.668701	-620.103394	174.736435	855.145630	-594.756836	-24.692347
404.509796	3.742249	938.820435	433.865540	192.323166	933.048279	511.361969	-11.419300	495.669922	551.317139	183.759720	482.297119	537.271240	-2.263747	78.002090	595.421692	157.477692	91.534225	455.044098	-51.780724	1407.599487	491.486938	251.099365	1403.759521	401.238983	105.930717	1386.212036	393.477875	127.369789	1651.835449	496.326691	-140.996262	1130.287964	539.563232	317.212646	1132.320190	398.694763	-136.792664	883.588318	421.867188	319.742004	875.334229	413.060364	102.039124	1035.666016	-620.249023	174.687347	855.150208	-594.889832	-24.711004
404.508728	3.737786	938.818481	433.872345	192.286987	933.045532	511.361816	-11.460038	495.678986	551.368347	183.853729	482.301514	537.326904	-2.260503	78.010567	595.493408	157.542191	91.546402	455.084442	-51.746353	1407.606445	491.545105	251.122055	1403.720703	401.289001	105.960503	1386.194336	393.496216	127.462486	1651.803467	496.310364	-141.021469	1130.317749	539.608582	317.196350	1132.262085	398.645325	-136.896561	883.610352	421.882019	319.652496	875.289612	413.067139	102.019554	1035.663940	-620.393555	174.663223	855.174866	-595.009583	-24.735502
404.434784	3.788645	938.811035	433.654083	192.476257	933.112854	511.287079	-11.435563	495.647858	551.322266	183.770813	482.324280	537.255066	-2.245200	77.979874	595.459351	157.509949	91.536606	455.122803	-51.717350	1407.619385	491.597687	251.137131	1403.679688	401.341309	105.981209	1386.199463	393.517151	127.557495	1651.790283	496.296692	-141.051346	1130.335693	539.657104	317.187866	1132.228027	398.576111	-137.028900	883.662964	421.872345	319.563171	875.270203	412.959381	102.086693	1035.698242	-620.503235	174.625854	855.179443	-595.133545	-24.736118
404.480927	3.689051	938.824097	433.842316	192.246262	933.023499	511.272827	-11.468553	495.615845	551.380005	183.809814	482.302856	537.233398	-2.253802	77.980171	595.491699	157.537476	91.537712	455.153107	-51.691120	1407.630371	491.669281	251.164642	1403.624146	401.386688	105.985329	1386.188354	393.546600	127.638580	1651.766235	496.288147	-141.107758	1130.376709	539.704163	317.132172	1132.172607	398.521057	-137.109390	883.710266	421.896637	319.498535	875.214478	413.053436	101.986877	1035.656128	-620.651184	174.571152	855.161499	-595.270264	-24.776602
404.469086	3.667902	938.823669	433.799042	192.222092	933.021484	511.274719	-11.487437	495.628601	551.357849	183.775513	482.293152	537.261841	-2.254830	77.975388	595.478210	157.525787	91.535965	455.208466	-51.666641	1407.653442	491.744629	251.202621	1403.590820	401.439240	106.007439	1386.188599	393.569580	127.729027	1651.748291	496.275818	-141.147308	1130.395142	539.749573	317.091492	1132.113647	398.460480	-137.205124	883.777161	421.912170	319.422882	875.155151	413.042023	101.961594	1035.656006	-620.799194	174.532501	855.173645	-595.387390	-24.807671
404.449738	3.638857	938.824097	433.775116	192.206116	933.017883	511.239716	-11.483086	495.621368	551.322754	183.745605	482.278900	537.245667	-2.254544	77.976196	595.472534	157.520966	91.535835	455.255127	-51.641289	1407.670776	491.820831	251.204178	1403.541382	401.479034	106.049194	1386.196167	393.606018	127.817047	1651.736816	496.273651	-141.178543	1130.439819	539.806274	317.047363	1132.048096	398.385956	-137.309952	883.845581	421.923737	319.354767	875.117371	413.040619	101.937683	1035.655640	-620.933350	174.486374	855.189148	-595.495483	-24.806074
404.365448	3.730145	938.831970	433.499451	192.471085	933.137878	511.159790	-11.433782	495.585541	551.295166	183.764984	482.311981	537.179138	-2.245732	77.975601	595.450623	157.500626	91.512764	455.302063	-51.600765	1407.719116	491.893951	251.236816	1403.496338	401.540222	106.060509	1386.198853	393.639679	127.903900	1651.728516	496.246124	-141.208084	1130.469238	539.869080	316.995361	1132.010742	398.305756	-137.410385	883.919189	421.952698	319.283630	875.066406	412.909607	102.039360	1035.725708	-621.046204	174.481339	855.207642	-595.616638	-24.807781
404.371124	3.714583	938.849609	433.489410	192.440308	933.146851	511.132843	-11.416787	495.598907	551.288330	183.790359	482.319458	537.169128	-2.244918	77.986000	595.462097	157.513184	91.519547	455.358734	-51.570534	1407.745361	491.950043	251.242737	1403.468262	401.596405	106.091103	1386.198608	393.672943	127.991867	1651.716675	496.217804	-141.261566	1130.518677	539.906677	316.925446	1131.945068	398.226654	-137.483994	883.986145	421.949799	319.222290	875.056641	412.916565	102.019173	1035.739380	-621.173340	174.431747	855.220459	-595.716980	-24.836983
404.356018	3.643306	938.855225	433.493805	192.398193	933.123840	511.153412	-11.444819	495.631805	551.281311	183.803665	482.332458	537.164673	-2.243652	77.975945	595.464294	157.528351	91.527344	455.426361	-51.556137	1407.765747	492.027313	251.264801	1403.434692	401.656250	106.126190	1386.195557	393.720520	128.058167	1651.706665	496.205505	-141.296814	1130.566650	539.947327	316.864777	1131.894043	398.152832	-137.566528	884.053589	421.972382	319.173584	875.011353	412.913910	101.977188	1035.730225	-621.360352	174.364960	855.219910	-595.868347	-24.871016
404.353485	3.628773	938.847961	433.442566	192.377518	933.135193	511.107574	-11.415214	495.597809	551.275024	183.759842	482.339600	537.138733	-2.239587	77.972092	595.504456	157.564453	91.551277	455.479492	-51.522812	1407.796753	492.084106	251.295654	1403.401733	401.708710	106.127655	1386.206909	393.761353	128.139175	1651.682861	496.203003	-141.333298	1130.597168	540.016113	316.821198	1131.872681	398.085144	-137.645889	884.118774	422.017120	319.094391	874.971436	412.903473	101.945824	1035.733887	-621.506775	174.341431	855.234985	-595.984192	-24.906429
404.354614	3.615335	938.851929	433.437836	192.374100	933.130981	511.141479	-11.458066	495.600769	551.286255	183.843933	482.350800	537.142151	-2.240248	77.975914	595.518005	157.575180	91.533333	455.530731	-51.485947	1407.814819	492.146271	251.318542	1403.394531	401.684448	106.095093	1386.190796	393.811676	128.231689	1651.680664	496.184906	-141.371780	1130.625244	540.061646	316.807678	1131.812378	397.995178	-137.720139	884.175842	422.055389	319.041870	874.927124	412.911621	101.939827	1035.734253	-621.603088	174.327316	855.252502	-596.079468	-24.902540
404.409973	3.447391	938.867371	433.673615	192.030380	933.006470	511.203125	-11.507888	495.621002	551.248718	183.763458	482.296783	537.194580	-2.228372	77.977058	595.486145	157.575623	91.534668	455.571747	-51.445477	1407.819580	492.185059	251.370789	1403.362427	401.906006	105.971069	1386.158325	393.860229	128.316650	1651.679810	496.167267	-141.380981	1130.639893	540.101318	316.745850	1131.781738	397.901428	-137.765533	884.216431	422.109528	318.984009	874.895325	413.021606	101.772743	1035.673950	-621.741211	174.266479	855.262390	-596.215759	-24.918001
404.433594	3.392743	938.863586	433.685760	191.984406	932.984863	511.205109	-11.533921	495.602386	551.219055	183.758331	482.287354	537.190002	-2.250684	78.005272	595.489746	157.579361	91.536835	455.631165	-51.437126	1407.841187	492.248444	251.376511	1403.323730	401.965607	105.984657	1386.148193	393.926910	128.396301	1651.659668	496.160370	-141.430206	1130.636353	540.177307	316.745483	1131.750610	397.825073	-137.819916	884.255310	422.254395	318.915436	874.792053	413.045471	101.730423	1035.661377	-621.851135	174.269653	855.285645	-596.322632	-24.924648
404.347229	3.503300	938.858459	433.404114	192.307037	933.103333	511.121155	-11.472352	495.563599	551.198730	183.773026	482.339691	537.159119	-2.240974	77.992599	595.517334	157.601456	91.560829	455.678009	-51.430790	1407.849731	492.300049	251.386047	1403.288330	402.011078	106.000336	1386.161011	393.975128	128.483200	1651.643066	496.140381	-141.441422	1130.653931	540.227234	316.728149	1131.699951	397.756195	-137.872742	884.288086	422.311584	318.867828	874.738037	412.914276	101.863022	1035.724487	-622.002686	174.211945	855.300964	-596.436157	-24.985731
404.330872	3.452887	938.865173	433.374786	192.285797	933.113525	511.106903	-11.491055	495.573395	551.216064	183.816025	482.349579	537.128845	-2.226559	78.000702	595.532227	157.616562	91.543320	455.739807	-51.443676	1407.876831	492.343689	251.392227	1403.250244	402.143341	106.080734	1386.162109	394.037079	128.573410	1651.634644	496.119293	-141.463364	1130.682373	540.287964	316.701263	1131.673462	397.670837	-137.905746	884.338013	422.373291	318.811829	874.708801	412.904633	101.822342	1035.734009	-622.115723	174.177017	855.330627	-596.520264	-25.009123
404.333588	3.433185	938.865906	433.371063	192.248550	933.111816	511.097870	-11.499562	495.572815	551.216675	183.774582	482.372925	537.173523	-2.256650	77.990372	595.537292	157.613403	91.569199	455.824219	-51.446133	1407.882568	492.412445	251.377167	1403.243164	402.021393	106.197197	1386.204468	394.094818	128.669510	1651.620361	496.116638	-141.462708	1130.674927	540.341064	316.712372	1131.626221	397.592590	-137.935974	884.380676	422.427307	318.784882	874.654114	412.921600	101.792686	1035.734619	-622.244873	174.127457	855.349854	-596.653137	-25.007792
404.342896	3.398205	938.863708	433.357697	192.250977	933.108154	511.055176	-11.490844	495.546356	551.157776	183.702393	482.341949	537.149658	-2.253464	77.988770	595.509338	157.591019	91.546394	455.884796	-51.434872	1407.887329	492.460144	251.374069	1403.207642	402.079712	106.196327	1386.210938	394.159424	128.770676	1651.606567	496.089294	-141.461960	1130.702881	540.395386	316.674133	1131.589966	397.499603	-137.946777	884.421692	422.472198	318.744019	874.613953	412.926941	101.774559	1035.732178	-622.296753	174.080109	855.368225	-596.570557	-25.142496
404.437897	3.251990	938.863159	433.644653	191.892151	932.973083	511.091125	-11.564861	495.558533	551.151123	183.695343	482.297119	537.163879	-2.255630	77.996017	595.503235	157.585709	91.545883	455.927643	-51.418350	1407.895996	492.471680	251.411713	1403.176880	402.293610	106.068146	1386.161499	394.222046	128.874359	1651.594727	496.086273	-141.452103	1130.698242	540.448242	316.696136	1131.563232	397.415833	-137.964890	884.442200	422.549683	318.715149	874.580688	413.068787	101.611015	1035.657837	-622.459656	174.065018	855.379333	-596.821716	-25.078669
404.372864	3.344881	938.872681	433.343414	192.176620	933.087219	511.012238	-11.520259	495.516266	551.144653	183.707260	482.314941	537.110291	-2.259742	77.984642	595.533386	157.623428	91.546722	455.982910	-51.433456	1407.915894	492.504761	251.409698	1403.132080	402.337067	106.061790	1386.174927	394.290039	128.968292	1651.572021	496.081146	-141.453537	1130.691040	540.504822	316.659515	1131.529663	397.359314	-137.990753	884.477356	422.612549	318.672333	874.524109	412.947968	101.723526	1035.726440	-622.584473	174.029068	855.401367	-596.930542	-25.096832
404.371796	3.301862	938.871521	433.339081	192.185501	933.091003	511.008728	-11.528434	495.497498	551.186707	183.777481	482.347076	537.122681	-2.261391	77.958801	595.560852	157.647705	91.550591	456.041718	-51.441055	1407.911255	492.546814	251.409286	1403.104004	402.398193	106.060242	1386.164307	394.346375	129.057068	1651.568848	496.088898	-141.471298	1130.698364	540.532837	316.658112	1131.480469	397.270020	-137.996597	884.495178	422.682678	318.648529	874.480652	412.955719	101.701096	1035.728638	-622.717102	173.986847	855.404724	-597.038391	-25.147274
404.460846	3.131237	938.874512	433.624786	191.793091	932.953247	511.034821	-11.579689	495.506775	551.164978	183.748550	482.281708	537.137207	-2.261574	77.975456	595.565552	157.651627	91.550827	456.106964	-51.430199	1407.921143	492.579834	251.422821	1403.094360	402.440216	106.054642	1386.156738	394.409790	129.161499	1651.552490	496.101227	-141.478867	1130.689575	540.594116	316.645508	1131.469116	397.225647	-138.002411	884.513733	422.738617	318.617523	874.437622	413.108185	101.510017	1035.655518	-622.819458	173.983582	855.411194	-597.121521	-25.159111
404.471863	3.109750	938.874207	433.626343	191.719467	932.945801	511.003967	-11.590466	495.497223	551.159119	183.724213	482.301208	537.117676	-2.257462	77.963104	595.552673	157.628784	91.550507	456.152252	-51.430805	1407.939819	492.611633	251.423706	1403.065186	402.478088	106.051933	1386.161255	394.465027	129.250946	1651.544678	496.104950	-141.467224	1130.672607	540.620422	316.614685	1131.426270	397.148163	-137.970535	884.543274	422.797729	318.597382	874.421692	413.118561	101.466431	1035.651733	-622.907043	173.945511	855.423401	-597.178833	-25.194221
404.467896	3.056881	938.891357	433.642609	191.690170	932.951233	511.009827	-11.629578	495.499786	551.130737	183.655334	482.305786	537.119934	-2.233824	77.959763	595.719177	158.061127	91.688873	456.188904	-51.426529	1407.946045	492.677002	251.438034	1403.051514	402.525055	106.068115	1386.169189	394.518341	129.343018	1651.532959	496.112274	-141.475266	1130.686157	540.651184	316.607117	1131.419434	397.078094	-137.965622	884.570923	422.846436	318.562805	874.386841	413.134521	101.430183	1035.663452	-623.034607	173.895020	855.435059	-597.263733	-25.236214
404.482635	3.039867	938.879700	433.656738	191.658264	932.947021	510.970703	-11.617534	495.490234	551.160278	183.665848	482.305786	537.105469	-2.236726	77.960739	595.546631	157.604507	91.537476	456.239777	-51.408958	1407.954712	492.724945	251.439148	1403.036865	402.581604	106.072014	1386.181763	394.577271	129.439331	1651.526611	496.130249	-141.495605	1130.691162	540.691956	316.572815	1131.402588	397.039154	-137.960144	884.614807	422.895569	318.540833	874.354126	413.148376	101.402176	1035.655518	-623.123962	173.897415	855.444763	-597.331238	-25.257626
404.429626	3.152124	938.883118	433.373810	192.007889	933.068298	510.876190	-11.555121	495.448181	551.187073	183.644424	482.360718	537.052063	-2.241283	77.990204	595.539612	157.570236	91.534256	456.282898	-51.415470	1407.977905	492.772217	251.436844	1403.015747	402.635376	106.088158	1386.173462	394.634766	129.522659	1651.523682	496.144684	-141.489197	1130.708130	540.718384	316.540283	1131.351440	396.982544	-137.919693	884.636902	422.946716	318.527191	874.330200	413.032104	101.550819	1035.724243	-623.204773	173.865524	855.473267	-597.378967	-25.299856
404.438171	3.118859	938.887024	433.382446	191.987503	933.072021	510.873627	-11.567200	495.434753	551.140381	183.581314	482.327972	537.080444	-2.251188	77.979889	595.524231	157.555511	91.524590	456.305176	-51.405502	1407.985229	492.833527	251.440018	1402.998291	402.664520	106.095490	1386.168945	394.677795	129.599609	1651.509277	496.157257	-141.498108	1130.718628	540.764038	316.532227	1131.335938	396.965210	-137.918442	884.670715	422.984833	318.505737	874.295166	413.042175	101.523613	1035.728149	-623.290710	173.878555	855.498901	-597.434387	-25.312201
404.421143	3.080266	938.892456	433.394531	191.942780	933.052979	510.840515	-11.582070	495.418060	551.103088	183.541046	482.310455	537.054688	-2.221025	77.971298	595.535339	157.546707	91.498177	456.345917	-51.399647	1408.015503	492.867645	251.446762	1402.974365	402.716431	106.119949	1386.177124	394.718964	129.682358	1651.505859	496.161011	-141.493027	1130.740112	540.808716	316.518372	1131.313110	396.937592	-137.903809	884.692444	423.031677	318.481506	874.255432	413.060913	101.492683	1035.722168	-623.384705	173.877716	855.517639	-597.496033	-25.322784
404.448181	3.072218	938.879883	433.413544	191.958069	933.073242	510.835266	-11.598438	495.402374	551.167236	183.605209	482.320679	537.039612	-2.243415	77.963852	595.579285	157.601379	91.517075	456.363556	-51.385628	1408.011475	492.933075	251.457031	1402.955933	402.758362	106.118065	1386.167358	394.764404	129.757965	1651.492554	496.160004	-141.500107	1130.761353	540.836914	316.487671	1131.260620	396.926636	-137.867096	884.737976	423.053955	318.478729	874.236206	413.087952	101.477646	1035.727051	-623.463013	173.851227	855.528442	-597.538635	-25.366796
404.444092	3.041945	938.900208	433.419769	191.929153	933.076843	510.815033	-11.590554	495.392090	551.145691	183.599731	482.315552	537.025818	-2.262795	77.968712	595.591309	157.592560	91.552765	456.378632	-51.372021	1408.048584	492.982208	251.458069	1402.938354	402.810913	106.134697	1386.173706	394.812500	129.847672	1651.491089	496.164886	-141.488144	1130.770752	540.884216	316.504913	1131.214478	396.901245	-137.853989	884.758972	423.100647	318.470093	874.212830	413.107910	101.454269	1035.739868	-623.560974	173.813889	855.541687	-597.583557	-25.396482
404.454315	3.040526	938.886597	433.435669	191.892776	933.076843	510.824066	-11.618341	495.380463	551.108521	183.573959	482.297485	537.036499	-2.248450	77.959679	595.603333	157.605453	91.558945	456.403503	-51.366272	1408.049438	493.046265	251.459366	1402.899414	402.847565	106.151665	1386.180908	394.857178	129.931198	1651.480957	496.170532	-141.483902	1130.797363	541.135925	316.999878	1131.373413	396.881165	-137.821152	884.788940	423.133087	318.446808	874.212891	413.123596	101.428703	1035.733521	-623.616272	173.827972	855.568115	-597.632446	-25.387068
404.501617	2.983449	938.892700	433.475037	191.834412	933.058960	510.834778	-11.658931	495.390869	551.072510	183.498001	482.305969	537.042175	-2.241197	77.964973	595.574585	157.585342	91.540413	456.428101	-51.356083	1408.071289	493.106476	251.474457	1402.866699	402.888580	106.169113	1386.184814	394.897583	130.000427	1651.466675	496.177765	-141.461502	1130.801025	540.979858	316.488647	1131.151855	396.886810	-137.786819	884.788147	423.137756	318.430695	874.163269	413.166534	101.383499	1035.727051	-623.681152	173.832596	855.581665	-597.689148	-25.397110
404.480133	2.956802	938.902039	433.475189	191.823471	933.060608	510.838104	-11.657168	495.392578	551.059448	183.469589	482.294159	537.066101	-2.254142	77.960342	595.576355	157.565918	91.541954	456.446198	-51.349808	1408.094360	493.162384	251.480896	1402.845337	402.938660	106.182472	1386.174561	394.935333	130.091446	1651.448486	496.167603	-141.472122	1130.822754	541.237915	316.966614	1131.288452	396.901123	-137.760010	884.819336	423.174377	318.405548	874.168457	413.169495	101.367027	1035.733276	-623.719910	173.812958	855.588501	-597.689392	-25.405476
404.602753	2.780480	938.899231	433.830200	191.363693	932.912781	510.911560	-11.711853	495.414917	551.100952	183.450684	482.241119	537.093384	-2.258452	77.966011	595.555603	157.566071	91.509918	456.471222	-51.342575	1408.113159	493.214569	251.467804	1402.811768	402.968201	106.201302	1386.175781	394.980255	130.176453	1651.425781	496.175476	-141.469864	1130.845581	541.292419	316.957703	1131.231567	396.905853	-137.747192	884.830017	423.204010	318.385315	874.127014	413.351471	101.147377	1035.650635	-623.784424	173.833649	855.615845	-597.723267	-25.419127
404.536255	2.925052	938.894897	433.522583	191.748138	933.064819	510.881226	-11.667952	495.364929	551.064697	183.363403	482.287720	537.051331	-2.250622	77.939507	595.562500	157.550613	91.553291	456.503632	-51.344906	1408.118408	493.301758	251.457870	1402.773804	402.895752	106.316422	1386.179932	395.012115	130.263016	1651.406006	496.174927	-141.493729	1130.864380	541.339172	316.944031	1131.207764	396.934814	-137.720581	884.828674	423.217316	318.364166	874.109741	413.222778	101.307915	1035.732056	-623.835876	173.820129	855.604675	-597.747437	-25.433159
404.639343	2.729845	938.904297	433.863373	191.334122	932.923035	510.983337	-11.761385	495.411865	551.066650	183.357101	482.223816	537.109375	-2.271815	77.954910	595.546997	157.532837	91.526085	456.520996	-51.331284	1408.130249	493.373047	251.457291	1402.763916	402.919464	106.356522	1386.194336	395.043701	130.340851	1651.390991	496.171692	-141.469971	1130.885254	541.374512	316.927765	1131.163452	396.945374	-137.704788	884.845764	423.240784	318.350677	874.076172	413.395203	101.102638	1035.659058	-623.883362	173.764542	855.622498	-597.757813	-25.446508
404.568054	2.845234	938.890137	433.586853	191.640610	933.049927	510.907532	-11.699631	495.372620	551.090759	183.409531	482.291931	537.070251	-2.276023	77.960472	595.549316	157.547729	91.532631	456.513580	-51.341175	1408.164551	493.419067	251.467957	1402.719727	402.954437	106.359184	1386.178467	395.067078	130.411469	1651.369629	496.176788	-141.495163	1130.925537	541.409546	316.863403	1131.134766	396.989655	-137.696259	884.853638	423.250214	318.340912	874.056824	413.267365	101.221687	1035.721802	-623.936768	173.750046	855.614136	-597.786499	-25.457109
404.643494	2.676571	938.904541	433.893646	191.280243	932.929504	510.956512	-11.736945	495.386688	551.052734	183.086395	482.242859	537.079834	-2.271052	77.934746	595.450623	157.436234	91.493011	456.528961	-51.316811	1408.176270	493.507813	251.479614	1402.705444	403.000488	106.357178	1386.172363	395.098236	130.491806	1651.351807	496.179718	-141.492111	1130.921753	541.472168	316.852417	1131.103516	396.999268	-137.682968	884.874512	423.280060	318.296112	874.033508	413.416687	101.045952	1035.662720	-623.968506	173.744919	855.631165	-597.803650	-25.477644
404.575745	2.784657	938.892944	433.619141	191.599274	933.054565	510.934418	-11.727057	495.377655	551.094360	183.066376	482.289581	537.052002	-2.275755	77.931931	595.489563	157.491806	91.502998	456.532013	-51.314350	1408.192017	493.563202	251.487915	1402.695068	403.051025	106.379250	1386.179321	395.131256	130.564438	1651.346924	496.185516	-141.533722	1130.976807	541.311279	316.324707	1130.878540	397.047882	-137.679520	884.888611	423.268585	318.277283	873.999695	413.300507	101.168129	1035.726318	-624.015381	173.724213	855.633484	-597.810486	-25.494730
404.582550	2.782639	938.900208	433.608643	191.609558	933.066345	510.947723	-11.736870	495.361511	551.122742	183.086914	482.306396	537.066345	-2.280223	77.937103	595.480591	157.458862	91.503761	456.535126	-51.312969	1408.200562	493.629791	251.492966	1402.668335	403.082245	106.410599	1386.171143	395.148224	130.630615	1651.325928	496.191772	-141.542908	1130.996582	541.352417	316.260468	1130.846802	397.088562	-137.687668	884.915161	423.304718	318.250244	873.969543	413.309265	101.167473	1035.736694	-624.047119	173.681717	855.630005	-597.795715	-25.544193
404.601685	2.734943	938.906799	433.630157	191.579041	933.061218	510.947784	-11.738659	495.364746	551.135803	183.092651	482.301178	537.058777	-2.283332	77.937386	595.480835	157.452560	91.465263	456.547760	-51.288166	1408.219727	493.704498	251.523651	1402.631348	403.119202	106.416130	1386.171509	395.173798	130.700531	1651.319580	496.207764	-141.568619	1131.026001	541.411682	316.237946	1130.812134	397.103424	-137.680481	884.937500	423.332336	318.222900	873.946472	413.330811	101.134071	1035.737305	-624.064941	173.651154	855.627319	-597.809082	-25.554905
404.626526	2.710563	938.902039	433.683807	191.499252	933.059570	510.956909	-11.749847	495.342651	551.122559	183.025406	482.271973	537.064392	-2.285485	77.940689	595.466919	157.439865	91.459961	456.547302	-51.283119	1408.235596	493.777802	251.508850	1402.604492	403.155731	106.446045	1386.162842	395.195892	130.772141	1651.304199	496.208374	-141.582291	1131.045410	541.451904	316.187531	1130.748291	397.157440	-137.683685	884.940796	423.351624	318.194641	873.918274	413.366364	101.082939	1035.733765	-624.079224	173.652344	855.636292	-597.814270	-25.576660
404.639618	2.684934	938.903259	433.681732	191.509094	933.056274	510.978729	-11.782630	495.360016	551.108215	183.004013	482.283600	537.081116	-2.286285	77.950859	595.458801	157.432892	91.458977	456.561951	-51.264141	1408.255737	493.831757	251.529694	1402.572632	403.171448	106.477402	1386.174072	395.222778	130.823212	1651.284790	496.238464	-141.592606	1131.078247	541.508484	316.130432	1130.709595	397.219025	-137.703445	884.945740	423.393188	318.145264	873.874023	413.377258	101.075439	1035.733032	-624.089417	173.648560	855.651245	-597.819092	-25.597078
404.669403	2.656298	938.911072	433.723419	191.449661	933.057739	510.978668	-11.784543	495.362762	551.113098	183.006577	482.276093	537.071899	-2.283196	77.929802	595.493164	157.462479	91.506477	456.572296	-51.258495	1408.264526	493.903870	251.537003	1402.559937	403.223694	106.464279	1386.155518	395.243927	130.881714	1651.275635	496.249176	-141.610367	1131.096191	541.568298	316.116516	1130.677124	397.259583	-137.725449	884.948975	423.437958	318.096283	873.860596	413.413330	101.035706	1035.737549	-624.107483	173.619324	855.650024	-597.817932	-25.603933
404.653961	2.658421	938.919617	433.705750	191.454941	933.066101	510.985077	-11.801017	495.350281	551.142273	183.018890	482.282990	537.102478	-2.309946	77.934837	595.501831	157.461227	91.514107	456.574860	-51.240639	1408.272339	493.940948	251.546402	1402.528687	403.244812	106.492935	1386.157715	395.257996	130.939468	1651.258789	496.249908	-141.639145	1131.115112	541.613220	316.058228	1130.653442	397.290710	-137.744202	884.984009	423.482513	318.056458	873.825012	413.412018	101.037033	1035.746948	-624.130676	173.588715	855.648071	-597.791199	-25.633921
404.673370	2.615162	938.920044	433.782990	191.430054	933.050659	511.015503	-11.834942	495.347809	551.141968	182.988510	482.289429	537.102478	-2.327022	77.941811	595.470398	157.435501	91.488716	456.596802	-51.239784	1408.294556	493.981659	251.540588	1402.514404	403.282623	106.507500	1386.159302	395.279938	130.998093	1651.238037	496.279175	-141.661942	1131.154053	541.666992	316.042511	1130.628540	397.337097	-137.784500	884.991272	423.521973	317.993774	873.792908	413.459351	101.012878	1035.739014	-624.121582	173.585220	855.659912	-597.770386	-25.624081
404.688110	2.619011	938.905334	433.775116	191.451431	933.053040	511.002319	-11.827002	495.342590	551.128540	182.976517	482.288605	537.084717	-2.301187	77.924355	595.496094	157.466309	91.482498	456.599640	-51.241627	1408.297363	494.024719	251.548737	1402.490723	403.294891	106.517075	1386.154785	395.289978	131.045868	1651.219238	496.275787	-141.674667	1131.165283	541.721313	316.023621	1130.596680	397.379425	-137.808136	884.996460	423.580292	317.934448	873.770508	413.468048	101.014618	1035.733643	-624.104431	173.549713	855.653259	-597.724304	-25.653955
404.690063	2.603440	938.916626	433.810333	191.393387	933.054321	511.041443	-11.856081	495.355896	551.096436	182.916306	482.263916	537.131287	-2.323213	77.943520	595.462708	157.415283	91.473015	456.615082	-51.212215	1408.310303	494.065277	251.561096	1402.466919	403.317963	106.511536	1386.143799	395.313293	131.090912	1651.200684	496.318573	-141.716843	1131.181274	541.775696	316.001526	1130.581909	397.427063	-137.849609	884.998474	423.642853	317.878143	873.740967	413.491364	100.984268	1035.739868	-624.092468	173.545563	855.647156	-597.685059	-25.668200
404.700104	2.576667	938.919556	433.829773	191.397369	933.050354	511.092407	-11.880994	495.351440	551.170288	182.977036	482.287476	537.159851	-2.328146	77.947441	595.480591	157.452408	91.479004	456.651794	-51.208553	1408.320557	494.105042	251.555603	1402.443359	403.376343	106.531853	1386.129272	395.314697	131.147736	1651.187500	496.333679	-141.720917	1131.200806	541.833496	315.979218	1130.565430	397.462616	-137.890961	885.014587	423.712036	317.815308	873.716064	413.510681	100.975456	1035.739502	-624.095398	173.528198	855.635376	-597.652588	-25.697557
404.692291	2.579987	938.923950	433.861542	191.371048	933.072571	511.095337	-11.875970	495.349030	551.199036	183.002563	482.291443	537.120605	-2.309954	77.938538	595.497559	157.456650	91.508308	456.631958	-51.195457	1408.318237	494.124969	251.570068	1402.419800	403.525177	106.426399	1386.104126	395.327972	131.189941	1651.164185	496.358612	-141.751999	1131.218262	541.908630	315.954163	1130.553467	397.503052	-137.955414	885.023010	423.797943	317.769958	873.690491	413.537323	100.954140	1035.754150	-624.068604	173.478439	855.654053	-597.572083	-25.721170
404.711365	2.583538	938.933960	433.872375	191.372971	933.075928	511.099609	-11.880757	495.352203	551.166809	182.965805	482.314728	537.156677	-2.329743	77.934326	595.487366	157.447678	91.507095	456.675476	-51.187572	1408.336548	494.155670	251.549973	1402.407715	403.543976	106.430046	1386.099365	395.342102	131.243942	1651.149170	496.371765	-141.782822	1131.230835	541.960693	315.940460	1130.540527	397.541077	-138.001678	885.026855	423.863678	317.706482	873.668274	413.559204	100.959114	1035.761108	-624.052307	173.448380	855.663452	-597.518005	-25.751846
404.710388	2.572662	938.923889	433.902008	191.362000	933.066467	511.105164	-11.903966	495.368195	551.225403	183.013641	482.316315	537.159241	-2.333761	77.919632	595.507263	157.466553	91.487000	456.679779	-51.186600	1408.337891	494.176453	251.576767	1402.410522	403.579803	106.444275	1386.083252	395.347137	131.292847	1651.132324	496.418060	-141.795868	1131.241577	542.002075	315.903809	1130.514893	397.577728	-138.057220	885.033508	423.924194	317.635834	873.640198	413.574768	100.948616	1035.751343	-623.997559	173.431625	855.664307	-597.434448	-25.752810
404.715576	2.567586	938.921875	433.911896	191.362289	933.062561	511.122681	-11.903774	495.367737	551.182434	182.959961	482.281586	537.154114	-2.325457	77.915146	595.481506	157.422043	91.478752	456.724823	-51.198242	1408.322021	494.232819	251.540985	1402.379395	403.464844	106.542679	1386.110474	395.343658	131.329956	1651.112305	496.420959	-141.865982	1131.261230	542.065674	315.865265	1130.479370	397.609222	-138.121765	885.058228	424.007446	317.558563	873.606812	413.597778	100.944870	1035.749390	-623.992554	173.417786	855.658630	-597.388733	-25.770025
404.741058	2.587392	938.901062	433.946106	191.386765	933.062256	511.125366	-11.919940	495.360352	551.224243	183.004593	482.302490	537.155945	-2.325645	77.916748	595.493286	157.448532	91.487602	456.735199	-51.199085	1408.323853	494.288483	251.546280	1402.361694	403.495453	106.563446	1386.110352	395.355316	131.364563	1651.094604	496.450897	-141.905045	1131.269897	542.131226	315.848541	1130.482544	397.631287	-138.184280	885.056274	424.098419	317.513123	873.575439	413.631622	100.955772	1035.739502	-623.968628	173.387939	855.642761	-597.321045	-25.776619
404.744873	2.583885	938.903870	433.952728	191.406387	933.077026	511.152252	-11.939580	495.370605	551.229736	183.018250	482.317535	537.203430	-2.340183	77.924736	595.502625	157.466354	91.488472	456.761902	-51.197796	1408.340332	494.304840	251.558716	1402.348755	403.521088	106.554794	1386.106079	395.356079	131.399185	1651.076660	496.468048	-141.916183	1131.276123	542.180054	315.804688	1130.431885	397.663239	-138.245224	885.065735	424.201904	317.445374	873.547913	413.643555	100.956070	1035.749023	-623.925964	173.334045	855.649475	-597.221802	-25.814112
404.860199	2.408387	938.895020	434.345581	190.953659	932.917969	511.229645	-12.019046	495.386658	551.224731	182.997116	482.245697	537.264832	-2.348273	77.928009	595.500671	157.438690	91.480667	456.765778	-51.177906	1408.338745	494.315887	251.584641	1402.327148	403.685272	106.457420	1386.073730	395.375092	131.436508	1651.072998	496.514557	-141.942215	1131.284912	542.246277	315.768829	1130.428955	397.702148	-138.301819	885.076416	424.286072	317.369659	873.505066	413.841736	100.744171	1035.657715	-623.893250	173.324814	855.656067	-597.138062	-25.842310
404.870514	2.411429	938.901428	434.346588	190.941376	932.910522	511.258026	-12.030312	495.393188	551.249573	183.029419	482.268372	537.277832	-2.349786	77.915764	595.515442	157.471375	91.508156	456.781525	-51.183846	1408.337646	494.382935	251.570892	1402.306396	403.731720	106.439621	1386.065308	395.380035	131.475677	1651.052246	496.531372	-141.981003	1131.302979	542.306580	315.714508	1130.412109	397.724091	-138.367020	885.087524	424.379700	317.318878	873.478333	413.855927	100.745621	1035.657349	-623.787170	173.280151	855.668213	-596.995605	-25.842289
404.762146	2.596977	938.902527	433.982330	191.396210	933.095032	511.176575	-11.978496	495.359528	551.230347	183.018387	482.314331	537.238586	-2.343737	77.909653	595.524170	157.479462	91.509132	456.839691	-51.203121	1408.349487	494.442596	251.555618	1402.292358	403.625275	106.585304	1386.093384	395.385315	131.503052	1651.040283	496.573151	-142.020172	1131.318359	542.380432	315.667084	1130.382568	397.760590	-138.428604	885.084534	424.486847	317.248444	873.443237	413.691284	100.944481	1035.759155	-623.694702	173.246536	855.674377	-596.856201	-25.869127
404.755951	2.594890	938.892395	433.998840	191.423004	933.095154	511.173096	-12.005162	495.370605	551.199463	182.983032	482.319153	537.264282	-2.368474	77.919701	595.518311	157.474106	91.507805	456.861023	-51.195683	1408.358643	494.464508	251.558914	1402.273438	403.640198	106.580971	1386.099854	395.396912	131.522308	1651.042358	496.602264	-142.071014	1131.337402	542.438599	315.622589	1130.367188	397.787415	-138.484253	885.103333	424.567413	317.179138	873.418213	413.700714	100.950859	1035.754639	-623.625000	173.188614	855.675720	-596.745667	-25.888773
404.769043	2.599392	938.894775	434.007416	191.407654	933.096008	511.212158	-12.026028	495.374420	551.230347	183.044067	482.314240	537.274170	-2.350639	77.904816	595.525208	157.468964	91.513008	456.866608	-51.205891	1408.362793	494.509094	251.545013	1402.278809	403.687744	106.586174	1386.097900	395.395264	131.554367	1651.021240	496.615448	-142.095612	1131.345337	542.508667	315.565155	1130.354858	397.806946	-138.560013	885.130615	424.648712	317.124146	873.405884	413.712585	100.946327	1035.756348	-623.529785	173.126221	855.669556	-596.605042	-25.948996
404.785675	2.624991	938.900391	433.995667	191.447678	933.102356	511.230194	-12.012786	495.370270	551.221985	183.056595	482.326782	537.282471	-2.351316	77.903358	595.502319	157.484344	91.488594	456.903748	-51.197487	1408.359863	494.562256	251.543930	1402.259766	403.729492	106.583817	1386.094604	395.410675	131.587280	1651.006836	496.624023	-142.120560	1131.371582	542.577332	315.534790	1130.338013	397.839020	-138.627380	885.145081	424.738373	317.071899	873.376526	413.723785	100.976288	1035.762939	-623.405151	173.095383	855.675476	-596.443298	-25.976858
404.868561	2.452994	938.914063	434.362396	190.980743	932.957520	511.309479	-12.063002	495.420288	551.221375	183.039886	482.256287	537.342163	-2.378397	77.939278	595.513977	157.479996	91.503662	456.934113	-51.209034	1408.371338	494.592621	251.543228	1402.247437	403.752686	106.578979	1386.098389	395.404846	131.591400	1651.000732	496.655609	-142.160004	1131.380371	542.649414	315.488678	1130.323975	397.857208	-138.706573	885.175232	424.829041	317.022491	873.356140	413.906036	100.761810	1035.690674	-623.269714	173.017563	855.673706	-596.267090	-26.044716
404.775116	2.633208	938.897034	434.010101	191.470856	933.124878	511.246155	-11.987630	495.405945	551.259216	183.106033	482.321045	537.286133	-2.351251	77.912773	595.544861	157.497864	91.514870	456.946136	-51.226963	1408.379517	494.641541	251.539322	1402.248169	403.804535	106.583252	1386.094482	395.422333	131.622879	1650.998535	496.678131	-142.197678	1131.409424	542.719238	315.460938	1130.316162	397.898651	-138.783371	885.182068	424.925140	316.972168	873.334106	413.741852	100.976303	1035.774048	-623.132385	172.943085	855.663086	-596.085083	-26.126898
404.779358	2.666914	938.889038	433.997437	191.504425	933.131836	511.247803	-11.972920	495.418488	551.259583	183.108047	482.325287	537.286072	-2.350652	77.910713	595.529785	157.499512	91.499046	456.991852	-51.222515	1408.384888	494.682800	251.523880	1402.239014	403.829529	106.581558	1386.110718	395.421417	131.636871	1650.990723	496.687164	-142.253464	1131.407349	542.781311	315.434753	1130.311279	397.912537	-138.848114	885.175537	425.024872	316.932953	873.321533	413.745117	101.000366	1035.774292	-622.954712	172.946487	855.684631	-595.919556	-26.122080
404.767944	2.662775	938.904114	433.999359	191.510696	933.127319	511.274719	-11.974586	495.411652	551.266724	183.113998	482.327515	537.303955	-2.353494	77.911728	595.517456	157.487152	91.518845	456.996094	-51.225723	1408.371704	494.691284	251.522736	1402.229004	403.859924	106.566986	1386.107666	395.430786	131.664001	1650.986816	496.692749	-142.280762	1131.408569	542.841003	315.398041	1130.304565	397.926636	-138.940155	885.180054	425.111115	316.909576	873.300964	413.751740	101.010239	1035.779907	-622.805725	172.887817	855.664612	-595.739197	-26.183022
404.758392	2.660985	938.883301	433.996704	191.524124	933.117981	511.294983	-11.982296	495.415192	551.226563	183.069061	482.320618	537.326538	-2.358754	77.915428	595.499573	157.471786	91.517616	457.009766	-51.231297	1408.354736	494.730682	251.513916	1402.200073	403.918762	106.586853	1386.098511	395.450256	131.665421	1650.974609	496.711426	-142.311188	1131.415161	542.912720	315.375122	1130.284912	397.957001	-138.994370	885.166199	425.194763	316.894745	873.269165	413.748352	101.009460	1035.765259	-622.600830	172.880188	855.659729	-595.529297	-26.216673
404.740173	2.710421	938.896240	433.988953	191.519043	933.129822	511.304749	-11.980890	495.403107	551.191650	183.030182	482.296722	537.337830	-2.360493	77.915901	595.468140	157.431870	91.509315	457.048767	-51.232147	1408.341064	494.790619	251.513962	1402.203125	403.941010	106.579185	1386.099243	395.460724	131.666321	1650.967041	496.718140	-142.332901	1131.389771	542.968506	315.363586	1130.271729	397.961365	-139.058197	885.164673	425.255371	316.846710	873.256775	413.746979	101.031929	1035.778198	-622.407532	172.829559	855.638184	-595.310730	-26.239437
404.725800	2.716462	938.880432	433.985718	191.547272	933.117859	511.286987	-11.952772	495.416840	551.185486	183.025620	482.298187	537.330933	-2.355228	77.923012	595.480896	157.451462	91.502747	457.057404	-51.223850	1408.323486	494.831055	251.506363	1402.184082	403.975922	106.563881	1386.089966	395.475708	131.667084	1650.955200	496.742432	-142.379654	1131.409302	543.038513	315.320435	1130.267944	397.996094	-139.119598	885.150452	425.337280	316.833313	873.236511	413.741211	101.046417	1035.764648	-622.140320	172.826370	855.642212	-595.075745	-26.240215
404.719086	2.721981	938.875793	434.000336	191.546249	933.115601	511.297119	-11.964765	495.415558	551.189392	183.028946	482.298096	537.378967	-2.366920	77.928864	595.457825	157.425369	91.494583	457.094330	-51.256397	1408.326782	494.868500	251.490692	1402.179565	403.995697	106.587563	1386.093628	395.504364	131.658524	1650.943115	496.750946	-142.373810	1131.383057	543.099670	315.342560	1130.261841	398.008820	-139.184128	885.139221	425.415771	316.831512	873.230164	413.746124	101.048019	1035.761230	-621.869141	172.743942	855.629028	-594.808411	-26.258253
404.711334	2.750196	938.867615	433.997681	191.593567	933.119568	511.267395	-11.952925	495.406677	551.261292	183.129257	482.328888	537.353333	-2.351372	77.921104	595.492676	157.457291	91.478027	457.119415	-51.255611	1408.296997	494.914734	251.465561	1402.168091	404.004608	106.596039	1386.099243	395.513550	131.641617	1650.940918	496.769196	-142.402603	1131.375000	543.149475	315.320313	1130.265869	398.013885	-139.223511	885.127869	425.493622	316.816071	873.207092	413.752838	101.077324	1035.760132	-621.589111	172.688553	855.620300	-594.544373	-26.296543
404.692291	2.761614	938.876953	433.988281	191.588043	933.119202	511.272217	-11.968974	495.408478	551.254150	183.124969	482.328186	537.372681	-2.354108	77.923462	595.473999	157.432419	91.484100	457.118408	-51.244812	1408.288818	494.960632	251.469360	1402.167236	404.037201	106.585014	1386.107544	395.531555	131.633774	1650.931396	496.782074	-142.398056	1131.363403	543.225952	315.336823	1130.286133	398.021576	-139.247498	885.114502	425.559692	316.807800	873.195007	413.745728	101.084938	1035.764893	-621.301025	172.623093	855.593567	-594.251709	-26.345556
404.673370	2.786944	938.867554	434.004120	191.592453	933.116272	511.272095	-11.978062	495.418854	551.243530	183.114761	482.324524	537.392334	-2.357243	77.925529	595.468750	157.427841	91.484001	457.128540	-51.249180	1408.273193	494.999054	251.459457	1402.161011	404.076874	106.590797	1386.113892	395.546631	131.616776	1650.927002	496.771759	-142.418304	1131.350342	543.251587	315.321686	1130.262817	398.028107	-139.297272	885.103149	425.615234	316.821960	873.199646	413.752014	101.096649	1035.759277	-620.953552	172.617386	855.578003	-593.913269	-26.433233
404.632324	2.796568	938.873535	433.990143	191.601013	933.119202	511.280304	-11.996242	495.430878	551.225159	183.096390	482.311432	537.421204	-2.361733	77.928780	595.472473	157.431107	91.484146	457.143524	-51.248535	1408.242188	495.011261	251.465256	1402.150146	404.088074	106.596443	1386.118164	395.571289	131.591492	1650.919556	496.780701	-142.425766	1131.328979	543.303467	315.309235	1130.271973	398.031281	-139.317368	885.079651	425.667206	316.832031	873.198059	413.738831	101.105972	1035.764526	-620.631165	172.604874	855.556702	-593.594116	-26.479898
404.623596	2.830337	938.858398	433.998566	191.631622	933.108826	511.277649	-11.986746	495.427979	551.219238	183.091736	482.312347	537.414124	-2.357188	77.918709	595.453613	157.423782	91.475853	457.162292	-51.243927	1408.235107	495.053802	251.451065	1402.154663	404.097717	106.603790	1386.098877	395.590881	131.576538	1650.912354	496.783356	-142.434174	1131.321533	543.348511	315.331207	1130.273193	398.031982	-139.329849	885.065186	425.721375	316.857422	873.185669	413.738953	101.136185	1035.751831	-620.232727	172.541031	855.535217	-593.225098	-26.524057
404.621460	2.834883	938.856384	434.003418	191.667969	933.113220	511.309479	-11.989797	495.425568	551.194763	183.092804	482.331726	537.443176	-2.361549	77.920097	595.478821	157.450287	91.506340	457.198425	-51.219162	1408.232666	495.111298	251.450592	1402.154663	404.080322	106.550209	1386.094727	395.619995	131.547485	1650.911133	496.778717	-142.444168	1131.298096	543.388428	315.331360	1130.272949	398.034332	-139.324509	885.043274	425.753021	316.864990	873.186951	413.744293	101.152191	1035.753418	-619.895081	172.519012	855.507629	-592.896179	-26.508936
404.611511	2.856222	938.855530	434.012878	191.647568	933.103760	511.289673	-11.977519	495.430786	551.189514	183.087784	482.328156	537.436462	-2.362771	77.920555	595.455383	157.415237	91.506142	457.210449	-51.218773	1408.216431	495.135834	251.446259	1402.165771	404.095490	106.546524	1386.095215	395.642426	131.529892	1650.911621	496.777191	-142.450897	1131.289307	543.406372	315.318481	1130.290405	398.049225	-139.338684	885.037415	425.793701	316.897247	873.197205	413.748138	101.158020	1035.748291	-619.556396	172.501328	855.486328	-592.585632	-26.489456
404.592194	2.875935	938.865234	433.997711	191.722107	933.133606	511.326233	-11.992873	495.458069	551.222473	183.126572	482.332275	537.442444	-2.352441	77.920074	595.497498	157.457474	91.515572	457.228851	-51.223831	1408.210449	495.158966	251.439835	1402.155029	404.137939	106.550781	1386.101074	395.673279	131.494568	1650.912598	496.773987	-142.456451	1131.287720	543.466125	315.365265	1130.335449	398.043091	-139.326996	885.041809	425.841949	316.844116	873.276245	413.737396	101.192467	1035.768921	-619.195618	172.481003	855.455200	-592.239990	-26.530928
404.578308	2.917474	938.852112	434.006226	191.733826	933.127258	511.335785	-11.990440	495.472473	551.214233	183.120132	482.330933	537.421753	-2.339955	77.921623	595.492981	157.453934	91.515770	457.257538	-51.219269	1408.208618	495.197754	251.446152	1402.173218	404.142059	106.569008	1386.095093	395.688751	131.473679	1650.915161	496.776764	-142.452759	1131.283569	543.481445	315.385834	1130.313965	398.046783	-139.324219	885.024902	425.856812	316.983063	873.219849	413.743927	101.215401	1035.759888	-618.749756	172.474014	855.441772	-591.773010	-26.578636
404.565521	2.926876	938.861694	433.997925	191.727493	933.125854	511.311523	-11.952685	495.467499	551.249878	183.139099	482.333923	537.410400	-2.339090	77.906548	595.458313	157.430359	91.511894	457.272308	-51.211735	1408.200073	495.230194	251.439163	1402.159424	404.172150	106.568718	1386.097046	395.719421	131.454117	1650.917725	496.767151	-142.406464	1131.263062	543.498047	315.399536	1130.318848	398.025330	-139.301910	885.023376	425.861023	317.033325	873.213135	413.741486	101.221916	1035.764160	-618.299622	172.486588	855.439331	-591.316345	-26.632978
404.547363	2.947103	938.850891	434.012512	191.764252	933.126221	511.304413	-11.932915	495.457428	551.346680	183.267456	482.375854	537.440186	-2.349190	77.929672	595.534302	157.513199	91.497627	457.287628	-51.213631	1408.202271	495.252869	251.430771	1402.159668	404.176117	106.568687	1386.096558	395.708130	131.393082	1650.940674	496.760986	-142.411774	1131.246094	543.548584	315.425201	1130.334106	398.010895	-139.264038	885.019592	425.908691	316.997589	873.291016	413.739655	101.245148	1035.759155	-617.854004	172.463409	855.417664	-590.835144	-26.657967
404.530670	2.971793	938.846008	434.007050	191.806885	933.131165	511.305176	-11.906226	495.449341	551.285034	183.200974	482.350220	537.456726	-2.357446	77.922592	595.476685	157.457336	91.486755	457.273804	-51.212273	1408.188843	495.292480	251.416977	1402.156128	404.188721	106.582062	1386.096802	395.734985	131.380920	1650.946533	496.746735	-142.372223	1131.235474	543.559387	315.468323	1130.311401	398.016479	-139.228699	885.007813	425.875153	317.149841	873.238159	413.738281	101.272064	1035.760010	-617.402771	172.442261	855.388062	-590.369507	-26.677723
404.519989	2.973179	938.847473	434.010071	191.783249	933.118286	511.322754	-11.909268	495.447449	551.277954	183.176758	482.355225	537.494568	-2.356186	77.933113	595.487915	157.453629	91.479813	457.287781	-51.232002	1408.176514	495.324463	251.408432	1402.147095	404.203003	106.588867	1386.098999	395.754120	131.340866	1650.944580	496.736298	-142.385437	1131.206543	543.586853	315.481964	1130.305054	397.990143	-139.164490	884.987305	425.872131	317.212982	873.239807	413.736969	101.269051	1035.754150	-616.922546	172.460526	855.361511	-589.903442	-26.675135
404.513428	2.972968	938.839478	434.003784	191.773697	933.118225	511.298645	-11.913682	495.441711	551.233582	183.105637	482.332550	537.500183	-2.372071	77.941383	595.565674	157.781906	91.613808	457.283722	-51.246761	1408.174072	495.346008	251.394135	1402.149170	404.217834	106.579124	1386.103638	395.773987	131.317215	1650.954590	496.736328	-142.392258	1131.204468	543.599060	315.481720	1130.307495	397.988647	-139.102036	884.974243	425.869965	317.291962	873.254150	413.731110	101.260101	1035.750244	-616.386719	172.424576	855.334351	-589.372375	-26.675926
404.529846	2.981405	938.832764	434.042877	191.786621	933.121399	511.277924	-11.900235	495.423492	551.219238	183.090851	482.326691	537.478455	-2.357180	77.915260	595.598511	157.804489	91.614792	457.288300	-51.257118	1408.164185	495.408569	251.388748	1402.146240	404.231689	106.578468	1386.101807	395.794037	131.300079	1650.960938	496.710297	-142.358887	1131.168457	543.627136	315.516388	1130.331909	397.975098	-139.027573	884.931091	425.879486	317.359955	873.257874	413.748108	101.267792	1035.748047	-615.833557	172.434296	855.303650	-588.782471	-26.708117
404.499115	2.993242	938.840759	434.035889	191.783707	933.116089	511.272156	-11.889824	495.420563	551.246338	183.340988	482.325317	537.451172	-2.342626	77.907982	595.655090	157.857178	91.656853	457.269257	-51.265724	1408.148682	495.427643	251.380463	1402.158569	404.236176	106.583885	1386.097168	395.819366	131.285477	1650.967285	496.700775	-142.344086	1131.145630	543.639038	315.534485	1130.323853	397.956299	-138.950348	884.932983	425.865112	317.423431	873.292847	413.734253	101.279533	1035.749390	-615.299622	172.515747	855.284973	-588.209900	-26.753353
404.494141	3.023101	938.840942	434.032867	191.820038	933.129150	511.243805	-11.877286	495.398407	551.315430	183.452652	482.341431	537.448181	-2.355744	77.919952	595.698059	157.905228	91.651634	457.280304	-51.275349	1408.140625	495.441711	251.367905	1402.164429	404.248535	106.582283	1386.103638	395.831299	131.277054	1650.960938	496.691589	-142.322800	1131.126709	543.646118	315.549316	1130.320190	397.943848	-138.882675	884.905029	425.846466	317.495911	873.305298	413.735138	101.304955	1035.756592	-614.673828	172.490692	855.278992	-587.481995	-26.802546
404.491669	3.031047	938.840393	434.029846	191.815994	933.121887	511.239014	-11.859784	495.402832	551.316528	183.452606	482.341644	537.435730	-2.356411	77.919846	595.686768	157.892380	91.625366	457.277679	-51.281784	1408.144653	495.467896	251.353409	1402.154785	404.251343	106.579720	1386.105103	395.885437	131.278915	1650.949219	496.658356	-142.322296	1131.111572	543.658447	315.562927	1130.366455	397.916748	-138.800247	884.897217	425.838562	317.585052	873.323853	413.730255	101.311028	1035.752319	-614.038818	172.463882	855.220093	-586.754517	-26.902880
404.471008	3.038682	938.844116	434.027771	191.824188	933.130676	511.249939	-11.863467	495.399719	551.303955	183.226685	482.354828	537.452454	-2.353420	77.927048	595.652771	157.874817	91.624153	457.266907	-51.290703	1408.135254	495.493042	251.350967	1402.197754	404.281433	106.564667	1386.102417	395.869690	131.229523	1650.978638	496.649658	-142.293015	1131.101929	543.646606	315.553070	1130.359741	397.891418	-138.720398	884.872986	425.822540	317.667053	873.358704	413.721527	101.316376	1035.758911	-613.456848	172.487518	855.157166	-586.308044	-26.765024
404.466003	3.047261	938.844177	434.021362	191.844803	933.145264	511.272369	-11.843335	495.433960	551.284119	183.206894	482.370575	537.453491	-2.347538	77.948593	595.593689	157.834625	91.646797	457.273102	-51.318413	1408.113770	495.523956	251.337234	1402.207764	404.304535	106.562210	1386.101685	395.893616	131.213867	1650.985474	496.624969	-142.277664	1131.067383	543.651794	315.555847	1130.402832	397.864349	-138.620911	884.854797	425.805237	317.735504	873.404114	413.720520	101.322296	1035.766846	-612.795715	172.528152	855.112915	-585.591431	-26.789503
404.583954	2.855351	938.852417	434.435486	191.334045	932.979553	511.381073	-11.929606	495.486359	551.313354	183.224701	482.289093	537.497742	-2.342982	77.943390	595.624573	157.892502	91.664192	457.267395	-51.318783	1408.091064	495.541748	251.310822	1402.243774	404.316437	106.565102	1386.117188	395.914307	131.199203	1650.991333	496.611938	-142.256088	1131.031494	543.675110	315.580383	1130.435181	397.822632	-138.549652	884.838196	425.802704	317.803955	873.443176	413.919586	101.088638	1035.679688	-612.202148	172.587128	855.075195	-585.000610	-26.770737
404.445679	3.060853	938.841309	434.044952	191.880173	933.146973	511.319092	-11.848297	495.449097	551.319641	183.249039	482.369995	537.467834	-2.355052	77.942947	595.644470	157.915176	91.682480	457.299164	-51.329075	1408.073730	495.575684	251.297272	1402.258911	404.334229	106.558846	1386.129639	395.935577	131.180939	1650.995850	496.617249	-142.233139	1131.000366	543.668396	315.625977	1130.488281	397.793976	-138.465714	884.808716	425.774384	317.876190	873.475403	413.717529	101.345940	1035.765991	-611.490417	172.566971	855.021912	-584.267761	-26.766777
404.444244	3.106727	938.830139	434.051025	191.897949	933.153687	511.325897	-11.819074	495.436646	551.302795	183.207291	482.360718	537.452942	-2.341365	77.925217	595.640808	157.883636	91.668762	457.305389	-51.352047	1408.063110	495.617035	251.277603	1402.293579	404.366516	106.537323	1386.117920	395.954498	131.158249	1651.003418	496.611023	-142.187836	1130.970703	543.671875	315.636749	1130.506470	397.776825	-138.367508	884.779480	425.757446	317.952362	873.519043	413.713226	101.370132	1035.763672	-610.675659	172.565506	854.937744	-583.411072	-26.797003
404.421936	3.095062	938.837524	434.050415	191.901779	933.141602	511.301025	-11.791089	495.425812	551.297668	183.202377	482.359955	537.458618	-2.354834	77.937271	595.643127	157.896545	91.673386	457.299286	-51.355976	1408.042725	495.660645	251.277191	1402.298096	404.381348	106.535942	1386.125854	395.981750	131.143646	1650.999023	496.590118	-142.153992	1130.923096	543.685974	315.670319	1130.520264	397.741608	-138.295715	884.762817	425.715149	318.027008	873.548767	413.703278	101.376579	1035.760986	-609.930542	172.553818	854.890320	-582.519531	-26.893200
404.412628	3.149260	938.827271	434.054077	191.953323	933.147522	511.286713	-11.771685	495.411865	551.330322	183.255798	482.362274	537.450378	-2.350878	77.917068	595.640930	157.879562	91.655952	457.316772	-51.377071	1408.013306	495.673859	251.259918	1402.300293	404.406799	106.551971	1386.122437	396.006287	131.106873	1651.002197	496.576904	-142.128937	1130.883667	543.679138	315.712799	1130.526489	397.710541	-138.213028	884.722473	425.693451	318.107422	873.580017	413.715698	101.418983	1035.760132	-609.264709	172.669540	854.826660	-581.977295	-26.742964
404.414581	3.156478	938.820862	434.076996	191.964188	933.155090	511.273468	-11.743368	495.402313	551.395203	183.478241	482.369873	537.468140	-2.357095	77.927422	595.715149	157.972031	91.685196	457.325409	-51.385143	1407.996216	495.718262	251.244537	1402.319580	404.430145	106.518784	1386.123779	396.031281	131.082245	1651.006592	496.571930	-142.108810	1130.838013	543.704468	315.751251	1130.529053	397.666229	-138.118225	884.683472	425.665222	318.172394	873.610779	413.727478	101.421280	1035.760864	-608.475891	172.635956	854.720032	-581.136963	-26.801586
404.382477	3.155766	938.817627	434.067902	191.932220	933.141235	511.261932	-11.742308	495.396576	551.331360	183.400665	482.347412	537.443604	-2.344728	77.903419	595.683167	157.948273	91.684151	457.341858	-51.378605	1407.974609	495.741577	251.240250	1402.311157	404.447754	106.528488	1386.122559	396.051636	131.049759	1650.998535	496.554352	-142.047913	1130.777100	543.701904	315.785614	1130.552002	397.606628	-138.026779	884.650085	425.625153	318.239746	873.631775	413.711151	101.411194	1035.752319	-607.635010	172.639923	854.625793	-580.261780	-26.827623
404.365448	3.207333	938.810852	434.032623	192.021515	933.159912	511.234833	-11.718498	495.393555	551.323547	183.424240	482.360138	537.451782	-2.358499	77.914452	595.653076	157.897415	91.651352	457.362183	-51.406963	1407.936401	495.763580	251.217789	1402.320679	404.455933	106.524551	1386.113892	396.067932	131.014145	1650.995239	496.529663	-142.025299	1130.754639	543.716125	315.821625	1130.553101	397.581696	-137.933701	884.612671	425.597198	318.294220	873.650696	413.690216	101.466087	1035.759155	-606.817078	172.675095	854.586487	-579.461731	-26.735622
404.355988	3.205186	938.802612	434.028748	192.034683	933.147766	511.208893	-11.734424	495.369476	551.344910	183.452606	482.354065	537.443726	-2.330348	77.935356	595.666626	157.924118	91.671478	457.357635	-51.424767	1407.921509	495.773224	251.204285	1402.305176	404.543518	106.590263	1386.125000	396.088623	130.973694	1650.996460	496.510712	-141.980392	1130.718628	543.711121	315.846558	1130.552246	397.536499	-137.852463	884.591187	425.557220	318.356262	873.651917	413.684174	101.473404	1035.749023	-605.976868	172.729401	854.473694	-578.599243	-26.765104
404.319122	3.208614	938.811523	434.034851	192.045441	933.140686	511.168335	-11.693435	495.376892	551.331299	183.441330	482.351379	537.445313	-2.335596	77.926140	595.677490	157.940994	91.678078	457.386017	-51.413193	1407.892334	495.809113	251.203903	1402.300903	404.558807	106.591515	1386.116455	396.104034	130.929688	1651.003906	496.487488	-141.926254	1130.687134	543.722290	315.880798	1130.533325	397.492065	-137.755478	884.551636	425.547058	318.413147	873.662598	413.683777	101.487701	1035.750488	-605.096436	172.716888	854.377319	-577.711792	-26.764923
404.316772	3.236244	938.799255	434.029480	192.051300	933.131470	511.165955	-11.703921	495.362976	551.316467	183.462494	482.358124	537.453552	-2.334677	77.934372	595.655884	157.926651	91.667847	457.400513	-51.425774	1407.884277	495.834320	251.216934	1402.310425	404.576782	106.576920	1386.118530	396.121277	130.897354	1650.997803	496.475311	-141.882065	1130.646973	543.728699	315.897278	1130.549194	397.442688	-137.658875	884.522766	425.495667	318.472229	873.688904	413.681366	101.502975	1035.739868	-604.228333	172.743347	854.317810	-576.816711	-26.799995
404.303162	3.235382	938.803650	434.018585	192.042343	933.126648	511.157440	-11.699501	495.382385	551.324280	183.522644	482.336426	537.440491	-2.325188	77.922997	595.689209	157.956070	91.673691	457.410767	-51.439217	1407.874634	495.861511	251.204117	1402.314087	404.609314	106.590630	1386.126953	396.139526	130.863663	1650.999512	496.450745	-141.858704	1130.621826	543.720703	315.890839	1130.541870	397.389160	-137.586136	884.512878	425.460724	318.529480	873.700867	413.679138	101.501602	1035.739990	-603.312988	172.802475	854.275146	-575.897400	-26.761068
404.297180	3.236699	938.801819	434.026001	192.070877	933.131042	511.132446	-11.684587	495.386902	551.341064	183.521362	482.345978	537.418579	-2.315620	77.944710	595.690430	157.947342	91.669083	457.428955	-51.436886	1407.852783	495.987000	251.125259	1402.256470	404.643738	106.576202	1386.117798	396.142151	130.824585	1651.008301	496.433624	-141.832779	1130.612183	543.744446	315.951965	1130.526855	397.355316	-137.503998	884.483948	425.448456	318.579956	873.703125	413.688202	101.511787	1035.741943	-602.329346	172.732239	854.205627	-574.806763	-26.875454
404.274933	3.272937	938.789917	434.019196	192.077805	933.121887	511.126953	-11.692784	495.360992	551.268799	183.481918	482.325989	537.401550	-2.323488	77.934708	595.676758	157.934662	91.674232	457.445496	-51.430492	1407.837646	496.020752	251.136429	1402.279785	404.671783	106.567245	1386.122192	396.163086	130.797302	1650.999268	496.417480	-141.791626	1130.561646	543.734192	315.932007	1130.542114	397.296539	-137.400406	884.478943	425.411621	318.624664	873.724060	413.673767	101.532959	1035.731445	-601.480164	172.829025	854.150879	-574.052734	-26.772614
404.279816	3.298399	938.784912	434.016632	192.112030	933.140015	511.090515	-11.637048	495.352509	551.270752	183.537659	482.321198	537.392639	-2.302130	77.927490	595.715759	157.996490	91.694038	457.487701	-51.443989	1407.825073	496.050964	251.126938	1402.286743	404.699493	106.574997	1386.115479	396.179443	130.758881	1651.002075	496.398834	-141.751694	1130.540527	543.738281	315.919708	1130.551392	397.247101	-137.324295	884.464111	425.393890	318.659607	873.745422	413.680939	101.549248	1035.738892	-600.552979	172.897781	854.095215	-573.161987	-26.786144
404.274475	3.326860	938.789185	434.017151	192.146103	933.137512	511.086029	-11.630236	495.344421	551.263306	183.525558	482.336182	537.408020	-2.326624	77.938042	595.691589	157.940048	91.686424	457.495972	-51.457470	1407.807983	495.989502	251.183212	1402.365967	404.731689	106.574875	1386.140747	396.227386	130.750076	1650.978882	496.401947	-141.722397	1130.516357	543.703064	315.889191	1130.582886	397.219971	-137.245071	884.440430	425.361725	318.707245	873.782715	413.692871	101.581932	1035.740479	-599.505127	172.750595	854.066406	-571.955627	-26.911892
404.249481	3.334460	938.803101	434.000854	192.167343	933.141296	511.106354	-11.669675	495.370575	551.288513	183.579468	482.366852	537.432678	-2.319737	77.933487	595.741272	158.018463	91.696701	457.543488	-51.456024	1407.802246	496.032745	251.195145	1402.372803	404.740051	106.575264	1386.132446	396.237793	130.715561	1650.977417	496.394592	-141.688446	1130.481689	543.713867	315.921844	1130.593750	397.154663	-137.172150	884.439331	425.363098	318.714996	873.793762	413.685730	101.599571	1035.750000	-598.513733	172.769745	853.988647	-571.038574	-26.936007
404.267731	3.347089	938.798950	434.018433	192.164047	933.140503	511.108032	-11.661565	495.366241	551.316467	183.600662	482.329254	537.408203	-2.302415	77.909920	595.744080	157.999893	91.708420	457.562164	-51.457279	1407.787354	496.056183	251.186905	1402.384277	404.769714	106.566170	1386.126831	396.223206	130.660370	1650.997803	496.416626	-141.660690	1130.447876	543.718933	315.930573	1130.590454	397.126953	-137.110504	884.417725	425.345245	318.748718	873.803711	413.699188	101.603432	1035.747314	-597.536621	172.823700	853.970581	-570.030762	-26.944868
404.241364	3.388415	938.786194	433.984680	192.181900	933.135315	511.037445	-11.623451	495.341888	551.253906	183.611237	482.324158	537.393433	-2.297748	77.917938	595.744812	158.033722	91.729088	457.582977	-51.467392	1407.785278	496.081024	251.185303	1402.379150	404.808441	106.575150	1386.130737	396.263733	130.649780	1650.979858	496.401215	-141.640900	1130.424194	543.721985	315.962036	1130.604858	397.089447	-137.051880	884.415222	425.332642	318.756165	873.819641	413.679260	101.627731	1035.739014	-596.537903	172.844299	853.881104	-569.247986	-26.876087
404.229095	3.399699	938.791809	433.980896	192.243042	933.136475	511.010193	-11.585759	495.355225	551.291626	183.653549	482.326477	537.368469	-2.302883	77.922089	595.735474	158.016006	91.692238	457.619293	-51.463829	1407.783691	496.196930	251.091324	1402.322021	404.806732	106.578728	1386.140747	396.281036	130.622772	1650.971924	496.402893	-141.616364	1130.405518	543.751221	315.990631	1130.615112	397.048004	-136.968704	884.418518	425.316132	318.776062	873.831360	413.670776	101.665588	1035.742310	-595.488831	172.919174	853.861877	-568.262451	-26.825373
404.217285	3.432227	938.790833	433.962402	192.242264	933.143433	511.000519	-11.583157	495.366638	551.193359	183.575134	482.312805	537.383423	-2.298398	77.924500	595.701355	157.985596	91.689865	457.630463	-51.462048	1407.760864	496.119751	251.187775	1402.401489	404.847748	106.549385	1386.145386	396.304688	130.594162	1650.981323	496.407745	-141.581085	1130.390381	543.744080	315.990143	1130.637207	397.009735	-136.901489	884.412231	425.303070	318.781158	873.842896	413.668518	101.675735	1035.746216	-594.437256	172.958298	853.807983	-567.356201	-26.769127
404.232056	3.445499	938.789246	433.960938	192.256653	933.135742	510.928345	-11.522180	495.330963	551.202454	183.639832	482.321594	537.339600	-2.288077	77.934311	595.748169	158.033585	91.716034	457.671539	-51.469921	1407.762207	496.132813	251.178467	1402.406250	404.840302	106.547523	1386.143188	396.326630	130.559402	1650.989990	496.405029	-141.566605	1130.361450	543.770752	315.989532	1130.635010	396.971527	-136.857193	884.399048	425.303497	318.793488	873.868652	413.679810	101.691612	1035.741821	-593.320374	172.926407	853.746460	-566.195740	-26.843525
404.223511	3.460614	938.778687	433.940521	192.267975	933.136902	510.956726	-11.566070	495.353241	551.149963	183.613419	482.309448	537.345032	-2.292653	77.946854	595.718445	158.001205	91.715996	457.688385	-51.468739	1407.739990	496.142944	251.170670	1402.395508	404.849609	106.554741	1386.139526	396.343140	130.527145	1650.997437	496.402802	-141.537796	1130.337769	543.772278	315.990784	1130.633301	396.951630	-136.828644	884.391235	425.290436	318.783234	873.882629	413.670593	101.697548	1035.737671	-592.254578	172.948044	853.694885	-565.260132	-26.797274
404.218750	3.467206	938.783691	433.913666	192.291855	933.133179	510.888397	-11.505801	495.337433	551.156433	183.655457	482.299530	537.335815	-2.299569	77.927010	595.534973	157.532623	91.539917	457.701233	-51.479603	1407.736694	496.143799	251.172928	1402.403076	404.891754	106.521515	1386.132080	396.358887	130.491272	1650.995605	496.412170	-141.517426	1130.303223	543.795776	316.008240	1130.630737	396.922638	-136.789032	884.389099	425.294556	318.783752	873.880981	413.661438	101.715385	1035.738525	-591.126587	172.937057	853.575256	-564.230408	-26.737028
404.225403	3.508586	938.761414	433.909973	192.310883	933.131042	510.883179	-11.515534	495.323334	551.166199	183.712372	482.300690	537.334473	-2.273162	77.919266	595.801514	158.037659	91.742157	457.732208	-51.490524	1407.716431	496.146454	251.163086	1402.405396	404.891174	106.513046	1386.123291	396.373627	130.458069	1650.996826	496.417419	-141.510620	1130.304565	543.800049	316.012115	1130.630737	396.887054	-136.757217	884.359985	425.289734	318.758301	873.901306	413.655853	101.736198	1035.726318	-589.958801	173.008072	853.484070	-563.096008	-26.809860
404.227234	3.507400	938.761353	433.906586	192.324707	933.123474	510.893341	-11.530113	495.332184	551.124146	183.710648	482.284729	537.357666	-2.291324	77.920433	595.589783	157.583527	91.552673	457.750061	-51.503185	1407.696655	496.141724	251.174164	1402.422363	404.898682	106.519821	1386.121216	396.388763	130.426987	1651.006348	496.418457	-141.484177	1130.263062	543.800110	316.011932	1130.632935	396.871033	-136.729187	884.350098	425.290649	318.747467	873.900513	413.651855	101.746521	1035.722168	-588.765564	172.984238	853.369385	-562.074524	-26.733065
404.231110	3.527188	938.754333	433.891998	192.323074	933.126709	510.898621	-11.534989	495.327728	551.130432	183.694366	482.291565	537.358276	-2.278670	77.916023	595.839600	157.935791	91.750450	457.767761	-51.491192	1407.682983	496.139984	251.179062	1402.422241	404.900604	106.526260	1386.130981	396.418579	130.398270	1651.010864	496.416351	-141.472534	1130.227173	543.803650	315.998230	1130.643799	396.837585	-136.708893	884.328674	425.297028	318.735474	873.898254	413.652679	101.749146	1035.720947	-587.554504	173.034103	853.264771	-560.939392	-26.772406
404.224457	3.560900	938.751404	433.861115	192.378052	933.130005	510.915344	-11.534626	495.344452	551.116272	183.728012	482.307831	537.372314	-2.277774	77.933243	595.594482	157.604874	91.526245	457.794434	-51.500027	1407.659302	496.153259	251.175552	1402.444702	404.915771	106.500130	1386.143555	396.435089	130.366959	1651.010742	496.441833	-141.450378	1130.203491	543.801025	315.987640	1130.657959	396.818848	-136.702469	884.308899	425.317322	318.726532	873.908264	413.649139	101.786743	1035.722168	-586.299377	173.005173	853.159424	-559.770447	-26.805859
404.215820	3.561499	938.755676	433.863373	192.346848	933.119019	510.891998	-11.508533	495.343781	551.056274	183.655731	482.272247	537.381714	-2.279304	77.932365	595.569275	157.564774	91.509186	457.801605	-51.514675	1407.645996	496.156830	251.182266	1402.453857	404.924133	106.523064	1386.158569	396.454010	130.329376	1651.010254	496.452728	-141.445938	1130.185181	543.780823	315.988251	1130.687378	396.824615	-136.682877	884.299927	425.322906	318.688293	873.928467	413.644531	101.780624	1035.718384	-584.938904	173.057434	853.044250	-558.566223	-26.788363
404.204834	3.565086	938.782654	433.849579	192.346222	933.122681	510.881805	-11.497959	495.352264	551.025269	183.687668	482.269287	537.397095	-2.288383	77.935791	595.553162	157.565903	91.521271	457.815735	-51.514412	1407.648438	496.158875	251.195557	1402.489868	404.925354	106.530800	1386.170410	396.476685	130.288223	1651.003174	496.460175	-141.443192	1130.178345	543.784851	315.988312	1130.717041	396.805237	-136.665833	884.294006	425.337616	318.674866	873.933594	413.635925	101.793839	1035.733398	-583.721802	173.090988	852.908264	-557.412659	-26.807426
404.199707	3.601594	938.785522	433.830994	192.382629	933.134094	510.879913	-11.484826	495.357605	551.014526	183.716553	482.256531	537.364258	-2.274562	77.943649	595.540100	157.555435	91.523872	457.811493	-51.504414	1407.659912	496.167084	251.221085	1402.503662	404.939545	106.542862	1386.211060	396.479309	130.249832	1651.000977	496.461426	-141.444336	1130.188110	543.765686	315.990906	1130.733154	396.838226	-136.654800	884.292480	425.340393	318.658752	873.949341	413.627991	101.824814	1035.740967	-582.347107	172.994171	852.770203	-556.174500	-26.849104
404.205444	3.628283	938.784790	433.821503	192.414185	933.143555	510.852356	-11.470179	495.352966	551.010315	183.720245	482.257782	537.363647	-2.263263	77.932755	595.548584	157.562775	91.524826	457.812195	-51.502361	1407.668213	496.169891	251.237030	1402.541626	404.954651	106.536469	1386.223877	396.495483	130.207047	1650.990601	496.451477	-141.449707	1130.190430	543.759155	316.025299	1130.772461	396.834991	-136.651505	884.295776	425.353729	318.657898	873.967224	413.624939	101.848183	1035.745483	-581.013794	173.056259	852.663086	-554.962036	-26.875977
404.214508	3.626981	938.793213	433.817383	192.416992	933.139404	510.838501	-11.477900	495.348877	550.996155	183.769989	482.248230	537.385986	-2.266615	77.934799	595.575989	157.587219	91.531136	457.812988	-51.499203	1407.668213	496.152985	251.262222	1402.554077	404.956543	106.543167	1386.232788	396.497314	130.160019	1650.976563	496.445923	-141.463638	1130.196533	543.763428	316.063385	1130.794800	396.841003	-136.659866	884.291626	425.363007	318.651001	873.975891	413.636749	101.853706	1035.748047	-579.682251	172.993729	852.520447	-553.724976	-26.886698
404.224365	3.639541	938.774841	433.799286	192.427521	933.138733	510.808289	-11.494892	495.326996	550.986877	183.772354	482.258362	537.360596	-2.279400	77.939301	595.586060	157.596039	91.532356	457.804291	-51.499859	1407.681763	496.148041	251.270020	1402.557617	404.972626	106.543091	1386.249390	396.522095	130.107132	1650.972412	496.432281	-141.473572	1130.222534	543.741272	316.106384	1130.809692	396.859863	-136.660843	884.303650	425.374146	318.646179	873.991699	413.641296	101.853767	1035.739380	-578.312622	172.999710	852.423157	-552.462280	-26.954727
404.221680	3.635648	938.798828	433.789001	192.418671	933.133850	510.773560	-11.473023	495.305267	550.932312	183.759857	482.257935	537.353149	-2.278432	77.937500	595.575623	157.587433	91.534348	457.798889	-51.466419	1407.696533	496.165375	251.299026	1402.594116	404.960938	106.554817	1386.271851	396.525604	130.057220	1650.967773	496.406708	-141.495636	1130.231201	543.736816	316.158295	1130.832397	396.917175	-136.686157	884.313232	425.359436	318.629517	874.009644	413.641449	101.861542	1035.748779	-576.974060	172.941879	852.337952	-551.161987	-26.965500
404.207703	3.651277	938.796204	433.751007	192.484711	933.141418	510.735626	-11.475483	495.322205	550.931763	183.821533	482.283722	537.383911	-2.288980	77.950722	595.612854	157.620361	91.540810	457.788239	-51.449272	1407.713379	496.149841	251.301620	1402.593018	404.974762	106.555382	1386.277710	396.529846	129.994583	1650.969238	496.394318	-141.519684	1130.254883	543.712524	316.211823	1130.842285	396.920532	-136.702332	884.317261	425.350922	318.635986	874.010498	413.624878	101.893814	1035.752075	-575.548340	172.976120	852.270752	-549.861267	-26.929129
404.232971	3.670707	938.797729	433.765137	192.485092	933.152649	510.691223	-11.463510	495.314545	550.881958	183.770370	482.233215	537.389709	-2.290720	77.962868	595.595764	157.605530	91.539825	457.788605	-51.441875	1407.730347	496.125061	251.339493	1402.622559	404.971588	106.551422	1386.291870	396.524384	129.954742	1650.979492	496.356018	-141.570450	1130.320679	543.710449	316.305847	1130.858765	396.950714	-136.735092	884.331360	425.360901	318.632904	874.031433	413.642517	101.898979	1035.758423	-574.153259	172.908051	852.174011	-548.477112	-27.042686
404.253845	3.686562	938.808411	433.760742	192.484268	933.150146	510.650269	-11.453101	495.324127	550.850403	183.830200	482.219910	537.374634	-2.271896	77.956352	595.602661	157.610718	91.522247	457.807373	-51.425610	1407.761719	496.138763	251.345627	1402.637207	404.966217	106.550102	1386.290894	396.523712	129.916367	1650.999756	496.339203	-141.596558	1130.340820	543.686096	316.359894	1130.865967	396.977753	-136.767914	884.343201	425.353455	318.659088	874.043335	413.662292	101.911278	1035.763062	-572.788452	173.019150	852.080566	-547.239929	-26.899498
404.273438	3.684634	938.822388	433.760773	192.469467	933.153076	510.615540	-11.449175	495.301453	550.784851	183.832153	482.198700	537.351685	-2.242718	77.946907	595.578369	157.590195	91.524986	457.817474	-51.413460	1407.786499	496.133606	251.374374	1402.644531	404.968628	106.533714	1386.297119	396.515594	129.873474	1651.005981	496.320770	-141.626801	1130.389893	543.656067	316.441345	1130.884644	397.007721	-136.784378	884.366821	425.322052	318.679565	874.068542	413.677094	101.907715	1035.771606	-571.166565	173.267578	851.976135	-545.831848	-26.878870
404.303650	3.694616	938.825256	433.771179	192.460266	933.151306	510.588196	-11.459705	495.294952	550.737915	183.861069	482.199341	537.358704	-2.243541	77.948509	595.598206	157.610886	91.536003	457.829407	-51.410023	1407.805176	496.138123	251.382782	1402.675293	404.937042	106.553780	1386.300293	396.494568	129.832565	1651.022217	496.308868	-141.666336	1130.405518	543.651306	316.468231	1130.905762	397.020630	-136.825867	884.371948	425.319489	318.713776	874.078369	413.703125	101.909477	1035.772339	-569.460938	173.832886	851.776428	-544.455139	-26.762146
404.306244	3.708652	938.817200	433.778961	192.470779	933.152710	510.541901	-11.450374	495.274048	550.710632	183.871109	482.181915	537.351074	-2.248576	77.958282	595.595276	157.613998	91.529770	457.830750	-51.400909	1407.835327	496.134613	251.385559	1402.693115	404.918304	106.549904	1386.298950	396.479340	129.792038	1651.026733	496.277863	-141.706421	1130.431152	543.610840	316.543152	1130.941528	397.041229	-136.881470	884.395325	425.303711	318.754028	874.107605	413.719513	101.915260	1035.769897	-567.976074	173.882767	851.660645	-543.188171	-26.700991
404.315338	3.705629	938.835938	433.772552	192.475800	933.166321	510.538452	-11.450749	495.270538	550.683655	183.930222	482.181793	537.355103	-2.249326	77.958794	595.610901	157.639023	91.538185	457.843353	-51.406460	1407.861572	496.140808	251.411179	1402.732422	404.908142	106.550369	1386.327881	396.452698	129.748596	1651.035156	496.279846	-141.726593	1130.461792	543.579529	316.574036	1130.975220	397.052673	-136.906723	884.408752	425.258667	318.798187	874.138428	413.735535	101.916107	1035.786865	-566.501648	173.957626	851.586182	-541.796753	-26.705616
404.316193	3.710156	938.846191	433.778076	192.484634	933.171753	510.522400	-11.468575	495.259155	550.594360	183.557175	482.160370	537.348694	-2.248329	77.960251	595.505493	157.544327	91.510086	457.846008	-51.373501	1407.890625	496.161621	251.435135	1402.766724	404.896881	106.568474	1386.350708	396.408447	129.700211	1651.034180	496.264008	-141.754410	1130.499268	543.762329	317.124146	1131.192627	397.079590	-136.931641	884.431091	425.236359	318.849609	874.207886	413.747559	101.923996	1035.795166	-565.021118	173.951477	851.438721	-540.487976	-26.698887
404.328461	3.729646	938.872559	433.767426	192.442444	933.185120	510.485626	-11.452480	495.253693	550.587097	183.884521	482.162109	537.311340	-2.245768	77.939919	595.581421	157.614044	91.539604	457.832550	-51.369389	1407.942627	496.155365	251.454514	1402.802124	405.037628	106.462227	1386.343140	396.375549	129.673401	1651.039673	496.255371	-141.757965	1130.551880	543.521851	316.667511	1131.052856	397.074921	-136.967667	884.475708	425.176392	318.925842	874.229309	413.760620	101.918213	1035.815430	-563.553894	173.884064	851.314636	-539.107605	-26.760517
404.368683	3.732143	938.887329	433.799042	192.383621	933.180847	510.489197	-11.459022	495.249664	550.608154	183.913544	482.172577	537.341553	-2.248291	77.961143	595.596741	157.627472	91.541176	457.867676	-51.372608	1407.993408	496.222076	251.475311	1402.844849	404.813599	106.653603	1386.422729	396.316986	129.627792	1651.016846	496.234711	-141.768112	1130.598267	543.470764	316.709320	1131.088257	397.080780	-136.984848	884.512512	425.137085	318.977753	874.256653	413.793579	101.901604	1035.820068	-562.079163	173.932159	851.206421	-537.800781	-26.783129
404.377197	3.726616	938.898621	433.793427	192.399017	933.189941	510.496307	-11.442955	495.242462	550.546692	183.855133	482.136719	537.333862	-2.244800	77.957687	595.595154	157.613007	91.535072	457.866791	-51.364742	1408.048706	496.250183	251.485321	1402.879883	404.780457	106.665169	1386.442383	396.249359	129.580643	1650.987549	496.225677	-141.821548	1130.667236	543.431091	316.767670	1131.116211	397.100952	-137.021393	884.576233	425.073700	319.067230	874.307861	413.808075	101.904861	1035.830933	-560.566833	174.008347	851.163940	-536.395386	-26.788603
404.408447	3.745316	938.917053	433.815857	192.379181	933.211853	510.473419	-11.432793	495.221710	550.503357	183.864548	482.110046	537.324585	-2.240869	77.947830	595.585754	157.605362	91.538307	457.868927	-51.337845	1408.087036	496.282227	251.516525	1402.900269	404.755463	106.707878	1386.471558	396.180420	129.525024	1650.933105	496.205597	-141.838379	1130.742798	543.387207	316.831970	1131.152954	397.119995	-137.041840	884.640442	425.014648	319.132324	874.352539	413.844574	101.901505	1035.851807	-559.099731	174.060333	851.143555	-535.067993	-26.737785
404.546539	3.572981	938.939819	434.195313	191.900940	933.062317	510.512482	-11.480745	495.225281	550.434021	183.732666	482.036713	537.359253	-2.243949	77.951912	595.531860	157.566910	91.523384	457.858765	-51.324879	1408.162598	496.307251	251.525757	1402.952759	404.745850	106.743240	1386.517578	396.089355	129.450073	1650.863281	496.166992	-141.897018	1130.796021	543.332703	316.939819	1131.179443	397.106781	-137.064987	884.686401	424.949768	319.223785	874.412964	414.050568	101.688583	1035.781250	-557.675903	174.159180	851.143311	-533.785217	-26.693430
404.592926	3.553909	938.958069	434.225525	191.850616	933.050476	510.466949	-11.479808	495.220184	550.408142	183.561874	482.017151	537.358398	-2.249193	77.944427	595.477295	157.518188	91.509171	457.854218	-51.293037	1408.220215	496.345001	251.553116	1402.978394	404.727692	106.765701	1386.552246	396.033630	129.372543	1650.766357	496.107971	-141.938766	1130.872681	543.285156	317.066437	1131.234863	397.104034	-137.095139	884.749695	424.865906	319.297211	874.459045	414.091187	101.669655	1035.783936	-556.271912	174.203445	851.205383	-532.454895	-26.688293
404.644562	3.561099	938.976074	434.254791	191.869446	933.074768	510.433807	-11.520744	495.196655	550.506287	183.982040	482.054657	537.334534	-2.242931	77.956802	595.587463	157.630417	91.546486	457.817657	-51.261963	1408.298340	496.347229	251.581116	1403.032104	404.686493	106.805359	1386.592651	395.988098	129.284012	1650.654297	496.061157	-141.997070	1130.968750	543.242676	317.196167	1131.270264	397.087006	-137.116531	884.829224	424.791656	319.383820	874.543213	414.134369	101.678032	1035.805420	-554.913635	174.276093	851.267334	-531.267578	-26.593252
404.611450	3.693123	939.000549	433.950775	192.234009	933.221680	510.271637	-11.419015	495.147034	550.419800	183.950165	482.059601	537.265503	-2.235403	77.954384	595.583679	157.648636	91.546516	457.768433	-51.237129	1408.381714	496.350739	251.585861	1403.069702	404.633209	106.833252	1386.605347	395.969818	129.188858	1650.574829	496.005371	-142.071442	1131.057251	543.198486	317.307800	1131.318481	397.092773	-137.169342	884.897156	424.690338	319.476959	874.617004	414.038086	101.837967	1035.898438	-553.628601	174.431778	851.378540	-530.037598	-26.603842
404.697906	3.692375	939.022339	434.005829	192.226151	933.240601	510.254089	-11.440461	495.134979	550.371216	183.896912	482.039185	537.267822	-2.230220	77.946411	595.579712	157.617371	91.535225	457.715912	-51.199070	1408.448120	496.303375	251.620483	1403.117920	404.593689	106.876472	1386.606567	395.972015	129.065948	1650.523926	495.951385	-142.127304	1131.162598	543.159851	317.410675	1131.361816	397.076019	-137.187958	884.987122	424.611908	319.578613	874.689392	414.115784	101.833405	1035.919067	-552.405090	174.323700	851.455811	-528.857727	-26.578474
404.797455	3.718826	939.015747	434.073914	192.247879	933.252075	510.170563	-11.430337	495.097260	550.364868	183.912338	482.023407	537.251099	-2.229439	77.921684	595.565308	157.594620	91.496223	457.620392	-51.136177	1408.528931	496.261139	251.629898	1403.142578	404.529938	106.889214	1386.632446	395.982361	128.941147	1650.489746	495.896301	-142.215973	1131.248047	543.132263	317.559631	1131.404297	397.068481	-137.222229	885.065063	424.528229	319.668671	874.763611	414.199402	101.847183	1035.921997	-551.234375	174.374786	851.624451	-527.759277	-26.472910
404.908783	3.686286	939.028992	434.172821	192.180252	933.225098	510.137207	-11.437988	495.055817	550.342407	183.899185	481.969818	537.268005	-2.232073	77.923805	595.601379	157.607986	91.501625	457.522217	-51.115093	1408.603638	496.168335	251.665634	1403.168945	404.412872	106.924362	1386.627441	396.001129	128.831604	1650.449707	495.841736	-142.274307	1131.319702	543.109497	317.678223	1131.445679	397.046387	-137.259140	885.138428	424.493011	319.704865	874.867859	414.288879	101.821167	1035.913330	-550.036865	174.570984	851.850586	-526.619934	-26.375681
405.011749	3.648416	939.052551	434.262390	192.143417	933.222412	510.119232	-11.469885	495.023560	550.284119	183.903046	481.944458	537.280701	-2.247816	77.901550	595.582153	157.627029	91.486351	457.412445	-51.087852	1408.670532	496.079651	251.687698	1403.206909	404.275146	106.958351	1386.619507	396.025513	128.716583	1650.432373	495.774933	-142.310760	1131.413574	543.070923	317.833862	1131.468140	397.027283	-137.285355	885.194946	424.413300	319.820587	874.918884	414.373840	101.798996	1035.922607	-548.898499	174.649017	852.047363	-525.514526	-26.355520
405.124725	3.646446	939.064697	434.339996	192.095718	933.205627	510.079926	-11.481387	494.994446	550.348999	184.010849	481.947357	537.251465	-2.247073	77.909576	595.642822	157.692307	91.518425	457.301666	-51.049194	1408.729004	495.964325	251.712265	1403.255981	404.114960	106.992004	1386.615601	396.045654	128.595520	1650.449341	495.697083	-142.380524	1131.492310	542.977051	317.951965	1131.527222	397.012482	-137.341553	885.272339	424.303894	320.013397	874.919556	414.446014	101.792976	1035.918335	-547.735535	174.897324	852.313293	-524.478516	-26.199661
405.206024	3.659151	939.088074	434.402649	192.081604	933.243347	510.071167	-11.510530	494.974579	550.299133	183.967575	481.929901	537.224548	-2.244347	77.908875	595.576660	157.650406	91.506630	457.169556	-50.991272	1408.801636	495.811310	251.763260	1403.312134	403.944855	107.018509	1386.652832	396.054443	128.658997	1650.539307	495.613342	-142.404709	1131.579834	542.921936	318.083954	1131.628052	396.954010	-137.384872	885.365601	424.249420	320.123352	874.988220	414.507111	101.786407	1035.948486	-546.903381	174.803513	852.500122	-523.580444	-26.211027
405.298737	3.637489	939.118652	434.479156	191.995331	933.259399	510.072052	-11.529434	494.979065	550.365906	184.047668	481.943329	537.206970	-2.246197	77.919174	595.627502	157.698395	91.520531	457.026306	-50.936596	1408.889038	495.587219	251.803894	1403.383667	404.013123	106.899094	1386.649536	396.089844	128.538147	1650.570313	495.541931	-142.430542	1131.683960	542.833435	318.180969	1131.709351	396.936157	-137.442337	885.454895	424.200928	320.247559	875.050659	414.570862	101.744186	1035.970215	-545.927856	174.833817	852.796082	-522.601746	-26.149361
405.357178	3.638210	939.162170	434.519592	191.942657	933.285767	510.104858	-11.542368	494.964294	550.383179	183.982666	481.916687	537.198853	-2.239577	77.925743	595.640442	157.681000	91.550850	456.887238	-50.905430	1408.968384	495.399597	251.820923	1403.461914	403.865662	106.933243	1386.696655	396.122253	128.405884	1650.607056	495.483002	-142.425308	1131.797974	542.743835	318.295624	1131.822021	396.914215	-137.476410	885.549622	424.149017	320.370941	875.146179	414.602722	101.730583	1036.003784	-544.989624	174.768860	853.099121	-521.670776	-26.082243
405.515869	3.491109	939.190918	434.839508	191.595215	933.161621	510.189301	-11.608744	494.995880	550.393127	183.881104	481.889343	537.271545	-2.260558	77.941589	595.598022	157.619781	91.529739	456.765656	-50.865463	1409.041748	495.232513	251.867523	1403.545532	403.736725	106.942528	1386.757080	396.147217	128.290955	1650.641968	495.413757	-142.448090	1131.909546	542.620911	318.439423	1131.951294	396.870605	-137.521271	885.655640	424.120880	320.510620	875.222168	414.765381	101.584862	1035.947876	-544.170166	174.942383	853.444153	-520.847778	-25.930504
405.506073	3.587989	939.206543	434.608673	191.914886	933.318909	510.167297	-11.560868	494.977905	550.469971	183.890091	481.953796	537.221680	-2.248161	77.913094	595.609863	157.618805	91.499702	456.666138	-50.860043	1409.115601	495.056763	251.885208	1403.601318	403.634827	106.954231	1386.814575	396.128601	128.229645	1650.687988	495.352753	-142.429764	1132.012329	542.492615	318.572144	1132.053345	396.853729	-137.584839	885.741211	424.086090	320.673950	875.293518	414.648987	101.706467	1036.037964	-543.359314	175.076294	853.823853	-519.980469	-25.903921
405.634155	3.446080	939.222961	434.879059	191.604691	933.178589	510.201965	-11.561546	494.974640	550.511963	183.610306	481.913361	537.198730	-2.245002	77.893646	595.527466	157.526352	91.443672	456.559540	-50.823830	1409.188721	494.894806	251.906296	1403.662354	403.520905	106.949905	1386.855103	396.110657	128.161072	1650.731567	495.269806	-142.427948	1132.086914	542.367493	318.701294	1132.152222	396.805695	-137.656647	885.800293	424.074066	320.831299	875.346375	414.761749	101.584305	1035.967163	-542.587830	175.146957	854.140137	-519.184021	-25.849411
405.654877	3.397162	939.246460	434.859741	191.559082	933.179749	510.262878	-11.596730	494.987091	550.639526	183.970703	481.917023	537.203125	-2.273484	77.898140	595.606750	157.606506	91.459648	456.474884	-50.811787	1409.235352	494.749268	251.933105	1403.727051	403.439972	106.932076	1386.906738	396.058563	128.080414	1650.769531	495.198456	-142.485291	1132.158203	542.221191	318.853729	1132.250488	396.759369	-137.715897	885.850952	424.030273	320.994843	875.398071	414.737274	101.551506	1035.977539	-541.779053	175.201889	854.446472	-518.408813	-25.806538
405.645264	3.340743	939.265015	434.829468	191.524704	933.180359	510.292816	-11.603194	495.000031	550.694519	183.978394	481.938873	537.163879	-2.274469	77.894203	595.601196	157.601410	91.456253	456.422577	-50.799274	1409.265137	494.628906	251.949585	1403.804932	403.357330	106.928711	1386.970459	395.976624	128.002304	1650.799194	495.137939	-142.501587	1132.212769	542.063477	318.983368	1132.346313	396.712128	-137.798676	885.885437	423.993317	321.168335	875.465576	414.693024	101.518234	1035.985229	-541.094604	175.243820	854.767639	-517.736755	-25.710007
405.660828	3.323565	939.273621	434.786530	191.530197	933.210022	510.311096	-11.605057	494.993683	550.693787	183.888504	481.953522	537.201965	-2.269124	77.886803	595.610901	157.572403	91.460854	456.397858	-50.810257	1409.289673	494.525574	251.927933	1403.885742	403.094879	107.053925	1387.089844	395.888306	127.944427	1650.837158	495.069336	-142.556046	1132.257202	541.874634	319.149963	1132.454102	396.668945	-137.870255	885.916748	423.920837	321.338989	875.514099	414.672241	101.500130	1036.004517	-540.440247	175.428772	855.160034	-517.065186	-25.592907
405.655609	3.303980	939.285400	434.754700	191.465698	933.202637	510.292938	-11.563067	494.989624	550.703491	183.846695	481.955780	537.163208	-2.279485	77.877197	595.582153	157.506836	91.446281	456.371002	-50.780041	1409.316772	494.421234	251.925049	1403.963135	402.921997	106.973328	1387.153809	395.764954	127.879875	1650.855957	494.982483	-142.597549	1132.263794	541.682312	319.266357	1132.574341	396.605743	-137.956436	885.930725	423.880371	321.534332	875.555298	414.639069	101.470627	1036.005371	-539.810303	175.545578	855.483521	-516.358459	-25.560898
405.657990	3.263109	939.301697	434.715393	191.437866	933.212952	510.354980	-11.576841	495.000854	550.715454	183.808609	481.984222	537.156616	-2.269434	77.861107	595.590271	157.522537	91.481873	456.317169	-50.792854	1409.340820	494.317291	251.915009	1404.024902	402.925354	107.064560	1387.241455	395.644623	127.828239	1650.876465	494.901733	-142.657837	1132.308960	541.484192	319.380066	1132.645508	396.530884	-138.044708	885.952271	423.820129	321.733978	875.596069	414.610229	101.439537	1036.017944	-539.258606	175.548721	855.728394	-515.801331	-25.495279
405.661865	3.227749	939.290771	434.651855	191.367798	933.198120	510.406586	-11.601532	495.048340	550.676208	183.772797	481.976624	537.147217	-2.266769	77.872910	595.584534	157.518219	91.482460	456.256134	-50.779846	1409.345337	494.216461	251.896393	1404.073486	402.834961	107.046555	1387.318481	395.481262	127.793541	1650.883301	494.801544	-142.661499	1132.302490	541.310242	319.509796	1132.709595	396.429138	-138.139465	885.960205	423.727386	321.947205	875.633179	414.569885	101.389221	1036.004395	-538.752075	175.645813	855.953857	-515.288269	-25.402632
405.629730	3.186378	939.299805	434.589813	191.364548	933.206787	510.465363	-11.642852	495.084839	550.637817	183.815506	481.959320	537.159607	-2.267769	77.877228	595.602295	157.548233	91.472794	456.192688	-50.744419	1409.335449	494.063293	251.927750	1404.103516	402.919617	106.926392	1387.298340	395.308716	127.771965	1650.868408	494.707458	-142.718964	1132.336426	541.154053	319.604797	1132.766113	396.335602	-138.228455	885.963318	423.626831	322.148956	875.658264	414.521973	101.365524	1036.013306	-538.193970	175.684921	856.120605	-514.739197	-25.356789
405.611389	3.150624	939.287170	434.534332	191.362335	933.213501	510.554504	-11.711704	495.113678	550.577942	183.543671	481.944885	537.216980	-2.277250	77.873352	595.500793	157.460770	91.454674	456.170837	-50.777683	1409.338013	493.997040	251.889328	1404.124756	402.625275	107.035477	1387.365967	395.123505	127.753990	1650.867432	494.618774	-142.760269	1132.326294	540.989502	319.680328	1132.795898	396.234741	-138.317047	885.962769	423.509216	322.375061	875.706177	414.477417	101.335663	1036.010254	-537.683838	175.724884	856.273804	-514.236694	-25.300810
405.588409	3.106412	939.284119	434.484283	191.331665	933.209839	510.580719	-11.761846	495.154755	550.570801	183.831863	481.956360	537.205139	-2.278672	77.853821	595.514465	157.483002	91.461403	456.111176	-50.774853	1409.322144	493.893311	251.884033	1404.156982	402.530487	107.003868	1387.390259	394.921661	127.744820	1650.856934	494.530334	-142.759644	1132.325806	540.866577	319.740021	1132.850342	396.143127	-138.369141	885.967224	423.375427	322.480530	875.808716	414.432648	101.298653	1036.006470	-537.231934	175.801315	856.392212	-513.829712	-25.206429
405.592804	3.108603	939.247803	434.432068	191.346405	933.221069	510.656769	-11.830271	495.196075	550.442566	183.765808	481.923096	537.235107	-2.322692	77.854866	595.483948	157.480530	91.475891	456.060303	-50.779263	1409.338257	493.782745	251.876022	1404.180908	402.424347	106.980560	1387.424072	394.710358	127.709831	1650.850586	494.465088	-142.793930	1132.337280	540.713440	319.780853	1132.876465	396.007355	-138.414810	885.998901	423.209076	322.775513	875.787659	414.389801	101.282906	1035.993896	-536.791870	175.859222	856.451050	-513.438660	-25.143906
405.517365	3.053176	939.263123	434.313324	191.325409	933.229980	510.690186	-11.885348	495.255249	550.339294	183.779465	481.912262	537.277039	-2.342016	77.859390	595.396301	157.405319	91.454453	456.021149	-50.782490	1409.352295	493.661224	251.866455	1404.182983	402.339142	106.953156	1387.437012	394.481049	127.681030	1650.852295	494.385223	-142.772308	1132.349365	540.577454	319.838776	1132.911987	395.886169	-138.477295	886.047119	423.029938	322.979340	875.850464	414.306519	101.243958	1036.006714	-536.409302	175.945267	856.465332	-513.025391	-25.146441
405.474976	3.005420	939.248047	434.239471	191.341049	933.252136	510.752747	-11.999370	495.366852	550.267395	183.755875	481.908936	537.304199	-2.344048	77.859619	595.336731	157.377670	91.491051	455.969147	-50.774254	1409.366455	493.577850	251.849991	1404.203491	402.249908	106.923798	1387.439209	394.239746	127.657860	1650.868896	494.321625	-142.774353	1132.393677	540.430908	319.912842	1132.927612	395.745605	-138.516602	886.098633	422.855377	323.180389	875.895752	414.231445	101.208450	1036.010132	-536.027222	175.985977	856.412781	-512.622620	-25.145096
405.413116	2.971639	939.217957	434.114838	191.379150	933.246643	510.726257	-11.992060	495.396576	550.204163	183.786758	481.918396	537.296387	-2.341958	77.895264	595.285706	157.359970	91.498352	455.932617	-50.777489	1409.391113	493.490723	251.840210	1404.197388	402.133301	106.921822	1387.410156	393.971893	127.632004	1650.870728	494.258972	-142.749130	1132.416992	540.310608	319.994354	1132.942505	395.606781	-138.538208	886.144531	422.664825	323.364258	875.930847	414.128296	101.195663	1035.992432	-535.646606	176.003586	856.293640	-512.210999	-25.170336
405.341278	2.898597	939.195557	434.008087	191.392090	933.254944	510.735016	-12.010002	495.431854	550.130493	183.865143	481.890076	537.319702	-2.345711	77.898735	595.251526	157.366455	91.510406	455.892242	-50.802525	1409.401001	493.374023	251.821442	1404.190796	401.993958	106.886650	1387.368774	393.719696	127.600845	1650.872803	494.210907	-142.736618	1132.432617	540.170898	320.037292	1132.934814	395.479004	-138.578644	886.195679	422.463928	323.533020	875.976868	414.013062	101.150429	1035.984497	-535.269836	175.987076	856.146240	-511.839050	-25.201803
405.283630	2.826726	939.160645	433.899323	191.438812	933.224915	510.685486	-11.987732	495.423767	550.042542	183.864304	481.898132	537.312439	-2.320594	77.890266	595.637329	157.705627	91.539940	455.883057	-50.805618	1409.410889	493.282471	251.793869	1404.187988	401.828735	106.838882	1387.324341	393.445618	127.594658	1650.840332	494.166565	-142.731857	1132.394287	540.065491	320.075928	1132.917236	395.331787	-138.601685	886.231262	422.241760	323.695953	876.033752	413.915924	101.133324	1035.951416	-534.923706	175.909637	855.914124	-511.494843	-25.265223
405.207794	2.753750	939.129578	433.794495	191.403229	933.213379	510.626770	-12.009967	495.426300	549.988159	183.874542	481.892303	537.263245	-2.301625	77.884262	595.117920	157.285934	91.523834	455.872437	-50.858353	1409.423828	493.179169	251.713684	1404.167480	401.677429	106.780319	1387.254761	393.190857	127.540451	1650.795654	494.126129	-142.722733	1132.401245	539.962708	320.160400	1132.922852	395.196289	-138.632492	886.263184	422.001770	323.842133	876.091125	413.793427	101.071831	1035.928589	-534.580383	175.889053	855.671936	-511.138214	-25.207979
405.121429	2.710129	939.132385	433.648743	191.412125	933.221130	510.551239	-11.996263	495.415039	549.797913	183.725067	481.883484	537.253235	-2.288758	77.879890	595.063110	157.228821	91.538002	455.852997	-50.878098	1409.421509	493.096161	251.690964	1404.159790	401.515961	106.694649	1387.174316	392.898865	127.582634	1650.769897	494.081238	-142.700211	1132.401611	539.833923	320.175415	1132.925781	395.054688	-138.640335	886.291260	421.778931	323.985382	876.147705	413.674866	101.049370	1035.933960	-534.296997	175.909515	855.421631	-510.797028	-25.177013
405.029388	2.654172	939.119507	433.537109	191.402878	933.217285	510.468140	-11.978691	495.419403	549.701111	183.717606	481.883148	537.247375	-2.274991	77.889687	595.035034	157.200928	91.550621	455.842346	-50.921295	1409.433350	493.006348	251.620422	1404.151611	401.348328	106.651299	1387.075806	392.611084	127.595901	1650.726440	494.030273	-142.687805	1132.396118	539.725281	320.221710	1132.921631	394.904785	-138.663406	886.344971	421.549774	324.102875	876.198120	413.561005	101.012215	1035.925049	-534.018982	175.982849	855.137878	-510.452728	-25.168476
404.937714	2.598868	939.127747	433.411163	191.380234	933.198792	510.378357	-11.968169	495.451416	549.628662	183.698303	481.858337	537.261353	-2.287639	77.909348	595.583984	157.659286	91.591461	455.850708	-50.937393	1409.449097	492.947632	251.574051	1404.132080	401.159729	106.578186	1386.954224	392.312744	127.608002	1650.696777	493.968292	-142.670685	1132.389771	539.600708	320.260925	1132.926270	394.771118	-138.660202	886.392212	421.301453	324.184875	876.260559	413.465179	100.983681	1035.920288	-533.752319	176.035522	854.861938	-510.087036	-25.160412
404.864960	2.582011	939.117798	433.317108	191.407196	933.200989	510.284363	-11.957101	495.468048	549.651978	183.842804	481.881531	537.211609	-2.273595	77.966797	595.642883	157.727234	91.586533	455.875519	-50.959881	1409.463257	492.888062	251.515686	1404.113770	400.940643	106.564789	1386.864136	392.011536	127.599464	1650.683105	493.923615	-142.705414	1132.410156	539.461670	320.286774	1132.905518	394.607300	-138.656036	886.432861	421.076569	324.278442	876.287354	413.382782	100.980629	1035.916748	-533.512451	176.063370	854.534363	-509.737976	-25.107389
404.739105	2.566977	939.118103	433.197205	191.436035	933.184143	510.214630	-11.947124	495.460022	549.581848	183.860077	481.872467	537.194946	-2.271039	77.974915	595.631348	157.743698	91.563004	455.897278	-50.953224	1409.478027	492.862152	251.500015	1404.108521	400.683228	106.431816	1386.733032	391.700592	127.567406	1650.681396	493.858429	-142.723648	1132.393555	539.320068	320.289429	1132.887451	394.490051	-138.655121	886.483337	420.878296	324.376495	876.332642	413.279663	100.992859	1035.909424	-533.264587	176.155121	854.192322	-509.428406	-25.036745
404.662384	2.580075	939.094910	433.088959	191.467468	933.195557	510.139374	-11.960817	495.485443	549.605957	184.018936	481.869751	537.168518	-2.280495	77.994507	595.674866	157.798767	91.606697	455.908478	-50.981926	1409.487549	492.844849	251.471725	1404.122803	400.590912	106.379715	1386.689697	391.366852	127.493118	1650.656982	493.808990	-142.757050	1132.398193	539.165894	320.291595	1132.901001	394.347321	-138.643005	886.510193	420.679688	324.441315	876.393311	413.190033	100.995125	1035.904419	-533.034668	176.196320	853.848694	-509.143921	-24.967983
404.553894	2.589796	939.075623	432.971069	191.490814	933.182617	510.081512	-11.985349	495.495514	549.598755	184.092392	481.919067	537.157471	-2.259250	77.979935	595.713501	157.859039	91.627289	455.930450	-51.000072	1409.496094	492.829742	251.420334	1404.135132	400.518127	106.317268	1386.661621	391.043945	127.451530	1650.621826	493.748535	-142.794418	1132.397339	538.992004	320.313141	1132.938843	394.212463	-138.659851	886.543091	420.491302	324.497620	876.440735	413.086456	101.006287	1035.889160	-532.766663	176.306198	853.514587	-508.809845	-24.884083
404.454468	2.584360	939.067261	432.874817	191.496521	933.178040	510.062439	-12.008601	495.491180	549.523254	184.124939	481.917908	537.155762	-2.255438	77.992126	595.744324	157.889435	91.653221	455.928711	-51.030464	1409.516846	492.821594	251.400085	1404.167114	400.423553	106.259926	1386.622803	390.708771	127.400696	1650.590698	493.683655	-142.789932	1132.360107	538.839661	320.306610	1132.983154	394.097137	-138.667557	886.570251	420.319275	324.543701	876.514282	412.998901	101.002792	1035.883423	-532.475891	176.409042	853.200806	-508.522919	-24.761133
404.332428	2.596990	939.044434	432.765625	191.537262	933.185974	510.038330	-11.971178	495.480774	549.510803	184.168381	481.922821	537.142578	-2.249828	77.998184	595.248291	157.458786	91.628059	455.935028	-51.018799	1409.521484	492.833130	251.392670	1404.175781	400.344086	106.245857	1386.575439	390.370331	127.352615	1650.552490	493.642181	-142.815994	1132.372314	538.691406	320.289856	1133.000366	393.962585	-138.675690	886.602966	420.111572	324.595703	876.573853	412.885559	101.012711	1035.876709	-532.249084	176.458374	852.933228	-508.254364	-24.697527
404.240601	2.618724	939.021240	432.658813	191.559677	933.176086	510.036255	-11.993030	495.492065	549.463928	184.272873	481.953796	537.147339	-2.252956	78.002411	595.276306	157.484497	91.640152	455.898010	-51.022495	1409.515503	492.826263	251.361298	1404.169434	400.239716	106.258537	1386.536621	390.053040	127.282730	1650.533447	493.593689	-142.810837	1132.359741	538.562744	320.230316	1132.975708	393.822662	-138.663330	886.650391	419.913239	324.634216	876.608826	412.798767	101.025452	1035.861206	-532.026123	176.490356	852.679626	-507.973663	-24.705784
404.133057	2.622211	939.020996	432.551147	191.594803	933.165405	510.014771	-11.975404	495.511261	549.443054	184.283966	481.934326	537.161377	-2.242507	78.008774	595.793274	157.944412	91.665596	455.797913	-51.012787	1409.511841	492.765381	251.351608	1404.144653	400.109039	106.288612	1386.512451	389.764832	127.217819	1650.515137	493.547668	-142.813553	1132.363159	538.441650	320.153290	1132.929443	393.701263	-138.654709	886.664124	419.684509	324.660156	876.646484	412.688385	101.050003	1035.855469	-531.822144	176.527664	852.439087	-507.707916	-24.686195
404.021851	2.648251	939.012817	432.441193	191.581436	933.174255	510.018768	-11.973182	495.538696	549.390808	184.311722	481.924744	537.164490	-2.242849	78.008675	595.800354	157.949997	91.646751	455.617584	-50.981682	1409.487793	492.652649	251.362762	1404.089844	400.025391	106.199203	1386.464233	389.482025	127.146530	1650.496582	493.496368	-142.774399	1132.367920	538.347595	320.089630	1132.865601	393.591766	-138.627747	886.679199	419.452972	324.676178	876.660645	412.577972	101.048195	1035.856079	-531.613098	176.566086	852.153503	-507.471344	-24.678040
403.948578	2.623064	938.972412	432.358398	191.595886	933.143188	510.022064	-11.973744	495.534363	549.368103	184.373749	481.924652	537.185181	-2.251650	78.001587	595.813416	157.954330	91.638374	455.409027	-50.953495	1409.470459	492.513214	251.412064	1404.034424	399.804108	106.251503	1386.398560	389.207764	127.080910	1650.488281	493.432129	-142.743423	1132.340942	538.250183	320.027039	1132.806641	393.466949	-138.600647	886.686462	419.221130	324.678223	876.655457	412.462097	101.042419	1035.818237	-531.409424	176.572906	851.917786	-507.254517	-24.684629
403.881042	2.584823	938.954346	432.292847	191.556976	933.112244	509.983978	-11.966190	495.519226	549.334290	184.410065	481.945251	537.157959	-2.256712	78.002007	595.818481	157.981934	91.648788	455.177032	-50.958454	1409.447388	492.324158	251.423843	1403.980713	399.451233	106.341599	1386.328491	388.952118	127.023445	1650.492920	493.334076	-142.717270	1132.339600	538.158386	319.948669	1132.751831	393.354279	-138.602966	886.667725	418.989410	324.649933	876.653259	412.365601	101.015114	1035.791504	-531.267395	176.592728	851.687988	-507.112976	-24.693077
403.787445	2.559831	938.932190	432.202087	191.558548	933.103943	509.944458	-11.978417	495.494324	549.301208	184.421387	481.936584	537.140564	-2.278110	77.985764	595.815186	157.967545	91.640732	454.915436	-50.958588	1409.428711	492.085327	251.431641	1403.928589	399.160065	106.393852	1386.264893	388.705292	126.957466	1650.517822	493.234589	-142.687485	1132.321899	538.055542	319.921753	1132.706177	393.272369	-138.596466	886.637024	418.796997	324.598083	876.618042	412.261230	100.997459	1035.775879	-531.064880	176.654068	851.491577	-506.984589	-24.665501
403.707794	2.533536	938.901917	432.099335	191.531097	933.081482	509.902313	-11.961157	495.495758	549.240967	184.415100	481.955658	537.158203	-2.254263	77.938225	595.795837	157.972870	91.648010	454.619629	-50.958828	1409.446411	491.826141	251.432648	1403.876099	399.002075	106.533630	1386.244385	388.479523	126.899078	1650.539795	493.081879	-142.697876	1132.344482	537.952209	319.940521	1132.674316	393.226776	-138.577393	886.626160	418.639404	324.539093	876.574219	412.138855	100.970421	1035.747681	-530.956421	176.634033	851.320984	-506.877014	-24.714243
403.622742	2.511942	938.868652	432.009491	191.539581	933.059814	509.876160	-11.946092	495.505157	549.182251	184.442383	481.927277	537.168579	-2.247893	77.962578	595.831787	157.983948	91.651115	454.359161	-50.912609	1409.452271	491.588226	251.477386	1403.842529	398.656647	106.438423	1386.156372	388.240723	126.842422	1650.573242	492.880096	-142.700500	1132.384277	537.820679	319.940033	1132.647339	393.181274	-138.575928	886.613220	418.510010	324.464539	876.546509	412.030212	100.960144	1035.719116	-530.859741	176.613785	851.168213	-506.824829	-24.684311
403.566284	2.507102	938.841797	431.911377	191.504959	933.029480	509.862213	-11.940260	495.492126	549.144104	184.443802	481.934265	537.176880	-2.253786	77.955360	595.811646	157.983780	91.652229	454.084686	-50.884640	1409.489258	491.301453	251.480865	1403.826538	398.456879	106.486092	1386.126221	388.003723	126.803795	1650.600830	492.660645	-142.744110	1132.462280	537.667786	320.001556	1132.642456	393.141388	-138.581436	886.602722	418.388336	324.369110	876.510681	411.926544	100.945473	1035.688843	-530.776367	176.542664	851.020447	-506.776245	-24.697840
403.487976	2.486730	938.838745	431.829803	191.510361	933.008484	509.823792	-11.899300	495.488037	549.094482	184.425247	481.895142	537.153381	-2.251071	77.960991	595.807129	157.985077	91.659859	453.811279	-50.842289	1409.513550	491.044159	251.476303	1403.840210	398.248047	106.495422	1386.118774	387.735107	126.793884	1650.619141	492.407715	-142.814194	1132.542847	537.508667	320.036987	1132.665405	393.124268	-138.605255	886.604004	418.311768	324.280701	876.462830	411.817352	100.951134	1035.674561	-530.635803	176.582489	850.921204	-506.724976	-24.653839
403.402252	2.471510	938.826050	431.720459	191.483704	933.001282	509.800171	-11.896985	495.500763	549.052490	184.440262	481.931030	537.151611	-2.254991	77.979378	595.819580	158.002502	91.680458	453.537201	-50.805218	1409.544556	490.812103	251.483185	1403.845093	398.052124	106.494576	1386.118164	387.470276	126.790756	1650.647217	492.157227	-142.866623	1132.609009	537.338562	320.059326	1132.685913	393.080994	-138.643570	886.592285	418.256439	324.107391	876.505127	411.692535	100.930855	1035.662964	-530.574951	176.581818	850.812195	-506.720032	-24.668903
403.322876	2.467275	938.809082	431.615143	191.532272	933.006226	509.801514	-11.928977	495.490356	549.040833	184.420471	481.955109	537.160400	-2.260134	77.974220	595.798218	158.004578	91.675529	453.285095	-50.816525	1409.569336	490.560577	251.481491	1403.859497	397.838226	106.489349	1386.080566	387.196869	126.797523	1650.656006	491.916595	-142.897415	1132.656372	537.130066	320.074097	1132.728882	393.017029	-138.706879	886.560791	418.192474	324.033295	876.464294	411.565399	100.944710	1035.655273	-530.541382	176.612946	850.760498	-506.739319	-24.656395
403.210022	2.428874	938.824951	431.475800	191.497772	932.985718	509.767944	-11.909866	495.479462	549.031921	184.463654	481.981506	537.136658	-2.259728	77.954185	595.786438	157.996674	91.688660	453.076202	-50.807072	1409.591797	490.327026	251.469391	1403.877563	397.609344	106.472000	1386.038574	386.919312	126.793930	1650.678223	491.674835	-142.927368	1132.698730	536.875122	320.089417	1132.735962	392.951691	-138.798615	886.526306	417.978546	324.062347	876.465088	411.414398	100.930199	1035.650635	-530.555603	176.636444	850.678223	-506.796295	-24.673466
403.124176	2.445687	938.806274	431.338867	191.467224	932.978516	509.740997	-11.920997	495.479248	548.971985	184.426422	481.993317	537.134827	-2.261718	77.966240	595.776733	158.003754	91.706566	452.882202	-50.821083	1409.603882	490.069641	251.452393	1403.881836	397.410553	106.469131	1386.040405	386.615936	126.802734	1650.685425	491.428955	-142.962616	1132.731934	536.658630	320.079102	1132.757935	392.873535	-138.859253	886.516724	418.011444	324.007446	876.382935	411.281342	100.919838	1035.636475	-530.570129	176.621506	850.611145	-506.878571	-24.715143
403.009399	2.480522	938.798645	431.206818	191.466797	932.986755	509.689636	-11.918938	495.492401	548.945496	184.397354	481.998199	537.120728	-2.251453	77.964066	595.762878	157.990280	91.668762	452.689240	-50.828144	1409.620361	489.802490	251.441132	1403.875488	397.241638	106.431656	1386.034668	386.290466	126.806702	1650.689697	491.197021	-143.048233	1132.776733	536.447205	320.085724	1132.788940	392.797119	-138.955200	886.504517	417.937836	323.923248	876.359131	411.149597	100.930130	1035.636597	-530.621826	176.605453	850.549255	-506.985840	-24.735603
402.888763	2.479584	938.796814	431.065765	191.491699	932.990234	509.639313	-11.941744	495.495575	548.888245	184.094467	482.031036	537.134338	-2.253228	77.967468	595.687256	157.917801	91.664558	452.491821	-50.811665	1409.618164	489.532135	251.452805	1403.865601	397.027924	106.417526	1386.040894	385.946167	126.839691	1650.709473	490.975922	-143.072021	1132.797729	536.228149	320.055969	1132.831665	392.675690	-139.041382	886.501648	417.842804	323.850311	876.329651	411.005707	100.940002	1035.636719	-530.699402	176.540024	850.461609	-507.126648	-24.816841
402.782715	2.526629	938.794617	430.918854	191.514603	932.997070	509.561493	-11.950726	495.500793	548.885620	184.355103	482.032990	537.125183	-2.246585	77.974983	595.772644	157.995544	91.705833	452.275299	-50.820602	1409.609009	489.263031	251.453049	1403.857178	396.847656	106.425285	1386.005249	385.597137	126.876358	1650.710693	490.764435	-143.078796	1132.815552	536.006714	320.029297	1132.848633	392.570831	-139.128250	886.483704	417.709503	323.804901	876.338379	410.861725	100.972031	1035.638062	-530.811340	176.493774	850.390930	-507.313599	-24.867647
402.640106	2.517832	938.758850	430.803741	191.503159	932.977722	509.456329	-11.944388	495.481537	548.858948	184.360397	482.019989	537.122314	-2.266986	77.981682	595.750183	157.997086	91.704132	452.051331	-50.832710	1409.587158	489.004822	251.440247	1403.846313	396.614807	106.419815	1385.966431	385.242249	126.914024	1650.682129	490.599243	-143.098877	1132.790527	535.817017	319.982452	1132.848633	392.445007	-139.218597	886.440002	417.664581	323.765686	876.242432	410.716614	100.956596	1035.609741	-530.904236	176.431107	850.318542	-507.474182	-24.973738
402.501434	2.525848	938.728821	430.650330	191.518005	932.938721	509.318420	-11.959509	495.448425	548.826233	184.353180	482.051666	537.066589	-2.265677	77.971092	595.755676	157.963623	91.715866	451.818848	-50.852188	1409.568481	488.767242	251.433746	1403.826050	396.370239	106.411957	1385.945435	384.858093	126.907669	1650.615723	490.442352	-143.095825	1132.760254	535.674133	319.921600	1132.828979	392.319122	-139.306412	886.400940	417.595428	323.734436	876.165405	410.566498	100.972717	1035.574829	-531.017456	176.423645	850.240723	-507.687775	-24.998857
402.363800	2.501792	938.700256	430.524261	191.548264	932.899719	509.217377	-11.969889	495.433167	548.765991	184.294815	482.047485	537.071106	-2.253913	77.952507	595.756165	157.948074	91.723969	451.553009	-50.857574	1409.523193	488.532837	251.434662	1403.797363	396.117737	106.406036	1385.898315	384.436523	126.914513	1650.594604	490.287415	-143.110229	1132.714600	535.509277	319.846497	1132.783203	392.180176	-139.378525	886.355469	417.529541	323.716034	876.073608	410.418488	100.982903	1035.539795	-531.196106	176.340576	850.152222	-507.919800	-25.079176
402.208588	2.509531	938.674316	430.361481	191.542358	932.870483	509.080078	-11.984960	495.390594	548.711731	184.288345	482.056641	537.072510	-2.262480	77.939690	595.801575	157.992828	91.740135	451.281464	-50.852196	1409.484619	488.295471	251.425018	1403.748535	395.888092	106.406502	1385.857788	383.981873	126.887657	1650.541138	490.168304	-143.134476	1132.675049	535.382263	319.807495	1132.749878	392.051880	-139.446030	886.309753	417.471680	323.706238	875.991394	410.245728	100.987640	1035.511230	-531.371704	176.265945	850.062317	-508.164673	-25.160969
402.030609	2.497007	938.644714	430.204102	191.556671	932.863892	508.920593	-11.946097	495.381714	548.622498	184.268066	482.059357	537.030029	-2.286628	77.981628	595.258179	157.514847	91.706223	451.011505	-50.823269	1409.459595	488.074463	251.443146	1403.702515	395.664001	106.420296	1385.817871	383.496857	126.940086	1650.547241	490.028748	-143.149475	1132.659546	535.257019	319.767609	1132.722900	391.907562	-139.481873	886.302246	417.412628	323.681213	875.877869	410.081665	100.975975	1035.493774	-531.560181	176.245239	849.968506	-508.413574	-25.178257
401.836273	2.504397	938.655579	430.031891	191.528870	932.834167	508.808899	-11.933661	495.369049	548.511780	183.950043	482.067047	536.989258	-2.268886	77.974548	595.146851	157.411057	91.679192	450.738281	-50.820816	1409.432861	487.834290	251.455780	1403.636475	395.495056	106.425850	1385.800903	383.006470	126.919182	1650.499390	489.911652	-143.170929	1132.663940	535.114136	319.717346	1132.650391	391.781952	-139.499329	886.298950	417.349396	323.659821	875.794739	409.901550	100.988152	1035.483765	-531.793945	176.213135	849.895447	-508.682098	-25.240681
401.682495	2.518909	938.611206	429.849304	191.554443	932.812378	508.739349	-11.957387	495.373962	548.435791	184.182205	482.061310	537.009521	-2.265396	78.009239	595.158386	157.442352	91.699394	450.456360	-50.804062	1409.421509	487.586121	251.491745	1403.586304	395.389954	106.331116	1385.768188	382.489624	126.949387	1650.480225	489.777283	-143.179550	1132.690918	535.008911	319.680450	1132.594238	391.624542	-139.531387	886.309326	417.322083	323.650360	875.692078	409.725067	100.996353	1035.450562	-532.010193	176.186005	849.804260	-508.958923	-25.266655
401.474457	2.469311	938.611938	429.664215	191.507202	932.807617	508.677551	-11.969105	495.405334	548.289734	184.144241	482.048462	536.998535	-2.263317	78.022545	595.565979	157.818756	91.709396	450.250000	-50.795361	1409.413086	487.394714	251.504623	1403.538330	395.035217	106.450630	1385.744507	381.950043	126.924660	1650.442139	489.644196	-143.195953	1132.712524	534.901367	319.652679	1132.529785	391.492126	-139.573212	886.325745	417.260132	323.617950	875.610352	409.523376	100.952263	1035.448120	-532.287292	176.131302	849.715271	-509.227814	-25.317303
401.424103	2.195104	938.590393	429.833588	190.895493	932.424927	508.742584	-12.083172	495.482788	548.083618	184.042801	481.921783	537.077576	-2.281240	78.043961	595.498779	157.786087	91.749954	450.008362	-50.804329	1409.395386	487.166046	251.478210	1403.496338	394.774200	106.587509	1385.724121	381.419250	126.912125	1650.368530	489.502411	-143.236511	1132.715454	534.792175	319.617676	1132.475464	391.345337	-139.615997	886.347168	417.233002	323.605255	875.542725	409.447174	100.734184	1035.228394	-532.525757	176.126205	849.666260	-509.514221	-25.335142
401.097382	2.416371	938.566772	429.337738	191.460968	932.769897	508.595123	-12.007738	495.442230	548.074036	184.115219	482.026184	537.017395	-2.230837	78.013832	595.483276	157.778259	91.769829	449.805267	-50.806927	1409.373047	486.954163	251.482697	1403.455444	394.448669	106.614372	1385.684326	380.921387	126.751472	1650.231201	489.356506	-143.254776	1132.748535	534.703979	319.581696	1132.444824	391.181335	-139.674896	886.373840	417.200836	323.591187	875.492188	409.135498	100.905533	1035.404297	-532.795959	176.132278	849.630188	-509.796326	-25.345367
400.922455	2.399924	938.524597	429.168671	191.475845	932.753662	508.565582	-12.045308	495.417511	547.929260	184.050598	482.017914	537.059753	-2.256012	78.005692	595.406067	157.706314	91.778259	449.547058	-50.794121	1409.378052	486.711121	251.465317	1403.423218	394.185425	106.611908	1385.657959	380.379395	126.728355	1650.150879	489.212067	-143.242508	1132.762939	534.617615	319.526245	1132.441650	391.027374	-139.734543	886.394897	417.155853	323.582031	875.468323	408.938080	100.894386	1035.374023	-533.119934	176.177109	849.592834	-510.172913	-25.313641
400.691101	2.413731	938.482605	428.971252	191.442398	932.743103	508.483154	-12.073400	495.440094	547.861572	184.035812	482.043274	537.070679	-2.260707	78.012100	595.343262	157.669632	91.773506	449.277740	-50.798222	1409.361816	486.479034	251.433838	1403.399902	393.925537	106.630913	1385.591553	379.828186	126.720039	1650.068115	489.059204	-143.264679	1132.793457	534.561218	319.517029	1132.456299	390.879059	-139.805481	886.416077	417.146362	323.572876	875.432251	408.711151	100.871933	1035.347412	-533.425354	176.120560	849.562439	-510.506287	-25.324018
400.476471	2.419793	938.445801	428.795654	191.432831	932.729370	508.381714	-12.080944	495.451752	547.791016	184.030289	482.069244	537.042419	-2.290033	78.004547	595.417603	157.731018	91.824005	449.002777	-50.765434	1409.370117	486.212158	251.421341	1403.385010	393.657684	106.672615	1385.543579	379.244934	126.864021	1650.041504	488.894592	-143.288254	1132.811401	534.470703	319.513184	1132.468872	390.734009	-139.899826	886.431946	417.141388	323.565125	875.397766	408.503998	100.861397	1035.321777	-533.335205	176.713516	849.660461	-510.827026	-25.122658
400.212982	2.396310	938.442749	428.588806	191.360535	932.689148	508.285034	-12.101994	495.457489	547.721741	183.923584	482.067108	537.062988	-2.305229	78.028915	595.404175	157.728867	91.827988	448.743958	-50.737720	1409.368896	485.931702	251.448685	1403.361206	393.304321	106.561646	1385.432861	378.783936	126.659950	1649.880737	488.700714	-143.307922	1132.827515	534.392029	319.494110	1132.489868	390.564880	-139.984497	886.439331	417.133545	323.577911	875.370300	408.265289	100.836449	1035.299072	-533.636902	176.654892	849.640808	-511.067474	-25.250771
399.991425	2.460808	938.415161	428.351135	191.358627	932.666809	508.176453	-12.071660	495.461456	547.758728	184.079330	482.110168	537.043091	-2.278489	78.027168	595.455505	157.770386	91.821365	448.466980	-50.689415	1409.370605	485.673798	251.467850	1403.328491	393.005432	106.550575	1385.365967	378.266205	126.616295	1649.794678	488.511536	-143.349274	1132.820435	534.290344	319.474274	1132.494751	390.393005	-140.073395	886.445557	417.128265	323.601776	875.342590	408.017181	100.868561	1035.272949	-534.051514	176.756058	849.621765	-511.631042	-25.216955
399.787872	2.467576	938.377258	428.121307	191.338913	932.622742	508.075409	-12.072011	495.471313	547.689209	184.049271	482.098114	537.022827	-2.287627	78.022278	595.486328	157.799286	91.835777	448.197357	-50.674698	1409.355347	485.431763	251.467743	1403.301514	392.681580	106.542130	1385.307373	377.718353	126.590759	1649.713379	488.280151	-143.383820	1132.827515	534.184753	319.533020	1132.526489	390.225952	-140.167618	886.442200	417.134338	323.608032	875.306763	407.781189	100.867943	1035.230469	-534.384521	176.742035	849.605652	-512.060547	-25.223679
399.551453	2.470139	938.344421	427.894867	191.321106	932.583984	507.969391	-12.071678	495.465271	547.580261	183.903763	482.117279	537.026917	-2.284910	78.017860	595.483704	157.772995	91.818687	447.934479	-50.662647	1409.334473	485.192047	251.459045	1403.286499	392.399902	106.542267	1385.265137	377.170532	126.564423	1649.653076	488.026581	-143.461533	1132.813599	534.084961	319.543518	1132.551636	390.077271	-140.277054	886.385620	417.124084	323.654297	875.252014	407.524231	100.867943	1035.192749	-534.765564	176.698303	849.576233	-512.534119	-25.273829
399.302521	2.429840	938.326050	427.679138	191.322250	932.553528	507.858856	-12.080409	495.454376	547.522766	183.940582	482.150330	537.025818	-2.283754	78.047478	595.408142	157.700104	91.837128	447.633026	-50.639526	1409.316772	484.941650	251.410202	1403.272827	392.137421	106.542603	1385.244995	376.618500	126.506744	1649.577148	487.751862	-143.568573	1132.845337	533.937988	319.590576	1132.554443	389.929382	-140.352921	886.348083	417.135773	323.710083	875.194702	407.289185	100.855385	1035.167969	-535.133362	176.665314	849.557373	-513.033325	-25.320721
399.079773	2.418642	938.286926	427.473145	191.334946	932.536316	507.726288	-12.079321	495.491699	547.453308	183.891510	482.179474	536.979370	-2.260482	78.014641	595.530334	157.818008	91.871017	447.358856	-50.641754	1409.303223	484.712189	251.421448	1403.305298	391.886139	106.555359	1385.216553	376.036713	126.440506	1649.473633	487.483490	-143.651443	1132.869751	533.791931	319.642365	1132.602661	389.777100	-140.432785	886.331421	417.133484	323.780762	875.156982	407.057556	100.847153	1035.139038	-535.580139	176.577515	849.543213	-513.573547	-25.390507
398.812012	2.397196	938.276184	427.256622	191.351074	932.528320	507.617615	-12.096502	495.519073	547.403259	183.877182	482.203613	536.989502	-2.278681	78.056190	595.500183	157.807266	91.906662	447.095673	-50.641823	1409.302124	484.467133	251.371582	1403.286865	391.645538	106.570084	1385.181030	375.454254	126.394669	1649.400757	487.208588	-143.740646	1132.886963	533.620056	319.692963	1132.604370	389.643555	-140.520004	886.317749	417.146851	323.869446	875.111389	406.813171	100.844299	1035.129517	-536.020386	176.495468	849.532104	-514.068359	-25.486046
398.551880	2.381944	938.265442	427.023712	191.339279	932.501831	507.538849	-12.125454	495.534973	547.299622	183.868530	482.189789	536.999878	-2.273493	78.079544	595.508240	157.833832	91.914490	446.779663	-50.665550	1409.270508	484.205780	251.321732	1403.286133	391.466492	106.695328	1385.239624	374.872742	126.340073	1649.283569	486.947174	-143.784409	1132.930908	533.465210	319.723175	1132.627930	389.493256	-140.576324	886.285950	417.127991	323.974213	875.085571	406.574860	100.838684	1035.111084	-536.498230	176.422882	849.527954	-514.654114	-25.532272
398.276581	2.410178	938.257019	426.776672	191.347946	932.511597	507.444061	-12.124019	495.556915	547.189087	183.789474	482.214447	537.006042	-2.269359	78.073738	595.444580	157.771698	91.904526	446.518311	-50.630203	1409.255615	484.001282	251.334503	1403.263428	391.083069	106.540649	1385.151489	374.286072	126.278015	1649.162842	486.684753	-143.783798	1132.914917	533.332397	319.732391	1132.646729	389.338470	-140.658676	886.268005	417.089233	324.086884	875.079834	406.320129	100.847923	1035.112549	-537.000061	176.374222	849.523560	-515.230652	-25.568802
398.050079	2.397869	938.228394	426.561768	191.323517	932.478821	507.349609	-12.129248	495.573578	547.103577	183.826370	482.231628	537.030884	-2.277894	78.072411	595.416992	157.725510	91.897560	446.177307	-50.687263	1409.215454	483.767517	251.185471	1403.190308	390.897583	106.689362	1385.168213	373.711945	126.223854	1649.032471	486.420624	-143.796326	1132.916504	533.201416	319.712830	1132.674561	389.153595	-140.725327	886.239441	417.062042	324.200958	875.069763	406.067841	100.837067	1035.079590	-537.526489	176.347412	849.539124	-515.842407	-25.600986
397.832184	2.450075	938.214783	426.338867	191.298431	932.478577	507.193512	-12.125044	495.561554	546.991394	183.743942	482.241699	536.990906	-2.272889	78.100632	595.409302	157.720276	91.908165	445.867035	-50.682552	1409.196533	483.403137	251.273895	1403.278320	390.519073	106.535133	1385.042969	373.097595	126.201920	1648.916382	486.159912	-143.800629	1132.876709	533.044739	319.702545	1132.710938	388.976532	-140.791885	886.178894	417.003784	324.318451	875.070923	405.820984	100.848984	1035.071045	-538.069824	176.317963	849.580139	-516.414368	-25.659813
397.625885	2.470999	938.188599	426.096771	191.301941	932.463257	507.052032	-12.139895	495.551788	546.891785	183.635880	482.270203	536.969543	-2.274288	78.095016	595.361877	157.686844	91.904099	445.481476	-50.696514	1409.156616	483.062622	251.280518	1403.286743	390.350586	106.375229	1384.994263	372.506744	126.173584	1648.838135	485.901642	-143.834000	1132.836060	532.930908	319.662659	1132.767822	388.785553	-140.852112	886.127991	416.932678	324.403046	875.081604	405.562622	100.859741	1035.048218	-538.660645	176.284485	849.607849	-517.005981	-25.757280
397.389069	2.461810	938.125977	425.895142	191.260071	932.414551	506.897186	-12.116298	495.536560	546.738342	183.565033	482.257965	536.959656	-2.284057	78.104156	595.310974	157.675644	91.963692	445.149475	-50.735954	1409.090576	482.764069	251.235962	1403.288574	389.909424	106.438599	1384.905640	371.912048	126.117546	1648.756226	485.670471	-143.821182	1132.781372	532.790527	319.626465	1132.786743	388.610901	-140.910553	886.023926	416.861847	324.514557	875.083923	405.289368	100.836761	1034.989014	-539.223328	176.187866	849.620361	-517.572815	-25.826387
397.141937	2.475841	938.064392	425.669281	191.269928	932.384644	506.719391	-12.090858	495.506958	546.655029	183.745895	482.260437	536.904053	-2.253242	78.071930	595.352356	157.704376	91.988510	444.771851	-50.798759	1409.049072	482.394318	251.208649	1403.303711	389.554932	106.450203	1384.840576	371.295990	126.094643	1648.684082	485.445313	-143.866058	1132.747437	532.656250	319.634247	1132.853882	388.444214	-140.921478	885.952148	416.798645	324.593903	875.084167	405.025299	100.836922	1034.942017	-539.809204	176.119171	849.633850	-518.199585	-25.800764
396.889465	2.465459	938.033875	425.471893	191.281982	932.347534	506.586395	-12.072858	495.492523	546.566528	183.768570	482.271301	536.917603	-2.257270	78.101944	595.354980	157.718781	92.022560	444.376068	-50.796303	1408.961548	482.013062	251.205154	1403.301147	389.363617	106.283089	1384.806274	370.701874	126.076614	1648.605469	485.219910	-143.880402	1132.688843	532.493591	319.644440	1132.907959	388.305450	-140.929871	885.838928	416.722870	324.697266	875.066895	404.785461	100.844849	1034.906982	-540.487976	176.060074	849.632263	-518.910217	-25.793907
396.620392	2.472519	937.999939	425.248322	191.279175	932.313599	506.452454	-12.067380	495.499023	546.417236	183.687622	482.250549	536.891663	-2.216408	78.098480	595.295959	157.658310	92.028496	444.026306	-50.876549	1408.881104	481.660278	251.121140	1403.302612	388.929626	106.408333	1384.768311	370.095306	126.052910	1648.518799	484.983459	-143.914566	1132.646362	532.314270	319.673187	1132.946045	388.127686	-140.932983	885.755859	416.668457	324.772980	875.054871	404.523987	100.850983	1034.871948	-541.114258	176.091888	849.649963	-519.530457	-25.856220
396.343964	2.478595	937.964600	424.984924	191.264984	932.291931	506.344696	-12.075180	495.508392	545.767883	182.645966	482.074585	536.911560	-2.241961	78.129517	594.907715	157.350739	91.978775	443.670502	-50.941673	1408.816284	481.301666	251.079910	1403.305054	388.623718	106.368248	1384.733398	369.490967	126.031441	1648.431641	484.722137	-143.960419	1132.589355	532.133850	319.714325	1133.036255	387.972046	-140.929413	885.652039	416.616241	324.884216	875.052002	404.241730	100.842438	1034.842773	-541.772278	176.056961	849.701050	-520.142090	-25.941040
396.084320	2.483196	937.948303	424.719299	191.297577	932.275146	506.256958	-12.101684	495.531921	545.573975	182.572311	482.073395	536.910828	-2.239726	78.138939	594.835266	157.276337	92.014275	443.328522	-51.020432	1408.766602	480.953003	251.014954	1403.307617	388.353455	106.304810	1384.696167	368.877289	125.985016	1648.327881	484.455200	-143.972748	1132.495117	531.929749	319.750702	1133.092407	387.769043	-140.914154	885.574280	416.553070	324.997864	875.054260	403.953491	100.864311	1034.824463	-542.418701	176.014206	849.748474	-520.780212	-25.935085
395.825348	2.498314	937.906433	424.480774	191.300186	932.267578	506.127045	-12.087723	495.540833	545.488281	182.617554	482.132843	536.872253	-2.239537	78.167953	594.856323	157.293015	92.032394	443.002350	-51.096020	1408.710815	480.606476	250.960220	1403.326294	388.062653	106.238083	1384.677368	368.220123	125.920715	1648.215088	484.173218	-143.982224	1132.449341	531.709412	319.747925	1133.162354	387.551575	-140.912582	885.483887	416.490662	325.120789	875.053650	403.665344	100.861916	1034.797607	-543.079102	176.001450	849.769836	-521.488525	-25.874990
395.563477	2.494189	937.862122	424.217621	191.327164	932.267700	506.044373	-12.071034	495.575897	545.383850	182.585388	482.140167	536.866760	-2.234185	78.182411	594.840332	157.311829	92.079758	442.643280	-51.162521	1408.672974	480.216614	250.909790	1403.370117	387.960663	106.074951	1384.724243	367.543823	125.880867	1648.101929	483.898682	-144.013138	1132.403198	531.491333	319.759277	1133.257935	387.322662	-140.926117	885.398010	416.417053	325.262329	875.063660	403.360168	100.855591	1034.773438	-543.721375	176.005905	849.809509	-522.183533	-25.849634
395.291656	2.491503	937.810181	423.990387	191.334641	932.248474	505.898804	-12.057032	495.594391	545.805786	183.423798	482.343475	536.835388	-2.229217	78.202812	594.842224	157.327148	92.135567	442.351471	-51.289234	1408.628662	479.881226	250.816498	1403.410156	387.625000	106.249039	1384.767090	366.893707	125.826508	1647.980957	483.632416	-144.014038	1132.341919	531.243713	319.768219	1133.307373	387.086761	-140.922470	885.349609	416.328125	325.401733	875.085632	403.069458	100.848267	1034.735596	-544.434753	176.057617	849.883423	-522.827087	-25.880583
395.009735	2.533686	937.782959	423.725708	191.356262	932.270752	505.789246	-12.035919	495.636505	545.754028	183.384293	482.397034	536.803284	-2.231100	78.223297	594.816772	157.302505	92.140205	442.067749	-51.344334	1408.606567	479.566589	250.785706	1403.462280	387.361755	106.206688	1384.745605	366.127869	125.926193	1647.899658	483.375488	-144.023270	1132.317261	530.989807	319.771088	1133.415771	386.844208	-140.925964	885.302734	416.216187	325.544891	875.119751	402.775574	100.858154	1034.732544	-545.130249	176.093353	849.951538	-523.351807	-25.971142
394.746490	2.556035	937.760803	423.430695	191.413635	932.281616	505.695740	-12.036119	495.664429	545.659302	183.394073	482.427490	536.743103	-2.193789	78.218994	594.814148	157.322556	92.183083	441.752136	-51.416298	1408.595947	479.259155	250.698456	1403.507324	387.124054	106.134872	1384.773438	365.407410	125.882378	1647.747437	483.132996	-143.996033	1132.326050	530.719055	319.780029	1133.512207	386.611298	-140.905853	885.299622	416.101013	325.700897	875.167297	402.472198	100.882401	1034.725952	-545.852905	176.073181	850.038208	-524.130798	-25.890266
394.396210	2.629959	937.739685	422.988495	191.564514	932.341003	505.548859	-11.967135	495.671906	545.609497	183.370392	482.473267	536.776245	-2.234996	78.257744	594.853516	157.345108	92.213699	441.477203	-51.464268	1408.572510	478.983795	250.611115	1403.536865	386.838379	106.107697	1384.784912	364.679138	125.809654	1647.556519	482.880920	-143.986450	1132.282959	530.474548	319.769897	1133.602417	386.370728	-140.890411	885.282043	415.985535	325.863586	875.202332	402.074829	100.947754	1034.746826	-546.638672	175.954514	850.070984	-524.896240	-25.857521
394.118500	2.587398	937.719299	422.828918	191.425217	932.262573	505.483856	-12.006506	495.715668	545.598938	183.417374	482.518341	536.738159	-2.186954	78.271896	594.864746	157.392502	92.236542	441.180298	-51.536839	1408.563843	478.680206	250.507858	1403.558472	386.555176	106.194595	1384.808838	363.993683	125.622322	1647.328369	482.633087	-143.989594	1132.276978	530.243225	319.770874	1133.682983	386.135834	-140.874634	885.273926	415.819031	326.035828	875.244568	401.789825	100.903473	1034.691162	-547.397827	175.998779	850.137817	-525.575134	-25.846004
393.779419	2.596458	937.660828	422.514404	191.448380	932.234619	505.349030	-11.998936	495.715607	545.549561	183.384567	482.561646	536.764282	-2.217101	78.298065	594.862122	157.390518	92.261345	440.952301	-51.613728	1408.576904	478.365326	250.429611	1403.570068	386.162384	106.177101	1384.728882	363.282074	125.433395	1647.108398	482.394684	-143.982178	1132.217651	530.224365	320.243927	1133.922607	385.864899	-140.876221	885.230042	415.657776	326.212891	875.329102	401.428101	100.909325	1034.645996	-548.208984	175.976486	850.217957	-526.269470	-25.869024
393.455292	2.592473	937.609497	422.238525	191.463333	932.191772	505.242035	-12.010135	495.743561	545.482849	183.422928	482.575714	536.741089	-2.224119	78.276794	594.808167	157.315521	92.245369	440.687195	-51.667679	1408.582031	478.022247	250.408905	1403.550781	385.753632	105.945351	1384.573730	362.521881	125.506439	1647.023560	482.157928	-143.964905	1132.146362	530.018372	320.249207	1133.976563	385.585754	-140.885666	885.171021	415.429047	326.372650	875.340881	401.098511	100.916077	1034.596924	-548.967712	175.867538	850.258911	-526.886108	-25.936152
393.252594	2.445847	937.575867	422.170959	191.028427	931.883545	505.166931	-12.059141	495.759674	545.409302	183.403946	482.559479	536.756714	-2.232925	78.274696	594.777344	157.314957	92.261116	440.286285	-51.743244	1408.509888	477.613831	250.394638	1403.542725	385.433319	105.898018	1384.471802	361.827087	125.392830	1646.894531	481.919647	-143.927933	1132.060913	529.779968	320.219208	1133.965576	385.302582	-140.851929	885.082947	415.199829	326.519836	875.351440	400.844238	100.799110	1034.410889	-549.740662	175.808502	850.340698	-527.601440	-25.928982
392.812042	2.719352	937.523682	421.555023	191.622498	932.169006	504.927521	-11.944170	495.712524	545.416565	183.474777	482.643799	536.665771	-2.192177	78.273293	594.812927	157.330872	92.285599	439.848053	-51.859173	1408.472046	477.162598	250.354980	1403.492920	384.969269	105.853432	1384.374756	361.134949	125.229286	1646.765137	481.676300	-143.930115	1131.984375	529.530273	320.248596	1133.982788	384.991241	-140.845444	885.024719	414.957184	326.649994	875.352539	400.393250	101.030067	1034.540894	-550.667480	175.778427	850.392517	-528.372131	-25.947611
392.528625	2.810076	937.472778	421.213501	191.704834	932.158203	504.737213	-11.910233	495.712738	545.375427	183.419052	482.672394	536.653687	-2.214691	78.270737	595.095459	157.567856	92.350235	439.390503	-51.878063	1408.393188	476.744263	250.353333	1403.461670	384.454437	105.807327	1384.260620	360.464935	125.096458	1646.669312	481.426361	-143.920959	1131.892700	529.263367	320.293274	1133.974609	384.706177	-140.822174	884.965027	414.684204	326.738861	875.328064	400.045349	101.098846	1034.508301	-551.497375	175.738556	850.443787	-529.095825	-25.935848
392.233673	2.803936	937.426819	420.909271	191.749146	932.117126	504.630798	-11.929412	495.759247	545.263000	183.359711	482.684814	536.622375	-2.177548	78.270889	595.099548	157.548370	92.341202	438.883667	-51.929100	1408.338989	476.292755	250.289291	1403.456177	384.004364	105.820503	1384.181274	359.789764	124.981384	1646.587402	481.159149	-143.903702	1131.842041	528.979919	320.327728	1133.960571	384.414551	-140.759995	884.893005	414.437439	326.791351	875.303650	399.724854	101.117142	1034.463379	-552.333557	175.627228	850.496521	-529.838623	-25.953817
391.935516	2.828324	937.359253	420.610901	191.783508	932.086792	504.519104	-11.955302	495.767334	545.163696	183.294785	482.711700	536.689575	-2.233450	78.328331	595.031677	157.494110	92.385345	438.429504	-51.931248	1408.287231	475.862946	250.265381	1403.430908	383.558777	105.811340	1384.062744	359.162323	124.828079	1646.485107	480.856232	-143.895111	1131.765503	528.508545	319.913757	1133.798950	384.134583	-140.745514	884.815369	414.190979	326.817291	875.281799	399.385468	101.132835	1034.412109	-553.142212	175.629776	850.592102	-530.567078	-25.935122
391.654663	2.788909	937.311462	420.360565	191.779785	932.037842	504.386139	-11.961093	495.788300	545.033691	183.230774	482.720856	536.652100	-2.215959	78.337234	595.017456	157.476288	92.382042	437.950836	-52.010654	1408.230591	475.378235	250.212723	1403.431274	383.031860	105.769005	1383.968140	358.511810	124.686920	1646.385986	480.523682	-143.908707	1131.716675	528.210205	319.927094	1133.815430	383.872742	-140.717865	884.749756	413.982025	326.839813	875.280884	399.082428	101.117882	1034.360840	-554.195923	175.304199	850.577881	-531.329163	-26.030167
391.399628	2.641553	937.266663	420.312469	191.539429	931.917908	504.296417	-12.006002	495.813416	544.844360	183.121750	482.664063	536.643494	-2.174455	78.351006	594.981323	157.473999	92.428673	437.484344	-52.043514	1408.180664	474.981659	250.122589	1403.406616	382.561798	105.705696	1383.894165	357.875031	124.541168	1646.275269	480.194885	-143.911850	1131.677490	527.911499	320.035828	1133.836060	383.598083	-140.692017	884.658142	413.776886	326.864929	875.277771	398.861511	100.983551	1034.271362	-555.178284	175.005966	850.569397	-532.110352	-26.118750
391.053314	2.722869	937.233521	419.880157	191.711716	931.951477	504.100311	-11.994709	495.833191	544.685608	183.108475	482.722626	536.578125	-2.168196	78.372948	594.965576	157.476425	92.450485	437.006744	-52.114414	1408.128540	474.501373	250.077438	1403.437622	382.136108	105.708275	1383.813965	357.258484	124.383041	1646.162231	479.829529	-143.960571	1131.698853	527.582458	320.059662	1133.902222	383.320770	-140.713394	884.596252	413.573395	326.893311	875.286926	398.451935	101.073204	1034.271606	-555.946838	175.031525	850.657227	-532.860046	-26.094833
390.703247	2.724989	937.211243	419.586273	191.717880	931.935730	503.913208	-11.956460	495.821106	544.594482	183.158569	482.756531	536.602234	-2.204131	78.386978	594.505493	157.070663	92.433197	436.509949	-52.141544	1408.083008	473.970276	250.114441	1403.486816	381.710541	105.634148	1383.758301	356.623810	124.224045	1646.045654	479.471863	-143.985626	1131.680664	527.179321	320.035461	1133.961426	383.083038	-140.713852	884.545837	413.331512	326.939301	875.310059	398.105438	101.079628	1034.250732	-556.808105	175.082352	850.729858	-533.616333	-26.039780
390.412262	2.740670	937.181946	419.315155	191.727936	931.932373	503.760437	-11.967757	495.844147	544.436035	183.117432	482.806854	536.573669	-2.218177	78.407402	594.398804	157.040390	92.456894	436.072998	-52.181465	1408.071411	473.449036	250.052261	1403.516235	381.226776	105.601494	1383.726929	356.019165	124.053001	1645.946533	479.092072	-143.962936	1131.638428	526.783142	320.045837	1134.040405	382.798950	-140.764496	884.504639	413.084991	327.005157	875.343750	397.787628	101.085205	1034.232178	-557.532532	175.022995	850.746460	-534.327271	-26.046816
390.172699	2.671798	937.158691	419.182373	191.521088	931.843140	503.673553	-12.047093	495.901794	543.745056	182.273651	482.596405	536.634888	-2.222411	78.467117	594.489563	157.142273	92.521339	435.597473	-52.225830	1408.062744	472.958313	250.009323	1403.545288	380.815094	105.483543	1383.715454	355.405670	123.906601	1645.842651	478.719391	-143.967072	1131.617432	526.598328	320.566284	1134.331665	382.532227	-140.773346	884.466309	412.817047	327.075653	875.384216	397.536896	100.998688	1034.169312	-558.366272	174.942383	850.755493	-535.027466	-26.103970
389.881470	2.704060	937.157288	418.888062	191.499283	931.838379	503.482269	-12.010479	495.924530	544.064209	182.988586	482.804352	536.606506	-2.219862	78.524452	594.755249	157.375458	92.585518	435.122314	-52.279408	1408.022705	472.422485	249.995697	1403.561646	380.331146	105.373375	1383.692261	354.839355	123.752113	1645.779297	478.332275	-143.982712	1131.577881	525.992859	320.060120	1134.206543	382.248413	-140.811630	884.416565	412.517975	327.102478	875.392944	397.215302	101.011070	1034.163818	-559.087524	174.961380	850.793823	-535.575195	-26.182749
389.590698	2.727031	937.140137	418.599670	191.476837	931.831909	503.303131	-12.021716	495.946472	544.003845	183.034317	482.846649	536.632080	-2.235548	78.545799	594.764954	157.407822	92.638908	434.681732	-52.333752	1407.970703	471.913391	249.948975	1403.626831	379.745300	105.377274	1383.685791	354.280548	123.610878	1645.758179	477.955231	-143.956238	1131.558228	525.593018	319.988403	1134.256714	381.923096	-140.834137	884.387573	412.212250	327.113342	875.410400	396.882904	101.013222	1034.148926	-559.862976	175.011093	850.844666	-536.335938	-26.107033
389.270264	2.710525	937.122253	418.328613	191.513306	931.818848	503.128998	-12.051925	495.972778	543.832336	183.046585	482.905914	536.583801	-2.217499	78.598854	594.189148	156.960526	92.641068	434.206879	-52.368877	1407.924438	471.461731	249.815704	1403.672607	379.223236	105.389030	1383.646484	353.744263	123.463150	1645.763672	477.605438	-143.929779	1131.550781	525.184814	320.001953	1134.348022	381.612091	-140.875504	884.300354	411.897766	327.138153	875.477966	396.542053	101.028275	1034.129883	-560.647766	175.023453	850.862671	-537.237427	-25.979895
388.979218	2.727599	937.060425	418.041595	191.620285	931.818726	502.935333	-12.025171	495.973694	543.750366	183.110825	482.934021	536.473816	-2.174401	78.616722	594.139709	156.900574	92.697083	433.726440	-52.389927	1407.901123	470.923218	249.784393	1403.747192	378.714081	105.382385	1383.623047	353.261383	123.325249	1645.788086	477.233704	-143.937897	1131.506348	524.726013	319.971466	1134.442261	381.328522	-140.923706	884.219055	411.592224	327.145630	875.515076	396.197571	101.064468	1034.095947	-561.261108	175.052643	850.866455	-537.817078	-26.037956
388.683868	2.744770	937.003723	417.746613	191.694321	931.826660	502.745483	-12.044642	495.977844	543.668030	183.177948	482.982147	536.516052	-2.196427	78.635231	594.114136	156.916306	92.710533	433.251312	-52.436890	1407.854736	470.294678	249.808945	1403.796509	378.140778	105.256096	1383.610840	352.775085	123.169205	1645.838013	476.834869	-143.967224	1131.487671	524.255676	319.951782	1134.550781	381.067505	-140.942078	884.138916	411.259674	327.156921	875.569031	395.847321	101.083237	1034.068481	-562.056519	175.151245	850.894165	-538.560608	-26.021244
388.382111	2.741520	936.961426	417.443634	191.711395	931.809814	502.565002	-12.089409	495.987885	543.539063	183.160446	483.006042	536.511414	-2.223327	78.671028	594.065308	156.860306	92.740929	432.792755	-52.464062	1407.799316	469.762024	249.781967	1403.858276	377.673004	105.142113	1383.634521	352.325775	123.024475	1645.898438	476.438019	-144.006683	1131.474609	523.787354	319.907227	1134.656982	380.799988	-140.951721	884.094971	410.931305	327.067688	875.682739	395.497192	101.083549	1034.035645	-562.813599	175.189224	850.894348	-539.285950	-25.968922
388.069000	2.743035	936.963684	417.138794	191.718918	931.817871	502.353821	-12.072358	495.986725	543.425720	183.131317	483.005859	536.480286	-2.216715	78.679771	594.051086	156.859833	92.785492	432.335083	-52.513103	1407.813110	469.252625	249.725937	1403.949341	377.155701	105.118408	1383.633301	351.913147	122.857880	1645.963989	476.051270	-144.033600	1131.468140	523.311646	319.974152	1134.778076	380.539154	-140.956711	884.050964	410.541748	327.187256	875.711487	395.157837	101.089767	1034.038452	-563.471252	175.174805	850.854736	-539.941345	-25.975290
387.749664	2.790263	936.990601	416.844666	191.700867	931.810791	502.140228	-12.050912	495.993134	543.257996	183.042313	483.013397	536.416931	-2.231161	78.703789	594.008057	156.849945	92.820824	431.855530	-52.564751	1407.819702	468.736664	249.700806	1404.037476	376.570648	105.119164	1383.652344	351.540649	122.677170	1646.018433	475.684174	-144.011444	1131.463257	522.841553	319.994904	1134.852661	380.254333	-140.942871	883.998718	410.171844	327.223785	875.781860	394.816345	101.129906	1034.044800	-564.237915	175.075607	850.824524	-540.628906	-26.002382
387.394562	2.809067	936.994263	416.465332	191.698975	931.821594	501.946106	-12.023619	496.015869	543.166260	183.026001	483.065125	536.385498	-2.229247	78.757217	594.012512	156.866257	92.837166	431.342346	-52.594875	1407.800293	468.227600	249.621216	1404.085571	376.060211	105.248047	1383.701660	351.178833	122.513153	1646.080566	475.277405	-143.992966	1131.494019	522.337769	319.938141	1134.922974	379.913025	-140.953903	883.968201	409.742188	327.272430	875.849670	394.420929	101.138344	1034.049927	-564.975403	175.076706	850.766113	-541.273254	-26.024992
387.068146	2.836578	936.975891	416.129944	191.716812	931.840393	501.804138	-12.040975	496.041748	543.116699	183.058563	483.111816	536.354004	-2.236929	78.775505	594.015686	156.926819	92.890739	430.866241	-52.600224	1407.791870	467.727631	249.569641	1404.138428	375.492981	105.031799	1383.612549	350.843170	122.365692	1646.148438	474.850311	-144.010315	1131.480469	521.860718	319.913696	1134.997559	379.580444	-140.964554	883.960510	409.245209	327.304138	875.909546	394.038300	101.149117	1034.046631	-565.724609	175.133087	850.741699	-541.948975	-26.035906
386.722137	2.827278	936.952881	415.785004	191.688553	931.811890	501.644623	-12.027321	496.082947	543.049988	183.075424	483.150421	536.309448	-2.237213	78.789932	594.023926	156.939423	92.955963	430.373505	-52.626083	1407.780762	467.228668	249.482712	1404.152710	374.931335	104.918343	1383.625366	350.545715	122.198158	1646.209473	474.414520	-144.016769	1131.454712	521.397522	319.936584	1135.068115	379.245850	-141.000107	883.923157	408.739868	327.315613	875.988647	393.631226	101.142990	1034.015747	-566.439697	175.076019	850.726196	-542.610901	-26.016045
386.382172	2.777453	936.904968	415.454620	191.677597	931.763306	501.505310	-12.012876	496.103516	543.029968	183.148666	483.225037	536.295898	-2.235285	78.815407	594.103210	157.005280	92.988770	429.839264	-52.618591	1407.717041	466.568695	249.560852	1404.210693	374.489044	104.713547	1383.611572	350.247620	122.046417	1646.286499	474.026337	-143.980316	1131.407104	520.876770	319.925781	1135.165649	378.895782	-141.027527	883.862122	408.235046	327.290558	876.046265	393.232880	101.122116	1033.962280	-567.131897	175.122604	850.723022	-543.305664	-25.973774
386.057831	2.827378	936.845642	415.082520	191.704178	931.754272	501.358246	-11.926289	496.081940	542.938477	183.170471	483.271179	536.244263	-2.219141	78.794113	594.107666	157.027054	92.992203	429.353088	-52.701710	1407.634277	466.045715	249.478653	1404.238281	373.858704	104.911873	1383.575317	349.978668	121.872215	1646.367554	473.625275	-143.994019	1131.371582	520.364441	319.955292	1135.156860	378.535950	-141.038345	883.804199	407.707001	327.324158	876.091980	392.813812	101.143158	1033.923218	-567.891235	175.218506	850.748779	-543.953796	-25.994694
385.735260	2.805144	936.786194	414.719543	191.759979	931.735779	501.272705	-11.933118	496.107697	542.870911	183.214798	483.305237	536.255859	-2.210852	78.811844	594.139954	157.076691	93.011200	428.870819	-52.701084	1407.566284	465.524261	249.463242	1404.243042	373.266479	104.877045	1383.556885	349.732483	121.708504	1646.432739	473.181091	-144.075485	1131.355957	519.892334	319.949036	1135.182495	378.134979	-141.022446	883.730042	407.135345	327.323578	876.099915	392.416718	101.143326	1033.880737	-568.625183	175.322662	850.821106	-544.553894	-26.018494
385.358398	2.836903	936.712891	414.324860	191.773834	931.717651	501.137390	-11.845840	496.138519	542.169678	182.305771	483.141907	536.222778	-2.186236	78.822647	593.830872	156.806747	92.989265	428.351624	-52.710934	1407.485596	464.926483	249.415207	1404.246216	372.794250	104.764778	1383.538940	349.508179	121.544357	1646.488281	472.760468	-144.115784	1131.315430	519.356812	319.976379	1135.213623	377.783569	-141.029343	883.656250	406.615082	327.316681	876.124817	391.993256	101.142403	1033.833008	-569.338501	175.321869	850.866577	-545.211304	-25.984440
384.928436	2.802445	936.680176	413.921753	191.710632	931.646362	501.060333	-11.855767	496.149109	541.962402	182.177643	483.144470	536.269653	-2.188700	78.821526	593.802063	156.788925	93.035591	427.837006	-52.734650	1407.428467	464.499542	249.279358	1404.231079	372.326874	104.718094	1383.539063	349.297546	121.389153	1646.546997	472.328247	-144.138107	1131.247070	518.830322	319.993774	1135.222778	377.424255	-141.039566	883.596802	406.059753	327.305542	876.153503	391.551453	101.119385	1033.777954	-570.064514	175.249634	850.930481	-545.829590	-25.985147
384.488892	2.818346	936.642151	413.513519	191.711044	931.595703	500.909943	-11.776187	496.168488	541.825867	182.133347	483.159973	536.254883	-2.188849	78.816612	593.797729	156.816818	93.079803	427.333557	-52.783981	1407.384033	464.005585	249.254959	1404.216797	371.792969	104.694992	1383.518188	349.092041	121.249756	1646.585205	471.903351	-144.161133	1131.213867	518.308838	319.987274	1135.207031	377.051910	-141.041977	883.535522	405.433411	327.330597	876.193237	391.105164	101.139236	1033.731445	-570.772766	175.314240	851.064453	-546.485229	-25.856667
384.086090	2.862082	936.561707	413.101929	191.752075	931.573120	500.817566	-11.798202	496.180023	542.270569	183.001038	483.425934	536.260620	-2.193069	78.850235	594.128967	157.090652	93.158783	426.848907	-52.828098	1407.336914	463.411285	249.297134	1404.256348	371.279480	104.625931	1383.496338	348.899078	121.118958	1646.618774	471.443298	-144.181885	1131.177124	517.716309	319.996552	1135.250977	376.612946	-141.016083	883.476868	404.834564	327.329803	876.215210	390.665619	101.155708	1033.678345	-571.513855	175.357254	851.204895	-547.065491	-25.835423
383.649963	2.835938	936.475830	412.682892	191.792801	931.512939	500.697296	-11.811770	496.221497	542.144409	182.981094	483.491577	536.255676	-2.195327	78.870537	594.090576	157.057770	93.183334	426.362000	-52.850315	1407.290161	462.870911	249.253784	1404.267212	370.847687	104.615372	1383.437866	348.709473	121.000412	1646.646484	470.962769	-144.257980	1131.106567	517.335266	320.494934	1135.452637	376.185028	-141.016602	883.407593	404.244659	327.362610	876.260559	390.205475	101.153755	1033.603027	-572.255737	175.400269	851.345886	-547.692261	-25.803875
383.250366	2.844476	936.404907	412.292267	191.805649	931.464417	500.558014	-11.823918	496.219635	542.051331	182.994370	483.519012	536.258972	-2.173737	78.870033	594.088074	157.076096	93.236588	425.868683	-52.924305	1407.230103	462.362671	249.186630	1404.260498	370.389404	104.563606	1383.408813	348.532928	120.897430	1646.660156	470.482697	-144.250015	1131.020996	516.777588	320.524445	1135.465454	375.758759	-141.002060	883.306946	403.618683	327.395294	876.267761	389.791779	101.155731	1033.542114	-572.965271	175.381210	851.476990	-548.319458	-25.722225
382.888916	2.850868	936.335754	411.859833	191.779816	931.432739	500.402924	-11.813636	496.255188	541.938171	182.936249	483.583832	536.234863	-2.176571	78.900719	594.070679	157.050217	93.241066	425.418213	-52.987209	1407.131958	461.858398	249.149719	1404.276733	369.914063	104.456108	1383.378906	348.364777	120.817581	1646.688477	470.025970	-144.267181	1130.945801	515.968994	320.030884	1135.288086	375.337280	-141.014053	883.226440	402.969482	327.399902	876.271423	389.363495	101.128708	1033.489868	-573.675171	175.332825	851.630432	-548.946045	-25.651215
382.431305	2.853022	936.286743	411.398895	191.751968	931.394104	500.235931	-11.830109	496.269409	541.878967	182.971741	483.647827	536.198608	-2.176143	78.921089	594.010986	157.059357	93.266289	424.977966	-53.047382	1407.080444	461.367065	249.098785	1404.279663	369.507172	104.346832	1383.368042	348.205566	120.746239	1646.727905	469.558411	-144.285629	1130.881958	515.366455	320.035400	1135.294922	374.867004	-141.007751	883.137146	402.291809	327.441528	876.287476	388.894531	101.112289	1033.445435	-574.435608	175.344894	851.803772	-549.559692	-25.616785
381.959320	2.843224	936.261780	410.942383	191.779343	931.381653	500.063385	-11.823089	496.331879	541.735107	182.962570	483.670898	536.185181	-2.166101	78.947891	594.021912	157.060425	93.303192	424.544678	-53.106380	1407.006714	460.887848	249.024826	1404.283813	369.099518	104.278091	1383.361572	348.047333	120.693619	1646.785645	469.075043	-144.297974	1130.776123	514.966553	320.570679	1135.495972	374.404266	-140.998688	883.059021	401.612396	327.453125	876.384827	388.430878	101.114334	1033.427002	-575.172729	175.345108	851.944702	-550.208618	-25.603487
381.477966	2.806479	936.225403	410.482788	191.821655	931.343750	499.886047	-11.831132	496.373047	541.606750	182.960831	483.716583	536.149780	-2.165152	78.984589	593.958069	157.002625	93.299065	424.149567	-53.174934	1406.945068	460.455719	248.925507	1404.340454	368.693634	104.238258	1383.361572	347.891693	120.648918	1646.847656	468.626373	-144.313110	1130.662231	514.381226	320.560150	1135.482300	373.904144	-140.950851	882.963257	400.942688	327.438904	876.438354	387.982849	101.113823	1033.391846	-575.839417	175.313431	852.098877	-550.834106	-25.578863
381.060333	2.792066	936.192139	410.026093	191.825836	931.307373	499.692535	-11.804799	496.390106	541.359619	182.870865	483.718079	536.142883	-2.171952	79.011856	593.815613	156.887344	93.311241	423.750916	-53.215794	1406.839966	460.030121	248.867737	1404.337646	368.260193	104.195023	1383.365845	347.741150	120.615402	1646.899658	468.186188	-144.317673	1130.546021	513.584045	320.065338	1135.275757	373.444458	-140.922165	882.846436	400.242279	327.477386	876.430664	387.547882	101.108017	1033.357178	-576.576111	175.307022	852.224731	-551.546448	-25.569834
380.603516	2.817675	936.146057	409.546112	191.800415	931.256470	499.464417	-11.762017	496.405579	541.165649	182.835739	483.738281	536.090637	-2.154226	79.041428	593.825867	156.899780	93.333290	423.335052	-53.294060	1406.739380	459.653076	248.807220	1404.332520	367.881470	104.147804	1383.332642	347.586548	120.588608	1646.933472	467.722717	-144.346100	1130.445068	513.196716	320.611938	1135.447876	372.963715	-140.906326	882.746094	399.513641	327.499542	876.493469	387.095306	101.108307	1033.309937	-577.219849	175.328934	852.344910	-552.146240	-25.565020
380.139435	2.803980	936.073425	409.060974	191.776306	931.208130	499.242310	-11.791738	496.429016	540.995361	182.812424	483.782318	536.057556	-2.158379	79.038536	593.855164	156.990189	93.389542	422.952301	-53.320950	1406.654541	459.249634	248.747543	1404.277222	367.464783	104.005936	1383.261108	347.447266	120.563858	1646.952881	467.238831	-144.373886	1130.330811	512.627197	320.622925	1135.399414	372.451813	-140.893661	882.621765	398.820343	327.526459	876.518982	386.609039	101.077667	1033.249023	-577.925476	175.318390	852.460144	-552.827026	-25.573788
379.654602	2.720106	936.020996	408.626038	191.749588	931.144592	499.055939	-11.828853	496.442078	540.814941	182.818390	483.808441	536.035706	-2.157472	79.049423	593.819946	156.989380	93.424973	422.585297	-53.347832	1406.585571	458.936584	248.637726	1404.179932	366.996796	103.769066	1383.117432	347.312286	120.522141	1646.983398	466.768097	-144.365082	1130.200317	512.069214	320.647400	1135.344238	371.909180	-140.865265	882.546448	398.035461	327.530670	876.574097	386.149170	101.029175	1033.190796	-578.588257	175.213776	852.531555	-553.474304	-25.686531
379.165771	2.667516	935.959290	408.109772	191.773926	931.080566	498.822693	-11.849171	496.463196	540.660706	182.856873	483.881378	536.012573	-2.163782	79.074089	593.819214	157.013168	93.521797	422.207275	-53.362427	1406.510132	458.422302	248.695435	1404.174683	366.680634	103.543427	1383.081909	347.179260	120.501343	1647.030640	466.323242	-144.360840	1130.098755	511.291443	320.143616	1135.119141	371.370422	-140.836853	882.468811	397.284485	327.568268	876.566772	385.664276	101.010941	1033.129395	-579.263000	175.107117	852.580444	-554.145752	-25.756039
378.728851	2.648811	935.905762	407.630859	191.784241	931.029968	498.569641	-11.854845	496.453033	540.474976	182.853333	483.937439	535.971497	-2.155831	79.089958	593.732971	156.972870	93.511818	421.833588	-53.416241	1406.457764	458.161316	248.556305	1404.080811	366.188141	103.629936	1383.031494	347.070923	120.463890	1647.066650	465.848389	-144.378067	1130.041138	510.758698	320.148285	1135.007690	370.814026	-140.804977	882.430969	396.545013	327.605591	876.596130	385.199493	101.003853	1033.076904	-579.921448	175.046951	852.641663	-554.873169	-25.761011
378.272247	2.661099	935.829590	407.131165	191.738861	930.973145	498.265137	-11.797922	496.439392	540.199036	182.732803	483.933685	535.942505	-2.149780	79.097626	593.644897	156.911087	93.534142	421.469910	-53.413452	1406.385254	457.743591	248.593918	1404.066162	365.840240	103.587296	1383.030396	346.951477	120.435692	1647.112305	465.394897	-144.364243	1129.942505	510.190002	320.106567	1134.919922	370.239929	-140.766571	882.406128	395.746368	327.616211	876.634033	384.741241	100.973495	1033.012573	-580.583801	174.984238	852.713440	-555.552734	-25.812000
377.817871	2.667327	935.753479	406.672760	191.692795	930.928467	498.050110	-11.796407	496.459076	539.983398	182.706161	483.947723	535.942322	-2.130075	79.115189	593.611450	156.881943	93.550514	421.090271	-53.412205	1406.313477	457.407990	248.595032	1403.983398	365.684662	103.466339	1383.022705	346.840210	120.423538	1647.133179	464.955139	-144.372025	1129.848511	509.684113	320.146088	1134.801025	369.736664	-140.711060	882.356995	395.015656	327.586975	876.568054	384.299866	100.935646	1032.954102	-581.215454	174.995956	852.767273	-556.208069	-25.825851
377.334198	2.632879	935.686768	406.189636	191.665466	930.882690	497.862946	-11.817622	496.458466	539.817444	182.788071	484.000153	535.926636	-2.127650	79.140892	593.640137	156.937515	93.642464	420.680145	-53.499157	1406.235352	457.053955	248.519485	1403.872192	365.403229	103.749504	1383.089966	346.705505	120.420609	1647.162964	464.508728	-144.391525	1129.766968	509.144409	320.099030	1134.664795	369.171051	-140.657379	882.300903	394.213959	327.615448	876.577209	383.821106	100.892914	1032.898682	-581.761230	174.920059	852.806885	-556.774841	-25.922421
376.795502	2.613813	935.589661	405.662903	191.665726	930.809082	497.614227	-11.813070	496.455597	539.577271	182.761398	484.034637	535.889404	-2.096961	79.134682	593.572205	156.892899	93.644516	420.330292	-53.510044	1406.175415	456.754333	248.524826	1403.744629	364.970184	103.539520	1382.948975	346.573303	120.437752	1647.193970	464.038483	-144.407822	1129.679077	508.649109	320.080872	1134.525146	368.560425	-140.612808	882.249817	393.450439	327.601959	876.491455	383.291779	100.870758	1032.813965	-582.316040	174.898529	852.865173	-557.416138	-25.999235
376.314392	2.553870	935.493652	405.205902	191.637985	930.724976	497.395844	-11.785490	496.430206	539.439087	182.823776	484.037354	535.867188	-2.106523	79.166016	593.560852	156.935562	93.681244	419.966888	-53.538769	1406.083374	456.518280	248.427521	1403.586792	364.670349	103.516754	1382.924072	346.435394	120.449089	1647.214966	463.565186	-144.435516	1129.576660	508.181305	320.125519	1134.348022	367.962067	-140.589981	882.175171	392.666138	327.590149	876.413391	382.814758	100.822235	1032.723511	-582.877625	174.808121	852.936096	-558.028992	-26.045410
375.837402	2.524033	935.413147	404.737305	191.581573	930.640503	497.136047	-11.773600	496.437775	539.270630	182.916000	484.083740	535.765686	-2.086581	79.185127	593.593811	156.980850	93.717094	419.614380	-53.593117	1406.003174	456.127045	248.474106	1403.492798	364.343872	103.480835	1382.889404	346.293091	120.488319	1647.217041	463.083862	-144.469528	1129.446533	507.686188	320.135345	1134.174072	367.391754	-140.567230	882.122437	391.933746	327.607666	876.384460	382.345398	100.781532	1032.641235	-583.473450	174.778641	853.022156	-558.698853	-26.036961
375.370667	2.502533	935.349121	404.162415	191.562546	930.569031	496.962311	-11.793571	496.473755	538.983093	182.841019	484.107819	535.774780	-2.073386	79.209373	593.511780	156.953308	93.729988	419.283691	-53.619427	1405.926392	455.796722	248.430328	1403.366333	364.047424	103.474266	1382.863159	346.163788	120.530792	1647.216919	462.635803	-144.467590	1129.327393	507.196106	320.095825	1133.972412	366.793365	-140.523163	882.068604	391.175751	327.588776	876.297729	381.852875	100.756371	1032.575928	-584.026489	174.774384	853.098511	-559.294128	-26.083797
374.868103	2.473487	935.290100	403.624054	191.539459	930.511108	496.768036	-11.838834	496.527710	538.785767	182.875809	484.135986	535.773193	-2.062340	79.229095	593.473633	156.902374	93.761147	418.936066	-53.649223	1405.865112	455.465485	248.423874	1403.221313	363.775696	103.442642	1382.841675	346.016937	120.581024	1647.198242	462.173523	-144.487839	1129.252319	506.696960	320.006561	1133.762573	366.195587	-140.507980	882.002319	390.410339	327.549927	876.237976	381.383667	100.720398	1032.521851	-584.605225	174.769745	853.177551	-559.864685	-26.197422
374.311737	2.401223	935.238892	403.123566	191.463409	930.439636	496.506836	-11.834159	496.568115	538.508911	182.811218	484.143219	535.722351	-2.031274	79.271156	593.429565	156.907135	93.777641	418.551849	-53.666374	1405.788208	455.147278	248.384308	1403.083740	363.501984	103.404839	1382.817261	345.870636	120.649780	1647.178467	461.695496	-144.512482	1129.154541	506.215607	319.942230	1133.584106	365.602631	-140.490906	881.974365	389.652649	327.546417	876.212952	380.883423	100.655098	1032.462402	-585.113037	174.680054	853.248047	-560.417664	-26.244772
373.752228	2.340975	935.178284	402.630188	191.459183	930.375854	496.277374	-11.844926	496.627075	538.295044	182.905472	484.153290	535.684631	-2.050685	79.298058	593.430542	156.924484	93.819046	418.187012	-53.684189	1405.713379	454.835022	248.344971	1402.960327	363.189178	103.421616	1382.796631	345.714508	120.728416	1647.153076	461.220673	-144.520325	1129.033081	505.762421	319.879791	1133.406250	364.971619	-140.476974	881.943665	389.031677	327.490967	876.083740	380.381622	100.622452	1032.402100	-585.647095	174.650558	853.318359	-561.010742	-26.287870
373.229828	2.345332	935.095215	402.089020	191.476730	930.312561	496.009491	-11.851060	496.623352	537.996826	182.819290	484.156128	535.651855	-2.036359	79.334358	593.363525	156.916214	93.862534	417.787323	-53.700897	1405.636353	454.621338	248.277039	1402.808472	362.963898	103.294159	1382.728149	345.563049	120.814316	1647.124268	460.778778	-144.510773	1128.938477	505.338013	319.913544	1133.254517	364.397949	-140.450043	881.866638	388.340302	327.453491	876.037537	379.865448	100.619606	1032.330688	-586.094055	174.653854	853.388794	-561.561523	-26.273714
372.783081	2.339495	935.013855	401.607239	191.404510	930.243347	495.766785	-11.888548	496.647400	537.112610	181.842194	483.932312	535.671143	-2.051243	79.353394	592.934387	156.574783	93.847527	417.437775	-53.775288	1405.567749	454.325623	248.204758	1402.695068	362.523956	103.390999	1382.684814	345.412628	120.899040	1647.078247	460.319061	-144.592529	1128.894165	504.853027	319.887787	1133.112671	363.840210	-140.462219	881.814636	387.707275	327.391052	875.973694	379.405396	100.573418	1032.255981	-586.620972	174.633713	853.459290	-562.084534	-26.316254
372.243134	2.286069	934.939148	401.123718	191.328964	930.154602	495.444031	-11.926278	496.628937	537.412720	182.661224	484.209839	535.645630	-2.089169	79.379517	593.233093	156.865875	93.969376	417.065125	-53.821205	1405.502441	453.913879	248.221588	1402.583130	362.325165	103.503334	1382.703369	345.252991	120.983521	1647.050537	459.836212	-144.657776	1128.839355	504.557098	320.287445	1133.139038	363.287415	-140.460388	881.794250	387.061005	327.321503	875.922180	378.927429	100.513977	1032.176758	-587.151245	174.668533	853.531677	-562.598328	-26.348110
371.719879	2.224272	934.874329	400.600037	191.291550	930.065063	495.114960	-11.961670	496.629883	537.177673	182.651566	484.255554	535.619324	-2.048631	79.384956	593.239868	156.834793	94.017380	416.743286	-53.826153	1405.457397	453.628296	248.220108	1402.485107	361.956787	103.377640	1382.662231	345.086334	121.077759	1646.998047	459.352814	-144.703033	1128.741089	503.903748	319.683777	1132.812134	362.682800	-140.415146	881.794250	386.447174	327.205505	875.822815	378.435028	100.472198	1032.101685	-587.669861	174.663834	853.596802	-563.130127	-26.357841
371.170502	2.162091	934.837402	400.075073	191.276291	930.013611	494.692871	-11.989524	496.617584	537.002930	182.646454	484.342712	535.567322	-2.058853	79.429611	593.216003	156.837616	94.046837	416.327606	-53.792122	1405.400879	453.334381	248.223740	1402.395752	361.789246	103.255295	1382.625610	344.887756	121.173447	1646.958618	458.881897	-144.710648	1128.693726	503.466248	319.621521	1132.667114	362.087402	-140.434998	881.787964	385.875092	327.086304	875.761292	377.956604	100.432335	1032.062012	-588.197571	174.594360	853.653992	-563.653625	-26.375313
370.678375	2.080573	934.785583	399.587006	191.215500	929.948486	494.390533	-12.049400	496.591156	536.799377	182.624268	484.375854	535.556030	-2.069044	79.471962	593.226135	156.889191	94.121086	415.961426	-53.820408	1405.384888	453.020966	248.188629	1402.288208	361.333069	103.406952	1382.599854	344.706329	121.288521	1646.913574	458.398804	-144.797440	1128.693970	503.001068	319.614288	1132.531494	361.556671	-140.476959	881.802917	385.289886	326.990509	875.674988	377.492126	100.364105	1032.005371	-588.716431	174.576035	853.714233	-564.167419	-26.347178
370.183929	2.057531	934.717712	399.087952	191.171890	929.900696	494.070435	-12.095892	496.603394	536.604675	182.693344	484.434601	535.499878	-2.047471	79.533775	593.234253	156.927155	94.170609	415.565643	-53.792896	1405.365723	452.720642	248.172150	1402.184937	360.988373	103.444817	1382.550659	344.522278	121.412842	1646.876953	457.919617	-144.856201	1128.655273	502.568542	319.611633	1132.379150	361.009521	-140.516281	881.791809	384.723694	326.869781	875.584839	377.018311	100.316994	1031.949829	-589.199951	174.555359	853.758850	-564.675598	-26.348404
369.678070	1.989627	934.665222	398.591156	191.173553	929.861450	493.740387	-12.135256	496.627930	536.362549	182.762650	484.461365	535.476196	-2.057047	79.579521	593.220581	156.973206	94.258438	415.185303	-53.798557	1405.324097	452.386780	248.170212	1402.050659	360.664795	103.449860	1382.502563	344.320099	121.519920	1646.837891	457.448547	-144.920410	1128.596802	502.175201	319.562958	1132.267212	360.459686	-140.575409	881.762817	384.251495	326.755981	875.475098	376.533600	100.273369	1031.905640	-589.700806	174.556381	853.802368	-565.122009	-26.408466
369.140350	1.952522	934.611511	398.076233	191.120682	929.835754	493.392822	-12.181365	496.628998	535.421143	181.785492	484.241516	535.449219	-2.025967	79.624741	592.736572	156.580017	94.235046	414.831604	-53.812893	1405.292725	452.045929	248.165497	1401.932739	360.407898	103.443893	1382.457886	344.130035	121.633598	1646.816406	456.977356	-145.010742	1128.538208	501.743744	319.476471	1132.103760	359.922852	-140.666763	881.753784	383.750427	326.619141	875.354431	376.040161	100.209908	1031.869141	-590.219971	174.611359	853.862488	-565.589905	-26.423552
368.616028	1.810129	934.550476	397.646210	190.988007	929.763245	493.023499	-12.202053	496.625641	535.617004	182.599686	484.458344	535.400757	-2.015746	79.680374	593.046936	156.896591	94.397453	414.447723	-53.810200	1405.250610	451.702057	248.158310	1401.797607	360.143860	103.411400	1382.430176	343.932068	121.749275	1646.794800	456.506226	-145.112442	1128.535889	501.338715	319.368134	1131.950073	359.377838	-140.725403	881.772400	383.221741	326.433014	875.228516	375.577820	100.079742	1031.803223	-590.735107	174.520294	853.902588	-566.091309	-26.436842
368.125275	1.743464	934.517456	397.166016	190.872116	929.704834	492.727539	-12.298611	496.667633	535.323303	182.591476	484.505463	535.395508	-2.030195	79.746040	592.953308	156.860245	94.456192	414.024689	-53.815525	1405.204224	451.363556	248.182510	1401.676636	359.946289	103.330170	1382.396240	343.751801	121.882912	1646.778320	456.055237	-145.198593	1128.507446	500.942474	319.300598	1131.799805	358.882996	-140.773605	881.759827	382.793396	326.290894	875.100769	375.123993	99.998451	1031.759521	-591.244446	174.517868	853.923828	-566.629211	-26.382275
367.582153	1.693211	934.481262	396.632538	190.820053	929.658203	492.389252	-12.327487	496.687805	535.040344	182.541397	484.532837	535.345703	-2.007393	79.799599	592.898132	156.866730	94.504005	413.641907	-53.834518	1405.189941	451.027374	248.178146	1401.582397	359.487946	103.436539	1382.398071	343.558594	121.990952	1646.751953	455.613281	-145.241119	1128.477905	500.532532	319.241394	1131.647095	358.408173	-140.870422	881.746460	382.356995	326.129822	875.026917	374.621246	99.947807	1031.720825	-591.792297	174.472946	853.988892	-567.132202	-26.334455
367.049744	1.607236	934.453735	396.147125	190.777222	929.615906	492.085419	-12.367255	496.739563	534.790100	182.554092	484.553619	535.329529	-2.015629	79.866623	592.868286	156.898285	94.608246	413.297485	-53.846161	1405.175171	450.714294	248.157349	1401.475586	359.137054	103.450783	1382.399902	343.402008	122.050797	1646.706543	455.145874	-145.330841	1128.479248	500.355957	319.689087	1131.667725	357.897827	-140.944977	881.771423	381.949188	325.933289	874.912964	374.154358	99.885796	1031.688965	-592.325745	174.486176	854.020447	-567.579712	-26.389046
366.522766	1.505287	934.408386	395.691681	190.703720	929.565491	491.794434	-12.434078	496.793884	534.481262	182.542404	484.580658	535.287598	-1.981389	79.973793	592.981628	157.128708	94.824242	412.940338	-53.872746	1405.174927	450.381927	248.116058	1401.355957	358.875641	103.579262	1382.411987	343.210022	122.159172	1646.696533	454.686615	-145.414841	1128.515015	500.003387	319.608948	1131.528564	357.394653	-141.030518	881.809143	381.605347	325.734589	874.727234	373.668457	99.802193	1031.641235	-592.810669	174.538971	854.075073	-568.021484	-26.423977
365.955780	1.468864	934.371704	395.196136	190.672897	929.542969	491.488892	-12.479462	496.846680	533.622009	181.679703	484.407196	535.313965	-1.993726	80.048157	592.375732	156.537704	94.710068	412.576202	-53.820583	1405.174072	450.084747	248.095367	1401.229614	358.495544	103.488602	1382.348022	342.987885	122.350121	1646.723022	454.276947	-145.448395	1128.533691	499.673370	319.477051	1131.391724	356.939728	-141.157181	881.823181	381.227417	325.541656	874.578186	373.162567	99.759949	1031.613892	-593.306091	174.502213	854.126099	-568.482666	-26.402697
365.423920	1.457496	934.312866	394.724670	190.646423	929.530823	491.178467	-12.533496	496.884644	533.840027	182.433258	484.614471	535.274109	-2.011757	80.107582	592.906433	157.267258	95.099976	412.197876	-53.830025	1405.183960	449.770294	248.086716	1401.122925	358.210052	103.492142	1382.325073	342.819275	122.470192	1646.718018	453.827423	-145.502625	1128.524048	499.131531	318.842651	1131.065308	356.476654	-141.259033	881.849915	380.882874	325.358795	874.393066	372.662231	99.718903	1031.579346	-593.809021	174.452591	854.181274	-568.919983	-26.394712
364.853607	1.435033	934.292847	394.210876	190.590698	929.525818	490.805206	-12.516265	496.867218	533.583435	182.418015	484.690643	535.157349	-1.972578	80.140892	592.522766	156.756531	94.955978	411.828674	-53.842419	1405.165649	449.443909	248.090652	1401.008545	357.879303	103.523232	1382.279907	342.639160	122.595131	1646.725708	453.379089	-145.604172	1128.541626	498.812042	318.684753	1130.930908	356.028076	-141.377167	881.871399	380.570099	325.153229	874.259583	372.142914	99.671280	1031.568848	-594.254700	174.470810	854.219604	-569.375610	-26.310919
364.308472	1.334219	934.281433	393.766510	190.473190	929.497498	490.436035	-12.554518	496.878998	533.322571	182.331070	484.749023	535.113403	-1.992279	80.206352	592.703491	157.211884	95.221481	411.466919	-53.824810	1405.166748	449.205444	248.024826	1400.858032	357.537872	103.509674	1382.245117	342.460144	122.726395	1646.745605	452.943024	-145.677231	1128.553711	498.502625	318.492828	1130.756470	355.523438	-141.522629	881.897827	380.246796	324.946136	874.083191	371.659180	99.573563	1031.549316	-594.810730	174.541473	854.262024	-569.877380	-26.286360
363.819885	1.201639	934.259888	393.359924	190.378601	929.418457	490.109436	-12.628348	496.887756	533.162415	182.353760	484.816620	535.038757	-1.985008	80.256050	592.488892	156.739410	95.151939	411.063995	-53.839375	1405.160034	448.826050	248.115585	1400.763550	357.192627	103.556625	1382.235352	342.287628	122.862556	1646.761230	452.533936	-145.739380	1128.577393	498.179077	318.326538	1130.605957	355.063293	-141.661285	881.921448	379.935028	324.719391	873.936768	371.201202	99.494324	1031.496948	-595.369141	174.517990	854.285828	-570.371277	-26.302719
363.319031	1.153397	934.218079	392.880951	190.361771	929.367615	489.823364	-12.732713	496.928131	532.970520	182.318665	484.875061	535.046326	-2.011174	80.334023	592.579102	157.137924	95.349915	410.626312	-53.841400	1405.204468	448.528137	248.119217	1400.635986	356.837677	103.561356	1382.222412	342.150452	122.994514	1646.787842	452.107208	-145.823410	1128.640869	497.908844	318.162201	1130.448730	354.641815	-141.807602	881.966919	379.637421	324.517975	873.788879	370.716766	99.465942	1031.450928	-595.874573	174.478546	854.294250	-570.823608	-26.295670
362.828400	1.165953	934.158997	392.408051	190.353271	929.335510	489.462830	-12.799355	496.960693	532.242004	181.408157	484.699677	535.010254	-2.035947	80.404976	592.201782	156.861954	95.366402	410.171570	-53.833992	1405.216797	448.207367	248.112381	1400.520996	356.528992	103.592239	1382.236084	342.003906	123.112953	1646.809082	451.693176	-145.937363	1128.702515	497.659149	318.022156	1130.319580	354.241730	-141.948685	882.036926	379.405090	324.326630	873.673950	370.222534	99.456787	1031.404785	-596.327026	174.460358	854.337952	-571.247681	-26.287668
362.286011	1.116217	934.123718	391.935760	190.270798	929.324707	489.138916	-12.847676	496.998016	532.051819	181.330887	484.719757	534.966614	-2.056820	80.507813	592.172607	156.825714	95.416100	409.774902	-53.815121	1405.230835	447.930084	248.115677	1400.412598	356.181152	103.631989	1382.213501	341.869720	123.229851	1646.827393	451.266022	-146.063751	1128.769653	497.394562	317.819000	1130.146484	353.812012	-142.099426	882.068115	379.165070	324.089691	873.500671	369.720734	99.380318	1031.382568	-596.866638	174.442627	854.354431	-571.756470	-26.232288
361.720703	0.986674	934.094482	391.495697	190.178589	929.263977	488.822540	-12.932982	497.010681	532.346252	182.140488	484.970917	534.953125	-2.060107	80.588875	592.448120	157.051651	95.559250	409.375275	-53.799393	1405.237671	447.659790	248.121323	1400.313965	355.837738	103.679367	1382.210693	341.732056	123.345787	1646.839111	450.807495	-146.153107	1128.771484	497.156281	317.672791	1130.010986	353.367004	-142.280441	882.102783	378.946960	323.839996	873.331848	369.220856	99.289772	1031.337036	-597.358704	174.510513	854.397705	-572.200623	-26.224308
361.231934	0.932185	934.078674	391.058075	190.136261	929.230408	488.554382	-13.037708	497.031952	532.066467	182.044037	485.041229	534.917847	-2.063730	80.676460	592.412903	157.050949	95.652359	408.963776	-53.793514	1405.234863	447.381012	248.127167	1400.189819	355.516785	103.811653	1382.224731	341.600159	123.480080	1646.857544	450.347198	-146.289047	1128.807007	496.894318	317.558594	1129.875488	352.927338	-142.458374	882.126038	378.721039	323.594910	873.146118	368.757233	99.252502	1031.312012	-597.845154	174.557327	854.423584	-572.675842	-26.163172
360.791382	0.939255	934.055481	390.611053	190.104736	929.222534	488.295990	-13.099035	497.067291	531.726318	181.912949	485.050751	534.873352	-2.075962	80.753525	592.286377	156.998322	95.706039	408.565521	-53.771767	1405.250488	447.083008	248.144058	1400.065674	355.132111	103.716301	1382.174316	341.464539	123.607529	1646.869873	449.895508	-146.424377	1128.868774	496.642242	317.420715	1129.756348	352.544312	-142.680267	882.172119	378.495880	323.333435	872.993225	368.317657	99.232056	1031.296997	-598.365784	174.508743	854.459167	-573.133667	-26.152191
360.282776	0.842460	934.037292	390.203308	190.020874	929.185608	488.058502	-13.183996	497.115234	531.432739	181.852753	485.100220	534.850403	-2.080976	80.838524	592.286499	157.028595	95.806152	408.199982	-53.768032	1405.249146	446.806702	248.142365	1399.983398	354.836029	103.722855	1382.145264	341.344238	123.774956	1646.885132	449.450073	-146.572800	1128.920532	496.391785	317.247925	1129.615723	352.130585	-142.891571	882.191101	378.284515	323.094360	872.845398	367.857819	99.155556	1031.268799	-598.814392	174.589340	854.499084	-573.566895	-26.113131
359.784698	0.745760	934.020325	389.802917	189.951309	929.180237	487.786346	-13.218699	497.178864	531.222229	181.924042	485.172180	534.799316	-2.083266	80.905472	592.286560	157.108444	95.923454	407.779480	-53.749924	1405.270386	446.479614	248.126038	1399.904053	354.653198	103.654060	1382.133301	341.251892	123.919907	1646.908447	448.978027	-146.686417	1128.978149	496.164459	317.104095	1129.520142	351.678345	-143.077652	882.247131	378.096344	322.865723	872.734619	367.405792	99.069984	1031.257568	-599.301514	174.570938	854.543945	-574.024292	-26.099701
359.274414	0.666481	934.015320	389.364014	189.878860	929.172058	487.564026	-13.258166	497.254974	530.952271	181.846222	485.194885	534.786072	-2.077316	81.006241	592.190552	157.069504	95.983200	407.395386	-53.752338	1405.302002	446.209137	248.120590	1399.849854	354.319794	103.642296	1382.163330	341.138733	124.081245	1646.933350	448.499451	-146.824570	1129.040527	495.910065	316.951447	1129.432617	351.245819	-143.275711	882.297485	377.905182	322.659363	872.624268	366.936096	98.997711	1031.251221	-599.781494	174.582550	854.558777	-574.426636	-26.073092
358.817261	0.700002	934.007080	388.911102	189.828522	929.179321	487.302246	-13.257903	497.304199	530.810791	181.955673	485.305023	534.769592	-2.094321	81.084320	592.238281	157.126373	96.078751	407.049744	-53.795677	1405.368652	445.955566	248.076950	1399.806519	353.819061	103.744560	1382.208008	341.058838	124.259346	1646.987305	448.027893	-146.931030	1129.086060	495.883514	317.269958	1129.516846	350.797363	-143.511108	882.348938	377.740753	322.439636	872.548096	366.478760	98.983284	1031.250732	-600.273315	174.623428	854.568298	-574.902039	-25.994431
358.365387	0.675627	933.986816	388.524719	189.785934	929.209290	487.027283	-13.292338	497.334534	530.633484	182.021179	485.393494	534.705811	-2.074394	81.148788	592.235535	157.177826	96.175873	406.669067	-53.829342	1405.390747	445.675781	248.036774	1399.752441	353.487213	103.726334	1382.243286	340.978149	124.475792	1647.037109	447.580841	-147.045456	1129.153320	495.464355	316.621704	1129.273193	350.374786	-143.716614	882.397278	377.544952	322.244751	872.428711	366.059418	98.926338	1031.256470	-600.728882	174.638275	854.588318	-575.346436	-25.961933
357.903473	0.619601	933.974792	388.165771	189.727478	929.215820	486.771637	-13.304904	497.374237	530.319885	181.885834	485.422638	534.645447	-2.089764	81.186333	592.144714	157.114380	96.266296	406.306000	-53.886112	1405.422363	445.420563	247.978333	1399.700928	353.223633	103.716492	1382.255371	340.907288	124.676727	1647.075195	447.131104	-147.174255	1129.237061	495.217957	316.449829	1129.216797	349.969391	-143.929840	882.440613	377.372162	322.027527	872.325867	365.649078	98.863365	1031.253906	-601.201172	174.600266	854.592529	-575.762634	-25.956558
357.427429	0.538504	933.962524	387.779144	189.660858	929.227600	486.533020	-13.353285	497.404449	530.019104	181.795044	485.462463	534.646667	-2.119868	81.253761	592.089722	157.123856	96.317200	405.937042	-53.935333	1405.463379	445.164001	247.921432	1399.649658	352.966156	103.696671	1382.265991	340.863770	124.887314	1647.110962	446.689392	-147.297440	1129.281616	495.000580	316.293854	1129.163818	349.530579	-144.132843	882.493530	377.213684	321.825592	872.233521	365.219055	98.779854	1031.254150	-601.684631	174.718094	854.612183	-576.225342	-25.891541
356.972321	0.500324	933.957092	387.333527	189.619522	929.222900	486.301117	-13.425572	497.408508	529.774658	181.758575	485.485138	534.603394	-2.117666	81.287079	592.001587	157.085815	96.399796	405.572754	-53.992207	1405.498413	444.911560	247.825058	1399.588623	352.686127	103.684128	1382.288086	340.800262	125.136192	1647.142578	446.238434	-147.460831	1129.335571	494.774445	316.102997	1129.110840	349.072815	-144.325943	882.546387	377.032196	321.637634	872.165405	364.785522	98.737488	1031.250366	-602.174194	174.718613	854.585388	-576.662231	-25.862965
356.556732	0.458273	933.927307	386.923187	189.560135	929.227112	486.069122	-13.464611	497.437714	529.440674	181.617142	485.474457	534.569397	-2.102033	81.343575	591.890503	157.037262	96.470825	405.203674	-54.030846	1405.541992	444.683228	247.755219	1399.554565	352.374878	103.674355	1382.294922	340.771393	125.353485	1647.162720	445.785553	-147.596466	1129.364014	494.563019	315.906311	1129.039307	348.606659	-144.500015	882.586182	376.865753	321.463806	872.085571	364.356903	98.671883	1031.237061	-602.597351	174.720627	854.565857	-577.097229	-25.769205
356.118652	0.462563	933.896057	386.432495	189.676804	929.282227	485.862061	-13.494245	497.448212	529.252258	181.610565	485.542633	534.545715	-2.133341	81.418564	591.799927	156.990982	96.519569	404.828278	-54.059055	1405.559204	444.443512	247.674332	1399.493164	352.166870	103.551186	1382.325317	340.725342	125.608932	1647.189209	445.335663	-147.729340	1129.406860	494.360260	315.720123	1128.997559	348.130463	-144.710068	882.666199	376.677338	321.294678	872.020203	363.911713	98.679634	1031.252319	-603.033936	174.746094	854.534546	-577.478271	-25.728924
355.727722	0.437631	933.852966	386.019684	189.662994	929.315491	485.655243	-13.510368	497.467957	529.142334	181.685089	485.625305	534.482666	-2.090544	81.458923	591.757080	156.984573	96.590973	404.468567	-54.130634	1405.578979	444.244049	247.590485	1399.458618	351.750031	103.622025	1382.344360	340.680634	125.852356	1647.203125	444.903412	-147.918747	1129.466675	494.141876	315.533539	1128.923096	347.655945	-144.909393	882.739563	376.484436	321.145294	871.944885	363.502380	98.620186	1031.248291	-603.495178	174.750473	854.524292	-577.896301	-25.636145
355.298706	0.426773	933.820740	385.582245	189.661621	929.321655	485.426147	-13.499264	497.466248	528.987915	181.698257	485.696747	534.424072	-2.092622	81.522079	591.560852	156.596252	96.542397	404.068268	-54.153835	1405.586792	443.993896	247.524689	1399.361938	351.582764	103.498512	1382.322388	340.647247	126.108627	1647.197266	444.450745	-148.081512	1129.504639	493.936188	315.354553	1128.845947	347.149048	-145.097992	882.794983	376.278107	321.030701	871.874939	363.086914	98.590576	1031.237427	-604.003479	174.818130	854.510193	-578.372131	-25.564323
354.897247	0.333628	933.774780	385.198334	189.639374	929.293213	485.302185	-13.549248	497.497803	528.885193	181.776932	485.801971	534.414795	-2.072183	81.541237	591.680298	156.972702	96.742981	403.717529	-54.210651	1405.572266	443.796082	247.447739	1399.265747	351.340637	103.464577	1382.276123	340.629852	126.334946	1647.176880	444.001617	-148.242981	1129.518555	493.716522	315.158203	1128.726563	346.695740	-145.305695	882.808655	375.932251	320.937683	871.838501	362.683563	98.524719	1031.199707	-604.437378	174.828003	854.466797	-578.810608	-25.445427
354.516663	0.114773	933.741638	385.049011	189.228455	929.139038	485.149994	-13.644795	497.526855	528.702209	181.706482	485.791992	534.429810	-2.066078	81.561142	591.633850	156.920395	96.758911	403.367798	-54.291775	1405.557739	443.651886	247.325424	1399.164307	350.924377	103.538017	1382.247314	340.570557	126.605904	1647.147461	443.560638	-148.456436	1129.518921	493.733398	315.484741	1128.780029	346.196564	-145.491257	882.819580	375.842529	320.778473	871.654846	362.377441	98.292694	1031.099976	-604.805786	174.788177	854.409363	-579.162720	-25.355158
354.174194	0.081074	933.661194	384.699249	189.172791	929.088257	484.987823	-13.708407	497.554871	528.516602	181.585922	485.813385	534.409302	-2.084007	81.610695	591.504333	156.808426	96.790932	403.026245	-54.370777	1405.535889	443.477722	247.250443	1399.029175	350.640564	103.513054	1382.219727	340.518372	126.856888	1647.109863	443.097992	-148.646164	1129.529907	493.326599	314.803436	1128.445190	345.697937	-145.689178	882.852661	375.603210	320.661804	871.503357	362.019043	98.234505	1031.033936	-605.245544	174.729431	854.347473	-579.548340	-25.372862
353.849152	0.051207	933.631897	384.381805	189.098648	929.060913	484.802032	-13.772614	497.570068	528.372986	181.576981	485.871490	534.419373	-2.095075	81.659065	591.393127	156.514343	96.750267	402.662598	-54.398438	1405.535522	443.320679	247.177521	1398.932373	350.364105	103.488670	1382.171143	340.450867	127.100418	1647.066650	442.647675	-148.830460	1129.544189	493.134125	314.623383	1128.288208	345.170410	-145.889557	882.906494	375.380035	320.552612	871.397339	361.693268	98.183304	1031.005249	-605.615906	174.798203	854.318115	-579.941101	-25.294403
353.425049	0.148526	933.613831	383.736145	189.431915	929.192322	484.504425	-13.754068	497.549561	528.249878	181.544556	485.944031	534.311218	-2.091609	81.683067	591.414551	156.558975	96.824142	402.302856	-54.434868	1405.545288	443.251099	247.036011	1398.815308	350.090729	103.460930	1382.143433	340.378082	127.319305	1647.014893	442.211060	-148.963028	1129.541748	492.965759	314.458740	1128.152100	344.668091	-146.066742	882.928894	375.148621	320.448151	871.290039	361.211212	98.298447	1031.069458	-606.031006	174.849762	854.279358	-580.381409	-25.205221
353.151215	-0.058002	933.605774	383.695251	189.005569	929.039917	484.334656	-13.824363	497.602478	528.021790	181.386703	485.884430	534.315796	-2.101972	81.761017	591.272400	156.412659	96.817619	401.924286	-54.467541	1405.551392	443.027771	247.041763	1398.747803	349.841095	103.443924	1382.144531	340.302063	127.566727	1646.980713	441.747284	-149.147964	1129.610474	492.759796	314.260223	1128.004761	344.171356	-146.192139	882.981506	374.888794	320.335693	871.198059	361.010376	98.078125	1030.982544	-606.390869	174.954483	854.254395	-580.826172	-25.074505
352.834045	-0.186474	933.554504	383.415680	188.981430	929.015259	484.164368	-13.886871	497.660461	527.923401	181.382874	485.922363	534.264404	-2.103020	81.825096	591.242126	156.421829	96.846115	401.555573	-54.509586	1405.556274	442.834656	246.999542	1398.637573	349.732910	103.326927	1382.084961	340.213745	127.799934	1646.937988	441.277100	-149.280609	1129.620972	492.592651	314.087280	1127.884277	343.657135	-146.368668	883.026428	374.613373	320.230774	871.105835	360.690918	97.990677	1030.943481	-606.739380	174.936569	854.221313	-581.211548	-25.017269
352.414948	-0.125044	933.546509	382.773285	189.284698	929.107849	483.938934	-13.869799	497.654694	527.782532	181.340561	485.992310	534.207703	-2.128347	81.841148	591.220276	156.406219	96.898346	401.195038	-54.557613	1405.569580	442.659485	246.911270	1398.545776	349.502167	103.311676	1382.052124	340.109375	128.007629	1646.893799	440.836365	-149.403809	1129.654541	492.417603	313.941833	1127.764526	343.134216	-146.543503	883.090454	374.346008	320.132629	870.999146	360.220886	98.097183	1030.992920	-607.077881	174.908752	854.196045	-581.550842	-25.041527
352.123566	-0.194363	933.496460	382.490021	189.257935	929.078369	483.794678	-13.915621	497.668030	527.656372	181.298904	486.003601	534.220032	-2.166167	81.909462	591.190430	156.375900	96.909416	400.852600	-54.595573	1405.603760	442.497620	246.859131	1398.420044	349.250549	103.290543	1382.001221	339.993164	128.222488	1646.836670	440.369629	-149.525436	1129.699463	492.251862	313.822693	1127.656860	342.627411	-146.703018	883.163330	374.092896	320.023956	870.901672	359.940887	98.036705	1030.954102	-607.393616	174.957458	854.181946	-581.919434	-25.014090
351.842804	-0.281069	933.456970	382.261047	189.109207	929.019958	483.631256	-13.997942	497.705933	527.608948	181.298798	486.050323	534.218628	-2.168773	81.930862	591.142517	156.365097	96.958305	400.543304	-54.644432	1405.634644	442.343231	246.774612	1398.313599	348.969910	103.281815	1381.989014	339.852020	128.443390	1646.791992	439.916809	-149.708069	1129.721802	492.087097	313.658966	1127.546875	342.113068	-146.857864	883.197327	373.853027	319.921539	870.801575	359.680725	97.932922	1030.904297	-607.792969	175.010162	854.150513	-582.379089	-24.958511
351.664093	-0.528205	933.409241	382.384796	188.581940	928.843323	483.531433	-14.121183	497.736633	527.417969	181.170441	485.959106	534.265869	-2.191003	81.942505	591.140381	156.357773	96.991608	400.243713	-54.704365	1405.660400	442.213440	246.686813	1398.234863	348.582092	103.382561	1381.973267	339.710419	128.623215	1646.753540	439.471649	-149.809021	1129.736328	491.923065	313.502960	1127.441528	341.592163	-146.979431	883.232483	373.633850	319.802856	870.732605	359.600647	97.639046	1030.784912	-608.226257	175.100693	854.134216	-582.895264	-24.844917
351.284973	-0.421607	933.379028	381.797821	188.946518	928.981567	483.278961	-14.095131	497.684906	527.286133	181.104813	486.079987	534.196167	-2.227951	81.959854	591.134399	156.321793	97.027504	399.950470	-54.728283	1405.656616	442.092407	246.634750	1398.156616	348.353882	103.362679	1381.970215	339.539825	128.797165	1646.722900	439.014648	-149.945480	1129.743530	491.756012	313.376862	1127.333984	341.074860	-147.122772	883.319031	373.407928	319.685486	870.687866	359.186462	97.762001	1030.848022	-608.647644	175.046997	854.117371	-583.309143	-24.841785
350.997620	-0.496389	933.378723	381.569519	188.868866	928.973389	483.106049	-14.147195	497.703400	527.210205	181.100983	486.124603	534.171997	-2.221267	81.956268	591.145020	156.349792	97.096924	399.642059	-54.748245	1405.683960	441.921783	246.557007	1398.081787	348.112579	103.360695	1381.974976	339.371887	128.963470	1646.693359	438.554016	-150.057007	1129.817871	491.577026	313.227081	1127.241943	340.564972	-147.293137	883.432068	373.201935	319.549408	870.621521	358.941864	97.690170	1030.844604	-609.029602	175.079865	854.103333	-583.719238	-24.848427
350.815338	-0.732382	933.382080	381.696503	188.354233	928.828979	482.982605	-14.255499	497.760254	527.041138	181.010345	486.087769	534.156921	-2.222679	82.029327	591.058594	156.305206	97.129898	399.340637	-54.755600	1405.737427	441.775726	246.530685	1398.012451	347.910828	103.371857	1381.955933	339.187622	129.097870	1646.666260	438.131531	-150.171448	1129.886353	491.393280	313.094177	1127.152100	340.091125	-147.378952	883.517334	372.968231	319.434998	870.572266	358.860809	97.418472	1030.766479	-609.382263	175.218475	854.113647	-584.086365	-24.814081
350.558136	-0.841125	933.398682	381.518829	188.245026	928.811279	482.818024	-14.333542	497.779358	526.914001	180.940674	486.104126	534.124207	-2.231238	82.082031	591.033752	156.287521	97.184120	399.020386	-54.776093	1405.799683	441.620422	246.464920	1397.950439	347.698120	103.350166	1381.932373	338.978149	129.207062	1646.654419	437.708588	-150.250458	1129.959717	491.217987	312.983948	1127.064209	339.572418	-147.486710	883.601990	372.759399	319.323883	870.508362	358.624664	97.333702	1030.763672	-609.773804	175.325943	854.148315	-584.465942	-24.792988
350.335815	-0.938157	933.374390	381.369598	188.100342	928.786194	482.701782	-14.442507	497.802185	526.783630	180.889160	486.134094	534.134888	-2.242512	82.129929	591.022949	156.299393	97.215225	398.704498	-54.792908	1405.844116	441.424072	246.433792	1397.914307	347.515289	103.347298	1381.885010	338.800720	129.337204	1646.624390	437.283875	-150.371964	1130.027832	491.032013	312.858612	1126.997314	339.073853	-147.590607	883.691345	372.533447	319.213074	870.444153	358.416077	97.220734	1030.736938	-610.230713	175.375763	854.177429	-584.852051	-24.796013
350.095825	-1.048637	933.380737	381.211517	187.998978	928.762695	482.549927	-14.535358	497.822693	526.719604	180.865784	486.142029	534.106812	-2.250458	82.161392	591.024048	156.299744	97.250618	398.423615	-54.827045	1405.875244	441.255188	246.399475	1397.879883	347.288910	103.318298	1381.861938	338.543091	129.428970	1646.635010	436.862122	-150.493362	1130.077271	490.889648	312.771332	1126.961426	338.592621	-147.721771	883.774536	372.322266	319.096466	870.395447	358.203247	97.135811	1030.726563	-610.650696	175.445541	854.213257	-585.254089	-24.720041
349.779663	-0.952030	933.359924	380.691132	188.351364	928.921509	482.373657	-14.568303	497.776825	526.583923	180.716644	486.205750	534.091675	-2.264867	82.161079	590.975952	156.233810	97.272797	398.144989	-54.849785	1405.904297	441.081329	246.355850	1397.844482	347.075104	103.320938	1381.842163	338.372192	129.564514	1646.574951	436.491516	-150.602692	1130.081665	490.732788	312.674957	1126.896606	338.104248	-147.788269	883.870117	372.132446	318.962646	870.347412	357.842407	97.243584	1030.804077	-611.057495	175.427963	854.265625	-585.609009	-24.707390
349.596497	-1.014769	933.324219	380.574463	188.223053	928.895813	482.264557	-14.654495	497.745941	526.514526	180.657684	486.211273	534.084595	-2.262797	82.169991	590.919373	156.192642	97.260239	397.897888	-54.880100	1405.939209	440.925446	246.330505	1397.787231	346.851227	103.292084	1381.818237	338.182037	129.652893	1646.538574	436.129944	-150.684494	1130.118652	490.568420	312.534851	1126.827393	337.631226	-147.867004	883.929504	371.976166	318.828094	870.306396	357.678833	97.148842	1030.772339	-611.475281	175.432632	854.346313	-585.929077	-24.673832
349.371063	-1.093105	933.316589	380.415833	188.146866	928.877441	482.142792	-14.742744	497.755035	526.430298	180.552383	486.203461	534.093140	-2.313777	82.214073	590.959106	156.211456	97.303925	397.630981	-54.898323	1405.951172	440.761017	246.304535	1397.743530	346.638184	103.287415	1381.808472	337.935089	129.709610	1646.557861	435.791687	-150.777542	1130.152344	490.440399	312.448242	1126.791626	337.154755	-147.937347	884.012939	371.821075	318.691254	870.249756	357.487762	97.079628	1030.759155	-611.874878	175.425125	854.410461	-586.239868	-24.643875
349.181305	-1.166770	933.314758	380.305511	188.074387	928.864502	482.013031	-14.818181	497.759857	526.391907	180.494278	486.232544	534.104248	-2.320867	82.234634	591.071960	156.571869	97.424568	397.356323	-54.929436	1405.980713	440.610718	246.266449	1397.724609	346.411499	103.269730	1381.797852	337.712677	129.794037	1646.550781	435.449402	-150.865463	1130.191772	490.284363	312.358063	1126.728760	336.674286	-147.975510	884.108032	371.573944	318.570251	870.287415	357.322968	97.017868	1030.750244	-612.264221	175.468887	854.484741	-586.505737	-24.590607
348.965668	-1.304049	933.320984	380.193848	187.968094	928.842529	481.912384	-14.938488	497.806549	526.387695	180.441681	486.264465	534.104065	-2.373999	82.314400	591.113525	156.558334	97.435379	397.076660	-54.957375	1406.001343	440.445221	246.215088	1397.697632	346.221680	103.254097	1381.781006	337.502258	129.852676	1646.546509	435.122314	-150.916046	1130.232666	490.146179	312.266876	1126.689209	336.232910	-148.037308	884.173828	371.452209	318.427490	870.234619	357.145691	96.916634	1030.740601	-612.629517	175.609375	854.583252	-586.768555	-24.509445
348.752777	-1.385997	933.315369	380.075073	187.862747	928.835876	481.786102	-14.986653	497.851349	526.397217	180.433731	486.283875	534.084656	-2.383478	82.356239	591.064148	156.480652	97.413055	396.816467	-54.952400	1406.008667	440.346069	246.136658	1397.671875	346.198730	103.129097	1381.732422	337.285278	129.905426	1646.516602	434.826172	-150.947983	1130.245483	490.029846	312.213776	1126.647949	335.808044	-148.086792	884.248962	371.411987	318.293579	870.150757	356.962067	96.830620	1030.732910	-612.978394	175.730942	854.668335	-587.019531	-24.396097
348.608826	-1.479432	933.294617	379.985046	187.754105	928.783630	481.702484	-15.102806	497.883392	526.421753	180.377869	486.311371	534.066711	-2.412366	82.393120	591.100647	156.489639	97.436394	396.554230	-54.972980	1406.023682	440.188629	246.088440	1397.660400	346.003021	103.104889	1381.715088	337.051483	129.947113	1646.492920	434.513733	-151.032471	1130.253296	489.874481	312.106964	1126.611450	335.384155	-148.112213	884.282715	371.276245	318.177124	870.121765	356.807953	96.754623	1030.692627	-613.312866	175.748520	854.715454	-587.280762	-24.300360
348.429779	-1.555289	933.269836	379.860443	187.682678	928.770508	481.602234	-15.182549	497.870697	526.425110	180.299332	486.347137	534.055481	-2.439761	82.382637	591.127747	156.494064	97.447746	396.341003	-55.025177	1406.021729	439.964691	246.083664	1397.659058	345.671112	103.205711	1381.707520	336.831177	129.986145	1646.460449	434.203796	-151.085175	1130.226685	489.714111	311.985199	1126.585327	334.994415	-148.152802	884.305786	371.168121	318.052582	870.097717	356.657684	96.676651	1030.673950	-613.413513	176.040771	854.814636	-587.464111	-24.146147
348.258820	-1.632792	933.261841	379.741272	187.636597	928.747864	481.538422	-15.271867	497.852661	526.446167	180.237579	486.364044	534.070374	-2.490942	82.399986	591.124207	156.504166	97.442688	396.126343	-55.064011	1406.015991	439.827972	246.027634	1397.634277	345.493866	103.181084	1381.680176	336.612213	130.000595	1646.432495	433.887268	-151.155960	1130.211426	489.595856	311.893219	1126.594360	334.594513	-148.185837	884.331421	371.081726	317.912506	870.059509	356.506927	96.624962	1030.657837	-613.603088	176.236877	854.859070	-587.685791	-24.023418
348.118622	-1.730963	933.241394	379.637482	187.505234	928.729431	481.483673	-15.353067	497.869019	526.356934	180.029388	486.322083	534.107239	-2.514641	82.401604	591.091980	156.437119	97.425995	395.895050	-55.094196	1406.017578	439.682159	245.982864	1397.635132	345.301147	103.162491	1381.660522	336.388824	130.024506	1646.401367	433.611420	-151.186981	1130.186279	489.453918	311.786743	1126.543579	334.220367	-148.218903	884.361816	370.914490	317.817505	870.077026	356.378174	96.512314	1030.637817	-613.806763	176.457504	854.891235	-587.920410	-23.906986
348.001678	-1.789452	933.235962	379.533112	187.415268	928.699585	481.415771	-15.407100	497.875977	526.389099	180.042114	486.342743	534.112366	-2.505507	82.395958	591.121887	156.442291	97.416527	395.714050	-55.146400	1406.016846	439.516663	245.946411	1397.620239	345.107880	103.148018	1381.615845	336.207520	130.075790	1646.325928	433.357849	-151.197800	1130.171387	489.367035	311.679260	1126.528076	333.872681	-148.248779	884.389404	370.853424	317.707947	870.027954	356.253448	96.454361	1030.618530	-614.085632	176.517288	854.895020	-588.179749	-23.873957
347.885193	-1.859228	933.221985	379.434906	187.343018	928.696167	481.347260	-15.465481	497.882996	526.294067	179.937531	486.330536	534.113281	-2.525151	82.407089	591.084900	156.432571	97.428955	395.538940	-55.177467	1406.021118	439.343018	245.913254	1397.584106	344.910004	103.113991	1381.586670	335.973572	130.097580	1646.307861	433.124542	-151.219406	1130.160156	489.270294	311.590210	1126.482910	333.558411	-148.256943	884.412720	370.765137	317.575989	869.985840	356.140991	96.379433	1030.609619	-614.301453	176.539795	854.893494	-588.262146	-23.948988
347.793121	-1.953519	933.211121	379.372192	187.242310	928.667969	481.291656	-15.551085	497.884857	526.290100	179.941574	486.348633	534.121399	-2.527382	82.417229	591.074646	156.429886	97.435242	395.336182	-55.232655	1406.018433	439.157837	245.885147	1397.563232	344.758575	103.089722	1381.565430	335.754150	130.095459	1646.277954	432.906647	-151.208481	1130.169067	489.165253	311.515228	1126.475708	333.265839	-148.250748	884.443787	370.704376	317.466705	869.930664	356.023956	96.298851	1030.586426	-615.071106	175.979202	854.829224	-588.649780	-24.107964
347.703491	-2.041536	933.205627	379.301422	187.182220	928.676636	481.216888	-15.587021	497.886169	526.237549	179.917343	486.369232	534.130798	-2.529557	82.413795	591.105713	156.474289	97.475021	395.135132	-55.275982	1406.024292	438.984955	245.846436	1397.525879	344.599548	103.030205	1381.543823	335.492554	130.069992	1646.298462	432.705139	-151.264374	1130.180664	489.086823	311.420807	1126.456055	333.001312	-148.221359	884.465454	370.659698	317.367554	869.886536	355.934875	96.219055	1030.587646	-614.860352	176.723297	854.971252	-588.905396	-23.837406
347.622986	-2.149085	933.182251	379.238586	187.038239	928.640381	481.137421	-15.641607	497.860352	526.176453	179.841995	486.350891	534.131409	-2.546412	82.398567	591.087585	156.458054	97.482185	394.899719	-55.322968	1406.024902	438.791382	245.843735	1397.501099	344.581848	102.885078	1381.515015	335.268158	130.061935	1646.272339	432.484680	-151.303970	1130.184814	488.992828	311.361053	1126.461792	332.746613	-148.217026	884.470215	370.613953	317.263397	869.847046	355.847321	96.104088	1030.556152	-615.152222	176.766281	854.985229	-589.352600	-23.759996
347.519348	-2.258794	933.153381	379.164215	186.938080	928.642212	481.065063	-15.670070	497.820557	526.129944	179.832657	486.350067	534.135559	-2.550474	82.385895	591.056580	156.447739	97.482933	394.675385	-55.375332	1406.026489	438.628265	245.793335	1397.493286	344.415985	102.811081	1381.491821	335.037659	130.075623	1646.259521	432.280396	-151.358200	1130.211548	488.897186	311.285095	1126.432861	332.527435	-148.188019	884.469238	370.578491	317.140717	869.819519	355.747772	95.985687	1030.542358	-615.424072	176.764236	854.999939	-589.677185	-23.770069
347.446533	-2.371030	933.135986	379.094849	186.820358	928.626099	480.993103	-15.684876	497.788971	526.020264	179.763428	486.317444	534.054504	-2.543046	82.361916	590.993652	156.392242	97.463036	394.486694	-55.422874	1406.028687	438.461334	245.744446	1397.490479	344.265808	102.767227	1381.440308	334.823578	130.061340	1646.229492	432.072388	-151.397278	1130.204468	488.786591	311.193268	1126.415405	332.308960	-148.165955	884.480896	370.526215	317.069794	869.787048	355.653992	95.874077	1030.523682	-615.727600	176.688950	855.012634	-590.058105	-23.767031
347.353333	-2.443178	933.109863	379.017426	186.760941	928.603577	480.958008	-15.703162	497.770660	525.988464	179.729660	486.325226	534.068176	-2.543943	82.358269	591.015564	156.415161	97.471985	394.283478	-55.452770	1406.030151	438.306061	245.706696	1397.467163	344.089874	102.716263	1381.411865	334.595825	130.053833	1646.210938	431.885590	-151.429291	1130.203857	488.723358	311.151001	1126.425049	332.149139	-148.141434	884.506836	370.625092	316.955078	869.658997	355.553802	95.809227	1030.498291	-615.998596	176.665527	855.015015	-590.411438	-23.805586
347.290161	-2.551193	933.085632	378.964203	186.662155	928.585571	480.950745	-15.735057	497.795258	525.954773	179.741028	486.330231	534.001343	-2.491277	82.352722	591.016968	156.422653	97.472076	394.089294	-55.518604	1406.040161	438.225800	245.560989	1397.461426	343.980377	102.766556	1381.417847	334.373047	130.043137	1646.178711	431.720215	-151.446991	1130.207153	488.630981	311.104004	1126.402954	331.984863	-148.125900	884.515686	370.608032	316.881073	869.619446	355.473419	95.706436	1030.475464	-616.244690	176.559525	855.014221	-590.732422	-23.884195
347.202728	-2.610371	933.075562	378.899445	186.584473	928.590515	480.957581	-15.773497	497.820648	525.921265	179.688889	486.344055	534.076782	-2.534147	82.373711	591.024536	156.439163	97.488121	393.939941	-55.601532	1406.061157	438.088379	245.466156	1397.449341	343.680817	102.842056	1381.440186	334.173889	130.013550	1646.154175	431.590454	-151.483215	1130.220215	488.549927	311.013733	1126.385254	331.852753	-148.096344	884.511108	370.603485	316.809418	869.575439	355.383423	95.633698	1030.471924	-616.975525	175.887619	854.938721	-591.113892	-24.144924
347.143524	-2.695089	933.077515	378.827423	186.493713	928.579285	480.990021	-15.787979	497.860931	525.834961	179.631805	486.335754	534.099121	-2.530007	82.436661	590.998047	156.410858	97.508347	393.761932	-55.641830	1406.081787	437.936523	245.425293	1397.449829	343.524719	102.813347	1381.429443	334.014709	130.037689	1646.100708	431.468719	-151.520523	1130.234009	488.449738	310.933319	1126.384033	331.778290	-148.074509	884.507385	370.605469	316.745422	869.535034	355.303986	95.554771	1030.465820	-617.186584	175.819611	854.954773	-591.369446	-24.195065
347.082275	-2.769212	933.079651	378.783691	186.416046	928.596375	480.984283	-15.826612	497.908173	525.749451	179.515335	486.343689	534.057617	-2.531500	82.452545	590.978027	156.390137	97.539742	393.595490	-55.681664	1406.108398	437.802979	245.359238	1397.455078	343.348724	102.673744	1381.384644	333.822388	130.020096	1646.082764	431.354950	-151.526016	1130.249878	488.374847	310.823517	1126.401245	331.695251	-148.044861	884.541687	370.609406	316.673157	869.516174	355.221863	95.476723	1030.473267	-617.424561	175.762177	854.995972	-591.637573	-24.281029
347.024628	-2.814203	933.073303	378.703674	186.338104	928.603577	480.978607	-15.863012	497.930206	525.091492	178.542648	486.132355	534.051819	-2.575336	82.453964	590.559326	156.057678	97.507118	393.431488	-55.741623	1406.127197	437.583679	245.354218	1397.448120	343.204498	102.605103	1381.390015	333.608002	130.017960	1646.085938	431.228699	-151.575470	1130.268555	488.296844	310.778351	1126.433716	331.633575	-148.030548	884.536621	370.625732	316.614960	869.497437	355.143890	95.409340	1030.473267	-617.652405	175.696365	855.030701	-591.877625	-24.356752
347.065186	-3.047528	933.087708	379.006500	185.858688	928.454773	481.037384	-15.958873	497.960266	525.103577	178.520554	486.079407	534.077515	-2.589791	82.468338	590.604065	156.087708	97.528984	393.258362	-55.816429	1406.157959	437.422943	245.274216	1397.453613	343.112488	102.641052	1381.409180	333.400696	129.959717	1646.071411	431.140259	-151.637253	1130.293457	488.210907	310.689178	1126.446655	331.612823	-148.017593	884.526062	370.625244	316.559509	869.473633	355.238953	95.167221	1030.395874	-617.896851	175.644226	855.024414	-592.164429	-24.414063
346.930481	-2.936391	933.084351	378.620758	186.232239	928.606384	480.965546	-15.959908	497.964935	525.703857	179.459808	486.405670	534.047363	-2.606669	82.460602	590.925903	156.376663	97.599121	393.123993	-55.837669	1406.162476	437.309479	245.229095	1397.467773	342.929657	102.485619	1381.371826	333.183838	129.916855	1646.067871	431.043793	-151.660065	1130.302856	488.181702	310.622925	1126.474731	331.597900	-147.987305	884.511658	370.653870	316.506805	869.446411	355.016296	95.306259	1030.476807	-618.132690	175.587341	855.056335	-592.423462	-24.480164
346.859222	-2.994368	933.078491	378.528259	186.216064	928.624207	480.978912	-15.985211	497.983246	525.653320	179.426971	486.432251	534.068298	-2.646057	82.476852	590.920227	156.340714	97.598289	392.984863	-55.913425	1406.176392	437.175842	245.169006	1397.484985	342.830048	102.422638	1381.375610	332.941101	129.844864	1646.101196	430.980469	-151.724258	1130.336670	488.116669	310.508057	1126.468872	331.606873	-147.979767	884.502502	370.678711	316.447723	869.436340	354.922760	95.256981	1030.482178	-618.387085	175.548492	855.075745	-592.688904	-24.544680
346.924347	-3.201854	933.086914	378.842285	185.711349	928.475464	481.013519	-16.101149	498.017303	525.632568	179.363037	486.381287	534.083679	-2.640915	82.484810	590.907349	156.340714	97.661858	392.871429	-55.980488	1406.191162	437.052826	245.114685	1397.489136	342.698395	102.357552	1381.394409	332.792084	129.843445	1646.050415	430.930115	-151.731003	1130.343750	488.077850	310.465027	1126.506592	331.622528	-147.967804	884.500549	370.694611	316.404358	869.438293	355.035828	95.012398	1030.401978	-618.601624	175.534500	855.094299	-592.933289	-24.544960
346.798187	-3.074185	933.082642	378.450104	186.122269	928.636414	480.919952	-16.029915	497.984833	525.589172	179.314819	486.456024	534.058044	-2.632388	82.492928	590.912842	156.332855	97.667084	392.776459	-56.037186	1406.192139	436.924774	245.067322	1397.522095	342.573853	102.287094	1381.404175	332.569672	129.777634	1646.091187	430.898529	-151.772079	1130.334595	488.043671	310.397614	1126.539917	331.668549	-147.956665	884.468262	370.726135	316.359772	869.429443	354.801666	95.173981	1030.486206	-618.831299	175.481537	855.103516	-593.160217	-24.600334
346.750977	-3.116822	933.090576	378.384857	186.074661	928.647644	480.906311	-16.055719	497.997375	525.529785	179.256577	486.467773	534.046631	-2.641853	82.505257	590.928589	156.357819	97.726982	392.676239	-56.102264	1406.191772	436.821289	245.017975	1397.546997	342.455353	102.206924	1381.423706	332.391968	129.731079	1646.088623	430.886597	-151.793167	1130.340210	487.995422	310.300110	1126.576538	331.725891	-147.954132	884.439331	370.782562	316.314331	869.442505	354.734039	95.128372	1030.494995	-618.995361	175.558121	855.142883	-593.368713	-24.593426
346.731445	-3.163734	933.088257	378.353271	186.020294	928.671997	480.888184	-16.073240	497.977844	525.529297	179.278870	486.490692	534.032410	-2.639713	82.505577	590.919861	156.376846	97.731903	392.563873	-56.170864	1406.165405	436.679565	244.947586	1397.586548	342.339996	102.153259	1381.418823	332.235657	129.705750	1646.075195	430.870636	-151.811096	1130.340454	487.958618	310.248993	1126.630981	331.807312	-147.978256	884.400818	370.786285	316.268005	869.468201	354.681122	95.067879	1030.504150	-619.187622	175.556046	855.151306	-593.592957	-24.592360
346.727264	-3.183503	933.097473	378.319183	185.981247	928.683105	480.853455	-16.109526	497.986176	525.494263	179.289169	486.504822	534.022034	-2.641635	82.517281	590.853271	156.365601	97.737091	392.472565	-56.231853	1406.172852	436.558777	244.913315	1397.618408	342.216095	102.079796	1381.414063	332.063660	129.647949	1646.074951	430.878418	-151.839432	1130.353882	487.901520	310.225250	1126.691406	331.900635	-147.993591	884.357605	370.833374	316.230896	869.486755	354.643402	95.039650	1030.512817	-619.337402	175.558792	855.156677	-593.781921	-24.616463
346.680145	-3.226678	933.096619	378.283203	185.954559	928.691589	480.835907	-16.130121	497.980621	525.456848	179.254593	486.507233	534.045898	-2.648023	82.524216	590.850281	156.363327	97.736389	392.356415	-56.322815	1406.163818	436.407471	244.833069	1397.648804	342.183838	102.104019	1381.460205	331.902588	129.559479	1646.054688	430.876129	-151.851959	1130.337158	487.864563	310.187134	1126.753540	331.992371	-148.024689	884.312195	370.883240	316.196503	869.498962	354.586853	95.002434	1030.515503	-619.485352	175.518402	855.178406	-593.883362	-24.729996
346.653687	-3.258800	933.094727	378.240845	185.927063	928.701050	480.805695	-16.168028	497.979797	525.481140	179.290268	486.529175	534.015137	-2.646187	82.542679	590.845825	156.366440	97.758606	392.244629	-56.402824	1406.153076	436.257843	244.758163	1397.670410	342.070679	102.047218	1381.453735	331.734406	129.554138	1646.057495	430.909302	-151.876328	1130.325073	487.807922	310.139191	1126.811401	332.104858	-148.044113	884.256897	370.901093	316.182526	869.534424	354.547058	94.966797	1030.519165	-619.723694	175.529297	855.192993	-594.275391	-24.684784
346.604523	-3.310951	933.091614	378.207001	185.870621	928.712402	480.787048	-16.168886	498.010895	525.429932	179.251831	486.527374	534.003906	-2.644372	82.541718	590.812134	156.338486	97.755753	392.160553	-56.467438	1406.149902	436.146820	244.733032	1397.721313	341.891479	101.899826	1381.409912	331.573669	129.427353	1646.052490	430.924133	-151.894257	1130.309692	487.774628	310.119202	1126.864502	332.234650	-148.078537	884.193909	370.917358	316.142670	869.546753	354.504974	94.905678	1030.523438	-619.805115	175.429443	855.190735	-594.301941	-24.814762
346.574951	-3.337427	933.096008	378.175354	185.822601	928.729980	480.773895	-16.198759	498.005859	525.400696	179.211960	486.523895	534.056396	-2.650739	82.573784	590.846191	156.367783	97.787529	392.058319	-56.524067	1406.131104	436.103119	244.596237	1397.755127	341.799835	101.821037	1381.405640	331.440338	129.409241	1646.054565	430.976959	-151.911728	1130.284546	487.739960	310.091553	1126.933105	332.370636	-148.090775	884.139160	370.967316	316.114807	869.585266	354.467804	94.862938	1030.534058	-620.027283	175.440552	855.206604	-594.747009	-24.723949
346.555328	-3.309539	933.066101	378.154633	185.809647	928.739685	480.748535	-16.207775	498.004944	525.384277	179.180450	486.526703	534.043823	-2.648793	82.573814	590.792175	156.291733	97.773323	392.007050	-56.591690	1406.106567	435.906433	244.607407	1397.778442	341.690826	101.755814	1381.398438	331.309692	129.338013	1646.041870	431.019775	-151.952850	1130.285156	487.675201	310.077637	1126.994629	332.525513	-148.136292	884.082886	370.980194	316.109039	869.614136	354.430206	94.853142	1030.523315	-620.144226	175.416992	855.220398	-594.948181	-24.761786
346.519043	-3.359732	933.074280	378.139404	185.782257	928.743713	480.711182	-16.223753	498.008453	525.375916	179.172470	486.522430	534.041931	-2.646031	82.579453	590.867004	156.355438	97.806259	391.922760	-56.666725	1406.089844	435.810394	244.549988	1397.789307	341.618652	101.683990	1381.383545	331.177643	129.262650	1646.046875	431.073578	-151.973694	1130.272461	487.619415	310.057465	1127.038452	332.694763	-148.176926	884.021118	370.990356	316.095520	869.613159	354.405518	94.816818	1030.529419	-620.248962	175.383896	855.241638	-595.133179	-24.829556
346.506775	-3.352166	933.049866	378.117554	185.786118	928.729858	480.658966	-16.236765	498.011871	525.364685	179.175659	486.526611	534.037537	-2.654872	82.572731	590.866760	156.367706	97.801674	391.846619	-56.689808	1406.070557	435.675354	244.520615	1397.801880	341.686035	101.516693	1381.346191	331.002930	129.158783	1646.080200	431.124512	-152.030182	1130.272217	487.554108	310.078033	1127.089966	332.864655	-148.235168	883.968506	371.020233	316.101563	869.622986	354.372833	94.819229	1030.509155	-620.353027	175.351440	855.235657	-595.348145	-24.876558
346.483490	-3.408518	933.062256	378.122375	185.782608	928.733032	480.664063	-16.256544	498.017609	525.390259	179.205200	486.570862	534.088562	-2.663665	82.580666	590.884766	156.394089	97.797150	391.815277	-56.780991	1406.078857	435.615753	244.459961	1397.821777	341.483185	101.570572	1381.355469	330.883057	129.081543	1646.068481	431.197876	-152.066956	1130.262329	487.495972	310.086273	1127.111084	333.053619	-148.311752	883.908813	371.028656	316.121368	869.619324	354.352692	94.796127	1030.515747	-620.469177	175.267776	855.229309	-595.542480	-24.933250
346.472900	-3.388054	933.035278	378.088745	185.812607	928.742737	480.602539	-16.246552	498.037689	525.355652	179.155685	486.542603	534.051819	-2.655434	82.591248	590.827759	156.362335	97.791969	391.763123	-56.831181	1406.049805	435.521820	244.404434	1397.836426	341.412231	101.525436	1381.332031	330.767639	128.994125	1646.061768	431.263245	-152.107498	1130.268188	487.424927	310.048553	1127.148926	333.242096	-148.378479	883.864136	370.997864	316.140900	869.631897	354.318268	94.802948	1030.506836	-620.533264	175.196045	855.239563	-595.746704	-25.003626
346.431763	-3.436085	933.059814	378.088806	185.767212	928.729858	480.584473	-16.247765	498.029236	525.358093	179.177521	486.525238	534.041626	-2.651950	82.602402	590.873474	156.388321	97.815002	391.715454	-56.888744	1406.048706	435.438507	244.362000	1397.873657	341.375946	101.465195	1381.332520	330.669434	128.912994	1646.061768	431.324249	-152.167969	1130.275146	487.346558	310.065948	1127.203857	333.409241	-148.458496	883.830933	370.977966	316.157043	869.661621	354.297577	94.777626	1030.511841	-620.633240	175.084991	855.237183	-595.951843	-25.108133
346.400421	-3.403907	933.048584	378.062317	185.746231	928.736450	480.595154	-16.257538	498.032135	525.344177	179.149261	486.548737	534.087402	-2.669851	82.626114	590.828064	156.340027	97.805168	391.695068	-56.939354	1406.026733	435.360626	244.313110	1397.880127	341.306183	101.418427	1381.325684	330.566986	128.815643	1646.061646	431.402130	-152.234573	1130.258789	487.295624	310.034393	1127.229736	333.610443	-148.536118	883.798096	370.988739	316.183014	869.675110	354.267822	94.775215	1030.509766	-620.696716	175.013947	855.222961	-596.147827	-25.188456
346.374481	-3.408688	933.036987	378.050049	185.753296	928.743713	480.601288	-16.269878	498.037537	525.346619	179.128113	486.530243	534.073669	-2.664856	82.598007	590.839355	156.329315	97.821404	391.657806	-56.962807	1406.010010	435.292419	244.282883	1397.901489	341.268158	101.351227	1381.319702	330.485260	128.729385	1646.051636	431.479187	-152.272675	1130.266724	487.243683	309.987915	1127.282715	333.789581	-148.617905	883.734375	370.944458	316.191162	869.695007	354.245636	94.767273	1030.507690	-620.773315	174.920166	855.214294	-596.306885	-25.273834
346.345428	-3.409805	933.032776	378.017212	185.757141	928.746704	480.593811	-16.283855	498.025177	525.337036	179.063095	486.519440	534.088379	-2.674225	82.602272	590.834595	156.292572	97.798355	391.628937	-57.024117	1405.964600	435.195618	244.232712	1397.920654	341.219757	101.301483	1381.308594	330.395264	128.647903	1646.043823	431.562347	-152.315186	1130.239990	487.195221	309.972015	1127.286987	333.983856	-148.724030	883.690735	370.931152	316.227264	869.718079	354.212646	94.764969	1030.507080	-620.787415	174.802628	855.198059	-596.475037	-25.345098
346.324921	-3.384167	933.007080	378.034424	185.781418	928.735901	480.582703	-16.253738	498.014191	525.363953	179.095062	486.545837	534.071777	-2.664971	82.602425	590.839111	156.295853	97.798180	391.575653	-57.064381	1405.917358	435.158295	244.193527	1397.939697	341.182007	101.253723	1381.288940	330.350281	128.570511	1646.036377	431.650574	-152.355972	1130.229858	487.151794	309.958008	1127.333374	334.192108	-148.801987	883.619934	370.900482	316.257446	869.741699	354.208527	94.784081	1030.488770	-620.836792	174.722183	855.181702	-596.630249	-25.409910
346.315582	-3.371026	932.999573	377.996063	185.799072	928.743347	480.589142	-16.243059	498.003387	525.351318	179.084808	486.567200	534.080750	-2.672674	82.605125	590.844055	156.259308	97.781319	391.573181	-57.103737	1405.873779	435.098663	244.159058	1397.982910	341.146301	101.219688	1381.273315	330.281158	128.445084	1646.017578	431.715607	-152.395111	1130.194336	487.115173	309.949341	1127.373047	334.407349	-148.890091	883.537659	370.873901	316.280945	869.774841	354.183441	94.790497	1030.489014	-620.863281	174.703156	855.167786	-596.750793	-25.482136
346.317688	-3.366917	932.984009	378.019684	185.778625	928.720337	480.606995	-16.253517	498.015869	525.364258	179.111572	486.560089	534.085693	-2.669117	82.592064	590.855103	156.307541	97.780495	391.544556	-57.167019	1405.829224	435.051788	244.113220	1397.996948	341.116852	101.151764	1381.261841	330.270508	128.409271	1645.982666	431.828735	-152.419373	1130.169922	487.059814	309.956726	1127.405884	334.609222	-148.982330	883.445007	370.817139	316.320709	869.822754	354.173004	94.791489	1030.467529	-620.834778	174.703003	855.170166	-596.846252	-25.528389
346.301544	-3.369365	932.976013	378.010132	185.768646	928.723022	480.606171	-16.254316	498.004059	525.349548	179.126434	486.565887	534.091370	-2.669866	82.592606	590.823730	156.301010	97.790604	391.521454	-57.214432	1405.788330	434.997437	244.074158	1398.030884	341.095490	101.106682	1381.262207	330.226654	128.329575	1645.977783	431.909393	-152.468231	1130.145264	487.039825	309.984924	1127.458130	334.818146	-149.073151	883.377686	370.775726	316.331604	869.872253	354.155853	94.780800	1030.464600	-620.801025	174.686142	855.185486	-596.956726	-25.591822
346.291046	-3.361603	932.961487	378.017914	185.769653	928.724670	480.576965	-16.229471	498.020264	525.330688	179.134262	486.560760	534.071838	-2.658796	82.592674	590.834839	156.286850	97.785797	391.532379	-57.258720	1405.757446	434.960266	244.037521	1398.071045	341.062012	101.057930	1381.263428	330.179504	128.259094	1645.978027	431.986389	-152.496719	1130.112671	486.990936	309.984528	1127.514526	335.010315	-149.151611	883.282654	370.729675	316.367737	869.932495	354.156372	94.777267	1030.458618	-620.765747	174.654602	855.179504	-597.015198	-25.617165
346.283081	-3.354288	932.953186	378.008575	185.776199	928.736328	480.581604	-16.235754	498.018127	525.292358	179.083710	486.533051	534.142334	-2.674779	82.608025	590.774902	156.221588	97.764687	391.516846	-57.308365	1405.712280	434.947174	243.982773	1398.101318	341.065430	101.017326	1381.258789	330.164124	128.228745	1645.984375	432.081390	-152.529755	1130.077515	486.947540	309.983215	1127.557617	335.232361	-149.253098	883.190002	370.666260	316.412323	869.973145	354.150391	94.773201	1030.460938	-620.733459	174.622360	855.175171	-597.085693	-25.654554
346.277557	-3.345518	932.949585	377.980804	185.798798	928.724182	480.564575	-16.240662	498.007782	525.263062	179.099762	486.511658	534.064514	-2.657072	82.567406	590.761414	156.231552	97.776459	391.511353	-57.354893	1405.671997	434.906891	243.937378	1398.131104	341.044739	100.976105	1381.244385	330.113892	128.153320	1645.983765	432.160736	-152.564377	1130.055786	486.912415	310.053162	1127.609863	335.429840	-149.330338	883.134399	370.591339	316.464386	870.029602	354.153442	94.788902	1030.454590	-620.682007	174.569565	855.169922	-597.123535	-25.697254
346.292999	-3.337780	932.936401	378.010101	185.788910	928.717773	480.567413	-16.243105	498.006958	525.281738	179.144272	486.525757	534.114685	-2.667512	82.571899	590.789001	156.264038	97.781410	391.520721	-57.390591	1405.636353	434.884735	243.910202	1398.176758	341.038666	100.921059	1381.246704	330.091248	128.071854	1645.993042	432.238434	-152.578781	1130.019043	486.879303	310.101593	1127.651001	335.627319	-149.382126	883.064087	370.529297	316.519897	870.076599	354.164978	94.786964	1030.443970	-620.598267	174.583221	855.175659	-597.128479	-25.706146
346.402069	-3.501249	932.934082	378.342010	185.398987	928.572754	480.608398	-16.260740	498.011749	525.291321	179.182236	486.476837	534.116272	-2.678185	82.584686	590.780396	156.297791	97.791924	391.542389	-57.424263	1405.612061	434.887482	243.882401	1398.208862	341.052429	100.891594	1381.248413	330.010681	127.956863	1646.041016	432.324829	-152.620682	1129.999268	486.831696	310.135956	1127.702393	335.815826	-149.435760	883.003906	370.456909	316.582092	870.144592	354.336029	94.607414	1030.362793	-620.538574	174.595428	855.153259	-597.155090	-25.730648
346.426514	-3.492242	932.924438	378.367584	185.399246	928.574097	480.583282	-16.267090	498.015381	525.310120	179.214691	486.472900	534.134521	-2.663388	82.565887	590.782349	156.298813	97.774399	391.543152	-57.480862	1405.594727	434.868866	243.832932	1398.231445	341.130341	100.950447	1381.283081	330.002411	127.894417	1646.038818	432.399353	-152.643066	1129.997559	486.780487	310.146179	1127.722290	336.006165	-149.493851	882.960449	370.311615	316.655975	870.245544	354.352936	94.607811	1030.358154	-620.434143	174.599365	855.175171	-597.122192	-25.758291
346.375641	-3.306140	932.921753	378.068665	185.796066	928.717041	480.524323	-16.208643	497.981964	525.278687	179.174133	486.497620	534.116943	-2.656625	82.575844	590.775085	156.259338	97.762970	391.568695	-57.471596	1405.572266	434.889160	243.836151	1398.270142	341.082001	100.820869	1381.249878	329.995148	127.827950	1646.038574	432.486359	-152.667084	1129.978271	486.775482	310.225311	1127.760010	336.189667	-149.550537	882.928589	370.313934	316.689606	870.253296	354.222168	94.800713	1030.435425	-620.330383	174.618820	855.189575	-597.084167	-25.774847
346.388306	-3.296697	932.924988	378.083466	185.809677	928.737549	480.524048	-16.172752	497.963928	525.270569	179.149231	486.502167	534.118164	-2.647663	82.569962	590.784546	156.276733	97.771835	391.615082	-57.492531	1405.553101	434.898346	243.821671	1398.299194	341.109985	100.803680	1381.239624	330.000580	127.747261	1646.041870	432.586395	-152.661057	1129.971313	486.725922	310.230652	1127.799561	336.379181	-149.608612	882.885864	370.240509	316.756195	870.305359	354.245117	94.801613	1030.448486	-620.214233	174.633804	855.187134	-597.018494	-25.756676
346.498016	-3.420599	932.917847	378.383331	185.442383	928.598022	480.577789	-16.175842	497.972961	525.288147	179.168991	486.435394	534.122864	-2.626874	82.563515	590.762024	156.223541	97.738365	391.657013	-57.516949	1405.536011	434.907196	243.789932	1398.312988	341.147797	100.758896	1381.234985	330.008881	127.656708	1646.028076	432.681793	-152.687012	1129.966187	486.705170	310.269226	1127.830200	336.552338	-149.651901	882.867920	370.169708	316.822968	870.352600	354.409729	94.645103	1030.368652	-620.119995	174.635910	855.166077	-596.982422	-25.777977
346.418518	-3.268849	932.923401	378.113220	185.847641	928.717529	480.530975	-16.122494	497.957947	525.258240	179.142914	486.469452	534.105103	-2.607701	82.549789	590.802917	156.297104	97.764893	391.680664	-57.564278	1405.510376	434.898346	243.774689	1398.330444	341.232117	100.858002	1381.268188	330.016602	127.582779	1646.029785	432.772980	-152.680801	1129.971680	486.662537	310.308319	1127.830688	336.712311	-149.683594	882.824158	370.096619	316.880585	870.398621	354.293304	94.841003	1030.438843	-619.973755	174.681046	855.130005	-596.885376	-25.789513
346.442719	-3.256482	932.918579	378.132599	185.891846	928.696533	480.580170	-16.156776	497.962067	525.305237	179.216705	486.461823	534.120972	-2.613497	82.537071	590.836487	156.297241	97.723183	391.727753	-57.539745	1405.488770	434.901459	243.780792	1398.344116	341.182007	100.745049	1381.221558	330.021912	127.505974	1646.027954	432.860474	-152.704987	1129.952637	486.626251	310.356354	1127.853760	336.865936	-149.717010	882.785889	370.037323	316.954559	870.418762	354.320404	94.876114	1030.426147	-619.782410	174.710617	855.103516	-596.763306	-25.773195
346.450134	-3.245018	932.909607	378.142303	185.902115	928.688660	480.551758	-16.095940	497.905304	525.347290	179.288574	486.455231	534.092651	-2.592823	82.499748	590.847717	156.305969	97.726303	391.760101	-57.569221	1405.462891	434.909760	243.778793	1398.356689	341.215698	100.722305	1381.215454	330.028015	127.433273	1646.020752	432.947083	-152.714905	1129.926270	486.599731	310.401794	1127.864380	336.981506	-149.732452	882.736511	369.957733	317.014130	870.466492	354.335022	94.885574	1030.418213	-619.672729	174.686050	855.074280	-596.684875	-25.805798
346.497192	-3.197495	932.880249	378.179077	185.911942	928.666687	480.572540	-16.078297	497.900269	525.366333	179.291321	486.452454	534.120728	-2.608795	82.488243	590.865845	156.345093	97.717056	391.798370	-57.557316	1405.429565	434.924561	243.771515	1398.385254	341.224365	100.708519	1381.218994	330.038818	127.366127	1646.015747	433.047424	-152.702560	1129.889771	486.555847	310.418457	1127.884644	337.117828	-149.745377	882.698730	369.892120	317.087067	870.498596	354.368378	94.912018	1030.391968	-619.513672	174.683197	855.053223	-596.546143	-25.812557
346.519897	-3.205291	932.871704	378.224854	185.933212	928.659668	480.583099	-16.073029	497.892456	525.323242	179.253891	486.422516	534.112061	-2.608106	82.477745	590.816895	156.285355	97.672165	391.842438	-57.572533	1405.382080	434.926147	243.769653	1398.385254	341.275024	100.707893	1381.207886	330.100983	127.337204	1645.971680	433.149872	-152.671066	1129.849121	486.535187	310.460785	1127.889404	337.248474	-149.758972	882.631897	369.846893	317.142181	870.528015	354.404358	94.918068	1030.384399	-619.272278	174.733688	855.075989	-596.392090	-25.773689
346.577209	-3.166697	932.854919	378.250427	185.915817	928.645691	480.606293	-16.055269	497.853912	525.317322	179.248840	486.394562	534.132629	-2.599518	82.435913	590.843933	156.316864	97.674797	391.896881	-57.571934	1405.361206	434.964142	243.745956	1398.414673	341.294159	100.692467	1381.202148	330.085876	127.232224	1646.005859	433.259552	-152.663101	1129.821411	486.500885	310.492889	1127.916992	337.375702	-149.722916	882.578125	369.781677	317.219421	870.560852	354.445465	94.926956	1030.369019	-619.068054	174.717819	855.055176	-596.226318	-25.752333
346.626373	-3.164798	932.845764	378.310547	185.933456	928.627014	480.612946	-16.020018	497.850555	525.410339	179.335358	486.404510	534.092224	-2.581180	82.420647	590.891174	156.356781	97.671410	391.941711	-57.561878	1405.321655	434.975006	243.759155	1398.424561	341.334381	100.683563	1381.190063	330.106750	127.162689	1646.010498	433.372986	-152.650925	1129.788208	486.485779	310.536804	1127.921143	337.502594	-149.711716	882.524597	369.719574	317.273926	870.577454	354.498383	94.942215	1030.354736	-618.864563	174.706650	855.063416	-596.073303	-25.711260
346.638489	-3.139357	932.854736	378.333527	185.976746	928.625183	480.679565	-16.021759	497.849945	525.391235	179.287903	486.375824	534.142517	-2.594600	82.421326	590.872070	156.337616	97.631577	392.006561	-57.559078	1405.284302	435.020966	243.775391	1398.425171	341.359497	100.702263	1381.197388	330.108704	127.107193	1645.998047	433.470978	-152.611084	1129.757202	486.454376	310.582703	1127.920166	337.606018	-149.670242	882.499634	369.673370	317.357208	870.577637	354.533081	94.979553	1030.359619	-618.617249	174.775650	855.049255	-595.837952	-25.689756
346.779144	-3.248549	932.824463	378.669769	185.656693	928.484070	480.781189	-16.067816	497.880219	525.461914	179.350555	486.321259	534.196838	-2.571623	82.398277	590.851196	156.296295	97.601982	392.065704	-57.551975	1405.255859	435.038177	243.786285	1398.414551	341.403809	100.712708	1381.171997	330.164063	127.086937	1645.947021	433.559784	-152.552399	1129.710938	486.436859	310.638977	1127.927612	337.695068	-149.619843	882.433777	369.618164	317.428406	870.586365	354.711090	94.845589	1030.266113	-618.391235	174.791275	855.033386	-595.639832	-25.666241
346.749023	-3.111012	932.809082	378.459290	185.964218	928.585938	480.747375	-15.985044	497.835663	525.466370	179.332916	486.337433	534.141968	-2.546559	82.333435	590.859436	156.318771	97.596107	392.127075	-57.553085	1405.218750	435.049164	243.804169	1398.416504	341.438660	100.709160	1381.163940	330.173889	127.022392	1645.934570	433.643158	-152.507233	1129.661377	486.399078	310.703156	1127.931030	337.791809	-149.586685	882.390442	369.578644	317.496704	870.605042	354.637878	94.987709	1030.316040	-618.201904	174.737305	854.992432	-595.463928	-25.663111
346.798767	-3.096747	932.806641	378.474701	186.004669	928.592407	480.818237	-15.986732	497.837067	525.541809	179.413513	486.350250	534.126160	-2.539725	82.324104	590.937500	156.352814	97.609367	392.188171	-57.538780	1405.190918	435.073669	243.813477	1398.446655	341.479340	100.716652	1381.162109	330.184814	126.982544	1645.923950	433.728027	-152.458786	1129.630859	486.383911	310.752258	1127.918457	337.860443	-149.528702	882.364685	369.534088	317.558655	870.624817	354.682495	95.006432	1030.319336	-617.962463	174.687561	854.959045	-595.225586	-25.643959
346.843109	-3.080389	932.793945	378.518250	185.976746	928.567078	480.872955	-15.970642	497.841980	525.561401	179.343170	486.350922	534.170715	-2.546494	82.328857	590.898743	156.325974	97.554405	392.270447	-57.536900	1405.191528	435.098206	243.830154	1398.442505	341.531769	100.719292	1381.158447	330.160004	126.904053	1645.967896	433.804535	-152.403427	1129.595825	486.373505	310.825897	1127.939453	337.922150	-149.481079	882.330139	369.517792	317.639709	870.624756	354.731018	95.007355	1030.300415	-617.745850	174.680527	854.943237	-594.975525	-25.657011
346.926361	-3.061178	932.801392	378.580536	185.982605	928.577637	480.940735	-15.952161	497.828094	525.617859	179.394684	486.349945	534.151550	-2.520456	82.306671	590.895569	156.313156	97.537796	392.309723	-57.508827	1405.175049	435.100464	243.878891	1398.445068	341.732330	100.573738	1381.137451	330.163422	126.836395	1645.967529	433.884674	-152.332123	1129.580078	486.356598	310.878418	1127.955811	337.997742	-149.395950	882.311401	369.496460	317.688721	870.645630	354.801239	95.018013	1030.309326	-617.486145	174.709259	854.922913	-594.710144	-25.658161
346.999603	-3.055402	932.799377	378.650574	185.964569	928.561096	480.996918	-15.904183	497.809784	525.084106	178.498047	486.110718	534.172791	-2.492714	82.281700	590.522278	155.995987	97.403000	392.402985	-57.473602	1405.166382	435.123993	243.899567	1398.445313	341.778015	100.584442	1381.116211	330.190125	126.803711	1645.974487	433.963196	-152.283585	1129.564575	486.352173	310.958771	1127.955811	338.058655	-149.312958	882.306641	369.458771	317.743011	870.668640	354.864014	95.021324	1030.298950	-617.197815	174.746445	854.952087	-594.427124	-25.657438
347.089081	-3.050938	932.788696	378.714630	185.958786	928.549561	481.040710	-15.887105	497.793365	525.088623	178.458725	486.086060	534.173889	-2.481954	82.273827	590.528503	156.006577	97.397156	392.520508	-57.499195	1405.163086	435.167816	243.906433	1398.453735	341.665161	100.738159	1381.138428	330.216248	126.785400	1645.963989	434.047577	-152.227814	1129.542725	486.357147	310.992340	1127.946777	338.136566	-149.224167	882.278809	369.475159	317.809479	870.676331	354.931732	95.021767	1030.287109	-616.907593	174.793900	854.941895	-594.146240	-25.619596
347.168488	-3.035064	932.791260	378.769135	186.023102	928.564148	481.121124	-15.870634	497.800507	525.773499	179.448776	486.304443	534.212402	-2.478582	82.236061	590.936035	156.359848	97.460388	392.580017	-57.446693	1405.165649	435.164948	243.946869	1398.443970	341.851837	100.638222	1381.110962	330.242523	126.762474	1645.965454	434.126465	-152.147903	1129.521362	486.368866	311.092590	1127.975830	338.170319	-149.116837	882.284241	369.480835	317.866150	870.687256	355.000427	95.053261	1030.296143	-616.626648	174.862823	854.941406	-593.862915	-25.584047
347.302643	-3.144325	932.805969	379.034668	185.749664	928.429749	481.221771	-15.915094	497.804962	525.812073	179.495667	486.261353	534.241943	-2.483486	82.241737	590.984619	156.397659	97.467064	392.663147	-57.459286	1405.174072	435.203613	243.962631	1398.458130	341.724792	100.763779	1381.114990	330.265808	126.737793	1645.968384	434.192474	-152.069977	1129.501343	486.381042	311.147003	1127.951538	338.226593	-149.013916	882.253540	369.485321	317.914917	870.684143	355.163513	94.955200	1030.229980	-616.345032	174.907272	854.945251	-593.565186	-25.551584
347.404633	-3.143322	932.793274	379.103180	185.778793	928.421753	481.286560	-15.905236	497.784637	525.879700	179.554779	486.241547	534.251404	-2.471642	82.201500	591.018127	156.409546	97.420914	392.737122	-57.435066	1405.138672	435.202423	243.975433	1398.448853	341.767853	100.777130	1381.101318	330.321320	126.737930	1645.948730	434.263672	-152.010452	1129.456055	486.392853	311.199921	1127.956787	338.257568	-148.903992	882.238892	369.499084	317.958710	870.688293	355.241913	94.967010	1030.219238	-616.092896	174.933182	854.915283	-593.271179	-25.499514
347.499359	-3.132226	932.773071	379.158997	185.814484	928.415405	481.306244	-15.891312	497.768097	525.904602	179.526306	486.230743	534.251038	-2.481758	82.161362	590.956665	156.346939	97.376007	392.794220	-57.442707	1405.149536	435.226257	244.004471	1398.467773	341.802551	100.761650	1381.100586	330.351807	126.755089	1645.963135	434.329773	-151.970291	1129.447021	486.403778	311.241974	1127.981689	338.303314	-148.762436	882.212097	369.503448	317.991272	870.702026	355.312500	94.981735	1030.205933	-615.809509	174.969193	854.894043	-592.982178	-25.453642
347.597321	-3.117673	932.789551	379.212952	185.835846	928.411194	481.341431	-15.838203	497.733276	525.953552	179.556885	486.190826	534.233887	-2.475629	82.151421	590.967957	156.350830	97.339287	392.854614	-57.428257	1405.137817	435.230194	244.041229	1398.459595	341.850342	100.777039	1381.091919	330.344025	126.733727	1645.980957	434.387604	-151.892471	1129.404541	486.414398	311.300110	1127.975586	338.352570	-148.631668	882.195374	369.546021	318.029419	870.702942	355.393890	95.007698	1030.212158	-615.535339	175.058273	854.892456	-592.680481	-25.362970
347.698761	-3.097199	932.803711	379.272888	185.862717	928.409912	481.414154	-15.846013	497.740509	526.032593	179.627213	486.192505	534.242920	-2.477852	82.152794	591.030884	156.410812	97.322990	392.892395	-57.385448	1405.136353	435.215851	244.068161	1398.470337	342.037842	100.659874	1381.074341	330.372406	126.727211	1645.985840	434.444946	-151.849533	1129.382202	486.464325	311.346832	1128.015503	338.381256	-148.498169	882.190918	369.588806	318.068237	870.704895	355.473938	95.037727	1030.218262	-615.203552	175.110153	854.893311	-592.348694	-25.327192
347.745148	-2.942166	932.813477	379.102875	186.099884	928.536987	481.404541	-15.787173	497.727356	526.030518	179.614700	486.204346	534.187927	-2.461999	82.146370	591.006470	156.380157	97.309235	392.981110	-57.404613	1405.154541	435.256500	244.079285	1398.485718	341.937866	100.809868	1381.097168	330.402588	126.736938	1645.998291	434.504852	-151.794174	1129.395874	486.460938	311.400909	1128.013306	338.395081	-148.354141	882.201111	369.645844	318.102722	870.721008	355.454285	95.154396	1030.292969	-614.862610	175.181747	854.888489	-591.961243	-25.261971
347.921509	-3.033314	932.855652	379.410034	185.885208	928.436890	481.510284	-15.825921	497.766785	526.140198	179.689499	486.188843	534.231934	-2.458001	82.147346	591.071411	156.450104	97.327522	393.062653	-57.369492	1405.154785	435.270508	244.122498	1398.504150	341.986847	100.817039	1381.117310	330.440704	126.757813	1646.004272	434.556732	-151.710907	1129.377930	486.492554	311.452179	1128.036499	338.422241	-148.209167	882.207520	369.720001	318.153351	870.723877	355.651245	95.091682	1030.257202	-614.503418	175.200180	854.881470	-591.546143	-25.224396
348.036530	-3.039946	932.884521	379.488251	185.900375	928.456909	481.583588	-15.806580	497.775970	526.095276	179.634338	486.168457	534.235596	-2.461304	82.172218	591.027466	156.403961	97.298157	393.134247	-57.359722	1405.166016	435.280334	244.164932	1398.538086	342.007813	100.828865	1381.109253	330.474792	126.786377	1646.007690	434.634155	-151.635330	1129.369751	486.718750	311.968781	1128.251587	338.440063	-148.063507	882.210327	369.790405	318.185364	870.774963	355.747559	95.098663	1030.281494	-614.112122	175.216934	854.876404	-591.112000	-25.218287
348.126068	-2.989704	932.904907	379.535004	185.931229	928.494751	481.629364	-15.759574	497.762970	526.203430	179.676666	486.209625	534.234070	-2.462201	82.166733	591.071472	156.434387	97.312424	393.176636	-57.361027	1405.176025	435.311310	244.174835	1398.564697	342.067322	100.841095	1381.137695	330.513672	126.803185	1646.022339	434.703552	-151.564529	1129.369263	486.766571	312.011993	1128.304077	338.475555	-147.957886	882.202637	369.882019	318.233063	870.765808	355.822205	95.127510	1030.311523	-613.743408	175.269897	854.846436	-590.695740	-25.181393
348.216919	-2.975822	932.909302	379.608398	185.960983	928.506287	481.680786	-15.752607	497.765839	526.224915	179.698502	486.205109	534.217224	-2.469141	82.131340	591.063416	156.430023	97.325577	393.253998	-57.361271	1405.176880	435.321075	244.202576	1398.595215	342.108154	100.847725	1381.148315	330.549133	126.805626	1646.050537	434.763824	-151.482819	1129.324341	486.806244	312.037231	1128.336304	338.487244	-147.827057	882.216309	369.944366	318.232849	870.806030	355.894958	95.146042	1030.318848	-613.391846	175.326736	854.838501	-590.271606	-25.148062
348.311005	-2.964344	932.933289	379.684998	185.980408	928.515930	481.735321	-15.760246	497.788727	526.275635	179.740250	486.210419	534.234741	-2.477575	82.126793	591.094604	156.454865	97.315277	393.304047	-57.311611	1405.169678	435.335327	244.259933	1398.626343	342.299072	100.729782	1381.130737	330.599854	126.847160	1646.052734	434.837830	-151.428253	1129.317261	486.845245	312.089539	1128.389160	338.528259	-147.708344	882.218689	370.043945	318.243561	870.828613	355.976624	95.168785	1030.335083	-613.058716	175.339539	854.815430	-589.841858	-25.119013
348.420654	-2.940204	932.943481	379.780365	186.035202	928.542603	481.745758	-15.730111	497.746185	526.327576	179.761307	486.248840	534.190063	-2.436440	82.118813	591.121460	156.500031	97.326683	393.355865	-57.294731	1405.182983	435.355713	244.252823	1398.651855	342.366882	100.764099	1381.159302	330.630920	126.866783	1646.086304	434.921021	-151.374390	1129.305420	486.690247	311.639984	1128.255005	338.580444	-147.583817	882.235046	370.106293	318.271973	870.836792	356.078094	95.198547	1030.353882	-612.722229	175.366241	854.772583	-589.443054	-25.070372
348.504333	-2.919933	932.970276	379.839478	186.072800	928.563782	481.780701	-15.678589	497.765961	526.378418	179.787064	486.245758	534.188416	-2.435337	82.112976	591.086121	156.460342	97.318489	393.459290	-57.301411	1405.226929	435.435333	244.269791	1398.686646	342.296509	100.889801	1381.187500	330.664520	126.880226	1646.103516	435.020142	-151.313690	1129.317871	486.727905	311.666443	1128.290283	338.625183	-147.442490	882.255981	370.198639	318.294983	870.873657	356.147308	95.229424	1030.377563	-612.360596	175.427704	854.753174	-588.998718	-24.986151
348.578491	-2.885697	933.006165	379.941528	186.093613	928.591187	481.779633	-15.654120	497.771149	526.408508	179.781586	486.237518	534.189880	-2.437153	82.139282	591.116516	156.494781	97.325142	393.495514	-57.234943	1405.255981	435.457092	244.317261	1398.713135	342.505280	100.808388	1381.205811	330.720062	126.898933	1646.143799	435.082184	-151.227844	1129.351074	486.797424	311.703125	1128.340942	338.658142	-147.318527	882.302246	370.285919	318.302246	870.888062	356.226288	95.264359	1030.408203	-611.959045	175.464813	854.736694	-588.559448	-24.908171
348.679321	-2.862843	933.032654	380.024902	186.127319	928.618958	481.826752	-15.636274	497.784393	526.429138	179.795914	486.227142	534.226624	-2.442563	82.152809	591.100586	156.487762	97.315598	393.570068	-57.216137	1405.294434	435.533447	244.337250	1398.758911	342.578735	100.830170	1381.238525	330.815125	126.946663	1646.123291	435.173126	-151.166382	1129.367554	486.871246	311.730133	1128.364624	338.708771	-147.199646	882.331177	370.371796	318.323364	870.941284	356.312408	95.291985	1030.434937	-611.581604	175.512054	854.712097	-588.159729	-24.864246
348.736755	-2.840789	933.051636	380.095154	186.154678	928.644531	481.834869	-15.620667	497.794006	526.464722	179.785446	486.236328	534.179443	-2.419066	82.160553	591.121826	156.488510	97.306610	393.650330	-57.189564	1405.305908	435.583191	244.368210	1398.776489	342.649933	100.871063	1381.267456	330.869629	126.963760	1646.148682	435.251251	-151.108261	1129.389404	486.941101	311.755981	1128.398682	338.756195	-147.086014	882.354309	370.446106	318.336639	870.969788	356.370880	95.314522	1030.456787	-611.175720	175.588318	854.684814	-587.700134	-24.851194
348.801758	-2.813241	933.068115	380.180145	186.186615	928.652405	481.869019	-15.635533	497.799286	526.499390	179.777649	486.240540	534.195068	-2.433265	82.199806	591.116821	156.477493	97.311089	393.715485	-57.159184	1405.315918	435.646484	244.400620	1398.810547	342.719055	100.899223	1381.286377	330.927704	126.982346	1646.164185	435.314331	-151.044495	1129.403198	487.029724	311.775970	1128.415771	338.794891	-146.995163	882.380676	370.545837	318.355347	870.998230	356.451782	95.348610	1030.469238	-610.795898	175.605011	854.638184	-587.242432	-24.836565
348.878235	-2.783283	933.080322	380.252411	186.234772	928.678650	481.887512	-15.625641	497.792297	526.526428	179.825012	486.227234	534.161255	-2.432277	82.179672	591.127136	156.472748	97.300415	393.795624	-57.137321	1405.340820	435.731537	244.419373	1398.810669	342.685791	101.027290	1381.308350	330.993042	127.000298	1646.181641	435.384186	-151.004471	1129.397949	487.120941	311.803345	1128.429932	338.849579	-146.922729	882.384949	370.624420	318.372803	871.006714	356.524963	95.379913	1030.488770	-610.386230	175.622757	854.601440	-586.785400	-24.778950
348.950531	-2.757292	933.093567	380.345032	186.300507	928.696716	481.934357	-15.631660	497.804504	526.544861	179.802902	486.230896	534.181274	-2.436258	82.181870	591.117432	156.463623	97.301453	393.871002	-57.116722	1405.345703	435.820374	244.445953	1398.815308	342.750031	101.074303	1381.302856	331.045471	127.024651	1646.202026	435.454590	-150.929276	1129.403320	487.212677	311.815063	1128.416748	338.890259	-146.856491	882.406860	370.706268	318.375854	871.006104	356.604462	95.423828	1030.504150	-609.944946	175.653519	854.553162	-586.301941	-24.778099
349.015686	-2.761393	933.112854	380.408447	186.283127	928.683777	481.991669	-15.655167	497.816223	526.645447	179.861298	486.214447	534.199707	-2.467124	82.176895	591.138489	156.476700	97.277168	393.922302	-57.075153	1405.362183	435.873627	244.488388	1398.821899	343.029266	101.099060	1381.326782	331.130585	127.024124	1646.199829	435.519836	-150.899323	1129.412720	487.314117	311.826324	1128.438477	338.944061	-146.772568	882.423523	370.781372	318.394989	871.035767	356.678436	95.428673	1030.507568	-609.544739	175.627777	854.516785	-585.886536	-24.738174
349.066223	-2.693936	933.125488	380.478394	186.341888	928.704163	482.013641	-15.645474	497.820496	526.623901	179.836441	486.208130	534.210693	-2.476974	82.188499	591.140076	156.477310	97.266037	394.013214	-57.039673	1405.357788	436.079956	244.431152	1398.823608	342.936676	101.152573	1381.322144	331.209412	127.045609	1646.216919	435.576691	-150.853821	1129.407715	487.425293	311.855255	1128.411011	339.008545	-146.716232	882.425232	370.873352	318.406464	871.024719	356.746460	95.487389	1030.524902	-609.156494	175.621643	854.479126	-585.473816	-24.701349
349.140015	-2.662760	933.133301	380.575439	186.384735	928.709900	482.086700	-15.650757	497.832001	526.664001	179.828400	486.208679	534.229614	-2.483449	82.208183	591.110535	156.442963	97.234741	394.083038	-57.016415	1405.375977	436.180054	244.467209	1398.834961	343.020782	101.179756	1381.343384	331.292694	127.075233	1646.221191	435.639496	-150.813644	1129.416992	487.524536	311.852966	1128.402588	339.065491	-146.667221	882.436768	370.933929	318.429962	871.027588	356.835632	95.525620	1030.531982	-608.724121	175.650742	854.461548	-584.990173	-24.675230
349.188293	-2.624407	933.142761	380.646606	186.420456	928.707336	482.118317	-15.605581	497.837433	526.705750	179.893707	486.200287	534.223572	-2.469756	82.205879	591.105164	156.438492	97.236092	394.177185	-56.976505	1405.386597	436.285889	244.504135	1398.845215	343.111542	101.227867	1381.339966	331.383759	127.113220	1646.226685	435.684814	-150.784164	1129.438599	487.612946	311.880585	1128.420410	339.128571	-146.607727	882.434937	371.030396	318.438599	871.036011	356.897034	95.569748	1030.535278	-608.325500	175.667969	854.447876	-584.544739	-24.658735
349.261841	-2.609013	933.160278	380.757385	186.431534	928.700684	482.179321	-15.626507	497.875183	526.733948	179.888214	486.186035	534.242676	-2.482152	82.222908	591.114807	156.457901	97.229095	394.222168	-56.955185	1405.368652	436.384705	244.524521	1398.820435	343.383209	101.231903	1381.355713	331.457581	127.143677	1646.230591	435.750305	-150.741852	1129.450073	487.707886	311.904938	1128.398926	339.189301	-146.582901	882.432617	371.120056	318.468628	871.027893	356.985840	95.597939	1030.539795	-607.877563	175.724487	854.425903	-584.075378	-24.638100
349.336151	-2.558305	933.159912	380.813721	186.476563	928.690796	482.243652	-15.628623	497.878906	526.783691	179.921768	486.181702	534.273926	-2.485900	82.205284	591.152222	156.452927	97.218796	394.339783	-56.925552	1405.361572	436.543732	244.553574	1398.816650	343.283173	101.316628	1381.338745	331.555756	127.179756	1646.213257	435.811462	-150.704041	1129.422729	487.810455	311.932220	1128.378174	339.253540	-146.553375	882.412476	371.205750	318.499268	871.036621	357.046082	95.650978	1030.534180	-607.465942	175.759140	854.389709	-583.650757	-24.603991
349.398010	-2.499588	933.169678	380.859375	186.512482	928.711060	482.224121	-15.560565	497.841797	526.769409	179.903381	486.176392	534.240479	-2.468473	82.149521	591.107300	156.439728	97.220772	394.444733	-56.881363	1405.356323	436.655945	244.588242	1398.824219	343.364105	101.344925	1381.329224	331.653015	127.206596	1646.210815	435.856995	-150.684937	1129.409058	487.917938	311.954865	1128.380737	339.310364	-146.541489	882.401306	371.291504	318.509552	871.039734	357.122833	95.688782	1030.551392	-607.052063	175.770020	854.360535	-583.216675	-24.611702
349.468414	-2.465314	933.160950	380.944550	186.560272	928.709167	482.272461	-15.543530	497.832672	526.789063	179.880142	486.165283	534.260315	-2.452178	82.140663	591.079834	156.387146	97.181847	394.490051	-56.836586	1405.338379	436.682434	244.703140	1398.815430	343.587280	101.284500	1381.327515	331.749481	127.250237	1646.208618	435.912750	-150.653229	1129.389893	488.016266	311.935516	1128.408813	339.380829	-146.536972	882.395508	371.377228	318.549713	871.063965	357.201904	95.726341	1030.546265	-606.658264	175.767685	854.339111	-582.766602	-24.605232
349.537079	-2.394740	933.152344	381.005646	186.591553	928.705994	482.296600	-15.523573	497.822723	526.802307	179.909897	486.140259	534.282715	-2.434163	82.136765	591.098816	156.406143	97.208267	394.588867	-56.815594	1405.345093	436.832581	244.710007	1398.824097	343.554657	101.435181	1381.326416	331.858215	127.267082	1646.198364	435.976166	-150.646774	1129.388794	488.108765	311.947998	1128.379517	339.423706	-146.520309	882.394043	371.460419	318.577057	871.043091	357.276978	95.773209	1030.541382	-606.281311	175.710007	854.271912	-582.321289	-24.587700
349.567902	-2.326041	933.164307	380.984100	186.728012	928.755127	482.304871	-15.489746	497.815125	526.827209	179.969070	486.147552	534.264343	-2.424137	82.118370	591.113098	156.424805	97.165817	394.663361	-56.771130	1405.332275	436.942657	244.749619	1398.806152	343.659180	101.482224	1381.339844	331.964966	127.311974	1646.208130	436.035248	-150.630219	1129.374146	488.214600	311.974792	1128.356812	339.482117	-146.511414	882.399231	371.533936	318.599915	871.063477	357.312378	95.847610	1030.575439	-605.863403	175.663406	854.228394	-581.861633	-24.603058
349.654297	-2.292041	933.151306	381.054749	186.821960	928.757324	482.321747	-15.490306	497.806854	526.854797	179.956238	486.098755	534.276794	-2.421908	82.118713	591.120972	156.405624	97.155930	394.732391	-56.727886	1405.328735	437.053772	244.778961	1398.801025	343.770660	101.528214	1381.316528	332.043762	127.316399	1646.256836	436.097626	-150.636139	1129.390259	488.346558	311.962708	1128.355591	339.547119	-146.492599	882.386536	371.636017	318.625671	871.048035	357.386597	95.902481	1030.569946	-605.424622	175.629776	854.183472	-581.442383	-24.593430
349.715210	-2.222248	933.133362	381.114502	186.884781	928.765625	482.313202	-15.456113	497.776489	526.863525	179.990814	486.101288	534.260071	-2.399815	82.105751	591.135071	156.419525	97.115723	394.818939	-56.705940	1405.316040	437.184448	244.824188	1398.795776	343.864868	101.577911	1381.296021	332.219910	127.385277	1646.218262	436.156799	-150.614349	1129.386108	488.479492	311.997650	1128.323486	339.626465	-146.489014	882.377075	371.741486	318.654236	871.027405	357.450745	95.954445	1030.566040	-604.958984	175.676300	854.161072	-581.033264	-24.572197
349.782654	-2.154773	933.125427	381.159424	186.943146	928.757385	482.345764	-15.429648	497.769562	526.920593	180.064499	486.102051	534.275940	-2.370975	82.060829	591.174500	156.459076	97.111908	394.887054	-56.678764	1405.314087	437.290192	244.860611	1398.758667	343.996033	101.601273	1381.290039	332.367981	127.417572	1646.224609	436.233459	-150.603256	1129.381958	488.604004	311.989746	1128.309814	339.689056	-146.472672	882.386536	371.852783	318.694763	871.025757	357.516357	96.015175	1030.558716	-604.519714	175.687088	854.122253	-580.585999	-24.563656
349.840240	-2.123171	933.127686	381.212921	187.016708	928.745178	482.341339	-15.406541	497.744659	526.911194	180.057663	486.054138	534.273621	-2.358808	82.047035	591.138184	156.401901	97.090820	394.988129	-56.639660	1405.307373	437.397461	244.888535	1398.741943	344.071472	101.643761	1381.284790	332.516144	127.461990	1646.243774	436.288055	-150.589905	1129.389404	488.744720	312.037781	1128.298950	339.758118	-146.481094	882.389282	371.967499	318.720673	871.019165	357.599426	96.069885	1030.555908	-604.115479	175.681046	854.086426	-580.134583	-24.557709
349.898560	-2.048477	933.112549	381.262848	187.059616	928.757202	482.381775	-15.388400	497.710602	526.918274	180.066681	486.058289	534.307983	-2.384267	82.030182	591.158569	156.423492	97.062805	395.055206	-56.587200	1405.285889	437.517090	244.940567	1398.732422	344.190308	101.671341	1381.279907	332.671143	127.502037	1646.251587	436.378479	-150.588882	1129.383301	488.855743	312.037872	1128.279297	339.840393	-146.479828	882.396301	372.066406	318.737671	871.019531	357.668182	96.112289	1030.556030	-603.679565	175.755661	854.054810	-579.656738	-24.563162
349.938385	-1.971089	933.116821	381.301727	187.126007	928.775330	482.402771	-15.377550	497.720490	526.984436	180.125854	486.045959	534.303772	-2.364348	82.025047	591.180969	156.442673	97.065903	395.143646	-56.564831	1405.299194	437.628906	244.984436	1398.727295	344.309540	101.707191	1381.290161	332.824646	127.540733	1646.283569	436.449493	-150.542252	1129.386475	488.963898	312.051147	1128.278320	339.905548	-146.487976	882.384521	372.194244	318.766022	871.005676	357.726776	96.173866	1030.569214	-603.184143	175.781906	853.989136	-579.159729	-24.585825
349.978394	-1.879361	933.135498	381.357971	187.220734	928.792053	482.424683	-15.336157	497.712189	527.043762	180.145706	486.043243	534.296082	-2.356743	82.025848	591.187317	156.425964	97.019684	395.246521	-56.513969	1405.301636	437.776093	245.022949	1398.702148	344.388397	101.746765	1381.311035	332.954651	127.557106	1646.307495	436.525696	-150.539917	1129.374634	489.089447	312.082458	1128.231567	339.959900	-146.479614	882.405151	372.328369	318.805725	870.994751	357.794708	96.265503	1030.588501	-602.716125	175.836746	853.953308	-578.734070	-24.562403
350.103424	-1.950370	933.153748	381.647919	187.010727	928.686035	482.476563	-15.364775	497.743103	527.117126	180.164291	486.002686	534.340698	-2.374105	82.032997	591.149353	156.392853	96.997864	395.335266	-56.487507	1405.304932	437.887970	245.050507	1398.700439	344.508667	101.791069	1381.305298	333.133850	127.599167	1646.303345	436.588745	-150.520416	1129.378906	489.198914	312.096069	1128.222290	340.024597	-146.481033	882.411865	372.462616	318.826477	870.977539	357.972137	96.204926	1030.539307	-602.259033	175.848984	853.874207	-578.301331	-24.552118
350.154419	-1.889487	933.151917	381.718597	187.005219	928.686890	482.495605	-15.331488	497.737640	527.119751	180.168396	485.999268	534.334167	-2.376269	82.021179	591.167358	156.413818	96.991951	395.430603	-56.458698	1405.291870	438.036255	245.087921	1398.695679	344.613159	101.835159	1381.323486	333.275208	127.628471	1646.326538	436.677185	-150.504166	1129.371826	489.321503	312.126617	1128.220947	340.096283	-146.475418	882.414917	372.598419	318.850769	870.976807	358.043640	96.231552	1030.539795	-601.728394	175.818893	853.809204	-577.628967	-24.644821
350.191498	-1.844423	933.166504	381.770721	187.087051	928.702087	482.517731	-15.327140	497.729370	527.184204	180.175018	486.009796	534.365845	-2.384796	82.001228	591.193176	156.429474	96.991127	395.535583	-56.406158	1405.282837	438.170990	245.101990	1398.705688	344.719543	101.870819	1381.343750	333.439697	127.678207	1646.330566	436.758179	-150.491180	1129.359741	489.436310	312.121887	1128.208862	340.174072	-146.494965	882.396057	372.728149	318.890564	870.988892	358.102325	96.292259	1030.555786	-601.305908	175.923218	853.761902	-577.353699	-24.516132
350.250946	-1.818940	933.181702	381.884430	187.090424	928.699951	482.570129	-15.304729	497.735443	527.225952	180.204773	486.033234	534.382446	-2.389978	82.011162	591.181946	156.413879	96.983231	395.629120	-56.376804	1405.277100	438.307007	245.151840	1398.727905	344.851074	101.905998	1381.354126	333.586884	127.706810	1646.352295	436.848389	-150.453659	1129.364746	489.566711	312.149933	1128.217041	340.250183	-146.478592	882.407898	372.859924	318.903656	870.998413	358.181488	96.319733	1030.561279	-600.794006	175.966751	853.726318	-576.826599	-24.525045
350.292572	-1.743068	933.193420	381.937225	187.138214	928.720825	482.550171	-15.243814	497.715851	527.284302	180.232162	486.018036	534.347900	-2.380082	81.993217	591.232361	156.458313	96.996468	395.739532	-56.342663	1405.284912	438.540955	245.097763	1398.736084	344.949066	101.934914	1381.380371	333.754120	127.750946	1646.372559	436.930420	-150.436432	1129.369263	489.728149	312.218292	1128.235352	340.344574	-146.482864	882.409729	372.990387	318.928925	870.998840	358.244263	96.375198	1030.579102	-600.286865	176.003494	853.668213	-576.302490	-24.530571
350.270874	-1.565455	933.194397	381.742218	187.510529	928.859985	482.509277	-15.163609	497.693390	527.300171	180.268661	486.077393	534.336060	-2.368912	81.981194	591.245850	156.458328	97.016945	395.844421	-56.317257	1405.289429	438.596252	245.179138	1398.751709	345.075745	101.982162	1381.387207	333.870667	127.750626	1646.447632	437.006256	-150.429276	1129.381348	489.853210	312.211090	1128.242798	340.443512	-146.493118	882.428528	373.129120	318.962311	870.995178	358.192749	96.557060	1030.656982	-599.817444	176.048920	853.618652	-575.801270	-24.511040
350.306366	-1.520036	933.211731	381.815552	187.570892	928.877625	482.539673	-15.121811	497.684357	527.387390	180.345062	486.107544	534.335510	-2.363808	81.984650	591.229126	156.440170	96.991837	395.907227	-56.255322	1405.314087	438.703857	245.224548	1398.739136	345.326630	101.911743	1381.394531	334.038330	127.792488	1646.477783	437.078857	-150.381317	1129.396362	490.014465	312.227386	1128.276001	340.516144	-146.468811	882.445374	373.265289	319.012817	870.999634	358.259979	96.608940	1030.675537	-599.130676	176.444504	853.648621	-575.218994	-24.359631
350.362518	-1.475442	933.210327	381.902222	187.654388	928.883423	482.560638	-15.086166	497.676636	527.357056	180.317780	486.075562	534.326233	-2.343086	81.964012	591.163818	156.404160	96.962517	396.012329	-56.231323	1405.319092	438.851105	245.262436	1398.735107	345.457031	101.957748	1381.389893	334.192261	127.820480	1646.501099	437.162323	-150.353638	1129.413452	490.154541	312.249084	1128.266113	340.561066	-146.461655	882.459900	373.386932	319.047882	871.004395	358.333954	96.669312	1030.677979	-598.841675	176.136108	853.475769	-574.827087	-24.395399
350.393188	-1.431456	933.206970	381.964264	187.671310	928.886963	482.592194	-15.052140	497.675079	527.465515	180.410980	486.085114	534.294678	-2.287024	81.896507	591.208435	156.445847	96.965080	396.102112	-56.193367	1405.323242	438.986938	245.278137	1398.729492	345.578552	102.013359	1381.406250	334.321350	127.843277	1646.530762	437.238739	-150.332474	1129.427490	490.288116	312.269806	1128.257813	340.650238	-146.465942	882.471558	373.504913	319.093689	871.000610	358.403809	96.694054	1030.680176	-598.322754	176.188660	853.407104	-574.294556	-24.396246
350.456421	-1.399777	933.208008	382.057373	187.720383	928.892090	482.622498	-15.044612	497.683533	527.509583	180.467072	486.090454	534.344238	-2.307738	81.907043	591.270020	156.492218	96.965958	396.208557	-56.158119	1405.318237	439.115997	245.315781	1398.735474	345.732727	102.050842	1381.400635	334.491516	127.893776	1646.545410	437.320374	-150.318039	1129.434937	490.441437	312.293793	1128.259033	340.732117	-146.450607	882.471619	373.638977	319.126190	871.014709	358.487579	96.732254	1030.683838	-597.817932	176.196030	853.310242	-573.662598	-24.515671
350.575531	-1.494049	933.218628	382.415436	187.421555	928.774963	482.721466	-15.067249	497.690430	527.484375	180.358627	485.984192	534.364441	-2.303028	81.906433	591.238525	156.447510	96.945061	396.321869	-56.128563	1405.315063	439.348877	245.254929	1398.726807	345.864563	102.096672	1381.403564	334.637634	127.922623	1646.552368	437.396881	-150.323822	1129.439941	490.592010	312.305939	1128.232910	340.811493	-146.444733	882.480896	373.754730	319.160278	871.011963	358.694214	96.622032	1030.624878	-597.188599	176.455093	853.301514	-572.930542	-24.573492
350.631500	-1.461212	933.207458	382.496368	187.468292	928.762512	482.768585	-15.034595	497.698944	527.561035	180.429306	485.994171	534.413940	-2.338713	81.911606	591.266479	156.442612	96.897148	396.436218	-56.088837	1405.327637	439.439148	245.350555	1398.707153	345.998199	102.114349	1381.416016	334.786255	127.975365	1646.551270	437.471771	-150.307831	1129.422607	490.742249	312.326019	1128.246948	340.869690	-146.421570	882.482361	373.868622	319.193634	871.015503	358.776611	96.660927	1030.614258	-596.889587	176.603897	853.244202	-572.764771	-24.373108
350.614075	-1.269178	933.209167	382.291687	187.859970	928.876404	482.753754	-14.938177	497.670227	527.590088	180.419495	486.028625	534.366333	-2.318182	81.883720	591.231750	156.411255	96.886391	396.560425	-56.043510	1405.315308	439.681854	245.342133	1398.688965	346.126495	102.156105	1381.416992	335.000397	128.059113	1646.491455	437.539795	-150.298798	1129.425293	490.888489	312.391541	1128.193115	340.942200	-146.413696	882.478882	373.997925	319.237091	871.013794	358.719238	96.873276	1030.679077	-596.494812	176.777039	853.193604	-572.340881	-24.312496
350.671875	-1.201007	933.208252	382.362885	187.949493	928.904541	482.767914	-14.913896	497.641479	527.635437	180.468216	486.008484	534.347656	-2.310476	81.873184	591.280396	156.443497	96.870590	396.673340	-56.061188	1405.313232	439.828369	245.313919	1398.692505	346.191864	102.400703	1381.452515	335.140320	128.099274	1646.479492	437.611481	-150.297745	1129.432007	491.056061	312.430847	1128.179932	341.008942	-146.408569	882.467102	374.119446	319.281036	871.012085	358.804321	96.933571	1030.694946	-596.244568	176.504059	853.075623	-571.945190	-24.327044
350.762878	-1.162448	933.220703	382.432159	188.002396	928.877808	482.776520	-14.835219	497.647369	527.661011	180.485962	486.002533	534.331909	-2.293615	81.833748	591.245728	156.426529	96.823067	396.780457	-56.039223	1405.306641	439.978699	245.338943	1398.673706	346.333130	102.439438	1381.472412	335.282776	128.146484	1646.482788	437.674377	-150.282852	1129.415161	491.205841	312.430389	1128.152344	341.060699	-146.383240	882.459412	374.246033	319.332642	871.011475	358.891113	96.997650	1030.687622	-595.590271	176.686035	853.067871	-571.005371	-24.505911
350.829071	-1.120432	933.205872	382.499329	188.062378	928.879150	482.829559	-14.826307	497.637329	527.737061	180.553970	485.996979	534.365601	-2.299479	81.816750	591.256165	156.417984	96.817116	396.889191	-55.985340	1405.304810	440.153625	245.394913	1398.663330	346.396973	102.388718	1381.416260	335.427734	128.173462	1646.464966	437.728943	-150.248871	1129.390625	491.353485	312.416992	1128.147217	341.120270	-146.354126	882.430298	374.380859	319.376740	870.996582	358.967834	97.038193	1030.682007	-595.146545	176.791412	853.022827	-570.589783	-24.488258
350.899109	-1.046180	933.185913	382.567291	188.113983	928.865356	482.846069	-14.779179	497.614471	527.729187	180.514282	485.983215	534.353027	-2.299027	81.799088	591.303101	156.424026	96.820152	397.019287	-55.957603	1405.269531	440.225525	245.482285	1398.639526	346.503876	102.416634	1381.417969	335.578613	128.215256	1646.447876	437.794434	-150.255234	1129.359985	491.475525	312.417206	1128.117554	341.183319	-146.348801	882.414185	374.502960	319.427704	871.004395	359.048798	97.096268	1030.666260	-594.900085	176.715103	852.948730	-570.261414	-24.516790
350.967072	-1.000448	933.173340	382.622925	188.142792	928.865540	482.916504	-14.755883	497.578430	527.740723	180.472977	485.974182	534.365662	-2.286851	81.740349	591.283691	156.391647	96.778343	397.104767	-55.927837	1405.253052	440.384644	245.508972	1398.628296	346.633026	102.467667	1381.403931	335.678711	128.223175	1646.477295	437.859314	-150.216370	1129.324585	491.633606	312.428528	1128.121460	341.223206	-146.319107	882.374390	374.623871	319.472900	871.002686	359.127991	97.123734	1030.661743	-594.825928	176.362350	852.833618	-570.009216	-24.602400
351.020966	-0.981131	933.171204	382.698151	188.141129	928.845276	482.960175	-14.710098	497.555511	527.757874	180.487518	485.955841	534.374512	-2.288038	81.709923	591.347046	156.453979	96.768280	397.219879	-55.903481	1405.235107	440.637909	245.460785	1398.634521	346.750092	102.495544	1381.397949	335.812683	128.251389	1646.472900	437.912750	-150.187408	1129.304688	491.789825	312.429993	1128.102173	341.259216	-146.271088	882.363098	374.745483	319.502380	870.983154	359.205994	97.141121	1030.651245	-594.580688	176.408188	852.798889	-569.697083	-24.610371
351.215363	-1.076635	933.156128	383.099945	187.790451	928.719299	483.069946	-14.735902	497.571655	527.839600	180.497894	485.871033	534.392212	-2.240331	81.684517	591.349121	156.456039	96.766853	397.316376	-55.886070	1405.201538	440.704559	245.536453	1398.594971	346.953796	102.619316	1381.432129	335.961456	128.282242	1646.462036	437.981293	-150.150253	1129.280029	491.891418	312.427032	1128.086182	341.288208	-146.223480	882.362976	374.877289	319.551178	870.968994	359.461304	96.996841	1030.574585	-594.372498	176.459824	852.798706	-569.446411	-24.582397
351.188568	-0.884075	933.144226	382.899902	188.246109	928.849304	483.079773	-14.643729	497.560730	527.864746	180.518143	485.903015	534.364502	-2.213850	81.656677	591.324463	156.446655	96.729141	397.429169	-55.842014	1405.203003	440.866577	245.558594	1398.593262	347.007843	102.568672	1381.386353	336.099426	128.318375	1646.461670	438.042938	-150.104324	1129.261230	492.031921	312.446289	1128.078369	341.321930	-146.159119	882.328674	375.001587	319.597778	870.951172	359.396271	97.226143	1030.640869	-594.193726	176.522659	852.815002	-569.243469	-24.554291
351.394653	-0.973182	933.141479	383.300415	187.879288	928.722290	483.207458	-14.649179	497.578674	527.901794	180.534637	485.847931	534.400635	-2.214564	81.665649	591.313599	156.395828	96.705833	397.538849	-55.822964	1405.191528	441.028839	245.566986	1398.572876	347.135071	102.608902	1381.380249	336.243408	128.370132	1646.448975	438.118286	-150.084457	1129.233521	492.155121	312.472290	1128.044189	341.369720	-146.124771	882.331055	375.114990	319.656158	870.921387	359.649597	97.085121	1030.568970	-594.015686	176.562103	852.816284	-569.062866	-24.549303
351.401062	-0.786494	933.120361	383.118744	188.275772	928.831116	483.211029	-14.571177	497.552979	527.978271	180.594620	485.899933	534.430603	-2.204546	81.629524	591.350586	156.446243	96.689598	397.647614	-55.821526	1405.178467	441.153137	245.570374	1398.564453	347.346375	102.725494	1381.414063	336.374084	128.401718	1646.438965	438.199768	-150.043365	1129.206421	492.315613	312.520813	1128.039551	341.426392	-146.059631	882.299622	375.260651	319.578369	870.970703	359.613983	97.287971	1030.619995	-593.922607	176.575272	852.814514	-568.959290	-24.529829
351.476257	-0.770752	933.108582	383.230469	188.327103	928.845581	483.286255	-14.568549	497.566101	528.052368	180.597595	485.908508	534.434204	-2.192516	81.623055	591.350037	156.452942	96.686676	397.768707	-55.785290	1405.142700	441.295410	245.589447	1398.558105	347.423401	102.674553	1381.357422	336.503906	128.432343	1646.436035	438.276764	-149.994965	1129.162964	492.425812	312.537628	1128.026611	341.462524	-145.987961	882.281250	375.340363	319.742096	870.923706	359.707397	97.308495	1030.621826	-593.866333	176.583862	852.827698	-568.891235	-24.525267
351.525726	-0.745823	933.126343	383.307526	188.360962	928.858948	483.328888	-14.548087	497.539886	528.144409	180.657394	485.911865	534.487427	-2.220200	81.613220	591.481384	156.543564	96.709915	397.878052	-55.771358	1405.126587	441.416534	245.612396	1398.572266	347.538910	102.708626	1381.374878	336.633911	128.453217	1646.437256	438.359497	-149.945923	1129.141602	492.580505	312.590851	1128.037598	341.492096	-145.916809	882.270752	375.489166	319.683899	870.953369	359.803833	97.335640	1030.640015	-593.943787	176.717865	852.842285	-569.321228	-24.224443
351.591125	-0.687502	933.108459	383.414429	188.392380	928.870117	483.367615	-14.503378	497.523987	528.134155	180.589783	485.894135	534.442688	-2.184732	81.586395	591.459167	156.499023	96.678940	397.996704	-55.742851	1405.112183	441.559387	245.637238	1398.559814	347.660645	102.710159	1381.383789	336.756439	128.479645	1646.444214	438.439758	-149.890320	1129.109619	492.687958	312.584015	1128.015381	341.525085	-145.842453	882.266968	375.592316	319.845703	870.915466	359.897003	97.366203	1030.637695	-593.926147	176.724991	852.854187	-569.342651	-24.196520
351.683044	-0.675555	933.135864	383.525085	188.414291	928.876282	483.412781	-14.524359	497.532410	528.202087	180.620483	485.896332	534.455933	-2.195120	81.599968	591.441040	156.478821	96.665245	398.117767	-55.722672	1405.108643	441.717651	245.651917	1398.572021	347.768890	102.731926	1381.403809	336.881622	128.517853	1646.445923	438.506561	-149.857971	1129.103516	492.821747	312.613373	1128.009277	341.570496	-145.760834	882.263794	375.725800	319.897736	870.903809	360.005554	97.393692	1030.654663	-593.877686	176.713882	852.873230	-569.286377	-24.204966
351.747467	-0.641289	933.145142	383.620117	188.467163	928.882568	483.455566	-14.503548	497.553101	528.274170	180.667938	485.882385	534.471008	-2.194684	81.616570	591.387451	156.437363	96.615303	398.226898	-55.707443	1405.130493	441.826782	245.697311	1398.571045	347.885010	102.752426	1381.399658	337.057312	128.579239	1646.413574	438.588501	-149.804489	1129.103516	492.943634	312.621399	1128.026733	341.609650	-145.677383	882.281494	375.832031	319.931305	870.922241	360.088165	97.439217	1030.662598	-593.762146	176.581879	852.879395	-568.845642	-24.481216
351.836884	-0.593509	933.161194	383.708618	188.487823	928.906738	483.504272	-14.508858	497.583954	528.366943	180.746185	485.914490	534.478455	-2.199649	81.619568	591.401123	156.432541	96.586113	398.326904	-55.681293	1405.121338	441.959045	245.694702	1398.566162	348.063232	102.895226	1381.480347	337.158020	128.594223	1646.444946	438.665131	-149.761261	1129.120117	493.068542	312.613281	1128.023560	341.650330	-145.576141	882.303040	375.978027	319.982391	870.926697	360.187012	97.468002	1030.683594	-593.868713	176.740128	852.900757	-569.279907	-24.165754
351.925537	-0.555039	933.174927	383.825745	188.541595	928.922180	483.553864	-14.496964	497.564453	528.415833	180.774994	485.894623	534.556091	-2.244421	81.642456	591.417175	156.439362	96.605347	398.458008	-55.643372	1405.132813	442.094818	245.733673	1398.576172	348.123444	102.813484	1381.447021	337.293671	128.614166	1646.456665	438.741272	-149.712296	1129.132202	493.213806	312.634369	1128.054932	341.703766	-145.455780	882.325684	376.136444	320.028564	870.912231	360.285980	97.514755	1030.697876	-593.880371	176.744431	852.907776	-569.300171	-24.157612
352.075531	-0.697660	933.208496	384.210236	188.139801	928.803345	483.629730	-14.555191	497.613770	528.454346	180.731842	485.808899	534.606812	-2.253943	81.652939	591.455750	156.484238	96.609131	398.578156	-55.625217	1405.150146	442.227997	245.753372	1398.601318	348.251587	102.852188	1381.474121	337.427612	128.651764	1646.466797	438.816742	-149.681763	1129.145020	493.339722	312.653229	1128.072266	341.759308	-145.355453	882.337219	376.273010	320.048950	870.951416	360.516876	97.343239	1030.648926	-593.906250	176.747147	852.901794	-569.320496	-24.164448
352.156799	-0.652847	933.229980	384.315247	188.176712	928.824036	483.683868	-14.573794	497.602722	528.440369	180.707657	485.794983	534.608521	-2.251416	81.652023	591.424072	156.455124	96.600151	398.656097	-55.578606	1405.156250	442.322632	245.797653	1398.629639	348.534607	102.748642	1381.484375	337.560577	128.675720	1646.485107	438.881653	-149.641190	1129.127319	493.479187	312.638153	1128.113647	341.813080	-145.269257	882.351135	376.414520	320.088409	870.979675	360.617584	97.384346	1030.670532	-593.926086	176.765808	852.908691	-569.332397	-24.148966
352.235901	-0.609237	933.246094	384.392914	188.210342	928.838745	483.685760	-14.554625	497.588501	528.518555	180.745193	485.815918	534.595154	-2.260277	81.627365	591.529480	156.527527	96.636009	398.769135	-55.554050	1405.190674	442.476807	245.821274	1398.640991	348.655212	102.770020	1381.507446	337.635223	128.652771	1646.548950	438.966980	-149.556381	1129.107666	493.628662	312.652771	1128.148926	341.848755	-145.173569	882.355164	376.554443	320.103668	871.019775	360.716675	97.420380	1030.687622	-594.018982	176.741302	852.908325	-569.405823	-24.135317
352.225891	-0.431247	933.255798	384.141846	188.669556	929.001282	483.662018	-14.507360	497.540131	528.492493	180.725143	485.857239	534.573059	-2.252810	81.611641	591.549194	156.539032	96.630341	398.873199	-55.542084	1405.204102	442.595093	245.849075	1398.677368	348.805145	102.806084	1381.518188	337.750916	128.663834	1646.566162	439.037231	-149.506348	1129.113525	493.758484	312.704651	1128.169312	341.906189	-145.088165	882.352966	376.684174	320.121552	871.051086	360.657501	97.631531	1030.783081	-594.091553	176.710098	852.881592	-569.437439	-24.129820
352.309479	-0.413021	933.280151	384.236298	188.671158	929.008179	483.702026	-14.502251	497.552765	528.526245	180.767456	485.854614	534.577881	-2.257042	81.620125	591.433044	156.424515	96.572235	398.973724	-55.515785	1405.214722	442.710815	245.866730	1398.685791	348.930756	102.852470	1381.547974	337.888611	128.695389	1646.575317	439.117676	-149.459488	1129.131592	493.899048	312.721375	1128.188354	341.965881	-144.979645	882.384705	376.820251	320.130310	871.070740	360.756500	97.649712	1030.799072	-594.150269	176.742737	852.873230	-569.453247	-24.143274
352.415192	-0.390275	933.298157	384.340881	188.745834	929.033508	483.764587	-14.488173	497.553406	528.578735	180.759705	485.822083	534.539978	-2.206997	81.586502	591.435730	156.414291	96.541344	399.085297	-55.487419	1405.230835	442.850891	245.896622	1398.708496	349.051147	102.883522	1381.548096	338.007568	128.718521	1646.600586	439.212585	-149.427353	1129.127930	494.021973	312.723419	1128.201660	342.034027	-144.880798	882.389038	376.922974	320.145874	871.080933	360.861786	97.693520	1030.820923	-594.209534	176.744385	852.875488	-569.473572	-24.120665
352.607056	-0.501841	933.319519	384.788055	188.305832	928.887085	483.837402	-14.541423	497.589996	528.658264	180.793488	485.730438	534.572266	-2.199662	81.589630	591.477661	156.449432	96.535202	399.203156	-55.469345	1405.244019	442.983002	245.919006	1398.711182	349.172089	102.916931	1381.570313	338.125305	128.733002	1646.614746	439.283936	-149.363312	1129.129761	494.160706	312.752838	1128.190430	342.097778	-144.781662	882.413147	377.034241	320.170898	871.096008	361.132202	97.530769	1030.750610	-594.237366	176.764160	852.875000	-569.444580	-24.095196
352.702393	-0.510269	933.334900	384.882538	188.285492	928.883423	483.884552	-14.530103	497.582642	528.706177	180.804642	485.735809	534.636230	-2.250336	81.621849	591.370850	156.140762	96.448502	399.317444	-55.442837	1405.243408	443.195435	245.877563	1398.723267	349.285034	102.952629	1381.572021	338.248260	128.745789	1646.632690	439.376312	-149.325897	1129.137451	494.312653	312.790558	1128.208740	342.149536	-144.686508	882.426270	377.155823	320.191437	871.100037	361.224823	97.527000	1030.755981	-594.351440	176.782913	852.873779	-569.464966	-24.081448
352.690002	-0.349989	933.348206	384.644714	188.764893	929.034485	483.889313	-14.459023	497.546478	528.782837	180.856293	485.822266	534.630188	-2.249463	81.589119	591.376709	156.142654	96.419868	399.427856	-55.419933	1405.222168	443.338684	245.896057	1398.731079	349.421356	102.968964	1381.566162	338.371216	128.758987	1646.641479	439.462585	-149.285812	1129.112427	494.445953	312.843536	1128.216187	342.221313	-144.606064	882.416382	377.273285	320.200775	871.105225	361.177582	97.746155	1030.847656	-594.442932	176.819977	852.865173	-569.507690	-24.030611
352.789001	-0.311468	933.338501	384.720337	188.791748	929.033203	483.931061	-14.436246	497.529510	528.846863	180.886169	485.801697	534.637695	-2.248328	81.566040	591.439331	156.192261	96.404526	399.545166	-55.401249	1405.226563	443.489655	245.921127	1398.735229	349.536102	103.001686	1381.567749	338.503357	128.795456	1646.634644	439.541412	-149.234756	1129.071167	494.576843	312.869934	1128.195801	342.263123	-144.524261	882.406738	377.372681	320.208496	871.108215	361.274719	97.772079	1030.843140	-594.546204	176.759048	852.851074	-569.445251	-24.084051
352.844971	-0.296916	933.358276	384.778259	188.860626	929.047791	483.952393	-14.414363	497.524536	528.824219	180.789032	485.765686	534.618286	-2.237717	81.547867	591.429199	156.161392	96.391983	399.669586	-55.403568	1405.211670	443.577759	245.993866	1398.727417	349.511414	103.149094	1381.599976	338.621307	128.813309	1646.650635	439.636475	-149.206009	1129.042603	494.702576	312.852386	1128.190430	342.336456	-144.444672	882.386230	377.482208	320.233246	871.120178	361.362244	97.810486	1030.862671	-594.640869	176.728867	852.843506	-569.357971	-24.085886
352.960571	-0.265985	933.342102	384.888214	188.843903	929.043823	484.061584	-14.432147	497.508514	528.904602	180.803741	485.764954	534.693115	-2.230422	81.532448	591.390991	156.124313	96.333679	399.772034	-55.360065	1405.194946	443.778748	245.954498	1398.735474	349.633728	103.166985	1381.602783	338.718628	128.805344	1646.661987	439.714569	-149.171539	1129.025513	494.833252	312.881073	1128.156372	342.401886	-144.381882	882.367798	377.581879	320.270081	871.113892	361.474365	97.811935	1030.852783	-594.855957	176.807602	852.836548	-569.588135	-23.985125
353.021851	-0.236249	933.349854	384.964874	188.903503	929.061890	484.081360	-14.380401	497.496704	528.322266	179.860352	485.494141	534.649109	-2.241337	81.526245	591.017151	155.810471	96.258919	399.889801	-55.383339	1405.188599	443.884125	245.941559	1398.725098	349.791229	103.278702	1381.643921	338.847412	128.817978	1646.649902	439.794708	-149.145584	1129.008423	494.949310	312.901031	1128.143799	342.483551	-144.307098	882.358093	377.696411	320.287445	871.114197	361.547577	97.850533	1030.866211	-594.914429	176.797043	852.859741	-569.380188	-24.028452
353.116638	-0.210226	933.362793	385.069092	188.877304	929.059692	484.162903	-14.362189	497.525085	528.404846	179.838333	485.485901	534.660217	-2.251110	81.526344	591.014038	155.775070	96.248154	399.984161	-55.345013	1405.202271	444.019897	245.961243	1398.722168	349.905884	103.302933	1381.660156	339.038513	128.880035	1646.582275	439.869598	-149.089035	1128.988037	495.073303	312.940033	1128.159424	342.545746	-144.240173	882.339233	377.802551	320.326630	871.111206	361.656708	97.858139	1030.872070	-595.044250	176.821671	852.885986	-569.460022	-23.947723
353.201172	-0.204888	933.359619	385.169922	188.897995	929.049805	484.218628	-14.344536	497.539032	528.419434	179.812424	485.492035	534.641785	-2.247798	81.521606	591.043640	155.804276	96.244026	400.121277	-55.338665	1405.188232	444.083618	246.044159	1398.712036	350.038055	103.332291	1381.657715	339.149933	128.922318	1646.578125	439.965302	-149.058609	1128.979004	495.183929	312.924866	1128.144043	342.643280	-144.179535	882.305847	377.919800	320.360077	871.106445	361.750824	97.874786	1030.865479	-595.212097	176.870483	852.901367	-569.650452	-23.801914
353.316589	-0.170719	933.370605	385.282043	188.940353	929.057373	484.277039	-14.336163	497.528900	528.481873	179.819016	485.478302	534.625061	-2.212116	81.486801	591.091064	155.822128	96.236160	400.221344	-55.309547	1405.184326	444.219116	246.036011	1398.691528	350.148132	103.357224	1381.670410	339.280640	128.931274	1646.574219	440.049988	-149.021027	1128.948364	495.293518	312.923645	1128.133301	342.712738	-144.100403	882.304565	378.046967	320.383850	871.093506	361.867767	97.914055	1030.875000	-595.352905	176.960724	852.929199	-569.678955	-23.750610
353.385559	-0.122294	933.388916	385.344360	188.952316	929.067810	484.331116	-14.324598	497.517975	529.055298	180.685883	485.700226	534.645874	-2.231362	81.460274	591.467468	156.113281	96.291580	400.352631	-55.300472	1405.171631	444.358490	246.074158	1398.688110	350.234222	103.300613	1381.638184	339.384460	128.934128	1646.585693	440.139954	-148.985901	1128.942505	495.424286	312.945496	1128.131836	342.794434	-144.048141	882.284729	378.173645	320.424438	871.090332	361.963654	97.943748	1030.891602	-595.535828	177.027863	852.958557	-569.766052	-23.692619
353.472351	-0.124481	933.390930	385.446655	188.969238	929.058167	484.399261	-14.322099	497.521973	529.150574	180.753601	485.676941	534.670532	-2.204937	81.433289	591.473572	156.134964	96.279251	400.487091	-55.284664	1405.183472	444.566650	246.011261	1398.683838	350.345520	103.320724	1381.645386	339.454407	128.929001	1646.616089	440.239105	-148.970322	1128.928589	495.545685	313.007477	1128.101929	342.889709	-144.013321	882.286804	378.291168	320.458893	871.083252	362.061432	97.956978	1030.887817	-595.745789	177.063873	852.987732	-569.867371	-23.658138
353.573883	-0.083722	933.383972	385.549103	188.985291	929.060608	484.420593	-14.296977	497.496277	529.178101	180.748398	485.674438	534.656799	-2.223444	81.435020	591.459778	156.128769	96.242203	400.606995	-55.260742	1405.193970	444.590576	246.101471	1398.671265	350.494904	103.323486	1381.648193	339.596619	128.979034	1646.592529	440.331940	-148.941818	1128.945923	495.632538	312.997528	1128.095825	342.966583	-143.944351	882.296570	378.406708	320.495667	871.075012	362.173218	97.979294	1030.886597	-595.922607	177.052582	853.007507	-569.943665	-23.596428
353.643402	-0.019456	933.394592	385.604187	189.020660	929.075989	484.395844	-14.246235	497.466064	529.236816	180.765381	485.642670	534.642578	-2.223452	81.422401	591.470520	156.145004	96.213432	400.732330	-55.236607	1405.211182	444.712616	246.138657	1398.650879	350.604431	103.352776	1381.656494	339.720337	128.983948	1646.605957	440.438049	-148.887970	1128.951050	495.753937	313.024689	1128.093384	343.053162	-143.899124	882.309448	378.518951	320.533966	871.073425	362.250458	98.024063	1030.900879	-596.067932	177.131927	853.059082	-570.026184	-23.556063
353.758026	-0.035222	933.390137	385.726440	189.014694	929.064575	484.458160	-14.268107	497.457184	529.277832	180.762695	485.638306	534.679565	-2.205260	81.393456	591.499207	156.158386	96.210320	400.836365	-55.245037	1405.223633	444.822205	246.129517	1398.654541	350.718292	103.364120	1381.662476	339.840607	129.015305	1646.606812	440.557709	-148.856033	1128.958740	495.851746	313.011383	1128.087280	343.157074	-143.861557	882.314148	378.642670	320.567383	871.067810	362.356354	98.019066	1030.891724	-596.194092	177.177017	853.117249	-570.079712	-23.544098
353.834625	-0.000214	933.397949	385.815155	188.998108	929.069397	484.474030	-14.235552	497.413177	529.257324	180.696655	485.603577	534.693359	-2.204222	81.371162	591.468201	156.094467	96.186172	400.967712	-55.208275	1405.223511	444.962799	246.132782	1398.648193	350.830719	103.374748	1381.669067	339.964600	129.034103	1646.613159	440.659332	-148.853363	1128.988770	495.970581	313.029236	1128.084961	343.243713	-143.814148	882.321838	378.739990	320.580383	871.064148	362.439026	98.031288	1030.897949	-596.312134	177.208191	853.151917	-570.176636	-23.496206
353.926758	0.007898	933.391663	385.906799	189.088318	929.081787	484.520813	-14.227064	497.406128	529.393188	180.805573	485.635864	534.680298	-2.202669	81.349403	591.577759	156.193039	96.197411	401.074371	-55.200043	1405.209595	445.079437	246.161377	1398.647827	350.919434	103.381721	1381.658447	340.057037	129.043030	1646.625854	440.777924	-148.840057	1128.997681	496.102234	313.053650	1128.088379	343.357056	-143.770508	882.335205	378.847534	320.600708	871.055725	362.534851	98.068405	1030.901733	-596.458557	177.239014	853.180725	-570.267090	-23.476288
354.011749	0.025714	933.401672	386.005463	189.079361	929.078857	484.562714	-14.244405	497.403168	529.415344	180.800018	485.615540	534.715454	-2.224448	81.340469	591.540649	156.191849	96.166878	401.169861	-55.170437	1405.220703	445.209564	246.179611	1398.637695	351.037750	103.396461	1381.665161	340.154907	129.075287	1646.638062	440.883606	-148.815613	1128.996582	496.205994	313.064819	1128.058472	343.451752	-143.752075	882.339294	378.947662	320.619293	871.062500	362.635254	98.079239	1030.905640	-596.609070	177.233719	853.181274	-570.382690	-23.506792
354.069550	0.041553	933.404724	386.102905	189.112198	929.098999	484.606903	-14.240514	497.403412	529.521484	180.864243	485.623993	534.692749	-2.200455	81.332680	591.592407	156.252533	96.109489	401.286316	-55.151115	1405.225098	445.334412	246.216843	1398.640503	351.133362	103.399544	1381.665771	340.266113	129.100281	1646.625000	440.988312	-148.809570	1129.011353	496.321289	313.096649	1128.070557	343.566681	-143.729355	882.348022	379.054352	320.626251	871.054749	362.724976	98.093788	1030.918579	-596.748535	177.252258	853.219177	-570.507751	-23.493332
354.149689	0.023781	933.424011	386.209015	189.100449	929.106140	484.682678	-14.249234	497.419922	529.525635	180.825104	485.594086	534.726868	-2.218472	81.349670	591.586792	156.267853	96.095932	401.389832	-55.135918	1405.249268	445.460175	246.226166	1398.628418	351.258118	103.436508	1381.663696	340.377960	129.147690	1646.630127	441.082092	-148.829041	1129.037598	496.441223	313.084534	1128.055298	343.672150	-143.703552	882.360291	379.146759	320.622101	871.056519	362.822021	98.085648	1030.931763	-596.943054	177.249680	853.240601	-570.642700	-23.483215
354.224396	0.032886	933.433533	386.322449	189.126831	929.107178	484.694000	-14.235874	497.431152	529.603455	180.885208	485.581543	534.698792	-2.214068	81.345383	591.647705	156.304169	96.086426	401.487335	-55.102303	1405.259521	445.570068	246.249222	1398.637085	351.358002	103.451775	1381.682861	340.487946	129.165771	1646.623291	441.186401	-148.825027	1129.041260	496.531219	313.068420	1128.041626	343.786041	-143.688461	882.375793	379.173828	320.648132	871.087097	362.918854	98.108597	1030.937134	-597.099670	177.209122	853.234802	-570.792175	-23.487368
354.287201	0.072282	933.458618	386.418182	189.157272	929.120789	484.749573	-14.214395	497.444641	529.629883	180.869537	485.568634	534.726929	-2.207515	81.334824	591.644897	156.294052	96.029900	401.608398	-55.100090	1405.268433	445.682343	246.245239	1398.631714	351.465424	103.479820	1381.708374	340.597046	129.189804	1646.613892	441.291809	-148.830246	1129.070068	496.633270	313.086212	1128.042847	343.912872	-143.683838	882.394531	379.255676	320.643066	871.101379	363.002716	98.150223	1030.956543	-597.275085	177.171219	853.252930	-570.906006	-23.506462
354.393280	0.086427	933.470093	386.572235	189.123657	929.122742	484.801178	-14.217438	497.410675	529.671265	180.878128	485.543365	534.753296	-2.218912	81.384117	591.704834	156.363174	96.025764	401.700958	-55.049118	1405.269165	445.792328	246.286636	1398.645508	351.724854	103.348335	1381.697998	340.700012	129.218430	1646.614014	441.379456	-148.827133	1129.071289	496.748169	313.071075	1128.037354	343.996307	-143.682907	882.419983	379.368073	320.644287	871.107361	363.123810	98.149773	1030.962280	-597.386963	177.201050	853.259399	-571.017212	-23.483133
354.472656	0.090120	933.482666	386.700409	189.121582	929.132202	484.825012	-14.192619	497.443756	529.792542	180.949448	485.565155	534.764954	-2.202112	81.365837	591.738464	156.399078	96.009735	401.842255	-55.069363	1405.285156	445.949890	246.252319	1398.655396	351.721771	103.517555	1381.724854	340.791321	129.228455	1646.613770	441.477905	-148.849014	1129.085327	496.868622	313.092590	1128.078979	344.095886	-143.707275	882.434509	379.475952	320.653656	871.139404	363.229340	98.153938	1030.973267	-597.553528	177.141907	853.275635	-571.140320	-23.522520
354.557892	0.113784	933.493591	386.818451	189.132813	929.120483	484.852539	-14.195872	497.394958	529.872498	180.978867	485.590485	534.723145	-2.182877	81.346153	591.735168	156.386215	96.005241	401.936188	-55.021229	1405.284180	446.047180	246.303299	1398.695435	351.963562	103.405487	1381.726196	340.894073	129.251602	1646.628540	441.576813	-148.851105	1129.097900	497.006073	313.091187	1128.121826	344.183105	-143.714920	882.439148	379.664429	320.643707	871.108887	363.334198	98.184273	1030.972656	-597.725098	177.085403	853.249634	-571.248596	-23.545237
354.642853	0.147101	933.497192	386.945892	189.171402	929.139648	484.842072	-14.183599	497.380157	529.898743	180.929855	485.561249	534.761475	-2.180850	81.329521	591.779358	156.397888	95.979782	402.021820	-55.006500	1405.279297	446.187744	246.316040	1398.715210	352.094879	103.427773	1381.731567	341.035339	129.320023	1646.588135	441.664185	-148.842636	1129.083130	497.151215	313.105377	1128.130737	344.268585	-143.751663	882.450623	379.777191	320.659546	871.133423	363.439087	98.213806	1030.984131	-597.908569	177.062622	853.244446	-571.401306	-23.536608
354.755676	0.191231	933.510803	387.086792	189.182053	929.125061	484.866058	-14.202439	497.387146	529.982727	180.947327	485.536560	534.778015	-2.189437	81.326653	591.788635	156.404800	95.976974	402.110840	-54.995628	1405.304199	446.307190	246.337540	1398.744263	352.215393	103.452690	1381.727417	341.119629	129.326584	1646.614624	441.751038	-148.848206	1129.103760	497.262421	313.108002	1128.148438	344.387207	-143.759186	882.471252	379.869568	320.669037	871.159302	363.566589	98.257645	1030.983154	-598.088318	176.969055	853.208740	-571.505188	-23.596806
354.826599	0.218652	933.509033	387.215027	189.238892	929.141663	484.870972	-14.191870	497.341827	530.087524	180.962799	485.542267	534.776550	-2.160727	81.323799	591.827393	156.447067	95.947601	402.187897	-54.949860	1405.290405	446.426270	246.335800	1398.754761	352.341431	103.488892	1381.733032	341.228455	129.363205	1646.613770	441.832550	-148.848404	1129.107178	497.376984	313.099030	1128.142700	344.476501	-143.788345	882.465149	379.979462	320.686584	871.186768	363.662048	98.292465	1030.990479	-598.230652	176.955185	853.191528	-571.650635	-23.595531
354.898407	0.264367	933.521057	387.311768	189.254608	929.125183	484.863190	-14.149245	497.334625	530.180176	180.971069	485.516510	534.762451	-2.163271	81.312126	591.834778	156.403900	95.919174	402.263489	-54.932911	1405.316406	446.573486	246.353027	1398.775635	352.442169	103.511955	1381.750000	341.279999	129.339417	1646.661255	441.914124	-148.844315	1129.118408	497.505920	313.109528	1128.162476	344.584106	-143.809494	882.471619	380.091400	320.690582	871.195374	363.756439	98.338028	1030.988525	-598.377197	176.915070	853.186035	-571.757446	-23.603512
354.989471	0.269391	933.533997	387.436951	189.267014	929.118713	484.909088	-14.168957	497.320526	530.260376	180.956070	485.530060	534.764038	-2.158245	81.319580	591.858276	156.407364	95.902679	402.320404	-54.928200	1405.296387	446.694733	246.335861	1398.804077	352.610840	103.631332	1381.776123	341.371216	129.340683	1646.677734	441.974670	-148.885132	1129.136841	497.632599	313.132843	1128.138672	344.678589	-143.847733	882.485168	380.213074	320.718933	871.217957	363.865723	98.357986	1030.991455	-598.516602	176.890244	853.184143	-571.841492	-23.638029
355.104034	0.311479	933.526184	387.557312	189.279190	929.123474	484.970612	-14.157150	497.323914	530.367981	180.989395	485.526611	534.809265	-2.165394	81.298286	591.882996	156.412292	95.895302	402.438477	-54.915939	1405.295044	446.859192	246.323517	1398.805176	352.588409	103.795891	1381.791626	341.516235	129.386795	1646.645508	442.058411	-148.914246	1129.160400	497.768036	313.135345	1128.160400	344.766449	-143.878723	882.484863	380.302887	320.736938	871.235962	363.964996	98.382355	1030.988647	-598.667358	176.848099	853.159119	-571.944641	-23.669054
355.173126	0.334409	933.548218	387.652100	189.308029	929.118530	485.028961	-14.162598	497.315277	530.451782	180.961090	485.510345	534.821716	-2.168720	81.300621	591.891724	156.399551	95.863762	402.479248	-54.901470	1405.307617	446.998505	246.315781	1398.820923	352.671295	103.839500	1381.806519	341.534912	129.376831	1646.713623	442.099365	-148.927933	1129.187622	497.899780	313.136688	1128.170898	344.834717	-143.926895	882.505737	380.418884	320.759979	871.263611	364.060791	98.420990	1030.997803	-598.823242	176.784683	853.166565	-572.050903	-23.679493
355.350311	0.164238	933.567017	388.130676	188.806717	928.959290	485.213409	-14.231386	497.364716	529.841492	179.938156	485.191711	534.885132	-2.179494	81.320396	591.477722	156.035049	95.790840	402.563965	-54.883106	1405.302734	447.135651	246.320862	1398.821777	352.759186	103.871269	1381.807007	341.616821	129.373154	1646.735840	442.146942	-148.932480	1129.197876	498.036835	313.140717	1128.164063	344.908081	-143.983215	882.504822	380.530334	320.791107	871.279480	364.328064	98.207718	1030.918579	-598.961670	176.797409	853.177673	-572.156250	-23.692465
355.346161	0.376997	933.572144	387.916046	189.272079	929.122681	485.183624	-14.134942	497.320282	529.920715	179.944992	485.244598	534.832764	-2.175962	81.267174	591.517578	156.038483	95.777428	402.610565	-54.837708	1405.322266	447.271240	246.357452	1398.824707	352.867004	103.900711	1381.797852	341.705078	129.399307	1646.746216	442.177979	-148.959137	1129.222778	498.176025	313.160706	1128.181641	344.986603	-144.025696	882.519714	380.636871	320.801758	871.302002	364.280243	98.439598	1031.011353	-599.123291	176.686203	853.164917	-572.251526	-23.725174
355.433136	0.387737	933.579956	388.016205	189.301819	929.131531	485.295471	-14.174312	497.339630	529.976746	179.938156	485.252258	534.849670	-2.178870	81.270332	591.511414	156.055481	95.784859	402.686768	-54.800068	1405.347168	447.415894	246.374908	1398.843384	352.870453	103.834435	1381.781372	341.783478	129.414474	1646.757813	442.215637	-148.980804	1129.251953	498.298889	313.153778	1128.188354	345.056183	-144.087402	882.545715	380.746185	320.824371	871.334839	364.383453	98.457779	1031.020386	-599.294067	176.664078	853.168701	-572.385925	-23.753942
355.539703	0.431456	933.552795	388.157806	189.310059	929.142700	485.332275	-14.126832	497.313599	530.612488	180.822037	485.412964	534.839783	-2.197709	81.249023	591.849182	156.294205	95.773361	402.724518	-54.767567	1405.345703	447.572449	246.402618	1398.849854	352.952881	103.887779	1381.771729	341.867249	129.414078	1646.756348	442.257874	-149.000565	1129.292603	498.478119	313.166565	1128.222900	345.128998	-144.124008	882.565247	380.871613	320.752289	871.388916	364.493622	98.467987	1031.011963	-599.414856	176.652481	853.169067	-572.486938	-23.782354
355.621033	0.466682	933.568359	388.286987	189.350082	929.160461	485.392609	-14.073288	497.287933	530.699768	180.851196	485.423706	534.853577	-2.174544	81.218445	591.869812	156.337677	95.774574	402.797333	-54.750389	1405.350586	447.703217	246.408112	1398.845703	353.059387	103.936516	1381.773071	341.947632	129.419876	1646.752808	442.310577	-149.002914	1129.303955	498.595917	313.143463	1128.191895	345.210297	-144.165421	882.580566	380.958221	320.886932	871.353149	364.604370	98.505264	1031.029053	-599.541382	176.603287	853.177917	-572.583496	-23.779190
355.710419	0.442715	933.575745	388.412628	189.347992	929.150024	485.457642	-14.075348	497.285767	530.713440	180.805710	485.402039	534.879150	-2.207209	81.182289	591.832031	156.290329	95.755989	402.851379	-54.730343	1405.353882	447.835663	246.406952	1398.828491	353.156464	103.952454	1381.768799	342.037048	129.462814	1646.754639	442.359589	-149.051315	1129.329224	498.750824	313.144104	1128.216431	345.285156	-144.217255	882.592285	381.075836	320.919312	871.358276	364.714417	98.502235	1031.027344	-599.680420	176.598282	853.231934	-572.671875	-23.821693
355.809723	0.461065	933.575806	388.538086	189.382065	929.167358	485.515869	-14.066994	497.279846	530.724243	180.792847	485.377808	534.903198	-2.201990	81.165489	591.847839	156.310471	95.738037	402.892456	-54.734146	1405.368530	447.951965	246.411667	1398.811646	353.318542	104.085831	1381.803101	342.107178	129.490082	1646.751587	442.392365	-149.078476	1129.348389	498.894531	313.126892	1128.196289	345.357788	-144.271484	882.613403	381.200714	320.975128	871.364502	364.831604	98.519203	1031.036743	-599.814392	176.555115	853.236023	-572.763794	-23.871925
355.892487	0.445226	933.582275	388.664520	189.395248	929.178223	485.544067	-14.037237	497.248444	530.825623	180.824982	485.384583	534.901184	-2.207556	81.138229	591.893982	156.342422	95.743401	402.952393	-54.710205	1405.371094	448.090027	246.429779	1398.817749	353.359375	104.005867	1381.760986	342.167053	129.505829	1646.768066	442.432190	-149.133804	1129.392212	499.012024	313.094513	1128.182373	345.406586	-144.291351	882.628113	381.333008	321.024414	871.360657	364.933197	98.517235	1031.045288	-599.985779	176.541840	853.265686	-572.921692	-23.868366
355.980316	0.457429	933.597473	388.780823	189.437241	929.202576	485.616302	-14.063075	497.239685	530.832947	180.792572	485.367004	534.917114	-2.214552	81.131287	591.842285	156.299927	95.746254	403.017517	-54.697754	1405.392212	448.238922	246.430267	1398.827881	353.447906	104.017479	1381.762573	342.245300	129.560471	1646.764893	442.473633	-149.140686	1129.399780	499.159424	313.119293	1128.177856	345.451508	-144.320755	882.642029	381.467010	321.047638	871.351563	365.025146	98.541771	1031.064331	-600.121338	176.561096	853.311096	-573.022156	-23.886686
356.085815	0.468424	933.605591	388.891876	189.453140	929.221497	485.635468	-14.052997	497.230225	530.894836	180.867310	485.386505	534.905151	-2.189986	81.098412	591.889221	156.346085	95.758896	403.056885	-54.662903	1405.413818	448.340546	246.433884	1398.823242	353.561981	104.050728	1381.780029	342.315643	129.586853	1646.765991	442.501495	-149.163437	1129.429443	499.286865	313.076019	1128.202759	345.505066	-144.351288	882.659180	381.601288	321.089844	871.359375	365.140503	98.548431	1031.078613	-600.284241	176.526901	853.322449	-573.149109	-23.942841
356.177399	0.489929	933.608948	389.003906	189.440430	929.222168	485.659576	-14.033739	497.212372	530.952698	180.852325	485.373413	534.876892	-2.182495	81.107811	591.878601	156.315216	95.747536	403.114990	-54.687927	1405.411621	448.433319	246.410202	1398.827515	353.718231	104.165154	1381.815796	342.393250	129.615829	1646.757324	442.548004	-149.212067	1129.468628	499.409027	313.071930	1128.197144	345.563202	-144.372086	882.671875	381.692169	321.164307	871.409180	365.240356	98.556007	1031.080444	-600.396423	176.540009	853.366150	-573.251831	-23.944399
356.268921	0.516046	933.610596	389.110413	189.501068	929.246582	485.714020	-14.014292	497.217377	530.933105	180.769547	485.359344	534.926636	-2.195194	81.105530	591.837341	156.277115	95.697968	403.189575	-54.651756	1405.437012	448.577576	246.418060	1398.846558	353.767609	104.063606	1381.777710	342.462219	129.685120	1646.758057	442.575165	-149.230560	1129.475098	499.547913	313.038544	1128.213745	345.585754	-144.381149	882.689697	381.828552	321.186951	871.436157	365.347260	98.585968	1031.094482	-600.546021	176.490601	853.380188	-573.357239	-23.996845
356.351929	0.530637	933.633728	389.212250	189.515503	929.258667	485.724426	-13.983662	497.183929	531.040527	180.812286	485.372253	534.914978	-2.176342	81.075630	591.866211	156.283005	95.684860	403.244568	-54.641945	1405.436279	448.695007	246.421432	1398.860718	353.859436	104.096817	1381.782593	342.533112	129.728104	1646.764526	442.622223	-149.233627	1129.485229	499.702576	313.061646	1128.229492	345.624542	-144.394379	882.700928	382.125336	321.232788	871.381165	365.446411	98.605888	1031.112427	-600.688049	176.496399	853.384033	-573.490295	-24.015888
356.441895	0.533749	933.653503	389.312866	189.536682	929.280273	485.833740	-14.009113	497.193878	531.156982	180.887207	485.388672	534.977112	-2.190816	81.082726	591.902039	156.317276	95.692177	403.307678	-54.647430	1405.448364	448.813202	246.414032	1398.866089	353.968048	104.100891	1381.786011	342.596741	129.778778	1646.767334	442.667053	-149.257355	1129.499512	499.853149	313.098328	1128.251587	345.665741	-144.405075	882.728088	382.304810	321.283966	871.382385	365.546997	98.616219	1031.133545	-600.842590	176.462616	853.391296	-573.607544	-24.045595
356.623749	0.392561	933.669739	389.768036	189.076935	929.150940	485.908905	-14.061766	497.210419	531.212830	180.878387	485.326080	534.983154	-2.188265	81.087440	591.908813	156.333908	95.707115	403.385834	-54.657940	1405.473389	448.938232	246.405045	1398.897339	354.060211	104.103645	1381.800293	342.655457	129.815201	1646.765381	442.691437	-149.269165	1129.498169	499.996216	313.098755	1128.289673	345.693756	-144.396408	882.739319	382.501495	321.336914	871.394775	365.815247	98.417999	1031.069580	-600.974548	176.480591	853.424561	-573.743225	-24.044687
356.720825	0.399863	933.682007	389.879517	189.066803	929.164551	485.974182	-14.054249	497.252380	531.264099	180.844498	485.298981	535.013489	-2.197531	81.090256	591.869385	156.301971	95.677330	403.431610	-54.662628	1405.494629	449.081543	246.345108	1398.923218	354.153198	104.107658	1381.828857	342.723724	129.853745	1646.768799	442.740936	-149.269608	1129.534668	500.154877	313.097595	1128.312134	345.710480	-144.391785	882.764099	382.686127	321.373871	871.421082	365.926849	98.415489	1031.083130	-601.123169	176.489655	853.444397	-573.866516	-24.099277
356.799896	0.424615	933.699341	389.987671	189.088882	929.162781	485.995636	-14.024891	497.232849	531.340149	180.887985	485.336426	534.992188	-2.186210	81.081436	591.895447	156.323044	95.677444	403.499512	-54.669235	1405.515991	449.173401	246.346207	1398.925903	354.229034	104.091644	1381.838867	342.774109	129.868469	1646.767822	442.778778	-149.274796	1129.557861	500.294464	313.135712	1128.354492	345.731537	-144.374588	882.785706	382.870270	321.408844	871.434143	366.017578	98.450668	1031.090210	-601.244080	176.388443	853.438721	-573.999878	-24.112183
356.758545	0.612096	933.710083	389.700745	189.609741	929.341125	486.000641	-13.956332	497.204041	531.411926	180.901245	485.411560	534.990295	-2.197016	81.078140	591.920715	156.295364	95.646538	403.562592	-54.663780	1405.521484	449.270355	246.335098	1398.948853	354.314148	104.078796	1381.845703	342.885437	129.944962	1646.719971	442.819305	-149.272964	1129.556030	500.445007	313.111237	1128.347900	345.770081	-144.365570	882.788818	383.052948	321.429382	871.418762	365.918915	98.689148	1031.193848	-601.360718	176.404175	853.458618	-574.114502	-24.135490
356.854279	0.666533	933.709412	389.786591	189.628784	929.352722	486.017853	-13.940583	497.197876	531.460693	180.866379	485.371643	534.989258	-2.182712	81.062119	591.913696	156.270676	95.641830	403.632507	-54.674122	1405.528076	449.352539	246.305710	1398.956177	354.382507	104.106606	1381.863159	342.939880	129.975815	1646.731689	442.861572	-149.265640	1129.563843	500.600433	313.106445	1128.379639	345.782532	-144.332947	882.818604	383.244781	321.436340	871.422852	366.001556	98.721123	1031.198853	-601.445129	176.355087	853.452698	-574.221619	-24.151482
356.934143	0.663570	933.710815	389.909119	189.661255	929.354187	486.061371	-13.940628	497.194733	531.541138	180.893387	485.385406	534.985352	-2.180860	81.057327	591.971313	156.329681	95.638321	403.701630	-54.672951	1405.528442	449.446930	246.287811	1398.965942	354.463806	104.102798	1381.856934	342.949371	129.962692	1646.762329	442.911774	-149.263245	1129.560547	500.743347	313.100311	1128.420166	345.803833	-144.306671	882.817932	383.438568	321.456146	871.415771	366.096283	98.737946	1031.199707	-601.524597	176.352325	853.453003	-574.304932	-24.146225
357.031708	0.712733	933.701721	390.029694	189.635468	929.345764	486.073792	-13.907928	497.164215	531.603088	180.919739	485.381622	534.991333	-2.165039	81.031410	592.015625	156.348709	95.639122	403.753204	-54.679646	1405.518677	449.532288	246.288376	1398.988647	354.521820	104.114059	1381.860718	342.997375	129.983109	1646.760986	442.963348	-149.270798	1129.537598	500.893860	313.086853	1128.431274	345.829407	-144.275757	882.808655	383.639496	321.472748	871.412231	366.190460	98.754181	1031.189697	-601.623291	176.288116	853.440674	-574.377930	-24.151726
357.084869	0.725066	933.705750	390.109344	189.645065	929.356262	486.094330	-13.865053	497.130371	531.656067	180.918015	485.369019	534.983521	-2.165039	81.014267	592.002686	156.343643	95.640511	403.793457	-54.634422	1405.499634	449.595062	246.317337	1398.987061	354.737152	103.989326	1381.849243	343.062439	130.006180	1646.763428	443.013092	-149.258194	1129.517212	501.047150	313.083069	1128.449829	345.858582	-144.243668	882.794739	383.850067	321.486115	871.419922	366.274109	98.759811	1031.198364	-601.716309	176.242981	853.435364	-574.460815	-24.181957
357.188477	0.735317	933.694946	390.221161	189.644073	929.340942	486.211395	-13.943571	497.150360	531.676270	180.898285	485.320801	535.037109	-2.190315	81.001656	592.266052	156.824860	95.823288	403.828400	-54.636444	1405.492920	449.664215	246.319000	1399.003662	354.806152	103.996674	1381.825195	343.107758	130.014191	1646.763794	443.054230	-149.259872	1129.477783	501.192596	313.071808	1128.470825	345.878937	-144.197433	882.772644	384.055511	321.507599	871.409058	366.371887	98.769066	1031.184448	-601.775085	176.213715	853.447510	-574.515991	-24.187614
357.284271	0.756825	933.690125	390.329926	189.648193	929.338135	486.233765	-13.900876	497.125275	531.745605	180.910721	485.305664	535.055359	-2.195596	80.980843	592.326477	156.843475	95.831963	403.904510	-54.655376	1405.495483	449.774841	246.298904	1398.994385	354.719604	104.135757	1381.832642	343.217896	130.063705	1646.719727	443.075958	-149.236572	1129.475342	501.334564	313.045013	1128.481934	345.902191	-144.144089	882.744324	384.262909	321.537323	871.386780	366.460022	98.784111	1031.179565	-601.841797	176.254013	853.469666	-574.570679	-24.170170
357.363342	0.767691	933.688599	390.469391	189.614899	929.333740	486.273682	-13.916590	497.108948	531.784485	180.922348	485.307709	535.060059	-2.190101	80.980965	592.036438	156.351761	95.557030	403.937500	-54.649727	1405.482910	449.861237	246.284363	1399.025879	354.771698	104.158432	1381.828735	343.268127	130.055115	1646.716797	443.104980	-149.241516	1129.463867	501.464447	313.029785	1128.481079	345.937622	-144.101196	882.741821	384.461029	321.567108	871.392822	366.558655	98.779442	1031.175537	-601.923096	176.216293	853.476135	-574.640259	-24.206966
357.460419	0.823817	933.676514	390.552765	189.642853	929.338074	486.346466	-13.932881	497.133881	531.831482	180.901566	485.291870	535.092102	-2.209630	80.962402	592.274597	156.731049	95.738441	403.985779	-54.665657	1405.475708	449.913574	246.259628	1399.002075	354.905548	104.269913	1381.858276	343.291443	130.019562	1646.751465	443.136505	-149.249222	1129.470215	501.605133	313.045105	1128.514526	345.984192	-144.053833	882.719360	384.641174	321.574646	871.384033	366.636658	98.814926	1031.171021	-601.950378	176.222839	853.488953	-574.697205	-24.214514
357.524292	0.829540	933.688843	390.635712	189.635193	929.351868	486.372406	-13.912348	497.119049	531.917908	180.954834	485.283752	535.083069	-2.205536	80.956955	592.026978	156.341843	95.516342	404.029694	-54.641018	1405.478149	450.012177	246.295898	1399.005615	354.904724	104.208862	1381.838745	343.374207	130.034485	1646.731201	443.133636	-149.226929	1129.464478	501.736267	313.015411	1128.521118	345.997009	-143.974838	882.710815	384.839478	321.603912	871.371948	366.715393	98.813271	1031.184570	-602.028992	176.175522	853.493958	-574.728333	-24.239183
357.594452	0.886721	933.680359	390.730011	189.649490	929.351318	486.456543	-13.945245	497.120483	531.953308	180.964706	485.275757	535.116028	-2.202501	80.950508	592.001770	156.317169	95.484375	404.066833	-54.603081	1405.474609	450.104645	246.305786	1399.017578	354.972534	104.207123	1381.824463	343.421082	130.040833	1646.740723	443.151154	-149.194534	1129.454224	501.870880	312.995056	1128.520630	346.039246	-143.908707	882.700439	385.025482	321.617279	871.353455	366.794464	98.847130	1031.179810	-602.091309	176.194183	853.508423	-574.794250	-24.230795
357.668182	0.908024	933.678223	390.827576	189.720490	929.367432	486.480652	-13.919718	497.121674	532.040833	180.991440	485.287048	535.146912	-2.209005	80.923378	592.081787	156.344131	95.472893	404.100769	-54.614391	1405.485962	450.188507	246.321213	1399.020264	355.020874	104.257965	1381.844238	343.408295	129.989395	1646.797119	443.160400	-149.173615	1129.471313	502.004333	313.019562	1128.555420	346.087433	-143.832520	882.707458	385.217560	321.607758	871.343445	366.882202	98.883270	1031.187256	-602.157959	176.164261	853.514954	-574.856140	-24.252274
357.701111	0.905317	933.702820	390.908844	189.686661	929.373962	486.535278	-13.935851	497.127533	532.047974	180.947174	485.277191	535.144470	-2.214213	80.917389	592.076050	156.340561	95.493523	404.114441	-54.583305	1405.501343	450.248413	246.341476	1399.018188	355.223328	104.135132	1381.832520	343.506195	130.031342	1646.755493	443.165405	-149.125092	1129.460938	502.131775	312.986511	1128.561768	346.128265	-143.767227	882.692627	385.400696	321.624725	871.316162	366.951416	98.874901	1031.203369	-602.234009	176.166229	853.526672	-574.913635	-24.265877
357.770508	0.939959	933.692871	390.976898	189.706940	929.388489	486.575653	-13.944821	497.106995	532.108887	180.934677	485.246185	535.181152	-2.220161	80.902771	592.037964	156.316956	95.433174	404.173462	-54.584404	1405.515015	450.347260	246.312653	1399.038940	355.126923	104.276405	1381.828125	343.491180	129.962967	1646.805176	443.191437	-149.105789	1129.454102	502.251587	312.997040	1128.577393	346.173431	-143.689026	882.679993	385.562378	321.602448	871.314758	367.022461	98.889252	1031.206299	-602.305420	176.135651	853.565247	-574.954163	-24.288137
357.847443	0.941696	933.685303	391.086334	189.691040	929.382263	486.613129	-13.952539	497.091522	531.571289	180.033676	485.011597	535.175110	-2.218438	80.889679	591.697571	156.041656	95.387794	404.210449	-54.578899	1405.513794	450.411926	246.319382	1399.045288	355.174225	104.278008	1381.816162	343.528198	129.967667	1646.815796	443.221893	-149.100967	1129.462646	502.377991	312.972504	1128.586182	346.219604	-143.611435	882.668457	385.725616	321.591309	871.312195	367.093109	98.886971	1031.197632	-602.393066	176.115280	853.562561	-575.004822	-24.354298
357.902405	0.944998	933.696167	391.195313	189.690842	929.387329	486.626038	-13.934920	497.088806	531.556213	179.973938	484.987396	535.142639	-2.200645	80.882385	591.676636	156.023422	95.372620	404.199921	-54.565308	1405.514282	450.443359	246.323303	1399.053101	355.392029	104.250641	1381.828857	343.577087	129.963745	1646.854370	443.232513	-149.050476	1129.466187	502.479889	312.961090	1128.576538	346.257111	-143.511795	882.665222	385.865723	321.575378	871.300110	367.168884	98.894844	1031.204834	-602.450745	176.077866	853.579407	-575.059082	-24.368317
357.960815	0.955367	933.690735	391.320129	189.687180	929.395752	486.644531	-13.934399	497.115570	532.205200	180.956879	485.217651	535.148254	-2.205274	80.876381	592.114746	156.406799	95.442543	404.263275	-54.565048	1405.533203	450.499969	246.332993	1399.037109	355.333221	104.159866	1381.784180	343.658386	129.979492	1646.862793	443.260529	-149.050186	1129.461060	502.598297	312.941681	1128.584839	346.314392	-143.435120	882.656311	386.037872	321.576141	871.282043	367.260620	98.893776	1031.206543	-602.525085	176.083954	853.603271	-575.110168	-24.376034
358.018158	0.964451	933.720398	391.406189	189.669968	929.397827	486.686371	-13.915415	497.091553	532.225891	180.962158	485.230927	535.170227	-2.209577	80.867638	592.053345	156.373825	95.408104	404.331146	-54.575111	1405.554199	450.609161	246.291595	1399.055176	355.148682	104.298225	1381.765259	343.712891	130.000259	1646.920166	443.288177	-149.030441	1129.463989	502.701233	312.931335	1128.582031	346.346008	-143.335052	882.663330	386.185638	321.579132	871.299866	367.328857	98.906471	1031.221558	-602.608398	176.080078	853.610413	-575.170959	-24.397547
358.097015	0.974212	933.718384	391.536621	189.684998	929.426636	486.714447	-13.929708	497.099670	532.268433	180.996246	485.200470	535.168213	-2.203593	80.874245	592.032043	156.379364	95.391327	404.366913	-54.551498	1405.585938	450.635925	246.306625	1399.061646	355.176605	104.188972	1381.723267	343.777710	129.996933	1646.991211	443.323395	-149.008484	1129.484253	502.821594	312.947693	1128.596069	346.405334	-143.224136	882.680542	386.339966	321.572571	871.281494	367.420929	98.906715	1031.234497	-602.684082	176.087204	853.635803	-575.227539	-24.426481
358.173279	0.997798	933.740234	391.642609	189.676483	929.443909	486.768433	-13.943935	497.099548	532.289429	181.033859	485.209412	535.191467	-2.199327	80.875656	592.091675	156.445740	95.394012	404.492432	-54.560345	1405.633179	450.715149	246.262405	1399.065674	354.887543	104.349068	1381.671875	343.882477	129.967026	1647.048462	443.356201	-148.996490	1129.489258	502.924225	312.922913	1128.583496	346.450134	-143.122101	882.700928	386.469269	321.576019	871.264465	367.505524	98.919579	1031.253418	-602.757324	176.025101	853.631104	-575.309021	-24.427008
358.199951	0.996996	933.757080	391.728455	189.665237	929.471313	486.761353	-13.921035	497.102264	532.322998	181.090515	485.216705	535.184448	-2.212960	80.866325	592.056702	156.434158	95.388763	404.592621	-54.538506	1405.716064	450.752045	246.267334	1399.051636	354.660675	104.401337	1381.574219	343.983063	129.846939	1647.081177	443.399719	-148.964401	1129.536133	503.005341	312.901489	1128.578857	346.493103	-143.035843	882.768127	386.604645	321.549988	871.233826	367.566620	98.909668	1031.276001	-602.836304	176.059494	853.634094	-575.418396	-24.428436
358.294952	0.970838	933.796448	391.854706	189.663589	929.505920	486.786346	-13.921905	497.093475	532.324341	181.092621	485.221680	535.156494	-2.190613	80.830254	592.090759	156.441696	95.375031	404.698822	-54.500259	1405.772827	450.715912	246.277176	1399.071045	354.431915	104.428932	1381.478027	344.150177	129.797363	1647.129150	443.438416	-148.895828	1129.600586	503.069244	312.938538	1128.582031	346.537628	-142.960464	882.848206	386.758270	321.503113	871.199829	367.658020	98.902382	1031.311279	-602.920166	176.063644	853.645386	-575.479675	-24.462065
358.381836	0.987414	933.792908	391.969604	189.679611	929.543030	486.879974	-13.961471	497.101044	532.351685	181.132156	485.191467	535.179321	-2.187077	80.851349	592.079895	156.486969	95.387306	404.799164	-54.474876	1405.856323	450.622589	246.293121	1399.068481	354.189636	104.420815	1381.423340	344.395386	129.868134	1647.175659	443.507568	-148.816086	1129.667725	503.083130	312.937622	1128.591675	346.572815	-142.894440	882.940979	386.895294	321.447266	871.161743	367.742218	98.901306	1031.327515	-603.012268	176.001587	853.630981	-575.572266	-24.466896
358.487885	1.004695	933.823914	392.086151	189.652893	929.548706	486.927002	-13.960987	497.092804	532.377441	181.135910	485.179504	535.203674	-2.189475	80.833961	592.050171	156.459213	95.349945	404.878662	-54.483322	1405.895874	450.471863	246.294769	1399.104248	354.081299	104.503288	1381.438110	344.629242	129.738358	1647.213379	443.596893	-148.753281	1129.730347	503.088806	312.952423	1128.618530	346.582153	-142.840103	883.028137	387.058319	321.373993	871.134644	367.833374	98.914772	1031.343628	-603.081726	176.008804	853.642822	-575.652039	-24.483183
358.591888	0.977019	933.844238	392.177582	189.643677	929.582031	486.991486	-13.970285	497.124176	532.399414	181.170670	485.170166	535.233582	-2.203041	80.847511	592.065857	156.453918	95.326591	404.940948	-54.500774	1405.942017	450.285248	246.287659	1399.125366	353.945587	104.435806	1381.452393	344.993378	129.857635	1647.277710	443.687256	-148.649033	1129.742554	503.088989	313.055359	1128.694214	346.605164	-142.783203	883.093323	387.233063	321.266998	871.106873	367.928802	98.888985	1031.370605	-603.172241	175.982132	853.622070	-575.722961	-24.536432
358.756958	1.003412	933.870483	392.285400	189.627426	929.602661	487.052155	-13.982579	497.101166	532.401550	181.152390	485.147583	535.244446	-2.208967	80.822487	592.033813	156.445358	95.285370	404.976685	-54.536350	1405.954712	450.082123	246.289963	1399.185669	353.782104	104.250641	1381.406982	345.308228	129.784164	1647.317627	443.809998	-148.590622	1129.759766	503.026642	313.083130	1128.800415	346.635315	-142.739090	883.128235	387.390625	321.179840	871.125488	368.035889	98.900734	1031.391602	-603.204773	175.945328	853.639282	-575.768616	-24.499165
358.865143	1.004082	933.889832	392.366821	189.637650	929.622253	487.097076	-13.943301	497.103577	532.496826	181.214966	485.123932	535.234192	-2.205007	80.828194	592.119202	156.552399	95.317665	404.988892	-54.615021	1405.925171	449.884460	246.264206	1399.262451	353.698761	104.137985	1381.415894	345.815063	130.002884	1647.241455	443.918396	-148.536102	1129.706177	502.914063	313.126740	1128.930298	346.647583	-142.678925	883.111206	387.581787	321.092224	871.138794	368.124054	98.906006	1031.410522	-603.266357	175.918854	853.628845	-575.845703	-24.496342
358.971863	0.985128	933.918274	392.440918	189.601364	929.666138	487.158844	-13.918128	497.092438	532.478271	181.147263	485.104584	535.253723	-2.197196	80.816658	592.109375	156.533707	95.287155	404.938354	-54.728401	1405.891235	449.638275	246.185760	1399.376709	353.650360	103.999939	1381.443115	346.221771	130.108154	1647.280762	444.039764	-148.508316	1129.633057	502.776733	313.177185	1129.097656	346.679199	-142.626053	883.053040	387.735138	321.004700	871.178223	368.207245	98.870529	1031.446411	-603.313171	175.892136	853.623413	-575.898254	-24.478096
359.151123	0.986099	933.911926	392.573395	189.596603	929.672485	487.241058	-13.912465	497.097382	532.532715	181.171051	485.106689	535.225891	-2.186186	80.798210	592.090820	156.514954	95.258072	404.872650	-54.862625	1405.799438	449.463654	246.090271	1399.527588	353.591522	103.845261	1381.471191	346.641541	130.242126	1647.302612	444.125305	-148.524765	1129.526123	502.621368	313.207947	1129.294556	346.715240	-142.578964	882.963135	387.888977	320.948151	871.242493	368.319794	98.867760	1031.443237	-603.347168	175.861374	853.616699	-575.930237	-24.471485
359.287781	0.984478	933.910095	392.619751	189.641251	929.706909	487.334991	-13.889199	497.098114	532.591064	181.209518	485.115051	535.240295	-2.188141	80.773651	592.092957	156.513519	95.270683	404.783356	-55.002563	1405.704224	449.303955	245.924057	1399.667603	353.526794	103.700562	1381.490234	347.095642	130.413696	1647.291504	444.215057	-148.555771	1129.376343	502.482178	313.180817	1129.483398	346.735596	-142.502182	882.848022	387.999023	320.898590	871.307190	368.400421	98.867584	1031.459473	-603.350220	175.860931	853.618530	-575.927429	-24.471764
359.562439	0.784445	933.908081	393.087677	189.128540	929.570190	487.502472	-13.951008	497.105316	532.648560	181.252014	485.043488	535.284241	-2.187157	80.764778	592.101868	156.532196	95.268494	404.649506	-55.144257	1405.593628	449.162231	245.768967	1399.835571	353.441254	103.580055	1381.495728	347.550629	130.593277	1647.274780	444.294037	-148.602737	1129.226685	502.321960	313.151855	1129.693970	346.810852	-142.468323	882.683655	388.089417	320.845520	871.422607	368.683167	98.611671	1031.379639	-603.355042	175.868042	853.616211	-575.937256	-24.463993
359.723541	0.790888	933.896545	393.175385	189.136566	929.576233	487.601807	-13.920528	497.092316	532.694885	181.273056	485.057495	535.295898	-2.179639	80.739273	592.119934	156.551804	95.250397	404.497101	-55.288544	1405.469238	449.061279	245.605774	1399.981201	353.386505	103.452705	1381.483643	347.909058	130.764557	1647.299927	444.344574	-148.650452	1129.058838	502.174896	313.136047	1129.960938	346.872223	-142.433548	882.506836	388.144623	320.806396	871.548584	368.770447	98.613098	1031.374268	-603.378113	175.877975	853.605896	-575.964783	-24.443619
359.758362	0.978228	933.873352	392.927490	189.567703	929.725708	487.661682	-13.860221	497.063568	532.715149	181.297348	485.115753	535.291870	-2.182083	80.712372	592.126648	156.554077	95.245895	404.285553	-55.414188	1405.333618	448.993378	245.447205	1400.161743	353.297821	103.337883	1381.477905	348.384033	130.956940	1647.247803	444.398834	-148.706573	1128.912964	502.037018	313.066315	1130.171021	346.979095	-142.399429	882.315063	388.182037	320.765594	871.700928	368.692657	98.809967	1031.443726	-603.421021	175.894852	853.602478	-576.005615	-24.422920
359.868744	0.986226	933.855408	393.010468	189.614334	929.759155	487.749817	-13.810241	497.039642	532.770142	181.334396	485.122040	535.279175	-2.175915	80.653008	592.148193	156.587891	95.238121	404.050659	-55.574684	1405.212524	448.951721	245.303406	1400.302368	353.229004	103.238922	1381.472412	348.825623	131.344650	1647.222412	444.401642	-148.802658	1128.772095	501.935455	312.975525	1130.347046	347.106964	-142.365173	882.146423	388.163422	320.750702	871.874817	368.764954	98.812553	1031.450439	-603.454224	175.876389	853.616882	-575.982300	-24.435768
360.071320	0.859078	933.822937	393.430084	189.177567	929.649292	487.920990	-13.847432	497.054810	532.833923	181.375641	485.067047	535.359497	-2.186830	80.642754	592.179810	156.581451	95.246658	403.787689	-55.730625	1405.094971	448.969849	245.126770	1400.423828	353.139679	103.186676	1381.444946	349.272339	131.586884	1647.203247	444.382782	-148.888550	1128.657104	501.844696	312.837646	1130.468994	347.241089	-142.321915	881.970947	388.019531	320.741852	872.101074	368.996704	98.600029	1031.370728	-603.464355	175.874954	853.624939	-575.981262	-24.416245
360.058838	1.022379	933.814575	393.215637	189.580658	929.788757	488.011536	-13.789022	497.044067	532.812317	181.309784	485.077850	535.302856	-2.158071	80.604004	592.160339	156.584991	95.229240	403.505951	-55.839466	1405.020874	448.999878	244.941422	1400.576172	353.080872	103.089249	1381.439209	349.707977	131.793106	1647.155273	444.326355	-148.969406	1128.575562	502.026428	313.191650	1130.770752	347.410583	-142.292496	881.808838	387.955170	320.714203	872.274109	368.908600	98.787910	1031.441528	-603.474487	175.909393	853.628174	-575.959717	-24.421333
360.145386	1.074953	933.781677	393.319611	189.628326	929.827209	488.091156	-13.740846	497.037415	532.861145	181.368347	485.106110	535.339661	-2.162008	80.591118	592.160339	156.594467	95.223030	403.207520	-55.971691	1404.966431	449.066620	244.766113	1400.671631	352.992462	103.080521	1381.448608	350.123566	132.022202	1647.153687	444.211212	-149.087708	1128.557495	502.028534	313.063293	1130.897583	347.619659	-142.254333	881.665894	387.862305	320.702576	872.423035	368.981323	98.805092	1031.443726	-603.473206	175.964569	853.649048	-575.959595	-24.411440
360.179596	1.140965	933.780762	393.420227	189.684052	929.864929	488.165680	-13.710909	497.043274	532.969055	181.456345	485.115387	535.364014	-2.166696	80.602722	592.184021	156.626328	95.231514	402.904388	-56.052498	1404.954224	449.131805	244.633911	1400.751587	352.941559	103.034477	1381.470703	350.559631	132.228455	1647.103516	444.065247	-149.239456	1128.598145	501.851624	312.368134	1130.794678	347.855988	-142.242508	881.528992	387.678864	320.696045	872.563538	369.037109	98.850502	1031.461792	-603.488281	175.951202	853.623718	-575.947876	-24.419056
360.244354	1.211910	933.744690	393.573456	189.723114	929.884277	488.253662	-13.728046	497.071136	532.978333	181.443375	485.103699	535.353027	-2.179072	80.599419	592.186218	156.623169	95.246368	402.568665	-56.111313	1404.946899	449.225372	244.486298	1400.792114	352.875488	103.054543	1381.480713	350.926483	132.405380	1647.067017	443.872620	-149.375183	1128.613892	501.903412	312.213074	1130.856567	348.074036	-142.226898	881.417603	387.506012	320.707184	872.713440	369.112457	98.886345	1031.451416	-603.496399	175.988022	853.620911	-575.962891	-24.401663
360.254730	1.291398	933.733826	393.728363	189.754532	929.922485	488.302338	-13.698568	497.049866	533.011719	181.443054	485.115784	535.375610	-2.168834	80.559967	592.213318	156.609558	95.270439	402.243317	-56.165398	1404.942017	449.341644	244.353897	1400.860229	352.866882	103.042816	1381.497437	351.272888	132.572983	1647.036499	443.639984	-149.530823	1128.682739	501.995575	312.079834	1130.899414	348.331573	-142.239166	881.317871	387.315826	320.689758	872.859863	369.187225	98.924110	1031.465088	-603.530518	175.949112	853.619446	-575.962708	-24.417589
360.257996	1.375235	933.713989	393.895813	189.806244	929.949951	488.345764	-13.696411	497.057709	533.095093	181.398163	485.094635	535.422668	-2.179492	80.556564	592.234131	156.609589	95.250465	401.909576	-56.225002	1404.972656	449.506622	244.215576	1400.902954	352.859680	103.055969	1381.560181	351.586578	132.711227	1647.000488	443.409027	-149.624008	1128.737671	502.107056	311.954865	1130.916504	348.592163	-142.273071	881.207520	387.098755	320.677155	873.014282	369.257111	98.976990	1031.468262	-603.545471	175.925629	853.623596	-575.942627	-24.411142
360.255676	1.437252	933.713440	394.057190	189.846161	929.999695	488.341736	-13.700008	497.061981	533.163025	181.424255	485.119904	535.405640	-2.176941	80.527855	592.246216	156.620926	95.254799	401.494446	-56.315216	1405.040161	449.699738	244.077988	1400.955933	352.853455	103.054741	1381.599854	351.862061	132.849960	1646.994019	443.137756	-149.744522	1128.860107	502.239685	311.814331	1130.926392	348.839691	-142.266479	881.122131	386.885254	320.679077	873.183655	369.328369	99.010025	1031.492798	-603.574219	175.944077	853.625977	-575.945679	-24.431475
360.232239	1.506008	933.706726	394.246063	189.830307	930.030029	488.364410	-13.719356	497.062469	533.161255	181.324356	485.089508	535.480469	-2.188812	80.539017	592.231018	156.556946	95.266518	401.267426	-56.281990	1405.050903	449.901215	243.938965	1400.998901	352.859253	103.081146	1381.616699	352.065674	132.966492	1646.899902	442.870728	-149.929825	1128.958984	502.391571	311.671204	1130.967651	349.084412	-142.293579	881.032959	386.674347	320.670166	873.356934	369.399170	99.029381	1031.503906	-603.575623	175.975250	853.667419	-575.952209	-24.436972
360.181885	1.588617	933.698669	394.432343	189.884094	930.064636	488.336548	-13.738196	497.049744	533.252869	181.316284	485.083771	535.515015	-2.235474	80.541557	592.222107	156.519379	95.254852	400.843475	-56.369053	1405.060669	450.100159	243.824051	1401.038574	352.980530	102.992882	1381.641357	352.295135	133.094864	1646.839233	442.584229	-150.076950	1129.087280	502.557037	311.540222	1130.981079	349.306702	-142.291016	880.940002	386.462280	320.687866	873.516296	369.451416	99.088219	1031.516235	-603.580322	175.974686	853.688171	-575.917480	-24.444546
360.128143	1.690844	933.693970	394.598633	189.940430	930.096191	488.308075	-13.785150	497.066284	533.343933	181.260712	485.084747	535.544556	-2.239697	80.561386	592.227905	156.509094	95.260864	400.498474	-56.409348	1405.055908	450.315338	243.686935	1401.095947	352.986298	103.035698	1381.661133	352.489624	133.252579	1646.794922	442.309723	-150.213577	1129.177490	502.712616	311.388885	1130.996582	349.515045	-142.340179	880.856812	386.279205	320.707825	873.710754	369.498688	99.159927	1031.529297	-603.584595	176.002777	853.709412	-575.934937	-24.449394
360.070618	1.783075	933.676147	394.800873	190.009659	930.133423	488.220703	-13.761657	497.068604	533.477173	181.310883	485.138000	535.546021	-2.259509	80.566971	592.306458	156.566208	95.285034	400.161255	-56.455952	1405.056519	450.566376	243.513168	1401.144165	352.960541	103.077263	1381.662842	352.657410	133.414902	1646.755371	441.999695	-150.350861	1129.248901	502.886414	311.254791	1131.007446	349.666473	-142.343185	880.767883	386.072235	320.734314	873.914124	369.556641	99.225449	1031.538330	-603.593384	175.998260	853.720703	-575.939880	-24.442694
360.095367	1.724687	933.665588	395.299408	189.608383	930.019958	488.227051	-13.841422	497.081451	533.567993	181.262634	485.066559	535.621887	-2.271924	80.597687	592.276123	156.512375	95.282364	399.848633	-56.453754	1405.049316	450.800079	243.347931	1401.193115	352.929993	103.119293	1381.687256	352.817871	133.592514	1646.703491	441.667480	-150.527039	1129.284302	503.060547	311.116760	1131.023560	349.820984	-142.367432	880.665039	385.924316	320.769135	874.097534	369.755646	99.087708	1031.468140	-603.615479	175.997772	853.753479	-575.960999	-24.463490
359.990051	1.795923	933.666077	395.519196	189.607101	930.048340	488.109100	-13.812041	497.079437	533.644165	181.171463	485.075775	535.591431	-2.266860	80.602531	592.267822	156.490616	95.263039	399.514038	-56.490932	1404.991699	451.069916	243.158218	1401.269653	352.870667	103.154388	1381.689331	352.972534	133.732742	1646.708740	441.354034	-150.666809	1129.301514	503.237366	311.026215	1131.093994	349.923798	-142.381470	880.551208	385.789917	320.798065	874.304443	369.813660	99.122803	1031.482666	-603.560181	176.265961	853.906067	-575.906311	-24.382711
359.878815	1.885916	933.626099	395.730225	189.673157	930.082642	488.044983	-13.831044	497.068542	533.753967	181.144547	485.092438	535.642578	-2.285394	80.607025	592.258667	156.443451	95.276924	399.180786	-56.519505	1404.941895	451.352020	242.978683	1401.351440	352.827820	103.167709	1381.659546	353.073639	133.915649	1646.651123	441.058411	-150.817627	1129.283203	503.403870	310.860596	1131.141602	350.003143	-142.423813	880.433350	385.663696	320.804871	874.500793	369.858032	99.176529	1031.480225	-603.451050	176.419296	853.895996	-575.903564	-24.362171
359.801208	1.983558	933.596252	395.965210	189.712936	930.102051	487.948578	-13.848936	497.073608	533.817566	181.054596	485.093903	535.693298	-2.307051	80.622566	592.281311	156.469025	95.299438	398.867523	-56.577171	1404.884277	451.588318	242.804871	1401.419434	352.755463	103.226463	1381.628784	353.191071	134.092010	1646.580444	440.771149	-150.949219	1129.249512	503.576202	310.733948	1131.201172	350.026459	-142.440079	880.289734	385.591949	320.836639	874.698975	369.922028	99.236191	1031.474121	-603.668457	175.981003	853.828247	-575.968567	-24.492180
359.657013	2.080461	933.593933	396.171722	189.779068	930.150940	487.913452	-13.881887	497.076508	533.890808	180.969513	485.096832	535.751648	-2.334588	80.625404	592.236389	156.375793	95.222534	398.578583	-56.624687	1404.808960	451.850128	242.661438	1401.510376	352.642395	103.256866	1381.552246	353.281281	134.271271	1646.497437	440.500580	-151.108810	1129.246704	503.760406	310.565125	1131.246338	350.032196	-142.453827	880.147400	385.531128	320.897583	874.872314	369.950714	99.306458	1031.497559	-603.692261	175.994843	853.835571	-575.949829	-24.509590
359.405579	2.359005	933.562500	396.057678	190.233368	930.341064	487.789886	-13.851193	497.055756	533.975037	180.931259	485.118958	535.745605	-2.326791	80.632034	592.233154	156.367676	95.245163	398.265198	-56.650761	1404.750000	452.097504	242.509659	1401.583984	352.516663	103.307266	1381.494629	353.363678	134.451111	1646.415039	440.206085	-151.264893	1129.182739	503.954132	310.383087	1131.308472	349.972504	-142.460999	880.010498	385.530548	320.942902	875.033813	369.827698	99.546555	1031.585938	-603.743713	175.982376	853.855835	-575.991028	-24.474340
359.176575	2.613109	933.535034	396.235138	190.715500	930.573242	487.697754	-13.864739	497.082672	534.078369	180.943298	485.183472	535.752258	-2.325015	80.615417	592.219849	156.356781	95.206909	398.013794	-56.738533	1404.667236	452.382080	242.372269	1401.671387	352.235016	103.512581	1381.420410	353.429626	134.642441	1646.319458	439.921204	-151.414383	1129.125244	504.156036	310.233459	1131.372314	349.900421	-142.456818	879.887451	385.561951	320.980072	875.185669	369.874481	99.776131	1031.698486	-603.729370	176.041748	853.870911	-575.978088	-24.468819
358.995880	2.767029	933.509888	396.401367	190.775085	930.651550	487.596039	-13.857271	497.058472	534.190674	180.941956	485.176697	535.774292	-2.347637	80.648430	592.290894	156.411972	95.221359	397.718018	-56.793583	1404.611206	452.657288	242.236618	1401.760620	352.119659	103.571152	1381.359253	353.548187	134.837173	1646.206787	439.632294	-151.531998	1129.067749	504.371887	310.070831	1131.449829	349.724854	-142.425308	879.765320	385.625793	321.035034	875.314209	369.883392	99.840935	1031.727539	-603.740356	176.039886	853.871216	-575.975403	-24.468504
358.815155	2.895934	933.474182	396.559784	190.928757	930.733093	487.509125	-13.873086	497.051971	534.209839	180.830612	485.191071	535.810791	-2.368183	80.641487	592.272217	156.365814	95.160896	397.423981	-56.856941	1404.517822	452.888641	242.085129	1401.847900	352.009094	103.609886	1381.303345	353.594055	134.987640	1646.131592	439.332825	-151.670273	1129.006104	504.567505	309.929688	1131.518188	349.565430	-142.414154	879.657471	385.718292	321.061432	875.423889	369.898956	99.928467	1031.754272	-603.795105	176.003937	853.851318	-575.945923	-24.481388
358.638000	2.997392	933.430237	396.706665	190.827560	930.755432	487.376221	-13.873009	497.045166	534.178345	180.668182	485.145447	535.828979	-2.362597	80.642578	592.183594	156.279480	95.158943	397.104156	-56.912430	1404.446289	453.116791	241.968826	1401.947754	351.924530	103.635498	1381.241455	353.652588	135.163696	1646.039063	439.024445	-151.755539	1128.897461	504.770050	309.786133	1131.588013	349.340149	-142.386475	879.568787	385.837036	321.101349	875.531189	369.891846	99.908485	1031.744629	-603.797363	176.041061	853.873779	-575.922058	-24.445805
358.516052	3.154378	933.379883	396.859589	190.789810	930.786743	487.281830	-13.887947	497.015717	534.226807	180.627167	485.121155	536.007813	-2.507500	80.724518	592.159973	156.267990	95.136589	396.774567	-57.012608	1404.370239	453.315216	241.789612	1402.041748	351.888794	103.728981	1381.210449	353.677155	135.331787	1645.956909	438.694183	-151.894424	1128.844604	504.991669	309.617950	1131.640259	349.110901	-142.339584	879.490479	385.995239	321.136993	875.629761	369.894531	99.941849	1031.734985	-603.811523	176.015030	853.883606	-575.892883	-24.450871
358.362823	3.274468	933.337585	397.028198	190.707916	930.810303	487.173767	-13.888050	496.962311	534.280640	180.576767	485.127625	535.919556	-2.398939	80.660263	592.126648	156.244354	95.117958	396.476440	-57.069164	1404.303467	453.529236	241.670654	1402.148560	351.692841	103.663994	1381.137817	353.702087	135.500092	1645.873535	438.347961	-152.016418	1128.790405	505.235779	309.476776	1131.700073	348.858490	-142.289078	879.415222	386.189178	321.160034	875.714111	369.878998	99.947296	1031.724121	-603.830566	176.040146	853.873352	-575.883240	-24.440746
358.202515	3.402510	933.310059	397.202515	190.659149	930.810730	487.084320	-13.902750	496.978729	534.388611	180.646225	485.143463	535.949097	-2.417192	80.683563	592.148499	156.239243	95.101990	396.189301	-57.128216	1404.262695	453.743164	241.524277	1402.240234	351.591187	103.667534	1381.102661	353.732971	135.628754	1645.798584	437.988098	-152.146057	1128.757568	505.486755	309.322937	1131.748657	348.533600	-142.207199	879.338318	386.422028	321.201843	875.802673	369.879089	99.990250	1031.709961	-603.816467	176.086777	853.902405	-575.855286	-24.410671
358.157288	3.335849	933.282227	397.788727	190.279129	930.655151	487.058319	-14.025918	496.993835	534.437866	180.596222	485.060425	536.218689	-2.563046	80.760658	592.112671	156.204834	95.087486	395.905823	-57.200813	1404.226196	453.899048	241.386734	1402.318604	351.506927	103.688080	1381.068481	353.760468	135.761688	1645.738403	437.634247	-152.256836	1128.727539	505.743805	309.156708	1131.826538	348.208679	-142.131210	879.279907	386.695038	321.216583	875.890076	370.091156	99.878662	1031.610229	-603.543518	176.617035	854.034912	-575.735229	-24.264902
[truncated: 64 more rows]
[truncated: 40 more columns]
