# Supplementary material for: A dyadic stimulus set of audiovisual affective displays for the study of multisensory, emotional, social interactions
Source: Behav Res Methods. 2015 Nov 5;48(4):1285–95. doi: 10.3758/s13428-015-0654-4 (PMC5101291; doi:10.3758/s13428-015-0654-4)
Supplement: Supplementary file 1 — (ZIP 270 MB) [file 13428_2015_654_MOESM1_ESM.zip › supplementary_material_2_stimuli_set_files/C/C05.txt]

-657.858704	165.834137	847.389099	-634.733521	-24.787981	857.384583	-697.287781	179.843033	475.633911	-652.631226	-44.658577	464.616486	-688.483215	181.511642	79.974007	-659.817444	-36.939861	61.678970	-685.080444	254.489120	1315.958862	-641.136963	-106.656464	1295.279297	-626.751465	79.643982	1305.617065	-641.107117	71.579475	1579.736328	-727.302368	318.720245	1077.053955	-682.494690	-167.450714	1052.143066	-637.426697	294.025604	829.816345	-587.636414	-139.713455	801.263062	-624.841919	78.231300	949.753662	391.962860	10.612038	935.607666	425.951874	199.041702
-657.816162	165.882111	847.378418	-634.672791	-24.771854	857.356384	-697.301025	179.827682	475.646057	-652.756165	-44.698135	464.624329	-688.461548	181.512924	79.959229	-659.849609	-36.921192	61.697788	-685.200378	254.438248	1315.960815	-641.173706	-106.721634	1295.273560	-626.830688	79.625748	1305.607666	-641.266846	71.568390	1579.749634	-727.300110	318.717438	1077.159058	-682.392517	-167.451965	1052.099365	-637.051636	293.931702	829.892883	-587.378845	-139.642471	801.285339	-624.803406	78.253784	949.737915	391.936096	10.557996	935.601379	425.939178	199.025650
-657.800964	165.867096	847.372803	-634.599854	-24.762186	857.347778	-697.364685	179.849411	475.622162	-652.782898	-44.732666	464.631439	-688.510254	181.493637	79.957077	-659.859619	-36.937283	61.715836	-685.372559	254.325012	1315.903442	-641.215759	-106.732315	1295.256348	-626.901672	79.593048	1305.628418	-641.433655	71.539268	1579.762573	-727.255798	318.678711	1077.125610	-682.324646	-167.451385	1052.046753	-636.691101	293.805298	829.970093	-587.126831	-139.556122	801.301025	-624.774109	78.255440	949.733643	391.921417	10.508965	935.607483	425.931335	198.957169
-657.759521	165.882736	847.381653	-634.532898	-24.747427	857.340637	-697.369812	179.808105	475.620819	-652.848999	-44.754910	464.649414	-688.487915	181.500153	79.967484	-659.871948	-36.914227	61.706852	-685.496460	254.289093	1315.898926	-641.257751	-106.762619	1295.250122	-626.946472	79.580223	1305.635620	-641.618774	71.519402	1579.759521	-727.196045	318.600769	1077.070679	-682.241760	-167.464920	1051.992065	-636.373352	293.673065	830.006531	-586.895325	-139.472946	801.319946	-624.737000	78.263428	949.738892	391.894226	10.509780	935.605469	425.898224	198.911102
-657.731323	165.906006	847.384705	-634.460327	-24.738815	857.320068	-697.336975	179.802643	475.669067	-652.872253	-44.769516	464.649567	-688.458618	181.496429	79.974358	-659.888428	-36.908031	61.708771	-685.638062	254.235275	1315.897583	-641.312988	-106.784286	1295.222778	-626.985596	79.528381	1305.625977	-641.842285	71.439804	1579.758179	-727.146912	318.550354	1077.030396	-682.169495	-167.484512	1051.944824	-636.044800	293.561157	830.051758	-586.664856	-139.379807	801.342468	-624.701111	78.270134	949.734070	391.864288	10.448996	935.613525	425.854309	198.848236
-657.742310	165.888626	847.378174	-634.429077	-24.718044	857.318970	-697.350525	179.807068	475.668579	-652.923950	-44.768307	464.635620	-688.484680	181.494537	79.980324	-659.934265	-36.892891	61.711559	-685.755432	254.190460	1315.883911	-641.348328	-106.826523	1295.219116	-627.051880	79.520676	1305.635010	-642.014465	71.400650	1579.766724	-727.071533	318.475647	1076.993042	-682.054626	-167.494598	1051.904053	-635.718872	293.423950	830.115723	-586.419250	-139.291214	801.354980	-624.698425	78.280045	949.731201	391.857697	10.418565	935.607117	425.849304	198.813171
-657.656982	165.940552	847.390381	-634.321960	-24.688347	857.302368	-697.265137	179.838242	475.676300	-652.896179	-44.747890	464.624664	-688.455078	181.499191	79.983376	-659.976257	-36.898228	61.723537	-685.881775	254.155670	1315.882080	-641.409790	-106.862801	1295.207397	-627.091858	79.485199	1305.630981	-642.142700	71.387093	1579.783447	-727.000671	318.403381	1076.932251	-681.969055	-167.482819	1051.840210	-635.402100	293.341156	830.175537	-586.172913	-139.217422	801.378418	-624.632568	78.304359	949.737000	391.818359	10.377454	935.599670	425.816345	198.747299
-657.660217	165.988251	847.394165	-634.275940	-24.687002	857.287903	-697.198242	179.877960	475.703369	-652.945679	-44.803009	464.631927	-688.435364	181.517181	80.003159	-660.000549	-36.905163	61.722824	-685.992126	254.098297	1315.882568	-641.448975	-106.891602	1295.182007	-627.138184	79.462784	1305.637329	-642.307495	71.330589	1579.803955	-726.945190	318.358643	1076.905029	-681.884644	-167.477753	1051.798096	-635.106689	293.263336	830.254089	-585.927917	-139.126587	801.401855	-624.629700	78.321175	949.736328	391.810364	10.358932	935.571899	425.804779	198.684631
-657.649170	165.984436	847.388916	-634.220581	-24.646883	857.287964	-697.154907	179.862076	475.668854	-652.953918	-44.830177	464.610382	-688.457458	181.521667	79.998161	-660.025879	-36.875858	61.708141	-686.102234	254.068039	1315.896851	-641.502625	-106.921097	1295.182495	-627.170288	79.471870	1305.660645	-642.480347	71.287811	1579.809570	-726.877197	318.270691	1076.843994	-681.777588	-167.462601	1051.750977	-634.816528	293.128693	830.315674	-585.697510	-139.074051	801.437012	-624.606445	78.347633	949.735168	391.779510	10.318503	935.581665	425.757507	198.691147
-657.626648	166.016983	847.409241	-634.147827	-24.619564	857.294373	-697.071167	179.907028	475.657166	-652.943604	-44.841656	464.631134	-688.442993	181.508347	79.990700	-660.005310	-36.882645	61.716625	-686.204773	254.032562	1315.926392	-641.539185	-106.945602	1295.181396	-627.203491	79.443230	1305.675049	-642.648315	71.249397	1579.816162	-726.819519	318.221497	1076.826050	-681.686340	-167.441345	1051.727173	-634.548096	292.987793	830.374329	-585.476318	-139.004913	801.486572	-624.596497	78.371674	949.757324	391.756287	10.312148	935.565125	425.742981	198.607101
-657.644470	166.010956	847.409302	-634.145203	-24.607325	857.288269	-697.028320	179.957230	475.682892	-652.970703	-44.869141	464.658722	-688.443115	181.517258	80.000282	-660.035217	-36.853283	61.718998	-686.293945	253.987991	1315.935913	-641.565796	-106.961975	1295.186279	-627.254517	79.409927	1305.683228	-642.825867	71.204109	1579.827515	-726.781799	318.186066	1076.835815	-681.580933	-167.427017	1051.705078	-634.293945	292.840363	830.441101	-585.250488	-138.914093	801.532288	-624.612732	78.373672	949.756226	391.698029	10.274981	935.572998	425.678741	198.599167
-657.999573	165.606491	847.336243	-634.187073	-24.737484	857.314697	-697.078796	179.981339	475.617615	-653.012695	-44.911194	464.684204	-688.463074	181.505386	80.002937	-660.104980	-36.827011	61.759602	-686.391479	253.949554	1315.972168	-641.626343	-106.982819	1295.176392	-627.253845	79.411255	1305.705811	-643.012085	71.075844	1579.843628	-726.747314	318.122620	1076.827393	-681.504761	-167.422073	1051.677246	-634.047424	292.726837	830.525513	-585.031372	-138.864929	801.565430	-624.785095	78.205948	949.719299	391.680908	10.243070	935.557556	425.658844	198.536499
-658.003235	165.618790	847.327637	-634.135010	-24.748344	857.308044	-697.093506	179.984024	475.620544	-653.035950	-44.892250	464.666046	-688.492981	181.524124	80.017700	-660.101501	-36.830833	61.751183	-686.486511	253.914001	1315.975464	-641.646118	-106.988579	1295.179321	-627.287048	79.389557	1305.718872	-643.175537	71.073814	1579.846069	-726.716553	318.072693	1076.832886	-681.409241	-167.432266	1051.630615	-633.841919	292.586273	830.563477	-584.832397	-138.802246	801.591553	-624.776489	78.211136	949.714783	391.617584	10.247432	935.551514	425.589722	198.523590
-657.619385	166.005646	847.404968	-634.000122	-24.556503	857.265015	-697.471985	180.119690	475.745178	-652.919556	-44.896313	464.644897	-688.702332	181.481537	80.040962	-660.071594	-36.846672	61.760292	-686.571350	253.891052	1316.001465	-641.673767	-107.013405	1295.150879	-627.295288	79.393814	1305.739258	-643.334045	71.018105	1579.855347	-726.674072	317.991821	1076.819824	-681.337830	-167.416611	1051.609619	-633.627075	292.497742	830.643188	-584.637512	-138.698761	801.594971	-624.583801	78.396118	949.754700	391.559326	10.198852	935.553467	425.555450	198.461487
-657.922668	165.656357	847.324707	-634.030884	-24.722748	857.287537	-697.686707	180.198593	475.712769	-653.020569	-44.933441	464.663666	-688.836548	181.455780	80.042480	-660.118896	-36.831493	61.768291	-686.657593	253.871735	1316.021484	-641.685364	-107.018234	1295.132202	-627.310364	79.388901	1305.738159	-643.495605	70.966675	1579.862061	-726.658203	317.950348	1076.805298	-681.228638	-167.413376	1051.573120	-633.445618	292.366394	830.706848	-584.447937	-138.647507	801.606812	-624.729004	78.230827	949.713806	391.488190	10.153950	935.536255	425.499359	198.425552
-657.565552	166.080826	847.404602	-633.901001	-24.532103	857.242554	-697.573730	180.150223	475.773743	-652.969116	-44.901169	464.658234	-688.762939	181.485092	80.029396	-660.110474	-36.825169	61.765141	-686.737732	253.844589	1316.034302	-641.723816	-107.027679	1295.107300	-627.300964	79.394371	1305.752075	-643.659180	70.912636	1579.875122	-726.658813	317.913727	1076.791748	-681.135010	-167.365616	1051.554321	-633.274597	292.261322	830.759827	-584.266479	-138.560028	801.601501	-624.545715	78.433319	949.752686	391.451019	10.102533	935.523071	425.447662	198.352341
-657.535889	166.077423	847.390991	-633.828613	-24.539265	857.233826	-697.522034	180.171448	475.796753	-652.948914	-44.923100	464.651642	-688.757874	181.486343	80.036751	-660.110962	-36.830990	61.778538	-686.841187	253.795044	1316.054321	-641.748169	-107.039818	1295.102661	-627.303284	79.402786	1305.748901	-643.810425	70.863304	1579.891113	-726.667297	317.878204	1076.758545	-681.061768	-167.382202	1051.506592	-633.144409	292.165619	830.819031	-584.117859	-138.491394	801.604675	-624.521240	78.432129	949.746948	391.448944	9.904230	935.529846	425.652893	198.064804
-657.884094	165.695877	847.300537	-633.879822	-24.704929	857.258484	-697.573792	180.160889	475.734863	-653.033936	-44.929173	464.684937	-688.821167	181.482895	80.048416	-660.152527	-36.817738	61.782925	-686.920593	253.802841	1316.060791	-641.764038	-107.031853	1295.094238	-627.309875	79.397400	1305.775024	-643.963074	70.810844	1579.912109	-726.674805	317.859070	1076.754272	-680.981140	-167.378891	1051.492920	-633.043640	292.042694	830.859985	-583.980713	-138.470901	801.594482	-624.680969	78.263268	949.697083	391.416656	9.863023	935.515442	425.627258	198.022583
-657.470703	166.115952	847.393311	-633.732727	-24.509821	857.223633	-697.437927	180.148743	475.800476	-653.002563	-44.907562	464.665558	-688.743347	181.506073	80.064178	-660.124329	-36.826946	61.758839	-686.990845	253.778290	1316.056152	-641.799316	-107.055183	1295.098022	-627.311035	79.397423	1305.798218	-644.127991	70.759453	1579.932495	-726.699890	317.831482	1076.747070	-680.913452	-167.365036	1051.469238	-632.938660	291.916351	830.905029	-583.853210	-138.400421	801.595459	-624.461304	78.460426	949.747925	391.353790	9.823714	935.523376	425.587006	197.980240
-657.478821	166.128693	847.401123	-633.718140	-24.479357	857.219604	-697.411011	180.150101	475.829895	-653.015076	-44.904346	464.669342	-688.767944	181.481064	80.047195	-660.170532	-36.805378	61.766636	-687.081543	253.756363	1316.054688	-641.838501	-107.068588	1295.086426	-627.316589	79.399307	1305.816772	-644.277466	70.717880	1579.959717	-726.740906	317.825592	1076.734253	-680.833740	-167.351318	1051.435669	-632.851196	291.802948	830.950745	-583.724243	-138.347427	801.608765	-624.460388	78.478943	949.750549	391.343475	9.790811	935.506165	425.552643	197.945633
-657.808105	165.761673	847.310486	-633.771790	-24.663687	857.245422	-697.469910	180.188766	475.773346	-653.120361	-44.939274	464.699341	-688.853088	181.466949	80.056160	-660.142761	-36.823494	61.772247	-687.164856	253.722626	1316.062866	-641.875366	-107.094826	1295.099121	-627.332275	79.388763	1305.837769	-644.421082	70.673378	1579.980713	-726.788452	317.831116	1076.749146	-680.790588	-167.342865	1051.418335	-632.786499	291.683655	830.978760	-583.627869	-138.308167	801.606628	-624.614380	78.304710	949.702026	391.306732	9.756535	935.507202	425.513214	197.908997
-657.799683	165.772034	847.320984	-633.738586	-24.656988	857.232117	-697.399719	180.202225	475.782898	-653.137024	-44.943058	464.714142	-688.837158	181.479202	80.053726	-660.186462	-36.803768	61.755054	-687.226807	253.724136	1316.071899	-641.897278	-107.073494	1295.088379	-627.345947	79.384888	1305.872803	-644.571899	70.565552	1580.013672	-726.836426	317.767822	1076.738647	-680.726685	-167.318298	1051.414551	-632.746948	291.585632	831.007813	-583.532898	-138.274857	801.617676	-624.602051	78.302734	949.703247	391.273773	9.699277	935.516418	425.483093	197.851822
-657.753479	165.819504	847.337036	-633.701599	-24.614319	857.241760	-697.306580	180.260590	475.767639	-653.102295	-44.952808	464.721741	-688.837830	181.481155	80.045944	-660.173828	-36.775204	61.764172	-687.285889	253.721680	1316.059937	-641.910950	-107.065643	1295.074463	-627.352722	79.386612	1305.879639	-644.746765	70.488968	1580.027588	-726.883301	317.729919	1076.729004	-680.651184	-167.240219	1051.411255	-632.734009	291.522034	831.028809	-583.432129	-138.219589	801.615845	-624.576782	78.341438	949.720154	391.228607	9.642502	935.516113	425.449463	197.812332
-657.338928	166.232651	847.427917	-633.546814	-24.425104	857.211365	-697.141663	180.281494	475.817291	-653.017029	-44.912018	464.688019	-688.747009	181.542130	80.051369	-660.147644	-36.790009	61.751652	-687.371216	253.685486	1316.072510	-641.948242	-107.100166	1295.084351	-627.369263	79.378853	1305.897095	-644.820923	70.568428	1580.061157	-726.931702	317.725067	1076.703491	-680.628357	-167.248337	1051.405518	-632.726318	291.429535	831.042603	-583.363770	-138.185776	801.626709	-624.367310	78.534637	949.775208	391.112732	9.752642	935.502197	425.134125	198.044922
-657.337585	166.226135	847.420227	-633.541016	-24.427528	857.205261	-697.099243	180.332474	475.842041	-652.995605	-44.891594	464.682739	-688.756531	181.536285	80.048973	-660.136902	-36.785995	61.751545	-687.408203	253.679657	1316.066284	-641.942749	-107.091499	1295.093872	-627.377502	79.375298	1305.912476	-644.960449	70.473938	1580.079102	-726.988403	317.680847	1076.702637	-680.579590	-167.230743	1051.388062	-632.739014	291.361450	831.061829	-583.305420	-138.152573	801.623596	-624.359680	78.532089	949.767273	391.141449	9.584962	935.504150	425.352570	197.749878
-657.269287	166.287949	847.430237	-633.494385	-24.380018	857.201538	-697.013672	180.345169	475.838135	-652.970032	-44.881084	464.684937	-688.739868	181.529343	80.069466	-660.147705	-36.782265	61.750050	-687.460266	253.680984	1316.073975	-641.977966	-107.099182	1295.094604	-627.382507	79.371307	1305.951416	-645.118774	70.403595	1580.085815	-727.030945	317.655579	1076.705811	-680.560486	-167.204041	1051.379639	-632.781067	291.281921	831.082275	-583.255676	-138.110474	801.632019	-624.321411	78.574638	949.775574	391.038177	9.682980	935.487305	425.063995	197.966766
-657.212402	166.318237	847.436340	-633.458008	-24.360937	857.200439	-696.952576	180.377014	475.824158	-652.964050	-44.897919	464.682404	-688.685730	181.546997	80.064575	-660.141052	-36.791756	61.754333	-687.510803	253.663589	1316.075562	-641.985901	-107.099388	1295.091431	-627.400330	79.380768	1305.963745	-645.192993	70.417900	1580.110596	-727.085144	317.611267	1076.712769	-680.555969	-167.199432	1051.373779	-632.833374	291.231628	831.064148	-583.219299	-138.084518	801.626587	-624.298584	78.590248	949.783875	391.012939	9.630581	935.466736	425.020813	197.920609
-657.218628	166.307327	847.437866	-633.449768	-24.352764	857.194763	-696.972046	180.392746	475.834717	-652.930054	-44.857872	464.692566	-688.690369	181.568466	80.074440	-660.167297	-36.768787	61.758705	-687.562988	253.667191	1316.081909	-642.005737	-107.093933	1295.085327	-627.419861	79.370773	1305.971313	-645.307861	70.402977	1580.121826	-727.147278	317.572296	1076.684082	-680.534424	-167.157776	1051.375488	-632.914001	291.195160	831.060730	-583.181091	-138.046204	801.624695	-624.300781	78.587204	949.782593	391.047852	9.429907	935.465088	425.270325	197.622192
-657.156799	166.363586	847.440491	-633.415039	-24.332661	857.174133	-696.983398	180.379410	475.820587	-652.912354	-44.851986	464.680481	-688.681519	181.588287	80.065872	-660.140991	-36.784889	61.754223	-687.582458	253.664627	1316.079956	-642.032959	-107.107819	1295.091797	-627.466553	79.367294	1305.980347	-645.455994	70.351974	1580.118774	-727.205872	317.541138	1076.719971	-680.546204	-167.174942	1051.372437	-632.982788	291.141418	831.051941	-583.181519	-138.012512	801.620239	-624.257507	78.608589	949.776001	390.914032	9.521242	935.459717	424.938873	197.839325
-657.057861	166.392273	847.430481	-633.352112	-24.343136	857.176636	-696.986023	180.379135	475.828186	-652.850037	-44.809586	464.695496	-688.662292	181.575195	80.034752	-660.103027	-36.782135	61.752499	-687.637024	253.659988	1316.055786	-642.045166	-107.108177	1295.074707	-627.480347	79.355011	1305.994263	-645.551086	70.400795	1580.132080	-727.256836	317.511047	1076.685425	-680.545715	-167.147110	1051.327271	-633.086304	291.134644	831.017029	-583.171875	-137.975662	801.613708	-624.205017	78.615334	949.778625	390.854034	9.482713	935.446228	424.889343	197.800369
-657.035278	166.409256	847.428040	-633.319092	-24.308628	857.158264	-697.005615	180.384323	475.834076	-652.832886	-44.794662	464.693848	-688.704163	181.572464	80.032310	-660.137878	-36.792461	61.740696	-687.667236	253.659500	1316.068481	-642.079529	-107.118416	1295.066040	-627.517212	79.365784	1306.004761	-645.647278	70.335770	1580.135132	-727.313721	317.475769	1076.683960	-680.535217	-167.135254	1051.312500	-633.207581	291.134460	830.987488	-583.158142	-137.943146	801.588379	-624.179504	78.634537	949.769165	390.784180	9.444392	935.435181	424.827484	197.768753
-656.999207	166.410782	847.404541	-633.276428	-24.311384	857.167786	-696.988220	180.404022	475.836365	-652.816650	-44.789089	464.695160	-688.670776	181.573868	80.043739	-660.095886	-36.805050	61.762451	-687.693665	253.656158	1316.048950	-642.100220	-107.110863	1295.053223	-627.545532	79.330780	1306.002808	-645.761597	70.309906	1580.122070	-727.356384	317.457550	1076.687866	-680.521667	-167.097534	1051.305664	-633.349976	291.132080	830.962219	-583.194031	-137.917877	801.561890	-624.157593	78.649323	949.764771	390.724091	9.437962	935.408813	424.755798	197.756790
-656.965637	166.457382	847.416443	-633.251770	-24.309471	857.165527	-696.923035	180.403320	475.836761	-652.804382	-44.777485	464.701599	-688.656921	181.576233	80.042992	-660.137695	-36.785126	61.741371	-687.710083	253.638657	1316.028198	-642.136536	-107.125778	1295.038818	-627.579224	79.333138	1306.008057	-645.813843	70.341743	1580.142456	-727.414612	317.450439	1076.665039	-680.552246	-167.095444	1051.267456	-633.479065	291.163483	830.919434	-583.200073	-137.897324	801.548889	-624.137390	78.662628	949.772339	390.649445	9.392899	935.409241	424.687347	197.706482
-656.899109	166.530853	847.410889	-633.211365	-24.261473	857.140442	-696.876465	180.396072	475.826538	-652.790100	-44.747345	464.703461	-688.643555	181.582809	80.066353	-660.106018	-36.788242	61.770267	-687.733765	253.643646	1316.006470	-642.163086	-107.127167	1295.001465	-627.619019	79.323830	1305.998901	-645.883240	70.402954	1580.149048	-727.457886	317.428436	1076.645752	-680.568481	-167.116669	1051.257202	-633.641602	291.181305	830.871887	-583.218079	-137.870773	801.531738	-624.092834	78.708549	949.760132	390.583435	9.367046	935.394775	424.622986	197.666748
-656.922729	166.503632	847.405212	-633.191833	-24.253242	857.144531	-696.843201	180.449829	475.833862	-652.793579	-44.737087	464.706299	-688.613647	181.612900	80.054443	-660.100159	-36.782642	61.772778	-687.746887	253.647980	1315.992554	-642.209290	-107.143013	1294.995361	-627.653564	79.319153	1306.009521	-645.953979	70.422249	1580.152222	-727.506653	317.441925	1076.647339	-680.595947	-167.102478	1051.233887	-633.809326	291.225861	830.803955	-583.249451	-137.852631	801.498413	-624.092957	78.710373	949.757996	390.517731	9.302261	935.391174	424.563538	197.599304
-656.839844	166.607681	847.407471	-633.163208	-24.218616	857.132690	-696.777649	180.454285	475.846069	-652.788696	-44.714981	464.716522	-688.617126	181.612747	80.039261	-660.092041	-36.770718	61.770405	-687.756042	253.659866	1315.977173	-642.257080	-107.153748	1294.967896	-627.671448	79.315750	1305.982544	-646.019531	70.429016	1580.150269	-727.564697	317.429474	1076.619995	-680.617920	-167.058243	1051.199707	-633.984924	291.248077	830.760132	-583.311523	-137.819489	801.472473	-624.054932	78.761841	949.758423	390.465454	9.301079	935.369141	424.505798	197.581314
-656.810791	166.595917	847.401917	-633.111084	-24.188738	857.138428	-696.713928	180.457428	475.819122	-652.704529	-44.643215	464.714111	-688.620728	181.638168	80.019524	-660.067871	-36.778339	61.760452	-687.770691	253.665039	1315.981934	-642.288208	-107.154358	1294.961060	-627.704224	79.313858	1305.979248	-646.078918	70.452507	1580.154053	-727.614502	317.419464	1076.617310	-680.695313	-167.062408	1051.163208	-634.145691	291.299774	830.704163	-583.349670	-137.798340	801.453918	-624.019043	78.780273	949.758789	390.402771	9.261098	935.358887	424.432495	197.525040
-656.752563	166.673981	847.407227	-633.071045	-24.167578	857.128357	-696.656677	180.501740	475.857422	-652.691101	-44.655449	464.706848	-688.584351	181.654419	80.029411	-660.064270	-36.779667	61.761150	-687.787415	253.662445	1315.971924	-642.338013	-107.147888	1294.926636	-627.735046	79.306961	1305.977661	-646.127380	70.463318	1580.143799	-727.651123	317.411591	1076.593872	-680.748962	-167.063110	1051.150391	-634.326294	291.345215	830.649292	-583.408508	-137.775604	801.426819	-623.991394	78.815414	949.762146	390.341583	9.231288	935.360596	424.337341	197.495056
-656.721924	166.692627	847.399536	-633.042725	-24.136827	857.106140	-696.601318	180.549179	475.860443	-652.638123	-44.657364	464.714355	-688.532898	181.664261	80.026855	-660.041382	-36.793915	61.753502	-687.796875	253.662979	1315.944214	-642.373596	-107.152893	1294.927734	-627.761353	79.298584	1305.977539	-646.133118	70.515152	1580.141846	-727.709595	317.415680	1076.599854	-680.789673	-166.986877	1051.116577	-634.498840	291.410278	830.593689	-583.461914	-137.777176	801.413635	-623.958984	78.833237	949.747131	390.286987	9.225660	935.346802	424.284821	197.472626
-656.673584	166.741989	847.393188	-632.994141	-24.102650	857.086609	-696.561096	180.580292	475.833588	-652.603699	-44.635258	464.667908	-688.527161	181.687317	80.037422	-660.060242	-36.787743	61.750870	-687.815491	253.672012	1315.936035	-642.426025	-107.156075	1294.897583	-627.781494	79.310806	1305.976563	-646.181641	70.543800	1580.134644	-727.790649	317.421082	1076.632324	-680.866699	-167.002380	1051.103271	-634.649658	291.436249	830.556274	-583.534424	-137.755875	801.386963	-623.930603	78.865479	949.739197	390.185791	9.189182	935.352661	424.193665	197.402267
-656.640686	166.771713	847.385864	-632.967651	-24.095089	857.091492	-696.582886	180.588364	475.819336	-652.511353	-44.592335	464.687958	-688.535095	181.691254	80.010109	-660.028442	-36.791168	61.748901	-687.843201	253.681503	1315.931274	-642.458252	-107.166481	1294.870117	-627.804321	79.301346	1305.960327	-646.208618	70.565399	1580.117188	-727.865845	317.427948	1076.597046	-680.931030	-167.009766	1051.093262	-634.824097	291.526154	830.494324	-583.610718	-137.731964	801.377136	-623.908386	78.887939	949.739258	390.128387	9.171472	935.332764	424.135925	197.372269
-656.601379	166.806610	847.380676	-632.932312	-24.061064	857.109070	-696.535339	180.610413	475.813293	-652.456299	-44.593437	464.673889	-688.504333	181.720535	80.012024	-660.043396	-36.769672	61.751713	-687.850708	253.686676	1315.895264	-642.496704	-107.134300	1294.857056	-627.833618	79.308914	1305.971680	-646.233459	70.606941	1580.104736	-727.939148	317.461761	1076.609741	-680.979736	-166.929077	1051.072754	-634.979431	291.585266	830.439392	-583.695557	-137.730560	801.343567	-623.883301	78.932144	949.747314	390.023285	9.149137	935.329529	424.029236	197.384140
-656.551086	166.841049	847.365784	-632.892334	-24.042925	857.096191	-696.521057	180.626602	475.821381	-652.398804	-44.541599	464.690216	-688.481567	181.718567	80.004143	-660.055420	-36.775356	61.746983	-687.874146	253.685669	1315.896240	-642.534363	-107.181763	1294.841431	-627.852600	79.338448	1305.950317	-646.252014	70.639221	1580.092041	-728.010254	317.479340	1076.606812	-681.013611	-166.883728	1051.073120	-635.154358	291.693726	830.401123	-583.784546	-137.732925	801.316650	-623.853394	78.955956	949.736938	389.960236	9.143397	935.317993	423.974457	197.377975
-656.517517	166.880661	847.376770	-632.892944	-24.009390	857.091431	-696.533936	180.629913	475.830170	-652.328064	-44.556175	464.696655	-688.479126	181.734543	80.007378	-660.033020	-36.788952	61.759148	-687.887451	253.718872	1315.868408	-642.558472	-107.141914	1294.836670	-627.891235	79.322647	1305.942993	-646.269531	70.661507	1580.079956	-728.073181	317.501282	1076.605591	-681.100159	-166.915726	1051.052979	-635.346985	291.801056	830.347961	-583.859009	-137.717896	801.305908	-623.843201	78.979851	949.742371	389.850250	9.094600	935.296997	423.873199	197.340378
-656.485901	166.902908	847.362244	-632.860413	-23.997059	857.088745	-696.520996	180.664627	475.814301	-652.286682	-44.517342	464.690582	-688.477539	181.735184	80.010841	-660.026306	-36.803188	61.759727	-687.915833	253.711746	1315.868286	-642.611694	-107.146492	1294.805176	-627.898071	79.325798	1305.943115	-646.283508	70.697151	1580.053467	-728.156921	317.552338	1076.616943	-681.174011	-166.920197	1051.024292	-635.574768	291.954620	830.316345	-583.951416	-137.725174	801.272156	-623.826782	79.001122	949.736755	389.761078	9.098583	935.264954	423.786102	197.347092
-656.428894	166.946930	847.364563	-632.812317	-23.957159	857.081970	-696.490845	180.662704	475.828857	-652.178955	-44.530346	464.663086	-688.457214	181.738602	80.010490	-659.990784	-36.808846	61.760227	-687.934875	253.742020	1315.858398	-642.639771	-107.143059	1294.787109	-627.953064	79.330284	1305.924072	-646.289124	70.718880	1580.047852	-728.236572	317.585938	1076.607056	-681.221375	-166.901627	1050.994995	-635.764282	292.080505	830.257690	-584.066284	-137.764816	801.238159	-623.797424	79.034714	949.740173	389.664398	9.061760	935.219055	423.702667	197.286285
-656.418335	166.986786	847.358582	-632.784424	-23.958687	857.088867	-696.507324	180.680710	475.830322	-652.093262	-44.498112	464.669403	-688.489258	181.750839	79.995659	-659.976624	-36.783470	61.727757	-687.946350	253.757339	1315.838135	-642.685181	-107.129189	1294.769409	-627.977600	79.340088	1305.933228	-646.331360	70.711533	1580.015381	-728.315186	317.627045	1076.633789	-681.301758	-166.932236	1050.973755	-635.958862	292.240051	830.216919	-584.148804	-137.760101	801.200256	-623.788696	79.059532	949.742432	389.537506	9.021963	935.199524	423.572540	197.258728
-656.353271	167.001724	847.349121	-632.742615	-23.924034	857.076355	-696.433838	180.701752	475.828827	-652.012695	-44.464405	464.666931	-688.460571	181.756058	79.996902	-659.948059	-36.805878	61.732052	-687.997803	253.781723	1315.827393	-642.721741	-107.127411	1294.739502	-627.994446	79.345406	1305.932373	-646.332520	70.749229	1580.001587	-728.386597	317.664459	1076.623169	-681.359253	-166.928452	1050.952881	-636.119629	292.360718	830.179626	-584.285950	-137.782166	801.164001	-623.743408	79.080070	949.733521	389.427155	8.955384	935.176025	423.520996	197.214813
-656.353577	167.031479	847.346802	-632.722595	-23.925074	857.082947	-696.417114	180.739655	475.823273	-651.976807	-44.452454	464.665619	-688.468018	181.754654	80.000267	-659.945129	-36.806286	61.738361	-687.999023	253.779221	1315.818848	-642.726868	-107.116394	1294.731567	-628.038940	79.355179	1305.933472	-646.336975	70.734901	1579.996338	-728.456665	317.722351	1076.635620	-681.410461	-166.902023	1050.961060	-636.275940	292.479187	830.144470	-584.394836	-137.787415	801.146545	-623.739746	79.099297	949.736572	389.288574	8.909923	935.139282	423.387756	197.184143
-656.356750	167.043091	847.337952	-632.718628	-23.901098	857.077576	-696.423340	180.741699	475.825653	-651.955017	-44.424179	464.684448	-688.458984	181.770706	79.990532	-659.924622	-36.805153	61.737232	-688.052246	253.817398	1315.803711	-642.781250	-107.093948	1294.720947	-628.054688	79.386292	1305.925415	-646.331848	70.774384	1579.991455	-728.496826	317.699280	1076.537964	-681.460327	-166.860458	1050.948242	-636.407837	292.565125	830.115356	-584.503540	-137.788666	801.114075	-623.737366	79.120308	949.728821	389.184174	8.884586	935.100281	423.291687	197.159088
-656.304016	167.112228	847.346008	-632.677795	-23.860983	857.070435	-696.371826	180.742905	475.803833	-651.934021	-44.392979	464.697815	-688.451965	181.788681	80.011673	-659.916687	-36.781597	61.725342	-688.083069	253.826080	1315.808228	-642.791809	-107.082825	1294.701050	-628.075134	79.397766	1305.921875	-646.328247	70.813942	1579.992920	-728.558228	317.748077	1076.551880	-681.549561	-166.901688	1050.945068	-636.551941	292.694702	830.062683	-584.620239	-137.802032	801.103394	-623.700256	79.163673	949.732178	389.041016	8.849903	935.077026	423.164581	197.124252
-656.294861	167.108963	847.344482	-632.654663	-23.842272	857.066040	-696.386414	180.789185	475.816833	-651.924988	-44.355110	464.693115	-688.441101	181.778091	80.012764	-659.913757	-36.782074	61.721146	-688.103210	253.851669	1315.810303	-642.798157	-107.073959	1294.691895	-628.088440	79.412148	1305.917969	-646.317383	70.844742	1579.977417	-728.617432	317.784515	1076.560669	-681.591064	-166.835434	1050.937378	-636.687683	292.845581	830.047180	-584.729980	-137.789307	801.055298	-623.688049	79.171913	949.730042	388.906830	8.775816	935.044861	423.067139	197.061295
-656.284851	167.138809	847.333923	-632.622864	-23.817282	857.051453	-696.375244	180.764069	475.811798	-651.844849	-44.324120	464.687592	-688.458740	181.768036	79.978233	-659.885132	-36.791790	61.715199	-688.137695	253.850800	1315.807861	-642.828125	-107.066872	1294.659180	-628.103394	79.440483	1305.916870	-646.302734	70.901665	1579.971069	-728.691772	317.831207	1076.579590	-681.653442	-166.832001	1050.912109	-636.835144	292.975647	830.017944	-584.828674	-137.814026	801.022705	-623.671509	79.198975	949.718384	388.762421	8.717756	935.020996	422.954834	197.016830
-656.235291	167.168030	847.328125	-632.570984	-23.812008	857.065430	-696.366760	180.808044	475.828369	-651.757263	-44.295635	464.686188	-688.452271	181.776245	79.981148	-659.862305	-36.825352	61.717270	-688.163208	253.890045	1315.815674	-642.826721	-107.050369	1294.649048	-628.102112	79.455521	1305.908569	-646.295593	70.931450	1579.954224	-728.743835	317.873230	1076.612549	-681.731140	-166.858627	1050.901489	-636.979553	293.149292	830.015198	-584.930969	-137.808563	800.983704	-623.634888	79.223984	949.724915	388.633484	8.677503	934.967163	422.828278	197.026917
-656.232666	167.194733	847.336853	-632.572388	-23.806942	857.069336	-696.322876	180.799744	475.820343	-651.724609	-44.279552	464.667908	-688.437134	181.816467	79.999748	-659.859314	-36.812515	61.735619	-688.183960	253.904633	1315.820679	-642.838867	-107.033173	1294.629150	-628.112427	79.484573	1305.900391	-646.285767	70.975479	1579.950439	-728.849060	318.007538	1076.789551	-681.768616	-166.817734	1050.892822	-637.095459	293.301086	830.025879	-585.031189	-137.817566	800.950623	-623.630798	79.236496	949.730713	388.488800	8.646415	934.921021	422.718933	197.007675
-656.228149	167.194244	847.328918	-632.535767	-23.777397	857.072937	-696.317627	180.821503	475.822052	-651.651245	-44.241146	464.688080	-688.436890	181.802185	79.991158	-659.803955	-36.825596	61.714298	-688.205994	253.934509	1315.832275	-642.844177	-107.004616	1294.617065	-628.120911	79.489365	1305.907593	-646.295715	70.988922	1579.922363	-728.909424	318.083984	1076.836670	-681.818787	-166.805450	1050.874756	-637.228882	293.451141	830.020020	-585.139282	-137.840607	800.914856	-623.610413	79.261536	949.727844	388.407837	8.442994	934.901062	422.887878	196.625046
-656.223206	167.218185	847.320313	-632.519958	-23.772270	857.083374	-696.319031	180.873795	475.817627	-651.581482	-44.199898	464.700806	-688.437378	181.816620	79.993057	-659.821167	-36.824635	61.722401	-688.229004	253.954529	1315.843872	-642.856201	-106.987656	1294.592163	-628.149475	79.515160	1305.892212	-646.220581	71.090500	1579.959473	-728.970703	318.143982	1076.887817	-681.895813	-166.789627	1050.855347	-637.361267	293.605927	830.049500	-585.226929	-137.847198	800.892090	-623.597534	79.286461	949.727356	388.267975	8.387883	934.838806	422.801666	196.573654
-656.234741	167.255417	847.339722	-632.546997	-23.694677	857.081238	-696.351196	180.881027	475.813110	-651.563232	-44.186829	464.694000	-688.469604	181.811371	79.993851	-659.796143	-36.826614	61.726013	-688.251831	253.970901	1315.858032	-642.837646	-106.952232	1294.579346	-628.156433	79.546272	1305.906006	-646.197021	71.130150	1579.969849	-729.016907	318.181000	1076.919067	-681.908081	-166.793503	1050.881348	-637.451416	293.758881	830.038574	-585.361206	-137.864029	800.854797	-623.605652	79.334106	949.734375	388.100586	8.342694	934.810425	422.659851	196.579666
-656.231079	167.288895	847.347961	-632.532654	-23.663383	857.084595	-696.289124	180.942139	475.811188	-651.504028	-44.168697	464.689972	-688.438904	181.834747	80.009041	-659.768372	-36.816338	61.707947	-688.255005	253.998276	1315.877319	-642.824097	-106.938644	1294.576782	-628.170898	79.580963	1305.883789	-646.206177	71.141434	1579.943726	-729.003357	318.127472	1076.788574	-681.950073	-166.764130	1050.874756	-637.528503	293.913086	830.045105	-585.445496	-137.866165	800.830994	-623.600891	79.364601	949.741272	387.935791	8.272603	934.756775	422.560974	196.559464
-656.214233	167.305542	847.326660	-632.513855	-23.641249	857.079041	-696.296143	180.945999	475.815826	-651.460693	-44.141468	464.665497	-688.454956	181.832321	80.009499	-659.741516	-36.825035	61.682747	-688.281799	254.008118	1315.882080	-642.829224	-106.909233	1294.570557	-628.177063	79.620605	1305.887695	-646.181702	71.182007	1579.941895	-729.027588	318.196838	1076.791382	-681.980042	-166.781876	1050.862549	-637.604675	294.079498	830.030518	-585.539612	-137.879639	800.791199	-623.582092	79.392525	949.726990	387.777130	8.219095	934.693604	422.438721	196.547791
-656.226074	167.354645	847.329773	-632.508667	-23.613474	857.065186	-696.289551	180.981110	475.817566	-651.398804	-44.104584	464.669159	-688.445923	181.843262	80.005661	-659.744202	-36.843281	61.711243	-688.297485	254.039108	1315.871826	-642.809998	-106.869308	1294.554199	-628.186951	79.621246	1305.876953	-646.167603	71.222923	1579.932007	-729.063171	318.262665	1076.785645	-681.988037	-166.721924	1050.837158	-637.684753	294.229004	830.020569	-585.608765	-137.898697	800.755188	-623.587708	79.423065	949.722717	387.572052	8.149926	934.634888	422.317932	196.547577
-656.198059	167.408585	847.336487	-632.493347	-23.555399	857.068237	-696.297119	180.998535	475.809998	-651.307373	-44.058632	464.662231	-688.464844	181.837845	80.000328	-659.728088	-36.827293	61.704597	-688.319763	254.071823	1315.863647	-642.804138	-106.856567	1294.554932	-628.225037	79.670044	1305.867432	-646.228882	71.176308	1579.891602	-729.095032	318.320129	1076.822388	-681.995850	-166.697723	1050.850098	-637.718628	294.353577	830.014526	-585.686035	-137.924637	800.728699	-623.577515	79.474731	949.730347	387.357697	8.053397	934.573914	422.210236	196.526932
-656.195496	167.416901	847.327759	-632.497742	-23.557783	857.072144	-696.275818	181.016251	475.799011	-651.316589	-44.064404	464.673004	-688.454529	181.837402	79.984055	-659.718445	-36.821774	61.715126	-688.338867	254.094498	1315.868652	-642.807312	-106.824402	1294.549927	-628.235596	79.676430	1305.858643	-646.222656	71.218422	1579.895996	-729.125244	318.408020	1076.814209	-682.019714	-166.705582	1050.872314	-637.777527	294.482849	829.991577	-585.748230	-137.919357	800.719360	-623.582947	79.482445	949.728516	387.145721	7.995762	934.515869	422.082214	196.514099
-656.183899	167.495361	847.337341	-632.504761	-23.508732	857.078796	-696.277222	181.040787	475.814087	-651.286011	-44.046005	464.683838	-688.432861	181.871246	80.016670	-659.729797	-36.846516	61.724873	-688.380859	254.111984	1315.857422	-642.801636	-106.799538	1294.557983	-628.261963	79.713959	1305.861572	-646.209656	71.261032	1579.899658	-729.161499	318.488037	1076.837646	-682.002686	-166.654175	1050.885010	-637.810425	294.589722	829.989380	-585.830627	-137.927811	800.712891	-623.589539	79.540520	949.739014	386.929779	7.927710	934.453308	421.963165	196.449051
-656.186340	167.501434	847.335510	-632.486145	-23.494045	857.079224	-696.283569	181.040970	475.802155	-651.241333	-44.009804	464.674438	-688.464905	181.854813	79.993317	-659.692871	-36.814728	61.710140	-688.329163	254.181015	1315.864624	-642.819214	-106.758476	1294.553467	-628.286804	79.737404	1305.871826	-646.192017	71.300758	1579.908447	-729.180969	318.520935	1076.846313	-681.999390	-166.630188	1050.888184	-637.851624	294.731873	829.989502	-585.889954	-137.958344	800.694031	-623.585022	79.554283	949.738770	386.660095	7.826289	934.412048	421.801514	196.426941
-656.163391	167.531052	847.322571	-632.484436	-23.449417	857.086243	-696.280579	181.058884	475.809296	-651.215454	-43.950951	464.668152	-688.456177	181.862579	79.986565	-659.688110	-36.808876	61.691032	-688.375427	254.199173	1315.856079	-642.822815	-106.742630	1294.557129	-628.314331	79.768250	1305.859619	-646.172791	71.350883	1579.900146	-729.207214	318.552826	1076.833008	-681.982666	-166.622559	1050.900513	-637.887939	294.838776	829.972107	-585.921570	-137.937485	800.697510	-623.575806	79.599487	949.735840	386.434723	7.763697	934.382385	421.683624	196.382278
-656.160889	167.581604	847.317566	-632.487915	-23.430601	857.078491	-696.247253	181.132751	475.820648	-651.213379	-43.949299	464.665253	-688.446655	181.871841	79.979645	-659.700256	-36.812820	61.680653	-688.395752	254.240067	1315.839600	-642.813965	-106.721230	1294.549927	-628.334106	79.781868	1305.838501	-646.162415	71.402351	1579.899780	-729.223694	318.607941	1076.807495	-682.021301	-166.573593	1050.908081	-637.903076	294.972687	829.958618	-585.956482	-137.928040	800.664246	-623.585083	79.629898	949.731689	386.211700	7.704636	934.335205	421.535583	196.343399
-656.152771	167.621887	847.321106	-632.475037	-23.401009	857.081299	-696.261475	181.138382	475.829346	-651.181824	-43.940590	464.672546	-688.461914	181.871475	79.986687	-659.676025	-36.816132	61.674896	-688.417908	254.250687	1315.804932	-642.822266	-106.704994	1294.550049	-628.369629	79.821518	1305.819580	-646.142700	71.491302	1579.877808	-729.248535	318.646423	1076.800781	-682.014587	-166.564545	1050.896851	-637.906616	295.050781	829.945618	-585.969727	-137.942352	800.660095	-623.578735	79.664078	949.735779	385.972961	7.685840	934.304138	421.412170	196.341324
-656.179382	167.674042	847.322266	-632.500977	-23.344883	857.060669	-696.243103	181.165924	475.814789	-651.172485	-43.912880	464.670074	-688.448364	181.873947	79.989578	-659.658752	-36.825264	61.697319	-688.432983	254.299942	1315.795898	-642.820923	-106.666389	1294.544678	-628.385010	79.833961	1305.807495	-646.125977	71.551216	1579.865723	-729.347290	318.815430	1077.012085	-682.031738	-166.527786	1050.896240	-637.936279	295.185089	829.941528	-586.000732	-137.912704	800.656860	-623.597351	79.708229	949.725220	385.614014	7.816590	934.286865	420.909515	196.658524
-656.151306	167.697037	847.325806	-632.480103	-23.305548	857.067871	-696.241028	181.194534	475.813202	-651.175842	-43.881519	464.658447	-688.448059	181.882736	79.998283	-659.661072	-36.817070	61.697765	-688.464478	254.307968	1315.795044	-642.821899	-106.631943	1294.549316	-628.417480	79.874580	1305.807861	-646.134827	71.604378	1579.857178	-729.366821	318.832367	1077.008057	-682.035767	-166.482666	1050.900146	-637.935242	295.278412	829.948730	-585.990234	-137.905914	800.663879	-623.581055	79.740204	949.732239	385.338684	7.786049	934.279053	420.754486	196.644958
-656.171021	167.724503	847.333496	-632.486816	-23.307785	857.072998	-696.257629	181.212616	475.812042	-651.210571	-43.864040	464.675507	-688.469421	181.874207	79.979706	-659.665649	-36.822929	61.694435	-688.492615	254.343857	1315.803345	-642.819275	-106.612312	1294.564575	-628.456421	79.923790	1305.789673	-646.120422	71.613289	1579.853760	-729.288879	318.725311	1076.788452	-682.049561	-166.492691	1050.895508	-637.915771	295.363403	829.926758	-585.985718	-137.880219	800.668640	-623.588745	79.752388	949.737488	385.066315	7.723999	934.276550	420.611145	196.648514
-656.169189	167.768692	847.329773	-632.490906	-23.239311	857.074280	-696.249329	181.282440	475.827148	-651.149536	-43.829689	464.677094	-688.486206	181.870972	79.985634	-659.670410	-36.806789	61.718079	-688.501343	254.362762	1315.790283	-642.829163	-106.574020	1294.562256	-628.470886	79.935257	1305.782715	-646.123535	71.689209	1579.846069	-729.301758	318.716278	1076.777588	-682.052490	-166.456390	1050.909424	-637.910156	295.438934	829.925842	-585.975159	-137.872482	800.687195	-623.595703	79.810913	949.737366	384.786438	7.669654	934.275513	420.470642	196.646103
-656.170227	167.791443	847.316406	-632.491394	-23.223965	857.070313	-696.279907	181.310318	475.819672	-651.138672	-43.829956	464.702484	-688.503296	181.885742	79.972359	-659.671875	-36.813850	61.715466	-688.524231	254.397430	1315.780518	-642.833008	-106.551682	1294.565063	-628.500305	79.968491	1305.771973	-646.119934	71.756332	1579.839111	-729.289734	318.747314	1076.757813	-682.077637	-166.441025	1050.908936	-637.873352	295.474640	829.921387	-585.943970	-137.845551	800.688110	-623.597351	79.834412	949.728516	384.489105	7.583848	934.273682	420.334717	196.600433
-656.164001	167.829620	847.316284	-632.485596	-23.187199	857.069824	-696.283081	181.298752	475.787445	-651.170593	-43.816330	464.681976	-688.506470	181.885376	79.971077	-659.685913	-36.803005	61.703442	-688.523499	254.435425	1315.776733	-642.847778	-106.510735	1294.548828	-628.542480	79.995865	1305.766724	-646.034302	71.838623	1579.867676	-729.377258	318.915802	1076.977295	-682.082520	-166.419952	1050.896118	-637.887268	295.521667	829.919983	-585.911621	-137.817413	800.703796	-623.601013	79.870483	949.730408	384.193970	7.475045	934.246399	420.196136	196.636353
-656.185913	167.848068	847.310364	-632.500000	-23.160715	857.065002	-696.283691	181.354797	475.787231	-651.147156	-43.832401	464.685608	-688.490662	181.896515	79.960625	-659.702393	-36.802410	61.713417	-688.556030	254.456451	1315.759766	-642.845032	-106.485069	1294.548218	-628.591675	80.023994	1305.737793	-646.031738	71.927032	1579.854858	-729.293762	318.807220	1076.740479	-682.090088	-166.408600	1050.897705	-637.861084	295.563934	829.904541	-585.892090	-137.768936	800.699585	-623.620972	79.894463	949.725281	384.018829	7.172284	934.224731	420.474670	196.109238
-656.176758	167.896805	847.316467	-632.487183	-23.119669	857.072510	-696.246948	181.400406	475.820099	-651.123596	-43.833481	464.669342	-688.469360	181.912140	79.978058	-659.658447	-36.810200	61.715420	-688.560974	254.487610	1315.749634	-642.854614	-106.460014	1294.547119	-628.620300	80.043152	1305.738647	-646.022583	71.994019	1579.844971	-729.281738	318.849945	1076.722168	-682.088867	-166.377380	1050.884033	-637.831116	295.606110	829.905090	-585.837402	-137.744385	800.726929	-623.624146	79.938553	949.735168	383.762695	7.063938	934.204224	420.379211	196.022293
-656.169006	167.970673	847.326660	-632.488586	-23.057983	857.056335	-696.254333	181.423615	475.834961	-651.130371	-43.828896	464.657806	-688.468567	181.916870	80.005577	-659.709656	-36.800030	61.713036	-688.551025	254.540665	1315.741333	-642.858276	-106.433678	1294.549316	-628.674988	80.076889	1305.712769	-646.088013	71.960106	1579.806396	-729.276306	318.854980	1076.714600	-682.064026	-166.357407	1050.877563	-637.798218	295.610229	829.892944	-585.787537	-137.707977	800.745178	-623.623230	79.991188	949.733826	383.380096	7.171872	934.199585	419.869019	196.513977
-656.171936	168.034241	847.326904	-632.486572	-23.035749	857.062317	-696.262939	181.449432	475.847809	-651.141968	-43.808403	464.671783	-688.464539	181.908218	80.002007	-659.694641	-36.790165	61.717270	-688.561890	254.557297	1315.730103	-642.865967	-106.398460	1294.549927	-628.720215	80.096436	1305.708130	-646.086670	72.013733	1579.793823	-729.277344	318.890991	1076.690552	-682.057312	-166.345322	1050.885986	-637.751648	295.617554	829.912598	-585.729797	-137.652435	800.750000	-623.628967	80.035339	949.737976	383.082245	7.127723	934.208313	419.747498	196.473724
-656.157654	168.023453	847.323730	-632.459717	-23.006147	857.070923	-696.209167	181.460144	475.834656	-651.151917	-43.785324	464.653625	-688.449280	181.910645	80.002068	-659.718140	-36.775265	61.721741	-688.623047	254.545944	1315.718750	-642.884827	-106.375137	1294.539429	-628.757568	80.111557	1305.688599	-646.002563	72.137131	1579.826782	-729.274780	318.941833	1076.683594	-682.027344	-166.290390	1050.861084	-637.738159	295.621674	829.909729	-585.678467	-137.621063	800.754028	-623.619141	80.052483	949.742371	382.875916	6.838468	934.265015	420.019775	195.890060
-656.154297	168.061417	847.327393	-632.454041	-22.982725	857.065674	-696.226379	181.462967	475.828613	-651.163330	-43.802025	464.662140	-688.477051	181.899109	79.970734	-659.702026	-36.780743	61.723248	-688.602783	254.570877	1315.701904	-642.896973	-106.351707	1294.547119	-628.805176	80.145981	1305.684814	-645.987915	72.139481	1579.832275	-729.262878	318.954895	1076.659424	-682.015320	-166.261292	1050.871094	-637.690125	295.585602	829.911865	-585.616455	-137.577576	800.772644	-623.621948	80.077477	949.743530	382.491791	6.992782	934.309265	419.527313	196.319016
-656.174805	168.073547	847.314026	-632.464661	-22.943031	857.070251	-696.232056	181.525360	475.835358	-651.143616	-43.780624	464.685028	-688.461304	181.926147	79.993782	-659.696838	-36.782520	61.720459	-688.618774	254.622604	1315.696045	-642.900940	-106.327187	1294.534790	-628.835571	80.177856	1305.687378	-645.988159	72.186989	1579.830811	-729.253967	318.984253	1076.641479	-681.995117	-166.220779	1050.878052	-637.665039	295.587433	829.904419	-585.552673	-137.521057	800.774902	-623.633911	80.115067	949.737488	382.216309	6.944193	934.381042	419.375549	196.290710
-656.159485	168.150742	847.346680	-632.455261	-22.891020	857.076904	-696.230713	181.530350	475.824463	-651.157349	-43.773842	464.682281	-688.509277	181.925919	79.980042	-659.715210	-36.776936	61.714874	-688.609497	254.676651	1315.708130	-642.903687	-106.278549	1294.561157	-628.898682	80.217476	1305.669678	-645.999878	72.236687	1579.801514	-729.254456	319.001831	1076.630737	-681.964233	-166.151321	1050.852173	-637.619751	295.554321	829.905212	-585.479919	-137.484909	800.784912	-623.634644	80.163330	949.761169	382.010406	6.909949	934.471497	419.284058	196.153076
-656.161499	168.160141	847.338501	-632.446045	-22.868696	857.075195	-696.244751	181.562149	475.846375	-651.184937	-43.761150	464.675659	-688.495544	181.974274	79.991966	-659.749634	-36.765251	61.715389	-688.564941	254.777954	1315.714478	-642.909607	-106.241867	1294.540894	-628.922913	80.231812	1305.669922	-646.001038	72.286873	1579.801270	-729.248535	319.011261	1076.636108	-681.957703	-166.133911	1050.847412	-637.564941	295.481628	829.911743	-585.424316	-137.428146	800.798950	-623.629944	80.184334	949.755615	381.836029	6.880565	934.541260	419.155151	196.066635
-656.170349	168.211029	847.340454	-632.427917	-22.831129	857.079712	-696.250427	181.636826	475.856842	-651.148438	-43.745831	464.705811	-688.502686	181.973999	79.999809	-659.747253	-36.763226	61.726494	-688.566101	254.813690	1315.708130	-642.890991	-106.194458	1294.551025	-628.955505	80.276367	1305.662842	-645.996887	72.316635	1579.804932	-729.227112	319.034454	1076.626099	-681.924927	-166.082611	1050.856079	-637.540955	295.458984	829.906494	-585.340332	-137.374878	800.824585	-623.629333	80.231789	949.759460	381.714020	6.806578	934.592285	419.070801	195.901489
-656.148132	168.248245	847.349609	-632.411926	-22.791964	857.092590	-696.246643	181.637390	475.863159	-651.172363	-43.754082	464.703308	-688.522644	181.967468	79.985611	-659.738647	-36.765583	61.733868	-688.574890	254.864990	1315.718872	-642.883484	-106.169556	1294.575317	-628.994141	80.298615	1305.674194	-645.998352	72.359566	1579.800293	-729.223389	319.062225	1076.612305	-681.917358	-166.051239	1050.853638	-637.487122	295.373322	829.911316	-585.294067	-137.325912	800.843201	-623.611877	80.271103	949.770691	381.582703	6.712165	934.653687	418.949951	195.810181
-656.162292	168.260895	847.354797	-632.406982	-22.765574	857.087158	-696.200012	181.653641	475.852142	-651.192200	-43.727882	464.698273	-688.479797	181.977051	79.993690	-659.733948	-36.773197	61.745316	-688.550720	254.934494	1315.693970	-642.880737	-106.111694	1294.582397	-629.026306	80.337540	1305.665771	-645.994568	72.393456	1579.809570	-729.208801	319.054413	1076.597046	-681.877625	-165.988861	1050.855347	-637.436707	295.348694	829.931824	-585.228638	-137.286240	800.861145	-623.618164	80.287636	949.771179	381.427429	6.605937	934.690247	418.822205	195.671509
-656.156738	168.314636	847.347412	-632.399414	-22.738592	857.094421	-696.208862	181.683548	475.841858	-651.200623	-43.688618	464.696472	-688.506042	181.970337	79.989838	-659.747803	-36.745808	61.733135	-688.550354	254.973297	1315.688965	-642.858704	-106.061218	1294.595215	-629.042725	80.365120	1305.656006	-645.999512	72.422234	1579.806641	-729.203735	319.068024	1076.552002	-681.827332	-165.931137	1050.880615	-637.381714	295.268982	829.896118	-585.167175	-137.233429	800.890320	-623.618530	80.333847	949.772156	381.287537	6.503649	934.694580	418.656372	195.584122
-656.148865	168.360291	847.337952	-632.423462	-22.695612	857.091309	-696.218933	181.699554	475.843536	-651.212891	-43.692364	464.690125	-688.499573	181.971939	79.986984	-659.733704	-36.747257	61.716915	-688.546326	255.037888	1315.683594	-642.853943	-106.001694	1294.626099	-629.097046	80.414215	1305.654419	-645.991028	72.466232	1579.803711	-729.189636	319.088257	1076.536987	-681.816223	-165.926590	1050.895386	-637.332336	295.189240	829.902100	-585.099121	-137.178894	800.894897	-623.625061	80.377998	949.765564	381.154907	6.373303	934.699280	418.498322	195.442734
-656.151855	168.360168	847.340515	-632.422729	-22.667387	857.088562	-696.266907	181.699860	475.825592	-651.220032	-43.658600	464.672546	-688.545654	181.967865	79.972496	-659.737732	-36.743649	61.726822	-688.562805	255.075653	1315.672729	-642.847717	-105.955643	1294.628662	-629.116333	80.463661	1305.651245	-645.999268	72.512016	1579.800293	-729.187439	319.099976	1076.494751	-681.762146	-165.884781	1050.906738	-637.281677	295.140900	829.882813	-585.032837	-137.122681	800.938232	-623.621338	80.391411	949.764465	380.997620	6.209236	934.720886	418.340210	195.314728
-656.128845	168.390076	847.349121	-632.397583	-22.654730	857.107544	-695.591064	181.532730	475.752167	-651.227051	-43.660751	464.662598	-688.171753	182.033478	79.944756	-659.741516	-36.741989	61.728622	-688.557373	255.167511	1315.678223	-642.830566	-105.905769	1294.647705	-629.119873	80.479057	1305.661621	-645.990356	72.558769	1579.798584	-729.172424	319.103241	1076.479980	-681.721680	-165.828445	1050.900879	-637.237915	295.070313	829.887085	-584.976379	-137.053192	800.955811	-623.600952	80.417084	949.778748	380.904388	6.101556	934.755676	418.203979	195.174210
-656.104553	168.447021	847.347412	-632.391357	-22.626556	857.104614	-695.599182	181.579071	475.773926	-651.258545	-43.657696	464.686005	-688.172485	182.024979	79.950394	-659.760803	-36.740887	61.752262	-688.592896	255.145569	1315.655273	-642.816101	-105.858299	1294.647827	-629.143921	80.516312	1305.655884	-645.988159	72.601524	1579.791992	-729.170532	319.097595	1076.445801	-681.687866	-165.804749	1050.927368	-637.163818	294.999634	829.876587	-584.891907	-136.990952	800.980774	-623.586243	80.455917	949.776794	380.808441	5.968943	934.812073	418.092834	194.964005
-656.073425	168.482178	847.351257	-632.360535	-22.603497	857.115479	-695.606567	181.591141	475.761169	-651.246643	-43.653824	464.683838	-688.193542	182.027222	79.943611	-659.759277	-36.730202	61.716003	-688.586365	255.185989	1315.636719	-642.801575	-105.812584	1294.664551	-629.165405	80.562416	1305.648560	-645.982849	72.653069	1579.790039	-729.144287	319.096802	1076.394165	-681.655151	-165.758926	1050.907593	-637.087646	294.907104	829.884338	-584.838562	-136.940628	800.997681	-623.565186	80.486954	949.786133	380.696625	5.832653	934.886108	417.949860	194.818542
-656.066711	168.514236	847.337219	-632.383423	-22.531721	857.104187	-695.570557	181.619171	475.757690	-651.265747	-43.658966	464.687073	-688.155762	182.034225	79.946373	-659.765076	-36.733150	61.718689	-688.601990	255.251160	1315.616577	-642.800415	-105.750305	1294.669312	-629.168335	80.588028	1305.642334	-645.979553	72.695023	1579.782227	-729.142395	319.099915	1076.339844	-681.638306	-165.714249	1050.925781	-637.036682	294.878815	829.878479	-584.778381	-136.885681	801.006897	-623.560303	80.540085	949.770569	380.604736	5.707849	934.980103	417.850189	194.621323
-656.034546	168.544952	847.333862	-632.345581	-22.537420	857.108398	-695.604492	181.650620	475.763092	-651.307190	-43.646732	464.713043	-688.187134	182.038177	79.942230	-659.765076	-36.732758	61.758419	-688.578552	255.284439	1315.602783	-642.770386	-105.706276	1294.680298	-629.187744	80.636749	1305.634033	-645.975342	72.747856	1579.778931	-729.122253	319.102417	1076.293701	-681.604492	-165.717041	1050.946411	-636.987793	294.821289	829.848145	-584.724792	-136.806488	801.030823	-623.525574	80.555595	949.770813	380.489136	5.510789	935.084839	417.765930	194.421600
-656.016357	168.582855	847.327942	-632.337524	-22.481155	857.116760	-695.575562	181.677750	475.775879	-651.323181	-43.620792	464.707855	-688.164856	182.042343	79.944748	-659.798950	-36.715572	61.744724	-688.565552	255.334427	1315.573242	-642.759888	-105.639221	1294.671509	-629.191895	80.667419	1305.630737	-645.971375	72.800446	1579.780762	-729.098389	319.133148	1076.292358	-681.562439	-165.644318	1050.937012	-636.929749	294.762573	829.841309	-584.667297	-136.737335	801.036011	-623.509338	80.609940	949.770874	380.422058	5.346316	935.199585	417.704773	194.216293
-656.032898	168.595795	847.338623	-632.326477	-22.458836	857.119873	-695.603271	181.685074	475.780762	-651.365662	-43.635559	464.731506	-688.160828	182.043015	79.946060	-659.801819	-36.714230	61.746853	-688.572327	255.392746	1315.557373	-642.734741	-105.596962	1294.692749	-629.190125	80.712875	1305.634155	-645.956543	72.857658	1579.779541	-729.091309	319.141449	1076.240479	-681.547302	-165.596481	1050.924194	-636.853210	294.715820	829.839844	-584.600647	-136.678421	801.043884	-623.506165	80.627724	949.776489	380.396729	4.922330	935.327026	418.057770	193.702072
-655.996765	168.640366	847.332581	-632.302490	-22.447151	857.138672	-695.588623	181.667694	475.793213	-651.359314	-43.633968	464.731079	-688.181824	182.044678	79.962143	-659.761536	-36.740604	61.753265	-688.549988	255.436417	1315.566406	-642.722961	-105.549095	1294.683350	-629.173645	80.756927	1305.621704	-645.957458	72.907928	1579.786255	-729.053772	319.142731	1076.224243	-681.531067	-165.545380	1050.926392	-636.803955	294.676697	829.850403	-584.560669	-136.640747	801.050903	-623.475708	80.665932	949.781982	380.199036	4.934299	935.438110	417.580750	193.765488
-655.970337	168.663803	847.334656	-632.282471	-22.407978	857.124634	-695.600769	181.668732	475.785248	-651.361084	-43.609097	464.704010	-688.200378	182.041519	79.962440	-659.765503	-36.725662	61.748550	-688.527039	255.500000	1315.554932	-642.691711	-105.484947	1294.694702	-629.182190	80.794983	1305.633789	-645.944946	72.971123	1579.788330	-729.012085	319.146942	1076.210083	-681.492676	-165.482071	1050.908936	-636.742981	294.612885	829.838440	-584.507813	-136.601685	801.067932	-623.454163	80.688774	949.777039	380.238770	4.613731	935.549744	417.922516	193.406387
-655.957458	168.702316	847.353577	-632.265442	-22.374302	857.141357	-695.549438	181.676163	475.785431	-651.387451	-43.581215	464.729462	-688.199646	182.033371	79.964622	-659.760803	-36.740704	61.749207	-688.524353	255.531845	1315.548584	-642.659607	-105.457954	1294.714355	-629.181152	80.857056	1305.633667	-645.935486	73.035118	1579.789795	-728.990784	319.148254	1076.168335	-681.465393	-165.456696	1050.935303	-636.684937	294.576233	829.830200	-584.457275	-136.535248	801.082581	-623.438782	80.724068	949.794800	380.148102	4.479714	935.625366	417.822388	193.251953
-655.948364	168.774231	847.359131	-632.248352	-22.322027	857.128113	-696.159180	181.858978	475.863464	-651.398315	-43.577309	464.730530	-688.558472	181.965302	79.961632	-659.762695	-36.724579	61.772415	-688.499939	255.561859	1315.516724	-642.646118	-105.407501	1294.720703	-629.163391	80.892990	1305.632813	-645.926758	73.082100	1579.793213	-728.958435	319.159576	1076.151123	-681.457703	-165.434509	1050.959473	-636.616638	294.526031	829.826904	-584.416626	-136.476181	801.100098	-623.422058	80.777122	949.790894	380.035156	4.342308	935.723083	417.715668	193.169739
-655.949829	168.834900	847.418518	-632.216492	-22.295372	857.138794	-696.298645	181.933792	475.872345	-651.380920	-43.572689	464.739899	-688.626648	181.971420	79.959724	-659.751465	-36.718643	61.790684	-688.503479	255.628006	1315.508423	-642.643799	-105.366318	1294.729248	-629.146057	80.953758	1305.640381	-645.911011	73.156578	1579.793945	-728.923340	319.205750	1076.130859	-681.419067	-165.365295	1050.963501	-636.569153	294.510437	829.832581	-584.353455	-136.427750	801.136169	-623.419128	80.796860	949.830383	379.918182	4.143995	935.839661	417.601074	193.025528
-655.941223	168.933868	847.448975	-632.183472	-22.248217	857.147156	-696.213318	181.952118	475.879761	-651.363586	-43.536091	464.715057	-688.620422	181.994949	79.968689	-659.730530	-36.719334	61.809990	-688.472473	255.679245	1315.517212	-642.621094	-105.315201	1294.755615	-629.145264	80.994972	1305.644043	-645.891357	73.220955	1579.798096	-728.882813	319.217743	1076.127686	-681.357239	-165.302307	1050.996582	-636.529236	294.476746	829.823242	-584.313110	-136.383606	801.146851	-623.405090	80.858543	949.852112	379.763580	3.946712	935.929260	417.412964	192.839142
-655.633606	169.545975	847.426819	-632.077087	-22.108776	857.140076	-696.116333	181.951538	475.973907	-651.327332	-43.512901	464.700409	-688.574646	182.003265	79.954369	-659.733643	-36.682613	61.791222	-688.450317	255.713089	1315.516479	-642.592468	-105.270416	1294.769897	-629.110168	81.036789	1305.642822	-645.867554	73.294716	1579.812256	-728.835144	319.242188	1076.110107	-681.361755	-165.288422	1050.995117	-636.454163	294.456482	829.827332	-584.258118	-136.312088	801.152283	-623.207336	81.200829	949.842041	379.611237	3.741525	936.029846	417.213013	192.587769
-655.605896	169.575989	847.437500	-632.062561	-22.081705	857.150085	-696.065918	181.989182	475.967316	-651.307373	-43.491901	464.700714	-688.541199	182.022766	79.988113	-659.714111	-36.694389	61.800762	-688.423645	255.778290	1315.516724	-642.574951	-105.226776	1294.809326	-629.087769	81.079704	1305.664917	-645.849548	73.358551	1579.823975	-728.800232	319.249573	1076.129639	-681.317810	-165.244797	1051.027588	-636.406982	294.419922	829.835510	-584.208313	-136.272110	801.193604	-623.180664	81.228127	949.851318	379.448883	3.475646	936.133545	416.951019	192.288696
-655.872009	169.283920	847.573792	-632.074463	-22.108410	857.163147	-696.138489	182.002258	475.919281	-651.323975	-43.518551	464.731140	-688.593323	182.004669	79.997726	-659.687683	-36.695286	61.819916	-688.391418	255.812729	1315.519409	-642.563904	-105.184753	1294.829712	-629.073486	81.111885	1305.663574	-645.814636	73.469681	1579.829346	-728.756897	319.302429	1076.108154	-681.286438	-165.192230	1051.045654	-636.332031	294.428894	829.852783	-584.177979	-136.265869	801.214294	-623.326294	81.043083	949.929321	379.319977	3.248322	936.221191	416.751465	192.036240
-655.546814	169.636780	847.444153	-632.016357	-22.004282	857.148926	-695.992920	182.012817	475.982361	-651.269165	-43.469826	464.693085	-688.566956	182.008881	79.983360	-659.664124	-36.695633	61.807899	-688.354431	255.867142	1315.519409	-642.536133	-105.150551	1294.858276	-629.029785	81.164749	1305.663086	-645.796814	73.533531	1579.835571	-728.729919	319.347992	1076.128540	-681.273621	-165.157898	1051.051270	-636.279541	294.418518	829.852844	-584.132507	-136.195511	801.235474	-623.123230	81.293091	949.853333	379.205994	3.005225	936.261047	416.554871	191.725266
-655.565552	169.637253	847.480774	-631.994690	-21.995201	857.168335	-695.988586	182.033463	475.982056	-651.239929	-43.477951	464.704498	-688.574707	182.022964	79.995300	-659.651062	-36.699913	61.786892	-688.329651	255.901917	1315.503174	-642.490723	-105.106331	1294.874023	-629.006470	81.218048	1305.660400	-645.765259	73.599571	1579.836670	-728.680237	319.404785	1076.113403	-681.239258	-165.160645	1051.087646	-636.213806	294.434326	829.843628	-584.095764	-136.186447	801.251709	-623.131531	81.292694	949.883789	379.024719	2.701567	936.310913	416.340759	191.416763
-655.491394	169.710052	847.441833	-631.964417	-21.978058	857.162476	-695.973206	182.060181	475.975769	-651.221863	-43.475811	464.715515	-688.600037	182.041931	79.979721	-659.651550	-36.713295	61.816730	-688.282593	255.942215	1315.503418	-642.474609	-105.080925	1294.903687	-628.968872	81.243340	1305.672729	-645.736206	73.624519	1579.842163	-728.638611	319.481537	1076.106445	-681.188538	-165.113342	1051.104126	-636.148315	294.426849	829.856262	-584.058777	-136.174164	801.282837	-623.064819	81.349190	949.857422	378.832764	2.344979	936.373901	416.094788	191.021240
-655.429504	169.751144	847.440247	-631.941895	-21.933828	857.161194	-695.909363	182.083664	475.986450	-651.142700	-43.461273	464.692169	-688.610474	182.022354	79.990204	-659.596985	-36.707340	61.796219	-688.233582	255.999649	1315.485596	-642.425415	-105.024406	1294.921265	-628.934204	81.289017	1305.672485	-645.714111	73.687798	1579.845947	-728.591553	319.531097	1076.079468	-681.144836	-165.096802	1051.138916	-636.105713	294.443726	829.842041	-584.003357	-136.148804	801.292603	-623.019409	81.388245	949.855652	378.584015	2.005580	936.446716	415.868561	190.742432
-655.375000	169.790527	847.439941	-631.902954	-21.893799	857.149658	-695.913818	182.122147	476.020050	-651.112793	-43.464890	464.706543	-688.626160	182.049698	79.985832	-659.555298	-36.702545	61.829437	-688.214111	256.022308	1315.485107	-642.381409	-104.997490	1294.927002	-628.881531	81.330429	1305.676147	-645.691467	73.749649	1579.838135	-728.557678	319.595062	1076.060913	-681.100586	-165.066788	1051.166870	-636.041504	294.492432	829.835449	-583.956726	-136.100952	801.318848	-622.968872	81.421051	949.849426	378.335144	1.700988	936.514343	415.658569	190.508835
-655.332458	169.775818	847.441345	-631.862610	-21.886036	857.169800	-695.872131	182.140457	476.005463	-651.104248	-43.446400	464.712433	-688.630859	182.054489	80.007271	-659.593445	-36.689766	61.849407	-688.137207	256.083191	1315.491455	-642.329224	-104.936615	1294.937500	-628.827454	81.374146	1305.699951	-645.650574	73.810059	1579.833374	-728.499878	319.630157	1076.081665	-681.079590	-165.066528	1051.203613	-635.978943	294.523163	829.842590	-583.930115	-136.092819	801.339783	-622.931763	81.427254	949.860413	377.942322	1.294949	936.638123	415.384583	190.086380
-655.268005	169.808945	847.439026	-631.814758	-21.857426	857.167114	-695.796570	182.180923	476.020386	-651.031982	-43.423969	464.720337	-688.642090	182.052628	80.010117	-659.523010	-36.705544	61.857082	-688.065674	256.136139	1315.481079	-642.269348	-104.872360	1294.960083	-628.779846	81.415894	1305.697754	-645.614563	73.885376	1579.839722	-728.448303	319.690582	1076.074707	-681.039551	-165.044785	1051.214355	-635.909546	294.584717	829.835876	-583.880188	-136.095428	801.366821	-622.873413	81.456207	949.857544	377.842743	1.030870	936.646790	415.230774	189.822418
-655.280579	169.720673	847.485535	-631.759338	-21.847336	857.175537	-695.789307	182.200211	476.002411	-651.025085	-43.461292	464.720825	-688.689575	182.053192	79.990974	-659.487122	-36.717762	61.839203	-688.014832	256.196747	1315.477905	-642.216187	-104.844917	1294.969238	-628.732788	81.460358	1305.697510	-645.581726	73.963051	1579.835693	-728.388184	319.782227	1076.068115	-680.971924	-164.995972	1051.240479	-635.853271	294.639038	829.828064	-583.832275	-136.082703	801.387512	-622.863159	81.407669	949.888123	377.527588	0.659882	936.725464	415.032593	189.546387
-655.143250	169.864899	847.439819	-631.718079	-21.808561	857.167664	-695.738098	182.237976	476.005066	-650.974792	-43.447189	464.705322	-688.685242	182.052292	79.992599	-659.407104	-36.744167	61.839561	-687.960754	256.228241	1315.443970	-642.165283	-104.789337	1294.987427	-628.679443	81.507568	1305.704346	-645.532715	74.027481	1579.830811	-728.344421	319.832764	1076.064697	-680.914734	-164.966293	1051.241455	-635.806091	294.706879	829.825134	-583.804321	-136.090805	801.379089	-622.758850	81.505615	949.857666	377.213348	0.336666	936.822021	414.787415	189.196289
-655.069519	169.874146	847.430725	-631.675659	-21.788111	857.165649	-695.614258	182.222824	475.999969	-650.952759	-43.437260	464.682922	-688.668030	182.056793	79.990509	-659.344177	-36.765862	61.836559	-687.907104	256.276733	1315.455200	-642.114685	-104.756874	1294.988647	-628.589233	81.542366	1305.702271	-645.561462	74.023666	1579.786499	-728.278259	319.912598	1076.059692	-680.857239	-164.969269	1051.263306	-635.744324	294.784851	829.823425	-583.754089	-136.097458	801.398193	-622.704346	81.520737	949.852844	376.934998	0.037763	936.898193	414.559937	188.957169
-655.042786	169.916962	847.430359	-631.669189	-21.752237	857.150513	-695.573547	182.253708	476.027893	-650.883301	-43.430862	464.692780	-688.666077	182.065582	79.990410	-659.209717	-36.791763	61.852444	-687.828308	256.325928	1315.453003	-642.054199	-104.716110	1295.009766	-628.503601	81.585609	1305.720093	-645.510681	74.107719	1579.783691	-728.197693	319.966766	1076.075317	-680.820374	-164.944992	1051.296265	-635.687683	294.875061	829.828186	-583.718262	-136.128922	801.409058	-622.666321	81.552513	949.841125	376.583862	-0.332565	936.988525	414.293579	188.597061
-654.975708	169.887619	847.442749	-631.591370	-21.737326	857.151978	-695.500793	182.264191	476.020294	-650.834534	-43.410473	464.680054	-688.693359	182.041397	79.998573	-659.169617	-36.798454	61.842007	-687.753784	256.370514	1315.467773	-641.986450	-104.679443	1295.037109	-628.442810	81.628990	1305.711792	-645.451660	74.179413	1579.791748	-728.121826	320.010681	1076.085571	-680.753540	-164.944702	1051.298462	-635.621033	294.962158	829.821716	-583.668274	-136.137482	801.416565	-622.585022	81.543633	949.846252	376.211792	-0.697263	937.083679	414.057709	188.246964
-654.881470	169.939774	847.453064	-631.536133	-21.700432	857.154053	-695.481934	182.273773	476.033691	-650.747803	-43.364666	464.678528	-688.704712	182.068481	80.006531	-659.118225	-36.798340	61.866459	-687.684021	256.431366	1315.474487	-641.929016	-104.616898	1295.045044	-628.354187	81.673645	1305.734497	-645.394775	74.247856	1579.788574	-728.047119	320.079773	1076.107788	-680.702026	-164.935638	1051.344116	-635.546082	295.075806	829.846558	-583.624268	-136.156631	801.443726	-622.504761	81.579788	949.851929	375.897247	-1.030345	937.149414	413.861786	187.873535
-654.823914	169.922775	847.451538	-631.495361	-21.653477	857.171387	-695.359680	182.314285	476.033661	-650.705627	-43.358269	464.675385	-688.683716	182.081009	80.006744	-659.060669	-36.817375	61.877182	-687.617432	256.452240	1315.493652	-641.887329	-104.585358	1295.057251	-628.266479	81.717621	1305.740723	-645.254700	74.411255	1579.827881	-727.962952	320.162079	1076.133179	-680.637146	-164.926376	1051.375488	-635.481873	295.171021	829.843933	-583.586060	-136.194290	801.461487	-622.451355	81.605453	949.858154	375.565308	-1.334354	937.220459	413.597076	187.491577
-654.734497	169.970169	847.452332	-631.426147	-21.615950	857.172058	-695.229797	182.345123	476.031738	-650.604004	-43.352737	464.682892	-688.679626	182.098511	80.038483	-659.028931	-36.828720	61.883572	-687.511841	256.499573	1315.492920	-641.790833	-104.553291	1295.102173	-628.176880	81.758827	1305.763672	-645.269287	74.393150	1579.787964	-727.880615	320.215759	1076.171631	-680.573242	-164.928497	1051.421509	-635.416504	295.288361	829.850830	-583.528381	-136.203369	801.504333	-622.367676	81.645821	949.858093	375.215057	-1.718551	937.303223	413.339783	187.052948
-654.649963	169.972595	847.432190	-631.341248	-21.633583	857.185425	-695.119568	182.406662	476.025543	-650.528015	-43.347149	464.702026	-688.694092	182.107086	80.029564	-659.035950	-36.815937	61.906132	-687.415710	256.557373	1315.517944	-641.720276	-104.514793	1295.117798	-628.065186	81.826866	1305.769409	-645.189697	74.494507	1579.786011	-727.777954	320.266144	1076.181885	-680.503418	-164.896927	1051.459839	-635.335815	295.426056	829.861633	-583.486572	-136.235077	801.523315	-622.281860	81.654579	949.853210	374.879944	-2.132189	937.375122	413.138641	186.522568
-654.552307	170.014969	847.468750	-631.290527	-21.571712	857.200806	-695.037964	182.446457	476.021332	-650.466370	-43.330933	464.697021	-688.728027	182.098602	80.017578	-659.020691	-36.819481	61.924980	-687.284668	256.610657	1315.543701	-641.621277	-104.470757	1295.139160	-627.946045	81.867065	1305.790649	-645.026367	74.655464	1579.831909	-727.673462	320.340698	1076.212402	-680.411682	-164.901550	1051.503296	-635.256348	295.562012	829.869934	-583.433594	-136.273071	801.551514	-622.200439	81.692436	949.878723	374.578491	-2.476435	937.388489	412.963074	186.034622
-654.468628	170.021912	847.463318	-631.215088	-21.540201	857.197693	-694.929749	182.482254	476.041779	-650.384766	-43.292061	464.705017	-688.719543	182.124390	80.034294	-658.935974	-36.808411	61.908180	-687.171204	256.653992	1315.570557	-641.523865	-104.424042	1295.171875	-627.835571	81.894676	1305.819336	-644.934448	74.709251	1579.844727	-727.573730	320.420502	1076.277710	-680.334045	-164.911530	1051.528564	-635.197754	295.669922	829.869629	-583.385803	-136.334152	801.567749	-622.115601	81.713516	949.873230	374.237518	-2.900101	937.390991	412.757538	185.567169
-654.352051	170.031021	847.456116	-631.162231	-21.525661	857.200500	-694.820740	182.503006	476.025391	-650.313049	-43.281631	464.687317	-688.740723	182.121460	80.034782	-658.880127	-36.814785	61.943985	-687.035828	256.690643	1315.576050	-641.401001	-104.373108	1295.201538	-627.713806	81.951416	1305.834717	-644.848999	74.760590	1579.860352	-727.464417	320.501770	1076.312988	-680.275757	-164.923264	1051.552368	-635.122375	295.782623	829.900269	-583.333130	-136.378738	801.590149	-622.010498	81.725998	949.866638	373.851959	-3.350833	937.386963	412.562256	184.976532
-654.241394	170.060272	847.479370	-631.056152	-21.509363	857.212585	-694.693054	182.544891	476.037720	-650.190430	-43.268116	464.690033	-688.697327	182.138687	80.029892	-658.853699	-36.826263	61.932514	-686.902100	256.765045	1315.601196	-641.269531	-104.315620	1295.226563	-627.573853	81.987137	1305.866577	-644.738281	74.804550	1579.869019	-727.344238	320.595581	1076.343872	-680.188354	-164.910095	1051.624268	-635.049194	295.900299	829.906738	-583.257507	-136.435165	801.632874	-621.895447	81.742821	949.883301	373.492340	-3.759722	937.381348	412.375580	184.461899
-654.145264	170.084122	847.482178	-630.989807	-21.440445	857.208862	-694.570496	182.560303	476.026886	-650.107239	-43.252296	464.667694	-688.718750	182.128525	80.035583	-658.803772	-36.823048	61.957748	-686.732300	256.848938	1315.622559	-641.157715	-104.274971	1295.260986	-627.451233	82.043365	1305.866211	-644.635376	74.852043	1579.875122	-727.207214	320.682648	1076.355347	-680.083252	-164.964767	1051.668701	-634.996765	296.049713	829.917053	-583.181091	-136.477448	801.667053	-621.802246	81.785759	949.880615	373.136566	-4.130130	937.363098	412.233002	183.920212
-654.029236	170.130600	847.485657	-630.904724	-21.424358	857.234680	-694.463989	182.576965	475.994568	-649.988342	-43.229176	464.660522	-688.716003	182.140930	80.045639	-658.792419	-36.823219	61.951462	-686.547974	256.903168	1315.631714	-641.001526	-104.230431	1295.333374	-627.293945	82.092934	1305.874146	-644.525024	74.901871	1579.886353	-727.067017	320.793488	1076.387207	-679.994873	-164.967941	1051.734985	-634.906128	296.173676	829.908508	-583.111572	-136.532669	801.701782	-621.684143	81.825745	949.890869	372.756866	-4.646425	937.372375	412.208832	183.363754
-653.896912	170.191589	847.507446	-630.804260	-21.376587	857.239075	-694.403076	182.612610	476.032074	-649.823792	-43.208458	464.663879	-688.738220	182.148666	80.055664	-658.730469	-36.844040	61.959110	-686.390930	256.967957	1315.649902	-640.867493	-104.178795	1295.393311	-627.123596	82.161530	1305.902344	-644.399963	74.955070	1579.893066	-726.918030	320.894562	1076.397949	-679.893127	-164.999466	1051.777466	-634.828552	296.321869	829.910950	-583.020813	-136.607742	801.750610	-621.565735	81.867592	949.904480	372.441162	-5.189569	937.379944	412.321625	182.848495
-653.750793	170.259308	847.511353	-630.701233	-21.329050	857.234985	-694.295654	182.660278	476.061340	-649.724548	-43.211338	464.668976	-688.760254	182.143433	80.057396	-658.723267	-36.844753	61.990234	-686.268311	256.961578	1315.655151	-640.733948	-104.146843	1295.472046	-626.950317	82.209946	1305.927734	-644.282043	74.981873	1579.915283	-726.860840	321.183411	1076.618164	-679.762207	-164.992752	1051.851196	-634.753906	296.466309	829.938965	-582.935364	-136.691315	801.814148	-621.441284	81.915733	949.905151	372.125458	-5.642891	937.328857	412.352814	182.371613
-653.577637	170.280502	847.524963	-630.567078	-21.327103	857.256592	-694.213074	182.658081	476.082306	-649.604126	-43.221478	464.677094	-688.777588	182.135056	80.077400	-658.700012	-36.866581	61.997852	-686.088074	257.010834	1315.686646	-640.584106	-104.108177	1295.522827	-626.764221	82.254745	1305.972778	-644.140442	75.027077	1579.950195	-726.716675	321.289734	1076.644409	-679.620361	-165.037720	1051.925659	-634.670959	296.578735	829.933777	-582.821411	-136.753006	801.886108	-621.293091	81.925774	949.924011	371.691010	-6.079888	937.291138	412.249512	181.843124
-653.424072	170.318863	847.544983	-630.424255	-21.338987	857.276917	-694.072327	182.695724	476.096283	-649.459961	-43.198265	464.667267	-688.785339	182.131393	80.065353	-658.688721	-36.850479	61.983006	-685.932068	257.051514	1315.717285	-640.447021	-104.073997	1295.616577	-626.556580	82.301628	1306.030518	-644.001160	75.060493	1579.989990	-726.474670	321.293884	1076.478027	-679.489441	-165.046722	1052.018555	-634.590210	296.745605	829.922974	-582.733887	-136.822006	801.953796	-621.141113	81.936470	949.943604	371.308044	-6.489812	937.255737	412.195709	181.345963
-653.251343	170.358246	847.561096	-630.299500	-21.294802	857.281860	-693.976685	182.735886	476.082611	-649.348999	-43.206097	464.682556	-688.836060	182.144913	80.075005	-658.625427	-36.857040	61.993328	-685.783325	257.090149	1315.748047	-640.251343	-104.037743	1295.713013	-626.343262	82.316559	1306.096680	-643.917969	75.011322	1579.968262	-726.302246	321.439941	1076.497559	-679.320679	-165.085831	1052.107910	-634.476135	296.881348	829.921265	-582.604126	-136.879593	802.008545	-620.999756	81.966805	949.956543	370.743042	-7.013934	937.273315	412.057343	180.846191
-653.103699	170.351471	847.582092	-630.181946	-21.287752	857.297241	-693.891052	182.792450	476.098877	-649.218628	-43.188286	464.683380	-688.890503	182.136765	80.078934	-658.641296	-36.856575	62.007534	-685.604980	257.152283	1315.804077	-640.073425	-103.996658	1295.828247	-626.162537	82.342926	1306.155762	-643.688416	75.139046	1580.017090	-726.143982	321.574829	1076.541382	-679.156189	-165.147949	1052.236450	-634.392517	297.041504	829.924744	-582.502991	-136.956299	802.099182	-620.865295	81.961555	949.974731	370.278473	-7.481065	937.210144	411.976715	180.356918
-652.885986	170.415955	847.599854	-630.009827	-21.289454	857.317383	-693.768127	182.889664	476.124451	-649.099609	-43.184341	464.710052	-688.891907	182.138809	80.093170	-658.627625	-36.862560	62.004086	-685.430542	257.195129	1315.866699	-639.892944	-103.940323	1295.965698	-625.957520	82.380432	1306.260132	-643.515381	75.187195	1580.028320	-725.927979	321.700043	1076.587402	-678.952820	-165.205795	1052.403931	-634.288940	297.189819	829.926636	-582.376343	-136.992722	802.226196	-620.683289	81.985298	949.997070	369.971741	-7.912969	937.095642	411.934875	179.851471
-652.660583	170.505875	847.622375	-629.856262	-21.221598	857.314880	-693.649109	182.986115	476.174011	-648.925598	-43.179707	464.713287	-688.936096	182.134384	80.114113	-658.579224	-36.863335	62.020821	-685.202209	257.264587	1315.939941	-639.693237	-103.894012	1296.169800	-625.741333	82.425598	1306.362427	-643.332092	75.226402	1580.025024	-725.707703	321.834015	1076.653809	-678.751831	-165.275269	1052.564209	-634.211243	297.335175	829.961243	-582.246277	-137.084854	802.383362	-620.500977	82.042107	950.010254	369.715485	-8.232668	936.990662	411.865448	179.315704
-652.420593	170.534210	847.652039	-629.653381	-21.212297	857.343323	-693.476746	183.009552	476.196838	-648.776184	-43.155800	464.715637	-688.968689	182.127579	80.112526	-658.599243	-36.850834	62.000587	-684.910217	257.391388	1316.052246	-639.450623	-103.824898	1296.423218	-625.535339	82.484299	1306.473389	-643.147705	75.273117	1580.053223	-725.431335	321.945892	1076.738403	-678.500854	-165.311661	1052.789185	-634.116333	297.472992	829.995056	-582.104858	-137.167786	802.578613	-620.307556	82.052589	950.045898	369.284637	-8.696659	936.943176	411.779083	178.842728
-652.171631	170.555130	847.671265	-629.474243	-21.177696	857.354858	-693.319946	183.059662	476.209930	-648.601746	-43.146843	464.727142	-689.000793	182.126892	80.139305	-658.558960	-36.894352	62.005184	-684.688171	257.447601	1316.174805	-639.197815	-103.743690	1296.695190	-625.323242	82.466766	1306.586182	-642.944458	75.323563	1580.092041	-725.111267	322.073486	1076.839478	-678.272034	-165.357941	1053.049316	-633.944763	297.712372	830.155457	-581.937378	-137.280151	802.820740	-620.104614	82.068275	950.064514	368.799988	-9.206343	936.895020	411.657928	178.333969
-651.960632	170.601212	847.697632	-629.312805	-21.127733	857.356323	-693.129578	183.128891	476.232239	-648.459778	-43.200062	464.724884	-689.038452	182.147308	80.144753	-658.565430	-36.898819	61.999504	-684.431152	257.479919	1316.339233	-638.954163	-103.671906	1297.018677	-625.151428	82.414879	1306.736084	-642.711304	75.386307	1580.151855	-724.880676	322.357941	1077.179810	-677.997559	-165.422424	1053.345093	-633.961670	297.753418	830.153015	-581.757263	-137.369431	803.117859	-619.931946	82.097031	950.082825	368.339386	-9.655128	936.824768	411.591248	177.823898
-651.675293	170.586853	847.731873	-629.090088	-21.067917	857.370850	-692.874573	183.143402	476.254028	-648.237976	-43.213703	464.732819	-689.044739	182.168640	80.150505	-658.524292	-36.900024	61.983696	-684.137634	257.514832	1316.525879	-638.639160	-103.597374	1297.445313	-624.963623	82.377419	1306.910034	-642.479004	75.450600	1580.194580	-724.433533	322.425903	1077.200684	-677.698242	-165.479141	1053.737427	-633.877625	297.890564	830.286560	-581.601135	-137.532059	803.464355	-619.700684	82.103447	950.113220	367.966766	-10.088574	936.736816	411.501129	177.271362
-651.391602	170.632248	847.769409	-628.858887	-21.004280	857.383667	-692.635193	183.198456	476.254364	-648.035095	-43.227070	464.714478	-689.083313	182.187393	80.155930	-658.491577	-36.917206	61.982658	-683.869202	257.511322	1316.759277	-638.331970	-103.551529	1298.001709	-624.772705	82.373627	1307.141968	-642.213928	75.538879	1580.304443	-724.066345	322.549469	1077.417358	-677.409668	-165.451035	1054.180176	-633.747375	298.014709	830.477112	-581.474548	-137.616837	803.880188	-619.479797	82.136543	950.147766	367.515442	-10.585240	936.712708	411.397095	176.682251
-651.105042	170.737991	847.846436	-628.626099	-20.882513	857.389221	-692.379639	183.281143	476.283905	-647.816833	-43.232563	464.692078	-689.087280	182.184952	80.166771	-658.498962	-36.944355	61.997299	-683.566284	257.511169	1317.087769	-637.968689	-103.510361	1298.648560	-624.585022	82.385155	1307.395142	-641.981201	75.642006	1580.379883	-723.592163	322.628174	1077.680542	-677.143311	-165.448181	1054.734619	-633.448669	298.310608	830.859436	-581.324280	-137.749146	804.414063	-619.252869	82.205406	950.199341	367.073059	-11.099215	936.674744	411.342255	176.074921
-650.785461	170.793427	847.890564	-628.377869	-20.804852	857.425720	-692.096008	183.277084	476.278900	-647.575745	-43.256866	464.669922	-689.070618	182.194229	80.193626	-658.446960	-36.947945	62.006866	-683.238464	257.482056	1317.443848	-637.564453	-103.541641	1299.407715	-624.414490	82.382149	1307.717285	-641.707275	75.779350	1580.426636	-723.177063	322.686676	1078.061035	-676.912964	-165.376221	1055.408203	-633.309753	298.459045	831.185364	-581.162109	-137.919891	805.132263	-619.014954	82.256386	950.250549	366.704224	-11.585090	936.638123	411.290283	175.523483
-650.476563	170.886307	847.940857	-628.131409	-20.737886	857.449341	-691.878540	183.326111	476.274048	-647.373962	-43.290066	464.668365	-689.018921	182.174408	80.166718	-658.424377	-36.955402	62.011612	-682.807495	257.483215	1317.902466	-637.042786	-103.463539	1300.307373	-624.286926	82.319489	1308.051270	-641.383240	75.910225	1580.424072	-722.768433	322.662933	1078.573120	-676.726196	-165.201340	1056.258545	-633.146545	298.613373	831.634460	-580.988647	-138.111816	805.972168	-618.791199	82.309448	950.300842	366.400421	-12.100829	936.525269	411.261383	174.977676
-650.138306	170.981842	847.973816	-627.857544	-20.664780	857.470276	-691.699829	183.449310	476.305695	-647.195374	-43.351608	464.642181	-689.031799	182.173187	80.182022	-658.436829	-36.938419	61.992760	-682.384644	257.294281	1318.451172	-636.451416	-103.419609	1301.406006	-624.117493	82.284241	1308.414429	-641.118530	75.998695	1580.404785	-722.452759	322.677002	1079.184326	-676.684937	-164.901489	1057.256714	-632.974854	298.802094	832.259705	-580.829041	-138.330704	807.036926	-618.546997	82.373390	950.342224	366.063873	-12.577756	936.443726	411.192780	174.455063
-649.800354	171.050888	847.989746	-627.579834	-20.579546	857.476501	-691.447266	183.509155	476.295837	-647.060547	-43.393639	464.628632	-689.027832	182.166977	80.179604	-658.476013	-36.924339	61.993126	-681.819336	257.103302	1319.172485	-635.826233	-103.281967	1302.590820	-623.980347	82.260834	1308.777344	-640.725281	76.206497	1580.409058	-722.306580	322.909088	1080.282715	-676.833008	-164.530014	1058.447266	-632.948120	299.064087	833.043884	-580.655334	-138.676758	808.337952	-618.303406	82.433075	950.368042	365.756256	-13.007929	936.355530	411.124084	173.972549
-649.389648	171.108002	848.031250	-627.207581	-20.520393	857.493591	-691.178345	183.541229	476.314026	-646.927795	-43.433376	464.639679	-688.975708	182.182281	80.165871	-658.438965	-36.936661	62.008606	-681.202820	256.877014	1319.946289	-635.164368	-103.098457	1303.872192	-623.781311	82.214630	1309.165039	-640.381165	76.351089	1580.367798	-722.193909	322.940002	1081.392456	-677.168457	-163.959351	1059.737793	-633.026367	299.535492	834.050415	-580.370667	-139.015259	809.874756	-618.000732	82.465477	950.417725	365.346375	-13.567556	936.274597	411.054291	173.450333
-648.997925	171.164642	848.093018	-626.779053	-20.518932	857.555359	-691.013306	183.656143	476.332916	-646.673950	-43.449001	464.673859	-689.053894	182.163696	80.205132	-658.422852	-36.939636	62.015316	-680.533691	256.583679	1320.820313	-634.531128	-102.893768	1305.295044	-623.551575	82.164635	1309.602417	-639.910889	76.561897	1580.342041	-722.109802	322.778748	1082.583374	-677.724365	-163.168411	1061.199585	-633.125000	300.224152	835.282043	-580.081055	-139.472641	811.645996	-617.707764	82.484016	950.504578	364.997894	-14.071682	936.109680	411.018311	172.982910
-648.608032	171.161270	848.142578	-626.376343	-20.488626	857.609802	-690.818848	183.764160	476.377350	-646.450134	-43.426674	464.710663	-689.041138	182.139572	80.220184	-658.381409	-36.958668	62.031998	-679.875977	256.268677	1321.829346	-633.871155	-102.662895	1306.747681	-623.305542	82.184570	1310.053467	-639.351318	76.862251	1580.281250	-722.177856	322.470337	1083.988770	-678.528137	-162.313904	1062.826050	-633.396362	301.227661	836.657471	-579.707397	-139.970276	813.679993	-617.419556	82.491180	950.579285	364.655060	-14.545801	935.970337	410.954926	172.397156
-648.170898	171.180481	848.207397	-625.925476	-20.469980	857.684814	-690.139587	183.739883	476.339966	-646.193542	-43.397453	464.741119	-688.807190	182.189545	80.245712	-658.364258	-36.944107	62.023071	-679.170166	255.954544	1323.014771	-633.197510	-102.402885	1308.308472	-623.042908	82.209808	1310.490845	-638.771851	77.067169	1580.220581	-722.279846	322.124359	1085.495117	-679.466797	-161.412613	1064.500854	-633.717041	302.492493	838.142578	-579.165405	-140.561157	815.961975	-617.093689	82.504219	950.673828	364.291656	-14.942927	935.841064	410.853851	171.842621
-647.755615	171.210571	848.325500	-625.497498	-20.380445	857.719299	-689.889526	183.800552	476.378845	-645.934204	-43.376900	464.745087	-688.795410	182.178452	80.249504	-658.338135	-36.950832	62.036709	-678.427368	255.582199	1324.260254	-632.412170	-102.096756	1309.856812	-622.668091	82.240059	1310.931152	-638.121948	77.307709	1580.190674	-722.544128	321.911621	1087.112793	-680.536011	-160.711853	1066.319824	-634.476013	304.284088	839.614990	-578.682861	-141.321777	818.404419	-616.770142	82.514709	950.773743	363.829010	-15.445541	935.743286	410.715179	171.368912
-647.300720	171.224579	848.436401	-625.051758	-20.304514	857.775513	-690.085388	184.067917	476.447052	-645.623169	-43.351631	464.765808	-689.035950	182.141235	80.304535	-658.310364	-36.930878	62.036301	-677.747986	255.247299	1325.534058	-631.510620	-101.736122	1311.520996	-622.284119	82.289902	1311.371094	-637.358521	77.583229	1580.189941	-722.732605	321.937164	1088.827881	-681.712402	-160.030518	1068.234741	-635.556885	306.521576	841.113403	-578.048218	-142.333359	821.082092	-616.406799	82.523979	950.877502	363.428162	-15.896649	935.613098	410.608704	170.920624
-646.862915	171.175201	848.521484	-624.573181	-20.274353	857.859680	-689.987610	184.215988	476.423248	-645.311523	-43.326363	464.774384	-689.143860	182.125641	80.318024	-658.272095	-36.942799	62.039600	-677.049072	254.904541	1326.818970	-630.548889	-101.433731	1313.153076	-621.873108	82.291199	1311.780151	-636.652344	77.821625	1580.178955	-723.006104	322.187439	1090.660522	-682.989441	-159.350372	1070.265503	-636.821594	309.292145	842.624634	-577.393250	-143.632538	823.952820	-616.024597	82.512947	950.977539	363.024902	-16.278875	935.482178	410.433411	170.472809
-646.362366	171.135468	848.631409	-623.912903	-20.330454	858.006897	-689.424805	184.168137	476.407013	-644.991211	-43.340561	464.817230	-688.986633	182.167603	80.316406	-658.270813	-36.935673	62.061539	-676.351563	254.574738	1328.150879	-629.581299	-101.159782	1314.838745	-621.434875	82.282272	1312.190186	-635.915771	78.058167	1580.170776	-723.306824	322.575989	1092.550171	-684.329346	-158.823715	1072.356201	-638.414185	312.693176	844.154602	-576.574890	-145.282074	827.097229	-615.546265	82.488838	951.124878	362.534607	-16.718637	935.390808	410.214478	169.981705
-646.039063	171.137604	848.752686	-623.678772	-20.175800	858.042603	-689.096313	184.120270	476.427765	-644.926147	-43.365559	464.808868	-688.983215	182.196106	80.321548	-658.342468	-36.916828	62.078411	-675.507385	254.207016	1329.476440	-628.627808	-100.878670	1316.458008	-620.904236	82.311256	1312.656128	-635.206848	78.269646	1580.161865	-723.868774	323.156067	1094.541626	-685.643066	-158.386795	1074.502319	-640.514771	316.770081	845.799805	-575.635681	-147.424667	830.352478	-615.252747	82.521751	951.203735	362.127045	-17.109451	935.271301	410.044830	169.548691
-645.647644	171.080551	848.927002	-623.246216	-20.074667	858.147583	-688.796387	184.136551	476.447906	-644.885559	-43.463894	464.800995	-688.996399	182.195618	80.331398	-658.385193	-36.873043	62.121891	-674.548462	253.806183	1330.707153	-627.745728	-100.665176	1318.148682	-620.378235	82.305565	1313.103027	-634.522400	78.467476	1580.161377	-724.625854	323.954956	1096.626953	-686.836609	-158.162659	1076.772461	-642.734558	321.618469	847.656494	-574.682556	-150.268661	833.801392	-614.834839	82.519096	951.343933	361.772888	-17.476545	935.145203	409.916199	169.090286
-645.231567	170.999557	849.094177	-622.775696	-20.049698	858.266174	-688.466125	184.200668	476.455780	-644.558655	-43.433418	464.837555	-688.939819	182.249069	80.378349	-658.361755	-36.862892	62.146545	-673.560181	253.425995	1331.932983	-626.966797	-100.443008	1319.836670	-619.771606	82.246811	1313.522217	-633.868286	78.680145	1580.165894	-725.559265	325.115051	1098.765015	-687.971069	-158.391327	1079.217407	-645.079651	327.191559	849.569275	-573.401367	-153.040024	837.424805	-614.365723	82.478500	951.482544	361.378815	-17.875759	934.976685	409.764404	168.708984
-644.786987	170.924088	849.294373	-622.254272	-20.083733	858.441895	-689.983582	184.755081	476.718719	-644.055664	-43.375084	464.858154	-689.865173	182.142410	80.464432	-658.302246	-36.892738	62.162239	-672.391418	253.038788	1333.017578	-626.349731	-100.230423	1321.593262	-619.145569	82.162102	1313.921753	-633.316284	78.818504	1580.194824	-726.638977	326.648041	1101.041382	-688.856750	-158.907654	1081.696167	-647.623291	333.691833	851.663330	-572.877319	-157.905563	840.934570	-613.866150	82.422455	951.667297	361.290039	-18.017174	934.670227	409.744629	168.336929
-644.094971	170.613724	849.451660	-621.229919	-20.441090	858.738098	-689.309937	184.634232	476.649536	-643.977539	-43.458481	464.973389	-689.639160	182.184036	80.466591	-658.333557	-36.839130	62.152454	-671.176086	252.706406	1333.985840	-625.875122	-100.053871	1323.364624	-618.454102	82.051559	1314.323242	-632.727722	78.993286	1580.264648	-727.708679	328.740906	1103.375244	-689.488708	-160.062592	1084.288452	-650.398926	341.140533	853.747375	-571.821960	-162.280197	844.471008	-613.044006	82.187851	951.894104	360.863098	-18.494822	934.550354	409.618164	167.857285
-643.526794	170.528275	849.611389	-620.715698	-20.395712	858.836609	-689.028625	184.643829	476.684692	-643.600586	-43.433941	465.012177	-689.631470	182.204330	80.473274	-658.278564	-36.822433	62.169388	-669.948669	252.415787	1334.859131	-625.602661	-99.871735	1325.102783	-617.705750	81.853493	1314.677246	-632.231750	79.068161	1580.344238	-728.830505	331.581512	1105.817993	-689.690857	-161.639435	1086.828735	-653.545227	349.339691	855.977478	-571.710571	-168.758057	847.557556	-612.453430	82.141296	952.015198	360.415283	-18.969736	934.415161	409.477112	167.385941
-643.096130	170.677856	849.798889	-620.632446	-20.073381	858.819641	-688.865051	184.656219	476.773682	-643.791870	-43.604721	465.005615	-689.660217	182.236008	80.484848	-658.403625	-36.783112	62.224567	-668.693665	252.138000	1335.588013	-625.530396	-99.683952	1326.670654	-616.977905	81.694855	1315.031128	-631.830994	79.074425	1580.439209	-730.016052	335.187622	1108.246826	-689.696655	-163.734848	1089.226563	-657.081238	358.096619	858.227112	-570.999023	-174.870499	850.460754	-612.060913	82.258072	952.081665	359.897430	-19.438877	934.243469	409.400879	166.912521
-642.490234	170.705566	849.971252	-620.121094	-20.050200	858.934692	-688.582092	184.646683	476.818207	-643.534485	-43.580795	464.996826	-689.631775	182.262192	80.496155	-658.354431	-36.799362	62.218624	-667.425293	251.896118	1336.239502	-625.569458	-99.491516	1328.241089	-616.255005	81.523766	1315.365479	-631.460266	79.020348	1580.539795	-731.340210	339.098846	1110.751953	-689.320068	-166.254807	1091.391357	-661.037537	367.345245	860.746277	-570.793518	-182.385773	853.007935	-611.417664	82.253410	952.210327	359.551819	-19.867178	934.042847	409.385101	166.524109
-641.777466	170.574707	850.086487	-619.558044	-20.096802	859.041992	-688.350586	184.648880	476.839935	-643.199829	-43.637218	464.998474	-689.656250	182.270096	80.516907	-658.299805	-36.817898	62.210754	-666.155273	251.798279	1336.754517	-625.613892	-99.243484	1329.631104	-615.527405	81.401741	1315.674683	-631.144836	78.928101	1580.639893	-732.829956	343.335480	1113.337769	-688.810303	-169.138351	1093.406738	-665.272583	376.960480	863.388611	-570.885132	-190.730499	855.302490	-610.708618	82.155678	952.307739	359.426208	-20.171186	933.844604	409.452515	166.228516
-641.163696	170.559479	850.266235	-618.957581	-20.146801	859.124451	-688.173889	184.695236	476.920959	-642.892151	-43.667023	465.000183	-689.703918	182.305420	80.543510	-658.251526	-36.777569	62.214859	-664.864319	251.714218	1337.218994	-625.750000	-98.880859	1330.745972	-614.760132	81.295753	1315.947266	-630.872498	78.715630	1580.726929	-734.437622	347.598053	1115.920288	-688.164063	-172.202347	1095.164673	-669.701355	386.973663	866.289246	-570.877441	-199.302887	857.339233	-610.061340	82.074997	952.434021	359.168152	-20.450026	933.696472	409.482086	165.935257
-640.323486	170.472183	850.268372	-618.318237	-20.265888	859.202576	-687.923828	184.715393	476.974487	-642.607178	-43.703583	464.980286	-689.667969	182.339478	80.563210	-658.208130	-36.783916	62.209599	-663.581909	251.738815	1337.553711	-625.747986	-98.472351	1331.612915	-613.914795	81.224030	1316.168823	-630.631348	78.702438	1580.750244	-736.188538	351.859039	1118.576172	-687.450806	-175.414688	1096.756470	-674.315552	397.268707	869.383545	-571.073425	-208.589508	859.334229	-609.264893	81.994469	952.460938	358.918243	-20.703514	933.564392	409.523651	165.579666
-639.472412	170.253143	850.216736	-617.744080	-20.363953	859.235779	-687.605042	184.693832	477.002411	-642.382751	-43.748287	464.974548	-689.564941	182.351746	80.549217	-658.157532	-36.792355	62.215923	-662.324951	251.870041	1337.852051	-625.527832	-98.077370	1332.257813	-613.060181	81.293846	1316.337769	-630.360596	78.635284	1580.722656	-738.033875	355.798035	1121.175903	-686.734741	-178.790039	1098.191528	-678.940674	407.503571	872.583801	-571.407959	-218.267960	861.332947	-608.460876	81.864059	952.430908	358.728058	-20.923607	933.449585	409.622101	165.241028
-638.514343	170.086426	850.182495	-617.057861	-20.517870	859.232544	-687.362915	184.547424	476.987640	-642.168335	-43.781055	464.975586	-689.550964	182.351395	80.537987	-658.155640	-36.771538	62.184940	-661.311401	251.959457	1338.204102	-625.211548	-97.612038	1332.659058	-612.205444	81.472145	1316.501831	-630.074036	78.605743	1580.643433	-739.908508	359.520477	1123.715698	-686.178406	-182.241653	1099.509277	-683.584656	417.854156	876.378479	-571.800293	-228.271835	863.477783	-607.582520	81.697182	952.401062	358.553040	-21.157993	933.359802	409.709320	164.926422
-637.554138	169.974747	850.139038	-616.335327	-20.692152	859.232117	-687.062988	184.435272	476.960419	-642.201416	-43.924316	465.030548	-689.548096	182.319336	80.521751	-658.151550	-36.760075	62.174545	-660.394348	252.091461	1338.595947	-624.659058	-97.169342	1332.889526	-611.330627	81.748749	1316.633057	-629.726501	78.637436	1580.499146	-741.706177	362.826874	1126.293701	-685.755371	-185.740173	1100.736816	-687.802917	427.602203	880.212585	-572.168884	-238.338547	865.865417	-606.699036	81.553070	952.370483	358.354218	-21.392439	933.294312	409.809906	164.581421
-636.625793	169.741653	850.117371	-615.676025	-20.772856	859.171204	-686.725159	184.315491	476.900055	-641.841125	-43.947567	464.983185	-689.440735	182.305145	80.529564	-658.023315	-36.818314	62.157021	-659.587646	252.300613	1339.131226	-623.903320	-96.637367	1332.967651	-610.505798	82.021286	1316.622070	-629.268799	78.745750	1580.320313	-743.356873	365.888794	1128.943115	-685.470093	-189.234390	1101.931030	-691.876038	436.809875	884.373352	-572.480286	-248.332474	868.534912	-605.882446	81.355370	952.327332	358.188416	-21.585230	933.248352	409.895996	164.383682
-635.510376	169.739700	850.034302	-614.860535	-20.945208	859.093750	-686.343506	184.201019	476.904388	-641.641235	-43.990471	464.989563	-689.418701	182.263397	80.523277	-657.957947	-36.824608	62.098072	-658.933472	252.425125	1339.781982	-623.007385	-96.101685	1332.922852	-609.772766	82.322578	1316.532227	-628.694458	78.920525	1580.114746	-744.742004	368.519012	1131.602051	-685.230469	-192.526428	1103.116333	-695.228638	445.334045	888.744446	-572.610291	-257.873749	871.418945	-604.890442	81.235832	952.243835	358.031982	-21.744381	933.194336	409.997162	164.148560
-634.490662	169.538513	849.910889	-614.048828	-21.108730	859.038757	-685.933533	184.101166	476.899261	-641.474426	-44.047932	465.002106	-689.344666	182.207611	80.518517	-657.916504	-36.864105	62.108658	-658.234619	252.411026	1340.519409	-621.784241	-95.578636	1332.893188	-609.122803	82.653641	1316.357178	-628.006165	79.141579	1579.888062	-745.856079	370.803223	1134.233643	-684.941040	-195.690521	1104.372070	-698.034302	452.993286	893.115723	-572.824463	-266.947784	874.443848	-603.955139	81.069595	952.149475	357.856171	-21.866867	933.155518	410.072845	164.000656
-633.600098	169.437683	849.853516	-613.283936	-21.133768	858.975464	-685.558289	184.038208	476.894775	-641.312744	-44.102150	465.021759	-689.278503	182.170731	80.534058	-657.858276	-36.867237	62.094654	-657.513672	252.263855	1341.348022	-620.424744	-95.049530	1332.873291	-608.618896	82.977150	1316.117310	-627.179688	79.411324	1579.646973	-746.685608	373.054840	1136.878662	-684.470154	-198.551743	1105.788696	-700.729431	459.536163	896.999756	-572.722595	-275.066589	877.562805	-603.109680	80.994705	952.086243	357.714966	-21.987040	933.112793	410.180115	163.800583
-632.647034	169.320404	849.788208	-612.376526	-21.207949	858.943604	-685.024292	184.073044	476.927124	-641.122437	-44.147572	465.077332	-689.335571	182.114502	80.529823	-657.812927	-36.888817	62.112072	-656.732056	252.024597	1342.285278	-619.066223	-94.444550	1332.931030	-608.306396	83.250854	1315.842285	-626.209534	79.684639	1579.360474	-746.759949	374.953583	1139.318237	-683.747314	-201.212662	1107.324829	-702.011963	465.130280	901.019592	-572.665833	-282.373291	880.607605	-602.177124	80.912994	952.036194	357.586731	-22.134478	933.087402	410.346069	163.624771
-631.860657	169.258850	849.786560	-611.550354	-21.177824	858.964478	-684.458069	183.907181	476.937653	-640.911560	-44.165215	465.090576	-689.274597	182.082123	80.526764	-657.747559	-36.922970	62.136745	-655.722046	251.769043	1343.315918	-617.623596	-93.709854	1333.159180	-608.126831	83.434921	1315.566406	-625.109497	79.976334	1579.030029	-746.317810	376.651642	1141.649414	-682.715027	-203.519119	1108.931030	-703.058899	469.413391	904.403564	-572.107605	-288.271301	883.376282	-601.377441	80.915657	952.045898	357.470734	-22.249430	933.034180	410.506958	163.433685
-631.048523	169.796387	849.928894	-610.760681	-20.886040	858.992432	-684.060364	183.952499	477.052216	-640.674255	-44.188438	465.117523	-689.318665	182.063889	80.558365	-657.699097	-36.902756	62.152836	-654.670227	251.382492	1344.365479	-616.184692	-92.935699	1333.540283	-607.961243	83.417473	1315.321533	-623.827087	80.232048	1578.664551	-745.296692	378.045349	1143.804810	-681.276123	-205.473785	1110.549927	-703.490906	471.914429	906.782776	-571.349487	-292.877472	885.896851	-600.648010	81.253838	952.151245	357.389984	-22.341101	932.978333	410.694092	163.262863
-630.382446	169.515564	849.881287	-610.026611	-20.765532	859.048706	-683.498291	184.003845	477.013916	-640.393372	-44.168861	465.151093	-689.282227	182.048828	80.547745	-657.646973	-36.916027	62.178478	-653.442993	250.963455	1345.411133	-614.903931	-92.181526	1334.051025	-607.872681	83.369179	1315.227417	-622.421021	80.468102	1578.288452	-743.417603	378.714294	1145.380127	-679.461243	-206.976700	1112.056641	-702.368042	473.185181	908.618225	-569.882813	-295.789307	887.826355	-599.960083	81.247169	952.152954	357.288269	-22.504459	932.951477	410.875916	163.016022
-629.746155	169.677994	850.001587	-609.277405	-20.592333	859.162170	-682.840942	184.082489	477.017212	-640.054871	-44.116573	465.178314	-689.248596	182.037689	80.556648	-657.598022	-36.890469	62.200962	-652.318542	250.528946	1346.388062	-613.817505	-91.465775	1334.608521	-607.816284	83.280373	1315.281738	-620.857605	80.656647	1577.949829	-740.866577	378.775146	1146.298218	-677.324097	-208.050797	1113.276367	-699.602112	473.256409	909.793640	-567.622803	-296.826965	889.076416	-599.341064	81.416672	952.284973	357.182281	-22.563986	932.908997	411.027832	162.825363
-629.012634	170.319824	850.228088	-608.533630	-20.284042	859.269897	-682.100464	184.617096	477.055542	-639.526123	-44.028023	465.186707	-689.102722	182.047607	80.599609	-657.503723	-36.886810	62.239567	-651.191345	250.152542	1347.250977	-612.860474	-90.867828	1335.172974	-607.848755	82.955711	1315.383911	-619.129272	80.803680	1577.642334	-737.865662	378.403931	1146.577271	-674.908997	-208.668716	1114.132080	-695.942688	471.690491	909.809753	-564.549988	-296.198883	889.735657	-598.718933	81.808815	952.481873	357.099548	-22.644363	932.835693	411.222900	162.622437
-628.322449	171.051117	850.468689	-607.891479	-19.893824	859.384705	-681.524475	184.836349	477.203033	-639.130981	-44.010571	465.179657	-689.064453	182.083939	80.635620	-657.515259	-36.842869	62.266499	-650.177917	249.942703	1347.910034	-612.138977	-90.439308	1335.657837	-607.451843	82.789055	1315.485107	-617.297302	80.927505	1577.349365	-734.327209	377.423096	1146.049438	-672.181580	-208.616348	1114.359741	-690.769287	468.721069	908.744263	-560.536438	-293.973846	889.867737	-598.184937	82.275391	952.693054	356.977020	-22.715649	932.752197	411.378479	162.477875
-628.189575	171.238876	850.640625	-607.529968	-19.744080	859.489868	-681.085327	185.129654	477.240173	-638.808533	-44.046497	465.241241	-689.072632	182.138504	80.681374	-657.496094	-36.760628	62.324009	-649.259460	249.877106	1348.355957	-611.520020	-90.189323	1336.051880	-607.204285	82.513878	1315.554443	-615.318359	81.003784	1577.049438	-730.379089	376.000732	1144.773315	-669.276367	-207.943771	1113.937988	-684.664124	464.114288	906.338013	-555.294434	-289.779938	889.184509	-597.997620	82.426643	952.845032	356.952148	-23.036390	932.667419	411.875793	161.727463
-628.633423	170.775253	850.603699	-607.406006	-19.845442	859.571411	-680.853638	185.372375	477.141602	-638.470276	-44.026005	465.291382	-689.179688	182.143982	80.690674	-657.475830	-36.700642	62.385094	-648.470947	249.898712	1348.569702	-611.120667	-90.216599	1336.309814	-606.949402	82.336891	1315.673950	-613.246704	81.078918	1576.713379	-725.917847	373.923920	1142.541016	-666.060608	-206.554443	1112.788208	-676.708801	458.215210	903.318298	-549.142151	-284.126434	888.075745	-598.138245	82.278313	952.854126	356.704681	-22.763269	932.561768	411.623749	162.364700
-628.582458	170.921219	850.638000	-607.164368	-19.812485	859.608032	-680.517395	185.610703	477.165375	-638.014893	-43.911854	465.262695	-689.179260	182.230423	80.680473	-657.449768	-36.625263	62.412807	-647.753479	250.034195	1348.524780	-610.946167	-90.483055	1336.359253	-606.618896	82.087372	1315.725342	-611.070618	81.131172	1576.312378	-721.086243	371.311432	1139.650269	-662.655273	-204.441559	1111.007080	-667.775513	450.983490	899.587341	-542.096802	-276.755585	886.264221	-598.057922	82.377991	952.902283	356.566742	-22.759159	932.438232	411.711975	162.372833
-628.543091	171.113144	850.638977	-607.007324	-19.770468	859.542114	-680.117981	185.725800	477.145447	-637.637512	-43.794586	465.257202	-689.072021	182.261948	80.652336	-657.545227	-36.514870	62.440479	-647.129456	250.289734	1348.341309	-610.896484	-90.898109	1336.177002	-606.265442	81.755791	1315.682617	-608.868774	81.141907	1575.882324	-715.904419	367.746094	1136.062866	-658.901123	-201.669601	1108.550171	-657.085388	442.463165	895.595276	-533.538635	-267.569214	884.567017	-598.021362	82.461250	952.884644	356.440735	-22.767582	932.315918	411.814758	162.273849
-628.447205	171.181305	850.560120	-606.836060	-19.833668	859.436951	-680.056763	185.907440	477.147339	-637.085571	-43.609867	465.188202	-689.124329	182.311829	80.659927	-657.500488	-36.445431	62.396114	-646.468506	250.490463	1347.967773	-611.002075	-91.432312	1335.823730	-605.817383	81.460175	1315.536255	-606.528748	81.209084	1575.380371	-710.650818	363.896942	1132.267456	-654.906006	-198.305969	1105.684326	-645.651428	432.458954	891.262878	-524.650635	-257.390015	882.688721	-597.956177	82.446373	952.807617	356.314667	-22.756111	932.195618	411.900238	162.219864
-628.331909	171.847733	850.516602	-607.244080	-19.245085	859.040894	-680.050232	186.032745	477.200500	-636.896301	-43.543613	465.056091	-689.145264	182.375336	80.625000	-657.528137	-36.381180	62.381638	-645.833862	250.740280	1347.527954	-611.170898	-91.941261	1335.344849	-605.374390	81.159859	1315.226074	-604.259766	81.288582	1574.731689	-705.186951	359.454376	1128.281738	-650.750549	-194.508148	1102.611084	-633.282959	421.656799	887.301636	-515.020508	-245.776276	881.023804	-598.086731	82.839073	952.600586	356.207397	-22.776608	932.055908	411.969452	162.174759
-628.036133	172.018295	850.354065	-606.977539	-19.378548	858.860229	-680.236694	186.136963	477.193390	-636.766235	-43.446053	465.014221	-689.251526	182.405106	80.607338	-657.556763	-36.334099	62.349327	-645.237305	250.833450	1347.029663	-611.282654	-92.526970	1334.858887	-604.794495	80.848587	1314.777832	-601.996704	81.343674	1574.030518	-699.689697	354.769836	1124.443115	-646.334473	-190.174469	1099.411743	-620.125000	409.750336	883.649292	-504.930115	-233.383499	879.606018	-597.886536	82.826897	952.447327	356.057587	-22.771578	931.933594	411.993500	162.161041
-628.019653	171.398911	850.001648	-606.782410	-19.783934	858.706970	-680.027161	186.074829	477.016998	-636.698364	-43.328583	464.970032	-689.151367	182.477310	80.543678	-657.575012	-36.279335	62.301464	-644.611023	250.858856	1346.479248	-611.346924	-93.061523	1334.170532	-604.143188	80.521454	1314.331421	-599.836792	81.342247	1573.307739	-693.904480	349.832794	1120.538086	-641.828186	-185.543365	1096.322876	-606.606079	397.226471	880.606323	-494.464935	-220.106094	878.811829	-597.787048	82.441017	952.187256	355.929108	-22.798254	931.795349	412.055145	162.082458
-627.652832	171.241745	849.748169	-606.498840	-20.047813	858.486328	-680.014954	186.049591	476.954468	-636.681396	-43.278767	464.916595	-689.097168	182.524780	80.516373	-657.547668	-36.270222	62.238277	-643.992432	250.789551	1345.942627	-611.201660	-93.498001	1333.459473	-603.398560	80.241959	1313.895996	-597.846680	81.320732	1572.598511	-688.362610	345.054993	1116.889404	-637.359802	-180.868332	1093.434814	-592.675964	384.277863	878.416992	-483.891449	-206.130005	878.749817	-597.500671	82.231102	951.957947	355.791809	-22.813057	931.708801	412.082458	162.018051
-627.184509	171.024200	849.467407	-606.269775	-20.263031	858.266968	-679.823914	185.895859	476.871338	-636.700867	-43.202152	464.866974	-688.982117	182.562927	80.471298	-657.482117	-36.289879	62.175468	-643.335266	250.736938	1345.529419	-610.872925	-93.753525	1332.745117	-602.586792	80.020554	1313.461670	-596.050293	81.215187	1571.999756	-682.391907	339.889832	1113.554688	-632.734863	-175.933777	1090.824829	-579.383301	371.092010	876.708374	-473.827728	-192.511703	879.471558	-597.190002	82.017906	951.715210	355.663239	-22.829359	931.606445	412.100037	161.941467
-626.316101	171.397507	849.343933	-605.668884	-20.197821	858.113831	-679.695801	185.727036	476.898010	-636.759094	-43.146229	464.780151	-688.913086	182.560928	80.428558	-657.394043	-36.351707	62.133377	-642.535522	250.644424	1345.175049	-610.152649	-93.930962	1332.163330	-601.663208	79.865120	1313.103516	-594.509521	81.024094	1571.513550	-676.313293	335.129089	1110.681152	-628.180847	-171.207779	1088.615723	-566.163757	358.019440	876.173645	-463.782532	-178.622787	880.968811	-596.592896	82.170700	951.608765	355.546967	-22.856260	931.516174	412.131683	161.881012
-626.150391	170.791336	849.022034	-605.723816	-20.610500	857.879272	-679.718567	185.622162	476.794281	-637.071106	-43.200050	464.773102	-688.912415	182.525208	80.390823	-657.435730	-36.386879	62.078583	-641.616699	250.500900	1345.017456	-609.210754	-93.851761	1331.679565	-600.641968	79.758492	1312.736328	-593.214905	80.757118	1571.153198	-670.213440	330.569824	1108.527344	-623.467834	-166.679245	1086.880005	-553.346985	345.184418	876.679077	-454.311768	-165.507660	883.250916	-596.438171	81.699791	951.308228	355.448029	-22.878263	931.410400	412.167267	161.781616
-625.527649	170.575806	848.809509	-605.464783	-20.864525	857.738220	-679.638611	185.436905	476.789063	-637.206726	-43.279697	464.778473	-688.915527	182.516479	80.405724	-657.398132	-36.444389	62.037075	-640.595703	250.217987	1345.083130	-608.011536	-93.649620	1331.554810	-599.632019	79.731972	1312.432861	-592.190369	80.397064	1570.972168	-664.292114	326.222931	1106.982544	-618.621216	-162.502975	1085.830078	-541.078491	332.821503	878.245789	-445.231934	-152.776611	885.927551	-595.949158	81.467751	951.121643	355.337433	-23.039459	931.315674	412.400635	161.242188
-625.383240	169.462219	848.521362	-605.042725	-21.198317	857.796143	-679.643860	185.333191	476.640167	-637.288574	-43.353870	464.809540	-688.939392	182.457520	80.400490	-657.404541	-36.479206	62.019493	-639.454651	249.814301	1345.358032	-606.798828	-93.239449	1331.713501	-598.632935	79.703255	1312.220703	-591.411987	79.974442	1570.980469	-658.834595	322.657440	1106.236206	-613.579346	-158.590378	1085.267212	-529.577637	320.886047	880.730225	-437.035736	-141.002274	889.285400	-595.561890	80.986473	950.969055	355.134155	-22.912470	931.203430	412.155151	161.737244
-624.051636	169.392105	848.698730	-603.921326	-20.706047	857.945251	-679.400330	185.207932	476.699860	-636.787537	-43.308140	464.737579	-688.940308	182.419815	80.385300	-657.141357	-36.642963	61.979679	-638.187500	249.342972	1345.845947	-605.538391	-92.716644	1332.190552	-597.611450	79.726967	1312.124390	-590.839417	79.531738	1571.192505	-653.286560	319.204559	1105.648193	-608.427917	-155.038284	1085.312988	-518.850586	310.024933	883.963867	-429.122742	-130.026413	892.795166	-594.452393	81.170349	951.157593	354.956726	-22.891134	931.113525	412.116333	161.829681
-623.197510	169.407867	848.736206	-603.762756	-20.967356	857.972778	-679.233337	185.092224	476.776886	-636.855347	-43.444862	464.776459	-688.948242	182.445221	80.400810	-657.167114	-36.686943	62.023342	-636.785706	248.792557	1346.544312	-604.274292	-92.158157	1332.903320	-596.566528	79.856934	1312.135742	-590.467773	79.038475	1571.573486	-647.999817	316.606476	1105.798828	-603.122864	-151.858017	1085.882446	-509.005615	300.203125	887.743652	-421.945679	-120.342781	896.297485	-593.806519	80.974342	951.167236	354.914124	-23.178329	931.019348	412.531433	160.904755
-621.817200	168.112122	848.763000	-603.224060	-21.027905	858.100464	-678.711121	184.883835	476.648865	-636.640015	-43.548313	464.834747	-688.779480	182.492188	80.404236	-657.047913	-36.766445	62.050907	-635.393982	248.274551	1347.492676	-603.011414	-91.502586	1333.888184	-595.366760	79.900078	1312.288818	-590.260376	78.541946	1572.095581	-642.828857	314.782562	1106.318848	-597.678162	-148.700745	1086.799438	-500.046631	291.677277	891.752747	-415.077667	-111.737488	900.054688	-592.704346	80.317436	951.214172	354.942535	-23.566408	930.957764	413.118439	159.742645
-622.006409	169.936874	848.894775	-602.813477	-21.358484	858.329712	-679.067566	184.930634	477.071594	-636.511414	-43.651466	464.935272	-689.122009	182.461578	80.445267	-657.065063	-36.757900	62.080471	-633.977722	247.678589	1348.540649	-601.659485	-90.816643	1335.084839	-594.322754	79.819702	1312.560425	-590.246582	78.006706	1572.720947	-637.847046	313.671478	1107.317017	-592.689880	-146.189774	1087.979248	-491.867279	284.716919	895.804993	-408.646881	-104.283386	903.904053	-592.396851	81.117729	951.350891	354.658051	-23.193134	930.911621	412.671631	160.537186
-621.739990	171.591492	849.088684	-602.229065	-21.654715	858.588989	-679.268250	185.035263	477.531219	-636.234375	-43.740295	465.022491	-689.428833	182.458145	80.543304	-656.981689	-36.810120	62.109325	-632.670959	247.032791	1349.708984	-600.258789	-90.159126	1336.405151	-592.986450	79.956078	1312.912109	-590.358643	77.531784	1573.386475	-633.060791	312.844360	1108.460571	-587.889587	-144.053009	1089.300171	-484.356262	278.915466	899.750122	-402.534454	-97.941307	907.795898	-591.807007	81.808868	951.542847	354.496979	-23.102261	930.867493	412.579895	160.588547
-621.276733	171.736237	849.375793	-602.386169	-22.029495	858.497803	-679.249146	185.038651	477.766205	-636.304443	-43.928379	465.138794	-689.606262	182.518402	80.582413	-656.973572	-36.814087	62.171349	-631.274902	246.399506	1350.851807	-598.816833	-89.520493	1337.781372	-591.657593	79.906822	1313.289551	-590.599243	76.942932	1574.087524	-628.396851	312.074158	1109.691284	-583.395569	-142.254684	1090.718872	-477.339722	274.581390	903.461304	-396.719086	-92.727921	911.642578	-591.267151	81.454880	951.576599	354.354492	-23.058130	930.837524	412.515869	160.623322
-620.663574	173.202835	849.348694	-601.406006	-22.469303	858.873169	-679.307861	185.145508	478.220123	-635.956970	-43.976913	465.290558	-689.805115	182.551071	80.619904	-656.915039	-36.804783	62.192093	-629.814087	245.858871	1351.971802	-597.276855	-88.913193	1339.094604	-590.512939	79.829544	1313.619995	-590.866882	76.595871	1574.727905	-623.793152	310.476746	1110.781982	-579.232544	-140.882813	1092.119873	-470.780243	271.551636	906.850098	-391.240936	-88.560051	915.400696	-590.261780	82.161072	951.693298	354.054108	-22.669876	930.809692	411.946350	161.871490
-620.244324	173.132355	849.492676	-600.548950	-22.853098	859.126709	-679.236938	185.161926	478.368835	-635.642029	-43.979324	465.443573	-689.882568	182.638763	80.656471	-656.908508	-36.787807	62.214798	-628.291382	245.265305	1352.968872	-595.862976	-88.392426	1340.335938	-588.979187	79.908508	1313.941284	-591.245728	76.292549	1575.322388	-619.686523	310.146423	1111.941284	-575.353271	-139.858566	1093.486328	-464.625671	269.711914	909.989990	-385.941162	-85.386284	919.074097	-589.388794	82.044792	951.833984	353.797241	-22.445457	930.784851	411.615845	162.982788
-618.304932	172.892563	849.967468	-599.223206	-22.664963	859.230774	-678.585693	185.021317	478.464478	-635.038147	-43.935860	465.506012	-689.679565	182.737869	80.618896	-656.896790	-36.777889	62.225594	-626.726624	244.733612	1353.680542	-594.422852	-87.961815	1341.477173	-587.583740	79.863365	1314.148682	-591.621887	75.893456	1575.907959	-615.783813	310.192902	1113.062378	-571.691101	-139.240219	1094.755005	-458.759979	268.866180	912.848389	-380.887238	-83.138451	922.577087	-587.676697	81.790962	952.122131	353.615723	-22.450336	930.776794	411.495056	162.961609
-616.867065	172.733322	850.431335	-597.883484	-22.542551	859.311951	-678.070374	184.869995	478.512115	-634.420227	-43.922680	465.545166	-689.548035	182.794357	80.612144	-656.788391	-36.769924	62.254707	-625.102295	244.214417	1354.290894	-593.117371	-87.666756	1342.398804	-586.047607	79.753662	1314.284424	-591.977295	75.525078	1576.433350	-612.100830	310.139893	1113.904297	-568.285583	-138.918320	1095.946777	-453.175903	269.002686	915.394531	-376.051971	-81.358978	925.947693	-586.245239	81.584755	952.398071	353.744202	-23.232162	930.783630	412.351288	159.962341
-615.739258	172.882645	850.699951	-596.940002	-22.780376	859.153687	-677.795776	184.866272	478.677429	-633.883423	-44.038769	465.558929	-689.467407	182.830200	80.604759	-656.750000	-36.727577	62.306816	-623.437012	243.818146	1354.652344	-591.854065	-87.482269	1343.241699	-584.521851	79.596977	1314.303223	-592.319336	75.175858	1576.836548	-608.631470	310.352478	1114.613159	-564.985840	-138.824661	1097.009766	-447.717804	269.892975	917.650085	-371.365234	-80.722954	928.920227	-584.998657	81.313911	952.422119	353.681580	-23.571436	930.797607	412.586639	159.170959
-612.891663	170.487701	850.131165	-595.271790	-22.640697	859.166992	-676.331177	184.453430	478.289551	-632.976074	-44.056778	465.558777	-688.716187	182.883820	80.534882	-656.548157	-36.732269	62.325974	-621.830139	243.513138	1354.856079	-590.708862	-87.299484	1343.882324	-582.962280	79.367119	1314.278442	-592.610107	74.873184	1577.140137	-605.399719	310.765961	1115.148682	-561.879517	-139.057053	1097.920166	-442.570526	271.459961	919.708801	-366.937958	-80.470131	931.565002	-582.544861	80.447052	952.084229	353.503815	-23.619717	930.816101	412.471039	159.059311
-611.226135	169.790329	849.953003	-593.629639	-22.607603	859.151367	-675.256775	184.037415	477.966187	-632.131104	-44.127007	465.597351	-688.035645	182.901138	80.395798	-656.447327	-36.680019	62.384247	-620.266846	243.157425	1354.883911	-589.655212	-87.247581	1344.361450	-581.575317	79.210381	1314.114868	-592.853455	74.615547	1577.336914	-602.233459	310.733643	1115.297363	-558.846619	-139.428223	1098.668945	-437.589630	273.511200	921.552734	-362.694061	-80.810905	933.885498	-580.815918	80.225098	951.963257	353.341248	-23.673649	930.835815	412.349396	158.972092
-609.710388	169.757538	849.778320	-591.950378	-22.661180	859.065247	-674.751282	184.055527	478.172211	-631.136841	-44.318916	465.570099	-687.691467	182.813568	80.297325	-656.173401	-36.662235	62.432892	-618.801941	242.917892	1354.798584	-588.603149	-87.216904	1344.746582	-580.223450	79.049454	1313.908325	-593.010437	74.403160	1577.407715	-599.950989	312.565216	1115.730713	-555.911499	-139.931732	1099.326172	-433.102356	276.018707	923.368042	-358.679138	-81.718208	935.762146	-579.195740	80.246010	951.823425	353.173889	-23.694424	930.869629	412.234222	158.933838
-608.033508	170.041595	849.589844	-590.349792	-22.641953	858.906250	-673.990540	184.017212	478.151947	-630.143433	-44.515694	465.559143	-687.322510	182.761414	80.254951	-656.083008	-36.619308	62.493080	-617.338074	242.617004	1354.647583	-587.657837	-87.204002	1344.969482	-578.994995	78.935913	1313.634033	-593.081116	74.233452	1577.391968	-597.453857	313.804626	1116.005981	-553.199280	-140.594772	1099.832886	-428.824707	278.588348	924.916931	-354.941895	-82.903580	937.346924	-577.565063	80.394173	951.651733	352.888153	-23.435913	930.892761	411.697601	159.676239
-606.430481	169.731949	849.314880	-588.665405	-22.774799	858.707642	-673.007996	183.901123	478.000702	-628.893738	-44.608257	465.517792	-686.925781	182.770157	80.227509	-655.931091	-36.637600	62.586094	-615.921692	242.327576	1354.501709	-586.591858	-87.183578	1345.169312	-577.701843	78.824699	1313.290039	-593.073730	74.090683	1577.308594	-595.030457	315.043304	1116.332397	-550.733032	-141.323837	1100.334595	-424.866638	281.242920	926.255737	-351.542786	-84.048737	938.768860	-575.912476	80.227371	951.409241	352.687195	-23.361582	930.916504	411.509094	160.064224
-604.663147	170.084015	849.144958	-586.857178	-22.722033	858.547363	-671.777710	183.567261	477.940277	-627.557922	-44.789688	465.505310	-686.450867	182.869431	80.244957	-655.801086	-36.669399	62.666389	-614.719788	241.920151	1354.491577	-585.401794	-87.137146	1345.313965	-576.430237	78.756622	1312.948975	-592.982056	73.972588	1577.164795	-592.551147	316.199646	1116.707886	-548.424866	-142.190018	1100.745972	-421.390015	283.937805	927.564575	-348.440155	-85.877892	939.870239	-574.220947	80.420975	951.266052	352.667328	-23.727667	930.981506	411.835907	158.863159
-602.791382	169.596939	848.997925	-584.807861	-22.672850	858.476685	-670.845642	183.473267	477.959869	-626.098145	-44.845814	465.433960	-686.155701	182.960876	80.308029	-655.634644	-36.683693	62.701118	-613.640808	241.470322	1354.614868	-584.144531	-86.938858	1345.581665	-575.152649	78.673584	1312.717529	-592.806396	73.864082	1576.995483	-590.195435	317.370697	1117.303833	-546.228210	-142.985107	1101.176758	-418.170868	286.482361	928.687012	-345.659882	-88.225655	940.741150	-572.406494	80.267105	951.184875	352.545837	-23.731066	931.049438	411.725098	158.718048
-601.062500	169.717346	848.899231	-583.136597	-22.848494	858.275696	-670.102478	182.952972	478.183289	-624.842041	-45.053341	465.514923	-686.017639	183.037781	80.333229	-655.489563	-36.695072	62.830616	-612.582031	241.004990	1354.901001	-582.705383	-86.702873	1345.925659	-573.930359	78.619179	1312.589355	-592.588867	73.795036	1576.822876	-587.806396	318.379944	1118.083618	-544.247253	-143.942062	1101.723877	-415.286774	288.743958	929.698120	-343.270752	-90.250694	941.488403	-570.790222	80.164192	951.058594	352.201599	-23.674444	931.126038	411.524078	158.706741
-599.168884	169.999878	848.853455	-581.249939	-22.805866	858.243835	-668.714600	183.117661	478.197296	-623.409302	-45.147915	465.496185	-685.533264	183.248093	80.423599	-655.253662	-36.702274	62.946934	-611.655090	240.568207	1355.344727	-581.225952	-86.401482	1346.378174	-572.648376	78.561935	1312.524658	-592.298584	73.722969	1576.708984	-585.553040	319.237457	1118.962402	-542.437439	-144.959732	1102.380371	-412.706146	290.656555	930.749023	-341.258179	-92.225166	942.103577	-569.067261	80.310966	951.057251	352.148712	-23.660000	931.157410	411.423248	158.699051
-597.362305	169.567078	848.845459	-579.413635	-22.901079	858.227051	-667.587097	183.100067	478.320587	-621.892395	-45.197704	465.583344	-685.344849	183.440384	80.534424	-655.093140	-36.722610	63.087238	-610.650146	240.099960	1355.851196	-579.806824	-86.025269	1346.826172	-571.403931	78.616035	1312.611694	-591.952759	73.676704	1576.690308	-583.420227	319.830811	1119.921631	-540.749756	-145.913315	1103.134888	-410.385040	292.231934	931.714844	-339.510193	-94.226112	942.616211	-567.387085	80.045860	951.075439	352.188843	-23.674387	931.183899	411.363739	158.685303
-595.531982	169.662842	849.004517	-577.460815	-22.905502	858.296814	-666.397278	183.126709	478.555481	-620.304199	-45.329472	465.651398	-685.084839	183.646271	80.706505	-654.920715	-36.753883	63.264542	-609.682251	239.665070	1356.472412	-578.400696	-85.738480	1347.373657	-570.151428	78.690948	1312.795044	-591.573120	73.636024	1576.761230	-581.441467	320.280792	1120.884155	-539.230774	-146.962402	1103.969604	-408.355804	293.443420	932.697571	-338.175079	-95.587242	943.072876	-565.685181	80.040489	951.234009	352.113678	-23.692518	931.201660	411.246338	158.637909
-593.649109	169.528168	849.134827	-575.374146	-22.832563	858.517273	-665.053650	183.104782	478.810120	-618.484314	-45.266926	465.766022	-684.749573	183.785690	80.916229	-654.724792	-36.734974	63.473347	-608.553833	239.385071	1357.118164	-577.038147	-85.410088	1347.999023	-568.917358	78.725548	1313.012329	-591.174988	73.630836	1576.933594	-579.666016	320.544922	1121.849731	-537.741882	-147.899475	1104.818359	-406.512482	294.254944	933.598145	-337.018463	-97.163986	943.320251	-563.919189	80.065872	951.451965	352.003723	-23.733463	931.198303	411.117126	158.601471
-591.924561	169.635956	849.455017	-573.458069	-22.887943	858.710754	-663.928040	183.258163	479.223511	-616.956970	-45.344078	466.019653	-684.523254	183.885849	81.241699	-654.520081	-36.729576	63.809040	-607.630554	238.998856	1357.780884	-575.827087	-85.148399	1348.625977	-567.706543	78.804657	1313.420898	-590.751221	73.633842	1577.186035	-578.087280	320.681183	1122.635376	-536.359375	-148.780411	1105.729248	-404.867645	294.780060	934.405029	-336.134094	-99.041824	943.471191	-562.256042	80.029358	951.746094	351.920563	-23.762114	931.186707	410.986877	158.541626
-590.211304	169.798416	849.794861	-571.601501	-22.769493	859.025818	-662.622009	183.394119	479.721100	-615.424011	-45.335548	466.292999	-684.235046	184.023514	81.605537	-654.274780	-36.740452	64.268242	-606.601196	238.777893	1358.390869	-574.684265	-84.971664	1349.271729	-566.589050	78.798805	1313.848633	-590.295288	73.654739	1577.525879	-576.711609	320.710022	1123.417480	-535.124939	-149.669296	1106.664307	-403.474731	295.061432	935.147705	-335.512421	-100.200150	943.554199	-560.651611	80.155350	952.112122	351.807068	-23.809177	931.181091	410.830017	158.536972
-588.519653	169.970139	850.256165	-569.728577	-22.744591	859.376282	-661.623657	183.119797	480.264709	-614.045227	-45.348812	466.795959	-684.137634	184.077469	82.095978	-654.013306	-36.758659	64.767807	-605.516113	238.566055	1358.995850	-573.576355	-84.823181	1349.983398	-565.424927	78.779884	1314.324829	-589.824524	73.693924	1577.922241	-575.493835	320.660553	1124.030029	-534.012939	-150.464005	1107.562256	-402.205322	294.963898	935.789673	-335.122284	-101.133270	943.503601	-558.995300	80.200562	952.547668	351.735229	-23.843769	931.175598	410.713531	158.545227
-586.833313	169.991577	850.692200	-567.918518	-22.665003	859.784058	-660.365601	183.152435	480.847229	-612.883972	-45.299622	467.301147	-683.842041	184.183167	82.618385	-653.828186	-36.808807	65.296844	-604.515320	238.514191	1359.591553	-572.576721	-84.751007	1350.701172	-564.264587	78.757927	1314.901611	-589.374634	73.739571	1578.405273	-574.367615	320.529297	1124.572510	-533.080383	-151.175369	1108.388428	-401.154724	294.776764	936.275391	-334.950378	-101.819061	943.365173	-557.375061	80.240372	952.996521	351.649750	-23.849335	931.172974	410.580841	158.544678
-585.142029	170.243011	851.250366	-566.070251	-22.606346	860.178589	-659.090698	183.140289	481.503845	-611.851501	-45.222816	467.889069	-683.525818	184.293289	83.245911	-653.632996	-36.843086	65.840050	-603.664001	238.430573	1360.047974	-571.599243	-84.724251	1351.391235	-563.137634	78.691566	1315.438354	-588.916626	73.787964	1578.947388	-573.484985	320.428986	1125.020386	-532.351807	-151.639069	1109.165161	-400.293152	294.421234	936.659729	-334.959656	-102.313248	943.129944	-555.710938	80.312981	953.500000	351.485413	-23.567814	931.182922	410.102570	159.312454
-583.535767	170.621353	851.796082	-564.324341	-22.549826	860.636780	-657.893127	183.429199	482.252289	-610.957397	-45.269127	468.464417	-683.177185	184.393982	83.957787	-653.448486	-36.890205	66.428535	-602.794922	238.371613	1360.490723	-570.684265	-84.783432	1352.079590	-562.006592	78.609108	1315.994629	-588.380371	73.703308	1579.608521	-572.711853	320.034180	1125.267944	-531.761780	-151.944626	1109.798706	-399.601013	293.798004	936.948975	-335.096466	-102.730759	942.794739	-554.104309	80.483536	954.019104	351.513153	-23.799391	931.176025	410.337769	158.623993
-581.925537	170.530960	852.398743	-562.598511	-22.470224	861.065552	-656.606079	183.586349	482.848541	-610.076904	-45.286747	469.124695	-682.840698	184.453629	84.579742	-653.214294	-36.941742	66.923416	-602.002686	238.345291	1360.833130	-569.776794	-84.982857	1352.706177	-560.914063	78.501068	1316.539307	-587.981323	73.790764	1580.211670	-572.144104	319.702301	1125.532471	-531.283752	-152.087402	1110.303101	-399.144196	293.198822	937.037292	-335.296417	-103.042023	942.321411	-552.488708	80.403015	954.550354	351.352051	-23.512663	931.159546	409.885529	159.364014
-580.389832	171.714920	852.978271	-560.775696	-22.285425	861.548645	-655.649109	183.643539	483.705933	-609.235413	-45.346134	469.656860	-682.765625	184.546432	85.198250	-652.962097	-36.970257	67.350098	-601.078430	238.457077	1361.116699	-568.905334	-85.223030	1353.233398	-559.859009	78.367462	1317.005005	-587.565918	73.870438	1580.821411	-571.692932	319.504852	1125.774658	-530.848694	-152.021149	1110.724609	-398.857880	292.632507	936.980225	-335.623962	-103.333794	941.644958	-550.897095	81.027321	955.103271	351.283081	-23.379871	931.126709	409.705994	159.564407
-578.642273	170.668503	853.509338	-558.905884	-22.086924	862.019043	-654.202026	183.689987	484.121002	-608.354248	-45.231216	470.160095	-682.442932	184.732468	85.792427	-652.768311	-36.993488	67.807541	-600.417480	238.470459	1361.264404	-568.055481	-85.489799	1353.687256	-558.790833	78.167084	1317.478271	-587.151062	73.954453	1581.418091	-571.340942	319.308533	1125.827271	-530.505371	-151.866058	1111.038452	-398.809021	292.145203	936.661316	-335.994904	-103.523048	940.805237	-549.133606	80.621536	955.611877	351.304474	-23.613882	931.081726	409.980621	158.837585
-576.861877	170.412506	853.997742	-557.100647	-21.890518	862.454956	-652.938110	184.050369	484.593628	-607.410400	-45.185703	470.680054	-682.248352	184.926483	86.371300	-652.480652	-37.198624	68.312592	-599.668396	238.549789	1361.397339	-567.207275	-85.815971	1353.947388	-557.748108	78.028183	1317.898682	-586.750366	74.058037	1581.971436	-571.072205	319.014343	1125.822144	-530.169800	-151.594116	1111.149902	-398.964172	291.840424	936.122498	-336.292389	-103.750191	939.943542	-547.382507	80.578583	956.083252	351.120209	-23.261576	931.017212	409.435303	159.766129
-575.296021	170.485046	854.482361	-555.354675	-21.702835	862.868835	-651.738220	184.315353	485.083130	-606.575378	-45.181026	471.052490	-682.159485	185.100616	86.911469	-652.271118	-37.355366	68.767326	-598.871765	238.604675	1361.442627	-566.339050	-86.154648	1354.082397	-556.872498	77.907768	1318.214111	-586.409241	74.209969	1582.469727	-570.871460	318.643127	1125.673218	-529.905457	-151.348236	1111.179565	-399.304871	291.716492	935.427612	-336.634247	-103.997505	938.884216	-545.786865	80.689156	956.545837	351.019470	-23.094414	930.960571	409.212280	160.282684
-573.693970	170.563797	854.937134	-553.794250	-21.560558	863.168579	-650.538086	184.618561	485.580933	-605.696594	-45.181087	471.482208	-682.022217	185.355408	87.468307	-651.989014	-37.481537	69.130806	-598.151001	238.654526	1361.493286	-565.391418	-86.424377	1354.102661	-555.951111	77.754509	1318.482178	-585.986816	74.255371	1582.993408	-570.756714	318.515747	1125.576294	-529.649719	-151.170029	1111.067017	-399.926239	291.971313	934.448181	-336.980438	-104.404579	937.755615	-544.240967	80.715424	956.935547	350.951355	-23.120670	930.942444	409.150574	160.064392
-572.224609	170.624680	855.263733	-552.377747	-21.535358	863.395264	-649.315247	184.907257	486.025085	-605.027771	-45.222446	471.854706	-681.879272	185.569962	87.935493	-651.878052	-37.607998	69.446892	-597.413452	238.711212	1361.551392	-564.447510	-86.679207	1354.063477	-555.065979	77.705063	1318.738281	-585.603882	74.331337	1583.390625	-570.685364	318.408875	1125.499512	-529.428223	-151.258224	1110.843018	-400.760071	292.550049	933.370483	-337.392944	-104.988174	936.540039	-542.787903	80.702187	957.213684	350.891998	-23.033648	930.907166	409.025391	160.159134
-570.748352	170.616852	855.584106	-550.961609	-21.452005	863.530701	-648.144226	185.178833	486.395996	-604.274841	-45.212097	472.052490	-681.854126	185.750626	88.330048	-651.776794	-37.712715	69.674217	-596.768250	238.732224	1361.547729	-563.513916	-86.874283	1353.917847	-554.028442	77.633957	1318.898804	-585.192017	74.391312	1583.659302	-570.744995	318.396881	1125.378906	-529.258850	-151.578552	1110.593750	-401.847015	293.422272	932.135315	-337.910339	-105.370064	935.358948	-541.401917	80.637024	957.460022	350.835907	-23.043306	930.903687	408.943024	160.216049
-569.306030	170.982697	855.757080	-549.648254	-21.438929	863.584717	-646.867676	185.523254	486.692261	-603.312256	-45.222279	472.180237	-681.855469	185.944107	88.670471	-651.657410	-37.826721	69.766830	-596.080017	238.730026	1361.532104	-562.493591	-87.068092	1353.807373	-553.122437	77.579605	1318.939575	-584.776123	74.410530	1583.774170	-570.944092	318.558807	1125.331543	-529.074463	-151.983673	1110.379761	-403.132538	294.624023	930.900757	-338.449280	-106.762177	933.990356	-540.057190	80.738945	957.585449	350.786865	-22.967360	930.892578	408.844086	160.334763
-567.989014	170.551102	855.764099	-548.471313	-21.459139	863.543335	-645.498413	185.709671	486.690063	-602.142212	-45.212189	472.097595	-681.987732	186.067047	88.819000	-651.562500	-37.898411	69.738602	-595.279297	238.691422	1361.446167	-561.515564	-87.178177	1353.558960	-552.161072	77.509781	1318.844727	-584.341858	74.412811	1583.775757	-571.331116	318.672455	1125.191162	-528.909790	-152.643997	1110.125732	-404.567474	296.189453	929.551941	-339.091187	-108.153160	932.629822	-538.811096	80.486954	957.570068	350.732910	-22.904470	930.880005	408.743744	160.452377
-566.865051	170.689499	855.680298	-547.399109	-21.647093	863.394592	-644.190186	186.182526	486.744385	-601.136902	-45.293472	471.960724	-682.046875	186.201492	88.899910	-651.568176	-37.931870	69.667809	-594.504578	238.640915	1361.322388	-560.443176	-87.255363	1353.348999	-551.262146	77.480423	1318.651611	-583.923767	74.429062	1583.654419	-571.799561	318.967438	1124.987183	-528.760803	-153.455978	1109.916260	-406.149384	298.007690	928.174133	-339.815521	-109.997276	931.250366	-537.723816	80.412926	957.458862	350.689911	-22.869026	930.876587	408.702881	160.549316
-566.178162	171.091263	855.552673	-546.434143	-21.788698	863.185852	-642.887939	186.530685	486.628632	-599.878906	-45.341267	471.588379	-682.300171	186.295670	88.900635	-651.503113	-37.985420	69.560127	-593.613953	238.550369	1361.128296	-559.364075	-87.294121	1353.097168	-550.351318	77.390785	1318.369263	-583.332214	74.350548	1583.504639	-572.400146	319.575134	1124.882813	-528.685547	-154.353912	1109.732910	-407.834778	300.197449	926.827820	-340.640350	-111.935234	929.871887	-536.906189	80.512520	957.294189	350.840576	-23.185266	930.894165	409.224854	159.474396
-565.683105	172.027771	855.291931	-545.520081	-22.018244	862.846436	-641.538879	187.039642	486.441254	-598.676880	-45.357433	471.257782	-682.551392	186.423706	88.894196	-651.450989	-37.906067	69.429268	-592.708313	238.468201	1360.903198	-558.343567	-87.307426	1352.817993	-549.454773	77.307167	1318.069824	-582.775269	74.302910	1583.276978	-572.989746	320.192841	1124.719116	-528.601013	-155.164383	1109.562012	-409.574249	302.842346	925.516602	-341.408447	-114.167442	928.588257	-536.198242	80.833359	956.995361	350.826202	-23.134708	930.937805	409.208557	159.513657
-565.304016	172.636795	854.944885	-544.685669	-22.281300	862.529114	-640.014893	187.483170	486.160126	-597.350159	-45.438225	470.932373	-682.745972	186.509033	88.795372	-651.265015	-37.876759	69.311409	-591.768921	238.325546	1360.649414	-557.351929	-87.381752	1352.588867	-548.546204	77.234459	1317.683472	-582.195923	74.250870	1582.990234	-573.675720	320.831726	1124.470581	-528.545654	-156.048218	1109.386597	-411.313995	305.271057	924.274841	-342.051117	-116.499382	927.376526	-535.612671	81.038353	956.665466	350.862183	-23.032204	930.976196	409.228760	159.567780
-564.932251	173.315384	854.592651	-543.854309	-22.572021	862.193420	-638.530273	188.054443	485.820892	-596.199463	-45.473450	470.597748	-682.855957	186.570297	88.727074	-651.262390	-37.755371	69.272430	-590.923523	238.219833	1360.391357	-556.382629	-87.382126	1352.294800	-547.628235	77.159950	1317.319702	-581.472595	74.189690	1582.719482	-574.304626	321.811066	1124.397583	-528.565491	-156.937347	1109.174927	-413.116180	308.201538	923.005676	-342.646027	-118.800529	926.309692	-535.055115	81.252579	956.328979	350.653717	-22.297510	931.004944	408.398560	161.523361
-564.287903	173.717758	854.289673	-542.987488	-22.728960	861.817383	-636.735413	188.286118	485.465149	-595.116455	-45.541672	470.413116	-682.737488	186.667053	88.725731	-651.170715	-37.629063	69.269264	-590.118286	238.172516	1360.122559	-555.410950	-87.472504	1352.032471	-546.722961	77.070427	1316.901245	-580.785583	74.124496	1582.434937	-574.922974	322.647552	1124.271973	-528.626709	-157.709763	1108.973755	-414.898041	311.035278	921.842224	-343.170502	-121.261856	925.269836	-534.378235	81.336189	956.007324	350.856049	-22.525593	931.037598	408.908142	160.523453
-561.306152	171.455811	853.842346	-541.744324	-22.308725	861.488342	-633.831055	188.211792	484.675659	-593.894958	-45.500999	470.239075	-681.957031	186.780045	88.686966	-650.904236	-37.682499	69.305008	-589.346985	238.062805	1359.787720	-554.549316	-87.554420	1351.825317	-545.818359	76.938141	1316.469727	-580.128479	74.083199	1582.116455	-575.414551	323.385101	1124.111816	-528.832520	-158.753601	1108.709106	-416.591492	313.865662	920.732361	-343.598419	-123.578522	924.381165	-532.429810	80.368004	955.654053	350.947571	-22.452625	931.053040	409.014740	160.565094
-558.361633	168.110016	853.630737	-540.474548	-22.013081	861.200195	-630.975159	187.996094	483.918976	-592.894409	-45.485451	470.222870	-681.007813	186.850403	88.755234	-650.746277	-37.721535	69.402199	-588.686218	237.973083	1359.608398	-553.680237	-87.665787	1351.640381	-545.023987	76.819344	1316.102051	-579.300720	74.000053	1581.931763	-575.972717	324.177887	1124.082886	-528.947998	-159.450760	1108.471191	-418.229523	316.555298	919.649353	-343.941589	-125.815865	923.597290	-530.512878	78.730080	955.447632	350.902802	-21.926781	931.039734	408.533691	162.011108
-557.759277	168.671875	853.580688	-539.636658	-22.197910	861.137512	-629.675110	188.006989	484.134552	-592.335510	-45.436066	470.415680	-680.899780	186.712112	89.074562	-650.698303	-37.749500	69.612335	-588.103882	237.908493	1359.505615	-552.904297	-87.732582	1351.495361	-544.267395	76.731705	1315.898315	-578.487427	73.931992	1581.811523	-576.405396	324.753784	1124.036865	-529.009583	-159.998108	1108.249390	-419.810394	319.049957	918.631653	-344.224670	-127.776924	922.916870	-529.913696	78.902702	955.415466	350.984680	-21.744202	931.032654	408.491821	162.311157
-556.721313	169.606308	853.770752	-538.642517	-22.149942	861.276428	-628.289001	187.900681	484.653839	-591.659363	-45.413475	470.820740	-680.754456	186.557678	89.555214	-650.530151	-37.866741	69.937172	-587.516846	237.843506	1359.540527	-552.180237	-87.814270	1351.514038	-543.598389	76.647209	1315.906860	-577.607361	73.891129	1581.815308	-576.715759	325.224884	1124.135620	-529.049805	-160.301346	1108.165894	-421.313568	321.083588	917.804138	-344.433319	-129.500732	922.332764	-529.102600	79.319618	955.623230	351.109863	-21.657429	931.028320	408.565399	162.337265
-555.939148	169.070221	854.052795	-537.753296	-22.289309	861.539429	-626.932495	187.609283	485.039764	-591.172119	-45.417343	471.348969	-680.429749	186.515686	90.141846	-650.418152	-37.984154	70.335617	-586.989136	237.797729	1359.748657	-551.502563	-87.960793	1351.770752	-543.004150	76.552719	1316.103394	-576.709229	73.896454	1581.952637	-576.830750	325.443817	1124.371216	-528.979858	-160.452652	1108.242310	-422.709198	323.116089	917.118591	-344.620361	-130.673828	921.909851	-528.373291	78.984810	955.915710	351.299744	-21.801846	931.031555	408.918152	161.655548
-555.043701	169.260971	854.552124	-536.784607	-22.386072	861.965759	-625.828857	187.559875	485.756836	-590.876099	-45.537445	471.998291	-680.223145	186.499588	90.791618	-650.369019	-38.120537	70.858269	-586.544861	237.734894	1360.159546	-550.971191	-88.075058	1352.145020	-542.533691	76.510628	1316.483398	-575.703125	73.830017	1582.274170	-576.849365	325.486572	1124.760864	-528.856445	-160.492905	1108.506592	-423.903931	324.363739	916.605347	-344.871643	-131.689713	921.599670	-527.593811	78.979767	956.410034	351.361694	-21.475626	931.020996	408.635162	162.505234
-554.063538	169.248642	855.225159	-535.742371	-22.383566	862.559753	-624.704468	187.450058	486.520874	-590.140198	-46.023754	472.949249	-679.985535	186.597015	91.562592	-650.077637	-38.383686	71.477554	-586.240173	237.654495	1360.709717	-550.548279	-88.220444	1352.668091	-542.139771	76.519691	1317.097412	-574.702393	73.810966	1582.733643	-576.784546	325.357056	1125.288452	-528.663391	-160.447525	1108.972534	-424.986664	325.120270	916.044128	-345.090271	-132.255920	921.490234	-526.735413	78.927322	957.074707	351.441742	-21.370611	931.013000	408.601318	162.731766
-553.055786	169.157486	856.060242	-534.708496	-22.305071	863.304382	-623.680481	187.482224	487.328217	-590.037903	-45.899124	473.670349	-679.693237	186.783051	92.343170	-650.065796	-38.520504	72.133850	-585.974060	237.594772	1361.475952	-550.167603	-88.344826	1353.418457	-541.830994	76.495193	1317.863647	-573.635376	73.821808	1583.355225	-576.505798	325.086884	1125.972534	-528.398132	-160.307053	1109.604126	-425.882660	325.486450	915.876892	-345.294830	-132.390762	921.555908	-525.843079	78.870621	957.890991	351.559296	-21.305790	931.020447	408.626617	162.902008
-552.034241	168.951859	856.937500	-533.364624	-22.331814	864.314941	-622.719360	187.717804	488.153564	-589.728027	-45.791386	474.512390	-679.338562	187.085953	93.231918	-649.923706	-38.739433	72.942337	-585.795410	237.532471	1362.391846	-549.860107	-88.438148	1354.288452	-541.512695	76.443260	1318.805664	-572.540527	73.819542	1584.125488	-576.234497	324.685822	1126.732788	-528.070862	-160.137085	1110.428101	-426.604218	325.235992	915.910278	-345.528900	-132.118805	921.793152	-524.847290	78.841278	958.864258	351.661896	-21.274332	931.026978	408.637878	162.936340
-551.036011	168.865723	857.954773	-532.007019	-22.356623	865.432251	-621.952393	187.907257	489.182312	-589.241394	-45.820377	475.489319	-679.097473	187.399429	94.213257	-649.876648	-38.968662	73.811844	-585.671265	237.456070	1363.427979	-549.630432	-88.538490	1355.354614	-541.220642	76.376518	1319.801392	-571.387268	73.852585	1585.048828	-575.917542	324.224854	1127.636230	-527.728088	-159.871017	1111.408447	-427.135101	324.647858	916.150574	-345.748749	-131.434006	922.245117	-523.830383	78.857475	959.956604	351.734009	-21.174568	931.048706	408.608887	163.040787
-550.000732	169.184021	859.078064	-531.122070	-22.267263	866.493530	-621.236816	188.008728	490.316162	-588.691956	-46.030670	476.582123	-678.781311	187.808014	95.236359	-649.662781	-39.264442	74.711700	-585.549622	237.323380	1364.546021	-549.467773	-88.645134	1356.428711	-540.919189	76.273560	1320.901611	-570.147705	73.968216	1586.138428	-575.692200	323.795258	1128.739624	-527.350342	-159.504639	1112.489380	-427.498169	323.516388	916.682800	-345.918030	-130.443115	922.866150	-522.919434	79.004501	961.060913	351.823334	-21.074362	931.061890	408.623779	163.166534
-549.410217	168.638504	860.207520	-530.355774	-22.420115	867.592896	-620.757263	188.178009	491.336517	-588.155457	-46.277092	477.733643	-678.597839	188.219101	96.231750	-649.330200	-39.575310	75.748024	-585.455750	237.211838	1365.742188	-549.274048	-88.718399	1357.699463	-540.671326	76.150177	1322.099243	-568.958313	74.006081	1587.312378	-575.413818	323.148712	1129.827515	-526.923950	-158.791245	1113.632080	-427.672638	322.009186	917.313843	-346.074554	-129.165863	923.638306	-522.252441	78.666397	962.176758	351.913757	-20.955250	931.072144	408.670288	163.260010
-548.682312	168.273773	861.375061	-529.531372	-22.496016	868.781555	-620.309387	188.406631	492.402222	-587.323792	-46.290653	478.672699	-678.252319	188.745789	97.200439	-649.014954	-39.810188	76.659340	-585.299866	237.081070	1367.017090	-549.150452	-88.781723	1358.940430	-540.381775	76.048889	1323.225586	-567.786743	73.971855	1588.515503	-575.076050	322.507996	1130.891235	-526.691345	-158.221848	1114.805298	-427.688202	320.255280	918.161316	-346.204803	-127.618996	924.527588	-521.498962	78.472107	963.357483	352.011353	-20.814344	931.080994	408.706726	163.435623
-548.047852	168.101837	862.483887	-528.933655	-22.551043	869.914856	-620.178040	188.626465	493.525574	-586.731262	-46.392136	479.766998	-678.073303	189.258545	98.222481	-648.763428	-40.034073	77.593849	-585.117065	236.958633	1368.167603	-548.979980	-88.773361	1360.231323	-540.052307	75.953362	1324.386719	-566.602234	74.040108	1589.668701	-574.743591	321.821014	1131.973633	-526.476746	-157.632202	1115.965454	-427.524231	318.279205	919.067505	-346.258301	-125.953751	925.564819	-520.832947	78.375893	964.468567	352.145386	-20.670877	931.062927	408.802246	163.571671
-547.389893	167.957077	863.638733	-528.297974	-22.620783	871.071411	-619.810608	188.749451	494.512085	-586.033752	-46.506733	480.816681	-677.738403	189.879562	99.177719	-648.596069	-40.262959	78.694977	-584.927307	236.829391	1369.417725	-548.816406	-88.858681	1361.453613	-539.699890	75.909195	1325.411499	-565.444275	74.089645	1590.772583	-574.411926	321.033813	1132.969360	-526.307922	-156.867416	1117.063232	-427.166962	316.135193	920.074402	-346.201385	-124.204498	926.643677	-520.185059	78.269775	965.624023	352.362335	-20.793386	931.053589	409.256134	162.892654
-546.854126	167.809097	864.785645	-527.626343	-22.689449	872.254700	-619.627014	189.005264	495.577698	-585.321899	-46.692581	481.809540	-677.534363	190.382843	100.093658	-648.370239	-40.577801	79.645149	-584.706177	236.738052	1370.544922	-548.594299	-88.910095	1362.628540	-539.357544	75.876450	1326.455078	-564.322693	74.157440	1591.781738	-574.055176	320.176453	1133.900513	-526.196045	-156.154739	1118.165771	-426.660461	314.022156	921.113525	-346.123138	-122.401878	927.802429	-519.604370	78.192879	966.791443	352.542908	-20.661329	931.013733	409.374268	163.031128
-546.312073	168.042191	865.871094	-527.075134	-22.712074	873.253723	-619.517212	189.112946	496.591858	-584.570679	-46.909088	482.744568	-677.306763	190.806992	100.937691	-648.147949	-40.893074	80.579681	-584.461609	236.628098	1371.666260	-548.394226	-88.934517	1363.725830	-539.027588	75.797272	1327.447144	-563.240784	74.206703	1592.747681	-573.632874	319.312225	1134.857178	-526.039978	-155.374573	1119.126709	-425.982178	311.726440	922.133850	-345.947693	-120.690956	928.931091	-519.062134	78.246613	967.837402	352.689484	-20.497066	930.997070	409.465607	163.248230
-546.019348	167.425125	866.785828	-526.641235	-22.949705	874.276550	-619.435608	189.175049	497.511993	-583.870605	-47.075764	483.602692	-677.075317	191.244003	101.737099	-647.940125	-41.148827	81.426086	-584.282227	236.526855	1372.636963	-548.164307	-88.941383	1364.678467	-538.638428	75.697632	1328.374023	-562.271912	74.287140	1593.599121	-573.218384	318.486572	1135.690186	-525.858276	-154.631546	1119.984497	-425.315125	309.541626	923.192749	-345.626587	-119.165840	929.955383	-518.644043	77.904266	968.791504	352.805115	-20.336477	930.982361	409.523651	163.382080
-545.637878	167.345642	867.715332	-526.216492	-23.016195	875.136963	-619.415344	189.257248	498.303162	-583.002563	-47.213356	484.367004	-676.868958	191.636963	102.495331	-647.711060	-41.409264	82.175644	-584.058350	236.455429	1373.553833	-547.900696	-88.978157	1365.508911	-538.382690	75.659378	1329.154419	-561.321777	74.316719	1594.385498	-572.690674	317.611115	1136.396973	-525.575439	-153.926895	1120.755005	-424.476807	307.468140	924.199524	-345.255676	-117.782608	930.897095	-518.238342	77.800323	969.687744	352.958923	-20.218964	930.977844	409.603943	163.538681
-545.340088	167.064972	868.400940	-525.825867	-23.150476	875.903992	-619.425720	189.310898	499.009735	-582.202454	-47.339565	484.921051	-676.647217	191.945374	103.040642	-647.441284	-41.669498	82.810921	-583.848083	236.402496	1374.262573	-547.635193	-89.010483	1366.291260	-537.976135	75.593132	1329.826172	-560.426270	74.365135	1595.036621	-572.060059	316.784363	1136.975830	-525.162964	-153.209793	1121.376221	-423.625366	305.682861	924.978699	-344.743164	-116.575333	931.629150	-517.875305	77.649544	970.407410	353.090790	-20.110609	930.982361	409.653534	163.695114
-544.966431	166.749664	868.997742	-525.457581	-23.171976	876.468628	-619.617859	189.341721	499.576538	-581.257141	-47.555428	485.430237	-676.474609	192.138535	103.480408	-647.305298	-41.877701	83.365837	-583.669189	236.302673	1374.779785	-547.429260	-89.036255	1366.841187	-537.548096	75.519157	1330.266846	-559.576599	74.373154	1595.545044	-571.444397	316.110260	1137.387451	-524.554260	-152.692810	1121.906372	-422.710571	304.002533	925.489502	-344.141022	-115.665024	932.157043	-517.503967	77.472855	970.988586	352.984894	-19.929716	930.970337	409.648651	163.804779
-544.544434	166.347000	869.428284	-525.083435	-23.178997	876.922607	-619.439270	189.204346	499.843414	-580.375854	-47.836727	485.727051	-676.076172	192.335617	103.753357	-647.159607	-42.152470	83.858192	-583.494263	236.236633	1375.150024	-547.252563	-89.067024	1367.214844	-537.132385	75.463364	1330.543945	-558.749084	74.352890	1595.927612	-570.622803	315.493988	1137.626221	-523.809082	-152.240158	1122.261841	-421.773376	302.730316	925.874756	-343.474213	-114.923157	932.429382	-517.113647	77.286766	971.431091	353.199768	-19.796797	930.949585	409.755463	163.968338
-544.166077	165.948654	869.686035	-524.819397	-23.159765	877.152039	-619.450134	189.140533	500.042053	-579.485168	-48.027386	485.877075	-675.785339	192.377380	103.958687	-647.136536	-42.343555	84.174934	-583.266785	236.184540	1375.365967	-547.050598	-89.046524	1367.483398	-536.780762	75.437408	1330.658691	-557.990601	74.362198	1596.134277	-569.716736	314.960022	1137.749756	-522.887085	-151.824890	1122.529297	-420.828583	301.730347	926.015320	-342.690369	-114.446800	932.481628	-516.788269	77.084824	971.674683	353.406097	-19.687548	930.975098	409.844391	164.086365
-543.791809	165.541901	869.750244	-524.517700	-23.137852	877.267822	-619.537292	189.016891	500.043701	-578.436951	-48.173256	485.826233	-675.611938	192.245865	103.957962	-647.054993	-42.560703	84.306328	-583.080627	236.098785	1375.402100	-546.925476	-89.043190	1367.548584	-536.419739	75.399475	1330.580566	-557.301453	74.356354	1596.177246	-568.693481	314.619476	1137.770874	-521.824890	-151.505280	1122.652832	-419.858795	300.914215	925.991821	-341.800873	-114.163460	932.297607	-516.477112	76.922775	971.767761	353.603790	-19.576509	930.998596	409.929230	164.191635
-543.680054	165.337677	869.655090	-524.958740	-23.162573	876.933105	-619.659668	188.755096	499.793030	-577.771301	-48.423569	485.673767	-675.633240	191.966843	103.772987	-647.088318	-42.677540	84.330849	-582.881226	236.036102	1375.255981	-546.821411	-89.003578	1367.473145	-536.095398	75.337677	1330.376587	-556.677368	74.349083	1596.034912	-567.572205	314.245880	1137.642456	-520.621094	-151.230545	1122.580322	-418.854309	300.182587	925.733215	-340.895782	-114.060989	931.893677	-516.525452	76.648132	971.541016	354.067200	-19.515648	931.031128	410.071625	164.399658
-543.345154	164.990051	869.304260	-524.800415	-23.133013	876.650208	-619.793579	188.474258	499.348663	-576.862244	-48.469749	485.270752	-675.942200	191.547516	103.431503	-647.183594	-42.733601	84.198196	-582.643005	235.978455	1374.951172	-546.652710	-88.983963	1367.216675	-535.838440	75.312721	1330.023804	-556.091003	74.328598	1595.674316	-566.290466	313.825073	1137.264526	-519.296997	-150.965225	1122.403687	-417.901062	299.924500	925.248901	-339.964691	-114.163246	931.192383	-516.289368	76.517982	971.224426	353.969238	-19.332060	931.054321	410.055084	164.508591
-543.088745	164.460724	868.676270	-524.571289	-23.181328	876.261719	-619.610779	188.008759	498.656586	-575.873962	-48.528454	484.755493	-676.085083	191.037170	102.834145	-647.281189	-42.751987	83.937469	-582.376221	235.922577	1374.445801	-546.500488	-88.964828	1366.724121	-535.731201	75.348244	1329.480469	-555.560364	74.278748	1595.121826	-565.101624	313.597473	1136.835449	-517.906250	-150.854141	1122.089722	-416.914093	299.745270	924.605103	-339.091858	-114.298637	930.283630	-516.058899	76.364853	970.710571	354.129639	-19.168964	931.038269	410.115234	164.714676
-545.213135	168.660629	868.032104	-524.623474	-23.680656	875.778687	-621.212097	187.893448	498.796783	-575.125732	-48.534611	484.117188	-677.115906	190.331543	102.356308	-647.472839	-42.707047	83.579033	-582.198853	235.911301	1373.813477	-546.292908	-88.904518	1366.135376	-535.492249	75.301208	1328.801758	-555.063660	74.250465	1594.419434	-563.843994	313.306549	1136.232422	-516.384338	-150.741760	1121.596436	-415.862427	299.596222	923.798401	-338.122375	-114.641243	929.184509	-517.168091	78.346642	970.143066	354.156372	-18.755766	931.071899	409.801300	165.618515
-546.269348	170.249588	867.151794	-524.517273	-23.976938	875.076782	-622.137085	187.645203	498.453156	-574.414307	-48.472198	483.364929	-677.834778	189.654846	101.681839	-647.715332	-42.621021	83.164337	-581.928955	235.894684	1373.014282	-546.032166	-88.866592	1365.386841	-535.516418	75.303032	1328.029541	-554.627441	74.260788	1593.531982	-562.609009	313.083069	1135.483276	-514.909302	-150.734451	1120.991333	-414.865997	299.569916	922.909790	-337.178833	-114.907661	927.940002	-517.641785	79.132393	969.343262	354.449066	-18.876247	931.076782	410.257904	165.053131
-546.122437	169.939789	866.228882	-524.277832	-24.026289	874.235352	-622.313904	187.200714	497.552612	-573.554565	-48.402866	482.484222	-678.115723	189.098328	100.917732	-647.847717	-42.504623	82.594574	-581.692383	235.862854	1372.183105	-545.799133	-88.819397	1364.548462	-535.424011	75.213982	1327.208984	-554.145264	74.164635	1592.588745	-561.189026	312.260559	1134.372192	-513.442688	-150.691788	1120.255249	-413.826416	299.606934	921.952271	-336.251434	-115.239319	926.723206	-517.507751	79.004265	968.468628	354.627014	-18.697079	931.101990	410.339050	165.198669
-545.989258	169.821426	865.175720	-524.128174	-24.113092	873.289551	-622.305420	186.862518	496.701782	-573.057617	-48.258865	481.604736	-678.190247	188.524567	100.086403	-648.080322	-42.335918	81.975067	-581.422729	235.847687	1371.221191	-545.533691	-88.723564	1363.517578	-535.563782	75.156166	1326.371216	-553.771729	74.177628	1591.555908	-560.213806	312.211304	1133.487305	-512.136292	-150.730530	1119.370728	-412.886353	299.688904	920.974365	-335.296448	-115.517395	925.413086	-517.423889	78.952362	967.476318	354.958099	-18.308971	931.126343	410.084198	166.178970
-545.879822	169.045288	864.154968	-523.951538	-24.219509	872.268311	-622.145386	186.531143	495.634521	-572.662659	-48.131512	480.725189	-678.234558	187.978745	99.253693	-648.311646	-42.163033	81.282578	-581.127502	235.868164	1370.232422	-545.198242	-88.616730	1362.569702	-535.949951	75.134178	1325.601563	-553.379883	74.140785	1590.484863	-559.353699	312.103027	1132.506592	-510.961243	-150.751160	1118.428711	-412.055725	299.860962	919.935730	-334.455902	-115.803307	924.184937	-517.323181	78.533554	966.461487	355.177551	-18.130264	931.111267	410.198639	166.319672
-545.782104	168.837570	863.122498	-523.749634	-24.322283	871.283752	-621.769409	186.229080	494.633728	-572.184937	-47.952011	479.796021	-678.248779	187.499817	98.406639	-648.411743	-41.991108	80.628044	-580.842163	235.930054	1369.184937	-544.754578	-88.526169	1361.555420	-536.412964	75.167610	1324.833984	-552.979431	74.099785	1589.396240	-558.659790	312.395081	1131.637329	-509.993011	-150.822037	1117.483643	-411.271027	300.026764	918.905090	-333.591278	-115.971092	923.046814	-517.267578	78.405403	965.468140	355.114166	-17.919739	931.093933	410.202759	166.448502
-546.726074	169.973846	862.067749	-523.706421	-24.644016	870.315308	-622.339233	186.423904	493.992798	-572.034424	-47.819256	479.018768	-678.777954	187.133835	97.795456	-648.653503	-41.638367	79.987358	-580.544434	236.009262	1368.172363	-544.256226	-88.516602	1360.556152	-536.909241	75.215775	1324.135620	-552.586975	74.026649	1588.303345	-558.071411	312.458221	1130.605103	-509.168640	-150.964981	1116.560913	-410.658051	300.184021	917.897217	-332.888428	-116.087471	922.000366	-517.737000	78.896614	964.454651	355.287079	-17.745720	931.087585	410.320099	166.682251
-546.359497	169.713715	861.214294	-523.399414	-24.587328	869.370789	-622.059570	186.323730	493.195282	-571.726746	-47.599819	478.210205	-678.715027	186.922363	97.146103	-648.809326	-41.253799	79.361961	-580.365051	236.095108	1367.207764	-543.734680	-88.469376	1359.651489	-537.279602	75.277443	1323.460083	-552.248962	74.028427	1587.242432	-557.596680	312.897736	1129.703125	-508.491333	-151.165863	1115.648438	-410.212921	300.786407	916.926086	-332.322601	-116.344734	921.108643	-517.477722	78.745178	963.572571	355.748657	-17.650890	931.080994	410.503418	166.991806
-545.923279	168.989624	860.267944	-523.099304	-24.632036	868.487244	-621.726563	186.045425	492.346680	-571.514343	-47.340839	477.422791	-678.693359	186.762482	96.551521	-648.965149	-40.959026	78.767891	-580.263794	236.185623	1366.346802	-543.255920	-88.395638	1358.873657	-537.321228	75.297729	1322.638184	-551.909180	73.937744	1586.284912	-557.261597	313.075684	1128.842041	-508.027069	-151.449066	1114.869019	-409.924500	301.270020	916.019043	-331.848083	-116.248062	920.387451	-517.158997	78.396561	962.664124	355.927246	-17.494978	931.047913	410.609528	167.201218
-545.726563	168.659561	859.585205	-522.896362	-24.702654	867.751221	-621.598389	185.814255	491.737122	-571.444519	-47.220188	476.837860	-678.793030	186.648605	95.997017	-649.106445	-40.722519	78.270218	-580.240906	236.253815	1365.605591	-542.854614	-88.300255	1358.231445	-537.193298	75.297318	1321.971802	-551.598511	73.895348	1585.408691	-557.170776	313.357269	1128.114258	-507.769684	-151.739777	1114.237793	-409.854675	301.885712	915.345642	-331.594147	-116.649139	919.803955	-517.014465	78.172005	961.966003	356.091675	-17.329470	931.036743	410.737274	167.345673
-545.825806	168.945877	858.992493	-522.703430	-24.807407	867.138245	-621.515015	185.718414	491.377228	-571.466064	-47.151199	476.339844	-678.930969	186.517044	95.616074	-649.296692	-40.531986	77.940414	-580.255554	236.291718	1365.100586	-542.526123	-88.128334	1357.855713	-536.911194	75.442123	1321.472046	-551.323425	73.867714	1584.642212	-557.360474	313.614716	1127.601563	-507.695099	-152.021591	1113.825928	-409.996124	302.706604	914.859497	-331.504333	-117.010429	919.477783	-517.031372	78.258942	961.374573	356.250061	-17.142138	931.016968	410.830688	167.567245
-545.913452	169.131775	858.560242	-522.470337	-24.867931	866.712097	-621.546448	185.643509	491.131287	-571.493103	-47.135639	476.000885	-679.041016	186.436478	95.354279	-649.366699	-40.373276	77.660332	-580.273743	236.268326	1364.780762	-542.250305	-87.968605	1357.720703	-536.625732	75.611549	1321.198975	-550.991821	73.766251	1584.073242	-557.792236	313.913757	1127.254395	-507.802643	-152.375763	1113.671875	-410.397766	303.805298	914.597900	-331.593781	-117.535889	919.375122	-517.024414	78.337830	960.955872	356.448456	-16.925926	931.028748	410.952301	167.774338
-546.901672	170.429108	858.359192	-522.393433	-25.170734	866.513245	-621.996582	185.799362	491.225250	-571.705505	-47.142662	475.874573	-679.357666	186.349304	95.341919	-649.471069	-40.241539	77.540474	-580.209534	236.252930	1364.603394	-541.994812	-87.738449	1357.766968	-536.568176	75.662102	1321.070435	-550.671326	73.718353	1583.682617	-558.570374	314.298004	1127.130981	-508.172974	-152.889984	1113.782959	-411.070587	304.995575	914.570923	-331.875488	-118.038132	919.474609	-517.527466	78.873245	960.761780	356.611786	-16.680853	931.041748	411.052765	168.022614
-546.340271	170.022552	858.297974	-522.042297	-25.115446	866.427002	-621.869019	185.875961	491.200256	-571.753967	-47.116180	475.899780	-679.285217	186.298111	95.332138	-649.426636	-40.209274	77.582832	-580.109558	236.185776	1364.675049	-541.830933	-87.459694	1358.056885	-536.452759	75.722969	1321.103760	-550.354919	73.657898	1583.484131	-559.617004	314.931274	1127.332642	-508.667297	-153.379257	1114.125854	-412.094971	306.787781	914.869202	-332.364960	-118.620438	919.825623	-517.145386	78.672691	960.702515	356.763123	-16.430376	931.068848	411.161774	168.296738
-545.694946	169.190964	858.385254	-521.707642	-25.101479	866.546692	-621.107788	185.697495	491.139923	-571.823669	-47.085552	476.125519	-678.832581	186.420639	95.454475	-649.395996	-40.157429	77.764122	-579.967590	236.074158	1364.989014	-541.684509	-87.190010	1358.586914	-536.414246	75.699890	1321.294434	-550.040771	73.635796	1583.496582	-561.004028	315.741058	1127.765625	-509.290039	-153.990662	1114.804688	-413.531982	309.060303	915.323853	-333.050629	-119.825943	920.330383	-516.701294	78.274727	960.813232	356.939148	-16.186295	931.081848	411.314911	168.548660
-543.477600	165.864990	858.630554	-521.147034	-24.734854	866.813721	-619.628296	185.285202	490.775696	-571.651367	-47.051384	476.506866	-677.925049	186.614258	95.632507	-649.212341	-40.144855	78.101807	-579.832336	235.983932	1365.535034	-541.597168	-86.889206	1359.310669	-536.251465	75.739067	1321.666382	-549.767944	73.671486	1583.712646	-562.874390	317.211060	1128.677856	-509.974884	-154.681000	1115.718994	-415.471954	311.947754	915.999023	-333.883270	-121.886505	920.995728	-515.356506	76.774414	961.078369	357.077301	-15.887737	931.119629	411.421631	168.862595
-543.558960	166.133179	859.154846	-520.950012	-24.888855	867.365906	-619.496521	185.345291	491.279358	-571.709900	-47.129005	477.096283	-677.737854	186.680450	96.200493	-649.073547	-40.136314	78.606773	-579.681213	235.888489	1366.356567	-541.599854	-86.644669	1360.339111	-536.186462	75.743675	1322.173462	-549.506226	73.701111	1584.169678	-564.797852	318.973724	1129.944824	-510.870605	-155.566071	1116.920410	-417.878601	315.496826	916.845581	-334.915558	-123.872543	921.960144	-515.291870	76.857529	961.613770	356.958893	-15.496955	931.090698	411.481415	169.175049
-543.452087	166.161057	859.892944	-520.739380	-25.016184	868.130798	-619.285522	185.320145	492.047516	-571.799438	-47.245155	477.851501	-677.530457	186.771149	96.862114	-648.954773	-40.197468	79.227974	-579.632568	235.789108	1367.391113	-541.623230	-86.440262	1361.503174	-535.962585	75.825935	1322.944580	-549.256042	73.708755	1584.869873	-566.873474	320.810638	1131.438965	-511.925537	-156.592758	1118.341675	-420.790100	319.869110	917.687134	-336.075775	-126.076126	923.000977	-515.148193	76.824013	962.366882	357.122467	-15.160468	931.083496	411.660706	169.532516
-543.247070	166.031754	860.927856	-520.624939	-25.032938	869.075989	-619.031860	185.192398	492.958344	-572.029419	-47.461090	478.829529	-677.154846	186.967926	97.704514	-648.824524	-40.342201	80.025215	-579.651428	235.729385	1368.558594	-541.621765	-86.272629	1362.822510	-535.974609	75.748390	1323.892334	-549.130310	73.794479	1585.774414	-569.237061	323.068756	1133.244629	-513.056030	-157.805389	1119.957397	-424.095947	324.876862	918.899231	-337.414459	-129.654282	924.193298	-514.973999	76.702179	963.357483	357.310638	-14.815022	931.048645	411.820007	169.877182
-543.111877	165.946777	862.063538	-520.518311	-25.090609	870.129700	-618.905396	185.176788	494.025269	-572.237976	-47.641064	479.884979	-676.799927	187.141937	98.712425	-648.558899	-40.567123	80.917404	-579.795593	235.670227	1369.905518	-541.709106	-86.108727	1364.273071	-535.657410	75.862694	1325.097534	-549.005310	73.800301	1586.903198	-571.666016	325.315338	1135.140381	-514.564209	-159.652405	1121.690796	-427.571747	330.383392	920.103760	-338.824432	-132.841248	925.520691	-514.784424	76.594734	964.442566	357.787109	-14.547505	931.029053	412.099457	170.246735
-542.979980	165.880356	863.421265	-520.356384	-25.159456	871.428101	-618.803345	185.194031	495.281738	-572.471863	-47.861343	481.125153	-676.388611	187.374908	99.881264	-648.354492	-40.804501	82.022614	-579.956543	235.716476	1371.312866	-541.667725	-85.919830	1365.892822	-535.663879	75.784813	1326.350830	-548.969360	73.846779	1588.201172	-574.226990	327.707947	1137.285034	-515.919434	-161.284134	1123.572144	-431.315948	336.355927	921.649414	-340.508423	-137.340729	926.907288	-514.608643	76.502426	965.767212	357.994965	-14.183143	931.006897	412.295349	170.610306
-542.246338	165.490875	864.812561	-519.375610	-25.021917	873.098755	-618.160767	184.938965	496.573242	-572.362854	-48.027790	482.442719	-675.623962	187.679855	100.990868	-647.979492	-41.118969	83.043442	-580.188965	235.758835	1372.843384	-541.666870	-85.754242	1367.552246	-535.365723	75.930374	1327.823120	-548.971802	73.875099	1589.614258	-576.991699	330.020020	1139.524170	-517.283752	-163.084305	1125.612305	-435.314819	342.804962	923.191589	-342.210297	-141.416031	928.286865	-513.865051	76.546524	967.307068	358.200958	-13.771728	930.974487	412.504669	171.042343
-542.498962	165.509094	866.312988	-519.254150	-25.232336	874.643738	-618.248535	184.936218	497.950684	-572.649597	-48.386070	483.838409	-675.130188	187.953583	102.250732	-647.651367	-41.451813	84.167618	-580.477234	235.886963	1374.418213	-541.695435	-85.542534	1369.171509	-535.274963	76.103539	1329.371582	-549.046631	73.917786	1591.111694	-579.850464	332.238251	1141.757813	-518.553467	-165.007721	1127.689575	-439.641296	349.649719	924.890442	-344.049286	-146.211639	929.658691	-513.854309	76.507614	968.812866	358.535553	-13.690273	930.980774	413.138214	170.596695
-542.356018	165.441833	867.800781	-519.153259	-25.298151	876.096863	-618.207397	184.909912	499.439514	-572.851379	-48.770504	485.242126	-674.603271	188.354782	103.540421	-647.172913	-41.793919	85.346893	-580.766602	235.937057	1375.923218	-541.656250	-85.385597	1370.821167	-535.219299	76.289833	1330.895386	-549.151489	73.925858	1592.634033	-582.897766	334.467682	1144.218628	-519.775085	-167.011871	1129.835205	-443.722351	356.136078	926.731323	-346.137878	-151.685944	930.927979	-513.676392	76.425964	970.274597	358.371948	-12.932695	930.955444	412.935120	171.691605
-542.169678	165.376282	869.368408	-518.904175	-25.309593	877.650085	-618.321045	184.947174	500.931915	-572.962952	-49.095310	486.661133	-674.074768	188.633102	104.889664	-646.903320	-42.111908	86.487999	-581.117981	236.081772	1377.430176	-541.614441	-85.122971	1372.486328	-535.184692	76.485947	1332.429565	-549.320801	73.910461	1594.146973	-585.571106	336.334534	1146.409302	-520.955139	-168.923737	1132.028687	-447.885742	362.532654	928.536682	-348.147491	-156.953751	932.200500	-513.425781	76.391220	971.829041	358.717773	-12.726793	930.942017	413.504425	171.384720
-542.261780	165.497696	870.912598	-519.232483	-25.567266	879.069885	-618.505859	184.999420	502.362885	-573.449097	-49.541138	488.096710	-673.632202	188.909729	106.153656	-646.657654	-42.518456	87.752296	-581.475891	236.151184	1378.929565	-541.542114	-84.789970	1374.091309	-535.356262	76.630219	1333.920410	-549.564636	73.886383	1595.588867	-588.060608	338.038239	1148.594971	-522.067139	-170.812881	1134.206055	-452.045990	368.719757	930.289124	-350.109375	-161.471771	933.389221	-513.455627	76.245865	973.284485	358.825470	-11.930833	930.924316	413.358582	172.612961
-542.199768	165.381653	872.356323	-519.121704	-25.590517	880.578491	-618.562012	185.015259	503.700439	-573.778198	-49.910347	489.424164	-673.173462	189.180969	107.227280	-646.307068	-42.961742	88.782486	-581.944092	236.106750	1380.382202	-541.485779	-84.447090	1375.624390	-535.496582	76.867790	1335.327515	-549.824890	73.811989	1597.002319	-590.216187	339.582123	1150.770630	-523.029297	-172.456238	1136.347290	-456.048401	374.410889	931.890381	-352.236450	-166.372055	934.486877	-513.299316	76.224884	974.745178	359.041992	-11.446622	930.920288	413.592926	173.145111
-542.066345	165.255798	873.683411	-518.786011	-25.474859	882.051086	-618.633911	184.882813	504.841400	-574.072876	-50.333393	490.726929	-672.690186	189.460190	108.320503	-645.908386	-43.344315	89.774658	-582.487671	236.078384	1381.748779	-541.352112	-84.085175	1377.051758	-535.504333	77.216469	1336.707764	-550.121826	73.757660	1598.292114	-591.976624	340.969818	1152.871826	-523.920105	-173.928879	1138.461548	-459.800049	379.298035	933.366516	-354.529053	-170.887604	935.429504	-513.050171	76.322548	976.135803	359.557312	-11.039596	930.949402	413.934753	173.687592
-542.273499	165.376022	874.948425	-519.193665	-25.607792	883.215942	-618.792725	184.952545	505.931976	-574.685913	-50.868191	491.950958	-672.256531	189.665237	109.319626	-645.621155	-43.745049	90.725136	-583.052979	236.044373	1383.033569	-541.203308	-83.696472	1378.407471	-535.682983	77.395111	1337.894287	-550.412842	73.642311	1599.502686	-593.373230	342.130615	1154.814331	-524.716980	-175.224991	1140.404053	-463.322144	383.348877	934.569153	-356.713837	-174.655746	936.174622	-513.181213	76.258041	977.323181	359.863678	-10.406661	930.938293	414.210449	174.287704
-542.409058	165.403488	876.038940	-519.317139	-25.563896	884.317322	-618.568665	184.812149	506.705261	-575.407166	-51.267262	493.066040	-671.697632	189.764359	110.029152	-645.394897	-44.149708	91.491066	-583.653992	235.941620	1384.221558	-541.089905	-83.351585	1379.538574	-535.949341	77.624352	1338.939697	-550.717285	73.570908	1600.583740	-594.417114	343.115540	1156.466309	-525.425598	-176.337936	1142.086304	-466.492035	386.350922	935.538330	-358.759094	-177.811798	936.830200	-513.199890	76.313438	978.397949	360.119415	-9.793642	930.979919	414.484283	174.938309
-542.633362	165.400345	876.965820	-519.332397	-25.427301	885.297852	-618.724060	184.814407	507.407867	-576.180542	-51.555000	493.989532	-671.353455	189.714966	110.743927	-645.165344	-44.587296	92.132057	-584.236511	235.978043	1385.160767	-540.916626	-82.942154	1380.498901	-536.285339	77.698486	1339.818604	-551.008362	73.436974	1601.529785	-595.244385	343.786316	1157.807129	-526.063538	-177.308563	1143.501343	-469.197632	388.405731	936.158813	-360.689270	-180.147980	937.169922	-513.231750	76.441711	979.331787	360.339844	-9.180795	931.039368	414.725433	175.527405
-542.895386	165.418274	877.704590	-519.335327	-25.214943	886.057495	-618.742737	184.834320	507.797211	-576.949463	-51.855728	494.744171	-671.079163	189.589264	111.187515	-644.945801	-45.004631	92.544167	-584.896912	236.003204	1385.918823	-540.878906	-82.700920	1381.286255	-536.368042	78.042686	1340.535400	-551.302490	73.306320	1602.244507	-595.710632	344.162292	1158.796265	-526.674438	-178.080429	1144.587524	-471.390961	389.510132	936.365479	-362.540314	-181.762375	937.245361	-513.291321	76.606567	980.064514	360.331268	-8.450739	931.073425	414.893433	176.142807
-543.205505	165.473633	878.161804	-519.386597	-25.075073	886.594177	-618.912964	184.926453	507.999695	-577.998657	-52.053833	495.318878	-670.917542	189.381317	111.438362	-644.854370	-45.398647	92.738914	-585.445374	236.104492	1386.412964	-540.795898	-82.505920	1381.754883	-536.653625	78.273232	1340.982788	-551.596252	73.183121	1602.715454	-596.239014	344.109680	1159.299316	-527.134644	-178.548294	1145.340820	-473.094116	389.686951	936.187256	-364.297638	-183.284500	937.123230	-513.389465	76.781670	980.541260	360.949738	-7.822797	931.111633	415.289490	176.842773
-543.522827	165.520859	878.361145	-519.440552	-24.920349	886.834839	-618.964294	184.893478	507.970337	-579.150330	-52.212624	495.694794	-670.753052	189.139694	111.500351	-644.901489	-45.773540	92.697922	-585.936646	236.248322	1386.672607	-540.824158	-82.320679	1381.965454	-537.138489	78.346611	1341.150391	-551.839844	73.030884	1602.914917	-596.756714	343.709198	1159.374390	-527.629822	-178.924316	1145.743530	-474.370026	388.855988	935.715881	-365.867676	-183.612228	936.572083	-513.494263	76.941795	980.742493	361.240021	-7.180471	931.140930	415.615814	177.495499
-543.885071	165.710739	878.321533	-519.484253	-24.745865	886.800354	-619.197937	184.875244	507.772919	-580.396973	-52.335011	495.731293	-670.772339	188.899780	111.254486	-644.999878	-46.182838	92.391731	-586.482056	236.375854	1386.617676	-541.032654	-82.227150	1381.869873	-537.225586	78.608154	1341.054565	-552.027161	72.833916	1602.839600	-597.221191	343.100555	1159.072998	-528.059265	-179.021652	1145.728516	-475.210693	387.224731	934.957642	-367.039886	-183.269165	935.899109	-513.658997	77.160660	980.695923	361.570068	-6.506364	931.125977	415.902863	178.080765
-544.264893	165.959808	877.993347	-519.614807	-24.506321	886.457642	-619.707214	184.756363	507.332275	-581.779846	-52.276157	495.466125	-671.155640	188.574982	110.803940	-645.319397	-46.330616	91.834816	-586.891846	236.520691	1386.257813	-541.271667	-82.197144	1381.489746	-537.466370	78.712502	1340.702393	-552.245422	72.646744	1602.470947	-597.708618	342.247406	1158.308228	-528.464844	-178.988937	1145.317383	-475.686096	384.888275	933.809143	-367.835876	-181.845886	934.984070	-513.861755	77.427048	980.349304	361.641083	-5.662096	931.116211	416.170746	178.881729
-544.655762	166.136139	877.324585	-519.771179	-24.306709	885.822876	-620.378845	184.586441	506.577728	-583.012512	-52.093708	494.921875	-671.667603	188.218155	110.007584	-645.725220	-46.323967	90.943840	-587.302185	236.680359	1385.529053	-541.546753	-82.199875	1380.839600	-537.734802	78.815140	1340.050659	-552.425232	72.476547	1601.797241	-598.141052	341.201843	1157.104370	-528.696167	-178.590591	1144.491089	-475.784454	381.941193	932.362854	-368.485565	-180.968399	933.951843	-514.086121	77.661476	979.685303	362.206543	-5.006987	931.169373	416.521698	179.706085
-544.988525	166.344162	876.412842	-519.963135	-24.032942	884.812744	-621.037903	184.235687	505.576935	-584.095093	-51.913582	493.959167	-672.085754	187.814056	108.870232	-646.298279	-46.188267	89.762177	-587.677429	236.895325	1384.585083	-541.863098	-82.262993	1379.724731	-537.963257	78.920059	1339.081909	-552.553223	72.252274	1600.815186	-598.521729	340.108124	1155.552856	-528.992737	-178.210556	1143.267700	-475.655518	378.592529	930.606934	-368.991119	-178.831223	932.331116	-514.311340	77.872078	978.719543	362.542480	-4.228760	931.217224	416.810638	180.480453
-545.436462	166.565674	875.147766	-520.320679	-23.840210	883.480713	-622.089539	183.975021	504.350616	-585.237305	-51.732613	492.593292	-672.808228	187.239853	107.513168	-646.997314	-45.881302	88.379951	-588.050720	237.042389	1383.237061	-542.236633	-82.362328	1378.338501	-538.216248	78.982452	1337.725708	-552.684448	72.097382	1599.446045	-598.804443	338.882416	1153.628784	-529.105957	-177.587082	1141.644043	-475.312531	374.918854	928.510742	-369.267944	-177.466568	930.642151	-514.628906	78.062889	977.406311	362.906403	-3.413830	931.264404	417.139832	181.294922
-545.904358	166.711716	873.508118	-520.770020	-23.705845	881.768677	-623.405212	183.986450	502.838684	-586.215881	-51.507374	491.023865	-673.855347	186.570587	105.917259	-647.693359	-45.442722	86.887352	-588.418091	237.194244	1381.610352	-542.637512	-82.461998	1376.621582	-538.446289	78.998848	1336.043335	-552.785645	71.919708	1597.811279	-598.991760	337.611420	1151.367065	-529.162964	-176.773880	1139.615112	-474.816772	370.973999	926.103638	-369.012939	-175.354767	928.875488	-515.001282	78.177933	975.716125	363.126099	-2.819245	931.313477	417.803833	181.244934
-546.358643	166.768906	871.551941	-521.225281	-23.633307	879.794250	-624.394714	183.783875	501.029907	-587.057861	-51.268543	489.176208	-674.540588	186.017136	104.065422	-648.222595	-44.812172	85.118080	-588.789734	237.336655	1379.666870	-543.078186	-82.660362	1374.550903	-538.623047	78.976479	1334.033447	-552.839478	71.717751	1595.936768	-599.059937	336.356812	1148.784546	-529.199585	-176.013962	1137.178345	-474.220551	366.925079	923.471191	-368.883179	-173.288055	926.514526	-515.389404	78.242088	973.738403	363.649902	-1.784829	931.356384	417.849335	182.830734
-546.739990	166.901398	869.377808	-521.663574	-23.590506	877.563660	-625.329041	183.869659	499.075409	-587.796570	-50.925995	487.029877	-675.101501	185.526657	102.196175	-648.823425	-44.063591	83.367722	-589.089783	237.513824	1377.453003	-543.418945	-82.934479	1372.164795	-538.814575	78.887039	1331.730225	-552.844482	71.461723	1593.890503	-599.222656	335.275909	1145.888306	-529.160889	-175.163101	1134.420044	-473.572052	362.805603	920.513611	-368.305908	-170.643417	924.055847	-515.781433	78.294334	971.535095	363.996948	-0.926263	931.404785	418.179413	183.712296
-547.193115	167.022827	867.046448	-522.167542	-23.514257	875.200745	-626.289490	184.059814	496.977966	-588.536743	-50.465645	484.914490	-675.769653	185.210159	100.446899	-649.451721	-43.272907	81.604790	-589.342651	237.767899	1375.018555	-543.830933	-83.214882	1369.537720	-539.073975	78.850090	1329.276733	-552.806091	71.264908	1591.748779	-599.073364	333.984253	1142.858643	-529.040283	-174.337769	1131.357178	-472.925995	358.804291	917.375244	-367.698059	-168.583710	921.368225	-516.233337	78.373772	969.184265	364.347961	-0.046395	931.366882	418.475952	184.551361
-547.575317	167.157715	864.650879	-522.644348	-23.446301	872.761292	-627.241516	184.158844	494.985291	-589.263916	-49.856163	482.851379	-676.370178	184.879013	98.724991	-649.789856	-42.540112	79.752182	-589.599976	238.060303	1372.431274	-544.186768	-83.595901	1366.746216	-539.406433	78.767082	1326.733032	-552.716675	71.052986	1589.545044	-598.910278	332.827393	1139.612671	-528.825806	-173.505020	1128.147583	-472.316589	354.841553	914.084106	-366.976013	-166.638519	918.544128	-516.694031	78.437431	966.775146	364.418518	0.951488	931.339783	418.684509	185.482574
-548.008484	167.309982	862.305420	-523.133423	-23.434917	870.364746	-628.306335	184.013367	493.078033	-590.218018	-49.277306	480.972412	-677.012817	184.595383	96.945335	-650.151306	-41.802673	78.015984	-589.904480	238.355881	1369.724976	-544.669861	-83.980232	1363.956421	-539.709534	78.677429	1324.186523	-552.604980	70.864357	1587.256104	-598.870605	331.716156	1136.382813	-528.568115	-172.738022	1124.881592	-471.840729	351.041748	910.682068	-366.323395	-164.858658	915.727234	-517.214600	78.475586	964.418213	365.014343	1.762918	931.388245	419.011810	186.509903
-548.445374	167.430267	859.968567	-523.670349	-23.348286	868.036377	-629.935364	184.090469	491.434082	-591.246765	-48.547504	479.199768	-677.668030	184.229874	95.308594	-650.474121	-41.125076	76.209717	-590.053162	238.761246	1367.108398	-545.031799	-84.339874	1361.258667	-539.975464	78.690796	1321.731323	-552.443359	70.621864	1584.933594	-598.829407	330.449951	1133.062622	-528.304443	-171.909760	1121.726563	-471.502686	347.518982	907.331543	-365.585632	-163.104691	913.045227	-517.791809	78.561661	962.103577	365.333740	2.692394	931.412415	419.281891	187.369400
-548.880554	167.608383	857.835388	-524.168762	-23.259529	865.898987	-631.215271	183.964630	489.876190	-592.363708	-47.797688	477.499054	-678.153259	183.880478	93.593689	-650.887146	-40.446152	74.545845	-590.311401	239.042297	1364.510010	-545.483032	-84.681862	1358.748291	-540.284485	78.706894	1319.452148	-552.275513	70.427635	1582.630127	-598.800415	329.147308	1129.721680	-528.128601	-171.254196	1118.765015	-471.338745	344.231323	904.037537	-365.309204	-162.201981	910.401489	-518.383240	78.668732	959.993164	365.605377	3.630990	931.439941	419.574677	188.243118
-549.331421	167.744202	855.809753	-524.729431	-23.167160	863.874817	-632.649963	183.442398	488.287201	-593.305420	-47.089127	475.814911	-678.805298	183.550415	91.846512	-651.257263	-39.913342	72.727921	-590.605286	239.334122	1362.093628	-545.962891	-84.910103	1356.401611	-540.616150	78.720055	1317.312866	-552.055542	70.213562	1580.407593	-598.727661	327.753937	1126.722778	-528.238220	-170.737106	1116.184204	-471.476257	341.286041	900.890869	-365.227448	-160.514175	907.765503	-519.025146	78.755264	957.995178	365.895691	4.539398	931.452026	419.837677	189.198593
-549.920593	167.771729	853.908508	-525.392944	-23.039995	861.992249	-633.949524	183.036407	486.752289	-594.058716	-46.629982	474.098999	-679.419067	183.205902	90.168976	-651.508911	-39.490620	71.029968	-590.846863	239.569260	1359.863770	-546.436584	-85.068878	1354.396362	-540.913757	78.734482	1315.383789	-551.848145	70.019745	1578.335205	-598.921509	326.715759	1124.014526	-528.327698	-170.217575	1113.841064	-471.905090	338.773621	897.977661	-365.326965	-159.845551	905.679749	-519.739624	78.827942	956.119690	366.183411	5.484508	931.468262	420.096252	190.241638
-550.627319	167.823502	852.102905	-526.183960	-23.027248	860.260376	-635.336121	182.705856	485.182404	-594.664795	-46.337292	472.328003	-679.988464	182.832504	88.614426	-651.911316	-39.124561	69.379875	-591.100952	239.750824	1357.859741	-546.896729	-85.094193	1352.566284	-541.194824	78.708557	1313.656250	-551.621643	69.804825	1576.405884	-599.235168	325.832428	1121.664307	-528.656738	-169.979568	1111.917847	-472.678650	336.684174	895.333008	-365.720978	-159.087570	903.730347	-520.531677	78.883644	954.357300	366.415771	6.392280	931.519775	420.271088	191.268585
-551.393555	167.733917	850.447205	-527.034851	-23.063375	858.679810	-636.675049	182.398727	483.679932	-595.206787	-46.092911	470.509094	-680.279663	182.548111	87.006088	-652.167664	-38.776302	67.785843	-591.329956	239.841492	1356.100952	-547.344788	-85.078163	1351.090210	-541.433594	78.708977	1312.128662	-551.442993	69.638313	1574.634277	-599.786621	325.244965	1119.688110	-529.166565	-169.992447	1110.368042	-473.815033	335.067108	892.959229	-366.574921	-158.607864	901.922302	-521.329712	78.854492	952.734985	366.393219	7.428122	931.527771	420.434204	192.190872
-552.178772	167.589417	848.893311	-527.939453	-23.177883	857.250488	-638.059998	182.183578	482.329102	-595.828857	-45.980312	468.919006	-680.615723	182.170273	85.590233	-652.280823	-38.393147	66.480629	-591.514771	239.916107	1354.610962	-547.777344	-84.983215	1349.873413	-541.683960	78.659676	1310.768677	-551.288757	69.514450	1573.082031	-600.531677	324.877533	1118.095337	-529.821167	-170.022369	1109.201294	-475.162445	333.889709	890.933472	-367.319305	-158.268250	900.732178	-522.123291	78.784859	951.230103	366.890076	8.287452	931.608337	420.686737	193.098282
-553.015259	167.510925	847.543091	-528.905762	-23.327341	855.998657	-639.426636	181.851410	481.114716	-596.595093	-45.806938	467.605499	-680.940979	181.812469	84.338028	-652.547424	-37.895084	65.327812	-591.653870	240.015671	1353.446045	-548.196655	-84.859604	1348.954468	-541.997620	78.578156	1309.541748	-551.166870	69.434555	1571.733521	-601.448059	324.720581	1116.835571	-530.647095	-170.235474	1108.280151	-476.814178	333.199799	889.220337	-368.511566	-158.252548	899.630737	-522.937195	78.717033	949.909912	367.110779	9.168684	931.680237	420.868011	194.127838
-553.892212	167.427063	846.415771	-529.862000	-23.488054	854.943604	-640.776855	181.575989	480.190613	-597.589172	-45.460827	466.650146	-681.080261	181.416367	83.349510	-652.863708	-37.432480	64.602295	-591.771301	240.082672	1352.485229	-548.621216	-84.831268	1348.315186	-542.308044	78.495796	1308.552368	-551.072205	69.381668	1570.644165	-602.551270	324.801849	1115.924072	-531.621704	-170.546234	1107.646484	-478.688873	332.958496	887.830994	-370.001709	-158.625793	898.563477	-523.755859	78.633186	948.798035	367.079193	10.173295	931.699463	420.953857	195.033615
-553.750854	168.901382	845.875122	-530.543945	-23.097376	854.114929	-641.895447	181.145554	479.715759	-598.546082	-44.961830	466.118744	-680.967651	181.147949	82.740288	-653.034729	-37.129570	64.194016	-591.906921	240.178589	1351.804932	-549.074524	-84.808662	1347.854004	-542.686096	78.453033	1307.788940	-550.983276	69.397957	1569.794189	-603.846863	325.703918	1115.552734	-532.731262	-170.934692	1107.228760	-480.843109	333.226532	886.774475	-371.555084	-159.120041	897.787537	-524.052612	79.300934	948.135925	367.261841	11.087532	931.723389	421.095062	195.932892
-554.487793	169.052231	845.392273	-531.429443	-23.149374	853.657227	-643.285950	180.650436	479.479492	-599.899902	-44.503807	466.065399	-680.941345	181.017532	82.509422	-653.216797	-36.901138	64.036270	-592.055420	240.254257	1351.413330	-549.549500	-84.798172	1347.600342	-543.066956	78.423859	1307.333130	-550.924988	69.496353	1569.287842	-605.292053	326.461426	1115.345337	-534.002930	-171.494339	1106.968384	-483.154144	333.879089	886.067200	-373.067780	-159.260422	897.374329	-524.784058	79.351387	947.650818	367.744385	11.925500	931.762085	421.329071	196.806458
-555.284058	169.147415	845.249084	-532.225647	-23.205196	853.536560	-644.642151	180.192276	479.589600	-601.222351	-44.060497	466.298645	-680.834839	180.983246	82.511223	-653.355286	-36.794151	64.033569	-592.277222	240.369217	1351.274170	-550.043579	-84.825844	1347.566895	-543.400146	78.403137	1307.157471	-550.851563	69.618065	1569.117676	-606.841309	326.890289	1115.244629	-535.342163	-171.853317	1106.974121	-485.560089	334.930237	885.596497	-375.029388	-160.817474	897.043213	-525.505005	79.385918	947.503967	367.978333	12.857183	931.747192	421.449646	197.707245
-556.107666	169.221848	845.456848	-533.021118	-23.195627	853.776794	-646.093750	179.747086	480.027130	-602.647339	-43.784943	466.806000	-680.794556	180.984039	82.630150	-653.511658	-36.776413	64.175957	-592.571716	240.512863	1351.447144	-550.529541	-84.898376	1347.734131	-543.703064	78.390320	1307.316040	-550.859741	69.798607	1569.288208	-608.623901	327.778595	1115.634644	-536.855530	-172.346634	1107.185059	-488.170502	336.335449	885.466980	-377.108032	-162.178741	896.772522	-526.192505	79.458572	947.703186	367.900330	13.824812	931.705566	421.505676	198.701431
-557.048035	169.214386	845.921509	-533.954834	-23.082737	854.320374	-647.485718	179.202515	480.595306	-603.887146	-43.739204	467.431458	-680.868713	181.014420	82.867561	-653.495789	-36.920685	64.415665	-592.878479	240.678604	1351.884033	-550.910522	-84.934196	1348.112427	-543.936951	78.407097	1307.799438	-550.932983	69.981171	1569.796265	-610.161987	327.613739	1116.165527	-538.484375	-172.819077	1107.661377	-490.847168	338.031036	885.635681	-379.619141	-163.788239	896.522400	-526.976074	79.573189	948.174316	368.328644	14.713912	931.748840	421.694244	199.674072
-558.191223	169.143631	846.676575	-534.944641	-22.967657	855.108093	-648.760986	178.826859	481.243591	-604.895935	-43.737682	468.110321	-680.866028	181.087418	83.140503	-653.543274	-37.049191	64.737404	-593.324707	240.755951	1352.651367	-551.314636	-84.971062	1348.784302	-544.158569	78.506226	1308.613892	-551.148254	70.232109	1570.537598	-611.924744	328.280792	1117.198242	-540.218262	-173.345963	1108.386841	-493.684082	339.913605	886.232910	-381.870850	-164.691483	896.714600	-527.858154	79.653732	948.906799	368.480347	15.690478	931.808777	421.728668	200.534302
-559.446899	169.049652	847.586182	-536.050293	-22.864561	856.063416	-649.760437	178.583023	481.741425	-605.894653	-43.954414	468.793976	-680.932861	181.187042	83.435112	-653.668701	-37.165520	65.138992	-593.723694	240.837234	1353.746216	-551.683716	-84.847298	1349.599854	-544.387390	78.672142	1309.575073	-551.544312	70.515747	1571.452026	-613.724365	329.003265	1118.659546	-541.940247	-173.781723	1109.318970	-496.576324	341.883545	887.064026	-384.533173	-166.403229	896.884888	-528.815796	79.728073	949.791687	368.346802	16.694012	931.894531	421.754303	201.568207
-560.859680	169.107025	848.639954	-537.268677	-22.709644	857.093262	-650.700317	178.656662	482.214386	-606.520020	-44.299103	469.313019	-681.062561	181.305466	83.701828	-653.702881	-37.362747	65.558861	-594.128113	240.851990	1355.003296	-551.929077	-84.698738	1350.582397	-544.626343	78.833504	1310.619019	-552.044922	70.743629	1572.482178	-615.539917	329.880585	1120.391968	-543.568970	-174.224411	1110.443237	-499.426666	343.892914	888.161804	-387.647766	-168.914063	896.949585	-529.888062	79.872269	950.783569	368.494781	17.725925	931.962097	421.741577	202.594101
-562.425476	169.049240	849.539368	-538.676208	-22.579245	858.104919	-651.421021	178.983154	482.505707	-607.004822	-44.750843	469.750885	-681.151550	181.413589	83.985184	-653.802063	-37.578205	65.906471	-594.499756	240.888382	1356.300659	-552.132202	-84.455902	1351.593262	-544.848877	79.019058	1311.630981	-552.774292	70.975632	1573.570068	-617.179993	330.426361	1121.971802	-545.246704	-174.819580	1111.776367	-502.259094	345.935486	889.305420	-390.716309	-170.251495	897.062744	-531.078979	80.022026	951.672913	368.883575	18.562860	932.023865	421.886597	203.665634
-564.194580	168.979858	850.394531	-540.169739	-22.475954	859.069702	-651.977478	179.487061	482.594452	-607.453979	-45.304123	470.114441	-681.296387	181.525726	84.158134	-653.835022	-37.842842	66.188896	-594.853821	240.914871	1357.594116	-552.235901	-84.144409	1352.611084	-545.083374	79.261940	1312.585938	-553.720459	71.254715	1574.656006	-618.786743	331.168457	1123.658325	-546.750488	-175.292114	1113.097046	-505.031769	348.023651	890.516174	-393.858185	-172.595520	897.267761	-532.388550	80.166191	952.509399	368.965454	19.455076	932.080627	421.901245	204.704849
-566.075500	168.990646	851.206360	-541.843506	-22.252827	859.958923	-652.519043	180.130020	482.636169	-607.765625	-45.866848	470.315125	-681.512756	181.560776	84.263840	-653.896606	-38.106800	66.371239	-595.106628	240.945862	1358.701782	-552.315918	-83.778595	1353.499390	-545.307007	79.549629	1313.485718	-554.830261	71.445107	1575.764648	-620.559021	332.182770	1125.474609	-548.259705	-175.978683	1114.456543	-507.623779	350.087677	891.613342	-397.171051	-174.004059	897.080627	-533.839539	80.389801	953.285706	368.826843	20.454266	932.055176	421.813477	205.749435
-568.068359	169.066040	851.931030	-543.592285	-22.090483	860.731079	-653.025757	180.627670	482.552856	-608.016296	-46.348820	470.340363	-681.717346	181.549194	84.231621	-653.919067	-38.361275	66.428261	-595.327393	240.990051	1359.627686	-552.264404	-83.430939	1354.269653	-545.496277	79.875000	1314.255493	-556.100830	71.523781	1576.826050	-621.897644	332.756165	1126.829346	-549.541565	-176.562347	1115.671753	-510.056244	352.119476	892.594971	-400.587006	-176.337708	896.862000	-535.397888	80.598541	953.962769	369.162994	21.200336	932.134827	421.821716	206.785492
-570.148682	168.886292	852.470520	-545.486755	-22.005671	861.361633	-653.401001	180.816666	482.266357	-608.299988	-46.777596	470.320618	-681.696045	181.467575	84.090729	-654.000610	-38.551395	66.391289	-595.477234	241.198578	1360.174927	-552.143921	-83.066383	1354.723633	-545.589417	80.164421	1314.872192	-557.609741	71.577484	1577.792358	-623.126953	333.499878	1127.890869	-550.788879	-177.336182	1116.665527	-512.235352	353.983765	893.233765	-403.891327	-178.093567	896.370361	-537.020203	80.670570	954.461914	369.214478	22.003927	932.229004	421.780670	207.603378
-572.337708	168.837631	852.833313	-547.415344	-21.877195	861.771301	-653.991699	180.864639	481.979950	-608.706787	-47.114788	470.131348	-681.722168	181.343185	83.944580	-654.072327	-38.636555	66.254692	-595.696289	241.498795	1360.275513	-552.061646	-82.806389	1354.785156	-545.574585	80.473854	1315.289429	-559.251831	71.559082	1578.601929	-624.314026	334.299072	1128.447510	-551.929871	-178.107086	1117.330078	-514.151184	355.855957	893.494446	-407.107819	-179.680908	895.537048	-538.755005	80.808289	954.771179	369.219940	22.832026	932.287415	421.670654	208.439026
-574.427856	168.880203	852.995850	-549.244934	-21.839334	861.925842	-654.691467	180.763397	481.672516	-609.202393	-47.235458	469.879364	-681.780457	181.218277	83.740135	-654.189453	-38.540218	66.043762	-596.039429	241.883835	1359.876465	-551.990601	-82.663376	1354.416626	-545.519592	80.858253	1315.436157	-561.058960	71.482704	1579.214233	-625.400452	335.158020	1128.358276	-552.931396	-178.979828	1117.573364	-515.858276	357.648987	893.252502	-410.285278	-181.172318	894.260376	-540.412231	80.909782	954.859009	369.307037	23.685629	932.320557	421.569275	209.340668
-576.393860	168.850601	852.844299	-551.036438	-21.832546	861.862183	-655.508667	180.596497	481.339600	-609.795898	-47.117508	469.546600	-681.790100	181.133484	83.421356	-654.296631	-38.352169	65.848198	-596.482544	242.427277	1358.845459	-551.927917	-82.611214	1353.628052	-545.387634	81.280243	1315.297241	-562.929138	71.331863	1579.638428	-626.436646	336.029297	1127.713257	-553.783997	-179.946213	1117.342407	-517.307922	359.389130	892.514832	-413.365051	-182.621155	892.481873	-542.042236	80.994370	954.689026	369.297424	24.378698	932.382019	421.503357	210.153488
-578.298523	168.968063	852.455872	-552.721863	-21.856953	861.561218	-656.552917	180.385727	480.908325	-610.747925	-46.776333	469.180389	-681.802002	181.056519	83.010727	-654.482239	-38.114925	65.647224	-597.042480	243.140884	1357.426392	-551.915344	-82.710091	1352.433228	-545.243713	81.709457	1314.835205	-564.858154	71.066353	1579.838989	-627.476746	336.961060	1126.551758	-554.538818	-180.986862	1116.614624	-518.608643	361.095673	891.363281	-416.409668	-183.960785	890.266479	-543.637634	81.129143	954.292786	369.174042	25.108059	932.429443	421.338959	211.008484
-580.095825	169.162033	851.893616	-554.413818	-21.767136	861.038879	-657.887451	180.032272	480.484558	-611.981018	-46.421989	468.818451	-681.989441	181.018723	82.546944	-654.621887	-37.878292	65.369438	-597.745789	243.950623	1355.614746	-551.991028	-82.940475	1350.817505	-545.043823	82.147224	1314.193848	-566.909790	70.829689	1579.867065	-628.603271	337.835785	1124.918213	-555.195862	-181.923325	1115.432739	-519.753479	362.767731	889.772034	-419.373840	-185.297363	887.653381	-545.203125	81.321320	953.706177	369.092590	25.846020	932.453491	421.183197	211.956970
-581.756531	169.173462	851.132141	-555.942871	-21.925346	860.426025	-659.438232	179.711105	480.000092	-613.520691	-45.891716	468.571716	-682.122925	180.939499	82.099533	-654.753540	-37.577652	65.031647	-598.560547	244.802017	1353.361084	-552.103821	-83.267967	1348.762329	-544.831665	82.588989	1313.458618	-568.926025	70.481598	1579.786377	-629.762878	338.757050	1122.819580	-555.902832	-182.707779	1113.820679	-520.804077	364.283936	887.854248	-422.243958	-186.636871	884.634583	-546.669678	81.347496	952.981934	368.789795	26.717125	932.458252	420.950104	212.820282
-583.368347	169.214142	850.375549	-557.482056	-21.842274	859.678833	-661.023865	179.272736	479.507996	-615.352966	-45.355499	468.252441	-682.213562	180.778442	81.729134	-654.893494	-37.315228	64.672096	-599.514893	245.798920	1350.884399	-552.406189	-83.697784	1346.419189	-544.597412	83.010872	1312.555298	-571.022949	70.155807	1579.586914	-630.970398	339.569305	1120.449219	-556.590820	-183.329865	1111.773438	-521.879395	365.729309	885.603516	-424.905090	-187.810623	881.358887	-548.115356	81.440353	952.197876	368.726837	27.438307	932.522278	420.817627	213.648224
-584.929565	169.128784	849.453857	-558.878418	-21.969534	858.902527	-663.098450	178.936569	479.063843	-617.392151	-44.888416	467.926147	-682.497009	180.572662	81.413986	-655.077881	-37.065403	64.297943	-600.560181	246.865463	1348.080444	-552.821899	-84.292984	1343.755371	-544.390991	83.454727	1311.600220	-573.090942	69.724670	1579.271973	-632.282471	340.444305	1117.683594	-557.337158	-183.689056	1109.291504	-522.995911	367.069244	883.044861	-427.470490	-188.992447	877.691589	-549.458801	81.441963	951.309021	368.561218	28.300238	932.602905	420.554962	214.528946
-586.377747	169.100800	848.579102	-560.337097	-21.908941	858.020325	-664.789795	178.514618	478.477631	-619.363953	-44.387814	467.515381	-682.722717	180.372528	80.997437	-655.249268	-36.917881	63.918896	-601.619324	248.105484	1344.920532	-553.416870	-84.962303	1340.636963	-544.269348	83.942101	1310.422119	-575.229065	69.334488	1578.789185	-633.651550	341.376923	1114.585327	-558.089539	-183.993332	1106.301147	-524.160950	368.387665	879.965942	-429.937103	-190.100143	873.670532	-550.739014	81.478439	950.388733	368.429077	29.126915	932.651245	420.302155	215.388062
-587.863708	169.304382	847.654724	-561.680664	-21.965290	857.170715	-666.584290	178.358551	477.973724	-621.282104	-43.904171	467.115051	-683.004761	180.264526	80.598564	-655.584167	-36.765373	63.450806	-602.650391	249.425735	1341.419434	-554.154541	-85.707207	1337.192749	-544.206299	84.438850	1309.125732	-577.347473	68.914169	1578.225098	-635.007813	342.418884	1111.111450	-558.961304	-184.107178	1102.802002	-525.441589	369.618439	876.420898	-432.452057	-191.186447	869.215271	-551.988708	81.616547	949.457825	368.593842	29.853939	932.662048	420.186005	216.265091
-589.288086	169.226013	846.714111	-563.007080	-21.952728	856.303772	-668.187500	178.370361	477.474579	-623.025452	-43.581810	466.641724	-683.282410	180.291504	80.250549	-655.972839	-36.740139	62.976154	-603.730042	250.891876	1337.757202	-554.914856	-86.588043	1333.324463	-544.182129	84.874229	1307.847168	-579.439331	68.540497	1577.565308	-636.414368	343.488647	1107.269531	-559.835449	-184.118164	1098.982422	-526.811218	370.929688	872.415771	-435.070892	-192.268173	864.367554	-553.121338	81.666649	948.489929	368.213776	30.705740	932.597473	419.934387	217.187729
-590.707642	169.479370	846.017822	-564.244873	-21.905848	855.618835	-670.122009	179.158554	477.338043	-624.591003	-43.307808	466.293091	-683.896179	180.259216	80.051399	-656.388672	-36.765720	62.562225	-604.781555	252.501587	1333.984619	-555.717834	-87.568649	1329.309570	-544.225891	85.269669	1306.717773	-581.442993	68.201790	1576.932739	-637.742493	344.441833	1103.280640	-560.882996	-184.033127	1094.692993	-528.597717	372.058533	868.295105	-437.581390	-193.217911	859.304749	-554.245483	81.861382	947.746826	368.038544	31.579161	932.535767	419.697571	218.147949
-592.201477	169.546661	845.457336	-565.605286	-21.800709	855.073608	-671.504028	179.370529	476.984039	-625.953613	-43.203667	465.958221	-684.300659	180.252441	79.861839	-656.759399	-36.848122	62.273155	-605.813599	254.084122	1330.451904	-556.556152	-88.726822	1325.362671	-544.429016	85.665764	1305.951782	-583.333618	67.993301	1576.328613	-638.983093	345.170746	1099.028198	-561.983337	-183.932205	1090.199829	-530.636353	373.133789	864.123779	-440.083801	-193.985306	854.159668	-555.386047	82.009193	947.119690	368.115448	32.260704	932.546204	419.512360	218.982971
-593.636658	169.533859	845.110291	-566.895447	-21.674355	854.718384	-672.524841	179.404633	476.718781	-627.065002	-43.145195	465.793304	-684.556763	180.261246	79.741089	-657.102417	-36.927963	62.079506	-606.759949	255.673218	1327.451538	-557.323792	-89.930534	1321.727295	-544.530334	85.989365	1305.368408	-585.213379	67.939163	1575.775391	-640.361328	345.844238	1095.351196	-563.131470	-183.733536	1085.916748	-533.088318	374.126282	860.251892	-442.821686	-194.653687	849.227051	-556.475281	82.120285	946.697144	367.984100	33.044796	932.553589	419.354218	219.805389
-595.063782	169.561188	845.052979	-568.123291	-21.598722	854.547485	-673.768311	179.795105	476.749847	-627.878845	-43.322750	465.650818	-684.774292	180.232162	79.684982	-657.417725	-36.977985	61.933987	-607.478882	257.015350	1325.171631	-557.898071	-91.137306	1318.787720	-544.738708	86.447639	1304.895386	-586.964111	67.944855	1575.271118	-642.009155	346.331207	1092.474609	-564.246887	-183.670639	1082.233643	-536.151489	374.871338	857.009521	-445.926880	-195.181915	844.946167	-557.557495	82.172646	946.522339	367.595154	33.973656	932.578247	419.096466	220.724915
-596.352661	169.607086	844.966492	-569.387390	-21.471390	854.460571	-674.203613	179.410721	476.342438	-628.611389	-43.648636	465.488770	-684.608887	180.340454	79.545868	-657.690063	-37.075573	61.783051	-607.979675	257.926056	1323.956055	-558.450867	-92.005997	1316.791504	-544.995178	86.909477	1304.434326	-588.631958	68.062874	1574.716797	-643.874451	346.237396	1090.505981	-565.429871	-183.524414	1079.680786	-540.155701	375.415405	854.539124	-449.646973	-195.443222	841.571289	-558.598938	82.295746	946.373840	367.466888	34.873692	932.614563	418.905487	221.614700
-597.496399	169.748260	844.936157	-570.481140	-21.370831	854.401184	-675.225220	179.914246	476.475159	-629.234070	-43.973793	465.343964	-684.802002	180.347107	79.480316	-657.983826	-37.133602	61.631462	-608.282043	258.374359	1323.723389	-559.166504	-92.231194	1315.929443	-545.391907	87.223686	1303.932495	-590.195984	68.192917	1574.286011	-646.189392	345.675201	1090.179199	-567.143250	-183.129456	1078.509033	-545.324829	375.493866	852.994080	-454.092957	-195.550354	839.351990	-559.579468	82.424309	946.293518	367.387573	35.742989	932.613403	418.788513	222.525467
-598.464600	169.904251	844.906494	-571.429138	-21.174620	854.401794	-675.691467	179.984482	476.278229	-629.344055	-44.235043	465.040833	-684.843506	180.436295	79.385933	-658.064575	-37.250004	61.471569	-608.334167	258.465393	1324.373291	-559.944946	-92.009911	1315.963379	-545.913086	87.378723	1303.625244	-591.703918	68.476700	1574.052490	-648.667236	344.796356	1091.112793	-569.465515	-182.218628	1078.745361	-551.229370	375.292023	852.408020	-459.130890	-195.362015	838.285522	-560.492249	82.625793	946.265381	367.293671	36.659447	932.579773	418.650452	223.555359
-599.392090	169.892014	844.911133	-572.577637	-20.934155	854.419861	-675.948303	179.854080	475.915771	-629.354309	-44.466057	464.760864	-684.789734	180.540771	79.336761	-658.302368	-37.289448	61.392811	-608.260376	258.400909	1325.704468	-560.739624	-91.553055	1316.847168	-546.434570	87.420532	1303.603760	-593.154236	68.766121	1574.170532	-651.298828	343.928162	1092.961670	-572.464844	-181.211945	1079.880859	-557.867188	374.878906	852.516052	-464.681702	-194.866119	838.074768	-561.482178	82.735466	946.264893	367.190338	37.701736	932.515320	418.432220	224.648117
-600.161072	169.859207	845.051819	-573.275024	-21.203390	854.642273	-676.481934	179.932022	475.961365	-629.161194	-44.627293	464.699463	-684.854370	180.577637	79.426308	-658.372803	-37.292156	61.405216	-607.885254	258.306396	1327.568359	-561.487549	-91.011040	1318.276489	-546.998901	87.422752	1304.069580	-594.519531	69.086906	1574.709717	-654.020691	343.442780	1095.580078	-575.533386	-180.178070	1081.769165	-565.144409	374.311920	853.162598	-470.557678	-194.129333	838.476257	-562.230164	82.622681	946.446960	367.106781	38.624676	932.500977	418.305542	225.707001
-600.914124	169.833664	845.404236	-573.993530	-21.531693	855.105286	-677.163940	180.097488	476.354370	-628.964355	-44.764809	464.853577	-685.009644	180.529373	79.613060	-658.367798	-37.242847	61.565128	-607.577637	258.042877	1329.694092	-562.007385	-90.428879	1320.181152	-547.624939	87.535248	1304.873657	-595.819580	69.377235	1575.624634	-656.920837	343.430420	1098.974731	-578.745117	-179.663467	1084.105591	-572.991211	373.707458	854.189148	-476.656860	-193.178955	839.367188	-562.986084	82.490128	946.855957	366.896301	39.569618	932.605103	418.043213	226.759232
-601.764832	169.733841	845.848206	-575.254761	-21.592184	855.668518	-677.841614	180.027969	476.594940	-628.890259	-44.768311	465.085724	-685.227051	180.409134	79.775383	-658.327759	-37.151608	61.815441	-607.340027	257.795746	1331.906982	-562.491150	-89.849167	1322.320923	-548.019165	87.592110	1306.033691	-597.037598	69.720917	1576.760742	-659.736389	343.743652	1102.265869	-582.093567	-179.480270	1086.572144	-581.235046	373.219086	855.441772	-482.886841	-192.117096	840.530029	-563.949036	82.430969	947.334106	366.793274	40.629375	932.716797	417.796631	227.756729
-602.626770	169.757431	846.470703	-576.431213	-21.581738	856.342590	-678.228210	179.928802	476.813782	-628.857544	-44.651054	465.422424	-685.407043	180.340118	79.926170	-658.175476	-37.101959	62.166088	-607.092651	257.558380	1333.994751	-562.911316	-89.345772	1324.470093	-548.555847	87.840576	1307.322388	-598.208252	70.069618	1577.909180	-662.643921	344.373260	1105.385010	-585.566528	-179.525589	1089.149902	-589.667236	372.835480	856.824524	-489.169983	-191.112396	841.793762	-564.862549	82.446159	947.955627	366.749237	41.683086	932.855469	417.693207	228.771667
-603.559448	169.693695	847.068420	-577.642273	-21.544025	857.085327	-678.294312	179.842194	476.902649	-628.939941	-44.546486	465.776276	-685.472778	180.284088	80.004196	-658.004395	-36.970150	62.470467	-606.894104	257.409607	1335.809326	-563.384216	-88.915085	1326.496826	-548.799683	87.980995	1308.562988	-599.308533	70.472221	1578.927734	-665.760620	345.210693	1108.375732	-589.167297	-179.521973	1091.608521	-598.236450	372.711884	858.133240	-495.430542	-190.208282	843.037842	-565.746216	82.497574	948.571960	366.656433	42.759018	933.036133	417.520538	229.890549
-604.466797	169.717392	847.694153	-578.706055	-21.610218	857.836060	-678.390564	179.908905	477.017761	-629.020325	-44.432991	466.082855	-685.644470	180.267349	80.054962	-657.902466	-36.855873	62.675209	-606.722229	257.339600	1337.266357	-563.993408	-88.586136	1328.187500	-549.126160	88.199654	1309.625488	-600.332764	70.934624	1579.749512	-669.079529	346.093811	1111.164185	-592.891968	-179.490982	1093.844482	-606.830261	372.751801	859.368164	-501.596313	-189.614029	844.092712	-566.538696	82.538147	949.204834	366.629974	43.808426	933.282166	417.397217	230.989166
-605.380127	169.708832	848.285583	-579.705566	-21.702679	858.530640	-678.401733	180.073914	477.113983	-629.200073	-44.372967	466.271881	-685.710938	180.239502	80.110329	-657.809509	-36.822098	62.810799	-606.655823	257.311371	1338.408447	-564.633667	-88.489128	1329.591797	-549.467712	88.357025	1310.468018	-601.254028	71.378014	1580.343994	-672.535156	346.754852	1113.554199	-596.629333	-179.313934	1095.636353	-615.146362	373.032410	860.458618	-507.600647	-189.283966	844.876160	-567.296814	82.548172	949.790771	366.643829	44.872822	933.501587	417.344879	232.147934
-606.274719	169.756973	848.882813	-580.672852	-21.715851	859.112854	-678.472290	180.345718	477.266205	-629.539551	-44.326378	466.351074	-685.809937	180.224304	80.216400	-657.703552	-36.783146	62.824524	-606.724243	257.466949	1339.175171	-565.458862	-88.449318	1330.478271	-549.648438	88.290916	1311.107422	-602.108643	71.867279	1580.706787	-676.250122	347.386658	1115.578003	-600.347778	-179.166916	1096.942505	-623.539734	373.577576	861.508911	-513.323730	-189.230225	845.360413	-568.063599	82.565399	950.337402	366.616974	45.989086	933.778992	417.267395	233.369385
-607.137573	169.896973	849.398499	-581.560486	-21.676741	859.550232	-678.638733	180.712158	477.450531	-629.906982	-44.312107	466.417297	-686.015686	180.193420	80.349007	-657.590637	-36.842312	62.807602	-606.836731	257.655548	1339.532104	-566.384399	-88.579803	1331.103027	-549.891663	88.223137	1311.483887	-602.830383	72.382935	1580.876953	-680.066467	347.763947	1117.156738	-604.076416	-178.796112	1097.812134	-631.479248	374.203613	862.247192	-518.765320	-189.521179	845.536133	-568.792542	82.625427	950.777832	366.709351	47.102463	934.114868	417.277405	234.534744
-607.490234	170.737183	849.788513	-582.337952	-21.277203	859.764893	-678.184021	180.823227	477.571655	-630.276245	-44.282185	466.445374	-685.870667	180.264496	80.353722	-657.513062	-36.866375	62.837132	-607.091064	257.998718	1339.519043	-567.326538	-88.664085	1331.206421	-550.217651	88.210541	1311.650024	-603.499634	72.883492	1580.922852	-684.023560	347.858673	1118.215332	-607.687012	-178.512177	1098.267944	-639.014832	374.996704	862.604248	-524.032349	-189.999146	845.344666	-569.251282	83.094383	951.065125	366.835571	48.230534	934.491821	417.342834	235.749390
-608.193359	170.954956	849.966980	-583.150574	-21.022615	859.878052	-678.091003	181.007248	477.565887	-630.396057	-44.058208	466.454681	-685.988281	180.257477	80.333694	-657.399841	-36.931801	62.826771	-607.439697	258.209351	1339.109619	-568.242188	-89.022362	1330.947021	-550.496094	88.198662	1311.539185	-604.089417	73.458687	1580.805664	-688.057800	347.796875	1118.857910	-611.245056	-178.040833	1098.281128	-646.312134	375.842285	862.645386	-528.990784	-190.898819	844.809265	-569.927063	83.294540	951.192139	366.927063	49.477615	934.925720	417.372101	237.020218
-609.003784	170.810242	849.860291	-583.893250	-20.907892	859.792786	-677.842407	180.843048	477.193878	-631.047729	-43.961052	466.481903	-685.985657	180.274750	80.206062	-657.486267	-36.913425	62.859631	-607.896729	258.587006	1338.292725	-569.212830	-89.393944	1330.251343	-550.791504	88.280052	1311.219116	-604.594788	74.028015	1580.544800	-692.118652	347.567413	1118.989014	-614.688782	-177.647141	1097.885986	-653.358765	376.752747	862.340210	-533.746826	-191.955048	843.877258	-570.638062	83.318161	951.075256	367.181244	50.779003	935.260254	417.550995	238.335846
-610.209412	170.103592	849.589172	-584.722412	-20.977047	859.547058	-678.294678	181.258789	477.173737	-631.915100	-43.825974	466.457581	-686.301514	180.269791	80.177864	-657.713318	-36.829048	62.786701	-608.517090	259.029083	1337.128784	-570.165710	-89.787354	1329.108398	-551.145935	88.351189	1310.669312	-605.056152	74.624619	1580.119141	-696.048462	347.165161	1118.684570	-617.941833	-177.373672	1096.992920	-660.229187	377.898865	861.860413	-538.273560	-193.150131	842.640686	-571.602417	83.027702	950.794067	367.373016	52.128094	935.494751	417.719452	239.733551
-610.781982	170.077805	849.206604	-585.421448	-20.746901	859.118408	-678.358215	181.363007	476.986237	-632.588135	-43.591145	466.303680	-686.434875	180.272476	80.091095	-657.990051	-36.789925	62.645790	-609.299133	259.575806	1335.776123	-571.112000	-90.252968	1327.542603	-551.501831	88.430618	1309.983032	-605.446411	75.193428	1579.558594	-699.868713	346.743652	1118.054688	-621.050171	-177.269989	1095.615479	-666.605774	378.939178	860.998718	-542.624023	-194.480652	841.015808	-572.269470	83.097298	950.399719	367.585602	53.446404	935.671265	417.863586	241.109619
-611.125244	170.238312	848.762512	-585.983643	-20.580528	858.597351	-678.143005	181.212967	476.664764	-633.446350	-43.481544	466.141968	-686.420349	180.262573	79.964584	-658.283997	-36.736031	62.414902	-610.149353	260.238525	1334.292236	-572.036133	-90.800926	1325.712280	-551.892639	88.554245	1309.158691	-605.761292	75.758873	1578.894775	-703.493835	346.554291	1117.201538	-623.906616	-177.435684	1093.870239	-672.889038	379.981598	859.984741	-546.790161	-196.053284	839.015564	-572.822876	83.181030	949.951050	367.840485	54.683804	935.796875	418.159424	242.392670
-611.480957	170.373215	848.346252	-586.635437	-20.438520	858.044128	-678.380493	181.457336	476.532928	-633.883667	-43.261139	465.885315	-686.539063	180.262558	79.986015	-658.453491	-36.805222	62.189415	-610.967102	260.929718	1332.838623	-572.822693	-91.279640	1323.750854	-552.369202	88.648102	1308.247314	-605.986206	76.320450	1578.172485	-706.794922	346.459869	1116.220581	-626.398071	-177.842178	1091.989868	-678.698120	380.880768	858.948425	-550.878296	-197.698502	836.918152	-573.387207	83.204185	949.492432	368.095337	56.020832	935.863770	418.425110	243.733047
-611.834351	170.417542	847.936096	-587.317810	-20.365490	857.574768	-678.853699	181.875015	476.547302	-634.354675	-43.071442	465.604919	-686.771301	180.190262	79.965317	-658.589172	-36.873039	62.003017	-611.823120	261.656342	1331.469727	-573.518433	-91.702354	1322.046143	-552.937805	88.798004	1307.385986	-606.134766	76.839088	1577.422607	-709.732605	346.413757	1115.248779	-628.471680	-178.597031	1090.313965	-684.019043	381.683441	858.107788	-554.936218	-199.318619	834.927795	-573.944763	83.185730	949.069763	368.258087	57.341103	935.970581	418.595612	245.159973
-612.183777	170.334991	847.500549	-588.070007	-20.304264	857.227844	-679.217712	182.047028	476.286346	-634.713135	-42.963707	465.376648	-686.896729	180.136978	79.931900	-658.651855	-36.928570	61.926800	-612.664917	262.167328	1330.345947	-574.142639	-91.902061	1320.560425	-553.483154	88.900482	1306.538086	-606.223572	77.372337	1576.710815	-712.376465	346.552765	1114.576050	-630.154602	-179.392120	1089.056152	-689.223999	382.225922	857.417603	-559.015381	-200.903061	833.285339	-574.527100	83.168335	948.687500	368.401672	58.776409	936.034851	418.840912	246.569107
-612.592102	170.235168	847.145508	-588.863586	-20.230833	856.971069	-679.567871	182.177383	476.009247	-634.975464	-42.954826	465.265350	-686.945251	180.082184	79.860619	-658.669800	-36.945717	61.937859	-613.544678	262.504059	1329.542847	-574.702209	-91.875923	1319.541626	-554.223938	89.130272	1305.886108	-606.259888	77.897240	1576.064087	-714.698242	346.657288	1114.301147	-631.437683	-180.256790	1088.441528	-694.228149	382.519531	857.022949	-562.995667	-202.333206	832.154541	-575.144714	83.158585	948.385742	368.564270	60.126987	936.174316	419.174866	247.716217
-612.908020	170.179657	846.792053	-589.501160	-20.307734	856.819031	-679.896606	182.253754	475.774170	-635.220154	-43.079609	465.197662	-686.959473	180.052292	79.760178	-658.717834	-36.899483	61.953831	-614.492615	262.617584	1329.129883	-575.256958	-91.666908	1318.933594	-555.066833	89.438698	1305.333130	-606.271973	78.361229	1575.495361	-716.654846	346.581879	1114.346558	-632.447144	-181.026993	1088.368164	-698.224304	382.710327	857.163391	-566.776794	-203.584702	831.538025	-575.755188	83.135361	948.164795	368.727264	61.442333	936.229248	419.463776	248.999573
-613.277954	170.282822	846.526245	-590.258667	-20.357595	856.691345	-680.334412	182.390717	475.611694	-635.348328	-43.255402	465.081085	-686.992798	180.060699	79.680374	-658.737427	-36.911510	61.902988	-615.423462	262.654938	1329.115601	-575.852051	-91.358490	1318.728516	-555.798706	89.597443	1304.948120	-606.269897	78.792587	1575.071899	-718.413208	346.712433	1114.823975	-633.271179	-181.650131	1088.798340	-702.439270	382.662628	857.519775	-570.298889	-204.609879	831.446472	-576.468628	83.157555	948.007813	368.829987	62.847736	936.213928	419.705231	250.407639
-613.642273	170.402878	846.350708	-590.953613	-20.345594	856.624695	-680.782654	182.507721	475.584045	-635.386719	-43.457058	464.940582	-687.112183	180.085678	79.673729	-658.778625	-36.945377	61.803452	-616.311035	262.708679	1329.377563	-576.404968	-90.991837	1318.837280	-556.769348	89.874199	1304.769409	-606.268188	79.169586	1574.872314	-719.954712	346.760010	1115.602051	-634.009460	-182.207718	1089.615234	-705.957703	382.504883	858.183594	-573.642822	-205.458557	831.743774	-577.200562	83.208969	947.940857	368.952026	64.088127	936.169617	419.930389	251.656219
-614.059448	170.630280	846.289795	-591.668457	-20.329390	856.593933	-681.250793	182.710556	475.683533	-635.580444	-43.726692	464.854584	-687.236023	180.132111	79.709389	-658.964539	-36.985828	61.754791	-617.141785	262.828979	1329.905884	-576.959290	-90.551949	1319.307495	-557.553528	89.918144	1304.828857	-606.306763	79.522766	1574.927490	-721.315918	346.823273	1116.506348	-634.752075	-182.591507	1090.662354	-708.905579	382.191101	859.060120	-576.745972	-206.021744	832.345642	-577.988220	83.275192	947.957092	369.079529	65.364548	936.063599	420.239349	252.859772
-614.556519	170.683319	846.359985	-592.286499	-20.432343	856.710938	-681.615784	182.723007	475.745483	-635.385986	-43.801468	464.815125	-687.360657	180.159119	79.749985	-658.915955	-37.049431	61.702400	-617.843628	262.858734	1330.651733	-577.434753	-90.159096	1320.036133	-558.583557	90.091682	1305.190186	-606.401489	79.787888	1575.275513	-722.532532	346.889252	1117.525635	-635.587524	-182.811905	1091.954224	-711.346558	381.778534	859.983948	-579.515198	-206.391769	833.219543	-578.746704	83.230980	948.103821	369.152161	66.555313	936.009033	420.431213	254.039124
-615.128784	170.682419	846.552612	-593.031250	-20.341602	856.942017	-681.859131	182.712006	475.857758	-635.181458	-43.805481	464.875244	-687.407654	180.180008	79.833534	-658.881042	-37.046196	61.766930	-618.508423	262.809692	1331.463989	-577.950012	-89.816696	1321.057861	-559.368042	90.150795	1305.742676	-606.422546	80.104233	1575.846924	-723.672485	346.795349	1118.667847	-636.574890	-182.815414	1093.364258	-713.229370	381.349579	861.001892	-582.014282	-206.507065	834.303406	-579.539368	83.263313	948.350952	369.260376	67.798050	935.982971	420.590851	255.263168
-615.804565	170.780914	846.884583	-593.793640	-20.167887	857.281067	-682.217896	182.727463	475.977173	-635.028992	-43.779373	465.025787	-687.540466	180.145126	79.908371	-658.873108	-36.972446	61.979378	-619.164185	262.692810	1332.419800	-578.472534	-89.495094	1322.178589	-560.328064	90.304298	1306.457397	-606.500793	80.370720	1576.501953	-724.773865	346.617279	1119.766602	-637.677368	-182.603989	1094.834106	-714.567688	380.892395	861.983093	-583.858887	-206.377823	835.543396	-580.339783	83.386864	948.708130	369.440460	68.941559	935.946228	420.831726	256.362244
-616.538757	170.852570	847.282837	-594.428223	-20.126930	857.705627	-682.422363	182.752640	476.049683	-634.846375	-43.643700	465.257141	-687.620911	180.159683	79.977913	-658.763733	-36.909538	62.175949	-619.808044	262.568268	1333.354370	-579.097351	-89.243065	1323.479004	-561.144653	90.485031	1307.294067	-606.554016	80.666595	1577.185669	-725.820190	346.286377	1120.735352	-638.855896	-182.185425	1096.255127	-715.301880	380.428589	863.041443	-585.226440	-206.047348	836.894409	-581.107422	83.459381	949.139221	369.599243	70.081787	935.960876	421.123688	257.388702
-617.297913	170.906219	847.712463	-595.099915	-20.010874	858.175232	-682.565918	182.834473	476.124115	-634.744629	-43.523258	465.447540	-687.703247	180.191010	79.990227	-658.671082	-36.810173	62.325462	-620.564636	262.497864	1334.268311	-579.849487	-88.996849	1324.644409	-561.908325	90.582520	1308.055176	-606.655701	80.948402	1577.751343	-726.863708	346.108337	1121.669067	-640.092590	-181.711868	1097.532104	-715.819092	379.924744	863.679871	-586.217712	-205.634186	838.137390	-581.870117	83.573326	949.598328	369.788269	71.186386	935.920776	421.461090	258.334106
-618.125732	171.088684	848.102112	-595.767944	-19.935728	858.530457	-682.654358	182.971878	476.231750	-634.788635	-43.445545	465.545258	-687.797974	180.232956	80.030121	-658.577820	-36.754009	62.334427	-621.395142	262.472260	1335.108398	-580.763916	-88.850403	1325.736084	-562.771179	90.693047	1308.680664	-606.742615	81.232086	1578.179688	-727.810669	345.830902	1122.372192	-641.316650	-181.142380	1098.487915	-715.842163	379.584595	864.493347	-586.772522	-205.224228	839.264465	-582.631042	83.699173	949.974243	370.070099	72.210129	935.800842	421.777466	259.374634
-618.983398	171.326920	848.436951	-596.484314	-19.812979	858.799377	-682.731750	183.096497	476.326050	-634.949890	-43.339260	465.537048	-687.866760	180.283951	80.061424	-658.520508	-36.756695	62.292057	-622.251831	262.436554	1335.753052	-581.738770	-88.722267	1326.657959	-563.567871	90.720200	1309.122314	-606.843140	81.500809	1578.507690	-728.625122	345.603241	1122.908081	-642.449829	-180.599655	1099.163940	-715.660950	379.300598	864.879517	-587.130432	-204.908279	840.129333	-583.396301	83.861725	950.272156	370.381958	73.137627	935.649658	422.139038	260.511719
-619.907166	171.489456	848.696960	-597.198669	-19.692083	858.962524	-682.850037	183.142334	476.373932	-635.233154	-43.274399	465.570923	-687.962341	180.274826	80.080292	-658.542236	-36.772289	62.250366	-623.191772	262.420532	1336.230591	-582.736938	-88.595222	1327.379272	-564.389404	90.671486	1309.420654	-606.952515	81.776772	1578.719727	-729.366150	345.446259	1123.261230	-643.408875	-180.003372	1099.596191	-715.160156	379.002899	865.097839	-586.805908	-204.558273	840.868164	-584.142822	83.987083	950.466858	370.671570	74.118561	935.455139	422.506012	261.490356
-620.807983	171.694305	848.928345	-597.919861	-19.469507	859.070557	-682.997864	183.206787	476.425415	-635.590088	-43.134377	465.524139	-688.021484	180.241669	80.113220	-658.523926	-36.800556	62.268173	-624.303162	262.286133	1336.612793	-583.752686	-88.527710	1327.909668	-565.101318	90.589455	1309.646851	-607.059021	82.033768	1578.888672	-729.903870	345.432831	1123.335327	-644.260864	-179.520386	1099.895386	-714.308594	378.849548	865.140686	-586.503296	-204.270782	841.346802	-584.858887	84.172348	950.614868	370.969299	75.062279	935.346191	422.888367	262.510834
-621.705078	171.713608	849.055786	-598.591675	-19.309149	859.113953	-683.314331	183.269104	476.445251	-636.090149	-42.991634	465.605011	-688.102173	180.163269	80.117798	-658.559326	-36.775703	62.312160	-625.211426	262.212677	1336.800293	-584.686584	-88.509956	1328.312866	-565.996033	90.627220	1309.781372	-607.153320	82.276360	1579.028687	-730.219177	345.300262	1123.118286	-644.873047	-179.161774	1100.028320	-712.959473	378.780884	864.966187	-586.145752	-204.034653	841.689636	-585.541016	84.265518	950.674011	371.241852	75.927917	935.332642	423.256927	263.310638
-622.614258	171.800858	849.101563	-599.214355	-19.104595	859.109131	-683.768188	183.388718	476.464508	-636.635254	-42.759449	465.683044	-688.244690	180.109070	80.133324	-658.647339	-36.739342	62.387512	-626.276611	262.168121	1336.793701	-585.542480	-88.464417	1328.484253	-566.798584	90.608269	1309.772583	-607.271973	82.544510	1579.130371	-730.384277	345.377075	1122.697266	-645.254150	-178.760345	1099.921387	-711.811523	378.667786	864.577881	-585.040100	-203.689484	841.859009	-586.226807	84.436348	950.671936	371.534973	76.770706	935.382263	423.705139	264.090454
-623.429016	171.817108	849.036865	-599.813782	-18.889219	859.028137	-683.964966	183.322403	476.351685	-637.276794	-42.544853	465.755951	-688.188782	180.131088	80.059616	-658.709961	-36.681267	62.403255	-627.311035	262.153595	1336.618408	-586.363159	-88.418190	1328.496704	-567.535522	90.598228	1309.671509	-607.391174	82.810837	1579.182617	-730.313660	345.496887	1121.951904	-645.461792	-178.579315	1099.683716	-710.226685	378.711426	864.002502	-584.299927	-203.450226	841.768860	-586.889404	84.584984	950.584961	371.923157	77.662506	935.423523	424.176086	264.781677
-624.250610	171.897522	848.917908	-600.395813	-18.703033	858.895813	-684.059387	183.230835	476.202118	-637.969788	-42.487083	465.782990	-688.023804	180.180969	79.973656	-658.813477	-36.685112	62.387802	-628.358643	262.212341	1336.234131	-587.068115	-88.447350	1328.249878	-568.412903	90.642311	1309.438477	-607.536072	83.058250	1579.215820	-730.006653	345.607239	1120.923096	-645.425964	-178.557007	1099.241211	-708.423767	378.883270	863.178833	-583.417114	-203.280029	841.496277	-587.609680	84.744911	950.461792	372.348328	78.445358	935.428284	424.684631	265.639709
-625.012268	172.162201	848.777771	-600.893860	-18.571938	858.696594	-684.535339	183.315887	476.134460	-638.719543	-42.402775	465.644623	-688.060852	180.235077	79.870216	-658.982666	-36.757542	62.273190	-629.356873	262.389008	1335.793335	-587.753601	-88.488785	1327.857788	-569.356384	90.704529	1309.137817	-607.706116	83.303459	1579.182373	-729.427795	345.609650	1119.730347	-645.222229	-178.602203	1098.531738	-706.237183	379.078400	862.235168	-582.310913	-203.072922	841.034607	-588.324768	84.931763	950.314819	372.827240	79.172348	935.387756	425.242615	266.353088
-625.692017	172.232742	848.637207	-601.351746	-18.495312	858.517456	-684.994690	183.509293	476.039581	-639.130371	-42.295204	465.499786	-688.069885	180.284714	79.867188	-659.061035	-36.830711	62.062263	-630.569885	262.445129	1335.325073	-588.390991	-88.515266	1327.292236	-570.157715	90.602432	1308.791992	-607.880676	83.509018	1579.133057	-728.752075	345.788940	1118.391846	-644.915466	-178.718155	1097.640625	-704.203613	379.230042	861.175232	-581.324829	-202.976791	840.374573	-588.997742	85.002792	950.181702	373.259033	79.803047	935.356140	425.766693	267.062927
-626.402527	172.284973	848.474304	-601.956421	-18.354364	858.293945	-685.290771	183.589020	475.942047	-639.731628	-42.313602	465.395752	-687.919922	180.335861	79.895485	-659.194885	-36.945869	61.958282	-631.660034	262.532440	1334.816895	-588.901123	-88.570374	1326.701538	-571.142273	90.627075	1308.477539	-608.062744	83.668556	1579.065063	-727.903992	345.812347	1117.162842	-644.373535	-178.822235	1096.701294	-701.830200	379.359741	860.152283	-579.967102	-202.842819	839.745239	-589.718079	85.078957	950.006104	373.685638	80.462730	935.373169	426.243835	267.674377
-627.164795	172.331985	848.393555	-602.541687	-18.196054	858.174744	-685.998047	183.742584	475.908783	-640.350769	-42.352917	465.378998	-687.992676	180.306976	79.892487	-659.325684	-36.992325	61.910244	-632.709351	262.542786	1334.417847	-589.362122	-88.523354	1326.156128	-571.908020	90.541664	1308.270020	-608.233582	83.764229	1579.007324	-726.922729	345.739014	1115.895020	-643.749268	-178.844788	1095.913574	-699.225525	379.282806	859.188232	-578.642334	-202.641418	839.146545	-590.459045	85.181763	949.923096	374.104095	81.106400	935.409180	426.714172	268.299072
-627.847351	172.394485	848.299622	-603.064270	-18.076700	858.082703	-686.618042	183.836258	475.821136	-640.652222	-42.276443	465.348358	-688.026794	180.278412	79.870872	-659.328247	-37.019585	61.960472	-633.716003	262.519897	1334.138794	-589.763428	-88.454109	1325.662354	-572.883911	90.533241	1308.105347	-608.424622	84.065369	1578.981201	-725.835083	345.475128	1114.726196	-643.015503	-178.758377	1095.233032	-696.540100	379.283081	858.342590	-577.015381	-202.381317	838.695068	-591.124268	85.289139	949.844543	374.593506	81.509857	935.484558	427.462250	268.289337
-628.540344	172.314407	848.197571	-603.565979	-17.970181	858.048035	-687.110352	184.012085	475.733612	-641.023682	-42.270908	465.402985	-687.937134	180.273773	79.813393	-659.348328	-36.983818	62.008987	-634.739014	262.428284	1333.986450	-590.221680	-88.315254	1325.335449	-573.752502	90.557648	1308.025757	-608.627258	84.287346	1578.938965	-724.711121	345.208954	1113.667969	-642.283142	-178.582458	1094.641113	-693.659729	379.285095	857.719727	-575.384155	-201.935303	838.399109	-591.804443	85.358971	949.792175	374.861847	82.395523	935.548035	427.656342	269.407104
-629.218506	172.443771	848.119446	-604.023193	-17.865719	858.026978	-687.876770	184.260971	475.620972	-641.258728	-42.237736	465.435883	-688.005371	180.341293	79.751579	-659.378967	-36.951889	62.037384	-635.668091	262.295746	1334.017090	-590.703796	-88.221107	1325.295410	-574.486877	90.553673	1308.011719	-608.834106	84.522491	1578.879395	-723.511658	344.785187	1112.756348	-641.539001	-178.375656	1094.229370	-690.552979	379.116577	857.203552	-573.724365	-201.404938	838.245911	-592.492798	85.517387	949.769287	375.307587	83.010422	935.576599	428.253998	269.932648
-629.840332	172.663712	848.076782	-604.491943	-17.773094	858.047485	-688.479675	184.501450	475.607086	-641.480774	-42.249470	465.408936	-688.089417	180.407242	79.711250	-659.381287	-36.961006	62.018333	-636.566895	262.143616	1334.275024	-591.211975	-88.115799	1325.446777	-575.474060	90.637772	1308.045532	-609.075928	84.725395	1578.796997	-722.301208	344.447235	1112.112305	-640.829956	-178.142380	1093.991943	-687.300476	378.762024	856.917969	-572.066040	-200.712128	838.270020	-593.194275	85.700775	949.794739	375.824646	83.693649	935.499329	428.801147	270.504028
-630.491882	172.751862	848.097961	-604.932861	-17.696571	858.028503	-688.757813	184.577057	475.554749	-641.667480	-42.323421	465.321198	-687.951660	180.529419	79.720238	-659.475464	-36.974716	61.984482	-637.413208	262.024231	1334.770142	-591.797546	-87.926826	1325.725220	-576.266602	90.575592	1308.132080	-609.282471	84.963158	1578.760498	-720.984314	344.215057	1111.751465	-640.069885	-177.925339	1093.958740	-683.870972	378.197540	856.889709	-570.397522	-200.013504	838.567139	-593.891235	85.770493	949.834167	376.355347	84.217247	935.418945	429.455536	271.002106
-631.094421	172.875504	848.173279	-605.315491	-17.640511	858.051697	-689.314697	184.696472	475.636871	-641.820984	-42.381050	465.261353	-687.984314	180.541885	79.799431	-659.500488	-37.009285	61.897820	-638.267517	261.721436	1335.361084	-592.351563	-87.720154	1326.244385	-577.333252	90.656845	1308.370605	-609.415283	85.231308	1578.807373	-719.605652	343.853699	1111.582397	-639.349060	-177.718567	1094.190796	-680.242737	377.545868	857.101135	-568.887512	-199.200073	838.971924	-594.534912	85.840004	949.922180	376.818024	84.775276	935.390442	430.038757	271.445648
-631.361511	173.581558	848.373779	-605.613464	-17.406178	858.064575	-689.669067	184.612579	475.859070	-641.777588	-42.352451	465.226379	-687.879333	180.542435	79.881752	-659.484741	-37.020588	61.903648	-639.086914	261.469971	1336.198608	-592.917053	-87.478638	1326.860352	-578.085632	90.545944	1308.712891	-609.554260	85.473518	1578.925415	-718.217346	343.675049	1111.715698	-638.669922	-177.409271	1094.555786	-676.722595	376.739105	857.427612	-567.281738	-198.266373	839.501343	-594.978638	86.171768	950.079834	377.187897	85.363274	935.394714	430.543701	271.953583
-631.645935	174.117569	848.557312	-605.963989	-17.048935	858.116821	-689.941467	184.523331	476.042633	-641.730896	-42.277809	465.288208	-687.737000	180.502899	79.974243	-659.432434	-36.980873	61.924805	-639.983582	260.994141	1336.933228	-593.563049	-87.232018	1327.641113	-579.156189	90.655685	1309.117188	-609.659973	85.737411	1579.112671	-716.834351	343.440674	1111.811890	-638.026184	-177.157928	1095.062134	-673.085632	376.004974	857.897583	-565.721375	-197.263428	840.255981	-595.418762	86.521606	950.235413	377.599854	85.852959	935.476624	431.148956	272.376587
-632.688782	173.676346	848.628113	-606.491272	-17.077393	858.301636	-690.279114	184.388931	476.068848	-641.803894	-42.221016	465.449829	-687.710571	180.455490	79.974785	-659.429810	-36.933140	62.057808	-640.839600	260.629395	1337.682617	-594.078918	-86.948692	1328.384277	-579.951355	90.662888	1309.572021	-609.767700	85.998749	1579.287598	-715.506531	343.272522	1112.028198	-637.367615	-176.860245	1095.715088	-669.405640	375.167633	858.368469	-564.132690	-196.189804	841.060303	-596.224426	86.422012	950.356934	378.013336	86.425293	935.557007	431.663330	272.790192
-633.097412	174.134628	848.813599	-606.792297	-16.828672	858.459534	-690.480164	184.102997	476.241211	-641.802429	-42.118946	465.564453	-687.769653	180.424423	79.864517	-659.410645	-36.838036	62.152874	-641.666443	260.252045	1338.458862	-594.704163	-86.721855	1329.270142	-580.994568	90.727730	1309.986084	-609.866577	86.287064	1579.468018	-714.237854	343.104523	1112.236572	-636.779907	-176.614532	1096.321045	-665.691284	374.390289	858.898315	-562.567444	-195.120361	841.849121	-596.696838	86.751122	950.558960	378.536346	86.699013	935.642029	432.562012	272.606659
-633.799561	174.027298	849.058716	-607.143494	-16.732368	858.603088	-690.677429	183.848663	476.370422	-641.974854	-42.078838	465.643463	-687.849487	180.446335	79.838501	-659.446228	-36.774715	62.222588	-642.445740	259.969269	1339.218140	-595.303955	-86.458244	1329.988159	-581.796875	90.724655	1310.398071	-609.947693	86.555481	1579.644287	-712.985901	343.012299	1112.457031	-636.234253	-176.279877	1096.868774	-661.999878	373.666748	859.513062	-561.000610	-194.021408	842.637146	-597.341187	86.730446	950.782654	378.919922	87.323761	935.714722	432.921661	273.530670
-634.661072	173.662262	849.274231	-607.558350	-16.709465	858.766052	-690.907532	183.593796	476.473816	-642.218384	-42.038197	465.696106	-687.928101	180.448868	79.852684	-659.468872	-36.799927	62.222782	-643.328918	259.632080	1339.900269	-595.972717	-86.278763	1330.703003	-582.694702	90.713646	1310.784546	-610.044800	86.839920	1579.765991	-711.800232	342.962616	1112.616455	-635.750122	-175.989517	1097.272583	-658.354736	372.931519	860.137939	-559.409607	-193.009430	843.336670	-598.090332	86.588745	950.995911	379.444824	87.712776	935.829407	433.506805	273.874329
-635.178467	173.705521	849.431152	-607.855286	-16.615515	858.874329	-691.196594	183.462860	476.624146	-642.501709	-41.986927	465.654266	-688.020996	180.411591	79.906998	-659.495850	-36.801674	62.190830	-644.102600	259.274200	1340.526611	-596.628601	-86.107834	1331.346191	-583.627869	90.741417	1311.158813	-610.132629	87.067703	1579.850830	-710.649231	342.826996	1112.767944	-635.311768	-175.706879	1097.572266	-654.878723	372.314819	860.754944	-557.812622	-192.061462	843.964722	-598.615662	86.645874	951.157410	379.981812	87.947174	935.900024	434.163422	274.007935
-636.003540	173.454727	849.535156	-608.245361	-16.702196	858.982178	-691.268005	183.440201	476.669220	-642.991028	-41.937763	465.678253	-687.904114	180.404312	79.984520	-659.633789	-36.800251	62.186310	-644.969727	258.948364	1341.091064	-597.275146	-85.888260	1331.807739	-584.307190	90.724716	1311.547729	-610.226624	87.180740	1579.903809	-709.594116	342.695953	1112.864990	-634.909546	-175.340073	1097.778198	-651.580933	371.758850	861.266907	-556.197449	-191.182068	844.531494	-599.275391	86.531235	951.271118	380.487427	88.168900	935.959167	434.850647	274.067169
-636.566040	173.512009	849.607788	-608.597107	-16.650362	859.039063	-691.584412	183.485428	476.636719	-643.403076	-41.923321	465.770721	-687.833435	180.383530	80.039856	-659.642090	-36.803410	62.203224	-645.842834	258.618683	1341.514160	-597.935303	-85.734459	1332.249512	-585.191406	90.823196	1311.794189	-610.356873	87.488068	1579.929321	-708.597290	342.511780	1112.846069	-634.568542	-175.007706	1097.970093	-648.309326	371.242889	861.719727	-554.666992	-190.452332	845.047119	-599.773315	86.597282	951.344482	380.950775	88.368614	935.996948	435.463379	274.213593
-637.020142	173.561905	849.609863	-608.886841	-16.586346	859.057495	-692.069214	183.536484	476.573090	-643.857605	-41.849785	465.871979	-687.827454	180.374283	80.015099	-659.702637	-36.741837	62.283379	-646.696838	258.342957	1341.774658	-598.511414	-85.517288	1332.538696	-585.828125	90.809250	1311.924683	-610.533447	87.603470	1579.916748	-707.735779	342.291351	1112.684082	-634.255127	-174.674713	1098.111450	-645.276489	370.814301	862.031189	-553.086914	-189.682281	845.463806	-600.159119	86.680908	951.355774	381.567841	88.314201	936.006409	436.531006	273.764374
-637.435669	173.583847	849.543701	-609.138855	-16.480721	859.021423	-692.363403	183.413559	476.413757	-643.798950	-41.680828	465.936615	-687.699951	180.451294	79.951912	-659.554260	-36.781845	62.280857	-647.522949	258.089630	1341.928467	-599.054443	-85.359489	1332.732788	-586.683533	90.925919	1311.968994	-610.791321	87.787674	1579.871948	-706.973389	341.992798	1112.456421	-633.951599	-174.372208	1098.163330	-642.580200	370.608551	862.273071	-551.716431	-189.074203	845.814575	-600.506714	86.781227	951.304810	381.953247	88.805099	935.957458	436.810211	274.417023
-637.773865	173.684586	849.503357	-609.403198	-16.316381	858.952454	-692.879944	183.540863	476.413910	-643.896790	-41.583447	465.889771	-687.701965	180.540710	79.952026	-659.462402	-36.806240	62.279297	-648.286743	257.936737	1342.001953	-599.559937	-85.256790	1332.831787	-587.279602	90.894409	1311.926514	-611.052307	87.920273	1579.796631	-706.333801	341.577423	1112.139282	-633.654724	-174.154160	1098.093018	-640.042542	370.451996	862.495605	-550.426514	-188.499146	846.041687	-600.842224	86.906090	951.258850	382.477814	88.967583	935.866760	437.473602	274.481873
-638.073730	173.804733	849.471741	-609.607117	-16.214291	858.865295	-693.437134	183.511826	476.455933	-644.187378	-41.556572	465.830383	-687.716064	180.597244	79.958389	-659.481567	-36.884178	62.215775	-648.946960	257.907257	1342.094116	-600.049805	-85.162148	1332.817505	-588.033691	90.934433	1311.788940	-611.366577	87.904572	1579.698730	-705.771423	341.259094	1111.875610	-633.349365	-174.132584	1097.912964	-637.732971	370.356415	862.730408	-549.206543	-188.027023	846.187744	-601.178711	86.987976	951.221741	383.043427	89.080711	935.734680	438.189301	274.560181
-638.323059	173.918503	849.404480	-609.781921	-16.106817	858.768127	-693.911194	183.451721	476.553253	-644.623901	-41.651428	465.765533	-687.715759	180.607391	79.977127	-659.611633	-36.963791	62.119293	-649.545288	257.924988	1342.259521	-600.502258	-85.128922	1332.745728	-588.648010	90.844414	1311.639160	-611.712646	88.070129	1579.587036	-705.285583	341.005829	1111.670776	-632.992798	-174.203445	1097.642090	-635.578918	370.285187	863.029419	-548.081665	-187.666702	846.292664	-601.499451	87.076950	951.166626	383.585297	89.143127	935.574097	438.861725	274.557068
-638.549072	174.035156	849.343933	-609.962097	-16.056717	858.661072	-694.299683	183.303177	476.574524	-644.973694	-41.657715	465.686066	-687.682922	180.628510	79.996902	-659.700439	-37.054485	62.012802	-649.951965	257.880554	1342.348999	-600.818176	-85.078239	1332.712524	-589.278137	90.759506	1311.472290	-612.105652	88.126633	1579.498047	-704.920349	340.888428	1111.563965	-632.609924	-174.275879	1097.431519	-633.722046	370.190460	863.289551	-547.024963	-187.422546	846.393005	-601.782776	87.128120	951.104126	384.160187	89.084435	935.435852	439.749481	274.874115
-638.821655	174.093048	849.256592	-610.194580	-15.986238	858.566528	-694.660522	183.299164	476.583801	-645.358276	-41.673275	465.638641	-687.652283	180.674393	80.037933	-659.738464	-37.068184	61.939312	-650.272888	257.828552	1342.423218	-601.122253	-85.049980	1332.682861	-589.880127	90.715385	1311.323853	-612.581787	88.097466	1579.433838	-704.621704	340.920074	1111.514526	-632.272583	-174.289841	1097.285767	-632.285156	370.202454	863.547791	-546.049194	-187.143494	846.493042	-602.065430	87.189705	951.020386	384.721375	89.029152	935.318298	440.493195	274.785645
-639.095886	174.120361	849.192688	-610.424316	-15.904465	858.503174	-695.049805	183.344589	476.545990	-645.709229	-41.655376	465.682373	-687.717163	180.685226	80.005310	-659.776001	-37.043465	61.954971	-650.569946	257.739288	1342.455200	-601.400024	-85.010185	1332.632202	-590.370483	90.683899	1311.189453	-613.082275	88.150574	1579.390137	-704.382385	341.079956	1111.504272	-631.968262	-174.247528	1097.237915	-631.034363	370.195831	863.740051	-545.087341	-186.940704	846.598145	-602.332825	87.249969	950.959839	385.158081	89.070175	935.214722	441.027802	274.772614
-639.367126	174.094193	849.124817	-610.644287	-15.829563	858.504639	-695.389526	183.422318	476.469055	-645.971741	-41.640671	465.805603	-687.758118	180.738815	79.982956	-659.789246	-37.011143	62.057793	-650.804871	257.669983	1342.502563	-601.657043	-85.007889	1332.620728	-590.931946	90.703911	1311.109375	-613.639771	88.250374	1579.350098	-704.239624	341.300415	1111.513428	-631.702698	-174.141708	1097.218018	-630.095215	370.236115	863.932617	-544.201904	-186.705887	846.755798	-602.592896	87.317963	950.926270	385.639160	88.966629	935.122437	441.709351	274.560638
-639.634949	174.097260	849.101379	-610.839661	-15.799535	858.525024	-695.629639	183.474442	476.404266	-646.173340	-41.591805	465.863281	-687.781799	180.750641	79.905571	-659.788147	-36.922512	62.105690	-650.997620	257.653564	1342.624634	-601.927734	-84.948051	1332.678345	-591.238770	90.615776	1311.122559	-614.209778	88.260590	1579.286621	-704.161255	341.547974	1111.634399	-631.517944	-174.005341	1097.162476	-629.444153	370.382263	864.144897	-543.406677	-186.525909	846.932678	-602.861633	87.361313	950.931091	386.225891	88.645775	935.008484	442.369965	273.674744
-639.819275	174.200638	849.136475	-611.064697	-15.693629	858.534546	-695.813965	183.533310	476.414459	-646.333679	-41.591858	465.855682	-687.836792	180.762238	79.915390	-659.831116	-36.924831	62.134968	-651.130798	257.624146	1342.857178	-602.255920	-84.968651	1332.742920	-591.678589	90.651627	1311.188477	-614.808777	88.267426	1579.238037	-704.133972	341.761963	1111.868286	-631.411499	-173.858688	1097.098267	-628.984985	370.520813	864.503906	-542.636719	-186.333923	847.109253	-603.140381	87.437935	950.972839	386.739502	88.378853	934.847961	443.221466	273.616364
-639.927490	174.327362	849.185852	-611.260498	-15.656974	858.550720	-695.936646	183.555557	476.457520	-646.466431	-41.560726	465.812256	-687.856812	180.763565	79.926971	-659.901672	-36.936474	62.084820	-651.331848	257.592346	1343.172729	-602.646423	-84.996574	1332.870239	-591.969360	90.630875	1311.315186	-615.404907	88.195335	1579.179565	-704.189636	342.079956	1112.232788	-631.391724	-173.723328	1097.025269	-628.749573	370.688049	864.968079	-541.981567	-186.179321	847.316223	-603.396118	87.474167	951.033142	387.236084	88.050621	934.677490	443.841888	272.926361
-640.033325	174.391541	849.268066	-611.440491	-15.659719	858.593933	-695.982666	183.576584	476.517334	-646.609314	-41.587486	465.762665	-687.878540	180.771118	79.980629	-659.916992	-36.969013	62.040325	-651.528320	257.584900	1343.552246	-603.016907	-85.026031	1333.036987	-592.130981	90.537628	1311.419922	-615.999268	88.213142	1579.172974	-704.284790	342.323395	1112.668701	-631.421570	-173.585693	1097.008789	-628.701599	370.891663	865.463318	-541.454346	-186.072983	847.580322	-603.632507	87.460594	951.120850	387.737793	87.683060	934.447693	444.697937	272.777252
-640.176147	174.410660	849.303589	-611.690979	-15.687181	858.631714	-696.022400	183.514740	476.571686	-646.708252	-41.577919	465.722687	-687.893005	180.765747	80.016304	-659.938721	-36.974277	62.016087	-651.736816	257.531464	1343.960938	-603.345947	-85.020012	1333.205200	-592.376038	90.520119	1311.568481	-616.542786	88.185585	1579.218750	-704.421448	342.515015	1113.134644	-631.461975	-173.421097	1097.047119	-628.844299	371.037628	865.884583	-540.939209	-185.977631	847.855469	-603.864563	87.438271	951.167053	388.225800	87.320541	934.218140	445.233459	272.169830
-640.337646	174.378860	849.366394	-611.956543	-15.737610	858.695740	-696.059265	183.490280	476.600311	-646.776855	-41.605831	465.758331	-687.890686	180.779404	80.029808	-659.891602	-36.962616	62.044384	-651.987915	257.456665	1344.357178	-603.628967	-85.040833	1333.424927	-592.640137	90.537163	1311.744751	-617.099182	88.118591	1579.269287	-704.608398	342.693207	1113.576172	-631.569397	-173.290192	1097.217163	-629.147583	371.237915	866.275452	-540.724304	-185.886658	848.091919	-604.071838	87.385796	951.229980	388.653900	86.903473	933.986267	446.058350	271.980377
-640.498108	174.245285	849.387817	-612.215881	-15.822786	858.784546	-696.143066	183.467331	476.570160	-646.835083	-41.610367	465.855865	-687.901123	180.735794	79.987244	-659.811401	-36.933678	62.089970	-652.214355	257.383575	1344.678711	-603.921326	-85.003746	1333.616211	-593.050415	90.623947	1311.927490	-617.527405	88.114670	1579.373779	-704.850342	342.897522	1114.026855	-631.652283	-173.221054	1097.443359	-629.592102	371.421509	866.585632	-540.529053	-185.766312	848.375000	-604.248474	87.305901	951.275085	388.987335	86.545776	933.765625	446.732605	271.497681
-640.577332	174.200562	849.450989	-612.394287	-15.881215	858.905579	-696.255249	183.426437	476.536133	-646.910156	-41.638378	465.953644	-687.943726	180.753967	79.962555	-659.783752	-36.889374	62.184254	-652.434021	257.335236	1344.933838	-604.147888	-84.952751	1333.793701	-593.307495	90.685959	1312.119873	-617.956421	88.151825	1579.463867	-705.169067	343.117676	1114.392700	-631.727722	-173.162582	1097.670654	-630.228882	371.592926	866.895325	-540.451965	-185.658035	848.634949	-604.369324	87.272812	951.363831	389.450348	85.800026	933.509338	447.737640	269.955292
-640.661865	174.095047	849.481873	-612.562256	-15.956400	859.010132	-696.350647	183.400818	476.532013	-647.031372	-41.614304	466.021179	-687.965393	180.730927	79.945564	-659.767456	-36.881649	62.217793	-652.715698	257.336639	1345.195313	-604.450195	-84.919037	1333.976563	-593.557251	90.708473	1312.301880	-618.314880	88.224144	1579.552490	-705.609314	343.362213	1114.799194	-631.851563	-173.147064	1097.862427	-630.927063	371.659851	867.195801	-540.510376	-185.593216	848.884216	-604.484070	87.213188	951.426392	389.758606	85.463058	933.120483	448.059906	269.796997
-640.647278	174.130112	849.550110	-612.691162	-16.028427	859.094482	-696.483093	183.369659	476.597351	-647.197754	-41.616913	466.046021	-687.966919	180.753555	79.981804	-659.794250	-36.886936	62.239895	-653.036499	257.336273	1345.413452	-604.807678	-84.921501	1334.116943	-593.741211	90.651695	1312.453613	-618.652222	88.347679	1579.637451	-706.170837	343.561829	1115.186523	-632.023926	-173.116852	1097.996826	-631.673035	371.635345	867.468933	-540.633240	-185.591537	849.056274	-604.570618	87.177742	951.510803	390.224335	84.542801	932.688293	448.953979	268.519257
-640.647339	174.133148	849.592407	-612.814819	-16.059534	859.147156	-696.661133	183.309311	476.679626	-647.398438	-41.612938	466.035431	-688.051331	180.757401	80.015862	-659.755981	-36.953140	62.166851	-653.339355	257.368561	1345.559570	-605.199768	-84.992882	1334.213013	-593.942261	90.612694	1312.558594	-618.906250	88.410347	1579.721191	-706.777405	343.735565	1115.488525	-632.196777	-173.105377	1098.026733	-632.505493	371.526764	867.749634	-540.762634	-185.793304	849.192810	-604.672485	87.147850	951.568726	390.441772	84.006973	932.170776	449.279419	268.395996
-640.607910	174.174805	849.621399	-612.919373	-16.077682	859.183167	-696.774902	183.222916	476.718048	-647.642090	-41.617020	466.003723	-688.027710	180.763397	80.039764	-659.793701	-36.994270	62.115532	-653.612305	257.469879	1345.569946	-605.567505	-85.046150	1334.142944	-594.162292	90.574959	1312.628418	-619.072510	88.482727	1579.792725	-707.422668	343.855927	1115.643555	-632.378296	-173.090698	1097.945557	-633.340637	371.446686	867.900635	-540.854797	-186.208893	849.235474	-604.716675	87.142448	951.605225	390.680115	83.142372	931.641113	449.637756	267.544373
-640.630188	174.127747	849.629333	-613.021545	-16.150877	859.208679	-696.901245	183.189194	476.730408	-647.847229	-41.584965	466.052734	-688.023376	180.770386	80.046005	-659.785461	-37.033516	62.099266	-653.914368	257.484802	1345.401245	-605.966064	-85.170341	1333.988770	-594.424988	90.617111	1312.697266	-619.194580	88.547050	1579.841309	-708.115295	343.862549	1115.592285	-632.561035	-173.201736	1097.836792	-634.186218	371.403198	867.912964	-540.910645	-186.657959	849.144714	-604.754883	87.084129	951.616394	390.798767	82.305984	931.129211	449.655487	266.492188
-640.674133	174.070587	849.607178	-613.137939	-16.145437	859.203613	-697.123169	183.167725	476.699646	-648.101929	-41.565987	466.121002	-688.059143	180.792679	80.042656	-659.728882	-37.036095	62.112083	-654.305725	257.611359	1345.063599	-606.436646	-85.279327	1333.663574	-594.568054	90.608665	1312.702271	-619.220215	88.685295	1579.916016	-708.834778	343.868195	1115.411133	-632.752563	-173.476059	1097.681885	-635.027405	371.508179	867.777710	-540.951599	-187.132584	848.950195	-604.781128	87.068398	951.589722	390.862762	81.033195	930.734497	450.232758	264.890900
-640.705322	174.019272	849.558594	-613.217102	-16.163307	859.190002	-697.229431	183.161926	476.651733	-648.378662	-41.580112	466.212708	-688.072449	180.794540	80.012947	-659.687500	-37.028049	62.190617	-654.778687	257.712219	1344.520508	-606.991699	-85.449181	1333.185791	-594.647278	90.643555	1312.661255	-619.226563	88.829185	1579.971924	-709.579529	343.728729	1114.990479	-632.914246	-174.081177	1097.442993	-635.727356	371.967590	867.445129	-541.002502	-187.527283	848.614990	-604.787170	87.053986	951.545715	390.635498	80.305275	930.539551	449.876312	264.536957
-640.748840	174.032227	849.519592	-613.292603	-16.140501	859.158203	-697.341797	183.142746	476.614166	-648.648560	-41.567120	466.257202	-688.112427	180.806274	80.001823	-659.718323	-37.013245	62.202209	-655.296387	257.888397	1343.857788	-607.548218	-85.640793	1332.612183	-594.681396	90.714104	1312.566772	-619.243164	88.968674	1580.017456	-710.241760	343.601685	1114.396606	-633.050964	-174.794052	1096.997437	-636.390320	372.777069	866.942566	-541.101135	-187.997375	848.123657	-604.805481	87.077675	951.500427	390.443542	79.328133	930.509155	449.786163	263.614532
-640.727173	174.122192	849.481934	-613.332642	-16.105614	859.097168	-697.330017	183.110916	476.610229	-648.772095	-41.483280	466.261078	-688.069092	180.832687	79.998238	-659.687317	-37.016834	62.213699	-655.972656	258.084167	1343.064087	-608.186890	-85.932297	1331.891968	-594.645203	90.795639	1312.433716	-619.283813	89.077797	1580.047485	-710.962463	343.598938	1113.678589	-633.208618	-175.391922	1096.351440	-637.024719	373.527985	866.281799	-540.997192	-188.498688	847.640320	-604.814880	87.118683	951.452881	390.316254	78.031342	930.640320	449.992065	261.959564
-640.705872	174.204468	849.423462	-613.337769	-16.071676	859.006409	-697.358032	183.095474	476.670471	-649.122498	-41.522354	466.228577	-688.068298	180.830841	80.035355	-659.771484	-37.020805	62.173260	-656.683899	258.330627	1342.169067	-608.800537	-86.168884	1330.916504	-594.525085	90.822174	1312.275146	-619.291626	89.245544	1580.079590	-711.667603	343.766266	1112.882935	-633.434875	-175.816025	1095.489868	-637.652710	374.142578	865.545715	-540.578735	-189.269943	847.053650	-604.840698	87.150742	951.388184	390.115723	76.854111	930.948975	449.876434	260.888184
-640.669983	174.285400	849.393250	-613.336548	-16.006569	858.905396	-697.334412	183.092178	476.697449	-649.094604	-41.432449	466.161652	-688.079773	180.815170	80.081329	-659.738220	-37.068325	62.129963	-657.477905	258.491455	1341.040161	-609.421448	-86.500465	1329.799316	-594.319397	90.894806	1312.122314	-619.424927	89.334229	1580.072998	-712.430969	343.999939	1111.921875	-633.734375	-176.215500	1094.447388	-638.120422	374.727142	864.666199	-540.087280	-189.921219	846.308228	-604.846802	87.179840	951.331848	389.779358	76.004265	931.286194	449.271729	260.348450
-640.695374	174.274979	849.302429	-613.343018	-16.026346	858.828735	-697.319885	183.061401	476.710876	-649.145996	-41.363922	466.132324	-688.087219	180.770859	80.064850	-659.778931	-37.075760	62.054996	-658.345337	258.752960	1339.776978	-610.064148	-86.802063	1328.418701	-593.934814	90.869781	1311.942993	-619.586609	89.457809	1580.060669	-713.164917	344.218170	1110.745605	-634.074646	-176.716415	1093.250977	-638.213196	375.235718	863.611023	-539.716797	-190.424042	845.413574	-604.866638	87.173225	951.248291	389.477051	74.831726	931.690125	448.963531	259.279480
-640.780396	174.206055	849.233887	-613.417542	-15.989850	858.755554	-697.286133	183.064636	476.656891	-649.177490	-41.330528	466.131683	-688.087708	180.767929	80.039490	-659.778320	-37.069908	62.080544	-659.200806	258.954010	1338.284546	-610.661743	-87.157036	1326.877686	-593.644043	90.959343	1311.726563	-619.778809	89.609573	1580.054077	-713.886108	344.368530	1109.376343	-634.432983	-177.209900	1091.826782	-638.037415	375.969849	862.503357	-539.393372	-190.815063	844.344482	-604.912720	87.164757	951.169128	389.308014	73.262230	932.074280	449.114410	257.372131
-640.894470	174.116257	849.172485	-613.486206	-15.990368	858.714233	-697.291687	183.096924	476.574097	-649.182861	-41.293839	466.191986	-688.089722	180.786087	79.999435	-659.769226	-37.057415	62.136337	-660.068909	259.199982	1336.534180	-611.171753	-87.606628	1325.184692	-593.401245	91.151764	1311.523804	-620.097534	89.707741	1580.050171	-714.684143	344.547729	1107.929199	-634.925598	-177.572266	1090.276489	-637.655457	376.627960	861.129456	-539.223938	-191.121307	843.153870	-604.950073	87.145996	951.103210	388.894623	72.176567	932.434387	448.540955	256.681671
-640.977417	174.125748	849.125732	-613.557373	-15.968953	858.668213	-697.393066	183.193115	476.556946	-649.254272	-41.288628	466.250977	-688.140686	180.795074	79.941925	-659.765686	-37.027477	62.189884	-660.932495	259.449341	1334.560791	-611.634705	-88.050056	1323.423584	-593.072266	91.258240	1311.315796	-620.485229	89.796799	1580.003784	-715.639709	345.059052	1106.296997	-635.449524	-177.676682	1088.543091	-637.087280	376.967255	859.568054	-539.218628	-191.537094	841.755432	-604.972046	87.170998	951.043396	388.651093	70.772659	932.714905	448.291443	255.338699
-641.104004	174.073975	849.074646	-613.673279	-15.969290	858.624695	-697.519775	183.279465	476.512299	-649.183960	-41.235577	466.240570	-688.250854	180.837830	79.983345	-659.709900	-37.033421	62.189232	-661.852356	259.758759	1332.553345	-611.994873	-88.579201	1321.555786	-592.736206	91.351288	1311.134644	-620.987000	89.798325	1579.902222	-716.605042	345.569580	1104.444336	-636.147583	-177.622940	1086.614136	-636.620117	377.172485	857.902283	-539.367859	-191.773270	840.188477	-605.030518	87.160522	950.980347	388.615814	69.065063	932.901184	448.485077	253.298660
-641.173279	174.108002	849.039734	-613.784546	-15.959002	858.553101	-697.293762	183.248886	476.478180	-649.222412	-41.263039	466.169250	-688.071838	180.884415	80.011871	-659.703125	-37.079967	62.157135	-662.670898	260.138611	1330.565308	-612.182617	-89.172859	1319.660034	-592.427063	91.400764	1310.950562	-621.450867	89.850174	1579.816162	-717.610168	345.886108	1102.320435	-636.958862	-177.454132	1084.577026	-636.381836	377.273682	856.049316	-539.624146	-191.571808	838.408691	-605.070374	87.164719	950.916992	388.462219	67.762688	932.982300	448.029327	252.391434
-641.218628	174.127853	848.979065	-613.806396	-16.009003	858.494385	-697.119080	183.209503	476.459167	-649.140137	-41.227783	466.066925	-687.979614	180.907242	80.026741	-659.645386	-37.151917	62.073071	-663.497620	260.662750	1328.487793	-612.158142	-89.765320	1317.706177	-592.155334	91.419640	1310.749878	-622.018738	89.758316	1579.681396	-718.654480	345.970642	1100.069214	-637.936523	-177.199219	1082.400879	-636.510437	377.122620	853.913330	-540.414246	-191.572388	836.350952	-605.064575	87.155647	950.847717	388.484192	66.207214	932.982666	447.812317	251.053452
-641.265137	174.133087	848.897400	-613.862305	-16.009539	858.391968	-697.163391	183.200043	476.482513	-649.161133	-41.258904	465.989624	-687.937378	180.923615	80.007751	-659.644958	-37.185188	62.027603	-664.263733	261.286163	1326.442993	-611.965210	-90.314270	1315.670410	-591.847839	91.389626	1310.474243	-622.597046	89.680832	1579.565918	-719.755798	345.881775	1097.671265	-638.897583	-176.778427	1080.089966	-637.022522	376.729218	851.636719	-541.034241	-191.435959	834.204041	-605.057739	87.153755	950.742554	388.492554	64.599953	932.986145	447.637024	249.591232
-641.380798	174.119888	848.775940	-613.929382	-16.036819	858.302307	-697.272400	183.215500	476.411774	-649.198059	-41.306492	465.937500	-687.981323	180.915344	79.978394	-659.651062	-37.196037	61.984020	-664.758545	261.952911	1324.552979	-611.580933	-90.835152	1313.744629	-591.626465	91.495804	1310.217407	-623.153503	89.592644	1579.446533	-720.881836	345.461395	1095.289673	-639.829102	-176.395401	1077.952759	-637.813232	375.931427	849.240906	-542.109314	-191.228394	831.958801	-605.049805	87.167938	950.611084	388.539398	63.010754	932.963196	447.478394	248.165344
-641.489624	174.086212	848.669006	-613.979431	-16.041996	858.231873	-697.393372	183.206650	476.335693	-649.151550	-41.297977	465.947571	-687.977234	180.943390	79.939049	-659.619507	-37.208416	61.959423	-665.083557	262.524841	1322.947876	-611.058105	-91.182793	1311.974487	-591.372742	91.699844	1309.994873	-623.770935	89.424309	1579.282471	-721.885803	344.446381	1093.069214	-640.709534	-176.065308	1076.022217	-638.711853	374.876770	847.022766	-543.551941	-190.826370	829.710754	-605.031494	87.188179	950.496216	388.662201	61.435581	932.996155	447.288208	246.906189
-640.854675	174.330536	848.663452	-613.269043	-16.015671	858.366028	-697.268188	183.169891	476.287445	-648.684265	-41.136559	465.940887	-687.804016	180.984650	79.864571	-659.443298	-37.236950	61.940876	-665.117615	263.006104	1321.654419	-610.403809	-91.326920	1310.480225	-591.074707	91.960541	1309.808838	-624.358032	89.280884	1579.103760	-722.759155	343.016815	1091.137573	-641.514404	-175.797806	1074.521240	-639.672424	373.661530	845.168701	-545.247375	-190.277542	827.774231	-604.482361	87.377747	950.584778	388.946960	59.528488	933.109314	447.535522	244.474380
-640.797546	174.437210	848.559082	-613.262695	-15.965177	858.287964	-697.613647	183.223694	476.276031	-649.232178	-41.281887	465.971344	-687.928101	180.940323	79.857513	-659.591492	-37.201244	62.006237	-665.160278	263.323212	1320.791260	-609.830078	-91.193108	1309.356445	-590.807373	92.212296	1309.594604	-624.898499	89.146049	1578.896973	-723.470581	341.214600	1089.780884	-642.270935	-175.406952	1073.398438	-640.679565	372.244110	843.810059	-547.062439	-189.541992	826.178345	-604.399841	87.467934	950.480774	389.121643	58.174118	933.247803	447.013519	243.661438
-641.033875	174.393707	848.434631	-613.553650	-15.822930	858.102478	-697.998718	183.317169	476.246216	-649.437622	-41.376572	465.940186	-688.034119	180.896088	79.882393	-659.673706	-37.184875	62.038902	-665.129333	263.436859	1320.360962	-609.311890	-90.959274	1308.657715	-590.549072	92.516563	1309.374268	-625.425293	89.056183	1578.748779	-724.057800	339.171906	1089.053589	-643.029785	-174.839279	1072.743530	-641.587585	370.663239	843.009338	-549.187683	-188.811401	824.888489	-604.555115	87.502167	950.301758	389.462494	56.489639	933.431213	446.819641	242.150497
-641.236511	174.277924	848.326965	-613.727966	-15.699482	858.000671	-698.255249	183.369461	476.202179	-649.483582	-41.436855	465.831848	-688.116394	180.832489	79.901733	-659.654114	-37.229782	61.998093	-664.937805	263.504883	1320.438721	-608.884338	-90.666382	1308.364868	-590.278137	92.744057	1309.257080	-625.925903	88.942741	1578.668091	-724.585999	336.957581	1088.822998	-643.767761	-174.178696	1072.590820	-642.684448	368.909760	842.680115	-551.456421	-187.991272	823.982178	-604.697510	87.528748	950.184265	389.820343	54.771854	933.590027	446.693024	240.529221
-641.340027	174.170319	848.226624	-613.687561	-15.677341	857.971313	-698.218689	183.264481	476.212555	-649.003662	-41.352505	465.673492	-688.091064	180.844391	79.931427	-659.537964	-37.327919	61.893848	-665.151733	263.543549	1320.556274	-608.480652	-90.376625	1308.311523	-590.039978	92.973953	1309.229736	-626.401245	88.851196	1578.711914	-725.222168	334.980530	1088.986572	-644.530579	-173.497787	1072.802368	-643.828552	366.966492	842.581238	-553.861084	-187.119354	823.366211	-604.716614	87.546585	950.111328	390.255310	53.086864	933.758057	446.569305	239.126389
-641.273743	173.965714	848.182190	-613.136169	-16.113289	858.027649	-697.985291	183.065277	476.203308	-649.218872	-41.562412	465.763611	-688.014893	180.872665	79.968254	-659.623108	-37.330692	61.871819	-665.235596	263.573578	1321.042847	-608.093384	-90.186600	1308.521240	-589.874573	93.181618	1309.365601	-626.875427	88.765160	1578.895508	-725.804626	333.112579	1089.293213	-645.362427	-172.904587	1073.243286	-644.997070	364.936188	842.631104	-556.404297	-186.123062	823.023682	-604.445435	87.320305	950.118042	390.693207	51.417248	933.914368	446.517548	237.658218
-641.327637	173.893387	848.239746	-612.956299	-16.152426	858.097900	-697.702332	182.878418	476.210754	-649.243347	-41.635384	465.841217	-687.926575	180.887573	79.934921	-659.687317	-37.302158	61.878029	-665.342224	263.619171	1321.676147	-607.728577	-90.043922	1308.889893	-589.674133	93.320801	1309.671265	-627.296631	88.752518	1579.218262	-726.399048	331.493164	1089.820313	-646.151855	-172.465317	1073.832886	-646.239014	362.798248	842.872620	-559.005920	-185.083069	822.858643	-604.336609	87.306602	950.167542	391.143188	49.802792	934.086365	446.421997	236.152267
-641.364929	173.799591	848.380737	-612.732056	-16.148869	858.257141	-697.249268	182.691956	476.204651	-649.194458	-41.695442	465.954071	-687.769470	180.917191	79.954887	-659.735718	-37.271381	61.974068	-665.460388	263.608398	1322.481079	-607.429504	-89.993889	1309.331177	-589.678467	93.531342	1310.071045	-627.628662	88.801292	1579.613770	-727.088745	330.124023	1090.431274	-647.022034	-172.120087	1074.606323	-647.409912	360.585541	843.201904	-561.576904	-184.064987	822.816895	-604.192627	87.313278	950.301270	391.615875	48.268333	934.303467	446.349884	234.915878
-641.382202	173.774612	848.600159	-612.493042	-16.111719	858.467285	-696.612915	182.488724	476.154236	-648.950989	-41.675400	466.035980	-687.566345	180.967224	79.955780	-659.684326	-37.269756	62.059845	-665.606384	263.554291	1323.240234	-607.146240	-89.960342	1309.850586	-589.532227	93.568451	1310.556030	-627.981873	88.809052	1580.045898	-727.799194	328.982147	1091.007690	-647.896851	-171.877304	1075.275635	-648.583679	358.389923	843.442871	-564.044922	-182.994492	822.800659	-604.011597	87.357887	950.496094	392.060822	46.839359	934.552551	446.271301	233.549133
-641.332886	173.803680	848.863098	-612.203918	-16.029787	858.692444	-695.767456	182.318787	476.147064	-648.677246	-41.677261	466.090820	-687.223450	181.060150	79.988693	-659.642822	-37.268826	62.144882	-665.701782	263.468842	1323.991211	-606.852112	-89.931648	1310.335083	-589.486267	93.640396	1311.041382	-628.318848	88.924278	1580.440063	-728.565918	328.088470	1091.721069	-648.763916	-171.689163	1075.920410	-649.677185	356.164124	843.812317	-566.348267	-181.982773	822.871887	-603.790527	87.432648	950.726135	392.560730	45.501759	934.754272	446.311340	232.227142
-641.277771	173.953903	849.162109	-611.907043	-15.916087	858.906494	-697.094543	182.727585	476.471558	-648.407104	-41.636532	466.129730	-688.011658	180.897156	80.099648	-659.636414	-37.271168	62.190472	-665.778625	263.381165	1324.758789	-606.574219	-89.969200	1310.740723	-589.440674	93.629982	1311.440308	-628.581482	89.067825	1580.772095	-729.451782	327.444427	1092.290039	-649.723877	-171.548981	1076.408325	-650.654907	353.768982	844.173401	-568.480225	-181.006302	822.844727	-603.568420	87.555481	950.972534	393.109406	44.213226	935.015625	446.358459	231.046326
-641.214294	174.090881	849.406494	-611.575256	-15.828469	859.093933	-699.657410	183.620224	476.983917	-648.174133	-41.670284	466.145050	-689.435181	180.611511	80.224060	-659.568176	-37.301929	62.203747	-665.913574	263.269745	1325.218262	-606.307678	-90.069626	1311.082275	-589.406860	93.647507	1311.730957	-628.832581	89.227295	1581.042725	-730.252075	326.865021	1092.738159	-650.634949	-171.465408	1076.751465	-651.631104	351.600403	844.259888	-570.315918	-180.056244	822.793457	-603.346863	87.672417	951.182373	393.715454	43.088192	935.243042	446.504028	230.110489
-641.205750	174.235901	849.576538	-611.275146	-15.755225	859.205750	-701.634216	184.452042	477.412659	-647.908325	-41.673584	466.149445	-690.577271	180.464828	80.319786	-659.462280	-37.342842	62.160324	-665.971069	263.180298	1325.568726	-606.062012	-90.169632	1311.241455	-589.365112	93.623077	1311.882080	-629.062561	89.411995	1581.223389	-731.027527	326.379791	1093.101318	-651.609070	-171.381271	1076.942627	-652.418457	349.414490	844.289673	-571.902893	-179.189285	822.593018	-603.132629	87.792648	951.308044	394.258972	42.011448	935.484436	446.693756	229.056931
-641.244446	174.353287	849.683167	-611.038086	-15.650775	859.257813	-702.399048	184.836838	477.551727	-647.706421	-41.661163	466.126495	-691.014954	180.414703	80.350487	-659.395752	-37.354324	62.134598	-666.032349	263.085632	1325.802368	-605.853210	-90.302757	1311.258911	-589.297424	93.565727	1311.919434	-629.278870	89.635124	1581.302490	-731.748047	325.916626	1093.253174	-652.553894	-171.321182	1077.002197	-653.178345	347.489227	844.213806	-573.262207	-178.431671	822.288940	-602.964478	87.918755	951.369568	394.803741	41.085808	935.669861	446.951050	228.214661
-641.305603	174.404907	849.712524	-610.812012	-15.562549	859.262695	-701.996948	184.673416	477.480988	-647.540405	-41.649494	466.156860	-690.841370	180.433029	80.317528	-659.360718	-37.344090	62.127769	-666.042603	262.982910	1325.829102	-605.646606	-90.430595	1311.077026	-589.220886	93.497490	1311.843140	-629.533081	89.792656	1581.341309	-732.321228	325.211975	1093.183594	-653.446655	-171.212128	1076.853882	-653.641724	345.702179	843.988281	-574.336975	-177.803787	821.857727	-602.810608	88.023338	951.366516	395.338013	40.222065	935.878052	447.244781	227.483505
-641.343567	174.427139	849.695862	-610.596680	-15.486094	859.219055	-700.594299	184.097565	477.257507	-647.400208	-41.662575	466.158844	-690.013794	180.587891	80.292648	-659.308655	-37.343288	62.092968	-666.021423	262.896118	1325.675903	-605.449280	-90.619705	1310.759033	-589.188843	93.431366	1311.655518	-629.794373	90.027756	1581.340576	-732.772339	324.448090	1092.950439	-654.221497	-171.119186	1076.566284	-654.055359	344.223083	843.633301	-575.147766	-177.233810	821.341492	-602.671143	88.099884	951.321716	395.876007	39.366444	936.071716	447.650696	226.676331
-641.340881	174.475693	849.616577	-610.384827	-15.387136	859.105530	-698.462280	183.392578	476.893982	-647.280518	-41.639488	466.159088	-688.819824	180.812271	80.238510	-659.320801	-37.379360	62.142006	-665.951111	262.890625	1325.372437	-605.244751	-90.796425	1310.328735	-589.042358	93.325211	1311.390137	-630.078979	90.231018	1581.281616	-733.049316	323.508362	1092.526367	-654.928162	-170.951538	1076.017822	-654.192749	342.926910	843.142883	-575.690613	-176.781662	820.704773	-602.532898	88.188721	951.216553	396.375610	38.620064	936.212708	448.121155	225.884750
-641.302551	174.520355	849.487976	-610.169434	-15.268952	858.934204	-696.186218	182.725586	476.517151	-647.221191	-41.592819	466.092621	-687.620667	181.119003	80.131035	-659.403931	-37.364140	62.131710	-665.905640	262.920807	1324.897461	-605.047974	-91.005867	1309.690308	-588.767944	93.191574	1311.052856	-630.423401	90.519020	1581.121460	-733.247192	322.562805	1091.859863	-655.527405	-170.808929	1075.311890	-654.196655	341.818939	842.484009	-576.063354	-176.298630	819.910339	-602.398682	88.274559	951.064453	396.889160	37.972393	936.305237	448.591339	225.264740
-641.222900	174.624374	849.303955	-609.908020	-15.164897	858.708374	-694.539063	182.323059	476.237122	-647.137268	-41.512520	466.018250	-686.752319	181.402100	80.036484	-659.432190	-37.378666	62.086086	-665.860962	262.962921	1324.228271	-604.847229	-91.216225	1308.938721	-588.560364	93.141502	1310.586914	-630.775879	90.781166	1580.916992	-733.331055	321.697235	1091.084595	-656.057495	-170.657288	1074.456909	-654.037476	340.823975	841.658142	-576.261658	-175.846573	819.015869	-602.244751	88.377090	950.863647	397.459198	37.329994	936.331726	449.203827	224.647781
-641.161621	174.611588	849.099182	-609.660583	-15.117658	858.535461	-693.859924	182.227463	476.043427	-647.053101	-41.465107	465.942291	-686.385925	181.546616	79.958138	-659.476501	-37.390446	62.059032	-665.784607	262.984985	1323.345947	-604.630066	-91.475975	1308.125977	-588.354675	93.117355	1310.081055	-631.152344	91.053062	1580.709839	-733.326233	320.885651	1090.187134	-656.523804	-170.546814	1073.557495	-653.787659	339.953796	840.793030	-576.398071	-175.408752	817.992004	-602.118774	88.431648	950.678284	397.944366	36.881535	936.312744	449.828369	224.095139
-641.112854	174.581100	848.918762	-609.436218	-15.076894	858.349304	-693.853638	182.247131	475.976715	-646.951782	-41.419804	465.870972	-686.307861	181.619156	79.922531	-659.459290	-37.400944	62.031170	-665.653564	262.968811	1322.602539	-604.392151	-91.738037	1307.271484	-588.145752	93.088013	1309.569824	-631.506897	91.261581	1580.541138	-733.284241	320.261139	1089.222168	-656.853210	-170.446686	1072.552856	-653.418457	338.990204	839.961914	-576.411560	-174.944473	816.951050	-602.002930	88.455376	950.498291	398.396515	36.450829	936.244568	450.497589	223.643463
-641.139771	174.491104	848.804077	-609.266052	-15.074061	858.217529	-693.967346	182.210617	475.899567	-646.826294	-41.417030	465.856140	-686.353882	181.625778	79.918190	-659.419434	-37.368675	61.968216	-665.593994	262.937714	1321.728149	-604.128845	-92.021988	1306.424072	-588.085388	93.044914	1309.082764	-631.950073	91.531296	1580.307861	-733.139648	319.640594	1088.273193	-657.084229	-170.310593	1071.560913	-653.025940	338.204102	838.913635	-576.360657	-174.432648	815.917175	-601.933960	88.431061	950.373962	398.790924	36.085911	936.145874	451.179382	223.165771
-641.152832	174.389023	848.737427	-609.127319	-15.074413	858.141479	-694.136963	182.220581	475.874023	-646.699951	-41.442280	465.800140	-686.415039	181.583862	79.902596	-659.392334	-37.360954	61.971283	-665.547729	262.885071	1320.978149	-603.906311	-92.353836	1305.562744	-587.871094	92.842491	1308.669800	-632.342102	91.735306	1580.199707	-732.972290	319.178436	1087.345581	-657.265991	-170.200027	1070.600220	-652.535583	337.422058	837.992798	-576.281433	-173.879013	814.883423	-601.875488	88.397568	950.302063	399.123352	35.794964	936.056030	451.925598	222.684021
-641.191345	174.313660	848.695801	-609.013855	-15.124322	858.074768	-694.335083	182.223328	475.870636	-646.522644	-41.429264	465.774933	-686.531982	181.522751	79.901031	-659.336914	-37.376122	61.981094	-665.493042	262.880646	1320.365112	-603.607239	-92.606491	1304.822144	-587.787903	92.643242	1308.308228	-632.759521	91.903168	1580.055176	-732.694763	318.744904	1086.479736	-657.331055	-170.079849	1069.704102	-651.886047	336.544312	837.125305	-576.197998	-173.285950	813.905334	-601.845459	88.340759	950.249207	399.390015	35.604366	935.923462	452.604156	222.391632
-641.198792	174.249161	848.635376	-608.854614	-15.162321	857.998352	-694.543396	182.299927	475.865997	-645.951050	-41.299335	465.669006	-686.632935	181.497879	79.916641	-659.164856	-37.485645	61.954906	-665.439331	262.854950	1319.741333	-603.326294	-92.900604	1304.125244	-587.715942	92.434189	1307.948242	-633.135193	92.107628	1579.980713	-732.352539	318.452301	1085.715942	-657.269409	-169.927597	1068.757935	-651.135681	335.731598	836.296997	-576.039429	-172.565567	812.923401	-601.776245	88.301903	950.181213	399.613586	35.460495	935.772583	453.327148	222.037857
-641.459412	173.976242	848.642212	-608.763123	-15.316703	857.950989	-694.868225	182.449478	475.847565	-646.154663	-41.451450	465.658112	-686.780334	181.498596	79.933083	-659.246643	-37.485367	61.940880	-665.432312	262.861908	1319.255005	-603.030457	-93.212021	1303.513428	-587.665466	92.269630	1307.673828	-633.545715	92.385040	1579.873779	-731.942810	318.273712	1085.025513	-657.143738	-169.793945	1067.989990	-650.430603	335.046387	835.579956	-575.870728	-171.825592	812.032593	-601.840271	88.112411	950.153870	399.868469	35.349514	935.623169	454.141022	221.724228
-641.461182	173.916702	848.583252	-608.576355	-15.398299	857.904602	-695.091125	182.578217	475.828949	-645.764282	-41.398731	465.581665	-686.913818	181.516769	79.968651	-659.173096	-37.532211	61.878258	-665.431946	262.895966	1318.955322	-602.719238	-93.464760	1302.981567	-587.679443	92.112770	1307.474854	-633.860962	92.546799	1579.890259	-731.412903	318.118805	1084.464233	-656.856201	-169.590576	1067.196411	-649.619385	334.483093	835.007935	-575.681091	-170.961014	811.231384	-601.729126	88.073326	950.093811	400.019440	35.321682	935.441223	454.877747	221.605408
-641.370667	173.968491	848.559265	-608.420288	-15.424075	857.884399	-695.237549	182.619354	475.876984	-645.698059	-41.399529	465.559082	-687.008545	181.524719	79.918533	-659.154236	-37.551655	61.871140	-665.466125	262.865540	1318.780029	-602.462219	-93.714035	1302.589844	-587.751404	91.966431	1307.373901	-634.179810	92.754425	1579.954590	-730.770874	317.993469	1084.048340	-656.505920	-169.347305	1066.595825	-648.800720	333.950958	834.579895	-575.431641	-170.074570	810.533752	-601.568298	88.098778	950.061584	400.126740	35.303280	935.304932	455.651367	221.391983
-641.192261	174.160828	848.591553	-608.259949	-15.371221	857.891357	-695.319458	182.643631	475.969849	-645.585632	-41.384624	465.571655	-687.059387	181.517075	79.926155	-659.124207	-37.559341	61.831177	-665.521545	262.785034	1318.733643	-602.186584	-93.967690	1302.335327	-587.875549	91.793526	1307.393188	-634.523926	92.991379	1580.034180	-730.110352	317.936127	1083.863525	-656.076660	-169.162460	1066.115845	-647.886292	333.509796	834.343506	-575.226013	-169.100784	809.964111	-601.370728	88.204346	950.075928	400.184296	35.245647	935.192505	456.392334	221.083298
-640.944702	174.362244	848.704651	-608.055725	-15.288361	857.944946	-695.337891	182.524918	476.048553	-645.489929	-41.375656	465.604919	-687.131531	181.548126	79.946663	-659.054688	-37.545609	61.871529	-665.561829	262.670319	1318.802490	-601.906677	-94.167801	1302.208862	-588.042725	91.608208	1307.514771	-634.773682	93.105705	1580.321167	-729.289551	317.890961	1083.721924	-655.560852	-168.845657	1065.773926	-646.924866	333.151611	834.206299	-574.848511	-168.079803	809.579468	-601.125549	88.308510	950.158081	400.172974	35.222706	935.130188	457.140350	220.862717
-640.659546	174.623215	848.849243	-607.891663	-15.178488	857.998352	-695.277710	182.455521	476.147247	-645.403687	-41.343716	465.672821	-687.119934	181.531815	79.929008	-658.992004	-37.561493	61.917820	-665.587097	262.495575	1318.947144	-601.682434	-94.360352	1302.134033	-588.252075	91.439316	1307.636719	-635.046082	93.277023	1580.518066	-728.462463	317.923859	1083.757690	-655.049438	-168.481552	1065.509155	-645.964600	332.816559	834.232361	-574.382996	-166.984924	809.250549	-600.873535	88.430222	950.256165	400.081116	35.218552	935.084778	457.859833	220.661972
-640.404724	174.837585	849.026489	-607.719788	-15.073491	858.077881	-695.220947	182.346436	476.207397	-645.370239	-41.309597	465.728241	-687.214111	182.005676	80.236885	-658.912415	-37.600643	61.978119	-665.634521	262.262604	1319.192505	-601.475281	-94.548653	1302.149658	-588.523682	91.333229	1307.724976	-635.262573	93.431351	1580.733032	-727.551392	317.998932	1083.872437	-654.440613	-168.145660	1065.281860	-644.943237	332.556274	834.312988	-573.848450	-165.821060	809.022583	-600.643860	88.527718	950.386230	399.957367	35.197536	935.030151	458.601837	220.286560
-640.848145	174.192139	848.946838	-607.745300	-15.393678	858.165283	-695.338074	182.315430	476.160248	-645.464233	-41.358814	465.791473	-687.434937	181.524689	80.165237	-658.934998	-37.596573	61.996174	-665.661072	262.026794	1319.467651	-601.283386	-94.716263	1302.182251	-588.736084	91.175262	1307.801636	-635.425293	93.579239	1580.934326	-726.638916	318.316681	1084.114868	-653.788635	-167.755096	1065.092773	-644.134705	332.306183	834.296326	-573.190369	-164.652756	808.819946	-600.759155	88.215363	950.345825	399.813049	35.201923	934.950745	459.346680	219.969833
-640.739685	174.157547	848.987854	-607.618103	-15.455965	858.199036	-695.305298	182.264297	476.187286	-645.497803	-41.397739	465.786743	-687.328552	181.365845	79.962860	-658.900085	-37.651115	61.967728	-665.666565	261.833466	1319.785400	-601.153503	-94.806061	1302.218506	-588.857239	90.964272	1307.849731	-635.569519	93.735764	1581.053589	-725.602661	318.552124	1084.327026	-653.074158	-167.408936	1064.901978	-642.517700	332.131500	834.908081	-572.394104	-163.385544	808.680176	-600.607483	88.169754	950.374695	399.593689	35.236931	934.870361	460.072662	219.791382
-640.652893	174.140945	849.037231	-607.486633	-15.497524	858.191895	-695.280273	182.202759	476.227325	-645.499207	-41.469170	465.733551	-687.195557	181.544907	79.963501	-658.903076	-37.686771	61.903126	-665.667908	261.587677	1320.083740	-601.065735	-94.917053	1302.231201	-589.062012	90.806190	1307.895508	-635.685852	93.874199	1581.137207	-724.557373	318.901215	1084.562378	-652.368164	-166.929230	1064.636230	-641.212463	332.024414	835.241028	-571.442810	-162.137268	808.530457	-600.459045	88.122711	950.387878	399.252106	35.305981	934.759766	460.810455	219.678955
-640.570740	174.041412	849.076599	-607.355591	-15.576115	858.201233	-695.190613	182.092331	476.256836	-645.497803	-41.549534	465.706451	-687.216736	181.531174	79.989883	-658.851990	-37.702084	61.846874	-665.682922	261.275726	1320.348145	-601.012817	-95.058647	1302.250732	-589.247070	90.664131	1307.902466	-635.770508	93.988075	1581.210083	-723.529175	319.401947	1084.810059	-651.615051	-166.539825	1064.397705	-639.874878	331.820801	835.573608	-570.399353	-160.861938	808.439758	-600.323181	88.030182	950.405396	398.975647	35.131332	934.636169	461.856628	218.569107
-640.434143	173.964996	849.101257	-607.231506	-15.643152	858.199890	-695.174438	182.019608	476.250092	-645.514526	-41.647499	465.712616	-687.188599	181.504547	80.017715	-658.839844	-37.713722	61.874825	-665.696594	261.015900	1320.616577	-600.995178	-95.169167	1302.251831	-589.433228	90.498138	1307.945923	-635.808594	94.064560	1581.278076	-722.490784	319.967987	1085.037842	-650.846008	-166.074036	1064.111084	-638.438354	331.648041	835.925964	-569.136780	-159.536606	808.351990	-600.166565	87.948410	950.411560	398.454987	35.538876	934.502869	462.213715	219.286301
-640.260071	173.926514	849.157166	-607.054871	-15.729311	858.223633	-695.151855	181.962250	476.268005	-645.476624	-41.749527	465.750977	-687.174866	181.516205	80.010597	-658.872559	-37.747849	61.933056	-665.716003	260.715454	1320.783325	-601.004211	-95.335693	1302.277588	-589.707397	90.397438	1307.958008	-635.834656	94.154945	1581.311523	-721.424011	320.547333	1085.170410	-650.088379	-165.695389	1063.917480	-636.916687	331.495544	836.204102	-567.852295	-158.186142	808.257996	-599.986938	87.868553	950.451965	398.037659	35.375290	934.420105	463.360931	217.929443
-640.023499	173.962509	849.191040	-606.880371	-15.752612	858.216248	-694.852112	181.890915	476.228912	-644.725830	-41.623653	465.683807	-687.044373	181.584564	79.969421	-658.556274	-37.844955	61.938213	-665.755615	260.485443	1320.890747	-601.096252	-95.458138	1302.234497	-589.812012	90.195541	1307.992065	-635.830750	94.229095	1581.324951	-720.409119	321.249207	1085.309448	-649.279785	-165.247574	1063.508423	-635.408936	331.354828	836.428162	-566.399536	-156.863464	808.154785	-599.795105	87.841278	950.471558	397.506531	35.447758	934.285217	464.133606	217.445862
-639.799561	173.989685	849.198547	-606.722961	-15.813901	858.212830	-694.566528	181.819916	476.179993	-644.400574	-41.642117	465.688934	-686.927734	181.635590	79.934624	-658.457458	-37.892796	61.948368	-665.788818	260.273590	1320.932129	-601.233337	-95.605316	1302.145508	-589.989746	90.014023	1307.982910	-635.800293	94.308594	1581.302612	-719.446350	322.048553	1085.407837	-648.488464	-164.949661	1063.145874	-633.937439	331.156464	836.623474	-564.839844	-155.457092	808.037537	-599.631531	87.801971	950.482239	397.150513	35.145016	934.135193	465.415649	215.994415
-639.496643	174.098892	849.208069	-606.523010	-15.822839	858.176697	-694.661987	181.836212	476.213470	-644.264099	-41.769829	465.632996	-687.002319	181.650925	79.944519	-658.439453	-37.920506	61.945263	-665.789185	260.070465	1320.968750	-601.394714	-95.761810	1301.996216	-590.159241	89.830276	1307.935913	-635.740601	94.369278	1581.255371	-718.437378	322.755676	1085.460571	-647.697449	-164.515961	1062.633057	-632.360901	331.041534	836.763794	-563.202515	-154.103149	807.899475	-599.439270	87.801239	950.487915	396.415131	35.632408	933.946655	465.757019	216.388504
-639.205566	174.188095	849.264343	-606.345337	-15.856556	858.132385	-695.327698	181.948364	476.352264	-644.121704	-41.909157	465.563477	-687.367432	181.508530	79.951035	-658.433594	-37.963142	61.872494	-665.800171	259.836853	1321.006592	-601.619629	-95.931992	1301.812500	-590.316589	89.637299	1307.902588	-635.661804	94.405586	1581.212646	-717.393738	323.471405	1085.443237	-646.879333	-164.191360	1062.156860	-630.653259	330.857880	837.028748	-561.437439	-152.687943	807.704956	-599.272339	87.747505	950.517578	395.952759	35.451145	933.771423	466.863464	215.203140
-638.971863	174.190262	849.311218	-606.221558	-15.905751	858.099670	-695.856262	182.034409	476.486847	-643.927124	-41.992100	465.460327	-687.646545	181.402542	79.996323	-658.402222	-37.963520	61.811157	-665.776550	259.595276	1321.027954	-601.822571	-96.099648	1301.627930	-590.451538	89.433533	1307.896362	-635.548157	94.417961	1581.166626	-716.378540	324.207611	1085.464111	-646.034851	-163.848038	1061.560791	-628.866943	330.614471	837.277283	-559.597961	-151.288361	807.578125	-599.163391	87.656586	950.547546	395.185516	35.670555	933.543640	467.277802	215.173431
-638.890686	173.997955	849.326355	-606.143799	-16.051277	858.092468	-695.274353	181.870529	476.375702	-643.072205	-41.841412	465.339325	-687.417114	181.450455	80.004318	-658.077393	-38.109089	61.724781	-665.794312	259.338104	1321.027710	-602.065247	-96.316544	1301.458618	-590.576050	89.232056	1307.908813	-635.408081	94.419922	1581.143921	-715.422546	324.831177	1085.546631	-645.236694	-163.548035	1061.069092	-627.163879	330.321136	837.540466	-557.699707	-149.953842	807.410461	-599.143494	87.468414	950.567566	394.514038	35.620934	933.384949	468.119812	214.281097
-638.840881	173.769104	849.344238	-606.083313	-16.226767	858.097351	-694.408386	181.634277	476.250916	-642.276611	-41.707764	465.229492	-687.046692	181.543686	79.986641	-657.798523	-38.216885	61.666023	-665.793701	259.097321	1321.030518	-602.328613	-96.514107	1301.302734	-590.730042	89.053474	1307.951782	-635.260986	94.398361	1581.144409	-714.454102	325.445465	1085.570923	-644.441833	-163.227982	1060.575928	-625.413696	330.030426	837.839355	-555.760925	-148.522156	807.371033	-599.144348	87.254356	950.593506	393.840210	35.639893	933.248047	468.823944	213.747543
-638.759827	173.620331	849.358643	-606.006653	-16.408026	858.124939	-694.299194	181.603180	476.203491	-642.860168	-42.083534	465.343231	-687.070068	181.557861	79.980278	-658.046204	-38.124641	61.774380	-665.798889	258.923615	1321.040405	-602.573730	-96.678802	1301.177612	-590.887695	88.859886	1307.993042	-635.093018	94.383896	1581.181641	-713.513916	326.045990	1085.571411	-643.655884	-162.937256	1060.185913	-623.675415	329.711670	838.171021	-553.804993	-147.049164	807.375793	-599.140198	87.082047	950.633057	393.108032	35.754200	933.134949	469.462036	213.166229
-639.045898	173.080856	849.290894	-606.046082	-16.745424	858.182068	-694.292053	181.686249	476.161072	-643.422485	-42.473186	465.504211	-687.139404	181.569916	79.999809	-658.272095	-38.079285	61.908115	-665.634155	258.777924	1321.179810	-602.830750	-96.852562	1301.080078	-591.131775	88.756676	1308.035034	-634.895508	94.362083	1581.229736	-712.527283	326.560242	1085.594971	-642.886841	-162.643188	1059.802979	-621.943542	329.253967	838.487915	-551.871155	-145.588272	807.432434	-599.341858	86.739830	950.628601	392.458954	35.783073	933.038086	470.146912	212.625244
-638.903870	172.995209	849.284729	-605.931396	-16.904598	858.211975	-694.073120	181.668335	476.156219	-643.650696	-42.706131	465.570892	-687.103943	181.582993	79.990547	-658.390076	-38.013702	61.982597	-665.655579	258.631256	1321.276855	-603.157104	-96.987595	1300.963623	-591.229431	88.540344	1308.114502	-634.699097	94.329620	1581.275024	-711.666687	326.955231	1085.663452	-642.080261	-162.371857	1059.374634	-620.243958	328.752594	838.814636	-549.864319	-144.112534	807.543945	-599.311829	86.613243	950.664368	391.719116	35.926807	932.967163	470.702423	212.052429
-638.697205	172.948456	849.330688	-605.799805	-17.022299	858.219482	-693.798584	181.622696	476.193390	-643.485657	-42.806061	465.591705	-687.051270	181.597107	80.002174	-658.336792	-38.050453	61.955132	-665.875732	258.426910	1321.286987	-603.423950	-97.160667	1300.897827	-591.511841	88.412689	1308.208252	-634.443237	94.243141	1581.382568	-710.870667	327.447083	1085.735596	-641.353516	-162.080734	1059.024780	-618.663879	327.988068	839.065918	-547.806152	-142.640884	807.704468	-599.252258	86.481529	950.721497	391.033020	36.017239	932.874756	471.280609	211.570999
-638.500183	172.874969	849.356934	-605.666992	-17.132956	858.214844	-693.533630	181.592972	476.255920	-643.291565	-42.847900	465.579895	-687.029541	181.554932	80.019318	-658.284668	-38.047661	61.929123	-665.914551	258.204987	1321.459717	-603.686218	-97.313751	1300.866821	-591.690613	88.224258	1308.284424	-634.170654	94.148476	1581.454712	-710.036621	327.730164	1085.866089	-640.550171	-161.830688	1058.697388	-616.971130	327.310760	839.516968	-545.735718	-141.204086	807.954956	-599.187683	86.348190	950.759705	390.269867	36.157608	932.755737	471.811462	211.051361
-638.331482	172.754837	849.376831	-605.553589	-17.280365	858.231689	-693.323975	181.511108	476.281921	-643.195007	-42.902859	465.571503	-687.003174	181.545197	80.069481	-658.250305	-38.048019	61.914780	-665.992615	258.020966	1321.680420	-604.007568	-97.414856	1300.878052	-591.877014	87.979218	1308.417603	-633.855469	94.042519	1581.521118	-709.200317	327.936646	1086.079834	-639.703430	-161.463379	1058.382568	-615.241455	326.661041	840.093262	-543.587769	-139.813705	808.291199	-599.123962	86.192581	950.798157	389.487305	36.285725	932.650085	472.250000	210.593307
-638.189148	172.667099	849.398743	-605.473999	-17.394411	858.261108	-693.137024	181.509567	476.322571	-643.144104	-42.937050	465.570435	-686.969666	181.539124	80.086952	-658.210205	-38.068874	61.910454	-666.059692	257.775757	1321.930664	-604.304138	-97.577080	1300.940552	-592.108948	87.809143	1308.531006	-633.530212	93.932732	1581.579102	-708.418823	328.139709	1086.283203	-638.944885	-161.126694	1058.191406	-613.630432	325.808807	840.505493	-541.421814	-138.352432	808.709656	-599.063171	86.078781	950.836792	388.681763	36.372635	932.575989	472.738647	210.041016
-638.049927	172.503494	849.409302	-605.363647	-17.554689	858.306946	-693.486023	181.620544	476.403534	-643.100769	-42.997055	465.619141	-687.234375	181.473007	80.116646	-658.116638	-38.091885	61.955154	-666.162781	257.552521	1322.168701	-604.622498	-97.681412	1301.013916	-592.372253	87.653595	1308.663574	-633.165771	93.841682	1581.583496	-707.665100	328.246674	1086.461914	-638.124146	-160.616684	1058.046021	-611.956421	325.018768	841.047302	-539.314941	-136.888000	809.161804	-598.979065	85.924934	950.873779	387.947266	36.443214	932.503235	473.186951	209.479019
-637.888306	172.473389	849.435547	-605.306946	-17.634970	858.348083	-693.498108	181.627960	476.415833	-643.036194	-43.065388	465.660461	-687.325012	181.447845	80.152023	-658.041809	-38.122288	61.988865	-666.268494	257.371490	1322.402954	-604.912170	-97.798347	1301.132568	-592.641113	87.476379	1308.800415	-632.748474	93.707153	1581.638672	-706.934875	328.281006	1086.615723	-637.391479	-160.190796	1057.939575	-610.301575	324.244263	841.565186	-537.251343	-135.468079	809.656982	-598.901855	85.857506	950.916016	387.123291	36.664867	932.389771	473.488953	209.048325
-637.709961	172.441574	849.471985	-605.221741	-17.702715	858.342712	-693.345703	181.658737	476.455872	-642.987610	-43.126320	465.674805	-687.284973	181.471832	80.163475	-657.971680	-38.194359	62.007698	-666.390076	257.191467	1322.643555	-605.203308	-97.904709	1301.217651	-592.880371	87.292542	1308.912842	-632.311279	93.582397	1581.648193	-706.247375	328.231506	1086.783081	-636.717773	-159.880264	1057.817139	-608.664734	323.398956	842.108276	-535.141541	-134.063004	810.221436	-598.794983	85.769852	950.940674	386.271301	37.210930	932.275513	473.225555	209.577286
-637.465088	172.439667	849.529358	-605.101196	-17.782660	858.357483	-693.159973	181.642029	476.450897	-642.851074	-43.166531	465.646210	-687.234924	181.507599	80.192352	-657.865356	-38.248714	61.959450	-666.501526	257.064728	1322.876709	-605.535828	-98.001755	1301.274292	-593.122803	87.106873	1309.032837	-631.864502	93.447365	1581.637939	-705.603516	328.111084	1086.925049	-636.088257	-159.557434	1057.645630	-607.009094	322.610596	842.627319	-533.032349	-132.760376	810.726257	-598.664856	85.680725	950.993164	385.515656	37.087261	932.214172	473.891418	209.124954
-637.252869	172.373398	849.540039	-604.985474	-17.859653	858.350037	-693.039856	181.649216	476.480927	-641.984985	-42.921715	465.517944	-687.203003	181.555206	80.213570	-657.509644	-38.430988	61.815536	-666.633179	256.872040	1323.098999	-605.840759	-98.178902	1301.342529	-593.289063	86.844788	1309.077148	-631.400757	93.310310	1581.622070	-705.016174	327.993286	1087.008789	-635.432251	-159.317841	1057.458374	-605.321472	321.756409	843.204346	-530.896973	-131.421951	811.287781	-598.548157	85.580528	951.008240	384.706329	36.935356	932.138550	474.347504	208.290588
-637.063293	172.284195	849.545532	-604.895447	-17.940603	858.346069	-692.436096	181.457138	476.391235	-642.321289	-43.128899	465.548248	-686.977661	181.612808	80.208572	-657.542786	-38.460144	61.832344	-666.718323	256.718719	1323.265015	-606.121277	-98.322258	1301.412964	-593.634094	86.683167	1309.148071	-630.891113	93.158073	1581.615112	-704.432251	327.792267	1087.053223	-634.809448	-159.169312	1057.306763	-603.664612	320.892242	843.667847	-528.846558	-130.153549	811.860107	-598.436462	85.474831	951.017334	383.982452	36.776459	932.051758	474.813324	207.369354
-636.868042	172.179230	849.532043	-604.834412	-18.030106	858.369019	-692.799744	181.524963	476.424377	-642.749084	-43.333195	465.643951	-687.255493	181.547729	80.190773	-657.620667	-38.424187	61.880001	-666.854370	256.582581	1323.400024	-606.454529	-98.483414	1301.498779	-593.918274	86.515900	1309.266846	-630.361145	92.996750	1581.641602	-703.879944	327.551788	1086.995850	-634.247681	-158.949219	1057.148193	-601.995789	320.064911	844.091125	-526.863403	-128.885468	812.463257	-598.338806	85.376129	951.029236	383.136780	36.816257	931.981445	474.800354	206.311905
-636.691650	172.063171	849.549377	-604.823059	-18.045931	858.386108	-692.251465	181.422546	476.341980	-642.498718	-43.264111	465.670929	-687.005005	181.617615	80.144394	-657.416260	-38.494171	61.890690	-666.978333	256.443451	1323.497070	-606.761841	-98.619003	1301.602173	-594.174255	86.359253	1309.391968	-629.841675	92.858986	1581.650513	-703.361206	327.270416	1086.918457	-633.713745	-158.706558	1057.065308	-600.357361	319.213501	844.438843	-524.880493	-127.672623	813.122314	-598.255005	85.293388	951.050232	382.480255	36.797684	931.951355	475.051788	205.619263
-636.478516	172.014511	849.560425	-604.732544	-18.084909	858.425537	-692.164856	181.396500	476.332672	-642.741943	-43.379829	465.796326	-686.989380	181.627365	80.138504	-657.358765	-38.555828	61.989601	-667.080811	256.313141	1323.589966	-607.094910	-98.720810	1301.696899	-594.374084	86.202583	1309.504883	-629.267639	92.708916	1581.636719	-702.879272	326.998962	1086.818970	-633.196777	-158.528122	1057.013184	-598.751831	318.405853	844.818909	-522.934387	-126.496025	813.744141	-598.161316	85.240921	951.089661	381.747986	36.935379	931.895142	475.150085	205.153656
-636.281128	171.962753	849.592651	-604.698303	-18.113295	858.436768	-691.991821	181.351654	476.331665	-642.897705	-43.463566	465.825531	-686.952209	181.635406	80.169212	-657.365784	-38.556423	62.017403	-667.186157	256.217316	1323.660767	-607.355713	-98.841240	1301.795410	-594.592041	86.063690	1309.609985	-628.697632	92.576271	1581.605469	-702.406921	326.673920	1086.682861	-632.686523	-158.405075	1056.951538	-597.055420	317.451538	845.180481	-521.053406	-125.381668	814.429504	-598.078613	85.166862	951.121948	381.084808	37.031395	931.901245	475.190155	204.735214
-636.078735	171.947769	849.603760	-604.636597	-18.167000	858.431641	-691.864624	181.344162	476.373962	-642.886719	-43.481144	465.854584	-686.967896	181.635559	80.203239	-657.354431	-38.572262	61.998154	-667.273987	256.126495	1323.727661	-607.674194	-98.976791	1301.841675	-594.778320	85.891365	1309.714233	-628.106323	92.470360	1581.528564	-701.931030	326.284546	1086.583252	-632.144714	-158.285324	1056.802612	-595.445313	316.592194	845.531677	-519.213440	-124.369164	815.006287	-598.004578	85.097122	951.141235	380.557709	37.172714	931.862793	475.206787	204.427963
-635.893860	171.943161	849.589111	-604.555664	-18.242769	858.407104	-692.212158	181.461029	476.485748	-642.864685	-43.539421	465.779572	-687.198853	181.579666	80.244911	-657.334290	-38.624405	61.947723	-667.359253	256.019531	1323.729248	-607.986328	-99.121826	1301.843750	-594.960632	85.720352	1309.731934	-627.479370	92.336777	1581.451904	-701.506287	325.969360	1086.486450	-631.631042	-158.265289	1056.631348	-594.033508	315.762329	845.843933	-517.425171	-123.414459	815.587708	-597.928833	85.027924	951.137268	380.081879	37.309948	931.695862	475.250854	204.138245
-635.747681	171.974945	849.569763	-604.558350	-18.281067	858.355774	-691.645935	181.379852	476.424103	-642.815796	-43.565750	465.711823	-687.006104	181.636856	80.218430	-657.352478	-38.635456	61.847637	-667.445374	255.939377	1323.728638	-608.261414	-99.266304	1301.845337	-595.155579	85.552025	1309.715088	-626.856384	92.226349	1581.343262	-701.098145	325.646271	1086.355469	-631.115906	-158.195526	1056.462646	-592.662048	314.841309	846.113464	-515.682190	-122.570534	816.123169	-597.897461	84.981834	951.114807	379.511841	37.398258	931.632446	475.166473	203.783600
-635.617615	171.916107	849.524170	-604.548157	-18.341915	858.290894	-691.503235	181.434753	476.392090	-642.778687	-43.630634	465.668915	-686.957703	181.690292	80.214630	-657.297241	-38.678528	61.825108	-667.509766	255.846146	1323.699219	-608.522583	-99.389305	1301.829834	-595.376526	85.390541	1309.717896	-626.237122	92.175568	1581.212158	-700.652039	325.258789	1086.122192	-630.618164	-158.160934	1056.343018	-591.343933	313.959991	846.312866	-514.015991	-121.719780	816.702209	-597.868652	84.891846	951.071533	378.941010	37.400970	931.586914	475.061829	203.438980
-635.559204	171.847244	849.511047	-604.605042	-18.441931	858.266907	-691.515808	181.540924	476.379120	-642.711670	-43.659752	465.693481	-686.998474	181.677216	80.206841	-657.287903	-38.680374	61.831596	-667.563232	255.734421	1323.684448	-608.773865	-99.528702	1301.840088	-595.559265	85.238571	1309.732544	-625.564453	92.067741	1581.147705	-700.206848	324.870239	1085.947632	-630.154419	-158.128494	1056.275024	-590.099243	313.057770	846.491272	-512.431885	-120.984192	817.286560	-597.883606	84.784775	951.058411	378.343262	37.385090	931.579285	474.915070	203.103699
-635.481018	171.799881	849.509949	-604.636719	-18.505373	858.288818	-691.566284	181.594528	476.385925	-642.675964	-43.695499	465.724823	-687.082458	181.634003	80.198540	-657.263611	-38.695274	61.933811	-667.607971	255.646057	1323.677490	-609.008118	-99.645462	1301.884766	-595.770752	85.111534	1309.795898	-624.869385	92.007721	1581.110840	-699.763062	324.573517	1085.799683	-629.731506	-158.083557	1056.280029	-588.962646	312.170410	846.670227	-510.987793	-120.347168	817.852783	-597.912292	84.719780	951.081543	377.693390	37.691746	931.624634	474.436096	203.381073
-635.382690	171.741470	849.554504	-604.674988	-18.509729	858.298584	-692.116821	181.799881	476.492493	-642.604553	-43.682793	465.758972	-687.403687	181.562897	80.250191	-657.256775	-38.692974	61.958000	-667.661987	255.555527	1323.718506	-609.226929	-99.735802	1301.965088	-595.965271	84.947784	1309.893188	-624.172241	91.958061	1581.092285	-699.353577	324.287048	1085.711548	-629.311951	-158.073608	1056.279419	-587.920593	311.362885	846.874817	-509.567169	-119.718315	818.421326	-597.939636	84.648499	951.125000	377.171783	37.485435	931.654114	474.380676	202.686401
-635.472534	171.859848	849.606262	-605.144226	-18.358625	858.182312	-692.365173	181.919785	476.618469	-642.694031	-43.776241	465.771057	-687.574219	181.520706	80.310753	-657.280823	-38.678524	62.024540	-667.705566	255.460144	1323.776978	-609.438660	-99.829071	1302.019287	-596.167114	84.820648	1309.974243	-623.454895	91.947929	1581.081299	-698.953491	324.018005	1085.680298	-628.901184	-158.134201	1056.267212	-586.896118	310.445587	847.107422	-508.235168	-119.168938	819.026306	-598.191406	84.659325	951.096619	376.685516	37.408127	931.669189	474.081726	202.352753
-635.450073	171.911423	849.648621	-605.299316	-18.321930	858.145325	-691.595886	181.746124	476.563751	-642.659363	-43.800037	465.752594	-687.192505	181.633377	80.298073	-657.328003	-38.640186	61.964172	-667.756226	255.365341	1323.823730	-609.663696	-99.941734	1302.121094	-596.319458	84.687080	1310.061768	-622.709473	91.976784	1581.028809	-698.430908	323.577057	1085.402588	-628.505859	-158.169571	1056.246094	-585.995789	309.737122	847.347229	-507.017670	-118.675560	819.512512	-598.288208	84.637375	951.111572	376.150757	37.270828	931.659790	473.705902	202.091904
-635.412231	171.861023	849.646362	-605.358643	-18.397041	858.139709	-691.514282	181.730820	476.568481	-642.607300	-43.838921	465.707214	-687.171814	181.657486	80.327377	-657.303162	-38.652683	61.930599	-667.816345	255.265289	1323.867920	-609.844604	-100.032135	1302.187500	-596.402588	84.542717	1310.110107	-621.894165	91.972137	1580.990601	-698.133728	323.485138	1085.549072	-628.128418	-158.176163	1056.168213	-585.149170	308.956726	847.550964	-505.774902	-118.290962	820.043823	-598.351257	84.552956	951.121216	375.601990	37.164173	931.557251	473.203033	201.894775
-635.362183	171.832001	849.633728	-605.363708	-18.492746	858.116882	-692.114502	181.859177	476.692108	-642.487183	-43.873402	465.678619	-687.520386	181.580444	80.352356	-657.308716	-38.652752	61.878292	-667.834900	255.165787	1323.925171	-610.015686	-100.106903	1302.233032	-596.561096	84.402542	1310.152954	-621.096680	92.006317	1580.935059	-697.660278	323.073822	1085.265015	-627.773926	-158.225189	1056.151001	-584.360168	308.270752	847.778137	-504.744202	-118.008667	820.471375	-598.370361	84.470200	951.114624	375.141022	36.958263	931.549805	472.739624	201.734360
-635.363586	171.703751	849.624817	-605.370972	-18.590302	858.124390	-692.248535	181.890152	476.692780	-642.359375	-43.930050	465.647949	-687.565613	181.575180	80.355835	-657.290039	-38.677441	61.879452	-667.863220	255.033844	1323.962036	-610.232910	-100.218956	1302.280518	-596.709412	84.265343	1310.154419	-620.275757	92.022560	1580.874878	-697.300842	322.821320	1085.230103	-627.459412	-158.319748	1056.165649	-583.666016	307.548309	847.964111	-503.922882	-117.900978	820.757690	-598.395264	84.363228	951.118042	374.834900	36.735249	931.570007	472.341125	201.555466
-635.362183	171.544113	849.611267	-605.358398	-18.721415	858.164734	-692.205261	181.842285	476.708466	-642.269470	-43.964787	465.687805	-687.520508	181.575897	80.329056	-657.256958	-38.685925	61.895519	-667.870422	254.962997	1324.025391	-610.420654	-100.293266	1302.312256	-596.827637	84.138893	1310.203247	-619.400208	92.067322	1580.829346	-696.975281	322.553986	1085.245117	-627.167786	-158.448425	1056.224854	-583.018982	306.906830	848.140686	-502.988464	-117.683662	821.222046	-598.392578	84.247086	951.130066	374.381683	36.592247	931.588257	471.761078	201.445480
-635.347351	171.431595	849.635010	-605.334045	-18.818308	858.205688	-691.422302	181.536667	476.586395	-642.224243	-44.011192	465.720673	-687.119324	181.660126	80.318497	-657.253845	-38.707924	61.935074	-667.882202	254.838898	1324.090210	-610.603638	-100.375526	1302.356567	-596.981812	84.040260	1310.246094	-618.534790	92.137413	1580.794189	-696.749268	322.316986	1085.249268	-626.921021	-158.517792	1056.273193	-582.402039	306.177490	848.299011	-502.262573	-117.680214	821.547119	-598.384644	84.151199	951.164368	373.826263	36.409279	931.575378	471.037170	201.371597
-635.322266	171.369263	849.666565	-605.303894	-18.877516	858.237915	-691.413147	181.465042	476.584930	-642.140503	-44.041218	465.749786	-687.112976	181.641144	80.359604	-657.229309	-38.725819	61.966034	-667.874146	254.747238	1324.141113	-610.798706	-100.454460	1302.399536	-597.095947	83.921341	1310.281006	-617.611206	92.227448	1580.726807	-696.548462	322.114349	1085.230469	-626.724792	-158.614822	1056.308960	-581.956848	305.692139	848.488953	-501.536591	-117.650635	821.911011	-598.373230	84.089050	951.200012	373.375793	36.160900	931.610718	470.379700	201.254623
-635.337158	171.326248	849.675171	-605.272217	-18.989189	858.265930	-692.213684	181.599945	476.764343	-642.132080	-44.066166	465.764435	-687.462097	181.490509	80.373756	-657.242676	-38.756569	61.961220	-667.884949	254.684479	1324.175537	-610.935364	-100.525192	1302.454346	-597.205811	83.829491	1310.297729	-616.692871	92.318405	1580.649658	-696.450256	322.017792	1085.321289	-626.551941	-158.719162	1056.327026	-581.484619	305.135925	848.593262	-501.025146	-117.791267	822.141418	-598.382019	84.021599	951.221436	373.107300	35.879810	931.657776	469.802307	201.235291
-635.335022	171.218124	849.658386	-605.233643	-19.098774	858.307556	-692.220093	181.567474	476.722290	-642.125061	-44.093868	465.761963	-687.426270	181.517670	80.409821	-657.207153	-38.791828	61.924507	-667.879211	254.613220	1324.183838	-611.056274	-100.585716	1302.487427	-597.300354	83.768951	1310.297607	-615.745239	92.474777	1580.530884	-696.284180	321.725159	1085.181519	-626.406311	-158.877716	1056.348145	-581.087158	304.660339	848.709412	-500.617249	-117.940132	822.304443	-598.381653	83.943680	951.235840	372.755157	35.748951	931.555298	468.949249	201.291473
-635.356445	171.176285	849.653748	-605.218506	-19.166241	858.310120	-692.477905	181.586304	476.753571	-642.140381	-44.150726	465.744476	-687.520447	181.481216	80.399178	-657.223999	-38.779423	61.896427	-667.883118	254.563705	1324.154297	-611.181274	-100.656052	1302.496094	-597.374207	83.696251	1310.289673	-614.730347	92.611626	1580.456909	-696.203308	321.525543	1085.097778	-626.299744	-159.010208	1056.356323	-580.814819	304.259979	848.757996	-500.269501	-118.152588	822.416138	-598.395203	83.894287	951.236694	372.456512	35.546841	931.515747	468.244293	201.355972
-635.389709	171.116013	849.641174	-605.246155	-19.233084	858.299805	-692.255981	181.481384	476.702728	-642.190369	-44.214211	465.746277	-687.365784	181.490799	80.376923	-657.240662	-38.816807	61.861732	-667.886902	254.501389	1324.101685	-611.267944	-100.715118	1302.478394	-597.432495	83.613136	1310.275269	-613.690430	92.757935	1580.345459	-696.185547	321.360840	1085.051758	-626.244202	-159.188492	1056.389038	-580.610657	303.858185	848.780945	-500.031738	-118.464081	822.496948	-598.421936	83.832802	951.224243	372.136810	35.299950	931.499451	467.376587	201.420380
-635.458008	171.018005	849.622620	-605.273438	-19.327349	858.304443	-692.313477	181.361923	476.667175	-642.257690	-44.276825	465.780334	-687.344727	181.475510	80.358635	-657.224121	-38.828793	61.849915	-667.909241	254.432343	1324.038330	-611.334595	-100.775894	1302.449219	-597.501892	83.542236	1310.259766	-612.695435	92.939041	1580.216309	-696.206177	321.218170	1084.957153	-626.234985	-159.335480	1056.420288	-580.475037	303.457947	848.768677	-499.907684	-118.853134	822.555115	-598.454224	83.755615	951.212280	371.751862	34.919514	931.573120	466.493622	201.426270
-635.520874	170.906754	849.605408	-605.327332	-19.395018	858.302307	-692.402283	181.281113	476.682617	-642.324219	-44.336666	465.786621	-687.366333	181.416901	80.384247	-657.255005	-38.848740	61.880527	-667.963318	254.363068	1323.946167	-611.396912	-100.787422	1302.412109	-597.559570	83.463608	1310.229248	-611.686951	93.091049	1580.136719	-696.311951	321.193115	1084.973389	-626.261780	-159.544678	1056.457153	-580.416931	303.120453	848.716248	-499.860992	-119.262291	822.570862	-598.485474	83.680679	951.195313	371.347992	34.633480	931.582825	465.501007	201.537720
-635.611755	170.839722	849.601990	-605.356018	-19.486004	858.287598	-692.482544	181.156448	476.659790	-642.386353	-44.419491	465.808441	-687.374268	181.406570	80.396645	-657.285706	-38.883949	61.890297	-667.988464	254.292343	1323.842041	-611.417053	-100.822441	1302.359619	-597.618713	83.399261	1310.146729	-610.666687	93.247498	1580.029419	-696.402405	321.088684	1084.897827	-626.358948	-159.808609	1056.516602	-580.439453	302.858398	848.640076	-499.965881	-119.829254	822.574219	-598.533203	83.603851	951.183289	370.970642	34.320778	931.588135	464.507813	201.623367
-635.704163	170.783447	849.584656	-605.441589	-19.548491	858.269104	-692.504333	181.071121	476.617157	-642.492859	-44.519123	465.825226	-687.346375	181.422806	80.375793	-657.348083	-38.897957	61.914272	-668.023682	254.235306	1323.714233	-611.384216	-100.862610	1302.317749	-597.747253	83.404144	1310.054199	-609.669067	93.410149	1579.906006	-696.541199	320.991608	1084.778320	-626.501709	-160.096848	1056.554688	-580.525513	302.695984	848.546570	-500.199036	-120.449989	822.491577	-598.601196	83.547485	951.160400	370.632446	33.956207	931.580078	463.507782	201.724075
-635.777832	170.743073	849.557861	-605.524109	-19.614786	858.224609	-692.566406	181.038132	476.616058	-642.554688	-44.575104	465.798126	-687.344543	181.419861	80.362000	-657.332947	-38.953037	61.897076	-668.079224	254.188248	1323.582031	-611.344727	-100.888184	1302.265625	-597.786804	83.371811	1309.947632	-608.667725	93.574936	1579.800049	-696.691040	320.886871	1084.656006	-626.674377	-160.417542	1056.584839	-580.673157	302.582703	848.462952	-500.537354	-121.147995	822.375366	-598.673157	83.483994	951.124207	370.297699	33.651039	931.570557	462.498077	201.881805
-635.888367	170.734375	849.547119	-605.636475	-19.671562	858.193604	-692.588806	180.997940	476.588623	-642.615112	-44.623116	465.773956	-687.328247	181.433899	80.331261	-657.367981	-38.970394	61.862259	-668.155945	254.143768	1323.448364	-611.266907	-100.918549	1302.212524	-597.698181	83.312927	1309.812012	-607.671814	93.796638	1579.645996	-696.906616	320.782532	1084.548828	-626.918640	-160.743393	1056.596558	-580.905334	302.503693	848.342529	-500.978363	-121.922729	822.182068	-598.770813	83.440765	951.101074	369.957336	33.347500	931.583496	461.377869	201.960190
-636.016357	170.655777	849.525391	-605.772278	-19.729059	858.137085	-691.943420	180.718948	476.493378	-642.702332	-44.675632	465.733612	-686.929016	181.534042	80.345070	-657.387451	-38.943344	61.830185	-668.193665	254.130890	1323.287964	-611.159729	-100.921860	1302.130737	-597.681213	83.300583	1309.712891	-606.678223	93.957993	1579.528442	-697.133972	320.680389	1084.419800	-627.163391	-161.091110	1056.599365	-581.215515	302.490143	848.192322	-501.632843	-122.741371	821.923157	-598.868958	83.360008	951.055298	369.716034	33.004490	931.656860	460.390717	202.133484
-636.181152	170.490921	849.492249	-605.900574	-19.780981	858.107849	-692.001526	180.607956	476.494965	-642.774353	-44.684578	465.725464	-686.901489	181.524246	80.344147	-657.399780	-38.933041	61.833313	-668.236511	254.075302	1323.119385	-611.014465	-100.934792	1302.025146	-597.622498	83.348839	1309.619507	-605.736389	94.140869	1579.459839	-697.361267	320.559814	1084.230225	-627.444824	-161.464645	1056.616577	-581.617432	302.527618	848.002197	-502.144684	-123.514198	821.747437	-598.961548	83.270493	951.010376	369.461243	32.667114	931.771606	459.364624	202.197662
-636.360291	170.326859	849.460815	-606.055786	-19.841511	858.102417	-692.041809	180.496597	476.490265	-642.810730	-44.723156	465.734192	-686.904907	181.456757	80.344429	-657.427673	-38.912422	61.848541	-668.274109	254.066116	1322.935913	-610.824707	-100.938301	1301.888794	-597.531799	83.366005	1309.505493	-604.819153	94.311508	1579.377563	-697.653625	320.470947	1084.103149	-627.726990	-161.856949	1056.630371	-582.074524	302.651978	847.821045	-502.902527	-124.431343	821.463684	-599.063354	83.188210	950.974609	369.199615	32.318272	931.885803	458.321289	202.354507
-636.558960	170.199280	849.415405	-606.219666	-19.918329	858.093323	-692.135620	180.449783	476.490021	-642.881226	-44.765011	465.757050	-686.901672	181.443069	80.368622	-657.420105	-38.888535	61.877590	-668.251221	254.085327	1322.722046	-610.586914	-100.917099	1301.784546	-597.432983	83.386749	1309.355347	-603.851135	94.468407	1579.327637	-698.021973	320.380066	1083.945557	-628.055603	-162.336472	1056.656982	-582.587463	302.791840	847.608826	-503.785065	-125.447929	821.097107	-599.187195	83.119171	950.931580	368.983765	32.031105	932.018311	457.277100	202.556854
-636.716187	170.086243	849.385925	-606.332214	-20.006977	858.076111	-692.187378	180.386337	476.449219	-642.899170	-44.828976	465.773071	-686.887756	181.419556	80.352798	-657.440857	-38.893787	61.911213	-668.204346	254.066284	1322.533447	-610.288330	-100.899887	1301.675049	-597.421326	83.482971	1309.173340	-602.968018	94.670944	1579.203735	-698.455444	320.357880	1083.811279	-628.413086	-162.808624	1056.735107	-583.272583	303.060333	847.338257	-504.750824	-126.504051	820.774292	-599.292725	83.035172	950.900085	368.865509	31.753099	932.091187	456.260010	202.761200
-636.905884	169.992081	849.342590	-606.478088	-20.084082	858.064514	-692.256958	180.376343	476.446533	-642.948730	-44.872692	465.735687	-686.912476	181.430847	80.338402	-657.557678	-38.903343	61.929897	-668.130920	254.082031	1322.377686	-609.961792	-100.857925	1301.643921	-597.326294	83.489288	1308.979126	-602.104370	94.843071	1579.108887	-698.983459	320.312531	1083.722046	-628.828003	-163.311905	1056.840820	-584.108643	303.399902	847.093201	-505.975586	-127.738518	820.338440	-599.420959	82.977409	950.861328	368.812958	31.485638	932.177063	455.308838	203.050369
-637.074402	169.907974	849.291504	-606.570557	-20.181787	858.083618	-692.310974	180.288483	476.425476	-643.014893	-44.932011	465.712219	-686.901672	181.395752	80.312172	-657.667847	-38.880943	61.886055	-668.031799	254.061493	1322.256470	-609.652222	-100.845421	1301.598267	-597.195801	83.504028	1308.830688	-601.180786	95.014542	1579.061523	-699.462036	320.313507	1083.724365	-629.299133	-163.865952	1056.984497	-585.020630	303.740540	846.849854	-507.197296	-128.930115	819.976501	-599.542175	82.931946	950.839417	368.804169	31.225061	932.217468	454.334290	203.283508
-637.245056	169.723068	849.251404	-606.647766	-20.270901	858.123718	-692.380371	180.212418	476.392578	-643.074402	-44.960537	465.669403	-686.885864	181.366745	80.310242	-657.709595	-38.893391	61.847092	-667.929626	254.048599	1322.158813	-609.328735	-100.791924	1301.555420	-597.028320	83.483109	1308.674316	-600.294067	95.193085	1578.999268	-699.948059	320.203430	1083.761963	-629.799500	-164.428284	1057.158203	-586.162598	304.300018	846.491333	-508.535309	-130.141022	819.621338	-599.636292	82.855232	950.827576	368.793396	30.890526	932.304626	453.361603	203.519806
-637.448486	169.515167	849.197510	-606.729492	-20.379652	858.180847	-692.447510	180.067093	476.396332	-643.074036	-44.994377	465.629761	-686.886292	181.323090	80.327286	-657.745239	-38.915745	61.822716	-667.809326	254.021347	1322.060669	-608.951050	-100.777786	1301.503418	-596.874451	83.532578	1308.565552	-599.485474	95.347939	1578.953247	-700.497253	320.151825	1083.956055	-630.271667	-164.930618	1057.354370	-587.374695	304.809265	846.146606	-509.958893	-131.501541	819.258789	-599.745789	82.776924	950.814819	368.790955	30.469507	932.435303	452.417938	203.684479
-637.686523	169.318619	849.171631	-606.859619	-20.491858	858.232788	-692.511658	179.991730	476.363007	-643.174500	-45.036411	465.650818	-686.878174	181.309143	80.331459	-657.781189	-38.898968	61.816936	-667.691528	254.005569	1321.944702	-608.552795	-100.718643	1301.422607	-596.690674	83.577713	1308.433716	-598.654907	95.546822	1578.929321	-700.944031	320.032440	1083.995728	-630.797424	-165.396500	1057.606689	-588.752869	305.558868	845.684814	-511.483215	-132.753311	818.898254	-599.862183	82.688667	950.806641	368.839874	30.159981	932.540039	451.436615	203.889328
-637.936646	169.201492	849.163086	-607.041870	-20.581682	858.264038	-692.683228	179.908875	476.352875	-643.217163	-45.085548	465.679749	-686.923401	181.280380	80.324509	-657.864014	-38.868328	61.863113	-667.542603	254.019867	1321.851563	-608.140930	-100.606781	1301.396851	-596.500610	83.642082	1308.362061	-597.905396	95.715034	1578.879150	-701.420837	319.899536	1084.000366	-631.409302	-165.990631	1057.887085	-590.329224	306.437317	845.207520	-513.094727	-134.197327	818.522583	-599.990417	82.627945	950.794006	368.920074	29.859289	932.627441	450.499390	204.017975
-638.175598	169.086212	849.151062	-607.220276	-20.675467	858.287659	-693.244324	179.950531	476.414825	-643.273987	-45.123573	465.676117	-687.159485	181.192169	80.324097	-657.964233	-38.824570	61.896534	-667.405518	254.036438	1321.737671	-607.676697	-100.494080	1301.377319	-596.264893	83.718239	1308.283203	-597.138062	95.859985	1578.843384	-701.901794	319.785309	1083.998535	-632.182190	-166.822311	1058.169067	-591.953247	307.329926	844.672485	-514.826965	-135.654892	818.162109	-600.115173	82.562332	950.776978	369.053955	29.504745	932.668335	449.551514	204.219650
-638.414246	168.952011	849.144836	-607.387268	-20.793097	858.313965	-692.997559	179.779297	476.306824	-643.316101	-45.195702	465.702148	-687.003540	181.199905	80.286728	-658.035278	-38.804352	61.893311	-667.242432	254.029694	1321.644775	-607.174622	-100.406479	1301.413330	-596.013855	83.761543	1308.177368	-596.402710	95.986977	1578.816040	-702.461670	319.723602	1084.051147	-632.925232	-167.472168	1058.478149	-593.732117	308.349762	844.105103	-516.666870	-137.277527	817.797668	-600.238647	82.474251	950.765259	369.325226	29.266575	932.626831	448.711487	204.407623
-638.638550	168.843842	849.129822	-607.550293	-20.901438	858.315002	-692.676025	179.557510	476.231171	-643.303406	-45.266090	465.697266	-686.841675	181.228271	80.244324	-658.057434	-38.820354	61.859749	-667.045471	254.010071	1321.554810	-606.647156	-100.297112	1301.484741	-595.729187	83.790085	1308.062500	-595.715759	96.088318	1578.778564	-702.994080	319.727478	1084.154297	-633.627808	-168.122803	1058.902832	-595.655396	309.448578	843.539429	-518.681702	-139.068314	817.429016	-600.346497	82.394493	950.735718	369.355591	28.968229	932.653137	447.736786	204.510880
-638.868408	168.735153	849.111145	-607.716797	-20.993290	858.280334	-693.077393	179.520493	476.293915	-643.122192	-45.236286	465.611725	-686.946960	181.156998	80.255913	-657.997864	-38.894615	61.800598	-666.804199	253.969879	1321.489014	-606.173706	-100.200241	1301.525513	-595.401917	83.812737	1307.990112	-595.036438	96.194176	1578.767578	-703.459167	319.572998	1084.114380	-634.301636	-168.593094	1059.316284	-597.781006	310.680084	842.939087	-520.822266	-140.940857	816.981995	-600.448669	82.308990	950.685181	369.370209	28.638142	932.652039	446.798584	204.669601
-639.132446	168.581787	849.091858	-607.867126	-21.124859	858.277588	-693.417725	179.443192	476.335297	-643.019531	-45.289036	465.572449	-687.091736	181.113480	80.250336	-657.955200	-38.934502	61.746078	-666.524292	253.969864	1321.396240	-605.665039	-100.123474	1301.593018	-595.062195	83.817657	1307.882690	-594.371948	96.295731	1578.770508	-704.100098	319.604523	1084.264771	-634.937073	-168.963837	1059.738892	-600.104858	311.902496	842.352722	-523.075256	-142.958527	816.533691	-600.559326	82.204308	950.648071	369.425903	28.295244	932.640198	445.877991	204.752502
-639.395386	168.471252	849.070068	-608.040344	-21.224546	858.259033	-693.167358	179.254257	476.275726	-642.921387	-45.250778	465.528290	-686.875977	181.154175	80.258591	-657.906006	-38.988625	61.711781	-666.210876	253.951172	1321.312622	-605.205017	-100.103409	1301.696533	-594.685486	83.846962	1307.800781	-593.726196	96.360588	1578.785889	-704.681213	319.706818	1084.442871	-635.649719	-169.345016	1060.250122	-602.374329	313.229950	841.811096	-525.626099	-145.214172	815.951050	-600.642761	82.132706	950.593018	369.468384	28.054581	932.618469	444.997528	204.998138
-639.677856	168.316010	849.059204	-608.216614	-21.348198	858.286316	-693.332458	179.185501	476.286591	-642.833374	-45.243389	465.538269	-686.896057	181.154007	80.243950	-657.866638	-39.023708	61.714153	-665.816711	253.971558	1321.179565	-604.765320	-100.063339	1301.802612	-594.310669	83.869911	1307.698364	-593.074036	96.450729	1578.811768	-705.381104	319.875885	1084.612793	-636.329895	-169.718491	1060.653198	-604.745544	314.606781	841.224854	-528.000916	-147.418259	815.444885	-600.746582	82.046280	950.566589	369.552216	27.802492	932.605408	444.184906	205.132721
-639.925659	168.244629	849.074280	-608.376282	-21.420412	858.297180	-693.598206	179.055496	476.282684	-643.654602	-45.512871	465.606964	-686.972717	181.138031	80.191742	-658.178772	-38.915199	61.807549	-665.364624	253.998581	1321.054565	-604.328003	-100.053391	1301.895386	-593.941284	83.943962	1307.606079	-592.529541	96.498123	1578.837769	-706.209290	320.343109	1085.064819	-636.989441	-170.205231	1061.097412	-607.255554	316.091705	840.796753	-530.356323	-149.648727	815.034180	-600.815491	82.003769	950.544617	369.624573	27.628893	932.565002	443.289520	205.324875
-640.217529	168.116043	849.071899	-608.568665	-21.505783	858.306763	-693.822327	178.991028	476.248230	-644.042603	-45.693031	465.636566	-686.995239	181.120056	80.182137	-658.341675	-38.854397	61.837204	-664.933289	254.033066	1320.958984	-603.897217	-100.067886	1301.947266	-593.539490	83.984543	1307.535522	-591.992188	96.544167	1578.870117	-707.012329	320.708710	1085.259277	-637.724365	-170.716980	1061.590088	-609.937561	317.562103	840.138000	-533.154724	-152.229843	814.513611	-600.912842	81.939384	950.509399	369.722870	27.453384	932.519043	442.484039	205.599533
-640.478638	168.032013	849.103271	-608.741760	-21.567535	858.334534	-694.044617	178.873474	476.249969	-644.119507	-45.738087	465.635315	-687.040222	181.076431	80.174812	-658.393250	-38.834766	61.814861	-664.429138	254.074585	1320.893433	-603.430481	-100.058189	1301.991699	-593.078186	84.011360	1307.466309	-591.474976	96.595268	1578.902344	-707.843140	321.118134	1085.494507	-638.415222	-171.251755	1061.989014	-612.652344	319.107605	839.693298	-535.896057	-154.779419	813.962708	-601.002747	81.896233	950.505371	369.837311	27.224340	932.499695	441.657745	205.856400
-640.732422	167.909348	849.122620	-608.881409	-21.704603	858.349854	-694.153809	178.755737	476.278778	-644.195313	-45.767113	465.616791	-687.044922	181.043976	80.191658	-658.485474	-38.766838	61.790813	-663.880371	254.131500	1320.800049	-602.963867	-100.054192	1302.025269	-592.602722	83.991409	1307.429199	-590.973877	96.652245	1578.955078	-708.670105	321.562134	1085.806396	-639.158875	-171.896622	1062.398560	-615.386658	320.744904	839.402710	-538.655640	-157.338089	813.493103	-601.060791	81.799355	950.485840	369.950684	27.013441	932.510864	440.851013	206.080551
-640.993408	167.730225	849.107422	-609.029114	-21.838531	858.373596	-694.304932	178.600510	476.242401	-644.467346	-45.864601	465.608215	-687.106079	180.977722	80.164551	-658.671204	-38.698597	61.765919	-663.369751	254.196259	1320.711670	-602.472168	-100.025803	1302.054443	-592.116455	83.993591	1307.347534	-590.510620	96.685600	1579.006348	-709.571472	322.105042	1086.065430	-639.909973	-172.586014	1062.756714	-618.234985	322.249878	838.908020	-541.468750	-159.991608	812.985901	-601.124512	81.700729	950.450256	370.112000	26.879431	932.536255	440.094238	206.357666
-641.256836	167.606216	849.088196	-609.202454	-21.913662	858.355957	-694.453613	178.442749	476.218079	-644.467773	-45.868496	465.561188	-687.215393	180.897705	80.128784	-658.705933	-38.691521	61.774284	-662.789978	254.243744	1320.583496	-601.931885	-100.014893	1302.016602	-591.575073	84.048332	1307.228027	-590.069336	96.656273	1579.066895	-710.481812	322.703217	1086.379517	-640.697815	-173.382111	1063.186157	-621.200378	323.800476	838.483032	-544.465515	-162.619598	812.483887	-601.191650	81.639175	950.390869	370.277130	26.748617	932.561951	439.363647	206.590515
-641.544495	167.443375	849.014465	-609.378845	-22.039948	858.360168	-694.607788	178.366333	476.175415	-644.521912	-45.863304	465.554535	-687.256348	180.837860	80.090561	-658.804871	-38.635025	61.800838	-662.258606	254.313095	1320.503418	-601.353394	-99.975716	1301.917969	-591.048706	84.119919	1307.104736	-589.659302	96.693253	1579.093750	-711.416443	323.325195	1086.679688	-641.554993	-174.237686	1063.617310	-624.126343	325.404602	838.106079	-547.322571	-165.233215	812.071472	-601.252686	81.576714	950.305908	370.498871	26.677130	932.576416	438.619446	206.807480
-641.802246	167.296524	848.945435	-609.552673	-22.160118	858.357483	-694.707397	178.208084	476.124725	-644.463806	-45.862930	465.542114	-687.293701	180.804718	80.032402	-658.829041	-38.617554	61.830536	-661.647461	254.371628	1320.377930	-600.753906	-99.934853	1301.817871	-590.527710	84.199379	1306.930054	-589.294556	96.735359	1579.082031	-712.355103	323.867188	1086.975708	-642.391785	-175.201523	1064.009277	-627.068481	326.977417	837.788147	-550.256470	-167.872131	811.721008	-601.308960	81.513870	950.223450	370.769073	26.614134	932.635254	437.916565	207.109085
-642.103882	167.104889	848.887817	-609.730286	-22.282436	858.324524	-694.838257	178.076385	476.133057	-644.540588	-45.886658	465.518524	-687.358154	180.758881	80.025665	-658.992432	-38.528347	61.847977	-661.092957	254.468506	1320.283569	-600.151978	-99.888878	1301.718384	-589.918579	84.269119	1306.757446	-588.883728	96.784958	1579.111450	-713.335144	324.602234	1087.317261	-643.272095	-176.214523	1064.395142	-630.073120	328.549500	837.562012	-553.071899	-170.577301	811.378052	-601.362976	81.417801	950.125488	370.686829	26.385887	932.832520	437.129944	207.486176
-641.849304	167.542847	848.968140	-609.771118	-22.146717	858.272339	-694.752747	177.901932	476.203308	-644.483337	-45.859055	465.436676	-687.254761	180.718246	80.008919	-659.059814	-38.486832	61.840725	-660.546326	254.561172	1320.244995	-599.499207	-99.842506	1301.552856	-589.345886	84.319954	1306.605469	-588.520264	96.745575	1579.153564	-714.350647	325.185303	1087.674561	-644.098877	-177.253632	1064.823730	-633.057007	330.041534	837.330994	-555.841309	-173.222763	811.112061	-601.155334	81.600861	950.123535	370.776031	26.315413	932.989136	436.426483	207.682983
-642.006470	167.457123	848.955933	-609.871521	-22.230659	858.247070	-694.766785	177.751526	476.217590	-644.483582	-45.875702	465.356628	-687.222656	180.637024	80.010330	-659.168457	-38.421059	61.800919	-659.933594	254.625046	1320.185669	-598.845764	-99.821320	1301.374023	-588.733704	84.368401	1306.448730	-588.144409	96.816399	1579.142334	-715.358643	325.760071	1088.088257	-644.964050	-178.295517	1065.161133	-635.953247	331.485413	837.234985	-558.597778	-175.996582	810.811096	-601.153503	81.537254	950.069336	370.876312	26.238115	933.146729	435.804993	207.788849
-642.209106	167.418793	848.938293	-610.022888	-22.302656	858.198792	-694.874512	177.585953	476.250824	-644.486572	-45.853580	465.292755	-687.221191	180.569016	79.987495	-659.247864	-38.342159	61.746609	-659.372253	254.731094	1320.136475	-598.152771	-99.774048	1301.226807	-588.111572	84.452736	1306.302124	-587.769775	96.834473	1579.150146	-716.371704	326.400421	1088.516602	-645.828003	-179.269409	1065.595459	-638.841492	332.926270	837.152466	-561.255432	-178.586716	810.653992	-601.172119	81.496429	949.994202	371.010773	26.175442	933.312378	435.262268	207.973373
-642.431213	167.292740	848.903137	-610.143372	-22.409946	858.194153	-694.867493	177.439133	476.229279	-644.469421	-45.819496	465.273468	-687.213501	180.535156	79.974159	-659.288147	-38.293159	61.730385	-658.785461	254.819916	1320.071167	-597.447998	-99.713036	1301.031982	-587.497559	84.512924	1306.145752	-587.379517	96.847954	1579.130371	-717.377441	326.983002	1088.886230	-646.686707	-180.335602	1066.001587	-641.703796	334.265778	837.048462	-563.909790	-181.175949	810.550354	-601.201294	81.431641	949.932617	371.159332	26.226856	933.468933	434.699280	208.261490
-642.716187	167.052063	848.857300	-610.269958	-22.553406	858.201111	-694.870728	177.368027	476.156097	-644.488953	-45.799965	465.277252	-687.147339	180.537155	79.938332	-659.383484	-38.207027	61.752411	-658.197937	254.902206	1320.055542	-596.706299	-99.644066	1300.907471	-586.852356	84.597107	1305.992798	-586.982666	96.816200	1579.151367	-718.434204	327.573090	1089.305542	-647.594238	-181.313690	1066.457031	-644.471924	335.535370	836.988281	-566.563416	-183.695145	810.456665	-601.257813	81.315262	949.867126	371.301147	26.328283	933.655334	434.135498	208.796158
-642.997925	166.780197	848.825073	-610.401367	-22.675299	858.232788	-694.921753	177.307037	476.080109	-644.536804	-45.783169	465.332703	-687.183167	180.522079	79.894653	-659.427979	-38.159103	61.807034	-657.606323	254.983185	1320.002441	-596.013489	-99.607750	1300.787109	-586.232422	84.700104	1305.872437	-586.625244	96.864059	1579.106567	-719.376099	328.041565	1089.675293	-648.416077	-182.375519	1066.956787	-647.179871	336.744629	836.953369	-569.078979	-186.144791	810.492676	-601.315430	81.201370	949.819824	371.485443	26.401819	933.895569	433.648468	209.059250
-643.295715	166.513931	848.790405	-610.542175	-22.796965	858.247009	-695.276245	177.278015	476.103149	-644.633301	-45.827076	465.354828	-687.336182	180.419754	79.857513	-659.488770	-38.134510	61.879501	-657.004150	255.066071	1319.957031	-595.279236	-99.571648	1300.662354	-585.608887	84.789581	1305.755859	-586.238953	96.900528	1579.111084	-720.390747	328.520630	1090.129639	-649.326721	-183.302994	1067.470093	-649.846558	337.871704	836.977356	-571.598022	-188.483337	810.528137	-601.383484	81.084106	949.762268	371.618317	26.385839	934.154907	433.189240	209.176376
-643.561890	166.246567	848.772034	-610.636414	-22.949022	858.271362	-695.606384	177.257797	476.122070	-644.785645	-45.870609	465.362396	-687.471924	180.400467	79.888138	-659.512268	-38.109131	61.890453	-656.452881	255.173737	1319.973511	-594.564209	-99.513107	1300.563232	-584.957458	84.848480	1305.668579	-585.844360	96.917274	1579.117432	-721.324646	328.828064	1090.528076	-650.182556	-184.250198	1067.941528	-652.447754	338.884827	837.026428	-574.022034	-190.733093	810.589600	-601.422180	80.947365	949.720642	371.755951	26.511850	934.407715	432.644318	209.721985
-643.819336	166.006805	848.757080	-610.762939	-23.076153	858.276733	-696.876709	177.393677	476.293213	-644.939087	-45.915154	465.336731	-688.133362	180.212036	79.934441	-659.575928	-38.099613	61.870171	-655.881042	255.270813	1319.991821	-593.851624	-99.491661	1300.445679	-584.315491	84.891708	1305.553101	-585.387268	97.032990	1579.112549	-722.206421	329.187897	1090.961182	-651.006531	-185.103943	1068.448364	-654.949768	339.790192	837.059082	-576.354553	-192.858063	810.737915	-601.470154	80.820526	949.671753	371.927704	26.626945	934.631470	432.110809	210.193451
-644.023987	165.830627	848.726501	-610.835938	-23.214975	858.283447	-696.878540	177.273285	476.267334	-645.127808	-45.964138	465.306335	-688.107544	180.231262	79.954559	-659.654724	-38.058075	61.830116	-655.294678	255.313843	1319.997681	-593.149719	-99.501884	1300.364380	-583.687744	84.898468	1305.422607	-584.936096	97.053871	1579.092407	-723.063660	329.401367	1091.342407	-651.837524	-185.918579	1068.904541	-657.261414	340.731415	837.119568	-578.583923	-194.798843	810.824097	-601.459167	80.725784	949.613342	372.152954	26.748995	934.834106	431.633301	210.583832
-644.270508	165.671249	848.693176	-610.964600	-23.318129	858.285950	-696.769043	177.170212	476.259338	-645.259705	-46.013000	465.295624	-688.022278	180.284653	79.938904	-659.699768	-38.036926	61.783432	-654.681030	255.428680	1319.956177	-592.438782	-99.486412	1300.315186	-583.110657	84.980965	1305.358521	-584.537842	97.057594	1579.083984	-723.777161	329.560272	1091.729004	-652.621948	-186.589462	1069.392944	-659.544006	341.550934	837.145813	-580.719727	-196.667725	810.995789	-601.478271	80.658783	949.545898	372.409576	26.860445	935.007568	431.133270	211.031525
-644.485718	165.505737	848.683411	-611.048706	-23.431850	858.306885	-696.544983	177.050751	476.170868	-645.816040	-46.164890	465.361359	-687.902527	180.334091	79.912270	-659.918030	-37.917919	61.838909	-654.114868	255.513489	1319.976929	-591.776672	-99.477921	1300.234375	-582.483032	85.054016	1305.274780	-584.153992	97.051079	1579.089600	-724.515503	329.710724	1092.093506	-653.403076	-187.227280	1069.889160	-661.756836	342.231537	837.132446	-582.735474	-198.352783	811.126831	-601.460510	80.582489	949.499512	372.710602	26.894638	935.205139	430.755829	211.116714
-644.635010	165.357849	848.680847	-611.099670	-23.524542	858.339417	-696.163086	176.859604	476.071503	-646.195618	-46.229599	465.446259	-687.658325	180.408508	79.913139	-660.021973	-37.863831	61.888870	-653.568420	255.599274	1319.979614	-591.128967	-99.483147	1300.243652	-581.868835	85.068596	1305.207520	-583.718262	97.050362	1579.118652	-725.083191	329.833313	1092.426392	-654.075439	-187.719803	1070.352905	-663.804138	342.848511	837.143005	-584.585327	-199.928436	811.335815	-601.399963	80.522507	949.464294	373.009277	26.882736	935.421997	430.333496	211.267151
-644.775330	165.224014	848.688477	-611.157959	-23.612663	858.350037	-695.694397	176.723526	476.005890	-646.021240	-46.052944	465.440369	-687.417969	180.490509	79.874001	-659.901855	-37.818085	61.901241	-652.965332	255.653259	1319.965210	-590.489685	-99.486885	1300.239624	-581.248108	85.095894	1305.156860	-583.310547	97.023033	1579.143555	-725.614258	329.903473	1092.685425	-654.727051	-188.141205	1070.830444	-665.738098	343.336395	837.160950	-586.316528	-201.326233	811.563721	-601.338745	80.452965	949.424866	373.338226	26.956310	935.598816	429.881287	211.584183
-644.873535	165.114960	848.702454	-611.194275	-23.669268	858.355469	-696.954895	176.874176	476.180969	-645.973206	-45.928627	465.443024	-688.015930	180.306152	79.910164	-659.804993	-37.809277	61.933395	-652.374329	255.680389	1319.911255	-589.877197	-99.493774	1300.266724	-580.646545	85.120514	1305.083862	-582.917480	96.986824	1579.171753	-726.059753	329.901489	1092.896240	-655.341309	-188.534744	1071.234131	-667.516174	343.783508	837.127441	-587.954224	-202.581390	811.769226	-601.250610	80.402534	949.388000	373.674957	27.080355	935.716064	429.355560	212.149658
-644.940125	165.068954	848.707275	-611.220398	-23.710472	858.357056	-698.096436	177.076004	476.386841	-645.944763	-45.839806	465.462708	-688.620422	180.174881	79.973953	-659.716553	-37.817146	61.926868	-651.814026	255.712036	1319.865601	-589.290955	-99.529152	1300.217529	-580.102112	85.121964	1305.025269	-582.489197	96.913925	1579.216553	-726.388977	329.884247	1093.091309	-655.851318	-188.898239	1071.622070	-669.256470	344.151520	837.135254	-589.517456	-203.713089	811.965088	-601.168579	80.384216	949.352722	374.143066	27.069139	935.803528	428.980682	212.444550
-645.010925	164.967255	848.721863	-611.222473	-23.785881	858.357117	-698.057556	176.964035	476.377594	-645.872375	-45.737232	465.467072	-688.572815	180.196121	79.950226	-659.691711	-37.788651	61.911488	-651.239258	255.767136	1319.832397	-588.707947	-99.572456	1300.206421	-579.541016	85.135521	1304.939331	-582.101074	96.883873	1579.208496	-726.624390	329.829285	1093.238281	-656.324646	-189.184662	1072.022339	-670.736389	344.341248	837.035828	-591.269104	-204.801208	812.058899	-601.070190	80.321510	949.319458	374.649200	26.939051	935.831970	428.785736	212.346252
-645.068359	164.934021	848.729248	-611.256409	-23.808823	858.341492	-697.697693	176.818649	476.339508	-645.812683	-45.657185	465.425323	-688.372375	180.264984	79.943924	-659.670593	-37.764164	61.843143	-650.670288	255.829376	1319.760132	-588.179138	-99.581001	1300.218506	-578.980225	85.082275	1304.831543	-581.735168	96.792061	1579.181885	-726.771606	329.759064	1093.359985	-656.678955	-189.406555	1072.334229	-672.203247	344.525543	836.964111	-592.613281	-205.641327	812.178711	-600.975586	80.308693	949.274048	375.154541	27.146313	935.800598	428.259674	212.971207
-645.399658	164.433609	848.719604	-611.356445	-23.993164	858.362366	-697.688293	176.731232	476.256531	-645.824341	-45.599125	465.449066	-688.340271	180.276581	79.930275	-659.700928	-37.719852	61.840824	-650.082886	255.851089	1319.713013	-587.632629	-99.639923	1300.283936	-578.440918	85.056046	1304.757202	-581.369873	96.805618	1579.188965	-726.837524	329.660645	1093.461182	-656.910889	-189.492218	1072.580566	-673.516174	344.539703	836.922485	-593.666138	-206.278549	812.316223	-601.014221	80.060448	949.219543	375.736267	27.148827	935.759460	427.920044	213.316635
-645.186890	164.808701	848.767883	-611.280640	-23.922142	858.337036	-697.670593	176.613464	476.310394	-645.765137	-45.541264	465.413544	-688.321533	180.271606	79.913612	-659.702637	-37.718338	61.849888	-649.519653	255.887772	1319.666748	-587.136230	-99.674171	1300.298950	-577.919006	85.030640	1304.667358	-580.970154	96.633057	1579.246216	-726.788025	329.505920	1093.538818	-657.129883	-189.641495	1072.866211	-674.645325	344.479980	836.821350	-594.982422	-206.886703	812.342224	-600.774719	80.226486	949.209595	376.334961	27.175135	935.696960	427.558929	213.573700
-645.490295	164.261093	848.749756	-611.370911	-24.098280	858.372253	-697.789734	176.543961	476.232635	-645.731506	-45.543896	465.444885	-688.348328	180.249405	79.911377	-659.677917	-37.695053	61.865120	-648.959717	255.878616	1319.614746	-586.634949	-99.743065	1300.336426	-577.422791	85.006653	1304.605835	-580.627563	96.540344	1579.262207	-726.634766	329.238007	1093.553467	-657.204895	-189.718185	1073.112183	-675.529297	344.299286	836.674500	-595.890381	-207.269714	812.388123	-600.804626	79.969299	949.159302	376.913025	27.148966	935.628967	427.233551	213.821671
-645.506287	164.212341	848.755615	-611.340515	-24.129229	858.355103	-697.861877	176.466080	476.253754	-645.690186	-45.497326	465.408936	-688.365601	180.243134	79.917381	-659.685059	-37.670303	61.890892	-648.352478	255.860550	1319.565552	-586.198730	-99.790268	1300.369141	-576.923157	84.984474	1304.552979	-580.259277	96.456703	1579.273193	-726.414429	328.944031	1093.565674	-657.223450	-189.712280	1073.255737	-676.279358	343.948303	836.478516	-596.675720	-207.489960	812.419739	-600.688293	79.943626	949.120605	377.549194	27.126991	935.562012	426.927551	213.945282
-645.501343	164.161194	848.771606	-611.277100	-24.178802	858.329956	-697.908813	176.395035	476.228912	-645.651184	-45.458153	465.421082	-688.380676	180.224777	79.908058	-659.697998	-37.639198	61.884071	-647.825745	255.908234	1319.462280	-585.753784	-99.841080	1300.355591	-576.428284	84.944603	1304.487671	-579.877441	96.359596	1579.314697	-726.099976	328.696655	1093.527222	-657.138916	-189.640762	1073.362427	-676.870728	343.607300	836.300720	-597.331604	-207.571243	812.363464	-600.562012	79.896416	949.088928	378.219788	27.120073	935.505005	426.632629	214.193390
-645.234863	164.499130	848.791870	-611.133240	-24.061234	858.280823	-697.880554	176.324127	476.275574	-645.546875	-45.413464	465.372375	-688.330383	180.242065	79.883720	-659.652344	-37.639553	61.854851	-647.251465	255.981476	1319.415039	-585.303162	-99.894501	1300.348267	-575.974487	84.875267	1304.408203	-579.585449	96.295219	1579.257935	-725.698303	328.341309	1093.403687	-656.967529	-189.567123	1073.393188	-677.335388	343.129700	836.086060	-597.832642	-207.514557	812.266846	-600.298157	80.069389	949.063049	378.862366	27.191816	935.528748	426.216858	214.499710
-645.164185	164.468414	848.763245	-611.015442	-24.107267	858.262878	-697.884399	176.298111	476.236481	-645.547241	-45.394062	465.342804	-688.313660	180.231491	79.872833	-659.629089	-37.644287	61.865517	-646.730103	255.999374	1319.308105	-584.868225	-99.951881	1300.272095	-575.555481	84.874855	1304.317505	-579.260193	96.205055	1579.223389	-725.214050	328.077026	1093.259399	-656.733826	-189.453156	1073.367065	-677.524841	342.506256	835.871033	-598.153381	-207.320786	812.113342	-600.145081	80.052277	949.020325	379.380524	27.211565	935.614136	425.751373	214.823624
-645.112976	164.475418	848.821838	-610.946655	-24.061689	858.216675	-697.981384	176.281570	476.243988	-645.530029	-45.364471	465.277710	-688.326294	180.205856	79.865013	-659.643860	-37.610096	61.859550	-646.172729	255.991257	1319.234009	-584.440430	-99.978188	1300.198364	-575.149048	84.851303	1304.228516	-578.904907	96.133209	1579.195313	-724.671326	327.642487	1093.091919	-656.429504	-189.312897	1073.297974	-677.495972	341.822876	835.625732	-598.262268	-206.937042	811.929260	-600.033508	80.038910	949.015503	379.824524	27.186838	935.800598	425.053192	215.415390
-645.061340	164.406586	848.891235	-610.832825	-24.061680	858.215393	-697.989197	176.189789	476.223480	-645.508606	-45.321953	465.271606	-688.312378	180.202942	79.864517	-659.619629	-37.608257	61.872898	-645.600586	255.997574	1319.157227	-584.020386	-100.003319	1300.145142	-574.729553	84.791977	1304.164795	-578.555603	95.990150	1579.208252	-724.075928	327.337799	1092.933838	-656.082092	-189.107941	1073.165161	-677.346802	341.009918	835.358337	-598.239441	-206.427689	811.697205	-599.915833	79.987419	949.041077	380.551971	27.472370	935.954346	424.395142	216.020706
-644.972351	164.389771	848.966309	-610.674988	-24.075285	858.195496	-697.997253	176.141205	476.221741	-645.465515	-45.323620	465.279053	-688.303101	180.192841	79.913330	-659.614868	-37.550262	61.901920	-645.095032	256.002960	1319.107788	-583.618591	-100.063545	1300.060791	-574.352234	84.716995	1304.108765	-578.286926	95.887779	1579.159912	-723.420776	326.945557	1092.768555	-655.636719	-188.863846	1072.980469	-677.089539	340.158691	835.126160	-598.082947	-205.799332	811.434448	-599.758057	79.940392	949.061890	381.942139	27.412073	936.097412	424.581573	215.945160
-644.989563	164.127548	849.035156	-610.558899	-24.160292	858.190552	-698.046265	176.113693	476.186584	-645.431824	-45.324997	465.270905	-688.312500	180.142090	79.900055	-659.563782	-37.569042	61.952316	-644.585327	256.000366	1319.059692	-583.206421	-100.109177	1299.956421	-574.000977	84.679665	1304.058838	-577.999268	95.768417	1579.143433	-722.748535	326.556061	1092.555786	-655.142151	-188.559784	1072.738281	-676.411804	339.117889	834.800232	-597.727295	-205.008316	811.140076	-599.667175	79.765465	949.081726	382.862976	27.369070	936.330322	424.303223	216.184937
-644.686584	164.338440	848.975830	-610.364441	-24.146832	858.159607	-697.969299	176.092545	476.181213	-645.347900	-45.324055	465.225494	-688.185974	180.120132	79.875099	-659.554138	-37.532032	61.939449	-644.075317	255.992798	1318.991455	-582.820862	-100.175156	1299.817871	-573.646790	84.616531	1303.962769	-577.694946	95.660103	1579.128540	-722.004822	326.112274	1092.301514	-654.624817	-188.269653	1072.464722	-675.765442	338.069061	834.537659	-597.194580	-204.145706	810.775940	-599.394409	79.869675	949.030334	383.371429	27.263319	936.642029	423.924255	216.341385
-644.487671	164.408768	848.928833	-610.188599	-24.206617	858.127502	-697.902344	176.033798	476.148193	-645.295410	-45.354759	465.186401	-688.067810	180.107742	79.860939	-659.521606	-37.531807	61.963413	-643.596680	255.983154	1318.936890	-582.487549	-100.215027	1299.664429	-573.302734	84.554520	1303.852539	-577.426758	95.543404	1579.111328	-721.231079	325.789154	1092.045166	-654.015503	-187.934341	1072.056519	-674.669006	336.902557	834.223511	-596.495483	-203.098480	810.419983	-599.187683	79.875526	948.985046	384.673584	27.254631	936.889160	423.844147	216.589417
-644.210327	164.502518	848.868164	-609.992126	-24.209019	858.069885	-697.881775	176.013580	476.116150	-645.197449	-45.355137	465.120361	-688.014038	180.054535	79.842522	-659.480347	-37.494686	61.956360	-643.164490	255.982956	1318.872192	-582.168335	-100.257881	1299.547363	-572.985352	84.512283	1303.765015	-577.152588	95.413322	1579.074707	-720.401978	325.304443	1091.712891	-653.405090	-187.596497	1071.731567	-673.448914	335.644501	833.918335	-595.636108	-201.945694	810.064392	-598.935791	79.908264	948.922791	385.716553	27.126471	937.172546	423.644745	216.784012
-643.909424	164.570190	848.825256	-609.769043	-24.238361	858.032532	-697.899841	175.962006	476.088776	-645.124695	-45.376556	465.099365	-688.019653	179.984924	79.830711	-659.483948	-37.454910	61.989971	-642.719666	255.983215	1318.864624	-581.838684	-100.330811	1299.422241	-572.707031	84.454285	1303.697021	-576.912598	95.272408	1579.045776	-719.592346	324.900604	1091.464478	-652.693726	-187.129883	1071.273193	-672.081360	334.346863	833.630920	-594.589905	-200.645676	809.644470	-598.682861	79.912155	948.886902	386.757874	27.041527	937.432556	423.456604	216.896698
-643.525330	164.700165	848.770203	-609.500854	-24.192924	857.980286	-698.296448	176.027466	476.150116	-645.044983	-45.360336	465.060669	-688.185303	179.864548	79.852821	-659.510681	-37.415428	62.010002	-642.316162	255.948914	1318.858154	-581.512634	-100.379219	1299.327393	-572.468811	84.410400	1303.700439	-576.671875	95.077065	1579.079834	-718.779846	324.380615	1091.196045	-651.983826	-186.668076	1070.864136	-670.609375	333.045227	833.378723	-593.430237	-199.206192	809.277039	-598.369629	79.977623	948.839355	387.900513	26.964901	937.695557	423.312195	217.001648
-643.131897	164.821655	848.724854	-609.226746	-24.196796	857.955994	-698.109375	175.932434	476.111053	-644.950317	-45.369869	465.084869	-688.082153	179.803925	79.808250	-659.479309	-37.349976	62.078999	-641.971619	255.904221	1318.850952	-581.246033	-100.462776	1299.212891	-572.230103	84.332336	1303.663818	-576.491455	94.943489	1579.031250	-717.938171	324.007935	1090.893433	-651.222595	-186.148895	1070.454468	-668.921936	331.615051	833.162476	-592.064270	-197.597458	808.877747	-598.054077	80.019920	948.811523	389.184204	26.865284	937.881165	423.264465	217.128403
-642.692017	164.970627	848.664063	-608.913696	-24.163950	857.903320	-697.903442	175.796570	476.088013	-644.843750	-45.342319	465.082947	-688.024170	179.784103	79.776245	-659.454407	-37.296776	62.099426	-641.617798	255.863708	1318.837280	-580.967590	-100.491310	1299.091064	-571.982361	84.245903	1303.658569	-576.306641	94.773285	1579.016113	-717.085266	323.533142	1090.591919	-650.409363	-185.610077	1069.964722	-667.031128	330.155304	832.926025	-590.570251	-195.936096	808.504272	-597.698608	80.086807	948.763428	390.375305	26.756575	938.066833	423.113770	217.246567
-643.176208	163.782532	848.304504	-608.895508	-24.654795	857.932312	-697.888489	175.742065	475.887817	-645.003601	-45.404545	465.164795	-688.119263	179.731491	79.783302	-659.555054	-37.203697	62.125374	-641.299072	255.822556	1318.809448	-580.726624	-100.556610	1298.971558	-571.790710	84.181259	1303.616089	-576.141541	94.603600	1579.000854	-716.222412	323.046051	1090.251221	-649.563904	-184.993103	1069.475098	-664.983215	328.650574	832.716431	-588.918823	-194.183426	808.124268	-597.793823	79.576202	948.523560	391.806274	26.729752	938.194458	422.866455	217.179291
-642.514343	164.249405	848.295837	-608.465881	-24.536507	857.856384	-697.574829	175.637085	475.894897	-645.057556	-45.444389	465.127106	-687.965271	179.803864	79.770805	-659.604980	-37.195389	62.196884	-641.012390	255.788773	1318.783447	-580.550598	-100.623123	1298.861328	-571.610840	84.078705	1303.567139	-575.990479	94.430984	1578.966675	-715.348450	322.552032	1089.930054	-648.729736	-184.379471	1068.896729	-662.773132	327.130127	832.497803	-587.084595	-192.314972	807.712585	-597.311768	79.771568	948.510254	393.114319	26.702280	938.312134	422.380554	216.805191
-642.122375	164.295181	848.266479	-608.129517	-24.554144	857.794006	-697.462708	175.517410	475.914398	-644.397705	-45.184006	465.028137	-687.902344	179.831039	79.751083	-659.449341	-37.196072	62.115891	-640.789551	255.738495	1318.758545	-580.380432	-100.672714	1298.743408	-571.476257	83.990013	1303.511719	-575.848999	94.265930	1578.936035	-714.473694	322.038879	1089.570068	-647.812256	-183.759827	1068.304321	-660.345947	325.587524	832.292664	-585.115356	-190.376862	807.334778	-596.958923	79.755608	948.470825	394.681458	26.643587	938.335449	422.362549	217.045654
-641.885620	164.018250	848.227600	-607.773682	-24.673866	857.737976	-697.795898	175.526260	475.954529	-644.124023	-45.030540	464.963593	-688.105957	179.762527	79.751404	-659.351807	-37.221035	62.073765	-640.598145	255.662079	1318.766113	-580.241272	-100.767235	1298.651489	-571.346436	83.912560	1303.508057	-575.737122	94.102959	1578.874878	-713.585449	321.584595	1089.197632	-646.906677	-183.031174	1067.734131	-657.828125	323.934937	832.117920	-582.855835	-188.285812	806.997681	-596.670105	79.573273	948.423889	396.293335	26.503286	938.339539	422.435944	217.116730
-641.368652	164.041275	848.202820	-607.335083	-24.695160	857.694946	-699.544556	175.941772	476.284851	-643.891724	-44.957581	464.928436	-689.074524	179.486664	79.797752	-659.315491	-37.205257	62.046772	-640.419617	255.602600	1318.781738	-580.114502	-100.847595	1298.590942	-571.237305	83.831963	1303.531250	-575.604614	93.880989	1578.918945	-712.586121	320.848633	1088.591431	-645.927673	-182.435745	1067.189941	-655.102905	322.318726	832.036865	-580.882324	-186.258194	806.653320	-596.233765	79.544205	948.405334	398.203125	25.933964	938.376648	423.316986	216.672119
-640.601807	164.530807	848.169800	-606.822327	-24.520168	857.615967	-700.564514	176.185257	476.585449	-643.645203	-44.846245	464.892792	-689.627808	179.359253	79.877586	-659.210693	-37.185181	62.021351	-640.276245	255.512939	1318.823120	-580.013550	-100.920944	1298.533691	-571.136047	83.759232	1303.576782	-575.468506	93.617920	1578.969360	-711.611145	320.268311	1088.229126	-644.980225	-181.656464	1066.640503	-652.275085	320.726044	831.965332	-578.297485	-183.976517	806.383484	-595.675049	79.786194	948.382507	399.838715	26.002630	938.386841	422.995728	216.868927
-640.051514	164.651871	848.157227	-606.312073	-24.483376	857.574097	-697.534912	175.191666	476.127838	-643.497498	-44.739933	464.887756	-688.102600	179.662460	79.739799	-659.187561	-37.192818	62.027927	-640.145264	255.424576	1318.854370	-579.917419	-101.008186	1298.508911	-571.035034	83.700378	1303.612671	-575.378784	93.414627	1578.995239	-710.710144	319.747070	1088.089722	-643.949524	-180.921783	1066.053101	-649.206787	319.057739	831.949890	-575.864136	-181.690216	806.101685	-595.212341	79.829170	948.378723	401.502258	25.969913	938.359558	422.723358	216.802673
-639.524048	164.809494	848.164368	-605.855164	-24.395580	857.538696	-693.342773	174.207657	475.546112	-643.287354	-44.636406	464.867981	-686.018494	180.236176	79.602562	-659.184082	-37.176659	62.079918	-640.040833	255.353302	1318.875122	-579.855103	-101.095932	1298.480713	-570.960571	83.622688	1303.643311	-575.326416	93.250183	1578.970703	-709.647095	319.045135	1087.545410	-642.925781	-180.246017	1065.523682	-646.114502	317.483215	831.948425	-573.370483	-179.380081	805.880310	-594.788513	79.905418	948.389282	403.190857	25.971708	938.340515	422.427643	216.614822
-638.972290	165.030334	848.126160	-605.436707	-24.263634	857.447144	-693.572815	174.215652	475.631287	-643.175049	-44.498238	464.854187	-686.184448	180.187164	79.608917	-659.194153	-37.157719	62.071110	-639.945068	255.276505	1318.893921	-579.786011	-101.195793	1298.420654	-570.886902	83.549324	1303.641602	-575.274658	93.037392	1578.981323	-708.610657	318.488831	1087.055542	-641.874390	-179.492340	1064.951294	-642.951477	315.888153	831.995422	-570.766113	-177.027069	805.627930	-594.353088	80.022926	948.344910	404.923401	25.956387	938.281189	422.166351	216.431366
-638.380127	165.224243	848.079529	-604.963440	-24.233437	857.408386	-693.864441	174.282852	475.724274	-643.076843	-44.403496	464.820862	-686.361511	180.118851	79.619354	-659.184631	-37.167164	62.052670	-639.903931	255.187485	1318.896606	-579.736694	-101.305466	1298.355103	-570.829651	83.480225	1303.651855	-575.242188	92.824593	1578.999268	-707.563782	317.945526	1086.685059	-640.796814	-178.750717	1064.318115	-639.577515	314.293518	832.104065	-568.157532	-174.635025	805.407776	-593.893982	80.101349	948.327026	406.731476	25.803551	938.249023	422.013275	216.237564
-637.753601	165.350067	848.057983	-604.436768	-24.187447	857.341675	-693.539673	174.252640	475.745728	-642.945374	-44.326668	464.802948	-686.210815	180.136047	79.627991	-659.170532	-37.175991	62.028732	-639.867371	255.087189	1318.915161	-579.684631	-101.391579	1298.300781	-570.780884	83.381508	1303.665649	-575.241150	92.597305	1579.007568	-706.471069	317.443115	1086.341797	-639.681030	-178.017319	1063.716797	-636.159973	312.713684	832.225281	-565.376465	-172.212082	805.271545	-593.384155	80.135262	948.307495	408.728699	25.540613	938.219177	422.094818	216.290176
-637.136597	165.395569	848.047668	-603.862122	-24.174469	857.285278	-693.321472	174.225021	475.747040	-642.828674	-44.294701	464.801178	-686.138550	180.121811	79.664284	-659.200378	-37.419926	62.180397	-639.860107	254.989731	1318.939575	-579.668457	-101.505676	1298.240234	-570.729126	83.281166	1303.704102	-575.239502	92.383148	1579.038940	-705.318054	316.848816	1085.853760	-638.501282	-177.311966	1063.088379	-632.708679	311.158844	832.385010	-562.521362	-169.758987	805.128967	-592.862976	80.121597	948.299988	410.726807	25.333191	938.258423	422.062164	216.307922
-636.565369	165.463913	848.055664	-603.359680	-24.118227	857.226685	-693.253174	174.213425	475.738617	-642.809204	-44.219921	464.796661	-686.145508	180.054153	79.659065	-659.077148	-37.298950	62.044258	-639.831421	254.864624	1318.944580	-579.622009	-101.603157	1298.194458	-570.691467	83.183235	1303.737793	-575.264221	92.169708	1579.071533	-704.094666	316.312164	1085.402466	-637.315674	-176.544373	1062.477173	-629.129089	309.612457	832.646484	-559.580994	-167.245270	805.094421	-592.404541	80.127289	948.302917	412.692566	25.145227	938.333435	421.933044	216.305481
-636.007080	165.496765	848.036255	-602.861755	-24.116554	857.182739	-693.097107	174.234238	475.747101	-642.828796	-44.226940	464.841522	-686.125427	180.044678	79.674698	-659.096375	-37.240322	62.047188	-639.875305	254.726120	1318.948975	-579.623657	-101.705223	1298.156616	-570.710693	83.076706	1303.741577	-575.284119	91.952942	1579.094238	-702.844543	315.859497	1084.982300	-636.114319	-175.775131	1061.882813	-625.553833	308.097351	832.928528	-556.524597	-164.754791	805.074646	-591.949951	80.110191	948.295776	414.658997	24.929987	938.518860	421.682343	216.118988
-635.515991	165.534622	848.033508	-602.389038	-24.062368	857.153442	-692.871216	174.289597	475.777313	-642.026794	-43.890301	464.772736	-686.096008	180.017166	79.679031	-658.823059	-37.305347	62.009941	-639.867432	254.620941	1318.963867	-579.586853	-101.771721	1298.125854	-570.689636	82.999771	1303.778687	-575.319336	91.745506	1579.115601	-701.571106	315.417664	1084.588745	-634.814819	-174.989914	1061.290161	-621.910278	306.675720	833.236206	-553.445129	-162.207611	805.096680	-591.541138	80.129326	948.303345	416.949829	24.519320	938.687317	422.336517	216.321457
-635.095642	165.515564	848.019958	-601.920166	-24.042150	857.135315	-692.627380	174.273300	475.775970	-641.745789	-43.784481	464.777161	-686.030518	180.017380	79.692551	-658.796387	-37.280399	62.009373	-639.915039	254.484222	1318.987671	-579.584473	-101.831131	1298.064819	-570.709351	82.917412	1303.764526	-575.384888	91.551971	1579.136353	-700.272278	314.966553	1084.183594	-633.555237	-174.281693	1060.720459	-618.239441	305.281036	833.559204	-550.396606	-159.672119	805.209961	-591.172791	80.124306	948.309875	418.710541	24.594479	938.928650	421.230133	215.883713
-635.312195	164.489044	847.884277	-601.584106	-24.411797	857.165283	-692.547729	174.260666	475.619476	-641.792114	-43.760387	464.852600	-686.085022	179.963364	79.700165	-658.868042	-37.235268	62.030811	-639.936218	254.389664	1319.019653	-579.582947	-101.871872	1298.023193	-570.736145	82.821556	1303.811401	-575.453186	91.340958	1579.156494	-698.896606	314.603973	1083.772949	-632.254883	-173.540359	1060.190674	-614.526306	303.889923	833.998291	-547.278992	-157.186264	805.305298	-591.107605	79.622681	948.236023	420.823334	24.409241	939.231750	420.855560	215.692490
-634.382446	165.045197	847.875061	-600.957825	-24.206392	857.063538	-692.067139	174.176193	475.708313	-641.897278	-43.823288	464.885925	-685.962402	179.993484	79.706757	-659.033325	-37.176468	62.057194	-639.971436	254.246719	1319.067627	-579.588074	-101.901245	1297.953735	-570.773254	82.719559	1303.852173	-575.525879	91.141724	1579.179932	-697.525513	314.270844	1083.434082	-630.877808	-172.819153	1059.578613	-610.780518	302.551758	834.475464	-544.003357	-154.672745	805.495728	-590.454041	79.875435	948.228760	422.862030	24.233721	939.595276	420.548218	215.426178
-633.769531	165.128006	847.879639	-600.397888	-24.148825	856.985718	-691.686462	174.169861	475.739258	-641.578796	-43.747501	464.890228	-685.877075	179.989563	79.685173	-658.975464	-37.172134	62.070980	-640.023010	254.106461	1319.112427	-579.592957	-101.984383	1297.915527	-570.806946	82.630623	1303.879272	-575.614380	90.971634	1579.164063	-696.074829	313.954956	1083.127563	-629.484924	-172.028427	1059.012451	-607.100342	301.284515	835.007507	-540.659912	-152.261688	805.723511	-589.984741	79.876343	948.232117	424.816559	23.848501	940.129150	420.193390	215.186737
-633.227966	165.136261	847.863708	-599.852600	-24.144821	856.957458	-691.376526	174.246033	475.769562	-641.197571	-43.617256	464.888947	-685.851624	179.965820	79.711304	-658.936401	-37.118656	62.065125	-640.050781	253.972595	1319.183105	-579.605408	-102.018456	1297.890869	-570.881653	82.551308	1303.924438	-575.700195	90.783966	1579.191650	-694.637573	313.626984	1082.834717	-628.089050	-171.334473	1058.537964	-603.363770	300.033478	835.567078	-537.402588	-149.813431	806.026245	-589.538269	79.860870	948.239563	426.648285	23.896397	940.397522	419.598785	214.877686
-632.691528	165.127228	847.831177	-599.312378	-24.155270	856.946411	-691.057251	174.342712	475.775665	-640.894409	-43.573387	464.890961	-685.802124	179.967560	79.741249	-658.944031	-37.086594	62.097874	-640.119873	253.826752	1319.230835	-579.621521	-102.069557	1297.852539	-570.971191	82.471390	1303.967041	-575.771729	90.568718	1579.249146	-693.131592	313.403107	1082.469238	-626.661987	-170.655106	1057.975464	-599.664551	298.899078	836.145752	-534.156189	-147.334747	806.347473	-589.102295	79.845848	948.247070	429.261932	23.899122	940.414673	419.404510	214.854980
-632.117432	165.275467	847.808289	-598.790039	-24.086958	856.906677	-690.712280	174.466156	475.761505	-640.552124	-43.514889	464.892975	-685.790222	179.941620	79.744331	-658.946960	-37.044155	62.139820	-640.195862	253.660355	1319.250488	-579.641968	-102.118767	1297.840576	-571.079529	82.394806	1304.026489	-575.864502	90.380920	1579.274170	-691.661438	313.258087	1082.272949	-625.279053	-170.008011	1057.567871	-595.986328	297.764008	836.795044	-530.970032	-144.905060	806.683105	-588.660034	79.917236	948.248962	432.267731	24.534319	940.055542	419.178101	214.972656
-631.568726	165.367096	847.789673	-598.314209	-24.025480	856.890747	-690.022522	174.505035	475.710510	-640.281250	-43.534290	464.893433	-685.589294	180.016663	79.709000	-658.905151	-37.011013	62.156250	-640.282898	253.521851	1319.299927	-579.718079	-102.177597	1297.808838	-571.204407	82.310120	1304.065552	-575.994629	90.181091	1579.280640	-690.119568	313.106842	1082.007813	-623.873291	-169.350983	1057.090332	-592.381592	296.818054	837.437622	-527.754456	-142.583710	807.043762	-588.249695	79.966965	948.262756	434.141510	24.126732	940.725403	418.427826	214.457947
-631.053894	165.414932	847.738464	-597.844788	-23.997725	856.828491	-690.094421	174.668854	475.780151	-639.948608	-43.568855	464.866791	-685.771362	179.928665	79.758430	-658.867004	-37.013702	62.190807	-640.337280	253.376877	1319.355713	-579.737122	-102.237671	1297.786255	-571.318481	82.230507	1304.089722	-576.111267	90.000572	1579.296997	-688.565369	312.983490	1081.777588	-622.452209	-168.770050	1056.640625	-588.676575	295.836975	838.159607	-524.538818	-140.270584	807.518311	-587.852173	79.976563	948.235046	436.254639	23.837467	941.115845	417.912048	213.950653
-630.498901	165.414063	847.685791	-597.306763	-23.979275	856.764709	-689.930420	174.814072	475.832764	-638.843506	-43.245827	464.732239	-685.795532	179.882217	79.778725	-658.535583	-37.103790	62.112545	-640.423523	253.229050	1319.418091	-579.810486	-102.283081	1297.751831	-571.419067	82.106339	1304.160400	-576.220947	89.813545	1579.305420	-686.957275	312.792847	1081.469727	-621.038635	-168.193604	1056.177734	-585.052673	294.832092	838.885620	-521.392639	-138.064087	807.932251	-587.420349	79.959839	948.210999	438.588470	23.732746	941.315796	417.292603	213.497192
-629.883667	165.440659	847.644470	-596.724792	-23.942280	856.710876	-689.527771	174.880554	475.868317	-638.796570	-43.363586	464.754120	-685.738708	179.868362	79.810822	-658.622559	-37.055321	62.131824	-640.494751	253.083038	1319.495361	-579.885132	-102.338791	1297.747070	-571.533997	81.990074	1304.197510	-576.341309	89.639603	1579.324097	-685.467773	312.755890	1081.362061	-619.647217	-167.635895	1055.773193	-581.601074	294.026733	839.636292	-518.215698	-135.894180	808.417542	-586.950134	79.960503	948.201721	440.850006	23.719900	941.560791	416.361359	213.223007
-629.310242	165.484512	847.630005	-596.114990	-23.908243	856.660950	-689.140564	174.944595	475.875458	-638.562744	-43.403603	464.749542	-685.672363	179.872940	79.832092	-658.595215	-37.016769	62.157726	-640.571411	252.923737	1319.539795	-579.946167	-102.391350	1297.755127	-571.645142	81.901016	1304.251221	-576.492004	89.475616	1579.288330	-683.977722	312.790070	1081.214111	-618.228577	-167.096161	1055.362427	-578.178040	293.118561	840.320923	-515.104370	-133.763184	808.996582	-586.484436	79.965782	948.207214	443.205658	23.594379	941.793518	415.726135	212.568665
-628.816406	165.586777	847.600281	-595.701111	-23.869926	856.529541	-688.823425	175.015411	475.879028	-638.542297	-43.476467	464.788391	-685.644714	179.888641	79.866982	-658.715698	-36.939472	62.184383	-640.636963	252.757416	1319.562744	-580.034546	-102.426926	1297.768066	-571.749451	81.820564	1304.299683	-576.607056	89.282051	1579.321167	-682.453308	312.819611	1081.043091	-616.856506	-166.550430	1055.029663	-574.807129	292.415466	841.077087	-512.075562	-131.687607	809.539124	-586.097717	79.959801	948.152222	445.657776	23.410406	941.972107	415.236572	211.883972
-628.238953	165.780411	847.558289	-595.236389	-23.790180	856.367126	-688.504333	175.162018	475.926453	-638.327026	-43.495228	464.819824	-685.562378	179.896103	79.851326	-658.718323	-36.898315	62.228065	-640.713013	252.605225	1319.593750	-580.122925	-102.472351	1297.757446	-571.857117	81.723763	1304.321411	-576.745361	89.118233	1579.303955	-680.935913	312.872467	1080.834595	-615.409119	-165.902985	1054.705566	-571.550903	291.769684	841.786316	-509.041077	-129.693665	810.145325	-585.665222	80.000572	948.083069	447.916565	23.260040	942.325928	414.614899	211.087219
-627.605347	165.901031	847.483521	-594.598877	-23.776760	856.290894	-688.150940	175.285202	475.979584	-638.025452	-43.478149	464.875214	-685.497253	179.907547	79.851883	-658.695496	-36.876495	62.235779	-640.803101	252.438126	1319.595093	-580.216797	-102.537361	1297.744141	-571.967285	81.653023	1304.335815	-576.840332	88.989891	1579.287964	-679.473999	312.917358	1080.701172	-613.922729	-165.199799	1054.427124	-568.393738	291.171600	842.489502	-506.094177	-127.733917	810.765320	-585.161377	80.041153	948.045715	450.208069	23.192087	942.515686	413.697296	210.135651
-626.970093	165.974350	847.441833	-593.853821	-23.847530	856.261108	-687.842041	175.385406	475.965179	-637.710022	-43.484001	464.883240	-685.446655	179.911438	79.873688	-658.698608	-36.858150	62.268692	-640.883301	252.306061	1319.636230	-580.295654	-102.571449	1297.734741	-572.078918	81.576096	1304.343628	-576.990173	88.825500	1579.274536	-677.988342	313.003235	1080.558838	-612.648865	-164.753860	1054.120972	-565.335022	290.681305	843.239075	-503.214844	-125.936195	811.388306	-584.619690	80.032600	948.050781	452.792328	22.690552	942.674133	413.216248	209.414413
-626.304993	165.955948	847.394531	-593.146179	-23.872049	856.253357	-687.289124	175.400284	475.976227	-637.329163	-43.487724	464.892822	-685.329224	179.941315	79.888641	-658.645630	-36.879295	62.264294	-640.965637	252.163116	1319.682129	-580.418457	-102.606110	1297.714600	-572.189575	81.483681	1304.358765	-577.158081	88.643890	1579.259888	-676.531982	313.068695	1080.441284	-611.395874	-164.354736	1053.843872	-562.372864	290.197235	843.950928	-500.410278	-124.176338	812.072632	-584.095520	80.010399	948.066711	455.192047	22.349321	942.982788	412.805725	208.600525
-625.636841	165.982834	847.381531	-592.415161	-23.849396	856.229980	-687.031555	175.448074	475.997406	-636.948181	-43.463123	464.847870	-685.327026	179.935104	79.938293	-658.601746	-36.882015	62.266354	-641.011597	252.026550	1319.722168	-580.489624	-102.658272	1297.710449	-572.300232	81.387329	1304.393555	-577.325439	88.492775	1579.257202	-675.195251	313.218384	1080.374878	-610.216736	-163.900925	1053.552002	-559.479126	289.706329	844.685669	-497.694855	-122.611862	812.696228	-583.553284	80.012695	948.092346	457.594696	22.147854	943.207397	412.380859	207.841583
-624.943848	166.035400	847.343506	-591.718811	-23.733393	856.200928	-686.876099	175.472946	476.035187	-636.572021	-43.461189	464.839569	-685.352661	179.907608	79.938690	-658.562256	-36.850166	62.258175	-641.069519	251.877075	1319.725830	-580.592896	-102.687202	1297.688232	-572.396057	81.296852	1304.412720	-577.528076	88.292091	1579.234375	-673.791077	313.199310	1080.328735	-609.032043	-163.571243	1053.295288	-556.764282	289.311249	845.342896	-495.015747	-121.010384	813.369202	-583.028625	80.077400	948.105469	460.019501	22.480259	943.288330	411.984314	207.054642
-624.311157	166.097992	847.327759	-591.121582	-23.609287	856.178467	-686.750000	175.541916	476.065582	-636.201355	-43.408138	464.799103	-685.420471	179.875076	79.975174	-658.503845	-36.849060	62.263863	-641.105957	251.747040	1319.733765	-580.655762	-102.738014	1297.666870	-572.445313	81.232048	1304.444946	-577.705322	88.133919	1579.217529	-672.441772	313.272949	1080.216431	-607.934326	-163.169067	1053.033813	-554.133606	289.031158	846.035522	-492.416138	-119.555519	814.018860	-582.555176	80.142578	948.125977	461.706421	21.920452	943.710815	411.304871	205.873337
-623.695129	166.210602	847.248657	-590.661316	-23.390802	856.132751	-686.557251	175.619797	476.091827	-635.880859	-43.374901	464.781128	-685.471985	179.852051	79.987091	-658.480469	-36.834564	62.277840	-641.135437	251.623993	1319.711060	-580.721680	-102.751617	1297.632813	-572.504700	81.153900	1304.436890	-577.900940	87.973366	1579.181274	-671.347107	313.668610	1080.212036	-606.858398	-162.853653	1052.848145	-551.678162	288.822021	846.670227	-489.929688	-118.198830	814.707458	-582.138245	80.289841	948.096863	464.234772	21.429298	943.754150	410.826050	205.062393
-623.049438	166.347031	847.215881	-590.043396	-23.261829	856.077698	-686.378723	175.730087	476.126526	-635.518188	-43.324722	464.844818	-685.479370	179.826675	79.972778	-658.410583	-36.811855	62.302353	-641.160706	251.535751	1319.702759	-580.731934	-102.770210	1297.571045	-572.533203	81.119446	1304.443359	-578.108582	87.822227	1579.150391	-669.964844	313.567688	1080.037964	-605.818115	-162.528168	1052.597656	-549.287476	288.644409	847.252136	-487.546906	-116.867432	815.360229	-581.625061	80.388107	948.086853	466.326385	21.269751	943.872925	410.276672	204.152527
-622.419128	166.391907	847.135437	-589.404480	-23.170666	855.996765	-686.184265	175.857986	476.162109	-635.233093	-43.268204	464.864777	-685.488892	179.832809	79.995369	-658.435303	-36.777168	62.315674	-641.171265	251.446381	1319.674316	-580.761108	-102.804657	1297.541870	-572.555908	81.056908	1304.440430	-578.303284	87.686829	1579.132080	-668.797058	313.671082	1079.935425	-604.847168	-162.271774	1052.434814	-547.050476	288.540192	847.818420	-485.241211	-115.702705	815.998718	-581.100525	80.441422	948.035889	468.363007	20.917299	944.108215	410.036407	203.091904
-621.829285	166.486481	847.061829	-588.794922	-23.118412	855.929932	-685.845276	175.899857	476.220642	-634.938660	-43.194355	464.870697	-685.423096	179.857986	80.044029	-658.414185	-36.759464	62.310692	-641.160400	251.362930	1319.666260	-580.800476	-102.829323	1297.517822	-572.582031	81.018013	1304.454102	-578.590210	87.525520	1579.073853	-667.739929	313.829712	1079.944214	-603.924438	-161.986801	1052.244507	-544.943115	288.436737	848.363220	-483.098328	-114.641769	816.625183	-580.608032	80.501534	947.994385	470.427856	21.118479	944.120544	409.406830	202.282623
-621.171021	166.576874	847.033936	-588.143372	-23.011164	855.863953	-685.636230	176.009827	476.317657	-634.655945	-43.139427	464.841461	-685.422058	179.783859	80.069298	-658.380310	-36.757748	62.313419	-641.128418	251.307404	1319.646484	-580.820374	-102.865097	1297.461548	-572.580139	80.953575	1304.461182	-578.794922	87.347313	1579.107056	-666.754028	313.975677	1079.953735	-603.059265	-161.707642	1052.059937	-543.005493	288.404755	848.873047	-481.072113	-113.649834	817.199585	-580.079529	80.560547	947.983337	472.098816	20.875082	944.323669	408.992981	201.251633
-620.502808	166.703064	847.004028	-587.505859	-22.917328	855.811401	-685.307312	176.043716	476.369232	-634.313293	-43.095936	464.841705	-685.401245	179.802521	80.066994	-658.296936	-36.772243	62.330761	-641.104309	251.244339	1319.654419	-580.807068	-102.861893	1297.458862	-572.542236	80.912384	1304.469849	-579.059937	87.212143	1579.073730	-665.773193	314.109833	1079.861572	-602.212830	-161.596985	1051.925415	-541.230835	288.453308	849.359680	-479.168610	-112.877426	817.789185	-579.548035	80.634010	947.976257	473.488708	20.297834	944.596008	408.515839	200.143250
-619.887268	166.765396	846.954407	-586.839050	-22.830185	855.759644	-684.988220	176.066071	476.413208	-634.020691	-43.035179	464.844147	-685.342712	179.822052	80.064194	-658.278320	-36.755726	62.312061	-641.059875	251.185120	1319.634888	-580.809021	-102.884232	1297.427368	-572.513000	80.900131	1304.479736	-579.289246	87.038216	1579.106445	-664.928833	314.315186	1079.847534	-601.416870	-161.403687	1051.771851	-539.567261	288.447571	849.702820	-477.391541	-112.071274	818.311035	-579.016479	80.697639	947.954285	475.208771	19.996605	944.773010	408.630615	199.170685
-619.249695	166.855927	846.908020	-586.201416	-22.736166	855.706909	-684.634033	176.020905	476.402283	-633.720093	-43.017036	464.886627	-685.310669	179.806656	80.070000	-658.239563	-36.737968	62.347542	-641.000854	251.144958	1319.606812	-580.787659	-102.902153	1297.401245	-572.455322	80.870285	1304.500244	-579.529663	86.885742	1579.106445	-664.107788	314.476135	1079.815552	-600.681763	-161.219452	1051.644409	-538.074524	288.595581	850.029602	-475.657990	-111.366119	818.814514	-578.480957	80.770332	947.932129	476.175232	20.032724	944.879761	407.206757	198.011963
-618.642395	166.932266	846.849548	-585.588806	-22.645697	855.650208	-684.295227	176.071182	476.454987	-633.418579	-43.010159	464.911713	-685.280640	179.809311	80.068520	-658.181396	-36.735832	62.347961	-640.939575	251.107773	1319.572388	-580.750183	-102.907715	1297.372803	-572.403015	80.875420	1304.491821	-579.779541	86.735489	1579.115723	-663.371338	314.653564	1079.802979	-600.019165	-161.125198	1051.594116	-536.724915	288.749359	850.367859	-474.182037	-110.855026	819.256104	-577.947388	80.843559	947.894592	477.746399	19.520626	945.123535	407.473755	197.079941
-618.014160	167.005630	846.816956	-584.938904	-22.594118	855.629272	-683.947083	176.135788	476.520477	-633.071472	-42.973576	464.924377	-685.175842	179.839752	80.096031	-658.140259	-36.740372	62.379414	-640.858521	251.087753	1319.549194	-580.710754	-102.910728	1297.355591	-572.344299	80.848160	1304.492798	-580.027222	86.602371	1579.116089	-662.658447	314.776459	1079.780396	-599.415344	-161.023193	1051.504517	-535.566040	288.978577	850.653320	-472.767609	-110.426971	819.677490	-577.407288	80.897690	947.893311	479.105072	19.129625	945.302063	407.434998	196.205017
-617.423279	167.103500	846.772949	-584.386108	-22.497574	855.574219	-683.638977	176.122894	476.527344	-632.793579	-43.001831	464.985443	-685.102234	179.863953	80.132141	-658.084167	-36.756142	62.393566	-640.776917	251.084167	1319.542358	-580.664673	-102.890579	1297.341064	-572.259705	80.834610	1304.512451	-580.283081	86.449219	1579.115356	-662.049988	314.919983	1079.803467	-598.826782	-160.914536	1051.423828	-534.504211	289.257477	850.879395	-471.498627	-110.065254	820.029663	-576.918457	80.970932	947.866516	480.236633	19.055153	945.210266	407.385925	195.444214
-616.783630	167.267654	846.741272	-583.803589	-22.402288	855.522949	-683.357910	176.171570	476.584473	-632.497314	-42.959682	464.973297	-685.081116	179.844376	80.148445	-658.091248	-36.755749	62.364552	-640.660217	251.093475	1319.506226	-580.570251	-102.886360	1297.350220	-572.165405	80.844444	1304.504761	-580.523560	86.328804	1579.121948	-661.515747	315.100525	1079.805054	-598.255127	-160.850632	1051.352539	-533.612366	289.478241	851.049377	-470.334625	-109.812233	820.391235	-576.403015	81.064919	947.851929	481.524261	19.016279	945.187561	407.291290	194.751205
-616.162659	167.355103	846.692322	-583.197021	-22.267073	855.465698	-683.081665	176.205292	476.620911	-632.169556	-42.826195	464.929108	-685.060486	179.853271	80.184052	-657.753845	-36.831837	62.336536	-640.540894	251.092010	1319.481445	-580.493347	-102.872917	1297.321655	-572.058899	80.831718	1304.514771	-580.746399	86.209427	1579.123169	-661.035706	315.183105	1079.772949	-597.763733	-160.824051	1051.300415	-532.802185	289.777466	851.190979	-469.371674	-109.727402	820.632385	-575.886597	81.156624	947.824585	482.374969	18.610464	945.303650	407.145142	193.828842
-615.635315	167.456390	846.634583	-582.654785	-22.174274	855.408936	-682.819885	176.289246	476.633240	-631.877319	-42.777565	464.963837	-685.082275	179.853256	80.171417	-658.066223	-36.692493	62.388325	-640.411804	251.096130	1319.441650	-580.382080	-102.868492	1297.317627	-571.937744	80.855049	1304.510864	-580.932739	86.143402	1579.132568	-660.595642	315.354309	1079.739502	-597.336182	-160.804779	1051.252319	-532.212097	290.127289	851.218445	-468.457855	-109.632996	820.889038	-575.410645	81.246155	947.782410	483.169189	18.037001	945.408020	406.987854	192.924286
-615.043213	167.524643	846.571777	-582.060364	-22.139515	855.359314	-682.467773	176.339294	476.609161	-631.529602	-42.691666	464.961334	-685.015991	179.841736	80.169960	-658.020569	-36.697720	62.425976	-640.262512	251.118851	1319.369995	-580.257019	-102.843857	1297.300537	-571.810120	80.871704	1304.512939	-581.176147	86.008171	1579.119507	-660.267151	315.545776	1079.702393	-596.937378	-160.822052	1051.259399	-531.915771	290.490753	851.163696	-467.767151	-109.771484	821.016968	-574.891357	81.291122	947.744934	483.530792	17.862461	945.746521	406.792816	191.908066
-614.415100	167.591309	846.524841	-581.471680	-22.072727	855.308105	-682.145935	176.362457	476.590820	-631.235046	-42.651157	464.959686	-684.981079	179.887054	80.162209	-657.986206	-36.656952	62.418213	-640.100830	251.145279	1319.313843	-580.140808	-102.807114	1297.247925	-571.668335	80.880501	1304.487183	-581.400024	85.941589	1579.090088	-659.987061	315.714783	1079.631714	-596.591187	-160.878281	1051.240356	-531.648926	290.891510	851.083313	-467.205719	-109.944824	821.068665	-574.349121	81.340111	947.713562	484.089539	17.357174	945.855957	406.624176	191.081909
-613.822632	167.708527	846.482971	-580.915283	-22.000420	855.223389	-681.837646	176.481323	476.637268	-630.974915	-42.628487	464.943634	-684.928528	179.896545	80.197350	-657.934937	-36.675961	62.424564	-639.920471	251.183884	1319.254028	-580.013062	-102.788986	1297.230103	-571.522339	80.892738	1304.467285	-581.569275	85.842049	1579.114258	-659.751648	315.888397	1079.573364	-596.259888	-160.918961	1051.199585	-531.554138	291.360870	850.939575	-466.669220	-110.184891	821.119934	-573.817749	81.399620	947.663940	484.940918	16.497894	945.705078	406.559235	190.375900
-613.299255	167.836563	846.443848	-580.407593	-21.892365	855.140137	-681.543213	176.511292	476.684204	-630.757446	-42.627411	464.945648	-684.894409	179.896820	80.193764	-657.888123	-36.683041	62.419979	-639.730652	251.237762	1319.205933	-579.875610	-102.768394	1297.179199	-571.367859	80.906326	1304.455811	-581.699646	85.799683	1579.123779	-659.587769	316.086609	1079.553711	-596.014771	-161.069778	1051.171021	-531.653503	291.841339	850.745850	-466.472565	-110.604698	821.013184	-573.348328	81.484955	947.616821	485.504456	15.873307	945.604858	406.470306	189.706192
-612.773132	167.988663	846.414429	-579.940674	-21.753773	855.064819	-681.274231	176.584045	476.750641	-630.523499	-42.634460	464.930664	-684.866943	179.904419	80.224655	-657.881470	-36.664665	62.396790	-639.538696	251.279205	1319.144653	-579.692444	-102.751984	1297.134521	-571.184814	80.922249	1304.447876	-581.888184	85.706818	1579.105469	-659.496338	316.285248	1079.544922	-595.821716	-161.166275	1051.154907	-531.879761	292.368011	850.524902	-466.302429	-111.073166	820.844604	-572.891785	81.592644	947.577393	485.741760	15.247353	945.703430	406.323669	188.879166
-612.237427	168.140503	846.382141	-579.443970	-21.624548	855.027588	-681.011414	176.657272	476.816681	-630.296387	-42.643269	464.962982	-684.797974	179.900330	80.259346	-657.823120	-36.694038	62.405853	-639.354187	251.333694	1319.070801	-579.517212	-102.722832	1297.086060	-570.977905	80.972084	1304.419800	-582.014587	85.660866	1579.088257	-659.449402	316.463562	1079.532104	-595.650818	-161.298248	1051.100708	-532.202026	292.820282	850.244019	-466.287598	-111.635521	820.629761	-572.422180	81.717346	947.555298	485.890472	14.674661	945.725464	406.248566	188.104706
-611.684692	168.291901	846.347534	-578.914124	-21.512211	854.989563	-680.774536	176.719284	476.880402	-630.283630	-42.243187	465.112030	-684.754639	179.919952	80.263725	-657.929321	-36.636425	62.374680	-639.116638	251.383087	1318.998291	-579.337219	-102.676437	1297.056396	-570.780090	81.005859	1304.390381	-582.080322	85.671654	1579.053223	-659.452209	316.616974	1079.480591	-595.515869	-161.446274	1051.110352	-532.727539	293.429382	849.874756	-466.397614	-112.263901	820.423706	-571.926086	81.835625	947.531128	485.981201	13.998490	945.700500	406.194489	187.412613
-611.110901	168.371902	846.297241	-578.367798	-21.476538	854.965881	-680.457581	176.797577	476.913940	-629.986572	-42.177822	465.154144	-684.687866	179.943298	80.292786	-657.883972	-36.620468	62.392174	-638.893311	251.481186	1318.908081	-579.119568	-102.641815	1296.990723	-570.585876	81.087135	1304.371094	-582.160706	85.669151	1579.015259	-659.544617	316.782440	1079.465210	-595.413574	-161.626175	1051.112915	-533.422119	294.006165	849.453186	-466.635193	-112.949486	820.130920	-571.413025	81.894096	947.505371	485.841888	13.691991	945.670654	406.088104	186.647720
-610.542053	168.462540	846.243042	-577.855225	-21.371027	854.923157	-680.145020	176.850815	476.922577	-629.690247	-42.095985	465.162659	-684.591736	179.975998	80.275497	-657.835938	-36.618668	62.438889	-638.651428	251.575974	1318.837646	-578.882507	-102.572166	1296.925537	-570.372620	81.186707	1304.355469	-582.240479	85.661758	1578.966431	-659.678162	316.951874	1079.423828	-595.330627	-161.825897	1051.130981	-534.181030	294.521423	848.971863	-467.028564	-113.731728	819.739319	-570.891418	81.988731	947.461853	486.628510	13.989461	944.522522	406.177246	186.810425
-609.957275	168.591766	846.213989	-577.249695	-21.250471	854.854431	-679.851196	176.879028	476.966583	-629.435303	-42.011536	465.171417	-684.481689	180.005127	80.309319	-657.797119	-36.602226	62.419914	-638.409851	251.658691	1318.746948	-578.670288	-102.527054	1296.863159	-570.160400	81.277618	1304.322144	-582.285828	85.660919	1578.936035	-659.852112	317.056244	1079.394775	-595.307983	-162.023575	1051.154663	-535.139404	295.229706	848.497131	-467.494324	-114.543152	819.350281	-570.339905	82.088593	947.425598	485.691864	11.893973	945.377991	405.942505	185.464813
-609.471558	168.691559	846.166077	-576.759094	-21.158089	854.802124	-679.567871	176.895767	476.990326	-629.177063	-41.900013	465.172241	-684.447205	179.989944	80.299240	-657.800659	-36.592003	62.429577	-638.157227	251.752533	1318.659424	-578.429932	-102.459564	1296.790283	-569.897156	81.341064	1304.285889	-582.320557	85.656662	1578.903320	-660.067688	317.249359	1079.368286	-595.335327	-162.252884	1051.142578	-536.169067	295.785583	847.967834	-468.156158	-115.545586	818.820984	-569.886719	82.177094	947.384521	485.498413	11.560899	944.973267	405.935822	184.989609
-609.001587	168.823044	846.123230	-576.326050	-21.030018	854.726563	-679.196533	176.901505	477.031616	-629.003113	-41.863201	465.171326	-684.331116	180.016174	80.322021	-657.752930	-36.599426	62.427143	-637.914917	251.860626	1318.598145	-578.201355	-102.415070	1296.692261	-569.663635	81.390396	1304.240723	-582.369019	85.635460	1578.868652	-660.334473	317.428131	1079.354370	-595.377747	-162.458908	1051.142090	-537.382324	296.413147	847.425720	-468.914917	-116.545700	818.298584	-569.452942	82.282715	947.331665	484.946991	10.111544	945.376526	405.839752	184.032700
-608.476196	168.978867	846.066223	-575.852234	-20.883770	854.666443	-678.444458	176.808762	476.974915	-628.753723	-41.808640	465.150909	-684.041199	180.081909	80.315056	-657.738037	-36.569687	62.424465	-637.635132	251.981369	1318.518555	-577.935669	-102.363800	1296.621704	-569.406799	81.425133	1304.198364	-582.345093	85.647194	1578.843506	-660.625366	317.622131	1079.336060	-595.457336	-162.650055	1051.137451	-538.693054	297.166809	846.765442	-469.808899	-117.613960	817.700378	-568.981140	82.421021	947.280884	484.052582	8.639615	945.923706	405.302917	183.148376
-607.915405	169.128082	846.008118	-575.332153	-20.747885	854.598633	-678.257935	176.856888	477.008484	-628.528198	-41.695515	465.165863	-684.023010	180.116959	80.347740	-657.712463	-36.560490	62.432446	-637.346619	252.099472	1318.437256	-577.670044	-102.291214	1296.543823	-569.119324	81.496841	1304.170288	-582.315430	85.677864	1578.830444	-660.965820	317.811218	1079.305054	-595.571106	-162.910004	1051.145020	-540.100159	297.738312	846.171997	-470.820892	-118.787331	817.066406	-568.466614	82.548973	947.225342	483.225586	7.295014	946.299194	405.615204	181.969254
-607.424866	169.204758	845.972473	-574.833313	-20.655680	854.557068	-678.058167	176.906891	477.024506	-628.303467	-41.625412	465.167297	-684.027039	180.100845	80.351929	-657.728088	-36.543926	62.437756	-637.062866	252.232101	1318.329956	-577.387512	-102.234322	1296.472046	-568.846008	81.602135	1304.113037	-582.257751	85.712509	1578.798584	-661.341370	317.972046	1079.238281	-595.716553	-163.123123	1051.161377	-541.618713	298.485199	845.467651	-471.935333	-119.973564	816.409424	-568.001831	82.627289	947.194458	483.172028	7.101947	945.806763	405.694794	181.755859
-606.901672	169.315598	845.935852	-574.340210	-20.548515	854.532349	-677.885376	176.967255	477.046326	-627.755432	-41.388275	464.938782	-684.039001	180.093826	80.334091	-657.574463	-36.560612	62.439117	-636.755676	252.360580	1318.232910	-577.114868	-102.176529	1296.399902	-568.563538	81.685631	1304.075928	-582.132263	85.780441	1578.770020	-661.760986	318.152191	1079.216187	-595.895020	-163.388977	1051.189331	-543.259827	299.214844	844.743591	-473.104126	-121.190689	815.692932	-567.513245	82.735405	947.168518	482.401581	6.319744	945.781311	405.272858	181.438461
-606.407043	169.411591	845.858215	-573.847595	-20.443569	854.474792	-677.387268	176.973679	476.993652	-627.430725	-41.310345	464.864136	-683.867493	180.152054	80.309647	-657.521545	-36.540943	62.414646	-636.471008	252.492905	1318.137451	-576.822083	-102.105003	1296.320557	-568.276001	81.768974	1304.027832	-582.078125	85.783958	1578.724365	-662.220520	318.356171	1079.141602	-596.111023	-163.689835	1051.228271	-544.974060	299.911713	843.994629	-474.426300	-122.426659	814.944214	-567.041321	82.842758	947.105530	481.720337	5.426681	945.737305	405.442657	180.806885
-605.925720	169.566757	845.810425	-573.369873	-20.333660	854.415161	-677.802795	177.227676	477.160980	-627.220459	-41.367981	464.964172	-684.171082	180.073120	80.345543	-657.506714	-36.536575	62.418285	-636.177185	252.623428	1318.031616	-576.545227	-102.055206	1296.236938	-568.014526	81.868004	1303.970581	-581.974854	85.830734	1578.685303	-662.715759	318.527649	1079.092285	-596.341370	-163.999634	1051.280273	-546.803101	300.666718	843.258057	-475.871857	-123.822403	814.202454	-566.577454	82.964333	947.056458	480.810608	4.565278	945.603882	405.255737	180.382675
-605.460388	169.739746	845.775696	-572.921082	-20.199875	854.350342	-677.653625	177.303070	477.199615	-627.071533	-41.395306	465.053833	-684.190247	180.077530	80.373344	-657.507874	-36.508938	62.423897	-635.882874	252.773636	1317.951660	-576.257935	-101.996048	1296.165161	-567.737305	81.946167	1303.931885	-581.857422	85.879280	1578.648438	-663.205017	318.692749	1079.086060	-596.642639	-164.279572	1051.326660	-548.715088	301.470703	842.501648	-477.402557	-125.210930	813.420349	-566.141541	83.095329	947.013672	479.869293	3.595534	945.572937	405.247528	179.770325
-604.987305	169.899307	845.749329	-572.466736	-20.055328	854.286011	-677.445068	177.378738	477.246582	-626.834900	-41.346130	465.069092	-684.184021	180.078278	80.375870	-657.478638	-36.510494	62.428696	-635.582092	252.912415	1317.851929	-575.959167	-101.916916	1296.088989	-567.447388	82.041824	1303.891602	-581.716797	85.938324	1578.617188	-663.787903	318.858124	1079.041504	-596.952698	-164.592438	1051.412842	-550.710022	302.188751	841.736511	-479.056091	-126.598846	812.669556	-565.696411	83.222214	946.974854	478.851593	2.726967	945.388672	405.367065	179.192795
-604.540833	170.032990	845.717041	-572.027466	-19.953562	854.262512	-676.401306	177.261627	477.101898	-626.595276	-41.335880	465.075897	-683.743469	180.233047	80.350929	-657.460449	-36.521706	62.455280	-635.277466	253.056381	1317.750610	-575.648926	-101.844131	1296.064453	-567.136841	82.133507	1303.860840	-581.563599	85.999947	1578.592041	-664.365967	319.047699	1079.038208	-597.305664	-164.845398	1051.523438	-552.735352	302.957825	840.977722	-480.761505	-128.043137	811.897156	-565.278381	83.338142	946.953003	477.151611	0.581197	945.838318	405.210602	178.325012
-604.087463	170.128265	845.687073	-571.570801	-19.846331	854.241028	-676.144714	177.325928	477.103973	-626.371704	-41.285408	465.072449	-683.642456	180.250397	80.371559	-657.451721	-36.474136	62.453529	-634.980408	253.189224	1317.652222	-575.352417	-101.755302	1296.005371	-566.839539	82.263306	1303.819702	-581.403564	86.072075	1578.568359	-664.928467	319.221313	1079.025513	-597.683472	-165.097443	1051.632813	-554.824036	303.734406	840.226929	-482.572052	-129.524033	811.151428	-564.851563	83.440109	946.933899	476.553284	0.790901	945.170532	405.383850	178.382309
-603.662842	170.262650	845.632263	-571.139771	-19.768305	854.206360	-676.421448	177.555099	477.238037	-626.168579	-41.271935	465.094055	-683.838989	180.194839	80.410561	-657.473389	-36.449043	62.483349	-634.686401	253.348999	1317.531372	-575.073242	-101.675415	1295.954834	-566.528137	82.378090	1303.795044	-581.232849	86.145439	1578.543701	-665.582031	319.395782	1079.002808	-598.073975	-165.384903	1051.736816	-557.012390	304.526978	839.446655	-484.416138	-131.006760	810.417053	-564.435181	83.553040	946.891296	475.347900	-0.114554	945.022644	405.448242	178.046997
-603.210449	170.345139	845.567749	-570.720703	-19.658081	854.138000	-675.787415	177.538162	477.170044	-625.926819	-41.190819	465.082428	-683.561218	180.277466	80.373268	-657.397461	-36.475834	62.522331	-634.373779	253.480835	1317.422974	-574.779846	-101.618088	1295.907715	-566.234558	82.501076	1303.748413	-581.067688	86.244286	1578.476929	-666.211426	319.576569	1078.989014	-598.495422	-165.648590	1051.858032	-559.191040	305.318665	838.724854	-486.347992	-132.472214	809.639404	-564.009521	83.643074	946.827820	473.981689	-0.974055	944.818481	405.526093	177.720917
-602.764587	170.483414	845.512390	-570.275574	-19.554615	854.078430	-676.095093	177.726013	477.315155	-625.467285	-41.081177	465.028290	-683.768250	180.201645	80.424477	-657.273315	-36.471661	62.492344	-634.075867	253.644577	1317.306030	-574.475403	-101.512222	1295.838989	-565.955383	82.594391	1303.676636	-580.855347	86.302216	1578.464722	-666.872803	319.704346	1078.956421	-598.941467	-165.945251	1051.957275	-561.459045	306.188324	837.979065	-488.353180	-133.954025	808.930542	-563.570801	83.759117	946.772339	472.578308	-1.955352	944.753235	405.627167	177.347610
-602.317200	170.628342	845.465515	-569.844055	-19.428171	854.014893	-674.982422	177.319611	476.991730	-625.012207	-40.926022	464.977753	-683.304321	180.356049	80.358063	-657.151367	-36.492058	62.437027	-633.786255	253.824799	1317.236572	-574.150391	-101.456268	1295.773682	-565.639648	82.681526	1303.616577	-580.624634	86.431763	1578.418335	-667.550293	319.859619	1078.959595	-599.452759	-166.228683	1052.069458	-563.757935	307.010071	837.273560	-490.398865	-135.498337	808.164612	-563.155151	83.879791	946.724060	471.090668	-2.796177	944.588196	405.730927	177.015778
-601.927368	170.734100	845.412781	-569.461670	-19.322495	853.959290	-673.813232	177.101746	476.811920	-624.897034	-40.902927	464.980774	-682.794556	180.542618	80.296394	-657.164307	-36.479073	62.452179	-633.491455	253.974869	1317.131348	-573.849304	-101.390892	1295.690674	-565.316223	82.754150	1303.558716	-580.422974	86.514618	1578.364990	-668.332886	320.023926	1078.984863	-599.980469	-166.564728	1052.212036	-566.141602	307.856781	836.597107	-492.459229	-137.038116	807.482239	-562.778381	83.981682	946.672424	469.691620	-3.705271	944.555481	405.939728	176.725082
-601.498779	170.844131	845.376770	-569.063782	-19.191235	853.898926	-674.838318	177.453217	477.061890	-624.162415	-40.608829	464.908478	-683.350281	180.364166	80.372078	-656.930054	-36.555450	62.380402	-633.195435	254.140091	1317.036743	-573.543640	-101.321671	1295.654053	-564.989685	82.851723	1303.526978	-580.253235	86.576973	1578.307617	-669.079041	320.170288	1078.993652	-600.659729	-167.124817	1052.324341	-568.442139	308.614929	835.908264	-494.587830	-138.532333	806.766785	-562.376770	84.085335	946.628418	468.103058	-4.545456	944.469849	406.130981	176.530853
-601.084045	170.943771	845.322693	-568.674438	-19.053598	853.864075	-675.033203	177.552032	477.154724	-623.893677	-40.484768	464.914368	-683.488403	180.318420	80.402237	-656.894897	-36.547516	62.403744	-632.909180	254.301178	1316.918701	-573.198303	-101.241501	1295.611816	-564.674255	82.960175	1303.482300	-580.058228	86.711899	1578.241943	-669.837097	320.307251	1079.045410	-601.303833	-167.548004	1052.468140	-570.714111	309.397980	835.277832	-496.738434	-139.979752	806.158691	-561.984558	84.210777	946.585693	466.580902	-5.322787	944.382202	406.289581	176.314713
-600.660889	171.061493	845.302002	-568.233337	-18.949883	853.846985	-674.822937	177.567993	477.175537	-624.678955	-40.796745	465.130035	-683.435120	180.336533	80.368332	-657.179138	-36.431683	62.512379	-632.620239	254.451828	1316.819946	-572.855652	-101.187378	1295.575684	-564.349304	83.088165	1303.435547	-579.788574	86.862045	1578.216797	-670.632080	320.448364	1079.064331	-601.902466	-167.924759	1052.627319	-572.991089	310.175751	834.691040	-498.910736	-141.430984	805.522949	-561.558777	84.323837	946.568115	464.968384	-6.442094	944.360046	406.684418	176.019836
-600.257751	171.156937	845.244751	-567.812805	-18.856379	853.804321	-674.570679	177.611588	477.146362	-624.581726	-40.763554	465.185760	-683.341431	180.391983	80.402885	-657.206543	-36.396935	62.555401	-632.317749	254.650116	1316.724487	-572.517883	-101.085373	1295.535034	-564.017273	83.206406	1303.398193	-579.540161	86.971848	1578.195679	-671.396301	320.610718	1079.071655	-602.523987	-168.261719	1052.791382	-575.311951	310.996796	834.095886	-501.055847	-142.880127	804.982422	-561.150391	84.427185	946.518250	463.277679	-6.936587	944.144470	406.757965	175.932297
-599.872498	171.204865	845.230469	-567.421753	-18.746294	853.778564	-674.741028	178.034760	477.403656	-624.316528	-40.639236	465.179047	-683.408386	180.371826	80.465630	-657.149414	-36.366127	62.543350	-632.026978	254.814896	1316.615723	-572.193298	-101.010803	1295.463501	-563.686340	83.327148	1303.377563	-579.344849	87.034431	1578.140137	-672.201721	320.776062	1079.126343	-603.176392	-168.608673	1052.961426	-577.571167	311.778381	833.549866	-503.216187	-144.266022	804.466003	-560.761780	84.503845	946.498291	461.669373	-7.714585	943.979370	407.067688	175.751373
-599.087952	171.790497	845.285889	-566.929382	-18.479729	853.728699	-674.441467	178.079147	477.485229	-624.039124	-40.525833	465.142761	-683.339233	180.395599	80.460785	-657.114746	-36.379620	62.539085	-631.757080	254.996719	1316.541992	-571.897400	-100.949135	1295.412842	-563.342529	83.453156	1303.347778	-579.092346	87.152069	1578.106201	-673.008301	320.949768	1079.224121	-603.871216	-168.957428	1053.150757	-579.868469	312.575867	833.056091	-505.412048	-145.656067	803.944885	-560.183838	84.818054	946.524841	459.915314	-8.524383	943.826233	407.337280	175.561264
-598.725769	171.947403	845.246826	-566.585388	-18.387403	853.685669	-674.266174	178.120377	477.522400	-623.717163	-40.424816	465.114410	-683.252808	180.407486	80.474014	-657.051941	-36.405464	62.519375	-631.491821	255.173752	1316.457642	-571.583252	-100.878189	1295.363770	-563.023865	83.579567	1303.303955	-578.826660	87.272453	1578.057251	-673.844177	321.172607	1079.354858	-604.545837	-169.304626	1053.342529	-582.108459	313.371124	832.565002	-507.554108	-146.994873	803.477234	-559.825806	84.936523	946.483093	458.286957	-9.287117	943.559509	407.641724	175.500320
-598.341064	172.164169	845.205994	-566.261108	-18.289598	853.663635	-674.128845	178.116852	477.582672	-623.560913	-40.364910	465.095734	-683.224854	180.419266	80.496445	-657.050293	-36.414940	62.499508	-631.242310	255.323608	1316.380249	-571.292847	-100.811493	1295.321899	-562.717957	83.699883	1303.261719	-578.574341	87.400032	1578.018066	-674.777100	321.576263	1079.533447	-605.225098	-169.619354	1053.485840	-584.298889	314.166229	832.189392	-509.739349	-148.285538	803.015564	-559.477173	85.090118	946.453369	456.578003	-9.994353	943.331116	407.960632	175.343201
-598.096680	172.231415	845.155090	-565.973572	-18.246624	853.632019	-674.044678	178.146912	477.616913	-623.453186	-40.373276	465.094086	-683.179321	180.421707	80.498520	-657.031982	-36.410645	62.506435	-630.977356	255.472519	1316.308960	-571.013977	-100.748940	1295.299072	-562.422363	83.802574	1303.223877	-578.307678	87.544411	1577.980469	-675.414673	321.542053	1079.508301	-605.929626	-169.995789	1053.697754	-586.433472	314.951630	831.742310	-511.861603	-149.537888	802.605896	-559.190002	85.162491	946.405640	454.760681	-10.952427	943.195496	408.348663	175.040375
-597.936096	172.166016	845.104248	-565.743042	-18.151442	853.588013	-673.963501	178.154480	477.616943	-623.346252	-40.347206	465.102783	-683.189392	180.418396	80.496841	-657.039856	-36.381172	62.564072	-630.697510	255.624313	1316.244751	-570.707153	-100.670464	1295.268188	-562.107910	83.908012	1303.185791	-578.015991	87.722000	1577.959595	-676.234924	321.805725	1079.638184	-606.681274	-170.325348	1053.930542	-588.563721	315.707275	831.410095	-514.020935	-150.734436	802.273865	-558.949768	85.203156	946.345520	453.225525	-11.357130	942.855774	408.748901	174.927811
-597.823730	172.067719	845.054504	-565.468628	-18.131886	853.579468	-673.800354	178.127869	477.594452	-622.944031	-40.185604	465.067810	-683.080139	180.427963	80.495682	-656.953796	-36.399136	62.541214	-630.438049	255.777618	1316.165649	-570.406189	-100.586349	1295.256348	-561.755920	84.009590	1303.178223	-577.733521	87.866150	1577.917480	-677.050598	322.056519	1079.794189	-607.423706	-170.623032	1054.149536	-590.609009	316.432068	831.048401	-516.239685	-151.847916	801.932495	-558.728638	85.213577	946.305603	451.610992	-12.057796	942.663391	409.260010	174.714569
-597.900696	171.630219	845.031250	-565.245544	-18.201101	853.598083	-673.809448	178.182495	477.525665	-622.757080	-40.107964	465.064606	-683.145386	180.407394	80.502518	-656.910461	-36.365131	62.553364	-630.195129	255.923874	1316.090454	-570.074585	-100.554527	1295.251221	-561.427673	84.151588	1303.138794	-577.462097	88.019691	1577.885376	-677.768982	322.269226	1079.871826	-608.135681	-170.917053	1054.392456	-592.591797	317.188660	830.739258	-518.302490	-152.933899	801.622803	-558.621033	85.039124	946.288391	449.768280	-12.954251	942.604370	409.692657	174.371552
-597.569519	171.857986	844.945984	-564.937317	-18.124289	853.580933	-673.671997	178.157730	477.567871	-622.590149	-40.077599	465.043457	-683.103210	180.419922	80.492546	-656.870422	-36.354439	62.540070	-629.966064	256.038757	1316.011841	-569.781921	-100.496162	1295.265503	-561.107727	84.253700	1303.101440	-577.183960	88.169434	1577.854736	-678.527100	322.519592	1079.984619	-608.881287	-171.197784	1054.656616	-594.507935	317.898682	830.485291	-520.219543	-153.974060	801.360107	-558.281555	85.219872	946.230042	448.145996	-13.599764	942.433350	410.004852	174.293640
-597.414917	171.851334	844.906311	-564.707947	-18.130070	853.577209	-673.621887	178.202103	477.579285	-622.449280	-40.035561	465.027802	-683.067017	180.426910	80.542068	-656.854492	-36.358166	62.537064	-629.716492	256.176666	1315.944702	-569.476501	-100.446198	1295.230103	-560.802551	84.352516	1303.065552	-576.943481	88.274765	1577.812134	-679.257813	322.797180	1080.183105	-609.614624	-171.441528	1054.836792	-596.377136	318.596283	830.215393	-522.085022	-154.932251	801.134644	-558.066284	85.244690	946.200134	446.550629	-13.684027	942.054626	410.061066	174.273468
-597.276062	171.810104	844.851074	-564.470215	-18.128523	853.552551	-673.115784	177.764145	477.322266	-622.387024	-40.017612	465.025635	-682.890381	180.475372	80.464371	-656.876953	-36.346157	62.519051	-629.459778	256.342499	1315.889648	-569.171631	-100.367104	1295.246704	-560.510620	84.423668	1303.021851	-576.629211	88.418243	1577.807861	-679.953491	323.000885	1080.332153	-610.283325	-171.619049	1055.000610	-598.158936	319.304230	829.965210	-523.796509	-155.829117	800.936401	-557.850708	85.258591	946.150818	444.835938	-14.670856	942.024536	410.728882	173.951202
-597.139526	171.807678	844.795837	-564.269409	-18.103540	853.514954	-672.842041	177.649139	477.268951	-622.322205	-40.009792	465.029816	-682.811829	180.491028	80.449440	-656.872375	-36.335579	62.518284	-629.218933	256.454926	1315.827148	-568.892395	-100.329819	1295.231201	-560.211731	84.500351	1302.978516	-576.319092	88.565155	1577.765137	-680.576599	323.234222	1080.484375	-610.985168	-171.805695	1055.257568	-599.832886	319.984070	829.845642	-525.553711	-156.718155	800.782104	-557.655334	85.292160	946.096069	443.213470	-15.213322	941.850525	411.190247	173.774490
-596.968567	171.817947	844.767883	-564.035400	-18.072582	853.478638	-672.405823	177.560822	477.218781	-622.142212	-39.947372	465.005188	-682.585205	180.554138	80.416115	-656.845947	-36.375664	62.535965	-628.973633	256.549805	1315.746948	-568.594788	-100.278549	1295.262817	-559.927368	84.601913	1302.947266	-576.002380	88.728905	1577.742676	-681.190430	323.403290	1080.599243	-611.681458	-172.010681	1055.537476	-601.460022	320.619141	829.630493	-527.142700	-157.472855	800.636597	-557.427673	85.321121	946.057251	441.564423	-15.688653	941.673767	411.225769	173.762268
-596.797607	171.818817	844.735352	-563.843567	-18.015200	853.458618	-671.965332	177.424469	477.130707	-622.054260	-39.927116	465.021210	-682.412537	180.633118	80.393639	-656.835266	-36.355434	62.554665	-628.744812	256.685577	1315.694458	-568.333923	-100.189575	1295.266113	-559.660339	84.668694	1302.938599	-575.643066	88.915787	1577.735352	-681.764648	323.656403	1080.734741	-612.297119	-172.193756	1055.716553	-603.001343	321.240692	829.439514	-528.631897	-158.229782	800.558105	-557.222961	85.365417	946.024109	440.215424	-16.320063	941.549377	412.150513	173.356049
-596.673645	171.894577	844.718750	-563.649536	-18.008297	853.442871	-671.627319	177.404724	477.084167	-621.983337	-39.893028	465.055634	-682.257324	180.704559	80.402641	-656.834290	-36.385986	62.561340	-628.520752	256.771454	1315.633545	-568.083923	-100.137627	1295.272583	-559.420898	84.769165	1302.912476	-575.334839	89.076096	1577.722656	-682.321228	323.888062	1080.894531	-612.898987	-172.388596	1055.906738	-604.427612	321.806427	829.322937	-530.013550	-158.854141	800.504333	-557.042847	85.416054	946.002075	438.785431	-16.839403	941.389099	412.783966	173.145493
-596.508606	171.915756	844.713013	-563.475647	-17.952372	853.450806	-671.528564	177.450882	477.069275	-621.879272	-39.835854	465.033936	-682.182251	180.713104	80.398911	-656.817078	-36.355164	62.569004	-628.329285	256.878815	1315.594360	-567.871399	-100.087959	1295.317383	-559.183838	84.863831	1302.927856	-575.013550	89.229546	1577.721558	-682.857178	324.089294	1081.009033	-613.501953	-172.523819	1056.139526	-605.751953	322.398651	829.187012	-531.437195	-159.499557	800.463562	-556.862305	85.465981	945.999573	437.383240	-17.379448	941.303772	413.457794	172.903793
-596.365601	171.949127	844.701904	-563.318604	-17.899197	853.456299	-671.255920	177.431610	477.054047	-621.796326	-39.798141	465.030945	-682.022827	180.791794	80.413300	-656.822083	-36.351318	62.589054	-628.134094	256.962982	1315.548096	-567.658752	-100.048515	1295.348999	-558.975769	84.944054	1302.910645	-574.705994	89.359451	1577.700928	-683.280640	324.344879	1081.110474	-614.027405	-172.618164	1056.348267	-606.974609	322.943085	829.092224	-532.686951	-160.030136	800.444580	-556.697632	85.522652	945.992065	436.176056	-17.994116	941.213196	414.345123	172.519165
-596.264771	171.945587	844.682190	-563.199097	-17.870173	853.444397	-670.659912	177.333206	476.926331	-621.724121	-39.761181	465.030579	-681.768860	180.844986	80.379364	-656.798035	-36.370926	62.566906	-627.968750	257.062012	1315.531860	-567.443909	-100.006828	1295.399780	-558.794006	85.035652	1302.901123	-574.337952	89.534966	1577.691162	-683.629700	324.478027	1081.154541	-614.544617	-172.793854	1056.557251	-608.089600	323.445129	829.047791	-534.190918	-160.657471	800.377930	-556.563965	85.546867	945.969666	434.728149	-18.356354	941.144836	414.841125	172.410843
-596.146790	171.995117	844.695435	-563.086975	-17.837782	853.439941	-669.346497	177.062317	476.698486	-621.717957	-39.737514	465.027130	-681.121399	181.072998	80.288048	-656.774719	-36.371548	62.551701	-627.802368	257.140411	1315.496216	-567.270569	-99.957634	1295.442261	-558.620239	85.100784	1302.911133	-573.970215	89.709099	1577.686157	-683.997253	324.669220	1081.232666	-614.991638	-172.869797	1056.734985	-609.110413	323.907837	828.958130	-535.249329	-161.029343	800.341064	-556.426880	85.580963	945.969360	433.462372	-18.841103	941.082581	415.441467	172.271332
-596.029846	172.032700	844.682373	-562.986511	-17.792820	853.414001	-667.394348	176.693512	476.335358	-621.709961	-39.706154	465.032776	-680.236938	181.411758	80.171181	-656.804504	-36.342487	62.569653	-627.638794	257.222076	1315.461304	-567.096619	-99.905037	1295.470947	-558.476807	85.162170	1302.902832	-573.595886	89.867966	1577.685913	-684.348450	324.802673	1081.345337	-615.402222	-172.937897	1056.900757	-610.023071	324.365448	828.855652	-536.242859	-161.433136	800.289612	-556.288147	85.618866	945.942932	432.133759	-19.235611	941.020386	416.026245	171.946899
-595.658142	172.400040	844.695313	-562.837952	-17.625675	853.394226	-664.859497	176.372452	475.881500	-621.710449	-39.676384	465.037537	-679.079346	181.872269	80.000587	-656.928345	-36.394478	62.734520	-627.503052	257.316650	1315.431274	-566.931824	-99.851830	1295.513062	-558.361206	85.229919	1302.866211	-573.204041	90.057777	1577.660767	-684.643188	325.014801	1081.447632	-615.750854	-173.034073	1057.070313	-610.821411	324.727325	828.772095	-537.174438	-161.735535	800.247681	-556.024170	85.834053	945.943176	430.940643	-19.641729	940.990051	416.648804	171.729858
-595.522400	172.525574	844.644348	-562.777405	-17.566404	853.366760	-662.228455	176.165619	475.415405	-621.698669	-39.650585	465.040344	-677.938538	182.394531	79.841469	-657.118347	-36.399902	62.886833	-627.374084	257.399902	1315.399048	-566.774719	-99.816261	1295.540527	-558.308899	85.302826	1302.827515	-572.695251	90.231041	1577.731201	-684.875793	325.215393	1081.545776	-616.080078	-173.048920	1057.197632	-611.525208	325.135010	828.721436	-537.989380	-161.965897	800.237000	-555.898743	85.930687	945.897095	429.809662	-19.999998	940.935181	417.313568	171.447800
-595.489929	172.499664	844.612061	-562.730469	-17.577942	853.365356	-659.720642	176.072601	474.947845	-622.680298	-40.061508	465.231110	-676.871582	182.929535	79.691628	-657.477600	-36.253029	62.997986	-627.269897	257.495026	1315.379028	-566.660461	-99.782990	1295.575317	-558.299133	85.350182	1302.763306	-572.233032	90.365059	1577.760742	-685.107117	325.381287	1081.629883	-616.347351	-173.034622	1057.302979	-612.092957	325.489227	828.716125	-538.643738	-162.122955	800.205872	-555.824768	85.935555	945.869934	428.713104	-20.374247	940.931030	417.945343	171.218170
-595.448792	172.488754	844.571899	-562.673889	-17.597466	853.362488	-657.707092	176.113831	474.603058	-622.724609	-40.084728	465.237061	-676.055847	183.368698	79.580040	-657.197937	-36.077667	62.701504	-627.206909	257.578796	1315.341187	-566.606689	-99.780159	1295.612671	-558.352905	85.365952	1302.693359	-571.691284	90.544937	1577.791504	-685.251648	325.488495	1081.663086	-616.540405	-173.017075	1057.357178	-612.522583	325.807770	828.693237	-539.162964	-162.228806	800.193176	-555.753479	85.944366	945.840881	427.742249	-20.672140	940.851257	418.632385	171.034760
[truncated: 160 more rows]
[truncated: 40 more columns]
