# Supplementary material for: A dyadic stimulus set of audiovisual affective displays for the study of multisensory, emotional, social interactions
Source: Behav Res Methods. 2015 Nov 5;48(4):1285–95. doi: 10.3758/s13428-015-0654-4 (PMC5101291; doi:10.3758/s13428-015-0654-4)
Supplement: Supplementary file 1 — (ZIP 270 MB) [file 13428_2015_654_MOESM1_ESM.zip › supplementary_material_2_stimuli_set_files/C/C06.txt]

418.270264	-0.313297	931.671936	443.556000	178.174088	925.434998	531.597107	-20.831577	496.831726	567.188660	179.481857	483.007324	553.222229	-13.897219	78.404213	604.907043	160.389389	90.653961	464.165771	-54.657734	1414.100952	495.492340	247.375687	1407.893311	400.654846	101.834320	1392.568970	400.581390	106.702354	1665.716797	503.059540	-141.658920	1137.236816	549.664246	310.227051	1137.895752	398.102631	-144.046982	893.570618	431.086578	313.571838	881.411865	421.590302	93.726212	1028.002441	-651.425171	167.961075	856.606934	-623.488525	-31.314384
418.129456	-0.323079	931.674744	443.416901	178.127228	925.421387	531.539490	-20.811659	496.842377	567.127075	179.458664	483.019196	553.224854	-13.878395	78.395714	604.876648	160.360535	90.650307	464.073456	-54.677719	1414.075684	495.333130	247.386063	1408.016846	400.539978	101.835251	1392.564453	400.626495	106.674400	1665.736694	503.029236	-141.698944	1137.242920	549.656677	310.296143	1137.949951	398.176086	-144.094086	893.518555	431.286774	313.803955	881.330811	421.466187	93.705902	1027.998047	-651.544250	167.904648	856.602051	-623.609253	-31.306032
418.007751	-0.324374	931.668457	443.288086	178.108490	925.416565	531.498962	-20.787762	496.825409	567.042847	179.405121	483.017181	553.199707	-13.862999	78.368301	604.895935	160.359818	90.657913	463.982758	-54.676430	1414.044556	495.246979	247.367294	1407.994019	400.447327	101.819313	1392.560791	400.686554	106.655823	1665.746582	502.999451	-141.694977	1137.228149	549.631470	310.325073	1137.970825	398.253265	-144.130646	893.466736	431.495789	314.034454	881.273682	421.343689	93.694801	1027.992798	-651.675415	167.858124	856.598755	-623.719604	-31.390207
417.901123	-0.342936	931.658264	443.166840	178.086380	925.396301	531.459595	-20.813021	496.842834	566.996277	179.356415	483.022797	553.204529	-13.882577	78.389366	604.876526	160.369934	90.670967	463.866058	-54.716145	1414.048828	495.127899	247.334167	1407.992554	400.326721	101.792297	1392.557983	400.733765	106.632339	1665.767090	502.950897	-141.712387	1137.226563	549.593933	310.366302	1137.982056	398.273895	-144.168732	893.421143	431.672882	314.266174	881.233337	421.232300	93.679047	1027.977661	-651.806946	167.793243	856.579407	-623.853699	-31.434334
417.787567	-0.331568	931.652649	443.042633	178.060867	925.403503	531.372925	-20.769272	496.829346	566.988831	179.394363	483.052032	553.154907	-13.881079	78.385605	604.792236	160.297791	90.662033	463.782562	-54.718464	1414.039307	495.008301	247.331635	1407.977173	400.229218	101.786217	1392.558105	400.775574	106.590622	1665.785156	502.901611	-141.745239	1137.219360	549.560120	310.383698	1138.011597	398.325226	-144.208679	893.386292	431.839325	314.495514	881.191101	421.119598	93.664444	1027.979370	-651.880127	167.746201	856.574524	-623.926880	-31.503210
417.689911	-0.361677	931.644531	442.937347	178.042297	925.388733	531.356567	-20.830765	496.836700	566.935852	179.407745	483.052887	553.199463	-13.874283	78.406120	604.784485	160.311462	90.684250	463.659882	-54.751297	1414.020508	494.886658	247.320465	1407.985596	400.140137	101.783661	1392.533203	400.814209	106.565987	1665.804810	502.852478	-141.728210	1137.229980	549.518372	310.417450	1138.018921	398.340271	-144.251801	893.343384	431.993103	314.728668	881.129150	421.000610	93.645493	1027.966064	-651.969116	167.714203	856.563477	-624.048706	-31.547050
417.573730	-0.410053	931.638611	442.819336	178.011536	925.358337	531.309570	-20.841757	496.848236	566.865479	179.396423	483.052734	553.210449	-13.895363	78.404442	604.751709	160.307693	90.691719	463.571564	-54.767342	1414.007813	494.812836	247.271103	1407.840332	400.036102	101.741302	1392.490845	400.840698	106.547623	1665.808350	502.807312	-141.769669	1137.215820	549.507813	310.484436	1138.022095	398.369781	-144.290619	893.301575	432.163116	314.926270	881.080139	420.876129	93.620003	1027.946411	-652.022034	167.676132	856.555359	-624.111328	-31.603552
417.478027	-0.398649	931.602783	442.718781	178.035736	925.348206	531.232361	-20.833313	496.828522	566.885864	179.402390	483.074371	553.199524	-13.884375	78.410378	604.770386	160.322281	90.691780	463.463928	-54.778763	1413.965942	494.634430	247.278854	1407.955322	399.936066	101.741440	1392.490234	400.873596	106.534790	1665.809937	502.736450	-141.782623	1137.200195	549.457092	310.483276	1138.063232	398.367462	-144.311874	893.260376	432.267181	315.106140	881.038086	420.767731	93.624336	1027.923218	-652.086670	167.620468	856.548218	-624.199158	-31.665445
417.353363	-0.400499	931.602051	442.594238	178.023148	925.348145	531.180725	-20.872456	496.831940	566.820129	179.376251	483.076843	553.183777	-13.873482	78.398148	604.803711	160.347153	90.727692	463.357544	-54.803707	1413.940308	494.583618	247.207947	1407.815430	399.817871	101.696266	1392.487183	400.901764	106.507095	1665.824829	502.689972	-141.788361	1137.184448	549.433350	310.513153	1138.079468	398.359467	-144.340210	893.225403	432.391907	315.282288	881.009460	420.637665	93.617805	1027.922241	-652.122192	167.565948	856.538757	-624.260071	-31.716064
417.207306	-0.437268	931.586243	442.453644	177.999802	925.328003	531.082458	-20.894041	496.833191	566.757813	179.346909	483.090607	553.160645	-13.890309	78.410225	604.836914	160.376816	90.758469	463.239349	-54.817837	1413.909912	494.413605	247.233246	1407.941895	399.730499	101.679626	1392.467407	400.920715	106.488556	1665.834961	502.625671	-141.798264	1137.154175	549.354736	310.512360	1138.109741	398.334259	-144.349731	893.167358	432.472107	315.442963	880.974976	420.498444	93.589493	1027.904541	-652.191162	167.510803	856.551086	-624.346008	-31.758575
417.090393	-0.455875	931.588379	442.356934	177.998779	925.330444	530.986328	-20.874754	496.838654	566.702515	179.358871	483.095886	553.154785	-13.872544	78.423355	604.794861	160.332886	90.748161	463.129944	-54.830914	1413.893555	494.341431	247.159973	1407.805420	399.613220	101.667145	1392.487549	400.944641	106.473900	1665.861328	502.551575	-141.803680	1137.143311	549.328003	310.528290	1138.123901	398.292816	-144.368393	893.142944	432.580750	315.582550	880.940613	420.391052	93.580170	1027.906738	-652.261597	167.408844	856.530457	-624.437500	-31.875570
416.972900	-0.427600	931.566101	442.236725	177.993820	925.325439	530.890137	-20.883060	496.838348	566.664246	179.306183	483.112549	553.166321	-13.883694	78.418907	604.760986	160.321320	90.764557	462.997040	-54.853294	1413.880249	494.152771	247.208969	1407.921753	399.523590	101.635185	1392.452881	400.959045	106.453712	1665.871338	502.457123	-141.824829	1137.133179	549.239929	310.549133	1138.163086	398.255127	-144.384933	893.111511	432.636627	315.729187	880.923096	420.271057	93.583160	1027.893433	-652.308167	167.371796	856.531616	-624.532288	-31.914497
416.857117	-0.439331	931.568176	442.127197	178.007217	925.317017	530.841675	-20.908562	496.826935	566.613831	179.288239	483.110138	553.169250	-13.870264	78.437241	604.781982	160.344589	90.788673	462.894623	-54.870701	1413.857544	494.068817	247.188034	1407.930786	399.386169	101.641579	1392.455933	400.977051	106.438202	1665.887085	502.381226	-141.848572	1137.117554	549.192444	310.579346	1138.150879	398.167908	-144.371124	893.075867	432.700043	315.835846	880.869812	420.161163	93.589058	1027.890259	-652.329102	167.326950	856.525635	-624.603271	-31.974026
416.769989	-0.434359	931.546265	442.047241	178.007370	925.301147	530.770874	-20.922962	496.842743	566.599915	179.341202	483.137360	553.137573	-13.854698	78.432976	604.770813	160.348709	90.798744	462.778259	-54.874126	1413.832520	493.941772	247.181549	1407.941040	399.257477	101.644920	1392.422363	400.989014	106.420784	1665.898193	502.273895	-141.874817	1137.081177	549.132813	310.633118	1138.183960	398.083923	-144.384995	893.040466	432.755096	315.961823	880.839661	420.059875	93.591194	1027.869751	-652.325562	167.245056	856.525269	-624.643494	-32.040363
416.653534	-0.448606	931.534851	441.936584	177.981461	925.286926	530.655701	-20.925493	496.844757	566.509277	179.251434	483.096954	553.113953	-13.850685	78.460968	604.731079	160.331787	90.788666	462.670288	-54.906994	1413.798706	493.846710	247.153748	1407.937622	399.147614	101.604210	1392.404419	400.994080	106.393066	1665.911377	502.186920	-141.870422	1137.048340	549.051880	310.641510	1138.196045	398.028168	-144.387833	893.004089	432.769409	316.050323	880.809998	419.951172	93.572662	1027.857300	-652.346069	167.222137	856.534546	-624.678040	-32.097626
416.532959	-0.430908	931.512024	441.843872	177.996475	925.300598	530.614563	-20.936472	496.869232	565.844421	178.080032	482.895844	553.116882	-13.848082	78.480186	604.316406	159.991180	90.731628	462.566498	-54.917065	1413.790283	493.753082	247.150726	1407.912598	399.046478	101.582397	1392.394409	401.002441	106.379677	1665.921875	502.076538	-141.888351	1137.012817	548.977844	310.659698	1138.181641	397.920197	-144.392471	892.969238	432.770996	316.119232	880.801941	419.836639	93.571327	1027.852905	-652.331848	167.147125	856.535645	-624.742126	-32.156887
416.428650	-0.449807	931.511597	441.750122	177.980225	925.278503	530.570557	-20.952677	496.858856	566.438782	178.990082	483.134338	553.134460	-13.860296	78.485924	604.653442	160.254990	90.806351	462.450378	-54.943333	1413.764282	493.658478	247.133453	1407.930908	398.927734	101.563469	1392.388550	401.002625	106.345833	1665.948608	501.948914	-141.890381	1136.979980	548.907410	310.695892	1138.209106	397.810150	-144.395355	892.955139	432.766693	316.172882	880.780945	419.735443	93.566597	1027.840820	-652.339661	167.102936	856.546997	-624.751099	-32.237091
416.304443	-0.431491	931.491943	441.640289	178.027893	925.276001	530.516357	-20.939171	496.855988	565.806091	178.066132	482.938202	553.086914	-13.821809	78.486893	604.274719	159.962204	90.755013	462.340210	-54.955391	1413.760620	493.562561	247.124527	1407.925171	398.822052	101.545403	1392.387207	400.995178	106.319168	1665.950073	501.827820	-141.881531	1136.957520	548.828186	310.695068	1138.218994	397.685577	-144.386169	892.934265	432.726227	316.204132	880.760620	419.616119	93.590294	1027.829956	-652.338684	167.052399	856.542847	-624.786377	-32.268642
416.157715	-0.438870	931.490784	441.507813	178.008926	925.265625	530.476135	-20.940243	496.875092	565.741516	178.010284	482.918396	553.103638	-13.809752	78.472404	604.266113	159.955780	90.754257	462.246094	-54.987717	1413.751709	493.459473	247.120728	1407.908325	398.716217	101.540115	1392.387695	400.978485	106.296860	1665.947144	501.714905	-141.887253	1136.942139	548.714050	310.707031	1138.186279	397.556458	-144.363998	892.914429	432.661133	316.241486	880.745972	419.500519	93.580009	1027.826294	-652.362366	166.956787	856.524170	-624.827698	-32.359158
416.041077	-0.447908	931.477722	441.418976	177.993362	925.245667	530.450745	-20.964960	496.890289	566.359375	179.029785	483.170959	553.100281	-13.828051	78.492325	604.681030	160.289429	90.813187	462.137787	-54.971451	1413.742065	493.363342	247.126709	1407.891235	398.763458	101.448814	1392.329712	400.968323	106.275200	1665.963135	501.577759	-141.882324	1136.916382	548.633850	310.705719	1138.205078	397.398346	-144.337830	892.931519	432.600189	316.253510	880.725403	419.392212	93.573929	1027.808960	-652.345276	166.918152	856.517883	-624.845703	-32.398911
415.960632	-0.418349	931.472961	441.319824	177.992035	925.246277	530.384277	-20.943497	496.910156	566.301147	178.970703	483.185791	553.088928	-13.815090	78.510292	604.666199	160.278488	90.837486	462.023346	-54.995274	1413.736206	493.264984	247.115936	1407.866333	398.673737	101.444824	1392.331421	400.958618	106.252975	1665.971558	501.459076	-141.868042	1136.908936	548.691101	311.203369	1138.323975	397.226501	-144.315994	892.928406	432.507751	316.248688	880.749878	419.292419	93.586281	1027.806030	-652.319946	166.874451	856.524841	-624.846130	-32.446949
415.867126	-0.400630	931.441772	441.226990	177.974884	925.236633	530.330017	-20.947001	496.896210	566.316406	179.020966	483.229767	553.078613	-13.809578	78.526489	604.670532	160.250076	90.834557	461.955475	-55.014458	1413.735352	493.194366	247.107803	1407.880371	398.587616	101.430229	1392.322510	400.923187	106.221359	1665.982910	501.324524	-141.851212	1136.898315	548.449707	310.693634	1138.204834	397.051453	-144.301208	892.931763	432.388672	316.222260	880.730896	419.182098	93.577927	1027.784424	-652.310425	166.836624	856.540710	-624.850342	-32.480515
415.737793	-0.398690	931.454651	441.119690	177.975723	925.252869	530.221802	-20.921284	496.900360	566.253906	178.938370	483.239807	553.048035	-13.808523	78.552765	604.649414	160.270767	90.898880	461.870880	-55.007336	1413.738892	493.124664	247.098801	1407.889160	398.502686	101.429276	1392.323853	400.905182	106.206207	1665.998291	501.196472	-141.844269	1136.885620	548.327881	310.647308	1138.196167	396.888580	-144.273926	892.924805	432.268127	316.193085	880.741333	419.063293	93.578720	1027.798950	-652.286865	166.753662	856.573364	-624.829651	-32.519684
415.645203	-0.410784	931.450623	441.020508	178.002640	925.249695	530.186707	-20.957935	496.938232	566.218933	178.973221	483.264984	553.128601	-13.831411	78.568687	604.585693	160.221222	90.914207	461.769684	-55.023663	1413.751465	493.022583	247.072830	1407.879028	398.424774	101.423912	1392.335571	400.870483	106.180283	1666.000122	501.046448	-141.856003	1136.870972	548.240723	310.653992	1138.209839	396.705048	-144.261749	892.932434	432.127197	316.151031	880.745972	418.966705	93.584366	1027.795288	-652.272583	166.704300	856.584412	-624.858704	-32.587601
415.580750	-0.411563	931.433838	440.927551	177.973953	925.240051	530.132263	-20.979223	496.910980	566.177612	178.934372	483.273590	553.098938	-13.832185	78.575829	604.650208	160.275375	90.927818	461.679565	-55.040997	1413.735840	492.947174	247.082443	1407.862427	398.338806	101.393555	1392.334351	400.816193	106.152542	1666.007446	500.879913	-141.863770	1136.846313	548.128906	310.614319	1138.181030	396.497559	-144.242737	892.928345	431.966949	316.101776	880.731995	418.864868	93.568108	1027.780029	-652.252747	166.651489	856.609375	-624.869202	-32.610939
415.445892	-0.417444	931.434448	440.804535	177.960693	925.228333	529.766602	-20.333420	496.844086	566.149414	179.145309	483.259308	552.924622	-13.815405	78.495239	604.682312	160.312103	90.940872	461.584473	-55.061855	1413.714233	492.854462	247.056976	1407.847412	398.262054	101.391663	1392.325317	400.781830	106.133957	1666.011108	500.722534	-141.869949	1136.840454	548.009705	310.573090	1138.138794	396.295990	-144.208298	892.926086	431.788177	316.038422	880.729553	418.749908	93.564293	1027.775513	-652.275879	166.641205	856.618652	-624.944519	-32.665943
415.353882	-0.424424	931.416138	440.698792	177.976440	925.213745	529.950928	-20.963926	496.896240	566.086121	178.915634	483.255798	553.110229	-13.838967	78.564484	604.597046	160.236877	90.913612	461.495605	-55.074745	1413.715332	492.787903	247.053146	1407.828247	398.174805	101.400040	1392.305786	400.739502	106.114647	1665.996948	500.584045	-141.875183	1136.826660	547.924011	310.539734	1138.114258	396.061493	-144.154602	892.924255	431.587006	315.954590	880.720886	418.652954	93.565002	1027.759399	-652.291443	166.594650	856.629761	-624.956848	-32.726948
415.253845	-0.434422	931.421326	440.593536	177.946777	925.211304	529.862183	-20.966944	496.900757	566.032410	178.902328	483.256805	553.108887	-13.850225	78.568512	604.604309	160.233185	90.915939	461.392456	-55.065228	1413.690918	492.712311	247.043808	1407.810669	398.094910	101.395332	1392.311768	400.700226	106.093391	1665.982666	500.413574	-141.882553	1136.781494	547.789001	310.467804	1138.072876	395.824768	-144.119812	892.940308	431.364746	315.848389	880.733643	418.547485	93.550064	1027.760254	-652.283752	166.547668	856.660522	-625.001892	-32.749290
415.132019	-0.464279	931.408997	440.494934	177.975418	925.202209	529.796692	-20.974108	496.868622	565.996277	179.064758	483.267670	553.095093	-13.849270	78.562271	604.656250	160.262009	90.938477	461.330688	-55.088081	1413.673584	492.658112	247.029938	1407.807617	397.911987	101.470390	1392.331787	400.657227	106.076126	1665.991089	500.250427	-141.873016	1136.754395	547.665039	310.396149	1138.051025	395.576630	-144.087326	892.953064	431.145538	315.725464	880.726440	418.450043	93.545525	1027.750977	-652.299500	166.537735	856.688416	-625.061768	-32.783733
415.091583	-0.458798	931.398499	440.427917	177.953873	925.191406	529.730835	-21.014223	496.878357	565.926392	178.832260	483.272400	553.138062	-13.863126	78.567276	604.581238	160.213516	90.925224	461.254150	-55.100155	1413.679077	492.593536	247.016602	1407.805176	397.821503	101.461357	1392.325928	400.620483	106.056198	1665.993652	500.083466	-141.861832	1136.726196	547.525879	310.349213	1138.022949	395.332062	-144.035675	892.948120	430.864166	315.591583	880.758911	418.378265	93.539528	1027.738525	-652.267883	166.488403	856.732910	-625.074158	-32.804485
415.008820	-0.465586	931.401794	440.344879	177.962494	925.204407	529.652161	-20.994902	496.880493	565.914734	179.021515	483.276855	553.116028	-13.852612	78.591400	604.624451	160.247711	90.975128	461.180511	-55.103184	1413.660156	492.509064	247.005508	1407.795044	397.741455	101.477180	1392.324463	400.565033	106.041176	1665.988403	499.951202	-141.849533	1136.714478	547.388489	310.290833	1138.000732	395.080719	-143.970016	892.965576	430.611481	315.466553	880.782166	418.294617	93.534698	1027.746826	-652.283630	166.479828	856.754456	-625.138123	-32.843479
414.935516	-0.465415	931.375977	440.272980	177.974197	925.199219	529.576843	-20.998983	496.867676	565.864929	179.060928	483.287170	553.138489	-13.859026	78.599579	604.584167	160.257355	91.010193	461.093323	-55.129326	1413.666992	492.439880	247.013000	1407.809204	397.643066	101.474823	1392.331787	400.515350	106.029198	1665.995117	499.783203	-141.835648	1136.698608	547.262634	310.254150	1137.965942	394.838684	-143.933609	892.990784	430.369110	315.315002	880.813965	418.210449	93.530518	1027.730835	-652.284485	166.424011	856.786377	-625.204041	-32.872543
414.864807	-0.460075	931.360107	440.210236	177.983505	925.187744	529.497803	-20.983032	496.864655	565.890564	179.162216	483.311310	553.059692	-13.835149	78.600960	604.606445	160.270660	90.984703	461.021881	-55.140949	1413.657837	492.380432	246.983078	1407.787354	397.567902	101.469925	1392.321167	400.453278	106.013420	1666.000732	499.621948	-141.845581	1136.663574	547.123657	310.210663	1137.931885	394.568970	-143.872131	893.017517	430.111420	315.149323	880.846375	418.145386	93.535515	1027.717407	-652.349487	166.367172	856.783020	-625.288330	-32.919579
414.771759	-0.490039	931.377930	440.144348	177.964203	925.188660	529.431274	-20.994728	496.870728	565.799866	179.087143	483.275482	553.068298	-13.829140	78.621033	604.579834	160.268265	90.999802	460.929199	-55.139664	1413.652222	492.290131	246.971909	1407.785400	397.500916	101.477806	1392.320801	400.401611	105.993599	1666.000977	499.477631	-141.827133	1136.644043	546.987427	310.166870	1137.887451	394.314514	-143.812256	893.054626	429.829865	314.997284	880.886841	418.074402	93.520233	1027.727051	-652.375610	166.299286	856.791931	-625.351135	-32.942978
414.708649	-0.494926	931.357117	440.072540	177.961258	925.180115	529.380249	-20.994083	496.879028	565.731140	179.105240	483.275208	553.073853	-13.821581	78.605774	604.575989	160.265762	91.006256	460.858063	-55.139469	1413.658203	492.231750	246.969116	1407.793213	397.411987	101.476730	1392.311646	400.351074	105.993889	1666.005981	499.328339	-141.842743	1136.651001	546.851013	310.153046	1137.859375	394.059723	-143.756348	893.076050	429.539001	314.827332	880.907471	418.000610	93.509850	1027.712158	-652.413391	166.266068	856.799377	-625.432739	-32.946495
414.607666	-0.527258	931.365173	440.005951	177.948715	925.183899	529.364441	-21.003614	496.891327	565.702942	178.926147	483.312195	553.057434	-13.837189	78.636673	604.542114	160.238297	90.990967	460.779327	-55.168980	1413.649414	492.202576	246.917572	1407.659546	397.341949	101.470055	1392.315796	400.299377	105.977898	1666.004883	499.168915	-141.850632	1136.611938	546.715515	310.097748	1137.835327	393.821960	-143.698761	893.080200	429.221252	314.645203	880.946106	417.914520	93.491379	1027.717651	-652.469177	166.206253	856.797668	-625.495361	-33.009186
414.548859	-0.523917	931.359375	439.929901	177.957993	925.189148	529.342712	-21.020317	496.901764	565.695007	178.964081	483.323547	553.065308	-13.840388	78.628242	604.585632	160.266510	91.015953	460.712524	-55.165840	1413.639160	492.096893	246.967163	1407.786377	397.282867	101.456322	1392.312500	400.233154	105.975639	1666.001465	499.022919	-141.848602	1136.601318	546.572083	310.065552	1137.826172	393.545349	-143.655869	893.096619	428.931519	314.453491	880.961060	417.847107	93.490509	1027.717651	-652.499939	166.197525	856.797791	-625.595459	-33.014713
414.470764	-0.522682	931.357971	439.867523	178.010696	925.198669	529.318665	-21.025347	496.919495	565.603271	178.904190	483.307556	553.065063	-13.857397	78.628227	604.708740	160.593735	91.153671	460.642090	-55.168678	1413.643311	492.096710	246.900986	1407.654175	397.216614	101.448242	1392.312866	400.176727	105.970490	1666.000732	498.879211	-141.848877	1136.578491	546.444763	310.024323	1137.793457	393.305481	-143.601212	893.115784	428.617523	314.271362	880.982361	417.781769	93.510139	1027.722534	-652.509644	166.187988	856.798279	-625.673157	-33.004143
414.407684	-0.522619	931.356689	439.805481	177.997421	925.205994	529.316040	-21.031181	496.928223	565.573608	178.887054	483.326813	553.073730	-13.858375	78.661072	604.676086	160.594055	91.185883	460.582092	-55.179771	1413.639038	492.034882	246.886948	1407.649048	397.159332	101.445190	1392.301147	400.135132	105.972923	1666.007935	498.744080	-141.839447	1136.567749	546.305115	309.968292	1137.754150	393.051758	-143.548111	893.141785	428.324738	314.093719	881.002808	417.713379	93.499969	1027.725220	-652.585571	166.144272	856.804810	-625.762024	-33.025974
414.323151	-0.521381	931.357239	439.727386	177.992325	925.208130	529.238281	-20.982365	496.952698	565.516479	178.855469	483.323364	553.050903	-13.861597	78.665375	604.516663	160.234055	91.071487	460.492920	-55.166218	1413.658691	491.961700	246.881943	1407.653076	397.238495	101.327835	1392.276123	400.073242	105.974541	1666.021240	498.618011	-141.836914	1136.575806	546.165405	309.924683	1137.724731	392.800293	-143.478714	893.206421	428.014038	313.893188	881.044189	417.630920	93.497826	1027.726440	-652.641418	166.106705	856.794128	-625.845825	-33.039509
414.247864	-0.526869	931.361450	439.686493	178.023178	925.212402	529.235352	-20.993883	496.959839	565.469238	178.818115	483.337524	553.050903	-13.840784	78.690765	604.519531	160.238556	91.066429	460.446655	-55.196301	1413.643921	491.866241	246.921234	1407.766724	397.032196	101.413902	1392.313965	400.019440	105.971786	1666.022095	498.478821	-141.814865	1136.557617	545.991821	309.832184	1137.680908	392.529480	-143.436905	893.260315	427.697296	313.716217	881.085144	417.572113	93.511429	1027.730591	-652.729065	166.045547	856.801086	-625.951782	-33.056946
414.186890	-0.483168	931.347412	439.620514	178.006485	925.221130	529.165222	-21.009680	496.955292	565.435059	178.761581	483.338257	553.032715	-13.836869	78.684708	604.498535	160.241745	91.091492	460.378906	-55.198196	1413.668823	491.823853	246.900085	1407.756348	396.961823	101.410873	1392.320557	399.965088	105.972122	1666.037598	498.335236	-141.805801	1136.545532	545.840698	309.762115	1137.654419	392.296051	-143.367767	893.309021	427.349457	313.522583	881.144104	417.506470	93.513901	1027.728271	-652.780640	166.054123	856.825195	-626.034607	-33.027794
414.140656	-0.474201	931.343201	439.557434	178.042145	925.218384	529.163269	-21.020687	496.968475	565.466919	178.811996	483.362671	553.037537	-13.815006	78.659958	604.530701	160.241440	91.098503	460.299164	-55.205547	1413.658081	491.758881	246.894104	1407.782593	396.909790	101.418709	1392.321899	399.902954	105.971725	1666.032227	498.194458	-141.764679	1136.527588	545.707642	309.709595	1137.607422	392.040771	-143.313232	893.340576	427.011871	313.296051	881.211426	417.451202	93.533890	1027.724854	-652.892822	166.027664	856.836487	-626.169678	-33.026031
413.942932	-0.557760	931.386902	439.431305	178.007828	925.222351	529.059265	-21.022671	496.951385	565.440857	178.793076	483.361694	553.000854	-13.840121	78.668526	604.524658	160.261978	91.105865	460.211304	-55.204990	1413.652954	491.698242	246.883530	1407.766968	396.850281	101.403412	1392.318970	399.829742	105.980270	1666.025513	498.051788	-141.787659	1136.475342	545.551758	309.640259	1137.574341	391.796539	-143.252548	893.351685	426.645905	313.116486	881.292297	417.318115	93.495483	1027.750366	-653.015442	166.007690	856.831909	-626.324158	-33.025768
413.889709	-0.580582	931.380249	439.391876	178.026672	925.223572	529.035217	-21.021164	496.956848	565.438049	178.795151	483.395355	553.007263	-13.837009	78.677956	604.500244	160.242508	91.096291	460.145203	-55.209293	1413.636597	491.660889	246.880859	1407.752930	396.791840	101.395729	1392.306274	399.771576	105.986557	1666.016724	497.937378	-141.761963	1136.420044	545.440002	309.568970	1137.530273	391.580536	-143.208450	893.345215	426.392639	312.920715	881.308533	417.253784	93.491272	1027.746094	-653.097595	165.999344	856.840820	-626.445007	-33.012695
414.014191	-0.468690	931.298462	439.407898	178.089188	925.214966	529.005737	-21.055456	496.923340	565.455872	178.800659	483.408905	553.012512	-13.832351	78.680267	604.494141	160.241440	91.083755	460.085846	-55.217934	1413.641846	491.626160	246.862198	1407.760132	396.730713	101.388710	1392.306885	399.708221	105.993576	1666.007568	497.814575	-141.764648	1136.419556	545.321838	309.514191	1137.479370	391.368317	-143.155609	893.352966	426.110077	312.752411	881.327454	417.279510	93.539581	1027.698608	-653.189148	166.037003	856.849365	-626.526978	-33.010872
413.937927	-0.496174	931.315247	439.343018	178.117325	925.218628	528.915283	-21.024761	496.910126	565.419312	178.756317	483.402893	553.010559	-13.838420	78.681374	604.495789	160.238510	91.093521	460.015198	-55.224823	1413.626587	491.575897	246.863312	1407.734131	396.704773	101.377327	1392.293335	399.643188	106.000366	1666.004761	497.685669	-141.764069	1136.390259	545.201294	309.432709	1137.409058	391.180420	-143.117340	893.389648	425.797943	312.567902	881.354736	417.213104	93.545715	1027.708862	-653.288879	166.055038	856.866272	-626.642456	-33.027855
413.899292	-0.491875	931.319824	439.303711	178.078964	925.230713	528.879150	-21.043221	496.955475	565.411743	178.749252	483.399323	553.009399	-13.852056	78.693855	604.444946	160.189346	91.075935	459.937775	-55.235874	1413.634033	491.550903	246.845169	1407.727417	396.632843	101.396904	1392.308228	399.590057	106.009773	1666.002563	497.555206	-141.759811	1136.381348	545.088562	309.381470	1137.379395	390.983307	-143.070053	893.401611	425.465607	312.379578	881.379944	417.172119	93.525894	1027.717163	-653.401978	166.027802	856.867615	-626.771912	-33.035542
413.860229	-0.495747	931.323364	439.247620	178.070313	925.217468	528.867981	-21.069067	496.943695	565.412964	178.743851	483.428436	553.008606	-13.841348	78.712219	604.602905	160.527542	91.209984	459.870453	-55.228012	1413.631348	491.513580	246.856598	1407.727173	396.582489	101.383011	1392.320557	399.530640	106.021706	1665.996460	497.447083	-141.768097	1136.379150	544.965637	309.312897	1137.340332	390.825958	-143.034042	893.420349	425.155914	312.189392	881.408264	417.123322	93.528381	1027.711792	-653.502075	166.031876	856.869690	-626.908997	-33.034012
413.820343	-0.474217	931.326111	439.201233	178.097153	925.227478	528.851807	-21.069532	496.970276	565.378235	178.717285	483.424408	553.013794	-13.870238	78.730682	604.601990	160.556610	91.221786	459.820435	-55.236313	1413.648193	491.475464	246.846268	1407.722168	396.527374	101.381119	1392.324341	399.466736	106.035179	1665.998291	497.332886	-141.749969	1136.383789	544.864563	309.231201	1137.314209	390.648376	-142.986328	893.454529	424.860138	312.017975	881.454407	417.087219	93.547081	1027.719116	-653.593872	166.005585	856.877563	-627.034302	-33.030315
413.789764	-0.468436	931.322327	439.161285	178.089890	925.229980	528.848145	-21.086166	496.961365	565.425964	178.782867	483.443176	552.981934	-13.849620	78.743912	604.628540	160.575455	91.223373	459.746399	-55.238243	1413.648560	491.430878	246.839478	1407.735840	396.509674	101.371284	1392.316162	399.409393	106.049690	1665.989990	497.210907	-141.752167	1136.389404	544.757935	309.191803	1137.308350	390.492950	-142.951981	893.465576	424.611603	311.867401	881.489929	417.049469	93.543030	1027.718384	-653.712036	166.008835	856.864258	-627.174133	-33.039349
413.750793	-0.486922	931.325073	439.128662	178.104965	925.211731	528.838623	-21.082939	496.977112	565.380920	178.760696	483.443756	552.972595	-13.857843	78.731491	604.485718	160.267044	91.163368	459.701477	-55.218620	1413.638672	491.386566	246.848053	1407.730347	396.451355	101.365059	1392.305908	399.350464	106.069534	1665.984131	497.108551	-141.749496	1136.376343	544.643005	309.138794	1137.283203	390.347687	-142.912949	893.485413	424.372803	311.719452	881.532288	417.016266	93.552055	1027.710327	-653.815002	166.007553	856.871521	-627.295593	-33.040897
413.731140	-0.486720	931.324463	439.108063	178.119446	925.233948	528.858398	-21.068251	496.978058	565.342529	178.717896	483.455505	552.980408	-13.856206	78.724190	604.467102	160.250977	91.137520	459.639618	-55.238026	1413.671753	491.342163	246.848755	1407.735962	396.435974	101.359718	1392.292725	399.285828	106.075943	1665.981445	497.004669	-141.743088	1136.409058	544.518127	309.071259	1137.253784	390.230072	-142.880875	893.508911	424.018829	311.572235	881.639893	416.997253	93.546143	1027.721924	-653.947632	166.001541	856.857727	-627.442749	-33.042946
413.709106	-0.476200	931.321228	439.079559	178.139099	925.244873	528.861755	-21.078829	496.966156	565.329956	178.752121	483.438629	552.995667	-13.853994	78.727127	604.452148	160.238937	91.114128	459.580109	-55.232826	1413.682373	491.298859	246.853912	1407.724609	396.397369	101.348930	1392.302979	399.218262	106.094048	1665.968750	496.907867	-141.750793	1136.419800	544.423584	309.058563	1137.247192	390.088287	-142.847092	893.534119	423.862366	311.409912	881.643127	416.971863	93.552803	1027.726196	-654.077026	166.018600	856.868896	-627.594543	-33.014217
413.499786	-0.574589	931.393555	438.983856	178.058029	925.240845	528.828369	-21.040815	496.985626	565.287231	178.696167	483.430603	552.952026	-13.850292	78.731812	604.432129	160.225906	91.147362	459.551971	-55.248676	1413.685669	491.269531	246.820923	1407.723267	396.351746	101.350136	1392.309204	399.153137	106.117653	1665.961914	496.842285	-141.742935	1136.398438	544.309326	309.018433	1137.214478	389.973083	-142.821350	893.558960	423.629150	311.275360	881.699585	416.862885	93.504944	1027.762451	-654.204651	166.029434	856.870239	-627.730469	-33.019680
413.475037	-0.578420	931.385010	438.972931	178.077408	925.238586	528.810181	-21.044247	496.993286	565.329407	178.735367	483.448151	552.931274	-13.827294	78.725807	604.647034	160.609100	91.275970	459.500397	-55.259659	1413.693481	491.287415	246.759918	1407.560791	396.304779	101.344032	1392.297607	399.103088	106.134201	1665.959473	496.769775	-141.764801	1136.427490	544.237183	308.978699	1137.174194	389.862671	-142.785080	893.567200	423.391205	311.139832	881.724854	416.837219	93.510429	1027.756348	-654.315735	166.044006	856.871155	-627.869202	-32.980190
413.650665	-0.502781	931.304626	439.033386	178.127258	925.235291	528.818054	-21.061249	496.971161	565.295288	178.685776	483.431824	552.974609	-13.845699	78.743332	604.494263	160.258835	91.159294	459.452484	-55.283257	1413.703735	491.268921	246.731079	1407.554810	396.254028	101.318871	1392.294922	399.042694	106.152763	1665.951416	496.707123	-141.743820	1136.444336	544.139526	308.932251	1137.138428	389.758148	-142.777145	893.586670	423.172638	311.026855	881.743469	416.902283	93.532364	1027.711426	-654.445007	166.071686	856.894897	-627.982178	-32.969296
413.644043	-0.480992	931.302490	439.011200	178.165497	925.260925	528.807251	-21.052670	496.962433	565.279846	178.655807	483.439423	552.960510	-13.817897	78.741180	604.488403	160.258499	91.146599	459.411591	-55.276783	1413.713013	491.246582	246.734192	1407.544922	396.195038	101.317955	1392.306152	398.980164	106.177475	1665.948975	496.628418	-141.743469	1136.421265	544.068359	308.920471	1137.121216	389.660950	-142.743210	893.613525	422.982330	310.893127	881.770691	416.883667	93.546249	1027.723511	-654.623840	166.110275	856.909180	-628.198364	-32.918282
413.647491	-0.516861	931.307190	439.009644	178.137146	925.244385	528.781738	-21.060455	496.978027	565.343506	178.716400	483.471069	552.969971	-13.824895	78.738007	604.510193	160.277603	91.150497	459.356598	-55.307644	1413.720581	491.133636	246.790573	1407.682251	396.154846	101.301491	1392.300537	398.928345	106.203247	1665.956055	496.588470	-141.751816	1136.439697	543.988159	308.908844	1137.120728	389.574127	-142.714310	893.622375	422.808594	310.781616	881.775452	416.875824	93.526695	1027.716187	-654.797791	166.122162	856.932495	-628.394531	-32.875450
413.646057	-0.536044	931.317627	439.017059	178.110489	925.248840	528.761292	-21.054741	496.975311	565.380554	178.755417	483.506744	552.946472	-13.817452	78.733734	604.475159	160.236237	91.151360	459.296326	-55.321098	1413.744263	491.084869	246.775787	1407.693237	396.109955	101.293671	1392.312744	398.871155	106.224205	1665.967773	496.544037	-141.761978	1136.456665	543.924011	308.850403	1137.111206	389.520020	-142.708710	893.621033	422.655212	310.668884	881.795227	416.869781	93.508995	1027.722534	-655.007996	166.147247	856.949585	-628.614685	-32.826778
413.669769	-0.508276	931.299072	439.013580	178.136520	925.259155	528.744873	-21.059803	496.961060	565.391418	178.787460	483.519958	552.929504	-13.833195	78.725029	604.670898	160.626053	91.294762	459.230408	-55.315166	1413.751099	491.011261	246.787292	1407.700684	396.174530	101.197929	1392.285156	398.800568	106.259438	1665.983643	496.495361	-141.761063	1136.450562	543.866211	308.852295	1137.131958	389.482452	-142.712387	893.633972	422.530029	310.566132	881.828003	416.868073	93.520096	1027.718018	-655.231262	166.177155	856.966614	-628.863525	-32.766945
413.657928	-0.542135	931.307861	439.011993	178.120499	925.267273	528.737122	-21.066555	496.966339	565.377380	178.759415	483.521942	552.939331	-13.828416	78.745560	604.452820	160.240448	91.170662	459.204742	-55.356682	1413.753540	490.976196	246.746185	1407.732666	396.028503	101.244324	1392.318237	398.750000	106.276596	1665.983643	496.458557	-141.797714	1136.473633	543.804932	308.806885	1137.143066	389.446289	-142.708038	893.654358	422.388824	310.473663	881.860474	416.861328	93.495628	1027.726440	-655.455505	166.176346	856.970764	-629.108704	-32.733360
413.648407	-0.543366	931.322693	438.996124	178.101624	925.271545	528.749268	-21.080381	496.979584	565.365723	178.698578	483.499939	552.929749	-13.846019	78.750618	604.398621	160.193130	91.134781	459.163025	-55.365990	1413.756714	490.954712	246.743408	1407.726563	395.961487	101.260315	1392.341675	398.709717	106.300629	1665.997070	496.437927	-141.808334	1136.482178	543.758118	308.762421	1137.147949	389.418457	-142.718842	893.664307	422.310699	310.398102	881.880737	416.845917	93.491959	1027.735474	-655.656433	166.172516	856.979126	-629.335449	-32.691944
413.654785	-0.544545	931.326721	438.994965	178.090714	925.270874	528.760681	-21.070089	496.962524	565.359802	178.667374	483.490143	552.941467	-13.842949	78.739754	604.616821	160.588043	91.259315	459.116425	-55.394886	1413.755127	490.984802	246.665833	1407.615601	395.914917	101.260612	1392.326294	398.672394	106.321854	1665.991577	496.422150	-141.846130	1136.492310	543.747864	308.755707	1137.133423	389.400757	-142.735779	893.675537	422.233917	310.340942	881.935669	416.840607	93.489433	1027.736206	-655.864624	166.204453	856.959839	-629.562500	-32.689102
413.659241	-0.545034	931.329346	438.999359	178.090149	925.273560	528.760376	-21.062910	496.970795	565.372864	178.651596	483.474213	552.949036	-13.836143	78.747559	604.484985	160.251907	91.141678	459.089203	-55.394798	1413.752930	490.946747	246.659256	1407.639282	395.891998	101.224686	1392.329834	398.628784	106.339317	1665.982910	496.403748	-141.852753	1136.497559	543.702148	308.700653	1137.162231	389.400513	-142.767990	893.669434	422.145050	310.270111	881.955505	416.840546	93.489510	1027.738403	-656.047302	166.245819	856.985107	-629.816284	-32.639511
413.661469	-0.548112	931.332275	439.000214	178.113373	925.281799	528.783325	-21.069214	496.961731	565.363647	178.643417	483.493256	552.979126	-13.851199	78.735977	604.449036	160.214676	91.126022	459.053070	-55.398956	1413.751709	490.927216	246.657410	1407.659302	395.877075	101.221962	1392.322144	398.584534	106.258026	1665.964966	496.415833	-141.880432	1136.489624	543.672974	308.709991	1137.173218	389.406097	-142.807800	893.649902	422.102020	310.238281	881.997803	416.829407	93.497627	1027.742920	-656.284729	166.254211	856.986694	-630.121765	-32.613705
413.707275	-0.565842	931.319946	439.051025	178.108963	925.286682	528.819824	-21.106297	496.980927	565.430359	178.654587	483.530945	552.986938	-13.858263	78.736427	604.463440	160.226318	91.156212	459.022308	-55.410389	1413.726318	490.898743	246.628845	1407.691650	395.848083	101.218201	1392.323242	398.549133	106.268051	1665.966553	496.404785	-141.899216	1136.480103	543.647400	308.685699	1137.214722	389.430298	-142.841019	893.628723	422.064972	310.194855	882.027405	416.856995	93.479797	1027.737549	-656.520935	166.337448	857.023132	-630.437805	-32.593769
413.701355	-0.561342	931.326843	439.067993	178.108307	925.295288	528.808350	-21.110758	496.962738	565.433044	178.631607	483.529175	552.960022	-13.839189	78.722252	604.593079	160.552536	91.282249	458.996490	-55.421658	1413.730103	490.866730	246.643478	1407.706665	395.816711	101.203300	1392.326782	398.497589	106.268875	1665.973633	496.410828	-141.928970	1136.481934	543.621460	308.706757	1137.243652	389.482697	-142.894638	893.607666	422.045685	310.183655	882.040955	416.861206	93.482285	1027.745117	-656.767334	166.355988	857.025940	-630.785156	-32.550568
413.735229	-0.561172	931.302002	439.090363	178.114365	925.294800	528.808044	-21.110237	496.948975	565.440552	178.610168	483.499481	552.941101	-13.846519	78.721252	604.594604	160.508377	91.283684	458.970917	-55.439278	1413.714966	490.783142	246.690430	1407.858765	395.797760	101.189827	1392.319214	398.452576	106.276161	1665.979248	496.413788	-141.922974	1136.477905	543.572876	308.681763	1137.239136	389.525909	-142.949585	893.593323	422.017609	310.174591	882.048279	416.877350	93.472733	1027.731934	-657.031372	166.423630	857.050964	-631.135681	-32.484505
413.689484	-0.570603	931.316833	439.087524	178.119019	925.298157	528.783630	-21.089468	496.945953	565.481995	178.838913	483.504791	552.953308	-13.850140	78.715393	604.493958	160.217316	91.163933	458.963440	-55.459023	1413.716919	490.784210	246.688843	1407.863159	395.790375	101.213837	1392.303589	398.429443	106.272957	1665.965088	496.426270	-141.973831	1136.465698	543.557434	308.714111	1137.230713	389.591156	-142.992126	893.570496	422.028503	310.192230	882.040833	416.865143	93.476997	1027.741821	-657.307373	166.482712	857.074951	-631.455688	-32.441162
413.723236	-0.569286	931.304504	439.105438	178.118256	925.281433	528.779907	-21.078390	496.961731	565.512512	178.678345	483.509247	552.944275	-13.856941	78.724922	604.491699	160.242645	91.142845	458.961304	-55.446453	1413.707642	490.755829	246.677551	1407.833252	395.778900	101.206291	1392.307617	398.406067	106.369019	1665.979370	496.468445	-141.955185	1136.469482	543.571411	308.755157	1137.230591	389.668518	-143.042511	893.560120	422.050262	310.200500	882.040894	416.888641	93.479240	1027.727051	-657.534607	166.524353	857.096497	-631.755005	-32.387238
413.731903	-0.558498	931.308960	439.124298	178.127472	925.297668	528.795959	-21.089838	496.958252	565.502380	178.587357	483.484802	552.976196	-13.858637	78.720184	604.445618	160.169052	91.108543	458.960358	-55.454346	1413.710327	490.750824	246.682724	1407.821777	395.765594	101.215546	1392.316406	398.366089	106.268234	1665.951660	496.493225	-141.967743	1136.470215	543.568909	308.787140	1137.240356	389.748322	-143.086990	893.529968	422.086975	310.236115	882.021179	416.899902	93.483612	1027.737427	-657.756470	166.575363	857.143738	-632.037720	-32.360962
413.730225	-0.588937	931.318359	439.128113	178.115616	925.299683	528.811768	-21.132391	496.978485	565.541138	178.626114	483.512146	552.978943	-13.858992	78.723854	604.476257	160.191986	91.110146	458.975281	-55.456306	1413.685913	490.750031	246.669235	1407.811890	395.773254	101.208664	1392.313965	398.348267	106.253426	1665.950439	496.523499	-141.976791	1136.484375	543.598389	308.806335	1137.252686	389.826599	-143.139557	893.522095	422.120636	310.281036	882.013550	416.903625	93.466034	1027.743164	-658.018799	166.600311	857.210022	-632.375916	-32.320881
413.740814	-0.599009	931.322571	439.153076	178.107315	925.297302	528.803345	-21.117886	496.978638	565.581482	178.659592	483.522430	552.965637	-13.857025	78.730774	604.470581	160.187775	91.109329	458.976898	-55.469753	1413.708374	490.731689	246.684891	1407.815796	395.748444	101.197815	1392.307251	398.312012	106.247467	1665.951294	496.564392	-141.977264	1136.490479	543.611572	308.836182	1137.264038	389.945618	-143.194412	893.505737	422.201172	310.332184	882.006042	416.913361	93.462349	1027.743042	-658.225769	166.623322	857.251526	-632.669067	-32.313072
413.767059	-0.612533	931.309937	439.165649	178.061737	925.296082	528.830261	-21.145420	496.981659	565.540833	178.607437	483.512787	552.965454	-13.844278	78.734329	604.618652	160.521240	91.252335	458.990051	-55.464268	1413.712036	490.733917	246.686493	1407.822266	395.765015	101.197922	1392.299072	398.285614	106.324478	1665.961792	496.616638	-142.005600	1136.515381	543.639221	308.837006	1137.265869	390.037903	-143.243713	893.500610	422.276886	310.391357	881.978821	416.926697	93.427391	1027.735840	-658.470581	166.686584	857.309204	-633.055908	-32.240925
413.786530	-0.599364	931.304626	439.190216	178.077789	925.295166	528.838379	-21.151100	496.985107	565.577820	178.620041	483.512543	552.969727	-13.844709	78.734856	604.486572	160.210205	91.124466	458.991028	-55.464478	1413.711060	490.719116	246.689560	1407.837891	395.779388	101.196304	1392.295654	398.270142	106.304619	1665.961548	496.634430	-142.025345	1136.515503	543.671448	308.872894	1137.291504	390.169037	-143.293854	893.485535	422.347992	310.456604	881.966614	416.945526	93.440208	1027.732422	-658.693970	166.715149	857.357727	-633.351746	-32.208664
413.803772	-0.582005	931.295288	439.206726	178.090714	925.296387	528.843445	-21.141661	496.958466	565.583374	178.631805	483.506317	552.955261	-13.846182	78.707420	604.462646	160.179581	91.104782	458.998077	-55.463879	1413.717407	490.733032	246.693436	1407.831299	395.785858	101.176453	1392.291138	398.248901	106.292267	1665.954102	496.696136	-142.041672	1136.524902	543.697693	308.848511	1137.294922	390.282898	-143.338135	893.476929	422.450470	310.538452	881.948059	416.968292	93.448746	1027.729248	-658.874207	166.753906	857.402161	-633.613098	-32.142372
413.819092	-0.605561	931.296875	439.226990	178.050034	925.293274	528.869568	-21.138933	496.947235	565.563660	178.635895	483.493561	552.973816	-13.857009	78.703453	604.462402	160.182907	91.087151	459.001190	-55.465668	1413.717651	490.736206	246.691635	1407.831299	395.798218	101.177948	1392.303711	398.244446	106.278259	1665.941650	496.744812	-142.078979	1136.538330	543.754211	308.902405	1137.305298	390.408722	-143.392334	893.461426	422.569275	310.614838	881.943298	416.987091	93.419815	1027.728516	-659.100586	166.724258	857.408386	-633.946228	-32.083675
413.676758	-0.710871	931.371948	439.185944	177.986145	925.283020	528.854614	-21.110256	496.953369	565.544373	178.591415	483.494232	552.956238	-13.842480	78.688881	604.445007	160.167648	91.105354	459.019226	-55.459221	1413.714722	490.756470	246.701080	1407.830322	395.822723	101.204773	1392.299438	398.231689	106.252670	1665.948486	496.816833	-142.112183	1136.569458	543.804199	308.923157	1137.330444	390.543823	-143.428329	893.465820	422.700134	310.722595	881.938293	416.932953	93.381668	1027.762207	-659.287537	166.739075	857.431152	-634.226196	-32.027393
413.673401	-0.708535	931.392700	439.195557	177.987732	925.312317	528.857483	-21.082876	496.957184	565.544983	178.598068	483.485413	552.960266	-13.832568	78.702484	604.435303	160.160339	91.105927	459.043549	-55.442291	1413.734497	490.770599	246.700729	1407.837402	395.833527	101.202499	1392.298950	398.224243	106.234093	1665.955811	496.882599	-142.124924	1136.572510	543.845581	308.917938	1137.329590	390.668091	-143.496063	893.462524	422.818726	310.819153	881.939087	416.950439	93.377602	1027.788940	-659.446960	166.769440	857.449707	-634.456116	-32.002167
413.713409	-0.699867	931.416138	439.223206	177.972214	925.317505	528.920349	-21.122038	496.996979	565.555481	178.555725	483.493195	552.983765	-13.836345	78.703079	604.434631	160.153427	91.114937	459.054413	-55.440605	1413.722534	490.782043	246.690308	1407.860596	395.853485	101.201118	1392.312378	398.233246	106.217163	1665.960571	496.954071	-142.175430	1136.604736	543.899719	308.937988	1137.355347	390.821198	-143.545151	893.442383	422.978333	310.936951	881.933960	416.973267	93.385841	1027.801636	-659.608948	166.757645	857.447510	-634.680786	-31.998320
413.918732	-0.602962	931.336609	439.329803	178.007019	925.323242	528.937683	-21.133091	496.977173	565.600098	178.621948	483.500732	552.988159	-13.850739	78.710205	604.462341	160.175110	91.118507	459.079651	-55.439453	1413.745728	490.799683	246.709320	1407.875122	395.876251	101.198311	1392.330688	398.227142	106.195679	1665.966431	497.037537	-142.191101	1136.618896	543.958618	308.973450	1137.389282	390.960724	-143.610748	893.426208	423.140503	311.043976	881.931335	417.087555	93.406502	1027.762939	-659.734558	166.796768	857.452576	-634.901123	-31.955956
413.778198	-0.698066	931.405029	439.301788	177.977264	925.331055	528.934631	-21.119164	497.003693	565.577271	178.598129	483.478607	552.961792	-13.834632	78.702789	604.450500	160.178589	91.127419	459.092102	-55.441528	1413.733765	490.821747	246.712814	1407.881104	395.927948	101.208687	1392.314087	398.232300	106.186989	1665.963379	497.115295	-142.190582	1136.635620	544.043640	308.988922	1137.404419	391.104492	-143.654892	893.409119	423.310638	311.156677	881.910583	417.041443	93.376694	1027.803101	-659.860229	166.816528	857.441956	-635.103821	-31.928204
413.995697	-0.587827	931.333923	439.392303	178.025436	925.317505	528.978882	-21.107569	496.967957	565.618042	178.648361	483.480499	552.985168	-13.837701	78.693504	604.471436	160.188446	91.107948	459.136993	-55.434666	1413.730347	490.836914	246.722290	1407.870361	395.957733	101.195976	1392.304810	398.241608	106.176773	1665.951050	497.213898	-142.194580	1136.633179	544.111145	309.042206	1137.417480	391.232971	-143.715408	893.388550	423.477203	311.258575	881.887573	417.160095	93.423706	1027.758911	-659.992615	166.779083	857.419067	-635.270874	-31.942768
414.018738	-0.595804	931.330505	439.396118	178.032166	925.315063	528.968445	-21.110136	496.947479	565.649719	178.674606	483.485382	552.973877	-13.845782	78.701790	604.499207	160.212555	91.115807	459.152252	-55.431812	1413.726074	490.857300	246.726349	1407.861938	395.970184	101.181679	1392.306274	398.236908	106.161522	1665.948730	497.290253	-142.240540	1136.645996	544.202148	309.088654	1137.446289	391.403961	-143.759552	893.360962	423.685730	311.386566	881.846191	417.175781	93.420815	1027.756348	-660.126099	166.795120	857.411011	-635.473450	-31.925360
414.055298	-0.625753	931.335144	439.446838	177.977921	925.301270	528.977173	-21.118135	496.949982	565.684326	178.716080	483.488159	552.983887	-13.836581	78.693298	604.510864	160.223633	91.096443	459.190857	-55.438076	1413.705322	490.865082	246.725815	1407.854492	395.992554	101.189484	1392.301392	398.240204	106.153236	1665.942871	497.376190	-142.234375	1136.637695	544.297607	309.148132	1137.447876	391.557495	-143.809006	893.336731	423.884521	311.508087	881.813232	417.220551	93.390228	1027.751343	-660.221985	166.828125	857.424744	-635.639221	-31.915142
414.081665	-0.597753	931.331665	439.466797	178.029709	925.316528	528.974487	-21.109575	496.944489	565.692932	178.909058	483.464539	552.990723	-13.843790	78.687874	604.545166	160.245865	91.091957	459.228699	-55.442142	1413.705688	490.876129	246.724869	1407.867798	396.014343	101.175262	1392.284424	398.255859	106.134407	1665.948853	497.476685	-142.221664	1136.631958	544.368958	309.158234	1137.481079	391.730286	-143.855270	893.304382	423.999664	311.635345	881.823120	417.251312	93.417679	1027.758545	-660.319946	166.779907	857.413147	-635.769592	-31.909094
414.131653	-0.597970	931.324219	439.501373	177.985077	925.306885	529.006165	-21.127625	496.931519	565.672668	178.877396	483.466644	552.983765	-13.842994	78.688850	604.561218	160.274200	91.116600	459.274994	-55.440338	1413.716797	490.880341	246.729691	1407.882935	396.059113	101.157364	1392.296021	398.282166	106.118050	1665.946289	497.569000	-142.212799	1136.635376	544.452759	309.221863	1137.518433	391.881744	-143.897583	893.293640	424.181519	311.753876	881.787598	417.291046	93.397194	1027.749634	-660.388123	166.792236	857.428589	-635.906677	-31.904165
414.180298	-0.586928	931.319580	439.539551	177.972427	925.318054	529.007813	-21.113377	496.916534	565.690613	178.887848	483.455170	552.956360	-13.837770	78.693489	604.518860	160.234009	91.107307	459.314941	-55.432941	1413.691772	490.880920	246.749771	1407.891602	396.091797	101.164406	1392.302734	398.294891	106.111069	1665.954590	497.661438	-142.186829	1136.626221	544.558594	309.263031	1137.550903	392.015228	-143.934601	893.252991	424.405212	311.832764	881.749817	417.332733	93.387856	1027.753174	-660.415466	166.790253	857.410095	-636.045166	-31.883158
414.228119	-0.602573	931.343140	439.580322	177.954041	925.301331	529.054626	-21.129734	496.933502	565.718323	178.927704	483.448792	552.995911	-13.833898	78.694000	604.533020	160.230286	91.076729	459.373383	-55.446186	1413.684692	490.892914	246.775330	1407.898315	396.135223	101.162270	1392.284424	398.327942	106.090805	1665.942261	497.761414	-142.173599	1136.625122	544.662354	309.323853	1137.560181	392.171204	-143.961792	893.235962	424.702667	311.933289	881.661133	417.376495	93.393059	1027.755493	-660.455750	166.767807	857.420410	-636.141968	-31.862787
414.269501	-0.592808	931.332031	439.626251	177.964111	925.296326	529.083923	-21.118900	496.924683	565.701294	178.907562	483.425842	553.014160	-13.845940	78.685760	604.528992	160.229813	91.082336	459.409851	-55.430538	1413.689819	490.889618	246.785599	1407.896362	396.154907	101.150421	1392.289917	398.351929	106.091743	1665.950195	497.856903	-142.164337	1136.631226	544.745667	309.362091	1137.616699	392.308319	-144.002487	893.187317	424.905609	312.047852	881.631470	417.415497	93.400444	1027.747070	-660.503723	166.753113	857.384521	-636.266235	-31.852522
414.314026	-0.646801	931.342651	439.682190	177.918167	925.290283	529.096497	-21.109688	496.909729	565.768738	178.740829	483.424652	552.988892	-13.833246	78.679726	604.540405	160.245255	91.073540	459.468323	-55.430340	1413.663696	490.900330	246.779602	1407.899170	396.190338	101.167046	1392.291382	398.375946	106.075523	1665.944214	497.964508	-142.154022	1136.597534	544.822510	309.436493	1137.630127	392.455505	-144.019760	893.164063	425.058289	312.156677	881.649597	417.459808	93.360954	1027.748291	-660.521179	166.757278	857.365112	-636.375061	-31.850916
414.356903	-0.619780	931.349487	439.716431	177.948120	925.295776	529.152954	-21.119781	496.934174	565.781494	178.925552	483.417572	553.024170	-13.853333	78.695045	604.553528	160.257477	91.072327	459.511261	-55.431782	1413.659058	490.918488	246.792053	1407.913086	396.237122	101.155617	1392.280884	398.398743	106.068344	1665.942993	498.055115	-142.157349	1136.634155	544.912720	309.472717	1137.682983	392.589142	-144.024063	893.129028	425.359314	312.253754	881.609253	417.502197	93.389114	1027.754883	-660.533752	166.751953	857.341125	-636.470520	-31.850338
414.401825	-0.629907	931.362671	439.764038	177.934570	925.304993	529.183472	-21.112797	496.903748	565.835999	178.959549	483.428986	552.989136	-13.835155	78.678703	604.590515	160.291046	91.076469	459.567719	-55.434418	1413.657227	490.938721	246.785721	1407.936401	396.248993	101.160805	1392.291382	398.417725	106.052689	1665.949219	498.154236	-142.115311	1136.621460	544.986023	309.529877	1137.721313	392.729156	-144.055084	893.115112	425.627106	312.378143	881.573303	417.546783	93.379936	1027.765747	-660.549011	166.757370	857.312500	-636.565674	-31.842039
414.456238	-0.634432	931.364258	439.803772	177.917343	925.302979	529.205872	-21.119267	496.924927	565.820801	178.867661	483.423370	552.976990	-13.837308	78.686699	604.523743	160.205917	91.062744	459.600647	-55.409359	1413.654907	490.952820	246.824371	1407.965576	396.297699	101.154091	1392.294556	398.452515	106.035805	1665.951172	498.237488	-142.119537	1136.628662	545.063049	309.554932	1137.773193	392.862701	-144.058685	893.093018	425.862640	312.476501	881.558899	417.600250	93.369759	1027.766113	-660.528564	166.741318	857.288025	-636.621216	-31.870081
414.526306	-0.605175	931.367493	439.861725	177.951477	925.308472	529.291138	-21.142220	496.938385	565.876282	178.904999	483.418427	553.017822	-13.854122	78.660919	604.559753	160.236847	91.070641	459.639679	-55.418339	1413.654053	490.974060	246.838745	1407.971924	396.337677	101.166725	1392.298340	398.487152	106.022514	1665.956909	498.337097	-142.094208	1136.639648	545.137024	309.614136	1137.803833	393.007446	-144.053375	893.082886	426.072083	312.585815	881.548584	417.662537	93.399658	1027.770386	-660.523193	166.735474	857.246704	-636.675720	-31.857195
414.561157	-0.595199	931.369385	439.898376	177.928101	925.303284	529.320923	-21.110296	496.920502	565.915466	178.912827	483.417084	552.993469	-13.842510	78.658630	604.551086	160.234558	91.053520	459.682129	-55.394001	1413.645020	491.002106	246.845413	1407.966919	396.379181	101.177048	1392.296753	398.519714	106.019012	1665.962524	498.444061	-142.093781	1136.650146	545.201843	309.650574	1137.825684	393.148956	-144.028259	893.056152	426.284790	312.690674	881.498230	417.706482	93.396751	1027.769409	-660.520447	166.709991	857.167725	-636.729431	-31.863651
414.628174	-0.618226	931.372864	439.960358	177.916656	925.285095	529.382141	-21.102602	496.910828	565.886841	178.883636	483.397156	553.017517	-13.838273	78.631699	604.533813	160.217072	91.036034	459.732758	-55.374798	1413.654663	491.019440	246.866394	1407.980347	396.431335	101.179749	1392.286743	398.548798	106.003952	1665.961182	498.513031	-142.059677	1136.645142	545.263367	309.700806	1137.836182	393.281311	-144.003784	893.047913	426.480865	312.778412	881.442566	417.757019	93.392883	1027.760010	-660.493530	166.707932	857.116882	-636.745605	-31.864241
414.684143	-0.614788	931.382385	440.016388	177.932419	925.295227	529.416382	-21.085510	496.889618	565.949158	178.925491	483.394165	553.035889	-13.835074	78.628189	604.592834	160.259949	91.025665	459.786499	-55.372307	1413.652344	491.054230	246.878082	1407.965576	396.449615	101.215317	1392.275391	398.601227	105.998932	1665.954102	498.611267	-142.062622	1136.668823	545.351929	309.741089	1137.837158	393.416992	-143.980438	893.027588	426.660828	312.855103	881.411682	417.819427	93.400940	1027.770630	-660.473022	166.700500	857.070129	-636.756104	-31.860550
414.774963	-0.584727	931.373657	440.082581	177.968674	925.301208	529.462830	-21.078804	496.909637	565.995850	178.951828	483.379181	553.008179	-13.832128	78.626724	604.588806	160.260498	91.019669	459.822632	-55.354816	1413.654175	491.071320	246.877060	1407.957642	396.487213	101.221466	1392.283447	398.643799	105.985771	1665.949951	498.700623	-142.055069	1136.662109	545.448914	309.797760	1137.846313	393.563995	-143.951950	893.019714	426.862762	312.961304	881.351868	417.886719	93.426003	1027.768555	-660.412476	166.709808	857.056030	-636.776428	-31.819895
414.843628	-0.581724	931.388062	440.132385	177.961853	925.302063	529.536133	-21.097370	496.921783	565.949768	178.727097	483.371002	553.038330	-13.826802	78.617935	604.485046	160.174896	90.992928	459.866486	-55.348194	1413.673462	491.100006	246.903290	1407.950195	396.545624	101.214813	1392.285522	398.683411	105.983757	1665.957031	498.794495	-142.016953	1136.683350	545.522217	309.827820	1137.884521	393.682739	-143.913498	893.030884	427.046478	313.047272	881.334045	417.958130	93.429199	1027.777100	-660.349548	166.710709	857.052185	-636.748047	-31.807774
414.915100	-0.566469	931.394104	440.197327	177.986786	925.317078	529.562805	-21.055962	496.904602	565.982788	178.764603	483.378723	553.013428	-13.822972	78.612198	604.538452	160.211243	91.022484	459.897186	-55.336876	1413.671875	491.130096	246.922745	1407.962891	396.545044	101.237953	1392.295166	398.728912	105.976791	1665.959717	498.864471	-142.000107	1136.684204	545.596130	309.842896	1137.909058	393.813293	-143.876938	893.016113	427.250366	313.139435	881.281799	418.023773	93.444038	1027.787598	-660.298035	166.665482	857.041565	-636.751038	-31.805269
414.992584	-0.574385	931.383240	440.270691	177.979324	925.317261	529.632751	-21.067577	496.912750	566.041687	178.789993	483.377594	553.025208	-13.833220	78.612869	604.556885	160.191940	91.011002	459.939972	-55.323093	1413.672729	491.147003	246.937439	1407.961792	396.583984	101.240982	1392.288696	398.772156	105.970444	1665.951416	498.946594	-141.967377	1136.688354	545.640442	309.858948	1137.918823	393.925873	-143.847992	892.991943	427.335693	313.208221	881.316345	418.089539	93.431320	1027.781616	-660.224121	166.669540	857.043396	-636.724854	-31.787653
415.056824	-0.557214	931.395935	440.311554	177.977524	925.314209	529.668518	-21.042603	496.914856	566.035828	178.754440	483.353912	553.021240	-13.828700	78.602936	604.539978	160.179703	90.986221	459.965759	-55.312683	1413.668335	491.184143	246.944534	1407.952271	396.616577	101.238457	1392.288696	398.815063	105.976738	1665.934937	498.999268	-141.947083	1136.684448	545.726868	309.869934	1137.924683	394.037323	-143.802612	892.979553	427.550903	313.291046	881.259827	418.151703	93.445709	1027.786987	-660.130798	166.666397	857.011597	-636.682861	-31.765846
415.145691	-0.548284	931.382080	440.397156	177.952835	925.304077	529.748291	-21.032045	496.907074	566.109192	178.843582	483.377319	553.029602	-13.818743	78.591187	604.568420	160.202209	90.990074	460.020630	-55.291721	1413.670166	491.209839	246.975861	1407.953125	396.649445	101.261986	1392.278564	398.866852	105.983566	1665.917358	499.081696	-141.933365	1136.688965	545.814697	309.899689	1137.938477	394.153748	-143.760529	892.964111	427.790710	313.359772	881.173950	418.229401	93.437805	1027.774048	-660.080078	166.639755	856.971985	-636.644165	-31.759983
415.068939	-0.677749	931.433716	440.420349	177.917084	925.291626	529.800964	-21.018717	496.905273	566.091675	178.772919	483.327026	553.064880	-13.818685	78.586311	604.575439	160.204376	90.962791	460.061554	-55.304611	1413.671509	491.290253	246.937271	1407.809814	396.670776	101.258247	1392.266357	398.927734	105.994278	1665.900757	499.153076	-141.897614	1136.679688	545.918884	309.919220	1137.931030	394.259552	-143.709183	892.938538	427.960327	313.416321	881.152405	418.225311	93.390503	1027.794189	-659.967773	166.668457	856.927673	-636.614441	-31.742065
415.157379	-0.665259	931.445496	440.485260	177.913528	925.289307	529.854309	-21.011482	496.895447	566.056396	178.740845	483.307434	553.081787	-13.829570	78.588631	604.532715	160.174927	90.954651	460.078156	-55.284798	1413.670166	491.298126	246.957993	1407.814331	396.732483	101.276009	1392.247925	398.996857	106.019661	1665.889404	499.213867	-141.842056	1136.663696	546.010376	309.938324	1137.951538	394.340759	-143.671906	892.937439	428.097443	313.482361	881.124268	418.310760	93.400757	1027.799438	-659.913269	166.659653	856.875000	-636.574219	-31.727131
415.253113	-0.647238	931.433228	440.571472	177.932190	925.297058	529.917358	-21.005705	496.908752	566.180481	178.867218	483.342499	553.067017	-13.826466	78.557350	604.602173	160.242554	90.955276	460.118378	-55.284447	1413.682617	491.346710	246.965302	1407.804688	396.758789	101.290436	1392.250366	399.076477	106.033134	1665.879639	499.290344	-141.823486	1136.668579	546.088806	309.960510	1137.962280	394.425171	-143.624115	892.941589	428.233459	313.517761	881.112976	418.395294	93.408348	1027.797119	-659.819702	166.659286	856.857056	-636.519836	-31.694813
415.294464	-0.670688	931.465210	440.638092	177.909927	925.294678	529.920898	-20.976198	496.914124	566.176331	178.848251	483.314789	553.036621	-13.812596	78.566422	604.599182	160.245300	90.957344	460.121887	-55.278793	1413.699219	491.346771	246.980072	1407.816040	396.767151	101.293259	1392.253052	399.168549	106.056595	1665.875977	499.344116	-141.787750	1136.699829	546.171021	309.970245	1137.997925	394.527466	-143.568939	892.931458	428.373535	313.541992	881.119263	418.457245	93.404816	1027.811768	-659.723206	166.647217	856.816162	-636.452576	-31.713617
415.422699	-0.623281	931.463501	440.712585	177.881393	925.297974	529.975647	-20.994724	496.919769	566.231323	178.909576	483.318634	553.050354	-13.811030	78.596100	604.591003	160.224350	90.937744	460.136444	-55.279606	1413.707275	491.313477	247.031799	1407.969849	396.790131	101.309990	1392.267090	399.263092	106.085281	1665.880615	499.408813	-141.742462	1136.703125	546.210327	309.951691	1138.021484	394.599792	-143.517334	892.942627	428.489746	313.555023	881.130127	418.555359	93.411087	1027.812378	-659.637756	166.641556	856.806824	-636.401367	-31.679873
415.550415	-0.592054	931.454224	440.817871	177.947479	925.307556	529.983276	-20.965893	496.902222	566.242615	178.854004	483.317688	553.023376	-13.804824	78.581841	604.589661	160.226868	90.913414	460.151855	-55.267258	1413.716431	491.301971	247.037506	1407.991333	396.777008	101.317322	1392.273560	399.364807	106.106339	1665.881104	499.466858	-141.714569	1136.711548	546.292297	309.968597	1138.048340	394.674347	-143.441879	892.949158	428.617188	313.544800	881.134216	418.660675	93.448647	1027.812012	-659.542603	166.631454	856.793823	-636.327332	-31.704718
415.630066	-0.598338	931.462280	440.906860	177.953140	925.306580	530.068237	-20.982544	496.912415	566.266602	178.866547	483.300781	553.088440	-13.818037	78.561127	604.542358	160.159988	90.890785	460.129608	-55.249065	1413.723145	491.291443	247.044098	1408.005615	396.784821	101.320763	1392.265503	399.470825	106.145226	1665.890991	499.531433	-141.660919	1136.723633	546.355408	309.969330	1138.076538	394.734436	-143.387741	892.942810	428.722931	313.546387	881.133118	418.739044	93.454384	1027.814697	-659.462219	166.639771	856.773743	-636.264893	-31.675791
415.718872	-0.588067	931.449585	440.977234	177.955917	925.308716	530.111938	-20.960197	496.891205	566.332703	178.922089	483.298798	553.022461	-13.806397	78.534454	604.615906	160.246933	90.914642	460.104919	-55.241562	1413.734253	491.277130	247.064911	1408.018555	396.787079	101.345978	1392.245850	399.612213	106.184525	1665.891357	499.573120	-141.655487	1136.704834	546.420776	309.966766	1138.108765	394.798920	-143.306519	892.930847	428.845154	313.538300	881.141357	418.826050	93.450836	1027.810547	-659.365051	166.620667	856.766724	-636.172668	-31.672302
415.841461	-0.575838	931.437683	441.094635	177.966110	925.311646	529.913940	-20.356634	496.807678	566.350952	178.920364	483.276062	552.846130	-13.784857	78.448868	604.613831	160.217865	90.884964	460.087524	-55.238209	1413.714111	491.248016	247.084473	1408.034790	396.801056	101.338219	1392.228271	399.744202	106.210205	1665.906250	499.629730	-141.620209	1136.719849	546.501892	309.969238	1138.140137	394.893433	-143.248672	892.902832	428.957153	313.503723	881.130432	418.927246	93.456177	1027.804565	-659.237793	166.656326	856.778381	-636.076233	-31.656301
415.949127	-0.595259	931.444031	441.194458	177.955231	925.295105	530.192810	-20.936897	496.852448	565.773315	177.944870	483.016571	552.990234	-13.784730	78.493652	604.214661	159.905914	90.819290	460.074738	-55.241894	1413.722290	491.223846	247.084946	1408.046021	396.772827	101.338753	1392.233643	399.897919	106.265228	1665.934326	499.677399	-141.603851	1136.726807	546.556519	310.016388	1138.168579	394.960022	-143.192841	892.892273	429.079926	313.485413	881.143250	419.023682	93.454124	1027.798096	-659.135010	166.650467	856.787781	-635.975281	-31.678150
415.988159	-0.610006	931.460999	441.254913	177.983658	925.330872	530.248657	-20.968714	496.882507	566.401428	179.095978	483.244263	553.025574	-13.807003	78.506042	604.667603	160.260468	90.888039	460.066498	-55.232414	1413.735107	491.209869	247.095947	1408.062134	396.771820	101.344017	1392.218018	400.045380	106.310951	1665.964966	499.716583	-141.586914	1136.736938	546.616577	310.021118	1138.218750	395.042816	-143.156815	892.899719	429.197845	313.445343	881.162292	419.079346	93.449692	1027.825684	-659.003723	166.618271	856.798584	-635.847046	-31.690027
416.091003	-0.611025	931.479370	441.345764	177.991745	925.328125	530.308655	-20.929083	496.867310	565.870972	178.062881	483.052155	552.992493	-13.789644	78.488815	604.291870	159.952972	90.811470	460.038818	-55.228092	1413.759399	491.173950	247.107071	1408.102173	396.775726	101.347061	1392.216553	400.181549	106.350616	1666.013794	499.764374	-141.562897	1136.759033	546.652771	310.049042	1138.266602	395.122650	-143.092850	892.898132	429.288483	313.409271	881.172119	419.171906	93.464645	1027.832520	-658.847717	166.612442	856.834412	-635.703430	-31.685251
416.366852	-0.473597	931.407288	441.496429	178.050415	925.347290	530.409424	-20.940792	496.876801	566.476379	179.103210	483.246674	553.032837	-13.788484	78.509773	604.717896	160.302658	90.895576	460.020111	-55.219303	1413.761719	491.151581	247.119614	1408.117554	396.774017	101.350464	1392.232300	400.336182	106.406235	1666.054810	499.805328	-141.561905	1136.782227	546.705200	310.033508	1138.283081	395.197693	-143.033661	892.907776	429.390991	313.355957	881.163086	419.335754	93.514160	1027.803589	-658.722290	166.621338	856.850647	-635.587646	-31.686518
416.451599	-0.466683	931.423584	441.583618	178.043594	925.359009	530.447876	-20.917130	496.881317	566.509766	179.117416	483.230347	553.039063	-13.772507	78.499924	604.625427	160.238068	90.873627	459.998932	-55.209114	1413.800171	491.149719	247.136734	1408.132935	396.764374	101.376701	1392.239136	400.479004	106.452850	1666.084229	499.834503	-141.545868	1136.824585	546.722412	310.031494	1138.291504	395.272430	-142.981125	892.901306	429.397919	313.302734	881.224060	419.414154	93.518311	1027.816650	-658.580750	166.608063	856.845947	-635.436279	-31.713806
416.520569	-0.466047	931.433167	441.650604	178.078003	925.365234	530.473633	-20.895550	496.866425	566.576233	178.953217	483.277130	553.032959	-13.797232	78.510536	604.674866	160.248993	90.857285	459.998077	-55.218716	1413.816528	491.113403	247.128876	1408.157837	396.750000	101.391953	1392.236206	400.618378	106.507355	1666.122925	499.848846	-141.511703	1136.825439	546.767395	310.030365	1138.327271	395.332764	-142.950989	892.910461	429.546204	313.235962	881.167969	419.478760	93.537155	1027.824219	-658.431885	166.560852	856.855286	-635.331604	-31.701694
416.572418	-0.485142	931.440857	441.739166	178.044571	925.361633	530.534973	-20.940691	496.870483	566.611694	179.153336	483.227722	553.049988	-13.786492	78.489922	604.703552	160.292053	90.870071	460.011139	-55.195915	1413.815186	491.169769	247.102615	1408.032227	396.750610	101.389427	1392.231689	400.751923	106.562057	1666.146484	499.869385	-141.503525	1136.848755	546.789978	310.047089	1138.343994	395.397888	-142.916809	892.902954	429.529938	313.191101	881.213562	419.532715	93.521736	1027.824097	-658.301147	166.515564	856.844788	-635.150146	-31.738766
416.654449	-0.481263	931.446533	441.793579	178.073486	925.372253	530.565369	-20.943090	496.852844	566.650085	179.154327	483.239319	553.031250	-13.788384	78.482170	604.696655	160.279648	90.876244	459.992615	-55.185684	1413.821533	491.160583	247.115356	1408.047363	396.772858	101.373451	1392.213989	400.870239	106.601608	1666.168579	499.898407	-141.465210	1136.853760	546.826782	310.049805	1138.364746	395.464630	-142.872375	892.889771	429.680695	313.121429	881.163208	419.593628	93.534271	1027.831787	-658.136902	166.525314	856.850403	-634.991577	-31.767614
416.723511	-0.470747	931.440552	441.850861	178.070343	925.383362	530.625854	-20.938883	496.874939	566.697449	179.196671	483.256378	553.032410	-13.810094	78.492317	604.755920	160.333496	90.887711	459.997559	-55.191296	1413.833740	491.101929	247.171738	1408.188721	396.773529	101.388062	1392.220581	401.003418	106.647934	1666.192993	499.909851	-141.461441	1136.878052	546.827698	310.023132	1138.368408	395.518921	-142.871414	892.885803	429.724640	313.039154	881.152893	419.650513	93.529045	1027.834106	-657.973816	166.513336	856.857361	-634.823242	-31.753107
416.795105	-0.477341	931.445862	441.921265	178.073608	925.379639	530.667480	-20.947617	496.857574	566.743103	179.199081	483.252106	553.020630	-13.803308	78.475288	604.783142	160.344620	90.879311	460.019318	-55.164734	1413.854614	491.127625	247.196198	1408.201782	396.803284	101.395813	1392.242798	401.132324	106.691216	1666.229248	499.939728	-141.442261	1136.877075	546.840820	310.023865	1138.382935	395.573334	-142.843750	892.902405	429.767334	312.981201	881.152161	419.708435	93.533875	1027.833374	-657.840149	166.499268	856.869080	-634.657043	-31.753395
416.834961	-0.458232	931.460144	441.977692	178.083878	925.398926	530.703674	-20.932341	496.871094	566.735901	179.124695	483.255676	553.016418	-13.803377	78.480972	604.731934	160.256882	90.854073	460.035187	-55.171253	1413.865967	491.155029	247.219513	1408.180420	396.830139	101.429565	1392.246338	401.278290	106.756973	1666.222900	499.955841	-141.422455	1136.924194	546.877502	309.978119	1138.356079	395.637878	-142.820358	892.912170	429.803345	312.910339	881.131104	419.759857	93.546440	1027.850586	-657.646423	166.483536	856.870483	-634.468201	-31.751270
416.898346	-0.460006	931.471375	442.045074	178.098175	925.397217	530.799072	-20.945095	496.891510	566.799927	179.137390	483.247498	553.061523	-13.813399	78.481865	604.738281	160.269516	90.853745	460.063110	-55.136276	1413.877197	491.195831	247.214890	1408.155151	396.834625	101.470337	1392.262573	401.395355	106.803413	1666.247070	499.998657	-141.404938	1136.933105	546.896790	309.941895	1138.325317	395.664154	-142.805695	892.913452	429.821686	312.844666	881.123718	419.826630	93.559494	1027.855103	-657.497986	166.471420	856.904785	-634.300903	-31.709864
416.925934	-0.447772	931.491211	442.069000	178.088074	925.399231	530.818298	-20.898481	496.878815	566.771484	179.069778	483.227539	553.065125	-13.809161	78.484795	604.734558	160.254929	90.845184	460.080719	-55.121117	1413.894409	491.287567	247.196945	1408.022339	396.862457	101.482864	1392.260132	401.492065	106.851898	1666.253662	500.021606	-141.380310	1136.934204	546.918091	309.904816	1138.300171	395.713104	-142.791153	892.928345	429.844879	312.761047	881.096069	419.852966	93.570808	1027.865601	-657.317383	166.490128	856.930420	-634.094482	-31.670120
416.990723	-0.458588	931.497009	442.137665	178.137863	925.404236	530.884216	-20.935282	496.876556	566.793274	179.060989	483.209229	553.093201	-13.813001	78.479904	604.741943	160.269257	90.835938	460.111603	-55.085197	1413.903809	491.269653	247.271103	1408.157104	396.868927	101.515480	1392.266113	401.577728	106.885017	1666.267578	500.040070	-141.369370	1136.940918	546.914246	309.856537	1138.281372	395.739960	-142.777618	892.927734	429.827454	312.686676	881.076599	419.908508	93.590866	1027.869873	-657.174622	166.461884	856.949280	-633.910950	-31.666410
417.025848	-0.450252	931.507080	442.176147	178.089554	925.411133	530.899841	-20.894691	496.857300	566.870239	179.100601	483.214142	553.051453	-13.812610	78.470985	604.729614	160.260101	90.820351	460.124054	-55.058140	1413.929810	491.305969	247.303207	1408.145264	396.915100	101.553505	1392.269043	401.645752	106.926544	1666.278198	500.060028	-141.356354	1136.982544	546.943298	309.804779	1138.250854	395.755127	-142.759827	892.948730	429.819763	312.633575	881.057983	419.942932	93.574631	1027.877930	-656.999756	166.462341	856.983826	-633.714233	-31.657318
417.079285	-0.437362	931.510498	442.215271	178.104736	925.414063	530.939148	-20.927692	496.865875	566.891113	179.127914	483.219666	553.020508	-13.816147	78.472397	604.746948	160.291550	90.846970	460.135162	-55.022228	1413.945557	491.353394	247.323227	1408.144531	396.941925	101.573410	1392.289063	401.698914	106.956207	1666.301270	500.066345	-141.381805	1137.011108	546.978760	309.779388	1138.251953	395.796387	-142.784592	892.968689	429.791962	312.546448	881.044128	419.992432	93.587662	1027.881470	-656.809753	166.495163	857.036438	-633.492554	-31.661119
417.148010	-0.431002	931.517578	442.274933	178.080109	925.412842	530.961182	-20.939371	496.899567	566.975769	179.178421	483.229004	553.037476	-13.821362	78.482864	604.761230	160.304810	90.826385	460.146149	-55.006466	1413.964111	491.405273	247.349152	1408.144531	396.955872	101.616791	1392.305420	401.754608	106.991898	1666.321533	500.087494	-141.355591	1137.032959	547.010376	309.746185	1138.211670	395.827545	-142.787827	892.994995	429.788269	312.472626	881.064087	420.045532	93.585014	1027.883057	-656.627502	166.479660	857.085083	-633.265137	-31.633556
417.185547	-0.424260	931.520020	442.314209	178.088593	925.420715	530.988586	-20.921278	496.902618	567.004395	179.210739	483.234467	553.024658	-13.818271	78.482635	604.762207	160.296188	90.834190	460.192291	-54.972607	1413.986450	491.473755	247.357773	1408.151367	397.039368	101.629570	1392.318848	401.815125	107.031013	1666.332275	500.104248	-141.353928	1137.066162	547.041992	309.701508	1138.187500	395.837769	-142.775528	893.034851	429.746033	312.380157	881.066833	420.098358	93.587677	1027.889893	-656.420654	166.455826	857.138916	-633.005981	-31.645687
417.231171	-0.414030	931.539856	442.333313	178.074844	925.424622	531.015747	-20.918465	496.885712	566.979492	179.169281	483.243469	553.056641	-13.827102	78.474762	604.756958	160.288574	90.820343	460.237274	-54.935764	1414.010254	491.531769	247.387878	1408.126343	397.078705	101.682030	1392.317261	401.874847	107.069908	1666.323364	500.155609	-141.378159	1137.092896	547.064941	309.685242	1138.158447	395.866486	-142.806015	893.063660	429.711731	312.331543	881.064148	420.144348	93.592133	1027.902710	-656.169739	166.466766	857.193420	-632.695190	-31.646626
417.284607	-0.414568	931.548828	442.374908	178.107330	925.420532	531.039185	-20.869839	496.863434	566.989746	179.157227	483.232239	553.045349	-13.812305	78.460793	604.768738	160.283630	90.806870	460.317993	-54.890091	1414.002197	491.629242	247.423141	1408.091187	397.103149	101.736481	1392.322144	401.925476	107.107178	1666.317383	500.176178	-141.389847	1137.104858	547.113708	309.703613	1138.119019	395.867615	-142.799149	893.094666	429.661224	312.261230	881.052734	420.196594	93.613174	1027.905396	-655.940735	166.470428	857.236877	-632.382141	-31.612886
417.290375	-0.429432	931.555542	442.388092	178.060867	925.405334	531.040222	-20.870239	496.864380	566.977783	179.191925	483.183899	553.027344	-13.812718	78.464073	604.800659	160.304291	90.820267	460.371399	-54.856098	1414.030396	491.691406	247.456116	1408.085327	397.179016	101.749252	1392.311401	401.954407	107.153725	1666.294189	500.194031	-141.394073	1137.127808	547.141235	309.673035	1138.098389	395.857666	-142.830521	893.130798	429.624451	312.198975	881.049133	420.222595	93.593681	1027.902222	-655.704529	166.451874	857.245239	-632.029175	-31.624290
417.366150	-0.419956	931.553101	442.443512	178.094208	925.411133	531.068054	-20.889374	496.867767	566.989624	179.195709	483.177460	553.058899	-13.818676	78.459534	604.778259	160.302872	90.799759	460.422058	-54.820232	1414.041504	491.774261	247.465317	1408.038452	397.238434	101.775856	1392.299927	401.970825	107.189301	1666.278076	500.206055	-141.394501	1137.147461	547.170044	309.697418	1138.066528	395.856171	-142.848511	893.159363	429.564056	312.143219	881.036682	420.283966	93.609344	1027.903809	-655.456177	166.503113	857.298645	-631.673096	-31.606308
417.420135	-0.443278	931.551819	442.467926	178.072800	925.400146	531.081970	-20.892889	496.875732	566.971436	179.175827	483.197174	553.033081	-13.815376	78.461349	604.748169	160.292709	90.780289	460.471832	-54.795906	1414.053345	491.835480	247.496185	1408.042114	397.290405	101.808327	1392.321289	401.978668	107.224731	1666.268799	500.225433	-141.392822	1137.178833	547.193481	309.682495	1138.037231	395.835632	-142.888748	893.195435	429.515564	312.093719	881.044983	420.320465	93.591095	1027.897217	-655.139709	166.482910	857.310059	-631.279480	-31.592602
417.433960	-0.446477	931.575867	442.484863	178.053207	925.413208	531.052063	-20.875025	496.882385	566.972778	179.181396	483.174438	553.024780	-13.817737	78.465652	604.749390	160.280853	90.793762	460.532501	-54.783020	1414.088501	491.967468	247.450531	1407.895874	397.353516	101.833389	1392.337524	401.991577	107.252647	1666.259277	500.233398	-141.397888	1137.192871	547.236694	309.703522	1137.984619	395.807739	-142.918381	893.237671	429.464111	312.028900	881.050598	420.370239	93.581703	1027.918945	-654.852234	166.495636	857.327148	-630.927002	-31.558201
417.448425	-0.413686	931.573914	442.486908	178.063812	925.412842	531.065369	-20.869156	496.882874	566.990601	179.207275	483.193726	553.024841	-13.814983	78.456795	604.774231	160.301941	90.775192	460.593567	-54.775539	1414.115723	492.030548	247.475967	1407.873047	397.423828	101.839973	1392.345337	401.994446	107.300568	1666.253662	500.271423	-141.393158	1137.244263	547.246826	309.698090	1137.927002	395.790619	-142.955734	893.290100	429.404510	311.973541	881.063477	420.390961	93.600761	1027.919067	-654.508545	166.481354	857.306519	-630.530518	-31.537491
417.495575	-0.400215	931.592102	442.532257	178.032318	925.415161	531.045959	-20.840633	496.879547	567.008423	179.235809	483.184509	553.037781	-13.798697	78.461754	604.764893	160.295471	90.775192	460.669678	-54.750683	1414.136597	492.102112	247.511169	1407.839966	397.497864	101.854927	1392.363770	402.001038	107.318687	1666.269897	500.315796	-141.395111	1137.255371	547.285095	309.724731	1137.890503	395.781555	-143.000641	893.336487	429.337067	311.914734	881.047363	420.450989	93.599792	1027.930298	-654.055359	166.499649	857.294373	-630.043396	-31.541435
417.541931	-0.405108	931.604431	442.556915	178.063278	925.408875	531.072876	-20.837914	496.846069	567.010986	179.262711	483.165070	553.064514	-13.802947	78.464394	604.770752	160.300369	90.777870	460.759125	-54.732891	1414.151489	492.174164	247.542419	1407.813843	397.556000	101.880928	1392.370605	402.009674	107.375259	1666.255371	500.341034	-141.394684	1137.288940	547.331848	309.727020	1137.853271	395.754333	-142.996048	893.378723	429.275208	311.877991	881.063782	420.498749	93.619377	1027.934204	-653.645630	166.511307	857.283325	-629.535461	-31.540213
417.574097	-0.388739	931.599915	442.589935	178.075027	925.424011	531.063171	-20.822433	496.853394	567.024963	179.297882	483.175781	553.048767	-13.800846	78.462288	604.801819	160.334564	90.821114	460.828308	-54.716587	1414.163574	492.234985	247.550049	1407.788574	397.615997	101.916252	1392.380249	402.017975	107.426491	1666.241577	500.383667	-141.383652	1137.283447	547.378601	309.735748	1137.812866	395.749847	-143.044907	893.416992	429.229340	311.816406	881.059753	420.532684	93.622528	1027.940186	-653.192322	166.546295	857.296387	-629.020447	-31.465929
417.615540	-0.385567	931.598999	442.606018	178.072388	925.414978	531.048828	-20.841993	496.836243	567.020203	179.278732	483.176666	553.055786	-13.793536	78.471535	604.797607	160.314209	90.783417	460.916443	-54.715111	1414.174561	492.313568	247.581787	1407.779419	397.681183	101.907768	1392.366821	402.029541	107.478439	1666.222412	500.421417	-141.402863	1137.273438	547.399231	309.707977	1137.783081	395.716736	-143.096573	893.449951	429.197113	311.762939	881.058228	420.567474	93.625252	1027.935669	-652.725403	166.611786	857.290039	-628.457092	-31.394888
417.670959	-0.373826	931.573975	442.651642	178.049332	925.407349	531.046936	-20.852440	496.813965	567.026794	179.280289	483.158234	553.038208	-13.807978	78.444405	604.816833	160.337692	90.809647	461.001312	-54.698498	1414.165771	492.338531	247.602951	1407.767090	397.759613	101.911766	1392.351196	402.052338	107.532524	1666.203857	500.464661	-141.415771	1137.271362	547.426270	309.704132	1137.753784	395.675415	-143.146133	893.458435	429.153442	311.678589	881.068115	420.611450	93.611229	1027.919067	-652.210083	166.725449	857.257263	-627.870789	-31.370783
417.682098	-0.407303	931.598999	442.675415	178.056946	925.397156	531.036682	-20.887835	496.810791	567.014343	179.250641	483.163452	553.070313	-13.820745	78.451736	604.773682	160.296234	90.770111	461.042236	-54.704372	1414.161865	492.353210	247.656860	1407.892944	397.829712	101.905869	1392.343750	402.067871	107.571609	1666.193359	500.497864	-141.415787	1137.271973	547.442383	309.689819	1137.751221	395.657776	-143.205048	893.491089	429.110504	311.612671	881.078430	420.642395	93.615646	1027.927002	-651.657471	166.785156	857.218384	-627.282654	-31.358944
417.727905	-0.401240	931.604248	442.712250	178.042480	925.407104	531.009888	-20.884037	496.807922	567.025635	179.245010	483.152924	553.060425	-13.817860	78.472237	604.788879	160.308670	90.784325	461.120728	-54.703533	1414.172363	492.443054	247.631973	1407.779175	397.896332	101.925140	1392.360596	402.081177	107.616150	1666.196533	500.539337	-141.455582	1137.269165	547.479431	309.665283	1137.754883	395.627686	-143.262466	893.535339	429.091766	311.577393	881.096008	420.681396	93.609192	1027.934448	-651.093201	166.858093	857.194092	-626.661804	-31.312887
417.721893	-0.400134	931.621277	442.703064	178.026779	925.416748	530.937317	-20.878237	496.816986	567.067993	179.311798	483.178131	553.015991	-13.813894	78.468056	604.766785	160.301773	90.758957	461.164124	-54.689960	1414.174561	492.497925	247.654663	1407.789185	397.949188	101.920959	1392.382080	402.085358	107.662743	1666.208496	500.578552	-141.467438	1137.276367	547.490051	309.668060	1137.762817	395.610321	-143.308578	893.577332	429.059601	311.516541	881.123657	420.686432	93.604591	1027.948853	-650.531128	166.898972	857.146912	-625.994812	-31.254061
417.707611	-0.398577	931.646362	442.719116	178.052277	925.430847	530.921204	-20.879627	496.823212	567.062256	179.336060	483.182312	553.024658	-13.811042	78.497269	604.763184	160.310913	90.767197	461.221619	-54.665108	1414.176147	492.541962	247.680176	1407.799561	398.001282	101.941925	1392.407593	402.101166	107.722702	1666.209595	500.606842	-141.493729	1137.279053	547.489136	309.679474	1137.768677	395.583069	-143.375641	893.606506	429.018646	311.471893	881.142456	420.709747	93.622101	1027.970459	-649.952087	166.970276	857.076355	-625.362793	-31.207861
417.738037	-0.401283	931.657654	442.747925	178.043625	925.423767	530.904358	-20.883318	496.822144	567.067505	179.332886	483.162720	553.034790	-13.795920	78.494514	604.777405	160.324432	90.772820	461.284027	-54.657383	1414.177734	492.607910	247.681229	1407.809570	398.071594	101.958557	1392.406494	402.125763	107.770241	1666.211182	500.657898	-141.482849	1137.289795	547.514404	309.669922	1137.752686	395.572327	-143.420166	893.630859	429.023224	311.453766	881.148193	420.738373	93.626877	1027.971924	-649.355896	167.046890	857.029297	-624.688110	-31.122919
417.753113	-0.383671	931.658813	442.768921	178.086823	925.432068	530.915649	-20.878012	496.812378	567.100891	179.314529	483.151154	553.056885	-13.809440	78.495872	604.790161	160.325378	90.760612	461.362396	-54.645893	1414.155396	492.673920	247.687332	1407.798096	398.155548	101.968681	1392.400024	402.166687	107.710960	1666.186890	500.704956	-141.478897	1137.257202	547.525635	309.697571	1137.741211	395.568634	-143.465378	893.631226	428.996857	311.422058	881.163513	420.766724	93.651512	1027.977905	-648.641357	167.155823	856.970459	-623.862488	-31.051262
417.778656	-0.353097	931.636047	442.790405	178.092545	925.416870	530.962341	-20.916883	496.787781	567.099731	179.265289	483.141968	553.056702	-13.810012	78.467400	604.796204	160.316849	90.750435	461.424377	-54.626453	1414.130493	492.667816	247.775528	1407.929199	398.209045	101.984146	1392.373779	402.201569	107.755318	1666.159180	500.756439	-141.521652	1137.224121	547.532471	309.693787	1137.731079	395.579559	-143.533615	893.619263	428.981110	311.403412	881.144592	420.789642	93.666000	1027.959106	-647.981995	167.227570	856.901733	-623.108276	-30.983700
417.780029	-0.363001	931.626404	442.806824	178.096237	925.408020	530.963013	-20.910088	496.762848	567.098267	179.246933	483.150909	553.072876	-13.818308	78.446274	604.835388	160.337280	90.772003	461.478333	-54.603725	1414.119751	492.721466	247.799133	1407.917114	398.377960	101.903206	1392.314575	402.238739	107.793968	1666.140503	500.772614	-141.523270	1137.206299	547.548218	309.731812	1137.715210	395.589722	-143.591095	893.613770	428.980927	311.410645	881.135315	420.801849	93.662430	1027.950195	-647.247131	167.262527	856.879333	-622.257446	-31.008785
417.792877	-0.351162	931.633789	442.821136	178.109955	925.414734	530.978210	-20.929123	496.758331	567.096069	179.225220	483.152740	553.057251	-13.819626	78.438896	604.838318	160.335754	90.776421	461.539032	-54.596642	1414.095581	492.779785	247.787888	1407.897949	398.309692	101.999168	1392.356201	402.263336	107.809662	1666.141846	500.818237	-141.519836	1137.197388	547.549500	309.723816	1137.687622	395.596283	-143.649277	893.617615	428.952209	311.402985	881.111633	420.816254	93.675476	1027.957275	-646.551270	167.315720	856.820923	-621.492615	-30.897524
417.803162	-0.373355	931.626404	442.853363	178.053909	925.396118	530.990173	-20.940897	496.793457	567.117859	179.211823	483.146332	553.047119	-13.822569	78.447800	604.819641	160.332596	90.778381	461.556274	-54.588005	1414.124390	492.795593	247.829178	1407.899780	398.483429	101.943871	1392.307861	402.298035	107.839531	1666.146973	500.816742	-141.526672	1137.213013	547.578674	309.770264	1137.681519	395.619537	-143.689590	893.631531	428.946625	311.425171	881.108398	420.836243	93.644859	1027.943726	-645.842712	167.408920	856.747009	-620.660706	-30.802858
417.802765	-0.363564	931.637817	442.852631	178.060974	925.398743	531.015320	-20.932953	496.814911	567.145142	179.196274	483.125885	553.056580	-13.822045	78.449989	604.815674	160.341385	90.781082	461.616852	-54.554508	1414.133545	492.841614	247.835098	1407.882202	398.531616	101.966438	1392.327637	402.322693	107.851723	1666.160645	500.852966	-141.538635	1137.257690	547.582336	309.786438	1137.643066	395.645935	-143.713425	893.656494	428.938690	311.433167	881.105469	420.849152	93.656387	1027.951904	-645.109131	167.501587	856.713989	-619.770752	-30.772018
417.801636	-0.368229	931.642151	442.883698	178.082886	925.398560	531.023987	-20.923725	496.815186	567.182312	179.232986	483.146881	553.063354	-13.816360	78.466698	604.809692	160.305542	90.757423	461.674591	-54.536846	1414.150146	492.903748	247.858521	1407.859253	398.563141	101.973801	1392.352173	402.370605	107.866516	1666.166260	500.871002	-141.516754	1137.256714	547.595093	309.799713	1137.609863	395.670135	-143.740448	893.692627	428.940308	311.442200	881.093445	420.869568	93.667778	1027.954346	-644.263306	167.592621	856.686218	-618.799377	-30.746746
417.805450	-0.356115	931.645203	442.864532	178.086517	925.402710	531.017029	-20.896564	496.816437	567.214661	179.237839	483.167511	553.049255	-13.811764	78.478706	604.827698	160.306656	90.750397	461.723816	-54.513374	1414.167358	492.955658	247.897186	1407.844727	398.621399	102.010361	1392.341797	402.412415	107.883415	1666.155151	500.901917	-141.526382	1137.283325	547.631897	309.821259	1137.568848	395.718781	-143.776901	893.690918	428.939606	311.470795	881.072388	420.877075	93.671959	1027.959595	-643.418457	167.665085	856.616821	-617.916504	-30.595713
417.829071	-0.350131	931.655823	442.879059	178.101212	925.408569	531.039917	-20.895332	496.813873	567.234985	179.259064	483.159393	553.051514	-13.797979	78.459312	604.815430	160.291092	90.728767	461.761688	-54.510715	1414.166260	492.996979	247.892532	1407.838379	398.673096	102.014420	1392.336060	402.459015	107.898872	1666.155273	500.936676	-141.526474	1137.301392	547.662537	309.808838	1137.548096	395.734375	-143.787949	893.706360	428.951294	311.505280	881.045776	420.894714	93.684448	1027.967529	-642.577454	167.774200	856.592041	-616.988281	-30.511055
417.868042	-0.368615	931.647522	442.906677	178.066147	925.390869	531.060547	-20.914394	496.805847	567.245361	179.253464	483.147858	553.077393	-13.802035	78.441238	604.865234	160.338394	90.740128	461.794586	-54.486382	1414.178101	493.083374	247.876312	1407.691528	398.705292	102.048790	1392.327393	402.489319	107.914192	1666.162476	500.958496	-141.531631	1137.309814	547.704163	309.854828	1137.522217	395.801636	-143.827332	893.699646	428.962158	311.550201	881.044373	420.918427	93.664070	1027.953369	-641.700439	167.944016	856.553589	-615.902832	-30.496340
417.884949	-0.382380	931.643982	442.919647	178.042740	925.385071	531.030396	-20.888065	496.796692	567.224609	179.208664	483.172668	553.035217	-13.806754	78.446129	604.788330	160.283859	90.722343	461.840271	-54.469547	1414.185181	493.072754	247.941650	1407.822876	398.755615	102.036400	1392.326172	402.523468	107.931664	1666.158203	500.969238	-141.533875	1137.309082	547.727417	309.826172	1137.506714	395.841705	-143.836533	893.715332	428.981323	311.566986	881.026123	420.928558	93.647430	1027.948120	-640.761658	168.071243	856.498413	-614.870361	-30.386915
417.879822	-0.377768	931.642151	442.922180	178.056793	925.394287	531.020325	-20.891232	496.772125	567.211304	179.265747	483.174713	553.023132	-13.805300	78.446335	604.853210	160.333801	90.757523	461.881683	-54.470142	1414.192749	493.133331	247.943359	1407.790527	398.803284	102.056984	1392.322754	402.563293	107.942558	1666.159912	500.998016	-141.533905	1137.329712	547.765991	309.838501	1137.487549	395.875458	-143.851547	893.711853	428.989899	311.623535	881.035583	420.933777	93.649887	1027.952759	-639.823608	168.176682	856.466797	-613.877686	-30.289639
417.900726	-0.416541	931.663208	442.933716	178.036362	925.395447	531.033936	-20.892591	496.766083	567.223022	179.276382	483.175140	553.041077	-13.806401	78.449371	604.854309	160.351227	90.779388	461.920685	-54.441261	1414.191162	493.189423	247.966171	1407.791748	398.832672	102.088661	1392.324219	402.616241	107.955788	1666.149048	501.032684	-141.554031	1137.345825	547.794250	309.823914	1137.475220	395.938568	-143.855667	893.708435	429.023834	311.672058	881.017944	420.962921	93.628563	1027.964722	-638.869385	168.241318	856.390320	-612.754822	-30.258736
417.882233	-0.419277	931.666992	442.907318	178.017471	925.389099	531.017456	-20.871973	496.772369	567.189941	179.222809	483.141388	553.024170	-13.797887	78.449776	604.820496	160.320099	90.743057	461.940582	-54.448509	1414.182007	493.242462	247.968979	1407.748291	398.879486	102.093231	1392.324097	402.660583	107.968254	1666.157471	501.070160	-141.554459	1137.353760	547.829956	309.819641	1137.458984	395.976074	-143.850815	893.706604	429.055756	311.720917	881.003540	420.957031	93.621178	1027.964844	-637.915222	168.357224	856.337708	-611.734680	-30.136946
417.904877	-0.402591	931.659973	442.919434	178.033188	925.393311	531.049011	-20.881695	496.792419	567.130615	179.197037	483.135895	553.062378	-13.803722	78.444893	604.827637	160.302917	90.729218	462.007416	-54.435474	1414.182739	493.288513	247.985809	1407.725708	398.916260	102.096931	1392.330200	402.690552	107.968597	1666.145630	501.122192	-141.567078	1137.337891	547.874695	309.843842	1137.433838	396.025909	-143.851563	893.698547	429.079803	311.767365	880.991211	420.975983	93.630379	1027.963867	-636.866821	168.454437	856.280090	-610.521423	-30.108765
417.738586	-0.528486	931.743286	442.842102	177.955048	925.393677	531.013428	-20.859047	496.807404	567.092651	179.184250	483.126068	553.024719	-13.794972	78.430748	604.825317	160.301102	90.730583	462.049042	-54.408302	1414.193726	493.339722	247.993576	1407.719238	398.945831	102.131714	1392.326660	402.733673	108.079163	1666.154785	501.160706	-141.532516	1137.329834	547.911255	309.856140	1137.425171	396.080536	-143.832306	893.684326	429.112610	311.839722	880.978943	420.898010	93.571884	1028.007813	-635.842529	168.637131	856.263550	-609.430786	-29.991310
417.760071	-0.533917	931.751953	442.871948	177.946014	925.391479	531.000977	-20.859570	496.802460	567.104187	179.240250	483.122040	553.005920	-13.801439	78.446777	604.822632	160.311508	90.739998	462.055359	-54.416164	1414.189331	493.361511	247.990112	1407.717041	398.984894	102.118225	1392.340088	402.751068	108.110466	1666.159180	501.189850	-141.531113	1137.328979	547.927612	309.847412	1137.419800	396.124878	-143.813354	893.679199	429.089111	311.899475	881.018066	420.926331	93.570877	1028.010986	-634.835693	168.801788	856.209229	-608.353027	-29.825462
417.765015	-0.544695	931.757446	442.872955	177.945404	925.392151	531.008301	-20.894440	496.819427	567.134888	179.287109	483.135925	553.030212	-13.806874	78.439949	604.820129	160.326935	90.753227	462.091034	-54.411385	1414.192505	493.382904	247.997803	1407.710205	399.018372	102.108429	1392.315674	402.772919	108.116814	1666.161255	501.211365	-141.544556	1137.333496	547.963623	309.910980	1137.423340	396.165955	-143.788483	893.679688	429.203125	311.945770	880.971375	420.930176	93.567261	1028.014038	-633.742981	168.901581	856.215698	-607.105347	-29.759237
417.787842	-0.515674	931.753052	442.863434	177.925095	925.394836	530.974792	-20.875586	496.789642	567.076538	179.242874	483.125885	553.015625	-13.801899	78.428864	604.824280	160.333298	90.759064	462.132782	-54.428982	1414.194702	493.408508	247.987823	1407.715820	399.050415	102.111778	1392.333984	402.796356	108.117859	1666.160156	501.247894	-141.516632	1137.313965	548.015015	309.939758	1137.412476	396.213470	-143.773056	893.659363	429.237366	311.984283	880.968140	420.942261	93.566589	1028.013916	-632.726440	169.029007	856.192139	-605.978027	-29.645716
417.774689	-0.538976	931.747009	442.859314	177.904648	925.384766	530.975464	-20.883301	496.803131	567.107971	179.283020	483.110901	553.023254	-13.810469	78.440956	604.853577	160.360229	90.766151	462.175293	-54.424229	1414.181885	493.435944	247.998611	1407.710205	399.083771	102.118172	1392.310425	402.842529	108.133827	1666.155518	501.302734	-141.480713	1137.306152	548.064880	309.963318	1137.449097	396.250671	-143.718948	893.649475	429.321991	312.032623	880.951111	420.947845	93.545387	1028.007202	-631.693054	169.202332	856.170959	-604.866089	-29.451019
417.792572	-0.550309	931.743469	442.873962	177.945877	925.382874	530.986145	-20.864962	496.792938	567.108521	179.307541	483.098602	553.036804	-13.793935	78.437653	604.835083	160.331238	90.745766	462.233856	-54.433693	1414.154419	493.471375	247.996399	1407.684570	399.113556	102.104118	1392.312988	402.900330	108.169983	1666.133911	501.380707	-141.481567	1137.268799	548.109863	310.011414	1137.425903	396.308380	-143.675842	893.633362	429.378571	312.073120	880.953857	420.969604	93.557053	1028.005127	-630.597839	169.347519	856.196594	-603.633667	-29.425325
417.788300	-0.555177	931.749512	442.874084	177.914124	925.380981	530.968079	-20.885284	496.781921	567.076782	179.286041	483.104706	553.033447	-13.796995	78.424507	604.819336	160.322113	90.740486	462.281921	-54.434795	1414.142334	493.481323	247.999588	1407.677124	399.135529	102.086136	1392.335571	402.913513	108.171318	1666.140381	501.434143	-141.442429	1137.236694	548.138672	310.015503	1137.427368	396.362091	-143.648178	893.627563	429.431641	312.111084	880.948853	420.973663	93.543282	1028.007568	-629.508911	169.470367	856.175842	-602.469299	-29.265154
417.793671	-0.571375	931.746765	442.858093	177.889999	925.369568	530.948486	-20.854994	496.778748	567.083984	179.263245	483.110931	553.024170	-13.802310	78.399612	604.806824	160.314041	90.746284	462.322510	-54.450047	1414.135376	493.501282	247.997726	1407.695435	399.168915	102.073746	1392.319946	402.949097	108.186974	1666.132813	501.497192	-141.430557	1137.237671	548.185730	310.038910	1137.476929	396.397827	-143.608215	893.603638	429.503052	312.147675	880.931458	420.973694	93.526291	1028.000854	-628.451294	169.576920	856.173096	-601.388855	-29.141966
417.824280	-0.593258	931.757813	442.883942	177.870361	925.375916	530.953491	-20.879795	496.782928	567.088135	179.265350	483.107910	553.019165	-13.803650	78.433189	604.800964	160.321335	90.751495	462.354492	-54.464470	1414.125732	493.511139	247.991241	1407.701294	399.205444	102.055275	1392.314941	402.962158	108.199234	1666.134888	501.551147	-141.403580	1137.223755	548.191956	310.044250	1137.477905	396.442780	-143.558487	893.575500	429.562408	312.179138	880.927612	420.989288	93.509605	1028.008179	-627.413330	169.759979	856.161133	-600.212769	-29.037596
418.030060	-0.438800	931.669067	442.947449	177.949402	925.383301	530.968811	-20.904686	496.762482	567.114380	179.278015	483.137878	553.020325	-13.802247	78.453148	604.809937	160.306549	90.764847	462.371368	-54.476189	1414.135620	493.494720	247.988861	1407.725220	399.230469	102.043427	1392.333496	402.973602	108.187248	1666.140503	501.601288	-141.390091	1137.216553	548.203796	310.084137	1137.493652	396.466797	-143.530441	893.561218	429.624939	312.204620	880.938477	421.084686	93.572807	1027.966431	-626.397827	169.822403	856.094604	-599.111145	-28.985266
418.032318	-0.469573	931.683777	442.958252	177.921844	925.382202	530.973328	-20.911263	496.771271	567.120300	179.271561	483.144714	553.017639	-13.805237	78.445259	604.813416	160.322662	90.740242	462.426727	-54.475571	1414.121826	493.517029	247.988846	1407.737793	399.239258	102.026566	1392.335815	402.969604	108.182365	1666.155396	501.654633	-141.375290	1137.188354	548.223145	310.098480	1137.517090	396.520355	-143.472733	893.555786	429.699341	312.233307	880.928040	421.090363	93.552887	1027.972656	-625.272766	169.908447	856.009155	-598.006104	-28.916739
418.002441	-0.452778	931.697388	442.939697	177.948807	925.400940	530.969482	-20.906988	496.769867	567.136108	179.290588	483.139008	553.017578	-13.801688	78.439209	604.859558	160.345184	90.759132	462.484528	-54.514317	1414.109131	493.558014	247.953278	1407.730957	399.140289	102.119843	1392.389893	402.986389	108.184303	1666.164185	501.693024	-141.349167	1137.180054	548.267029	310.112305	1137.523438	396.557312	-143.410461	893.540039	429.766418	312.274261	880.920288	421.086304	93.569496	1027.990967	-624.239380	170.036484	855.869446	-596.896606	-28.874897
418.013672	-0.452006	931.698730	442.952942	177.955292	925.402710	530.969360	-20.885757	496.765320	567.124146	179.287247	483.121582	553.040283	-13.800859	78.455513	604.820313	160.310120	90.742676	462.515869	-54.496830	1414.093262	493.572144	247.956436	1407.728760	399.166504	102.120338	1392.398926	403.045288	108.008018	1666.103760	501.749451	-141.330261	1137.165771	548.301697	310.149139	1137.554688	396.610931	-143.372147	893.526917	429.846863	312.312439	880.915833	421.100159	93.572624	1027.992798	-623.130920	170.200439	855.733521	-595.726013	-28.828968
418.005310	-0.457005	931.699036	442.942902	177.956024	925.394653	530.955078	-20.859400	496.762726	567.108765	179.293503	483.108307	553.057251	-13.799509	78.447441	604.822998	160.325089	90.737946	462.564209	-54.511696	1414.064209	493.586212	247.964432	1407.733032	399.202972	102.114754	1392.396362	403.078125	107.995056	1666.104858	501.800201	-141.313416	1137.139648	548.322144	310.159454	1137.553223	396.658234	-143.321426	893.492004	429.918549	312.338715	880.908936	421.105194	93.572968	1027.990112	-621.951599	170.287445	855.582825	-594.520264	-28.785742
418.009033	-0.437072	931.697021	442.940460	177.954803	925.391113	530.963745	-20.851900	496.752960	567.096619	179.243759	483.110352	553.060242	-13.796714	78.426971	604.809204	160.314148	90.734039	462.571564	-54.515591	1414.062378	493.605560	247.964417	1407.723511	399.223114	102.106140	1392.382690	403.103668	107.999367	1666.091797	501.834869	-141.278656	1137.104736	548.347351	310.177551	1137.557617	396.716888	-143.281982	893.465027	429.971924	312.374695	880.899292	421.102936	93.583801	1027.986938	-620.818115	170.405853	855.449646	-593.362122	-28.736032
418.027802	-0.397350	931.662354	442.959290	177.970184	925.392700	530.951904	-20.866709	496.742065	567.103638	179.248215	483.112305	553.023804	-13.798881	78.438622	604.807556	160.314362	90.743958	462.611633	-54.518948	1414.032471	493.609344	247.978867	1407.718872	399.228455	102.098877	1392.376343	403.115356	107.987549	1666.082642	501.859985	-141.290512	1137.093262	548.359070	310.181946	1137.561768	396.743073	-143.231125	893.444214	430.013428	312.404419	880.869507	421.101257	93.594627	1027.969360	-619.605774	170.556534	855.269592	-592.113525	-28.698103
418.027863	-0.417267	931.652649	442.969055	177.978729	925.377075	530.965454	-20.886707	496.743256	567.117065	179.269516	483.100922	553.045776	-13.806427	78.415321	604.816711	160.312454	90.746109	462.604675	-54.518070	1414.026978	493.620789	247.966324	1407.721191	399.245972	102.084366	1392.369507	403.080170	108.107170	1666.125488	501.884125	-141.245804	1137.064941	548.359802	310.179108	1137.547729	396.785400	-143.197220	893.405701	430.059662	312.436096	880.842773	421.105774	93.592056	1027.956421	-618.308411	170.559891	855.147949	-590.595825	-28.690344
418.019867	-0.415683	931.648315	442.963867	177.973160	925.377258	530.964966	-20.902048	496.744476	567.142761	179.308762	483.108185	553.036072	-13.807566	78.435966	604.787354	160.280014	90.691803	462.607025	-54.532928	1414.017212	493.628693	247.964661	1407.711914	399.275452	102.078682	1392.352905	403.066467	108.121895	1666.131592	501.893524	-141.221863	1137.052246	548.369995	310.204346	1137.526733	396.816620	-143.155655	893.375183	430.102325	312.461090	880.831665	421.108063	93.586662	1027.955322	-616.981201	170.582016	855.023071	-588.968323	-28.632959
418.025238	-0.409910	931.655029	442.973297	177.966446	925.377075	530.932800	-20.914259	496.753510	567.147339	179.333115	483.113525	553.041077	-13.810241	78.426735	604.829224	160.331970	90.738083	462.623688	-54.545433	1413.999146	493.629547	247.971176	1407.678589	399.292542	102.071487	1392.339600	403.084015	108.093407	1666.117676	501.902832	-141.217270	1137.030151	548.400757	310.207703	1137.530273	396.861450	-143.108261	893.352539	430.161346	312.488190	880.799927	421.109314	93.591408	1027.957764	-615.684753	170.692657	854.923035	-587.657227	-28.476326
418.011017	-0.400791	931.660278	442.958466	177.971680	925.377563	530.905823	-20.900591	496.728821	567.130066	179.309372	483.096558	553.032654	-13.808966	78.425133	604.841858	160.329025	90.724304	462.644714	-54.544353	1413.987793	493.666595	247.966324	1407.681885	399.297119	102.087112	1392.345337	403.110962	107.896446	1666.060669	501.919800	-141.188248	1137.009155	548.416077	310.208984	1137.511230	396.877289	-143.050140	893.340149	430.206726	312.530518	880.786743	421.113373	93.598770	1027.962402	-614.516357	170.966721	854.825439	-586.740051	-28.490572
418.031982	-0.412276	931.645813	442.984894	177.956299	925.356140	530.913635	-20.900759	496.739960	567.131714	179.334503	483.064209	553.070496	-13.815314	78.418358	604.863647	160.342545	90.750404	462.670471	-54.537971	1413.968628	493.681183	247.961365	1407.673706	399.318848	102.095161	1392.354858	403.124512	107.878792	1666.046875	501.952118	-141.145584	1137.008057	548.427368	310.198700	1137.514526	396.934692	-143.032257	893.305115	430.250366	312.549286	880.770508	421.125793	93.591164	1027.943115	-613.192505	171.154343	854.739563	-585.441956	-28.307266
418.015228	-0.401685	931.656982	442.971649	177.954086	925.353943	530.900513	-20.888186	496.720459	567.130249	179.320465	483.088806	553.046814	-13.798939	78.402283	604.851563	160.318115	90.690315	462.667908	-54.538349	1413.965820	493.711121	247.931732	1407.664063	399.331116	102.093796	1392.362305	403.130890	107.856499	1666.045776	501.966492	-141.141525	1136.979004	548.467896	310.182709	1137.517822	396.969360	-142.970581	893.278381	430.276459	312.547546	880.773010	421.121796	93.601807	1027.948364	-611.632263	171.343201	854.735229	-583.945740	-28.177938
418.009613	-0.389794	931.648010	442.959686	177.959579	925.351624	530.901733	-20.886978	496.708832	567.126465	179.345840	483.086151	553.038879	-13.803308	78.427490	604.830200	160.328262	90.714134	462.701660	-54.540245	1413.966553	493.741913	247.946091	1407.678711	399.349365	102.083771	1392.358765	403.131409	107.834175	1666.037720	501.985352	-141.115631	1136.976929	548.482422	310.186798	1137.512817	397.018463	-142.940704	893.263916	430.325684	312.589325	880.765076	421.115204	93.606346	1027.943115	-610.991333	170.910522	854.546448	-583.252991	-27.978952
417.993134	-0.401261	931.669617	442.962585	177.936676	925.353088	530.900696	-20.886681	496.743256	567.090027	179.326553	483.099915	553.038513	-13.800121	78.421921	604.847656	160.316345	90.717796	462.691803	-54.549599	1413.947021	493.744476	247.940765	1407.687012	399.364929	102.080467	1392.355835	403.129150	107.818756	1666.028809	501.985199	-141.109131	1136.960205	548.515625	310.164429	1137.534058	397.015350	-142.907761	893.256287	430.332733	312.599518	880.770081	421.117523	93.600449	1027.954956	-608.987671	171.326050	854.674805	-581.289978	-27.875383
418.001190	-0.400653	931.655945	442.972321	177.957855	925.350098	530.942627	-20.921909	496.729950	567.099182	179.336029	483.094421	553.075317	-13.810469	78.420120	604.881470	160.358093	90.755501	462.687683	-54.570972	1413.952759	493.742126	247.951187	1407.694824	399.374176	102.075867	1392.356079	403.113098	107.794510	1666.028442	501.999390	-141.089767	1136.955933	548.513123	310.171875	1137.525513	397.036591	-142.852905	893.229309	430.347595	312.632050	880.780945	421.110748	93.607079	1027.945313	-607.416199	171.557617	854.620239	-579.842102	-27.740725
418.003998	-0.348929	931.638245	442.947601	178.008194	925.374939	530.925049	-20.914680	496.744080	567.078674	179.343292	483.085602	553.049438	-13.811315	78.426987	604.833984	160.330322	90.706512	462.680542	-54.576668	1413.951782	493.754791	247.926407	1407.710571	399.368317	102.064445	1392.360474	403.072632	107.958145	1666.087646	501.989014	-141.089508	1136.961060	548.525513	310.159088	1137.543213	397.059174	-142.833450	893.221375	430.375061	312.621307	880.781067	421.115204	93.630898	1027.951660	-605.967773	171.834045	854.617615	-578.425903	-27.657475
417.988312	-0.380083	931.649353	442.972351	177.995987	925.385437	530.936829	-20.914398	496.759186	567.096252	179.377731	483.092377	553.044312	-13.805344	78.432793	604.784912	160.282516	90.694794	462.665863	-54.579430	1413.950562	493.766479	247.929077	1407.710205	399.375580	102.068123	1392.364990	403.064331	107.933456	1666.104004	501.995239	-141.096863	1136.946899	548.546387	310.147888	1137.563232	397.088959	-142.813492	893.200867	430.384796	312.625580	880.814880	421.130554	93.609688	1027.963501	-604.349060	171.933044	854.538757	-577.003662	-27.547739
418.000427	-0.362835	931.655396	442.982483	177.972946	925.381287	530.940125	-20.903944	496.770020	567.089966	179.353897	483.097443	553.066528	-13.808111	78.464409	604.796082	160.303070	90.705956	462.665741	-54.574200	1413.937134	493.765442	247.902588	1407.721313	399.368652	102.052071	1392.373657	403.069824	107.914383	1666.116943	502.016785	-141.080124	1136.951050	548.564331	310.137390	1137.568726	397.089081	-142.776077	893.197144	430.408112	312.625549	880.839294	421.139679	93.613724	1027.963867	-602.846191	172.098068	854.447937	-575.547729	-27.458679
417.995483	-0.336571	931.655945	442.975647	177.977737	925.379639	530.931580	-20.889854	496.771973	567.054993	179.379440	483.096985	553.045715	-13.801250	78.457581	604.816040	160.296646	90.735039	462.655823	-54.590511	1413.930664	493.761139	247.900269	1407.737549	399.369537	102.057907	1392.413574	403.080017	107.904892	1666.113403	502.004669	-141.087677	1136.943726	548.596436	310.143555	1137.599854	397.094604	-142.737335	893.197144	430.419891	312.623596	880.855164	421.139038	93.630241	1027.963745	-601.168579	172.178284	854.413330	-574.069275	-27.343409
417.994965	-0.333999	931.649780	442.987274	178.012207	925.393433	530.963257	-20.893713	496.781555	567.057983	179.363556	483.095337	553.070923	-13.801975	78.438202	604.835632	160.314026	90.761169	462.660492	-54.587879	1413.924072	493.783539	247.891083	1407.763916	399.353516	102.071793	1392.420776	403.067474	107.870308	1666.118408	502.010284	-141.087021	1136.927002	548.620605	310.135284	1137.618774	397.097198	-142.715866	893.203857	430.429779	312.614044	880.869446	421.148468	93.636909	1027.968506	-599.540588	172.289001	854.323853	-572.567017	-27.280029
417.993103	-0.299241	931.641846	442.988129	178.034668	925.403564	530.932861	-20.871477	496.744232	567.078186	179.402023	483.107727	553.064331	-13.806305	78.429855	604.841553	160.294708	90.737854	462.635895	-54.605026	1413.911255	493.797485	247.865036	1407.750732	399.358582	102.064957	1392.406738	403.082428	107.871735	1666.103638	502.004395	-141.096054	1136.911255	548.630615	310.134796	1137.634399	397.100281	-142.674820	893.172485	430.443817	312.610107	880.887268	421.137146	93.657379	1027.968994	-597.902466	172.360031	854.244568	-570.992432	-27.234648
417.993073	-0.300112	931.641052	442.988251	178.049225	925.398254	530.927246	-20.861370	496.722534	567.068420	179.405060	483.091919	553.067383	-13.806782	78.429260	604.829285	160.342300	90.730453	462.623077	-54.607929	1413.911377	493.800262	247.878815	1407.758423	399.368286	102.065994	1392.381470	403.049133	107.835861	1666.108154	501.994019	-141.076996	1136.902832	548.635986	310.153198	1137.627197	397.101715	-142.668427	893.154358	430.427887	312.613159	880.906860	421.136627	93.666435	1027.965820	-596.131958	172.305145	854.111023	-569.287415	-26.967724
417.989532	-0.300763	931.638672	442.980560	178.048065	925.391785	530.915649	-20.879351	496.733521	567.055237	179.399445	483.093994	553.076050	-13.805120	78.415421	604.825439	160.328262	90.726257	462.603394	-54.612671	1413.901978	493.789459	247.876236	1407.769043	399.376984	102.043396	1392.388794	403.045563	107.814941	1666.109619	501.966797	-141.084717	1136.877441	548.630920	310.161041	1137.633667	397.069855	-142.664352	893.141357	430.417053	312.615326	880.914673	421.133820	93.667213	1027.961548	-594.279724	172.171097	853.991760	-567.378052	-26.756062
417.996857	-0.302631	931.625061	442.993164	178.037674	925.382141	530.894043	-20.886242	496.741699	567.074036	179.439896	483.088470	553.081421	-13.808219	78.432625	604.839661	160.339050	90.728905	462.609528	-54.620499	1413.897705	493.791840	247.870102	1407.785645	399.374420	102.040802	1392.380859	403.023132	107.782646	1666.113281	501.933929	-141.110596	1136.873169	548.646545	310.190063	1137.666992	397.073029	-142.656342	893.106995	430.409973	312.594482	880.931702	421.129303	93.661377	1027.948608	-592.486755	172.165680	853.886108	-565.846741	-26.343090
417.974518	-0.289862	931.623962	442.982635	178.045502	925.386963	530.890564	-20.878662	496.743927	567.074707	179.406082	483.100006	553.077820	-13.808146	78.443413	604.830811	160.321243	90.723457	462.593170	-54.642284	1413.866455	493.796356	247.840439	1407.777832	399.356720	102.026306	1392.390991	403.012787	107.755882	1666.108887	501.908936	-141.106110	1136.846069	548.641296	310.158386	1137.654419	397.030334	-142.649994	893.110413	430.395905	312.565643	880.936096	421.125519	93.667389	1027.951782	-590.736755	172.140045	853.777344	-564.127136	-26.210636
417.960266	-0.262547	931.619995	442.969788	178.051392	925.383057	530.854858	-20.858498	496.733246	567.070374	179.396545	483.089081	553.049255	-13.798519	78.411659	604.830627	160.318695	90.707489	462.587677	-54.642460	1413.862427	493.792969	247.828781	1407.780151	399.367432	102.016182	1392.394653	402.988831	107.746674	1666.100586	501.872864	-141.118057	1136.833984	548.630249	310.162537	1137.643799	397.012268	-142.652512	893.087219	430.375824	312.569031	880.945862	421.117340	93.683891	1027.948364	-589.965576	172.545914	853.413330	-562.894897	-26.594482
417.922150	-0.276102	931.624329	442.951752	178.030289	925.381714	530.835571	-20.847897	496.731506	567.057007	179.396088	483.075806	553.060120	-13.802331	78.454979	604.806763	160.288712	90.708878	462.612213	-54.652412	1413.856201	493.812073	247.835464	1407.779175	399.370148	102.015106	1392.377319	402.975433	107.720428	1666.093994	501.859467	-141.111145	1136.802490	548.632629	310.149475	1137.659180	396.974945	-142.635727	893.072205	430.355560	312.555206	880.940674	421.092896	93.670433	1027.950073	-588.497192	172.684021	853.276672	-561.228027	-26.663088
417.907806	-0.262297	931.624634	442.934967	178.071747	925.383850	530.873962	-20.860815	496.747620	567.041321	179.415085	483.085876	553.069092	-13.802207	78.427612	604.837646	160.326843	90.736923	462.612610	-54.650997	1413.836548	493.805573	247.814865	1407.793213	399.367981	102.004028	1392.379272	402.966522	107.705002	1666.069092	501.835114	-141.126038	1136.803467	548.620544	310.150757	1137.638550	396.943817	-142.644043	893.049988	430.336609	312.558105	880.942261	421.080170	93.695808	1027.951660	-586.738403	172.741562	853.227844	-559.224548	-26.345295
417.932220	-0.241048	931.607727	442.943115	178.049927	925.369385	530.881775	-20.865141	496.745880	567.006470	179.420654	483.061768	553.084778	-13.799697	78.419250	604.856689	160.332413	90.753380	462.618927	-54.679878	1413.823853	493.826263	247.810898	1407.801758	399.357056	101.994736	1392.368896	402.959290	107.693207	1666.050537	501.803558	-141.127762	1136.756836	548.614197	310.114410	1137.623535	396.904053	-142.647308	893.031799	430.318512	312.537903	880.945129	421.074402	93.697495	1027.933838	-584.841553	172.814392	853.250916	-557.546387	-26.158144
417.899384	-0.233047	931.608398	442.929504	178.076614	925.369751	530.910950	-20.876417	496.746490	566.982178	179.373230	483.048035	553.093079	-13.798739	78.432068	604.847473	160.321655	90.746841	462.621826	-54.672775	1413.800781	493.825775	247.797745	1407.784424	399.378326	101.995422	1392.354858	402.943970	107.681816	1666.037476	501.794250	-141.120483	1136.738647	548.587769	310.112274	1137.645630	396.873016	-142.653534	892.994995	430.297089	312.530853	880.946655	421.063812	93.713791	1027.935547	-583.355225	173.112274	853.155762	-555.787476	-26.087740
417.881470	-0.203856	931.590210	442.928558	178.066101	925.362549	530.904114	-20.870094	496.743164	566.964722	179.362869	483.047852	553.109436	-13.807836	78.424271	604.822327	160.299133	90.727058	462.611023	-54.681576	1413.777710	493.841003	247.797256	1407.784668	399.377350	101.983742	1392.354858	402.916992	107.665627	1666.033325	501.748932	-141.130798	1136.716431	548.583923	310.094055	1137.658691	396.824951	-142.619049	892.999146	430.259521	312.543488	880.949219	421.044464	93.720329	1027.921997	-581.307251	172.730515	852.866699	-554.545654	-26.218252
417.852814	-0.190923	931.590332	442.901581	178.105423	925.367065	530.882385	-20.850859	496.746185	566.964539	179.418198	483.068237	553.079224	-13.807936	78.429504	604.773315	160.295502	90.748352	462.614899	-54.700798	1413.760376	493.842499	247.783112	1407.793457	399.366486	101.971489	1392.364502	402.881897	107.642235	1666.037109	501.726501	-141.133255	1136.696533	548.538635	310.062958	1137.667358	396.759735	-142.635345	893.000122	430.219360	312.519257	880.963013	421.032745	93.741165	1027.926147	-579.914917	173.229691	852.727844	-552.890991	-26.181137
417.842621	-0.164649	931.587463	442.898529	178.124649	925.375000	530.845947	-20.840607	496.734863	566.976685	179.451248	483.079315	553.079712	-13.816217	78.413651	604.778931	160.292892	90.711052	462.595398	-54.731552	1413.756226	493.835693	247.765244	1407.812500	399.341583	101.977654	1392.385986	402.853638	107.613609	1666.043945	501.699310	-141.133804	1136.702759	548.528992	310.057007	1137.678955	396.706360	-142.626282	893.007141	430.185822	312.519073	880.986023	421.024567	93.758682	1027.928711	-577.899841	172.618759	852.645142	-550.952148	-25.868629
417.811615	-0.156293	931.596985	442.858337	178.133209	925.376221	530.799622	-20.836849	496.740692	566.992920	179.500824	483.099640	553.059265	-13.810613	78.437073	604.802246	160.314178	90.717972	462.537231	-54.742199	1413.746582	493.857086	247.755432	1407.820679	399.339447	101.989868	1392.409424	402.817719	107.498512	1666.024658	501.671265	-141.174927	1136.692017	548.500854	310.044220	1137.656006	396.658661	-142.622162	892.999695	430.146942	312.503662	880.991638	421.012421	93.768066	1027.936279	-576.768188	173.234894	852.503784	-549.609497	-25.982405
417.808441	-0.146290	931.587341	442.840149	178.128311	925.365417	530.795105	-20.851963	496.734619	566.954346	179.490189	483.060028	553.075806	-13.813966	78.433617	604.808105	160.322189	90.746735	462.533142	-54.732304	1413.743774	493.894012	247.753540	1407.821411	399.323212	102.003510	1392.404053	402.793304	107.457985	1665.995483	501.624786	-141.169998	1136.656128	548.496582	310.058319	1137.668823	396.621399	-142.623184	892.967346	430.113129	312.510803	880.989014	421.000854	93.771027	1027.926025	-574.850098	172.863602	852.503723	-548.234253	-25.935900
417.810089	-0.090952	931.552063	442.829102	178.176819	925.352905	530.779114	-20.849962	496.703247	566.951416	179.463730	483.044464	553.079407	-13.807684	78.396004	604.836121	160.326630	90.701996	462.462891	-54.744301	1413.713989	493.911285	247.756409	1407.837036	399.329071	102.020790	1392.409424	402.770660	107.439148	1665.971191	501.592255	-141.170959	1136.644287	548.481995	310.071655	1137.644897	396.566833	-142.581375	892.948914	430.059174	312.502411	881.005981	420.981323	93.811775	1027.901245	-573.403992	172.973694	852.372620	-547.032959	-26.035082
417.779175	-0.107867	931.563171	442.795685	178.197495	925.356140	530.745911	-20.839714	496.688538	566.868530	179.360916	483.036621	553.100830	-13.808914	78.395767	604.819031	160.299698	90.691795	462.426941	-54.750072	1413.707642	493.938385	247.751556	1407.826294	399.316742	102.028725	1392.396484	402.766876	107.531059	1665.940674	501.538788	-141.194412	1136.633179	548.478271	310.050934	1137.651855	396.534637	-142.565567	892.921143	430.010376	312.491394	881.020386	420.957001	93.815842	1027.909058	-572.095520	173.293518	852.280029	-545.802734	-26.173502
417.773438	-0.110231	931.558044	442.786316	178.186691	925.344177	530.719788	-20.842693	496.668304	566.812683	179.331787	483.030731	553.093750	-13.800455	78.385338	604.775452	160.281982	90.692879	462.384888	-54.733982	1413.677979	493.968109	247.738251	1407.833008	399.302277	102.041611	1392.402588	402.725555	107.499626	1665.933594	501.482483	-141.238419	1136.624756	548.474121	310.081360	1137.655518	396.487671	-142.535980	892.905823	429.965057	312.489197	881.038086	420.955231	93.812317	1027.900879	-570.772949	173.381363	852.164795	-544.645386	-26.287497
417.788452	-0.039018	931.552124	442.768341	178.234848	925.358643	530.662354	-20.810152	496.658325	566.832825	179.388153	483.057098	553.103088	-13.781581	78.377419	604.782043	160.303741	90.703346	462.340302	-54.712482	1413.695068	494.009155	247.749649	1407.839966	399.282990	102.065407	1392.421875	402.664154	107.467880	1665.940674	501.392548	-141.224716	1136.632935	548.477600	310.090179	1137.681030	396.437256	-142.524155	892.905884	429.921753	312.491028	881.083374	420.961884	93.858414	1027.906616	-569.446838	173.475708	852.079529	-543.442810	-26.384422
417.782135	-0.056889	931.570251	442.751007	178.225311	925.375793	530.598022	-20.829176	496.675751	566.804382	179.448425	483.055115	553.094971	-13.777928	78.405281	604.802734	160.323318	90.717102	462.252563	-54.727283	1413.712646	493.972900	247.756699	1407.891846	399.397675	101.995682	1392.425659	402.615509	107.434509	1665.971069	501.292145	-141.246368	1136.656128	548.465271	310.141266	1137.717896	396.391235	-142.515656	892.909180	429.876709	312.495392	881.137634	420.959595	93.843147	1027.925171	-567.977844	173.472244	851.996338	-542.336365	-26.397318
417.779144	-0.048926	931.574524	442.734100	178.224777	925.367432	530.528931	-20.837223	496.674652	566.831177	179.528656	483.085693	553.066345	-13.801017	78.418289	604.823303	160.352097	90.728279	462.206879	-54.735115	1413.738770	493.983673	247.730087	1407.908569	399.259125	102.097496	1392.480835	402.555725	107.391808	1665.978882	501.196259	-141.265228	1136.693115	548.468323	310.173309	1137.737183	396.342285	-142.512695	892.916321	429.820923	312.494873	881.180359	420.964813	93.851349	1027.924316	-566.695251	173.535278	851.954468	-541.206055	-26.474667
417.580322	-0.176323	931.663147	442.653503	178.153061	925.366577	530.454651	-20.825769	496.672333	566.750122	179.525848	483.030975	553.055786	-13.779671	78.411850	604.774475	160.337601	90.707535	462.191345	-54.747135	1413.770996	493.984802	247.735138	1407.926270	399.196838	102.111519	1392.493652	402.494263	107.376457	1665.971680	501.095367	-141.306473	1136.703003	548.479309	310.196167	1137.758667	396.287750	-142.514664	892.919800	429.776031	312.500061	881.214600	420.883514	93.798264	1027.971436	-565.386658	173.487152	851.897095	-540.137207	-26.420122
417.558929	-0.165821	931.654785	442.632477	178.170059	925.368042	530.434875	-20.829456	496.659424	566.691223	179.568008	482.997253	553.081421	-13.783750	78.398514	604.808350	160.352798	90.710632	462.121338	-54.760231	1413.771606	493.969635	247.737213	1407.942749	399.203949	102.106216	1392.486450	402.436920	107.357193	1665.952148	501.014832	-141.336029	1136.713745	548.462097	310.223206	1137.767334	396.234192	-142.484009	892.910889	429.737671	312.500458	881.246887	420.883728	93.803444	1027.970459	-564.222290	173.519287	851.930359	-539.121887	-26.422737
417.541534	-0.144663	931.644531	442.587311	178.171722	925.381775	530.370178	-20.814507	496.623749	566.662354	179.525864	482.972015	553.090820	-13.786148	78.383629	604.812622	160.347427	90.698677	462.090332	-54.772484	1413.776733	493.966370	247.704468	1407.949829	399.163147	102.102844	1392.484497	402.380646	107.344009	1665.924316	500.933807	-141.353409	1136.713745	548.479492	310.258331	1137.796875	396.176117	-142.462494	892.904175	429.697052	312.492065	881.297546	420.867462	93.798531	1027.974243	-563.135315	173.739975	851.994507	-538.144287	-26.427887
417.542389	-0.139906	931.641968	442.580627	178.164139	925.382202	530.354980	-20.828678	496.615234	566.652405	179.489365	482.991882	553.109192	-13.785771	78.366318	604.832947	160.371307	90.707489	462.041016	-54.786350	1413.788940	493.961792	247.699173	1407.967896	399.127777	102.091782	1392.484375	402.304565	107.240242	1665.893677	500.847931	-141.346710	1136.712524	548.473083	310.225708	1137.803101	396.109863	-142.434982	892.883118	429.662781	312.524017	881.323792	420.865875	93.795250	1027.973389	-562.182190	173.516098	852.068726	-537.211121	-26.457718
417.550323	-0.128539	931.645813	442.571350	178.167343	925.386536	530.326599	-20.838787	496.601654	566.597778	179.462814	483.014648	553.101990	-13.781861	78.358414	604.828491	160.362732	90.731728	461.962860	-54.795334	1413.811157	493.913361	247.698608	1407.969360	399.221161	101.974487	1392.454712	402.212769	107.222351	1665.882080	500.757538	-141.358932	1136.723999	548.474670	310.261902	1137.843262	396.028778	-142.388123	892.894775	429.635437	312.533386	881.345947	420.871185	93.800720	1027.978149	-561.152527	173.718399	852.279480	-536.345764	-26.381292
417.534485	-0.110563	931.670837	442.558533	178.173752	925.397705	530.272644	-20.843313	496.604492	566.613159	179.454239	483.007202	553.091492	-13.774891	78.381660	604.786194	160.339493	90.754463	461.900879	-54.854916	1413.844238	493.895905	247.666061	1407.996704	399.041107	102.084221	1392.525513	402.108795	107.221954	1665.881226	500.687866	-141.370377	1136.756348	548.456726	310.258972	1137.862183	395.963623	-142.341354	892.906616	429.616669	312.554596	881.368530	420.860168	93.820663	1027.996216	-560.331177	173.599701	852.470703	-535.606018	-26.375910
417.714478	-0.008846	931.601685	442.628174	178.232101	925.399597	530.239319	-20.858458	496.596954	566.659973	179.518906	483.026489	553.072815	-13.762609	78.397850	605.025574	160.805786	90.898323	461.794891	-54.868526	1413.862915	493.839386	247.657410	1408.010376	399.128326	101.973869	1392.501953	402.001129	107.307480	1665.887817	500.603271	-141.393661	1136.805176	548.444153	310.329376	1137.897461	395.908356	-142.280197	892.935730	429.607025	312.562836	881.396362	420.936005	93.863281	1027.959839	-559.340454	173.734192	852.813965	-534.764771	-26.249866
417.587006	-0.041587	931.649597	442.547424	178.183884	925.400574	530.185303	-20.829208	496.615387	566.656433	179.536728	483.006042	553.102539	-13.789402	78.427200	605.031616	160.826950	90.911430	461.720886	-54.899563	1413.915771	493.790802	247.676636	1408.020142	399.069305	101.961868	1392.527588	401.883240	107.303032	1665.856934	500.531860	-141.400452	1136.835815	548.413879	310.341370	1137.913086	395.828217	-142.246857	892.978149	429.600708	312.591309	881.402344	420.865753	93.847176	1027.986206	-558.485474	173.632416	853.127075	-533.951660	-26.089220
417.621521	0.022261	931.607727	442.532379	178.262650	925.425537	530.158264	-20.850521	496.594116	566.655396	179.541275	483.018829	553.062988	-13.774388	78.408714	605.037048	160.832260	90.898323	461.653351	-54.900478	1413.933105	493.755707	247.666107	1408.070557	399.018707	101.957008	1392.533325	401.755188	107.290794	1665.806519	500.468506	-141.448593	1136.855103	548.372070	310.373505	1137.959473	395.774933	-142.171875	893.011414	429.600311	312.601318	881.433228	420.860962	93.880272	1027.978271	-557.446411	173.365936	853.481812	-533.147766	-25.875511
417.607910	0.021823	931.621033	442.526398	178.259552	925.444275	530.165405	-20.862587	496.597015	566.645203	179.532379	483.015747	553.115906	-13.803550	78.420784	604.779602	160.349014	90.714546	461.555817	-54.928486	1413.977295	493.722137	247.647095	1408.100098	398.963593	101.929115	1392.552002	401.638428	107.282768	1665.764404	500.395355	-141.475586	1136.900146	548.328186	310.361664	1137.990601	395.716888	-142.128922	893.032837	429.613403	312.635071	881.462830	420.845551	93.876686	1027.993896	-556.950806	173.558395	853.843384	-532.631165	-25.946939
417.552704	0.014641	931.630066	442.475739	178.244537	925.466736	530.136963	-20.871986	496.565399	566.646667	179.533188	483.053314	553.098206	-13.806909	78.415535	604.762024	160.321060	90.723732	461.467438	-54.940277	1414.006714	493.661774	247.654373	1408.148071	398.905426	101.925385	1392.565430	401.505432	107.273201	1665.730225	500.324127	-141.534241	1136.916870	548.276855	310.367157	1138.061523	395.649719	-142.077515	893.057068	429.598816	312.645050	881.537964	420.800873	93.857437	1028.010742	-556.463196	173.113998	854.188171	-532.858948	-26.517319
417.520325	0.009572	931.633301	442.455536	178.248398	925.476074	530.115540	-20.872492	496.568878	566.621338	179.479614	483.059296	553.110352	-13.822854	78.399673	604.768250	160.314438	90.762177	461.372253	-54.963009	1414.023438	493.615753	247.632111	1408.206787	398.836609	101.923981	1392.591309	401.375946	107.269836	1665.709473	500.239624	-141.583771	1136.933716	548.250671	310.394836	1138.159424	395.573853	-142.040131	893.071777	429.636017	312.668060	881.551025	420.765808	93.855019	1028.016357	-555.480225	172.784973	854.700867	-532.361633	-26.482208
417.477600	0.017942	931.651550	442.422852	178.260620	925.487732	530.074158	-20.878164	496.553497	566.585693	179.438889	483.050415	553.113281	-13.829645	78.390724	604.794373	160.346252	90.776398	461.261414	-54.966560	1414.045898	493.549286	247.632568	1408.246826	398.772278	101.916512	1392.612549	401.252014	107.166504	1665.679688	500.151520	-141.629211	1136.952271	548.193970	310.434479	1138.211060	395.482117	-142.011063	893.096802	429.615906	312.698425	881.611023	420.729950	93.869148	1028.031250	-556.175598	174.876999	855.563232	-532.037415	-26.646576
417.415466	0.008047	931.686401	442.389893	178.298630	925.516296	530.021118	-20.883821	496.572601	566.568115	179.505722	483.049591	553.097412	-13.819485	78.381271	604.803345	160.340668	90.781616	461.142212	-54.992889	1414.060059	493.473297	247.636841	1408.296997	398.683167	101.910065	1392.619507	401.102264	107.174675	1665.667725	500.065033	-141.649536	1136.973145	548.151245	310.481232	1138.254028	395.409912	-141.973129	893.123962	429.640747	312.752533	881.634094	420.695770	93.885132	1028.064087	-555.252319	173.579681	855.910889	-531.727661	-26.695601
417.382874	0.051894	931.673645	442.350250	178.307968	925.525146	529.986877	-20.905375	496.568542	566.532349	179.462677	483.064362	553.112305	-13.812894	78.407860	604.816711	160.327423	90.734383	461.044128	-55.008980	1414.084473	493.413452	247.647171	1408.323242	398.610779	101.909401	1392.650513	400.951721	107.267944	1665.673828	499.974609	-141.710251	1136.980591	548.098755	310.533905	1138.312866	395.338196	-141.948654	893.138123	429.665070	312.774567	881.651611	420.663757	93.899673	1028.063110	-555.276062	174.508957	856.654968	-531.393555	-26.761881
417.400360	-0.002362	931.698547	442.474426	178.100983	925.509399	529.935242	-20.937845	496.571228	565.868958	178.298080	482.794067	553.106384	-13.832407	78.417549	604.395203	159.974472	90.653595	460.937408	-55.051949	1414.120972	493.348022	247.629440	1408.374634	398.416046	101.973862	1392.698120	400.754181	107.268829	1665.652710	499.878723	-141.757202	1137.013550	548.032166	310.614777	1138.364502	395.275024	-141.922348	893.146362	429.695007	312.814667	881.685242	420.729187	93.801979	1028.065674	-554.963257	174.622070	857.239197	-531.111755	-26.786654
417.337982	0.101850	931.688538	442.319275	178.408066	925.572205	529.582275	-20.292797	496.487000	566.416504	179.265274	483.049225	552.929443	-13.815968	78.363640	604.768127	160.271454	90.740990	460.847412	-55.081161	1414.162354	493.297638	247.617813	1408.452881	398.327423	101.965553	1392.722534	400.526398	107.278328	1665.610229	499.750305	-141.836426	1137.045288	547.948547	310.662689	1138.446289	395.192963	-141.902695	893.159302	429.695892	312.859070	881.743591	420.655304	93.952133	1028.097900	-554.590088	174.547516	857.744019	-530.836182	-26.846441
417.308716	0.114037	931.713623	442.267609	178.436905	925.604370	529.776428	-20.926994	496.506683	566.389832	179.299026	483.052002	553.142273	-13.865746	78.428802	604.715149	160.237137	90.727982	460.736023	-55.102886	1414.190308	493.230316	247.615112	1408.513306	398.262207	101.956871	1392.763672	400.304626	107.279556	1665.532104	499.623047	-141.875092	1137.095337	547.885315	310.763092	1138.524048	395.132935	-141.897263	893.169006	429.716370	312.875000	881.790649	420.634888	93.964417	1028.128784	-554.097900	174.786896	858.318054	-530.458862	-26.888037
417.295654	0.166028	931.726501	442.217377	178.470551	925.635742	529.674622	-20.948753	496.480225	566.336670	179.307022	483.059509	553.077454	-13.829589	78.400925	604.716919	160.273041	90.739395	460.633026	-55.132004	1414.222778	493.191650	247.575165	1408.588989	398.167084	101.938721	1392.821655	400.041779	107.294266	1665.432617	499.483948	-141.918823	1137.130127	547.832703	310.825226	1138.621216	395.074158	-141.891937	893.170288	429.743744	312.915314	881.832214	420.628723	93.992004	1028.153931	-553.724426	174.424118	858.783752	-530.195129	-26.920036
417.257660	0.165803	931.750610	442.169098	178.501450	925.664246	529.576294	-20.956799	496.443176	566.274353	179.330322	483.054535	553.071228	-13.820930	78.378632	604.723206	160.262207	90.736816	460.533783	-55.144268	1414.272095	493.155212	247.576340	1408.675171	398.124237	101.904488	1392.850464	399.779663	107.315994	1665.301636	499.335632	-141.989670	1137.198730	547.764771	310.903076	1138.690552	394.996918	-141.862854	893.202698	429.732025	312.969208	881.911438	420.620880	93.998756	1028.183838	-553.314575	174.434631	859.197754	-529.966187	-26.922356
417.234406	0.199753	931.780884	442.132446	178.575989	925.691162	529.493591	-20.963058	496.451538	566.211975	179.578278	483.008575	553.101074	-13.822676	78.402718	604.781799	160.309830	90.753426	460.405212	-55.143826	1414.322021	493.113708	247.556702	1408.740112	398.135681	101.825027	1392.881348	399.484985	107.321648	1665.134888	499.183777	-142.021530	1137.266479	547.708313	311.027161	1138.768799	394.897247	-141.853806	893.242493	429.693176	313.011841	882.010132	420.623932	94.048615	1028.215698	-552.874023	174.364990	859.600037	-529.634949	-26.999453
417.229614	0.228110	931.820496	442.073822	178.664658	925.729004	529.357849	-20.962191	496.413422	566.146790	179.661880	483.013458	553.127747	-13.844397	78.418190	604.795532	160.342819	90.734879	460.273529	-55.163540	1414.381104	493.095856	247.500107	1408.811157	398.049835	101.812073	1392.945679	399.149414	107.246605	1664.916870	499.034882	-142.074219	1137.358398	547.683472	311.147217	1138.863037	394.779358	-141.829041	893.320801	429.648529	313.085022	882.126526	420.643219	94.096886	1028.259521	-552.439087	174.205460	859.957397	-529.325623	-27.027037
417.286499	0.134837	931.865112	442.215240	178.265915	925.701660	529.264832	-20.984457	496.409943	566.014709	179.704575	482.925354	553.151550	-13.847912	78.420975	604.750854	160.311005	90.723007	460.162720	-55.203812	1414.441528	493.081299	247.431549	1408.886719	397.824585	101.907555	1393.038208	398.813629	107.342102	1664.746338	498.894348	-142.096863	1137.423340	547.634338	311.255524	1138.966309	394.630615	-141.826889	893.403320	429.576263	313.149261	882.261780	420.746155	93.902733	1028.265991	-551.967957	174.569580	860.238831	-528.958069	-26.997984
417.243103	0.292851	931.875793	441.966522	178.735931	925.795044	529.039368	-20.947535	496.361938	565.965210	179.813156	482.973755	553.041077	-13.797687	78.399025	604.787048	160.341400	90.735931	459.988464	-55.223953	1414.511597	493.095276	247.329697	1408.836792	397.715881	101.897858	1393.099854	398.455811	107.335983	1664.529907	498.748199	-142.079056	1137.464844	547.645325	311.389343	1139.067261	394.393341	-141.839539	893.548523	429.517609	313.215088	882.404907	420.667908	94.142967	1028.327637	-551.531006	174.573212	860.451477	-528.647644	-27.046379
417.203430	0.294395	931.914917	441.904877	178.763184	925.819214	528.845215	-20.939056	496.351532	565.850098	179.922226	482.934662	553.071411	-13.811976	78.405006	604.815918	160.359619	90.721153	459.803650	-55.271534	1414.575928	493.034973	247.240448	1408.893555	397.592499	101.890663	1393.139404	398.079865	107.333298	1664.303345	498.647491	-141.976608	1137.507935	547.666870	311.470398	1139.181885	394.107239	-141.867325	893.729431	429.414429	313.264313	882.575928	420.669891	94.156822	1028.364014	-551.096985	174.611710	860.638000	-528.307922	-27.049406
417.257721	0.302719	931.938477	441.897766	178.715439	925.836853	528.674622	-20.963734	496.286713	565.676086	180.014236	482.894531	553.116089	-13.827574	78.385582	604.861450	160.443710	90.688919	459.546478	-55.347744	1414.658569	492.892975	247.220123	1409.061890	397.435425	101.862686	1393.171143	397.668518	107.315010	1664.059692	498.574677	-141.849838	1137.512573	547.723572	311.598969	1139.318726	393.752930	-141.936798	893.941528	429.381622	313.315765	882.702148	420.729034	94.133995	1028.387939	-550.754150	174.431885	860.794983	-527.978333	-27.001675
417.274567	0.278572	931.963440	441.901398	178.688156	925.839966	528.444214	-20.960625	496.240021	565.523376	180.191528	482.839813	553.109314	-13.816545	78.352570	604.945251	160.527527	90.672737	459.273132	-55.396152	1414.724854	492.753357	247.146790	1409.099365	397.273407	101.833885	1393.181763	397.221680	107.201141	1663.781494	498.536438	-141.693787	1137.565063	547.809631	311.689209	1139.430054	393.379028	-141.999435	894.160889	429.252625	313.388214	882.873840	420.768280	94.115997	1028.404175	-550.283142	174.453720	860.833313	-527.702332	-26.944925
417.289368	0.243016	931.963562	441.937439	178.697006	925.851746	528.182556	-20.995564	496.210541	565.374329	180.346436	482.795654	553.176086	-13.835895	78.365700	604.903015	160.546768	90.618454	458.888763	-55.479324	1414.798340	492.580933	247.086578	1409.104248	397.058380	101.802597	1393.188232	396.743591	107.261833	1663.563110	498.529083	-141.497803	1137.591431	547.914734	311.757965	1139.528198	392.965240	-142.033676	894.419739	429.099518	313.442932	883.057556	420.829102	94.091255	1028.413818	-549.815430	174.407578	860.835632	-527.389648	-26.903597
417.394348	0.054403	931.986633	442.206909	178.237122	925.804382	527.943970	-21.100416	496.165619	565.257507	180.518295	482.648743	553.207764	-13.844584	78.363113	604.957031	160.631561	90.601257	458.448303	-55.571751	1414.876465	492.408630	246.987732	1409.091431	396.774506	101.783531	1393.196045	396.217957	107.236481	1663.333496	498.544617	-141.293961	1137.625000	548.054749	311.826538	1139.601685	392.494934	-141.968170	894.722290	428.920258	313.475861	883.233948	420.993195	93.824524	1028.396973	-549.412415	174.431412	860.799866	-527.039612	-26.947781
417.452972	-0.000407	931.984802	442.305206	178.177673	925.801819	527.541626	-21.126526	496.080994	565.140930	180.647919	482.556824	553.203979	-13.854038	78.370659	604.988647	160.728775	90.588181	457.970184	-55.619694	1414.944580	492.178955	246.932358	1409.052612	396.583923	101.636040	1393.156616	395.647095	107.180046	1663.111328	498.612701	-141.145950	1137.671875	548.191895	311.896423	1139.646118	392.012299	-141.838181	895.025757	428.738068	313.505157	883.401917	421.084717	93.768135	1028.395874	-548.991882	174.703781	860.726440	-526.731567	-26.982979
417.506927	-0.084763	931.970825	442.392426	178.152863	925.814575	527.043274	-21.232342	495.992920	564.958984	180.710571	482.499695	553.246643	-13.869897	78.377975	604.959595	160.743515	90.591347	457.478821	-55.694328	1415.004883	491.938660	246.823196	1408.960083	396.216949	101.573441	1393.135254	394.984741	107.121109	1662.886353	498.728485	-141.043945	1137.697632	548.337463	311.989532	1139.708008	391.506836	-141.613068	895.331543	428.565430	313.540405	883.553528	421.173981	93.696167	1028.397705	-548.595581	174.727448	860.591736	-526.363586	-26.995983
417.549988	-0.117905	931.954224	442.359192	178.422714	925.870605	526.531433	-21.332308	495.898651	564.828552	180.817642	482.527496	553.350647	-13.885558	78.382797	605.020325	160.825912	90.616699	456.903137	-55.804905	1415.067627	491.656860	246.695023	1408.894287	395.744659	101.649017	1393.132202	394.330780	107.060196	1662.597290	498.851440	-140.979340	1137.714233	548.455444	312.031921	1139.708740	390.983521	-141.288391	895.654846	428.300812	313.537689	883.748718	421.208588	93.758423	1028.422729	-548.233704	174.768143	860.416931	-526.083191	-27.038994
417.644348	-0.235749	931.957581	442.509979	178.348877	925.867310	525.855957	-21.399778	495.785156	564.700500	180.889008	482.478760	553.366882	-13.896109	78.391670	605.063232	160.883713	90.631233	456.346436	-55.927670	1415.136719	491.334625	246.609619	1408.780762	395.355804	101.640961	1393.069580	393.583282	106.969566	1662.286865	498.984070	-140.902664	1137.739868	548.743347	312.611176	1139.830200	390.499817	-140.923660	895.954224	428.127869	313.547119	883.906372	421.329193	93.668213	1028.422241	-547.812195	174.545471	860.206482	-525.796509	-27.012032
417.809967	-0.369373	931.969849	442.729401	178.225037	925.868225	525.126587	-21.476532	495.687286	564.526550	180.974915	482.444214	553.428711	-13.914583	78.373146	605.057556	160.895004	90.625160	455.701965	-55.970459	1415.196167	490.973816	246.561386	1408.676758	394.901917	101.577217	1392.967163	392.799622	106.647812	1661.910400	499.072113	-140.894333	1137.763550	548.894043	312.723907	1139.838501	390.023102	-140.496994	896.288513	427.995941	313.513336	884.005981	421.509125	93.549858	1028.427246	-547.412781	174.575241	860.004028	-525.501831	-27.030054
418.048035	-0.448327	932.001709	442.975403	178.228607	925.909546	524.340576	-21.559603	495.505219	564.446167	181.170837	482.369812	553.411560	-13.898659	78.426270	605.180725	161.003052	90.624771	454.986908	-56.050137	1415.204834	490.620148	246.475632	1408.573364	394.481171	101.481781	1392.798950	391.933655	106.728027	1661.591431	499.139801	-140.882309	1137.827515	549.042419	312.811554	1139.810791	389.556946	-140.043198	896.606445	427.855621	313.466919	884.109192	421.738892	93.506844	1028.463013	-547.088074	174.609848	859.841553	-525.183594	-27.022985
418.253906	-0.568009	932.066589	443.210144	178.198715	925.964661	523.518066	-21.697983	495.406982	564.314758	181.340393	482.335663	553.336792	-13.868868	78.450356	605.267029	161.114258	90.645973	454.182922	-56.199795	1415.284668	490.154602	246.342453	1408.465576	394.059143	101.391434	1392.613281	391.074951	106.548096	1661.198853	499.146088	-140.899384	1137.915161	549.054321	312.328613	1139.662354	389.099731	-139.611099	896.909241	427.750549	313.419220	884.158020	421.972656	93.434769	1028.524048	-546.750366	174.576248	859.620300	-524.887146	-27.070478
418.486572	-0.678197	932.141907	443.441010	178.179688	926.047852	522.735657	-21.825346	495.338898	564.190613	181.220886	482.318359	553.259399	-13.839022	78.533073	605.276367	161.131348	90.616852	453.335693	-56.285175	1415.356689	489.686890	246.210526	1408.393799	393.582977	101.224518	1392.429932	390.082031	106.361084	1660.819336	499.108185	-140.903976	1138.000854	549.231506	312.365875	1139.675171	388.616333	-139.084824	897.265381	427.739166	313.313385	884.214050	422.238525	93.358665	1028.606812	-546.407043	174.364212	859.374573	-524.637634	-27.117605
418.702209	-0.839602	932.210022	443.678314	178.111649	926.147095	522.043762	-21.935966	495.282532	563.966492	181.334198	482.235229	553.252075	-13.832151	78.640121	605.260071	161.193192	90.621872	452.528076	-56.356651	1415.413818	489.240601	246.098663	1408.335205	392.911774	101.268524	1392.251953	389.057037	106.144829	1660.460571	499.030548	-140.980713	1138.114136	549.385864	312.287598	1139.697144	388.115295	-138.545517	897.609314	427.657440	313.204224	884.348206	422.500275	93.220512	1028.694702	-546.039185	174.298752	859.149841	-524.369934	-27.098854
418.900085	-0.988475	932.292603	443.933929	178.059967	926.236511	521.376709	-22.025448	495.217804	563.321960	180.685501	481.978546	553.228943	-13.792833	78.761986	604.947510	160.990936	90.586845	451.687714	-56.426872	1415.482422	488.730255	245.917740	1408.287231	392.325897	101.185226	1392.008301	387.968567	105.807434	1660.060181	498.938019	-141.116959	1138.260376	549.526550	312.197021	1139.776001	387.633392	-138.015488	897.955139	427.605530	313.093262	884.509888	422.769470	93.110977	1028.784912	-545.679321	174.523315	858.978455	-524.107666	-27.059296
419.098541	-1.157138	932.375549	444.179626	178.019058	926.322632	520.738892	-22.087667	495.181061	563.715210	181.784103	482.141388	553.151062	-13.745424	78.848663	605.343628	161.383453	90.669617	450.873535	-56.532635	1415.555908	488.296051	245.693375	1408.307495	391.733521	101.198784	1391.799561	386.880493	105.656639	1659.757568	498.817017	-141.241867	1138.451904	549.664124	312.012848	1139.893188	387.152069	-137.475159	898.330200	427.566895	312.979858	884.713562	423.034363	92.997566	1028.873535	-545.396606	174.279236	858.801941	-523.377625	-26.579430
419.278717	-1.340777	932.459778	444.442688	177.980789	926.396118	520.221375	-22.221903	495.233856	563.596924	182.110306	482.153564	553.100159	-13.707376	78.960930	605.434021	161.511230	90.725113	450.131287	-56.604614	1415.613037	487.858185	245.566177	1408.388306	391.239746	101.098351	1391.546387	385.706543	105.287933	1659.415771	498.657318	-141.366806	1138.585205	549.975159	312.299377	1140.202026	386.638885	-136.990768	898.695618	427.576050	312.857422	884.978882	423.282013	92.889282	1028.954468	-545.285095	174.536743	858.648926	-523.245056	-26.603832
419.467529	-1.488250	932.522705	444.712982	177.896942	926.456970	519.797058	-22.321095	495.256592	563.296265	182.601746	482.042358	553.093262	-13.675168	79.053665	605.257507	161.428482	90.751312	449.410614	-56.750767	1415.652954	487.414093	245.332703	1408.486694	390.752045	100.978806	1391.363892	384.574249	105.086548	1659.158203	498.463043	-141.488281	1138.732178	550.095581	312.025238	1140.424561	386.096863	-136.529373	899.005920	427.544403	312.761993	885.288635	423.530640	92.774406	1029.017944	-545.217651	175.173767	858.594360	-523.168091	-26.670195
419.630798	-1.590244	932.578308	444.993347	177.891388	926.548035	519.404480	-22.435658	495.257996	563.010315	182.736160	481.940033	553.108765	-13.688366	79.134689	605.299316	161.489502	90.803299	448.705872	-56.914677	1415.644653	487.001373	245.044556	1408.569458	390.318573	100.828781	1391.208374	383.370789	104.697861	1658.871582	498.224365	-141.614334	1138.833374	550.239563	311.754730	1140.738770	385.517639	-136.123917	899.281921	427.676422	312.654480	885.517639	423.768158	92.701965	1029.093506	-545.204163	175.480408	858.515259	-523.186523	-26.856421
419.738434	-1.683116	932.611755	445.217468	177.873230	926.630188	518.990295	-22.455879	495.221100	562.641479	182.807617	481.863525	553.092041	-13.677220	79.179764	605.508301	161.705841	90.814941	448.087433	-57.094212	1415.619995	486.645966	244.751572	1408.693604	389.916901	100.672157	1391.112183	382.204132	104.497261	1658.671997	497.982269	-141.757950	1138.854370	550.169312	310.890381	1140.898315	384.953033	-135.760742	899.476257	427.745300	312.576904	885.751526	423.926361	92.624207	1029.151611	-545.165894	175.421600	858.441528	-523.093933	-27.083069
419.842072	-1.734621	932.620483	445.432953	177.840637	926.722839	518.560974	-22.469397	495.192871	562.344360	182.855240	481.799500	553.041748	-13.639017	79.180923	605.450073	161.681168	90.853371	447.480011	-57.354355	1415.554443	486.414337	244.448578	1408.837280	389.504028	100.469810	1391.013916	381.036865	104.182808	1658.463135	497.686249	-141.913086	1138.840454	550.238892	310.523193	1141.170288	384.414886	-135.469833	899.654358	427.845795	312.495178	885.973267	424.084381	92.540779	1029.204102	-545.010254	175.535294	858.411682	-522.752808	-27.195492
419.911346	-1.750716	932.623840	445.628632	177.837875	926.782104	518.183716	-22.490959	495.120209	562.071838	182.862793	481.755096	553.057678	-13.636426	79.195831	605.431152	161.695389	90.875938	446.905548	-57.621468	1415.483521	486.152283	244.081955	1408.985474	389.151001	100.243240	1390.904419	379.828186	103.767723	1658.239136	497.379120	-142.083389	1138.764893	550.306458	310.183411	1141.371826	383.922516	-135.165848	899.707825	427.978821	312.448822	886.183777	424.208527	92.507240	1029.235840	-544.964050	175.883682	858.463745	-522.462708	-27.246466
419.927795	-1.768867	932.587158	445.786987	177.848801	926.857117	517.804993	-22.493021	495.056488	561.898682	182.889069	481.738953	553.041016	-13.625432	79.177200	605.405334	161.703842	90.900856	446.320618	-57.904881	1415.328125	485.873871	243.712982	1409.091919	388.793396	99.958473	1390.770996	378.690613	103.446404	1657.996582	497.005829	-142.256302	1138.615234	550.536072	310.294800	1141.704224	383.294159	-134.872971	899.691895	428.159027	312.424347	886.403320	424.270721	92.451385	1029.255127	-544.863953	176.573547	858.530396	-522.281738	-27.236912
419.903503	-1.764283	932.523682	445.901428	177.839081	926.912903	517.440308	-22.482929	494.994568	561.755859	182.930496	481.739136	553.082336	-13.651351	79.173721	605.223816	161.560410	90.945122	445.730804	-58.251076	1415.135376	485.631378	243.376007	1409.193359	388.366394	99.702782	1390.637329	377.568268	103.203941	1657.802002	496.575439	-142.428345	1138.401855	550.455811	309.478027	1141.763184	382.819916	-134.655396	899.603149	428.326843	312.401184	886.508301	424.291626	92.393250	1029.251587	-544.661133	177.019394	858.638855	-522.098938	-27.203316
419.838989	-1.720740	932.426453	445.999512	177.830612	926.949707	517.091980	-22.519722	494.899231	561.641418	182.845123	481.738892	553.062927	-13.648373	79.169258	605.144226	161.529602	90.942764	445.122986	-58.549053	1414.909302	485.361206	242.994980	1409.233276	387.958984	99.343620	1390.481567	376.461823	102.755760	1657.568848	496.113373	-142.584656	1138.132813	550.518494	309.096771	1141.935913	382.357361	-134.459702	899.361389	428.517059	312.371094	886.617371	424.269409	92.351181	1029.220581	-544.203003	177.085968	858.742798	-521.910828	-27.047764
419.754761	-1.725742	932.294189	446.069916	177.783951	926.971375	516.790222	-22.568884	494.795685	561.637573	182.809296	481.768066	553.052368	-13.687346	79.144997	605.154907	161.478058	90.967682	444.512695	-58.919552	1414.671387	485.009644	242.570435	1409.274658	387.374786	99.146782	1390.304077	375.412354	102.389503	1657.350952	495.621368	-142.827087	1137.873535	550.565857	308.715454	1142.106689	381.985657	-134.279327	899.053833	428.743591	312.347992	886.687500	424.205566	92.256752	1029.163208	-542.986084	176.210526	858.852295	-521.599060	-26.811174
419.629059	-1.762378	932.170227	446.117462	177.741821	926.961426	516.595215	-22.657047	494.702271	561.601746	182.679871	481.756226	553.132080	-13.695558	79.080910	605.128296	161.437332	90.971725	443.857727	-59.315472	1414.390625	484.646088	242.163712	1409.310425	386.725250	98.860672	1390.127075	374.414490	101.967125	1657.148438	494.998016	-143.001053	1137.558105	550.564880	308.285461	1142.243408	381.566406	-134.172165	898.717529	429.004639	312.309174	886.736938	424.118988	92.169609	1029.094116	-542.612488	175.683868	859.009888	-521.343079	-26.709274
419.496094	-1.817466	932.042175	446.137543	177.646652	926.942932	516.438293	-22.748569	494.599030	561.668335	182.595078	481.783508	553.166870	-13.704967	79.042519	605.388123	161.633377	90.973099	443.164673	-59.695900	1414.148682	484.240631	241.711166	1409.335693	386.137238	98.527367	1389.936646	373.452271	101.556137	1656.956055	494.390076	-143.171310	1137.305664	550.563843	307.890015	1142.372681	381.092896	-134.056580	898.341553	429.265289	312.270233	886.783630	423.989960	92.052788	1029.016235	-542.311890	175.680939	859.136658	-521.020691	-26.617504
419.289276	-1.894570	931.919617	446.110931	177.593369	926.920227	516.315308	-22.891907	494.565216	561.743713	182.510803	481.810730	553.284119	-13.722863	79.022293	605.321045	161.564865	90.928757	442.423065	-60.091354	1413.888062	483.842957	241.174088	1409.321411	385.553894	98.207840	1389.724609	372.535522	101.134636	1656.823730	493.703369	-143.314255	1136.987183	550.592285	307.496521	1142.532104	380.610107	-133.949875	897.965210	429.545929	312.250244	886.819519	423.818542	91.948608	1028.940308	-542.012329	175.771957	859.300964	-520.453125	-26.485855
419.075287	-2.004383	931.803162	446.102661	177.480713	926.898987	516.208008	-23.043196	494.535034	561.850708	182.434143	481.807739	553.399963	-13.764268	79.015831	605.318359	161.506088	90.901802	441.710236	-60.520420	1413.681763	483.349243	240.735794	1409.371216	384.867004	97.841965	1389.588013	371.652954	100.676117	1656.737061	492.984924	-143.530380	1136.750732	550.593018	307.093414	1142.744629	380.167755	-133.883987	897.631531	429.862640	312.183655	886.888489	423.636353	91.805374	1028.866455	-541.884338	176.534683	859.511047	-519.884033	-26.340487
418.822693	-2.131378	931.723328	446.071014	177.298370	926.881592	516.082214	-23.189280	494.498260	561.866089	182.303604	481.795471	553.473938	-13.813366	79.015053	605.208557	161.400040	90.856331	440.956665	-60.910419	1413.455811	482.744720	240.384735	1409.477661	384.193176	97.423302	1389.401611	370.819397	100.193687	1656.664551	492.271179	-143.645584	1136.532104	550.552673	306.567535	1143.034912	379.711792	-133.819672	897.282043	430.217316	312.099701	886.924866	423.415497	91.640160	1028.811157	-541.788452	176.769669	859.680237	-519.708923	-26.224825
418.531219	-2.223364	931.634033	445.991638	177.150330	926.877197	515.934814	-23.317774	494.486908	561.901611	182.158386	481.809814	553.537354	-13.822446	79.008202	605.188171	161.383362	90.866379	440.195190	-61.322605	1413.299072	482.246460	239.893387	1409.605469	383.507660	97.093353	1389.327515	369.997559	99.718880	1656.634399	491.571625	-143.769791	1136.302856	550.525391	306.118652	1143.301880	379.217194	-133.760925	896.946411	430.594208	312.020721	887.024353	423.173401	91.493523	1028.760254	-541.499146	176.845886	859.831360	-519.475403	-26.024555
418.207489	-2.292933	931.527283	445.899719	176.974915	926.901123	515.747559	-23.442276	494.454254	561.941406	181.964081	481.837738	553.613708	-13.859591	79.010483	604.925415	161.122330	90.845146	439.336548	-61.768661	1413.096924	481.701080	239.386063	1409.789917	382.982727	96.801933	1389.295044	369.200897	99.213913	1656.610962	490.834290	-143.930710	1136.114014	550.471924	305.673798	1143.599609	378.732697	-133.738266	896.695313	431.033630	311.909393	887.176270	422.893860	91.323616	1028.714111	-539.585754	174.319366	859.857971	-519.044434	-25.598816
417.912048	-2.431719	931.432739	445.836395	176.786407	926.908875	515.594543	-23.609985	494.428802	562.014648	181.731079	481.913940	553.619446	-13.870585	78.998299	604.873352	161.052277	90.814644	438.535767	-62.202274	1412.946411	481.159637	238.893982	1409.951782	382.349518	96.376892	1389.215698	368.421478	98.687820	1656.611694	490.102783	-144.110428	1135.933350	550.371155	305.217285	1143.926147	378.250488	-133.716705	896.405273	431.467133	311.801147	887.331299	422.614929	91.131447	1028.662720	-539.424805	174.423904	859.906982	-518.871826	-25.451305
417.527344	-2.571384	931.334900	445.740479	176.601776	926.929199	515.416199	-23.764547	494.392639	562.020264	181.524567	481.945129	553.660034	-13.908792	79.004044	604.812439	160.970505	90.807922	437.695831	-62.709522	1412.797241	480.719574	238.314316	1410.097290	381.720367	96.103340	1389.223999	367.638184	98.155846	1656.600098	489.380402	-144.322113	1135.740356	550.284729	304.773468	1144.312744	377.557251	-133.648422	896.134827	431.864655	311.649445	887.465027	422.286346	90.933357	1028.617065	-539.301208	174.656754	859.984558	-518.714661	-25.343807
417.092224	-2.716052	931.281677	445.610077	176.410172	926.952576	515.237732	-23.919449	494.386169	562.057983	181.338470	482.014282	553.699951	-13.924237	79.033043	604.768677	160.935883	90.816238	436.795715	-63.156868	1412.631958	480.173157	237.766678	1410.290161	381.185242	95.687851	1389.162476	366.887451	97.617744	1656.613037	488.651733	-144.630753	1135.562134	550.212769	304.397217	1144.696655	377.051819	-133.636459	895.862061	432.277527	311.521759	887.614807	421.935425	90.750320	1028.596313	-539.182739	174.334351	859.985657	-518.219543	-25.027828
416.671204	-2.797459	931.221069	445.503815	176.242661	926.983215	514.994080	-24.046515	494.384216	562.115234	181.116898	482.062592	553.674805	-13.928346	79.056297	605.013000	161.084045	90.840088	435.910553	-63.601273	1412.450439	479.743042	237.224487	1410.474854	380.476715	95.208427	1389.098755	366.124054	97.069771	1656.650269	487.980316	-144.888748	1135.411011	550.128479	304.001404	1145.051636	376.479095	-133.652405	895.597351	432.655243	311.441711	887.743958	421.593292	90.606049	1028.574585	-538.997803	174.420044	860.018982	-517.815430	-24.759121
416.256714	-2.893125	931.161987	445.376099	176.074097	927.013367	514.765686	-24.172758	494.404358	562.200928	180.928009	482.158417	553.646545	-13.938634	79.136566	605.024963	161.025620	90.903206	435.015137	-64.080727	1412.317139	479.288727	236.635056	1410.679321	379.821533	94.877762	1389.071045	365.386139	96.521461	1656.685425	487.221954	-145.282684	1135.218506	549.973694	303.530670	1145.369507	375.919495	-133.683731	895.370667	433.011444	311.332581	887.902222	421.249451	90.452820	1028.554077	-538.636169	174.246399	860.130188	-517.625061	-24.588614
415.816711	-2.947037	931.078125	445.236298	175.927383	927.064758	514.549011	-24.373871	494.457062	562.276184	180.722931	482.207184	553.648743	-13.929358	79.181915	604.975708	160.913513	90.891579	434.108551	-64.569176	1412.175415	478.875153	236.063904	1410.862305	379.180511	94.459892	1389.025879	364.686340	95.953346	1656.747314	486.508820	-145.714188	1135.094971	549.911194	303.107513	1145.728271	375.336334	-133.486084	895.203552	433.355438	311.251434	888.048401	420.880463	90.308220	1028.531860	-538.537720	174.702164	860.208557	-517.432251	-24.412138
415.343018	-3.058866	931.007751	445.134735	175.762695	927.116455	514.168396	-24.467165	494.470062	562.342041	180.450012	482.300415	553.642761	-13.946082	79.256065	605.012451	160.851028	90.950562	433.162506	-65.041885	1412.032959	478.360748	235.507523	1411.050781	378.405060	94.075432	1389.004883	363.995392	95.381126	1656.808350	485.754395	-146.078720	1134.914795	549.940186	303.131897	1146.197754	374.744110	-133.763535	894.920898	433.586792	311.229370	888.335632	420.518921	90.135483	1028.516602	-538.731750	174.792587	860.212830	-517.596863	-24.524118
414.853333	-3.156042	930.931702	445.014435	175.585617	927.170044	513.768005	-24.530067	494.428558	562.406372	180.217072	482.383240	553.573364	-13.905109	79.271118	604.967041	160.734619	90.979263	432.207764	-65.475433	1411.878296	477.954102	234.901810	1411.218506	377.681885	93.729820	1388.942383	363.311188	94.787743	1656.846436	485.033691	-146.585312	1134.849976	549.697693	302.154175	1146.387085	374.373627	-133.942093	894.719604	433.860596	311.155090	888.480530	420.131317	89.961815	1028.498657	-538.804443	175.037033	860.271057	-517.766907	-24.511185
414.370087	-3.273673	930.886414	444.898804	175.401917	927.201172	513.374390	-24.670988	494.369598	562.365356	179.887985	482.455597	553.637512	-13.951084	79.328262	604.893372	160.624893	91.040825	431.196960	-65.963898	1411.704468	477.395233	234.326355	1411.394775	376.794220	93.398239	1388.873779	362.629883	94.177956	1656.862671	484.250702	-147.015549	1134.670898	549.620911	301.627014	1146.675903	373.569794	-133.971191	894.542358	434.229919	311.074310	888.570251	419.770111	89.800583	1028.485962	-538.751831	175.166367	860.344727	-517.590881	-24.525402
413.924896	-3.349971	930.783142	444.778870	175.241364	927.227173	512.870911	-24.818207	494.289215	562.336304	179.665466	482.522766	553.610901	-13.957378	79.363022	604.851990	160.564362	91.066216	430.175354	-66.437027	1411.576172	476.823456	233.807114	1411.518555	375.960785	93.101631	1388.796265	361.869995	93.525589	1656.913330	483.477875	-147.459900	1134.537842	549.553955	301.117432	1146.964355	372.800354	-134.064835	894.382629	434.506287	311.007965	888.722717	419.429138	89.639915	1028.442993	-538.635742	175.154160	860.390503	-517.257874	-24.294403
413.482941	-3.527769	930.684082	444.707275	175.039383	927.249084	512.352234	-24.984766	494.197357	561.629395	178.229614	482.332092	553.588989	-13.963629	79.410088	604.357605	160.128586	91.015366	428.992096	-66.920876	1411.413330	476.161316	233.179077	1411.654053	375.073303	92.862419	1388.729492	361.194275	92.946915	1656.866333	482.704865	-147.931595	1134.480103	549.470886	300.520081	1147.320068	372.251740	-134.295166	894.313354	434.810699	310.930054	888.904724	419.084961	89.418869	1028.396851	-538.613953	175.435379	860.476074	-517.252441	-24.227301
413.050446	-3.740034	930.600708	444.623108	174.766037	927.264160	511.819427	-25.243187	494.129761	562.063049	179.122009	482.537445	553.630249	-14.003222	79.489082	604.654968	160.354675	91.103264	427.814178	-67.380928	1411.236328	475.511841	232.658997	1411.816528	374.155029	92.512840	1388.618042	360.383972	92.242493	1656.927002	481.897644	-148.384720	1134.339722	549.412354	299.950989	1147.611694	371.295258	-134.387314	894.154602	435.124146	310.827515	889.089172	418.738434	89.157478	1028.354492	-538.645935	175.516418	860.556641	-517.203552	-24.162497
412.609497	-3.932578	930.524597	444.511475	174.522919	927.293518	511.297302	-25.438765	494.052338	561.935974	178.714432	482.597534	553.688232	-14.039251	79.539764	604.570679	160.242554	91.142586	426.680298	-67.815575	1411.096436	474.806030	232.053238	1411.924927	373.218811	92.027527	1388.445923	359.638519	91.678207	1656.905884	481.118256	-148.912811	1134.248779	549.369446	299.455048	1147.907837	370.499298	-134.554474	894.079956	435.429779	310.680511	889.257019	418.395966	88.912254	1028.325317	-538.689453	175.733810	860.665771	-517.168640	-24.043314
412.240021	-4.036386	930.426331	444.406342	174.291565	927.359863	510.665039	-25.675200	493.951965	561.720215	178.450531	482.593750	553.674866	-14.047961	79.602501	604.460938	160.122925	91.205238	425.520081	-68.307091	1410.935303	474.157074	231.476166	1412.080688	372.240326	91.659019	1388.385498	358.807037	91.019249	1656.925537	480.306396	-149.372559	1134.126343	549.433838	299.413666	1148.360474	369.653442	-134.744736	894.021484	435.711060	310.484528	889.439758	418.089935	88.682877	1028.304565	-538.717590	175.997223	860.780640	-517.108643	-23.964050
411.847198	-4.217569	930.361206	444.283051	174.036591	927.399719	509.990631	-25.887001	493.828491	561.509277	178.258179	482.591827	553.680847	-14.066222	79.714302	604.377502	160.029617	91.255653	424.431854	-68.759720	1410.796875	473.496796	230.806793	1412.235596	371.270050	91.286491	1388.273926	357.854645	90.301193	1656.974487	479.488434	-149.956268	1134.051392	549.164673	298.456879	1148.587646	368.741577	-134.876419	893.975220	435.983978	310.314270	889.612915	417.785278	88.431618	1028.288330	-538.785583	176.261032	860.918823	-517.046814	-23.792057
411.434479	-4.470655	930.294983	444.196533	173.706467	927.446960	509.284363	-26.122744	493.762848	561.223999	178.156448	482.584290	553.663757	-14.099384	79.782738	604.020996	159.813919	91.333679	423.329041	-69.248833	1410.671753	472.875092	230.143707	1412.408203	370.316345	90.892181	1388.213745	357.011230	89.738708	1656.859863	478.616119	-150.520203	1133.922363	549.036499	298.011932	1148.968872	367.828186	-135.051910	893.915710	436.270355	310.131805	889.799744	417.478668	88.107475	1028.274048	-538.855835	176.505569	860.980286	-517.006531	-23.667984
411.011169	-4.720156	930.260071	444.049896	173.396378	927.514648	508.487732	-26.273312	493.691895	560.950928	178.087814	482.604248	553.607178	-14.108914	79.904022	604.254517	160.019348	91.448471	422.235901	-69.762276	1410.557251	472.192474	229.420441	1412.623291	369.255829	90.443504	1388.173462	356.083679	89.073822	1656.774170	477.692352	-151.133667	1133.886353	548.863403	297.499725	1149.291382	366.840118	-135.201614	893.925415	436.489258	309.977600	890.017517	417.160553	87.793762	1028.288208	-538.939697	176.714737	861.052429	-516.962830	-23.522657
410.683838	-4.896952	930.212646	443.948395	173.107010	927.602051	507.721924	-26.556166	493.593262	560.576843	177.964539	482.603455	553.580994	-14.133664	80.006485	604.148254	159.992477	91.508339	421.187286	-70.241943	1410.467773	471.570190	228.742203	1412.801270	368.341034	90.052132	1388.066528	354.986511	88.297920	1656.750488	476.760712	-151.763046	1133.768433	548.669067	297.058167	1149.627319	365.802155	-135.362091	893.946350	436.709778	309.852692	890.242004	416.899475	87.509430	1028.305054	-538.994690	176.883865	861.071960	-516.938965	-23.424423
410.400848	-5.058585	930.223511	443.839813	172.775345	927.699463	506.946259	-26.854065	493.439392	560.220032	178.050751	482.559906	553.540710	-14.140059	80.101601	604.129761	160.052826	91.610817	420.058014	-70.810616	1410.360840	470.839294	228.026855	1413.034546	367.455933	89.535316	1388.074097	353.936951	87.643356	1656.655640	475.790039	-152.361725	1133.705933	548.451965	296.623016	1150.043945	364.577972	-135.523499	894.046570	436.931305	309.786591	890.473816	416.669495	87.234230	1028.356567	-539.026184	177.074707	861.075256	-516.910339	-23.249241
410.085388	-5.298443	930.208923	443.735291	172.481155	927.802795	506.137695	-27.083893	493.341522	559.889099	177.820663	482.552948	553.518494	-14.171503	80.183609	604.085815	160.045776	91.668549	418.957275	-71.320816	1410.281128	470.065887	227.367157	1413.263916	366.668091	88.945923	1388.031006	353.076691	87.304504	1656.316162	474.883118	-152.976974	1133.657959	548.237732	296.130737	1150.463623	363.361603	-135.780914	894.098083	437.237610	309.692963	890.657959	416.434052	86.919510	1028.399902	-539.133057	177.222321	861.019470	-516.924377	-23.163517
409.772919	-5.534078	930.191162	443.633911	172.182648	927.890320	505.363708	-27.338844	493.239990	559.565796	177.751663	482.536682	553.553894	-14.213509	80.307556	604.060608	160.080841	91.710487	417.895752	-71.933167	1410.182373	469.362183	226.656998	1413.448975	365.785095	88.640045	1388.032104	351.927826	86.664330	1656.189453	473.955688	-153.580017	1133.565186	547.970337	295.619354	1150.857056	362.010895	-135.913986	894.324402	437.440704	309.631897	890.913757	416.196838	86.612938	1028.432861	-539.176086	177.396713	860.928711	-516.907288	-23.079489
409.448822	-5.822758	930.190063	443.536011	171.892868	928.005920	504.492920	-27.610519	493.055389	559.254089	177.703522	482.516968	553.410400	-14.195948	80.358025	604.104919	160.158310	91.800911	416.779236	-72.511551	1410.107910	468.613647	225.925171	1413.709717	364.880310	88.103249	1388.001465	350.729431	86.010056	1656.055542	473.095764	-154.172333	1133.476196	547.882446	295.671021	1151.400024	360.587067	-136.092331	894.567139	437.632904	309.555023	891.199646	415.951691	86.278366	1028.488037	-539.258728	177.521255	860.778503	-516.907104	-23.007412
409.188141	-6.059615	930.181580	443.442719	171.642914	928.110962	503.641693	-27.840916	492.882904	558.978088	177.927353	482.488953	553.395874	-14.206655	80.428589	604.135315	160.218643	91.851280	415.699158	-73.080063	1410.030396	467.903656	225.194397	1413.900635	364.106934	87.549919	1387.922363	349.517029	85.389359	1655.872192	472.208801	-154.832336	1133.387085	547.416809	294.727112	1151.730469	359.116058	-136.246582	894.847900	437.850983	309.492035	891.464355	415.736603	85.988937	1028.533691	-539.338867	177.645050	860.576416	-516.868591	-22.911346
408.954102	-6.314820	930.132324	443.376129	171.356430	928.187805	502.740417	-28.021275	492.724976	558.683044	177.853378	482.473206	553.387451	-14.229105	80.509209	604.101746	160.206619	91.915840	414.613251	-73.708038	1409.947510	467.165619	224.492676	1414.105225	363.353790	86.995903	1387.848877	348.289978	84.811775	1655.628418	471.388885	-155.483902	1133.321289	547.125366	294.302887	1152.164551	357.565308	-136.400177	895.153809	438.077515	309.413757	891.776184	415.531342	85.668694	1028.543213	-539.384705	177.752029	860.327759	-516.828857	-22.829958
408.642639	-6.626383	930.120117	443.282745	171.060318	928.259583	501.865204	-28.299068	492.599274	558.411926	177.782013	482.436218	553.343628	-14.280889	80.600334	604.054688	160.246597	91.960579	413.531342	-74.307251	1409.872925	466.427338	223.769699	1414.326660	362.617188	86.365326	1387.698486	346.947571	84.139915	1655.452637	470.502441	-156.203232	1133.245728	546.773926	293.886322	1152.597778	355.991760	-136.504898	895.514954	438.191467	309.335388	892.103516	415.295410	85.337151	1028.570313	-539.487488	177.862671	860.063599	-516.816772	-22.734404
408.338348	-6.899063	930.051880	443.155396	170.744446	928.314636	501.089447	-28.664711	492.437469	558.170105	177.653336	482.472534	553.346863	-14.323421	80.723305	603.983765	160.222473	92.043480	412.435211	-74.913055	1409.785156	465.672302	223.049652	1414.533325	361.828735	85.845741	1387.555176	345.595673	83.475838	1655.233887	469.601379	-156.939850	1133.190308	546.583313	293.965912	1153.202148	354.334106	-136.620926	895.927795	438.499695	309.237366	892.320129	415.023743	84.996216	1028.559082	-539.562622	177.999161	859.782837	-516.797058	-22.583015
408.018890	-7.220979	929.991455	443.067505	170.443314	928.365479	500.171326	-28.806116	492.276672	558.060425	177.538742	482.521912	553.344666	-14.396556	80.868004	603.984863	160.253357	92.133774	411.389465	-75.539726	1409.713867	464.937927	222.337585	1414.670898	361.055023	85.253807	1387.372192	344.240051	82.879715	1654.949585	468.706787	-157.742462	1133.154785	546.238342	293.568665	1153.628052	352.705688	-136.707169	896.322083	438.666473	309.134033	892.548828	414.750824	84.649651	1028.547974	-539.630981	178.123291	859.445435	-516.736572	-22.436020
407.805237	-7.461358	929.907410	443.007355	170.212433	928.412231	499.176086	-28.901581	492.092712	557.972961	177.115906	482.650146	553.085876	-14.299347	80.878868	603.937805	160.201675	92.153229	410.402374	-76.145683	1409.623169	464.167145	221.641388	1414.835815	360.226593	84.666954	1387.214233	342.841461	82.210411	1654.690552	467.809326	-158.546234	1133.051880	545.735046	292.715607	1153.848511	351.028015	-136.771774	896.720581	438.821350	309.048920	892.737671	414.524719	84.367645	1028.520996	-539.735291	178.254898	859.025879	-516.721191	-22.328800
407.544647	-7.704678	929.841797	442.897552	169.937485	928.466187	498.359833	-29.147533	491.964417	557.876587	176.837204	482.712128	553.150818	-14.380599	81.022644	603.910278	160.165176	92.191963	409.395874	-76.781891	1409.525635	463.426239	220.926331	1414.957153	359.514374	84.052704	1387.021362	341.361389	81.495026	1654.445557	466.872070	-159.405579	1133.018311	545.393127	292.338989	1154.195679	349.354584	-136.824234	897.179443	438.979095	308.942139	892.907043	414.262543	84.066635	1028.507935	-539.825500	178.359879	858.584351	-516.673828	-22.210907
407.220795	-8.009542	929.783142	442.755280	169.684677	928.525391	497.649536	-29.381308	491.822601	557.762939	176.538254	482.760925	553.199585	-14.427493	81.113380	603.840149	160.049576	92.212425	408.452759	-77.406097	1409.404907	462.649536	220.237137	1415.013062	358.743317	83.404938	1386.843750	339.886658	80.758072	1654.181885	465.919312	-160.309692	1132.942993	545.215271	292.401825	1154.614624	347.608612	-136.879959	897.623413	439.149445	308.848877	893.052795	413.978699	83.742355	1028.503906	-539.942505	178.539749	858.165527	-516.646362	-22.080151
406.903625	-8.313623	929.750244	442.627808	169.406525	928.598083	496.899109	-29.553413	491.685669	557.740540	176.428360	482.838043	553.067810	-14.384977	81.188782	603.834656	159.996765	92.256943	407.609894	-77.988075	1409.314453	461.874359	219.557602	1415.082520	358.109528	82.749504	1386.643311	338.430969	80.104630	1653.862549	464.947876	-161.249390	1132.891968	544.899841	292.012512	1154.904175	345.877411	-136.927353	898.142822	439.261780	308.728516	893.195190	413.696136	83.415619	1028.518188	-540.041870	178.668732	857.675415	-516.644226	-21.919857
406.592773	-8.633761	929.716675	442.483643	169.048325	928.636719	496.147614	-29.731770	491.580078	557.645447	175.923248	482.888641	553.007568	-14.397636	81.301605	603.682922	159.802109	92.251717	406.798248	-78.642601	1409.170532	461.121918	218.904800	1415.196899	357.406891	82.041710	1386.491089	336.881165	79.337372	1653.651001	463.983734	-162.147675	1132.785034	544.599609	291.602509	1155.210083	344.154297	-137.043198	898.562195	439.377075	308.591522	893.333984	413.413727	83.058121	1028.515137	-540.235962	178.785614	857.123962	-516.744995	-21.755245
406.359192	-8.898180	929.688416	442.348175	168.716721	928.698242	495.271820	-29.741507	491.395142	557.619263	175.639832	482.908142	552.796753	-14.355810	81.339622	603.682251	159.743454	92.307487	406.000732	-79.264580	1409.018311	460.320313	218.161301	1415.230347	356.752441	81.391190	1386.291992	335.432770	78.650223	1653.336914	462.999237	-163.049484	1132.701782	544.106567	290.672852	1155.377563	342.363617	-137.173477	898.960632	439.456238	308.454376	893.455811	413.157837	82.731583	1028.524536	-540.459045	178.947510	856.579102	-516.842468	-21.591885
406.047852	-9.252289	929.627258	442.219666	168.424072	928.742004	494.736023	-30.007324	491.357849	557.619202	175.546494	482.971283	552.799133	-14.419755	81.461914	603.629395	159.667496	92.375504	405.283295	-79.903969	1408.850952	459.629333	217.511429	1415.326172	356.107239	80.656105	1386.051147	333.903412	77.888306	1653.126465	462.005981	-163.844894	1132.499268	543.792664	290.240509	1155.633179	340.523010	-137.351517	899.408386	439.537506	308.275818	893.563049	412.861816	82.375519	1028.508179	-540.668762	179.132004	856.070801	-516.915710	-21.462284
405.691620	-9.624888	929.537476	442.049896	168.046463	928.754089	493.934418	-29.985783	491.210327	557.638855	175.100067	483.009521	552.590088	-14.382892	81.476250	603.565613	159.570557	92.424049	404.556946	-80.534370	1408.634399	458.838074	216.800735	1415.401611	355.464874	79.958626	1385.852173	332.415894	77.169518	1652.881836	461.058594	-164.669037	1132.258301	543.642456	290.325806	1156.032349	338.623657	-137.581924	899.802429	439.619965	308.113007	893.702881	412.510986	81.973335	1028.460083	-541.041748	179.288879	855.541443	-517.148499	-21.303432
405.373108	-9.938166	929.420593	441.872345	167.773529	928.792480	493.409882	-30.170269	491.094238	557.690063	174.867783	483.105530	552.541992	-14.413630	81.502907	603.560120	159.553467	92.462608	403.832123	-81.203285	1408.367065	458.101532	216.159836	1415.440674	354.972870	79.105370	1385.590210	330.972931	76.439194	1652.652222	460.133362	-165.293335	1131.970093	543.105591	289.353943	1156.135498	336.630890	-137.856522	900.207458	439.641144	307.968658	893.788513	412.179901	81.618843	1028.412964	-541.419189	179.366470	854.943604	-517.402954	-21.188276
405.031128	-10.282092	929.341492	441.676178	167.413986	928.797119	493.030365	-30.491419	491.031769	557.659241	174.658173	483.109589	552.624573	-14.487668	81.601173	603.502808	159.466522	92.497932	403.223328	-81.868546	1408.101196	457.465912	215.470917	1415.493164	354.170898	78.566063	1385.369385	329.551636	75.700134	1652.434448	459.261169	-165.950607	1131.624146	542.942078	289.324371	1156.519531	334.675049	-138.184692	900.536926	439.668945	307.794159	893.944397	411.852692	81.241920	1028.369629	-541.851929	179.444031	854.434021	-517.719055	-21.096575
404.672699	-10.622159	929.255615	441.490417	167.087814	928.812195	492.735687	-30.792471	490.994415	557.616760	174.409653	483.161743	552.661011	-14.508285	81.632332	603.521301	159.457611	92.556328	402.549103	-82.584488	1407.846680	456.763672	214.778687	1415.536987	353.513763	77.899811	1385.175781	328.185669	74.998055	1652.216797	458.410431	-166.540985	1131.273315	542.690247	288.882446	1156.728882	332.560974	-138.385864	900.965942	439.696228	307.637360	894.089600	411.513123	80.877327	1028.327271	-542.335693	179.548981	853.921814	-518.097351	-20.986012
404.304260	-10.982325	929.148010	441.315521	166.729706	928.823181	492.442017	-31.080496	491.007629	557.576477	174.166458	483.233246	552.788269	-14.595875	81.710480	603.239380	159.180374	92.545456	401.884308	-83.221848	1407.557251	456.106049	214.148788	1415.593994	352.863892	77.145248	1384.928467	326.818970	74.249695	1652.037842	457.557617	-167.080963	1130.898804	542.220154	287.872345	1156.828857	330.642456	-138.665619	901.289734	439.670929	307.460876	894.196533	411.152161	80.483070	1028.269531	-542.821716	179.609726	853.401367	-518.524048	-20.937435
403.957642	-11.315403	929.041626	441.132904	166.362671	928.862305	492.131195	-31.291012	490.983612	557.471436	173.750000	483.319458	552.757568	-14.631227	81.746704	603.345520	159.213089	92.542107	401.250854	-83.911949	1407.293457	455.463379	213.479843	1415.641479	352.274139	76.606728	1384.766724	325.521851	73.557777	1651.779053	456.723480	-167.648682	1130.572266	541.862732	287.284576	1157.028687	328.719086	-138.882553	901.655029	439.625214	307.277527	894.325623	410.810944	80.078979	1028.228271	-543.375366	179.647324	852.925110	-518.955933	-20.941919
403.616638	-11.680260	928.963989	440.916931	165.980927	928.886902	491.863220	-31.536283	490.950989	557.350464	173.488235	483.358734	552.799316	-14.686243	81.796234	603.240417	159.152817	92.594788	400.541138	-84.608650	1407.030273	454.853729	212.862854	1415.739136	351.628479	75.939461	1384.563965	324.235931	72.841408	1651.533569	455.868225	-168.155838	1130.269287	541.716797	287.244293	1157.383301	326.860870	-139.105103	901.950500	439.579742	307.073242	894.475952	410.468201	79.670547	1028.194946	-543.932556	179.611588	852.559692	-519.440491	-20.915071
403.226257	-12.058142	928.883728	440.661896	165.562225	928.891907	491.594666	-31.799662	490.932861	557.208252	173.234070	483.414459	552.813660	-14.762214	81.802254	603.255005	159.197937	92.651527	399.851105	-85.246269	1406.846924	454.309875	212.171844	1415.804443	351.018768	75.379059	1384.415161	322.951508	72.107056	1651.252930	454.998352	-168.658249	1129.963623	541.216309	286.207031	1157.411255	325.064392	-139.295059	902.268188	439.489929	306.864655	894.578613	410.067932	79.250542	1028.148682	-544.531311	179.653564	852.282043	-519.964294	-20.803600
402.899231	-12.388905	928.786743	440.414856	165.187927	928.880249	491.358276	-32.037037	490.875366	557.057129	173.130905	483.433075	552.801575	-14.802663	81.818123	603.259338	159.178192	92.728081	399.143616	-85.899506	1406.608032	453.663574	211.537186	1415.857056	350.455109	74.861977	1384.349121	321.715820	71.377258	1650.938110	454.081879	-169.154831	1129.655762	541.066528	286.096191	1157.772339	323.258850	-139.423721	902.612549	439.408875	306.646423	894.729309	409.709991	78.871223	1028.086548	-545.190979	179.778381	851.988342	-520.570435	-20.772753
402.566925	-12.723968	928.675171	440.156158	164.850128	928.872437	491.128448	-32.268913	490.844421	556.947510	172.955551	483.482452	552.821655	-14.853213	81.836784	603.157715	159.110519	92.793465	398.412994	-86.569489	1406.441406	453.083679	210.801437	1415.933838	350.036682	74.479279	1384.304077	320.499451	70.647827	1650.640381	453.229675	-169.599625	1129.459106	540.760193	285.523560	1158.009644	321.535431	-139.535339	902.923889	439.296692	306.421143	894.890259	409.350708	78.495285	1028.020142	-545.879883	179.742706	851.767090	-521.199524	-20.791471
402.217133	-13.060139	928.601318	439.892609	164.504913	928.882202	490.908295	-32.475010	490.798248	556.835449	172.720810	483.511871	552.758667	-14.892955	81.839035	603.105896	159.048340	92.806145	397.664490	-87.194496	1406.301392	452.550873	210.179276	1416.049072	349.459595	73.889114	1384.213135	319.298889	69.916199	1650.352539	452.306732	-170.060135	1129.256836	540.210754	284.410828	1158.066040	319.885284	-139.681015	903.330383	439.155609	306.193054	895.029602	408.991608	78.124985	1027.982422	-546.607727	179.650085	851.595093	-521.863403	-20.846130
401.783844	-13.482821	928.536987	439.578339	164.075333	928.886536	490.582428	-32.532440	490.765045	556.623169	172.404953	483.512329	552.700317	-14.903834	81.819206	603.053406	158.981781	92.850533	396.969452	-87.753082	1406.218628	452.012665	209.537415	1416.160645	348.849762	73.280296	1384.122070	318.119324	69.166809	1650.108398	451.492615	-170.538086	1129.142456	540.135803	284.391235	1158.444946	318.274963	-139.438354	903.772461	439.020447	305.918610	895.253601	408.591156	77.674316	1027.949707	-547.265625	179.578232	851.519775	-522.475159	-20.880442
401.419159	-13.846207	928.485962	439.291290	163.712738	928.921326	490.402740	-32.703526	490.748810	556.447388	172.214783	483.569611	552.729309	-14.942349	81.863762	603.064087	158.982132	92.925980	396.173737	-88.381462	1406.136475	451.495575	208.895935	1416.255249	348.406799	72.839554	1384.078979	316.951721	68.444450	1649.846680	450.612793	-170.968689	1129.030396	539.815796	283.835510	1158.659424	316.749939	-139.967545	904.145325	438.849030	305.646790	895.483826	408.218536	77.278595	1027.936768	-548.012268	179.592224	851.509216	-523.130493	-20.853552
401.098083	-14.142308	928.444519	439.003906	163.359985	928.939453	490.347900	-33.071461	490.788849	556.236084	172.225250	483.596069	552.801147	-14.966690	81.959251	603.040833	158.940201	92.990547	395.468964	-88.924347	1406.072021	450.997131	208.269272	1416.381104	347.752991	72.250389	1384.003662	315.807098	67.696571	1649.582031	449.765259	-171.408600	1128.957031	539.516296	283.306061	1158.874390	315.160431	-140.065308	904.610413	438.657837	305.360840	895.709534	407.887543	76.929649	1027.922363	-548.843994	179.523010	851.531921	-523.897766	-20.882906
400.720337	-14.542831	928.386719	438.696869	162.969208	928.949890	489.995697	-33.101624	490.752625	556.033386	171.872482	483.671234	552.651611	-14.996679	81.990288	603.002808	158.933060	93.072243	394.695801	-89.481346	1406.022949	450.507721	207.642395	1416.530396	347.208160	71.801872	1383.961792	314.677612	66.963280	1649.326172	448.979218	-171.883377	1128.914429	538.962219	282.169922	1158.937622	313.687561	-139.937088	905.041870	438.364197	305.109070	895.921509	407.491272	76.512131	1027.892578	-549.577637	179.363266	851.533875	-524.610107	-20.976597
400.259186	-14.993340	928.350891	438.340546	162.565063	928.974670	489.809998	-33.298286	490.767944	555.795349	171.684845	483.702972	552.605286	-15.011789	82.059036	602.961670	158.939499	93.138588	394.015137	-89.971680	1405.985596	450.017548	207.053436	1416.637695	346.596558	71.171730	1383.846802	313.535614	66.226952	1649.065796	448.078857	-172.317932	1128.793701	538.942200	282.239441	1159.342773	312.224915	-140.513672	905.435974	438.179718	304.797577	896.132263	407.052399	76.064056	1027.883789	-550.418091	179.192856	851.584656	-525.368713	-21.071594
399.909637	-15.356812	928.308289	438.050842	162.221359	929.017639	489.721405	-33.548435	490.825592	555.570984	171.534912	483.798859	552.578430	-15.060269	82.131386	602.885620	158.883728	93.242355	393.247742	-90.535416	1405.927002	449.500183	206.473740	1416.742920	346.331818	70.514893	1383.850220	312.408478	65.508301	1648.807983	447.332520	-172.864807	1128.772583	538.693970	281.827026	1159.617432	310.889648	-140.427155	905.809387	438.076172	304.427551	896.285828	406.676636	75.678581	1027.877686	-551.309753	179.109467	851.676270	-526.181946	-21.130404
399.567444	-15.643240	928.273499	437.755280	161.900772	929.074219	489.658295	-33.815651	490.895325	555.333191	171.399048	483.933289	552.540649	-15.081201	82.188591	602.820923	158.886337	93.340370	392.619934	-91.062920	1405.893677	449.066406	205.878067	1416.895874	345.650604	70.284660	1383.806641	311.323090	64.793434	1648.577637	446.496399	-173.372559	1128.689941	538.156250	280.787933	1159.675903	309.519836	-141.002686	906.164368	437.819275	304.080780	896.479675	406.315948	75.336693	1027.884399	-552.197571	178.970978	851.762695	-527.054138	-21.184204
399.087463	-16.106695	928.324341	437.371826	161.495667	929.145447	489.581970	-34.102310	491.012299	555.008179	171.170761	484.019897	552.549866	-15.131023	82.273773	602.674561	158.830124	93.481575	392.034271	-91.552498	1405.881958	448.632629	205.239319	1417.007446	345.165161	69.765327	1383.785034	310.234528	64.065666	1648.303223	445.748474	-173.949890	1128.628418	537.882324	280.403931	1159.889160	308.266815	-140.862198	906.530151	437.563049	303.734436	896.715698	405.880341	74.897865	1027.944946	-553.114563	178.751816	851.847290	-527.959229	-21.307606
398.613708	-16.455555	928.355347	436.959778	161.123093	929.264343	489.479584	-34.329365	491.092010	554.726318	170.975037	484.145416	552.580505	-15.250790	82.364807	602.365845	158.617477	93.616455	391.496674	-92.063408	1405.871338	448.241516	204.672745	1417.151123	344.605072	69.271393	1383.793701	309.164642	63.362671	1648.066650	444.909332	-174.547485	1128.587158	537.593384	280.026947	1160.128784	307.012085	-141.505463	906.860779	437.287323	303.382782	896.946594	405.435730	74.492989	1028.020752	-552.739868	180.438217	852.202271	-528.629578	-20.759041
398.238068	-16.733232	928.366455	436.597290	160.770462	929.372070	489.329254	-34.563595	491.204041	554.312561	170.687912	484.227173	552.598022	-15.341957	82.472084	602.524719	158.776306	93.788757	390.996155	-92.537910	1405.850464	447.799927	204.110672	1417.291382	344.057587	68.796890	1383.770996	308.142822	62.704914	1647.851563	444.189331	-175.121124	1128.560059	537.558289	280.182220	1160.481079	305.811646	-141.815689	907.171143	437.020691	303.029419	897.186584	405.038361	74.131790	1028.077637	-553.636169	180.491913	852.377869	-529.582764	-20.718014
397.865143	-17.033375	928.391357	436.297607	160.450500	929.464905	489.155609	-34.803024	491.292542	554.128113	170.821289	484.310089	552.634216	-15.472315	82.568008	602.511047	158.799759	93.919060	390.492188	-93.010155	1405.799683	447.404633	203.569901	1417.393799	343.457764	68.367462	1383.749512	307.153137	62.021263	1647.662354	443.433899	-175.774170	1128.517700	537.258118	279.758240	1160.678955	304.669098	-142.095398	907.481201	436.730469	302.659760	897.400085	404.655731	73.799179	1028.131104	-554.275391	180.907944	852.573181	-530.469727	-20.601540
397.417633	-17.451052	928.434937	435.945129	160.039261	929.508911	488.904358	-35.039864	491.387604	553.728516	170.591888	484.357910	552.587952	-15.564863	82.679230	602.360229	158.771011	94.056122	389.970703	-93.509514	1405.773193	446.994781	203.032181	1417.495483	342.776978	67.985176	1383.682739	306.186249	61.355877	1647.483154	442.732605	-176.409927	1128.454956	536.777222	278.849762	1160.706665	303.543579	-142.013016	907.787109	436.381287	302.332581	897.605591	404.217896	73.399269	1028.169800	-555.599243	180.476868	852.608032	-531.627441	-20.678080
397.051758	-17.764011	928.428223	435.601593	159.729950	929.575867	488.715729	-35.300804	491.438873	553.609436	170.550217	484.456329	552.620728	-15.675336	82.797798	602.401123	158.865479	94.220772	389.540802	-93.963326	1405.739502	446.548767	202.520828	1417.592773	342.127228	67.565346	1383.535400	305.317322	60.703072	1647.305054	442.038452	-177.003174	1128.375732	536.731140	278.993866	1161.073364	302.464020	-142.704605	908.032471	436.074280	302.043060	897.833313	403.826172	73.056587	1028.195923	-556.664673	180.459229	852.709045	-532.642334	-20.702320
396.677795	-18.033312	928.424561	435.272064	159.430176	929.628052	488.433228	-35.532700	491.464203	553.357910	170.417511	484.525360	552.599548	-15.798803	82.902939	602.376221	158.894119	94.371689	389.066467	-94.472137	1405.661255	446.123627	202.011719	1417.663086	341.436035	67.181541	1383.436401	304.481445	60.028694	1647.126221	441.355652	-177.591812	1128.289551	536.442322	278.585632	1161.248779	301.370544	-143.061905	908.264771	435.699310	301.679626	898.013428	403.446960	72.750320	1028.217285	-557.616150	180.448029	852.782654	-533.703979	-20.703987
396.298004	-18.386690	928.431946	434.940338	159.092804	929.663513	488.136810	-35.745541	491.493500	553.185608	170.387100	484.598022	552.504700	-15.847214	82.963539	602.434448	158.964920	94.500862	388.611694	-94.905220	1405.592041	445.680817	201.537476	1417.763306	340.857849	66.785538	1383.324707	303.721649	59.427753	1646.927246	440.764435	-178.151413	1128.200073	535.933838	277.641541	1161.242065	300.379303	-143.430771	908.532043	435.337921	301.298737	898.182983	403.066803	72.397781	1028.235718	-558.702454	180.472580	852.822632	-534.768677	-20.672525
395.854034	-18.698156	928.435852	434.555206	158.752365	929.734680	487.811584	-35.914227	491.497040	552.899414	170.165649	484.663605	552.450378	-15.875707	83.055443	602.283081	158.861984	94.595528	388.189911	-95.328835	1405.543335	445.246490	201.011688	1417.868530	340.329651	66.367447	1383.257324	302.980286	58.788773	1646.767456	440.227020	-178.724258	1128.123535	535.257813	276.758179	1161.446411	299.386230	-143.412247	908.842590	435.015198	300.900879	898.388367	402.660980	72.036797	1028.275146	-559.844910	180.523376	852.844360	-535.892517	-20.685987
395.481018	-18.973063	928.409302	434.210663	158.482040	929.781067	487.529419	-36.061234	491.492004	552.531921	169.951569	484.709625	552.367065	-15.889144	83.121208	602.270020	158.914520	94.717934	387.781769	-95.767181	1405.482178	444.861755	200.566437	1417.968262	339.863983	65.920036	1383.258667	302.265350	58.216454	1646.618652	439.592896	-179.186523	1127.980713	535.553345	277.343079	1161.728760	298.417877	-144.091156	909.041504	434.688843	300.511200	898.588135	402.297516	71.726418	1028.285156	-560.860413	180.433090	852.765991	-536.993225	-20.749584
395.162781	-19.247856	928.354736	433.921936	158.183029	929.782227	487.315887	-36.173115	491.506470	552.265076	169.583832	484.804108	552.338013	-15.918319	83.211983	602.160828	158.866821	94.783562	387.377899	-96.163673	1405.411011	444.451904	200.104065	1418.057861	339.425476	65.476349	1383.223267	301.596191	57.625706	1646.492432	439.089813	-179.656586	1127.920776	535.253357	276.994354	1161.841553	297.537628	-144.453568	909.279724	434.323242	300.137878	898.724670	401.966248	71.416817	1028.255371	-562.008301	180.405212	852.663391	-538.137573	-20.777510
394.824463	-19.558508	928.310181	433.615509	157.884094	929.798279	487.156036	-36.346786	491.529358	551.942566	169.439362	484.807831	552.293091	-15.909131	83.271614	602.080139	158.840042	94.864624	386.995667	-96.570854	1405.336426	444.053375	199.655792	1418.123169	339.034637	65.103729	1383.181030	300.972900	57.098404	1646.372803	438.622833	-180.085968	1127.842285	534.867126	276.619141	1161.953857	296.612701	-144.751328	909.553101	433.811646	299.774323	898.919983	401.622345	71.084991	1028.238892	-562.899475	180.735336	852.598328	-539.182312	-20.722324
394.454376	-19.884943	928.275696	433.302429	157.587814	929.788574	487.003510	-36.515839	491.505188	551.756104	169.349869	484.837219	552.257202	-15.886869	83.319969	601.968262	158.837006	94.937836	386.590363	-96.983063	1405.271973	443.669403	199.252945	1418.190674	338.631622	64.707245	1383.142334	300.362213	56.579166	1646.268311	438.153900	-180.509201	1127.723755	534.517273	276.295990	1162.061523	295.784027	-145.061310	909.797363	433.423004	299.418671	899.049072	401.271362	70.765541	1028.215820	-564.097656	180.369827	852.403442	-540.266907	-20.917440
394.168823	-20.134937	928.227234	433.026062	157.332672	929.808228	486.887543	-36.720993	491.515991	551.607422	169.352737	484.916962	552.239014	-15.876549	83.364716	601.958313	158.874496	95.031197	386.205261	-97.369064	1405.187866	443.315399	198.857452	1418.266602	338.260468	64.320358	1383.112549	299.814850	56.064495	1646.214355	437.720520	-180.940735	1127.592651	534.171753	275.977966	1162.144409	294.949188	-144.976852	910.061584	433.134186	299.050293	899.107666	400.975250	70.478966	1028.200073	-564.949158	180.318619	852.388733	-541.334656	-20.792908
393.861084	-20.365791	928.189148	432.721252	157.081024	929.849243	486.785889	-36.906494	491.501648	551.375854	169.246796	484.948700	552.253784	-15.895495	83.390648	601.899414	158.848862	95.135109	385.825714	-97.778587	1405.075317	442.944305	198.448563	1418.318726	337.901672	63.941109	1383.117554	299.272583	55.633575	1646.196167	437.264923	-181.296387	1127.484985	533.595703	275.071808	1162.064331	294.130249	-145.506760	910.220032	432.720734	298.737854	899.169312	400.678009	70.191925	1028.203613	-566.308167	180.343704	852.177002	-542.397461	-20.958057
393.583252	-20.590923	928.137451	432.446869	156.866837	929.875305	486.667145	-37.078979	491.477875	551.101990	169.106903	485.003784	552.270813	-15.939255	83.397102	601.832336	158.818985	95.208206	385.451843	-98.157623	1405.034424	442.619537	198.097839	1418.362183	337.586823	63.602074	1383.139160	298.786591	55.190273	1646.176514	436.910339	-181.640396	1127.399414	533.477783	275.287231	1162.263184	293.353668	-145.653641	910.457886	432.266968	298.429169	899.283875	400.403564	69.928581	1028.191772	-567.117859	180.763077	852.239441	-543.385437	-20.833670
393.226135	-20.806105	928.128357	432.107239	156.644135	929.912659	486.514038	-37.220219	491.517059	550.817810	169.001236	485.097504	552.251648	-15.987980	83.444885	601.760498	158.773254	95.288475	385.063843	-98.511040	1405.003662	442.263763	197.728821	1418.402710	337.258575	63.246334	1383.187744	298.341492	54.784718	1646.177124	436.531982	-181.979996	1127.337402	533.072021	274.956482	1162.287354	292.561798	-145.719940	910.734680	431.785950	298.114075	899.358948	400.069153	69.681915	1028.208252	-568.345459	180.294205	851.990051	-544.447632	-20.978416
392.896729	-21.092382	928.126526	431.824768	156.441635	929.963257	486.399170	-37.399685	491.565125	550.647705	168.971756	485.200867	552.287903	-16.047459	83.510620	601.713806	158.764008	95.407501	384.681427	-98.845749	1405.006592	441.929901	197.418991	1418.454956	336.954315	62.889881	1383.255249	297.934875	54.388687	1646.165405	436.168396	-182.285217	1127.315796	532.674194	274.601501	1162.342651	291.875885	-145.766876	910.989258	431.342255	297.778748	899.429077	399.770660	69.409088	1028.234009	-569.418030	180.301666	851.947388	-545.560486	-20.855330
392.633240	-21.298418	928.132813	431.549835	156.232864	930.042053	486.269012	-37.563248	491.609863	550.463867	168.918488	485.320526	552.252502	-16.112671	83.577332	601.671509	158.768982	95.514343	384.332489	-99.180336	1405.039185	441.605408	197.106659	1418.535400	336.650970	62.502789	1383.299316	297.582001	54.040260	1646.147949	435.779816	-182.542282	1127.308228	532.274719	274.299835	1162.405518	291.180084	-145.830246	911.261292	430.850983	297.480774	899.542297	399.481262	69.164841	1028.274658	-570.420898	180.312714	851.948486	-546.575867	-20.828884
392.402466	-21.438679	928.130859	431.314484	156.102936	930.125916	486.137146	-37.667953	491.660309	550.263184	168.863617	485.431274	552.227173	-16.142582	83.643707	601.579285	158.763107	95.614998	383.969696	-99.494133	1405.074097	441.268066	196.765381	1418.607300	336.378510	62.179180	1383.338501	297.284149	53.714497	1646.141602	435.416748	-182.736694	1127.281372	531.859741	273.970062	1162.442993	290.514832	-145.920731	911.542786	430.339386	297.191345	899.634399	399.222931	68.986931	1028.313110	-571.520813	180.361343	852.016052	-547.645386	-20.706488
392.173279	-21.595535	928.165833	431.073578	155.959442	930.222412	486.017456	-37.794342	491.697693	550.089233	169.113510	485.515961	552.233337	-16.186485	83.742332	601.559265	158.849060	95.769005	383.583282	-99.819618	1405.095215	440.917053	196.454483	1418.675293	336.133270	61.898441	1383.379272	297.020996	53.394531	1646.193848	435.081055	-182.914963	1127.304443	531.447327	273.690399	1162.494873	289.880585	-146.019958	911.806274	429.889862	296.907806	899.710022	398.959076	68.807777	1028.375610	-572.481934	180.373047	852.079407	-548.703552	-20.559378
391.946625	-21.778418	928.219177	430.840698	155.783279	930.323120	485.914093	-37.903900	491.752869	549.958862	169.083130	485.651215	552.168152	-16.216032	83.797897	601.547546	158.888931	95.887405	383.197113	-100.137283	1405.116943	440.554413	196.129669	1418.777344	335.857269	61.552986	1383.408936	296.808136	53.090759	1646.267944	434.783112	-183.099243	1127.355469	531.023865	273.361908	1162.563232	289.268127	-145.732849	912.103333	429.420319	296.633606	899.792297	398.703064	68.607071	1028.449585	-573.445984	181.430054	852.429810	-549.737183	-20.308432
391.703766	-21.918171	928.252197	430.586395	155.623825	930.421875	485.843964	-38.009285	491.778748	549.795166	169.055161	485.747192	552.166870	-16.237711	83.889732	601.562439	159.027054	96.025032	382.856201	-100.413879	1405.168335	440.217865	195.883987	1418.884766	335.593079	61.231731	1383.489746	296.618744	52.800182	1646.419678	434.449036	-183.240341	1127.388184	530.616516	273.073212	1162.679932	288.596191	-145.869354	912.394775	428.951447	296.319611	899.894531	398.451080	68.420876	1028.515747	-574.569092	181.626190	852.588074	-550.858826	-20.179466
391.429626	-22.100119	928.329773	430.331879	155.485077	930.533813	485.777466	-38.079975	491.854126	549.647339	169.039597	485.873627	552.116272	-16.252047	83.963875	601.526855	159.054977	96.112885	382.601501	-100.672691	1405.221191	439.982391	195.628128	1418.990845	335.328339	60.905495	1383.551392	296.518158	52.561634	1646.573853	434.126373	-183.375122	1127.432617	530.250793	272.795471	1162.777710	287.949127	-146.008209	912.692078	428.455811	295.999664	900.016907	398.193481	68.240875	1028.611572	-575.852234	180.439499	852.377625	-552.061462	-20.371012
391.211121	-22.255499	928.376343	430.110992	155.370102	930.633057	485.745880	-38.173809	491.966736	549.513367	169.066406	485.963409	552.133728	-16.281670	84.059769	601.581909	159.171356	96.227898	382.310211	-100.917740	1405.298950	439.679138	195.357590	1419.085815	335.008087	60.701473	1383.694214	296.425507	52.269958	1646.768555	433.852936	-183.485825	1127.480103	529.827820	272.500488	1162.850220	287.351715	-146.153687	912.978394	427.979309	295.722412	900.108276	397.964081	68.077858	1028.683716	-576.794678	181.604202	852.764099	-553.101501	-20.095604
390.984467	-22.374298	928.451660	429.928833	155.307098	930.732056	485.659149	-38.201229	492.077118	549.379028	169.149063	486.033508	552.089417	-16.283529	84.175850	601.604187	159.256622	96.327660	381.948517	-101.211670	1405.395752	439.331177	195.055481	1419.198242	334.677887	60.486732	1383.787842	296.364746	52.045551	1646.986450	433.501709	-183.543182	1127.547363	529.426331	272.220520	1162.887207	286.718353	-146.612122	913.224365	427.495483	295.434296	900.206726	397.745331	67.979645	1028.769165	-578.081848	180.585037	852.614136	-554.261597	-20.318144
390.858704	-22.470385	928.503113	429.755463	155.210327	930.816711	485.648712	-38.314175	492.176575	549.173584	169.165466	486.049164	552.090149	-16.293255	84.263908	601.591614	159.335251	96.443436	381.669586	-101.440094	1405.484131	439.058380	194.839279	1419.311401	334.446777	60.253548	1383.884277	296.290619	51.765465	1647.238525	433.221313	-183.682770	1127.598511	529.059143	271.996338	1162.953247	286.169067	-146.323441	913.517029	426.967072	295.130402	900.326050	397.563599	67.868324	1028.833252	-578.793884	181.092438	852.878662	-554.490662	-20.821047
390.703430	-22.507101	928.550049	429.576782	155.130630	930.924316	485.558746	-38.365078	492.208313	548.976257	169.217941	486.113007	552.042786	-16.308884	84.359047	601.585144	159.428009	96.546364	381.442749	-101.562309	1405.555542	438.826721	194.723663	1419.470337	334.281433	60.083199	1384.013794	296.312866	51.559597	1647.396240	432.868500	-183.774689	1127.627319	528.678772	271.794281	1163.040771	285.562378	-146.743179	913.729797	426.429108	294.837372	900.462463	397.364288	67.782089	1028.906860	-579.873596	181.119171	852.975159	-555.651367	-20.772619
390.550140	-22.578239	928.612976	429.424774	155.032181	930.979065	485.495087	-38.443623	492.253479	548.690491	169.218201	486.116364	552.029358	-16.318686	84.419083	601.553040	159.418030	96.625755	381.206085	-101.714691	1405.628540	438.584717	194.551117	1419.585815	334.067413	59.881351	1384.110107	296.322876	51.298660	1647.559448	432.531006	-183.945862	1127.685913	528.359680	271.638885	1163.127197	285.014893	-146.748001	913.988953	425.952362	294.565857	900.575439	397.188507	67.707260	1028.962524	-580.989746	180.940582	853.028442	-556.727051	-20.845264
390.430206	-22.614298	928.647827	429.276733	154.988922	931.025330	485.362885	-38.474838	492.248474	548.517578	168.977936	486.186676	551.983154	-16.323790	84.431541	601.519836	159.425720	96.661232	380.954712	-101.835876	1405.685425	438.361053	194.374954	1419.695801	333.881927	59.719021	1384.177002	296.357635	51.076561	1647.684326	432.205841	-184.107788	1127.702271	527.992554	271.497833	1163.241455	284.451874	-146.781265	914.208374	425.469482	294.312897	900.697815	397.044830	67.661392	1029.001953	-582.005920	180.898300	853.090698	-557.837341	-20.893990
390.425507	-22.554686	928.579041	429.176788	155.069443	931.060425	485.237946	-38.486008	492.206329	548.287292	168.958786	486.145386	552.018433	-16.372049	84.455162	601.481506	159.419403	96.676453	380.728333	-101.963211	1405.692261	438.144470	194.209152	1419.791992	333.715240	59.624393	1384.216919	296.426056	50.878696	1647.787476	431.907898	-184.258331	1127.705200	527.617065	271.352356	1163.289185	283.955719	-146.828430	914.359680	424.915253	294.060516	900.827087	396.942352	67.677475	1028.979370	-583.235046	180.670914	853.119873	-559.038391	-20.900030
390.383453	-22.511959	928.538513	429.072388	155.057541	931.042358	485.120667	-38.535828	492.157715	548.138123	168.970062	486.091522	551.995483	-16.299879	84.402847	601.682617	159.663635	96.823181	380.441498	-102.127419	1405.650879	437.869354	194.004730	1419.846558	333.508728	59.450634	1384.246826	296.519318	50.677952	1647.852539	431.613464	-184.427933	1127.684570	527.306213	271.299469	1163.372070	283.459320	-146.857132	914.496094	424.375671	293.819000	900.931335	396.850769	67.680267	1028.947876	-584.395874	180.203201	853.016968	-560.135681	-21.053349
390.124420	-22.619308	928.624084	428.839905	155.014786	931.012512	484.979095	-38.516457	492.135223	547.886841	169.207809	485.965424	552.013062	-16.303053	84.404099	601.505066	159.425232	96.627121	380.209747	-102.230148	1405.585693	437.713867	193.862320	1419.875122	333.362091	59.351734	1384.219238	296.615234	50.362152	1647.856812	431.296753	-184.547821	1127.602051	527.008179	271.288940	1163.357300	282.869049	-146.889618	914.574829	423.825165	293.633453	901.044373	396.676666	67.655350	1028.984253	-585.469788	180.149673	853.050964	-561.274353	-21.026371
390.023376	-22.625160	928.589478	428.708313	155.072922	930.957520	484.886688	-38.525024	492.066040	547.808655	168.978577	485.943604	552.028320	-16.249107	84.366302	601.470093	159.397598	96.549271	379.946869	-102.321068	1405.486572	437.528503	193.720062	1419.900146	333.253448	59.272377	1384.186890	296.686554	50.198479	1647.889893	430.963226	-184.663925	1127.483276	526.677551	271.282684	1163.370728	282.277802	-146.915237	914.654724	423.254517	293.461853	901.135315	396.577087	67.686462	1028.941650	-586.520203	180.228256	853.143677	-562.240845	-20.997885
389.953400	-22.568453	928.479919	428.603027	155.148300	930.892700	484.777863	-38.473110	491.985779	547.620361	169.250717	485.784607	552.017273	-16.231600	84.284431	601.484497	159.376740	96.516388	379.678741	-102.403954	1405.315674	437.381897	193.600662	1419.893799	333.153778	59.187141	1384.106323	296.749268	50.026112	1647.916138	430.595642	-184.802704	1127.340210	526.343201	271.283936	1163.353394	281.748779	-146.933823	914.643127	422.672607	293.348389	901.220032	396.494659	67.723717	1028.855469	-587.567566	180.221130	853.208191	-563.276428	-20.948860
389.868073	-22.553408	928.368042	428.519928	155.240753	930.799255	484.718414	-38.430779	491.881317	547.496887	169.322479	485.647400	552.024353	-16.183117	84.238564	601.456848	159.310257	96.397820	379.488098	-102.410698	1405.125488	437.318115	193.534866	1419.885254	333.152679	59.124844	1384.025391	296.815704	49.880447	1647.925171	430.277679	-184.958679	1127.132813	526.048828	271.327850	1163.337402	281.216980	-146.579926	914.635620	422.088013	293.234283	901.279541	396.405853	67.767723	1028.752319	-588.646912	180.227829	853.250916	-564.380371	-20.914541
389.771057	-22.491154	928.181763	428.399933	155.384995	930.683105	484.672089	-38.359818	491.797699	547.352844	169.344604	485.529572	552.036987	-16.107613	84.142418	601.433533	159.266846	96.325401	379.260345	-102.433685	1404.889648	437.203308	193.448578	1419.822876	333.130371	59.010536	1383.881104	296.871796	49.750187	1647.915405	429.894470	-184.981461	1126.863037	525.766785	271.403748	1163.272095	280.612701	-147.064285	914.475647	421.477753	293.113617	901.303528	396.309814	67.826805	1028.603394	-589.725037	180.250854	853.273621	-565.405762	-20.896442
389.672028	-22.422699	928.000854	428.307648	155.467361	930.526672	484.686249	-38.228252	491.657562	547.259277	169.389282	485.378693	552.054871	-16.021152	84.038536	601.982605	159.973434	96.566162	379.061218	-102.489685	1404.614990	437.113403	193.358887	1419.740601	333.105927	58.965710	1383.714966	296.924622	49.626621	1647.875854	429.548737	-185.029037	1126.582520	525.503540	271.524048	1163.168701	280.053406	-147.152756	914.293274	420.863403	293.075104	901.327026	396.232971	67.884834	1028.437378	-590.889404	180.197189	853.274963	-566.709595	-20.755507
389.551208	-22.389503	927.799622	428.226563	155.575302	930.372803	484.746918	-38.108963	491.541687	547.181091	169.437546	485.283142	552.070251	-15.955288	83.924179	601.984558	159.947601	96.486122	378.871826	-102.535530	1404.282104	437.038422	193.286469	1419.614624	333.132233	58.914120	1383.545410	296.974182	49.530888	1647.838257	429.220490	-185.148193	1126.230713	525.250549	271.609039	1163.036011	279.545166	-146.796722	914.098206	420.281708	293.072479	901.351807	396.141937	67.929115	1028.261475	-591.901855	180.247772	853.330505	-567.541931	-20.795834
389.420807	-22.280355	927.621338	428.103333	155.726913	930.229858	484.834534	-37.935787	491.465454	547.174561	169.496323	485.199463	552.126038	-15.853174	83.798882	601.725281	159.713547	96.296677	378.669891	-102.625290	1403.932495	436.944061	193.181824	1419.453491	333.132416	58.852081	1383.406250	297.036133	49.421841	1647.789185	428.833801	-185.176208	1125.823730	525.014648	271.724701	1162.846680	278.984467	-147.287598	913.810486	419.662872	293.075043	901.313843	396.053040	68.031670	1028.106079	-592.963074	180.214722	853.367004	-568.570190	-20.802406
389.248108	-22.184330	927.444702	427.980011	155.855865	930.094360	484.929871	-37.811287	491.395782	547.166504	169.525879	485.134033	552.120239	-15.755510	83.684540	601.767151	159.736603	96.206131	378.558685	-102.675316	1403.571045	436.907593	193.176651	1419.358154	333.195038	58.793175	1383.296631	297.026276	49.265053	1647.787231	428.457794	-185.192780	1125.429321	524.777161	271.803467	1162.666504	278.465942	-147.387741	913.541016	419.023438	293.105103	901.300964	395.930725	68.118904	1027.953613	-594.004150	180.137360	853.382019	-569.606567	-20.807167
389.108826	-22.054218	927.305664	427.870270	156.010605	929.987244	485.029419	-37.700439	491.362946	547.172302	169.610596	485.089172	552.166504	-15.702845	83.611069	601.783936	159.735199	96.138199	378.477356	-102.694687	1403.259888	436.911591	193.173248	1419.222778	333.260590	58.772076	1383.229858	297.070862	49.163822	1647.744385	428.118530	-185.217834	1125.046509	524.543335	271.882721	1162.493042	277.978180	-147.051331	913.245544	418.456512	293.166351	901.277100	395.827820	68.240700	1027.833618	-595.111755	180.323853	853.470703	-570.729553	-20.693367
388.986084	-21.921276	927.162476	427.777222	156.157013	929.905884	485.070862	-37.583523	491.330872	547.205383	169.660522	485.087311	552.207153	-15.667382	83.574753	601.554382	159.192291	95.873535	378.453644	-102.745277	1403.001099	436.928406	193.187927	1419.141968	333.322205	58.772800	1383.189453	297.127289	49.071312	1647.704956	427.716370	-185.189789	1124.687866	524.157166	271.486389	1162.213379	277.469757	-147.471344	912.850952	417.789886	293.240326	901.283203	395.717377	68.348495	1027.721436	-596.119324	180.256256	853.513306	-571.667664	-20.722418
388.827087	-21.737396	927.056152	427.674957	156.327301	929.857971	485.108185	-37.476288	491.337311	547.266907	169.743759	485.062836	552.185120	-15.587559	83.508003	601.580933	159.225403	95.834190	378.492737	-102.696922	1402.744507	437.008545	193.260757	1419.115601	333.424103	58.834473	1383.177368	297.218292	49.022465	1647.610962	427.330780	-185.179199	1124.348389	524.103638	271.958923	1162.243652	277.038086	-147.557373	912.515686	417.258270	293.306396	901.298096	395.596283	68.495087	1027.645874	-597.173462	180.278961	853.584534	-572.747620	-20.659468
388.678192	-21.565735	926.987488	427.587402	156.473389	929.832703	485.094543	-37.380817	491.345886	547.328125	169.811188	485.052307	552.160889	-15.590179	83.454918	601.789978	159.786743	95.983368	378.521667	-102.670387	1402.532349	437.043976	193.276718	1419.115967	333.444153	58.871399	1383.197021	297.261414	48.928627	1647.588379	426.962555	-185.219803	1124.054199	523.895081	272.027191	1162.183960	276.647217	-147.271851	912.289917	416.728729	293.413116	901.339600	395.469391	68.636238	1027.598022	-598.230103	180.328751	853.664185	-573.789063	-20.615374
388.493652	-21.385906	926.961365	427.464996	156.686188	929.837463	485.072937	-37.314430	491.357666	547.466797	169.618713	485.133026	552.244568	-15.628114	83.472839	601.803955	159.783905	95.951256	378.527771	-102.674423	1402.369507	437.079071	193.323608	1419.154175	333.476898	58.909328	1383.267944	297.323364	48.843216	1647.581299	426.562653	-185.135437	1123.796143	523.668274	272.020050	1162.143555	276.206238	-147.720062	911.950623	416.177185	293.519775	901.475952	395.331390	68.816132	1027.589478	-599.260986	180.316605	853.694824	-574.790344	-20.711863
388.363159	-21.155548	926.952942	427.418976	156.869003	929.849426	485.005157	-37.242813	491.379822	547.511230	169.645126	485.132690	552.252258	-15.655738	83.486015	601.809204	159.819275	95.918427	378.556305	-102.653198	1402.232422	437.087891	193.341507	1419.200195	333.517487	58.960915	1383.349487	297.383209	48.801388	1647.599609	426.274628	-185.081436	1123.611206	523.487549	272.068390	1162.158569	275.885071	-147.413925	911.722534	415.726471	293.635956	901.567993	395.241974	69.017891	1027.591187	-600.270386	180.314774	853.765564	-575.830017	-20.639830
388.206360	-20.948709	926.960388	427.320892	157.040649	929.859619	484.900848	-37.154572	491.345947	547.592529	169.887115	485.129944	552.267029	-15.646914	83.477882	601.883118	159.828857	95.934410	378.574341	-102.605980	1402.138062	437.123718	193.392395	1419.281128	333.557007	59.035114	1383.428467	297.455627	48.757198	1647.638428	425.985260	-184.967773	1123.414429	523.295227	272.090240	1162.192505	275.570129	-147.476166	911.455933	415.231262	293.801117	901.709290	395.133759	69.205750	1027.602417	-601.337830	180.349396	853.843750	-576.883057	-20.621281
388.097900	-20.744371	926.974915	427.271271	157.247437	929.881348	484.804993	-37.104557	491.364502	547.660767	169.924927	485.147400	552.301453	-15.694325	83.489929	601.903442	159.830414	95.904800	378.570313	-102.578362	1402.038696	437.138733	193.427399	1419.350586	333.578278	59.074852	1383.512329	297.531250	48.702801	1647.693115	425.700256	-184.836624	1123.248291	523.103699	272.138824	1162.216064	275.317444	-147.554840	911.208130	414.803802	293.963196	901.852722	395.056793	69.410988	1027.620850	-602.325073	180.364029	853.897156	-577.900269	-20.588749
387.996796	-20.524321	926.986450	427.242981	157.407730	929.882629	484.671692	-37.031040	491.340851	547.717590	169.972733	485.163116	552.285706	-15.672784	83.533226	601.906555	159.828171	95.899010	378.546509	-102.547997	1401.986694	437.142700	193.481415	1419.449097	333.617004	59.148148	1383.595703	297.611420	48.707825	1647.758545	425.440735	-184.678635	1123.081177	522.934082	272.226654	1162.278564	275.078217	-147.606934	911.007080	414.369324	294.121002	902.051880	394.988068	69.613350	1027.626587	-603.255859	180.465118	853.938599	-578.934082	-20.512972
387.893250	-20.310028	927.006775	427.201630	157.606094	929.909180	484.514465	-36.915390	491.349243	547.757141	170.067429	485.163208	552.256531	-15.679894	83.593124	601.916809	159.827774	95.899979	378.486847	-102.503708	1401.947876	437.151855	193.508972	1419.554810	333.655426	59.206711	1383.680176	297.678589	48.688839	1647.842529	425.177734	-184.484894	1122.959229	522.741943	272.345581	1162.379150	274.819305	-148.080444	910.779480	414.016296	294.314545	902.215942	394.917328	69.820343	1027.650269	-604.300964	180.476288	853.967285	-579.957947	-20.508638
387.780304	-20.098854	927.032227	427.184937	157.783112	929.923889	484.376099	-36.773651	491.388458	547.758606	170.152176	485.171387	552.183350	-15.635718	83.630226	601.896973	159.795135	95.879562	378.426605	-102.445648	1401.927368	437.144562	193.562485	1419.677734	333.670074	59.292000	1383.766846	297.757660	48.688484	1647.938477	424.972412	-184.339569	1122.903198	522.553467	272.488617	1162.470947	274.640503	-148.160629	910.638367	413.650085	294.533112	902.399780	394.852325	70.027557	1027.670166	-605.355835	180.390076	853.946228	-581.023132	-20.515947
387.714600	-19.871815	927.066711	427.204132	157.995529	929.953064	484.321136	-36.682785	491.434479	547.752991	170.261002	485.184174	552.182434	-15.636362	83.693108	601.872375	159.767502	95.903198	378.301178	-102.287895	1401.915405	437.022003	193.674622	1419.798584	333.895844	59.133995	1383.830444	297.852997	48.674179	1648.037354	424.764130	-184.174103	1122.900024	522.352478	272.695099	1162.601563	274.489288	-148.215866	910.520325	413.289215	294.742126	902.612000	394.832733	70.255539	1027.702393	-606.518677	180.210220	853.963562	-582.036926	-20.586182
387.619690	-19.657825	927.081482	427.214691	158.197540	929.943787	484.251068	-36.582115	491.469238	547.709412	170.383591	485.191376	552.163391	-15.605034	83.722260	601.827515	159.741699	95.904503	378.265656	-102.220016	1401.901733	437.069641	193.681503	1419.933350	333.700897	59.496929	1383.928467	297.893524	48.671539	1648.165771	424.590851	-184.038788	1122.869019	522.197693	272.923218	1162.743042	274.381500	-148.253647	910.413147	412.962555	294.971649	902.797119	394.798187	70.482826	1027.705811	-607.465210	180.294861	853.976013	-583.082581	-20.504839
387.489563	-19.435287	927.090149	427.217346	158.340805	929.955933	484.255127	-36.473804	491.513763	547.690247	170.500015	485.204956	552.174316	-15.598109	83.751137	601.872314	159.794373	95.959923	378.207581	-102.100716	1401.899170	437.102814	193.738068	1420.051758	333.723145	59.665623	1383.993896	298.025787	48.822235	1648.229492	424.425873	-183.902466	1122.853760	522.039734	273.146301	1162.837158	274.288757	-148.280121	910.296631	412.686188	295.217133	902.978821	394.753052	70.669548	1027.718506	-608.641541	180.111526	854.000916	-584.116272	-20.570990
387.380859	-19.137762	927.088501	427.200867	158.542145	929.963684	484.259979	-36.362244	491.521912	547.650391	170.557205	485.184357	552.191162	-15.571182	83.733711	601.883911	159.817307	95.972687	378.165253	-101.952942	1401.829346	437.152924	193.803482	1420.147705	333.739471	59.776878	1384.050537	298.156097	48.906319	1648.276367	424.277161	-183.755219	1122.777100	521.936279	273.418365	1162.924927	274.196991	-148.318939	910.152344	412.398926	295.491211	903.144592	394.705536	70.917519	1027.723511	-609.726074	180.048798	854.000610	-585.100891	-20.560301
387.375275	-19.047661	927.084839	427.518036	158.301483	929.830383	484.346313	-36.308792	491.520905	547.598267	170.615372	485.108002	552.257324	-15.597470	83.690948	601.825562	159.752655	95.963394	378.132080	-101.809357	1401.770020	437.297089	193.869247	1420.220703	333.733765	59.899899	1384.067139	298.302246	48.969868	1648.302734	424.147278	-183.629547	1122.661377	521.811951	273.737457	1162.984863	274.097656	-148.356186	909.984070	412.116913	295.801788	903.298584	394.825256	70.948158	1027.649170	-610.815735	180.139725	853.993042	-586.243835	-20.437164
387.185730	-18.587505	927.034241	427.194214	158.930313	929.937622	484.290924	-36.144096	491.495972	547.592407	170.703583	485.183197	552.243835	-15.605280	83.680298	601.899414	159.834457	95.976189	378.098755	-101.677933	1401.675049	437.356079	193.959549	1420.272095	333.762695	60.053547	1384.086548	298.465973	49.057411	1648.330078	424.012787	-183.514481	1122.543579	521.689758	274.072083	1163.053589	274.019257	-148.396118	909.804688	411.833435	296.141724	903.436584	394.619202	71.382118	1027.685303	-611.830139	179.999649	854.005493	-587.018127	-20.600702
387.097198	-18.350042	926.992798	427.211670	159.157410	929.916443	484.286621	-36.062965	491.463989	547.566589	170.822098	485.163330	552.294189	-15.570448	83.627449	601.832275	159.780945	95.929176	378.059906	-101.539139	1401.569580	437.408722	194.037338	1420.293335	333.776489	60.227360	1384.080078	298.592804	49.095200	1648.377686	423.905731	-183.387650	1122.426270	521.567566	274.398499	1163.089844	273.982666	-148.446243	909.591553	411.546539	296.498993	903.551086	394.572540	71.613190	1027.652588	-612.863281	179.880157	853.983154	-587.896851	-20.626249
387.092743	-18.260340	926.935425	427.477020	159.055450	929.770935	484.295349	-36.033348	491.467651	547.617676	170.933304	485.109344	552.389465	-15.596742	83.628304	601.869507	159.823822	95.925583	378.023590	-101.358131	1401.473877	437.421844	194.169510	1420.306396	333.783234	60.406570	1384.086182	298.749786	49.201759	1648.409180	423.771820	-183.288223	1122.282715	521.482483	274.707977	1163.116333	273.940277	-148.513794	909.389343	411.300873	296.867401	903.643677	394.669220	71.684616	1027.545898	-613.941223	179.790604	853.964600	-588.911804	-20.606573
387.001740	-18.031736	926.868286	427.440552	159.297440	929.718689	484.199188	-35.945129	491.421478	547.637939	170.843689	485.103394	552.409668	-15.617037	83.643463	601.822144	159.815689	95.861015	378.024384	-101.193367	1401.367310	437.465607	194.326004	1420.306396	333.776154	60.579792	1384.056763	298.892639	49.277161	1648.444336	423.656555	-183.162979	1122.172974	521.418396	274.994781	1163.096680	273.928894	-148.601593	909.144165	411.055939	297.236664	903.719604	394.600739	71.916451	1027.485596	-615.028503	179.793686	853.964478	-589.841797	-20.584381
386.852356	-17.780464	926.814819	427.330719	159.575119	929.670349	484.034821	-35.797455	491.339386	547.622070	170.928925	485.079407	552.400757	-15.558000	83.603180	601.872742	159.866730	95.835800	377.986359	-101.041588	1401.257568	437.456390	194.466766	1420.260742	333.782471	60.773052	1383.995850	299.057465	49.360500	1648.476318	423.543640	-183.005264	1122.064941	521.351318	275.320801	1163.067871	273.944519	-148.684921	908.850464	410.856506	297.665466	903.764709	394.505676	72.172699	1027.439209	-616.031616	179.725723	853.955872	-590.765076	-20.584116
386.724304	-17.530361	926.734741	427.250000	159.858337	929.600037	483.837372	-35.606236	491.244232	547.632141	170.998093	485.031921	552.370605	-15.499933	83.612869	601.875061	159.866577	95.757843	378.005646	-100.841690	1401.137207	437.509735	194.630905	1420.239014	333.792175	60.983936	1383.973267	299.214844	49.465557	1648.495117	423.469696	-182.866348	1121.943848	521.290833	275.603241	1163.021484	273.998962	-148.735977	908.547058	410.684143	298.085175	903.778870	394.424652	72.431648	1027.367065	-617.091003	179.562820	853.928101	-591.678101	-20.592482
386.611511	-17.249050	926.657104	427.148712	160.073257	929.529053	483.633453	-35.464138	491.150299	547.657410	171.116852	484.984589	552.346924	-15.439581	83.580956	601.850769	159.823517	95.694183	378.003448	-100.683769	1401.016357	437.534607	194.791382	1420.177979	333.795776	61.165478	1383.937012	299.386536	49.559464	1648.505371	423.386047	-182.695114	1121.833618	521.241394	275.917084	1162.964844	274.087921	-148.909180	908.219421	410.535248	298.493408	903.797119	394.332092	72.674004	1027.294678	-618.134338	179.676437	853.977356	-592.617310	-20.471222
386.475800	-17.022764	926.581543	427.038361	160.291946	929.444519	483.472626	-35.309708	491.054688	547.643860	171.208054	484.937042	552.338684	-15.371641	83.598335	601.869263	159.821564	95.659187	377.989410	-100.516479	1400.883423	437.532166	194.952087	1420.121216	333.796997	61.339664	1383.881714	299.554810	49.689014	1648.493408	423.300537	-182.468628	1121.695923	521.176514	276.193634	1162.915405	274.196625	-149.082611	907.887207	410.409912	298.902832	903.785889	394.242950	72.895508	1027.218872	-619.153687	179.678589	853.996033	-593.511963	-20.403502
386.418060	-16.788696	926.494019	426.988464	160.496429	929.361328	483.283356	-35.169857	490.946381	547.615967	171.337906	484.904449	552.323303	-15.324390	83.574432	601.893066	159.838928	95.625443	378.052246	-100.279709	1400.771484	437.599915	195.174332	1420.062500	333.839325	61.594978	1383.811279	299.733368	49.808689	1648.488770	423.217834	-182.233795	1121.543091	521.122986	276.490448	1162.848511	274.313232	-149.233353	907.563416	410.302704	299.333130	903.765991	394.178040	73.115685	1027.132080	-620.062805	179.629959	853.993286	-594.315979	-20.400850
386.264587	-16.401922	926.415955	426.698914	160.966232	929.392395	483.040558	-35.012836	490.853363	547.558105	171.494736	484.903046	552.305054	-15.271721	83.578102	601.900146	159.852814	95.650421	378.065491	-100.099915	1400.668335	437.518463	195.385559	1419.996948	333.850372	61.766563	1383.753784	299.873535	49.906548	1648.520264	423.156494	-182.039398	1121.412476	521.045044	276.758667	1162.796509	274.440125	-149.366699	907.259888	410.222260	299.758118	903.727356	394.013733	73.459549	1027.116943	-621.008240	179.609009	854.004211	-595.097168	-20.404415
386.189453	-16.116943	926.336792	426.648682	161.226776	929.355530	482.793549	-34.894222	490.749512	547.539551	171.714020	484.924957	552.254272	-15.218927	83.555122	601.875427	159.873047	95.670204	378.108002	-99.888054	1400.576782	437.571777	195.579376	1419.952759	333.897644	61.987614	1383.713623	300.059662	50.099739	1648.528442	423.085419	-181.840775	1121.296631	520.977722	277.038086	1162.729858	274.613159	-149.485001	906.926941	410.165680	300.218842	903.661377	393.959290	73.708649	1027.060181	-622.007019	179.595352	853.944336	-595.972168	-20.322557
386.081757	-15.821949	926.285461	426.554657	161.487686	929.335449	482.563934	-34.789055	490.658936	547.453308	171.913132	484.889221	552.273132	-15.192991	83.546196	601.862305	159.909576	95.720673	378.198639	-99.670601	1400.507935	437.612579	195.828674	1419.901367	333.944580	62.195614	1383.668335	300.227203	50.261848	1648.559814	423.037781	-181.658951	1121.215942	520.909790	277.340546	1162.637939	274.798401	-149.611115	906.593750	410.139709	300.691528	903.588623	393.892944	73.962379	1027.029053	-622.897522	179.531509	853.915588	-596.714844	-20.313601
385.983429	-15.527286	926.243164	426.472443	161.781403	929.331665	482.329590	-34.687893	490.593323	547.352661	172.362595	484.914734	552.258789	-15.184071	83.565765	601.913391	160.014282	95.785995	378.317383	-99.408852	1400.458130	437.715912	196.087372	1419.875000	334.038544	62.446037	1383.691895	300.386475	50.432747	1648.594238	422.997070	-181.448425	1121.124634	520.834717	277.607239	1162.583130	274.967346	-149.723541	906.291199	410.145905	301.137543	903.546326	393.822693	74.231537	1027.008789	-623.725891	179.299896	853.831909	-597.214478	-20.412867
385.943146	-15.378278	926.225403	426.613037	161.881958	929.260681	482.141785	-34.636879	490.530182	547.314819	172.593246	484.906830	552.289429	-15.184375	83.589981	602.156616	160.247528	95.921066	378.365326	-99.196602	1400.425659	437.783112	196.274826	1419.850342	334.088196	62.638210	1383.709839	300.554260	50.626392	1648.656982	422.947968	-181.211212	1121.073242	520.630127	277.423584	1162.385620	275.165100	-149.810745	906.025940	410.143005	301.580139	903.469116	393.869568	74.399818	1026.963501	-624.521301	179.321915	853.826538	-597.762451	-20.386959
385.823608	-15.085351	926.220337	426.528564	162.143097	929.289124	481.926788	-34.533089	490.465210	547.136169	172.631348	484.907593	552.286682	-15.179902	83.618057	602.043579	160.215149	95.954773	378.452850	-98.879990	1400.406128	437.790649	196.614655	1419.870117	334.392761	62.590733	1383.736572	300.733215	50.847210	1648.727051	422.934143	-180.951828	1121.009644	520.527466	277.677765	1162.367065	275.352814	-149.932495	905.754333	410.157227	302.034729	903.398682	393.779694	74.657944	1026.976929	-625.359192	179.340195	853.847656	-598.458496	-20.369905
385.646057	-14.650610	926.199707	426.253937	162.749451	929.428772	481.675781	-34.384674	490.390869	546.981079	173.040787	484.956573	552.287048	-15.166210	83.631744	602.074158	160.291855	96.048187	378.585541	-98.701187	1400.410278	437.894257	196.813858	1419.880859	334.249786	63.097054	1383.782837	300.921417	51.064194	1648.796387	422.930573	-180.703217	1120.995361	520.604553	278.356384	1162.479736	275.593872	-150.068130	905.483704	410.182434	302.469421	903.401550	393.612274	75.067390	1027.045044	-626.119141	179.238953	853.847290	-599.132385	-20.411333
385.554199	-14.361951	926.239929	426.214935	162.990219	929.460083	481.490753	-34.310707	490.366730	546.741577	173.298477	484.939941	552.285400	-15.166375	83.663986	601.791809	160.181244	96.105698	378.698700	-98.456322	1400.398804	437.875702	197.088898	1419.885620	334.356384	63.326355	1383.834839	301.114868	51.292442	1648.886719	422.980713	-180.446442	1120.991211	520.517517	278.611511	1162.482056	275.855530	-150.212082	905.220886	410.245667	302.926025	903.347168	393.582275	75.332840	1027.085205	-626.843994	179.240387	853.863159	-599.834290	-20.397804
385.474243	-14.041237	926.245483	426.161163	163.331726	929.491882	481.290344	-34.248180	490.329865	546.529663	173.604584	484.977478	552.308960	-15.180407	83.743538	601.766174	160.240097	96.205360	378.792206	-98.229866	1400.421631	437.936249	197.322006	1419.887329	334.434845	63.567959	1383.908325	301.298279	51.544498	1648.991455	423.050446	-180.216324	1121.023315	520.446289	278.906708	1162.482300	276.135773	-149.983261	905.054016	410.319946	303.364258	903.308960	393.536621	75.646049	1027.106689	-627.637512	179.231400	853.887695	-600.546753	-20.458780
385.339203	-13.728654	926.284302	426.049225	163.617050	929.542603	481.030884	-34.099178	490.297394	546.324646	173.797821	485.014587	552.244202	-15.107208	83.785179	601.687622	160.259125	96.246445	378.906891	-98.007072	1400.476196	438.086182	197.558762	1419.900391	334.532532	63.832859	1383.961914	301.526367	51.819454	1649.091797	423.138794	-179.952423	1121.093628	520.407410	279.198425	1162.469727	276.399475	-150.054520	904.877686	410.420746	303.861481	903.279175	393.452393	75.930969	1027.156372	-628.377747	179.222824	853.954590	-601.246704	-20.547712
385.235901	-13.424621	926.310852	425.972412	163.878906	929.593506	480.778503	-33.935093	490.293976	546.171448	173.892441	485.081787	552.214111	-15.109494	83.862396	601.642151	160.315826	96.345100	378.985077	-97.738678	1400.516724	438.149353	197.827744	1419.937500	334.613464	64.065361	1384.064087	301.737396	52.091362	1649.186523	423.192902	-179.663040	1121.128784	520.367310	279.496368	1162.483276	276.694153	-150.534393	904.686218	410.503967	304.286438	903.249756	393.387543	76.196495	1027.198364	-629.109009	179.218597	854.030701	-602.011963	-20.575665
385.124725	-13.131743	926.344666	425.859497	164.233795	929.664551	480.528961	-33.749073	490.308777	545.998962	174.282242	485.144196	552.137085	-15.049366	83.951218	601.624451	160.397278	96.473854	379.097961	-97.481979	1400.583130	438.204712	198.095016	1419.988281	334.706543	64.284767	1384.147949	301.975250	52.372440	1649.295044	423.310150	-179.411163	1121.214233	520.168091	279.350647	1162.364868	277.039948	-150.665680	904.543640	410.619843	304.712524	903.208496	393.315247	76.489876	1027.256104	-629.770264	179.212860	854.117920	-602.783936	-20.590498
385.062073	-12.983354	926.374451	425.936584	164.304169	929.614868	480.288971	-33.576622	490.328705	545.833130	174.459671	485.174438	552.066467	-15.056355	84.033409	601.605835	160.453995	96.550980	379.198730	-97.201569	1400.662109	438.213654	198.365189	1420.002319	334.799500	64.543243	1384.228149	302.206146	52.661396	1649.422363	423.387299	-179.190186	1121.308228	520.328918	280.101837	1162.538574	277.397278	-150.800171	904.411194	410.745575	305.108368	903.207764	393.321411	76.653999	1027.245361	-630.433594	179.209518	854.212708	-603.571777	-20.557541
384.825012	-12.520532	926.432373	425.538818	164.890259	929.774780	480.017609	-33.356785	490.361694	545.704651	174.596741	485.312469	551.993774	-15.011948	84.128456	601.555481	160.485474	96.642952	379.320129	-96.919197	1400.749634	438.349609	198.621124	1420.029053	334.887115	64.789612	1384.320313	302.454895	52.988037	1649.522705	423.495453	-179.001907	1121.399536	520.336853	280.453918	1162.543091	277.767517	-150.930557	904.290100	410.867157	305.507263	903.201660	393.090485	77.089630	1027.365723	-631.077881	179.162811	854.292908	-604.286133	-20.561018
384.662598	-12.198434	926.472656	425.326691	165.266647	929.828674	479.823395	-33.157795	490.382111	545.601257	174.811905	485.372131	551.981140	-14.992154	84.214157	601.401367	160.175888	96.573174	379.446198	-96.647362	1400.822998	438.447235	198.899414	1420.056885	334.988983	65.072762	1384.417236	302.709076	53.305141	1649.632202	423.631378	-178.806396	1121.522217	520.345520	280.798157	1162.550537	278.148376	-151.023804	904.177368	411.004669	305.920929	903.184998	392.956177	77.415337	1027.419434	-631.693115	179.115692	854.358887	-604.947449	-20.614033
384.541504	-12.059076	926.539490	425.403290	165.207626	929.752502	479.639191	-33.028339	490.448242	545.470947	175.096725	485.377869	551.936829	-14.933555	84.276672	601.363647	160.191345	96.624100	379.596924	-96.338684	1400.918335	438.498810	199.227325	1420.072510	335.075684	65.370895	1384.512085	302.968536	53.629719	1649.744873	423.763092	-178.616653	1121.611938	520.364563	281.118042	1162.567505	278.510834	-151.159149	904.087219	411.152374	306.300110	903.144165	392.943939	77.547699	1027.415161	-632.240295	179.097885	854.368774	-605.528503	-20.690575
384.287903	-11.584716	926.596069	424.938049	165.921005	929.902161	479.327209	-32.792171	490.446777	545.346252	175.212296	485.529053	551.849792	-14.917811	84.345535	601.348328	160.241409	96.686340	379.736725	-96.034828	1401.016968	438.626068	199.539200	1420.083252	335.167511	65.691299	1384.593994	303.222900	53.963284	1649.889038	423.940979	-178.368530	1121.726929	520.256104	281.032837	1162.449585	278.899841	-151.301697	904.006592	411.276703	306.680939	903.099548	392.675232	78.052849	1027.530029	-632.683777	179.046646	854.385559	-606.055359	-20.710413
384.137421	-11.288229	926.638916	424.747101	166.265182	929.926575	479.112701	-32.624706	490.509033	545.249573	175.396362	485.547028	551.845276	-14.918596	84.421593	601.362427	160.344299	96.776047	379.877167	-95.714569	1401.097290	438.804596	199.864914	1420.100830	335.265686	66.016205	1384.709839	303.643829	54.259235	1649.908447	424.160034	-178.148422	1121.850830	520.485596	281.798157	1162.575928	279.293610	-151.435425	903.970764	411.401855	307.056000	903.099182	392.527649	78.375198	1027.566406	-633.095032	178.968964	854.384277	-606.574768	-20.716717
384.018616	-10.999436	926.691833	424.548065	166.540924	929.924866	478.878632	-32.448620	490.500092	545.164001	175.612961	485.610168	551.747192	-14.890202	84.506767	601.359009	160.385300	96.828087	379.981689	-95.323463	1401.165405	438.895477	200.254608	1420.108154	335.583923	66.065735	1384.775391	303.947693	54.598976	1650.026245	424.361023	-177.960526	1121.988525	520.548767	282.127533	1162.606201	279.657288	-151.590820	903.909851	411.536102	307.441315	903.092224	392.398834	78.675720	1027.595459	-633.511475	178.932373	854.379395	-607.092468	-20.735956
383.894135	-10.681356	926.703064	424.368652	166.864914	929.917908	478.657806	-32.259212	490.525513	545.027100	175.819214	485.626129	551.699463	-14.853053	84.550888	601.367065	160.418777	96.845764	380.138611	-95.005844	1401.230469	438.987091	200.607681	1420.094971	335.715942	66.383408	1384.855713	304.250702	54.995316	1650.155029	424.626221	-177.787308	1122.110352	520.630920	282.439758	1162.598999	280.073761	-151.342560	903.863586	411.667236	307.787079	903.088745	392.271454	78.997604	1027.600586	-633.893555	178.888138	854.363098	-607.560974	-20.747280
383.854614	-10.560086	926.731995	424.533691	166.713821	929.763062	478.530487	-32.139202	490.550995	544.770874	176.027283	485.473755	551.714417	-14.868473	84.621422	601.354309	160.459000	96.866745	380.275909	-94.659630	1401.287720	439.106354	200.961792	1420.088379	335.826294	66.725212	1384.914917	304.562012	55.380917	1650.247314	424.852356	-177.579895	1122.193481	520.595947	282.286011	1162.439209	280.465851	-151.457947	903.768005	411.774323	308.126923	903.033936	392.315796	79.104988	1027.534180	-634.227905	178.898209	854.355103	-607.935669	-20.787077
383.597198	-10.028362	926.724670	423.999084	167.629150	929.893860	478.492584	-32.082890	490.579224	544.598816	176.159775	485.516571	551.762695	-14.846078	84.701530	601.337769	160.501724	96.862709	380.473358	-94.344460	1401.327881	439.209717	201.275757	1420.059082	335.727600	67.336998	1384.969604	304.899567	55.782108	1650.320679	425.023621	-177.374176	1122.255859	520.888306	283.079376	1162.524902	280.850311	-151.953445	903.685913	411.896301	308.450378	902.990356	392.011810	79.709389	1027.608154	-634.565918	178.850891	854.316650	-608.308777	-20.846697
383.427155	-9.679665	926.720276	423.799103	168.012955	929.851563	478.317841	-31.886988	490.571320	544.550171	176.558655	485.464905	551.709778	-14.821063	84.746597	601.388977	160.548203	96.903694	380.606293	-93.970940	1401.348877	439.426727	201.635864	1420.024292	335.873505	67.730019	1385.000854	305.231842	56.182716	1650.395508	425.238922	-177.151215	1122.337036	521.035828	283.421875	1162.464233	281.259125	-152.095963	903.619202	411.999756	308.779694	902.918030	391.874023	80.083855	1027.590210	-634.692688	178.569916	854.276917	-608.130554	-21.049746
383.308624	-9.613488	926.759521	423.968323	167.746536	929.652222	478.082947	-31.595699	490.592834	544.361023	176.730392	485.311340	551.596313	-14.752760	84.780266	601.404724	160.580429	96.924583	380.737549	-93.628838	1401.368530	439.526123	202.010239	1419.967651	336.011292	68.084045	1385.034302	305.578064	56.581543	1650.465454	425.468018	-176.906616	1122.409546	521.156372	283.743652	1162.414185	281.638489	-152.267960	903.515808	412.098938	309.128418	902.850342	391.894562	80.139206	1027.508057	-635.127686	178.656357	854.284851	-608.959167	-20.794271
383.078827	-9.096657	926.746216	423.487000	168.547607	929.739807	478.104065	-31.570415	490.642670	544.195129	176.933136	485.342590	551.642395	-14.760797	84.848274	601.379822	160.599976	96.954033	380.901062	-93.257500	1401.385742	439.665802	202.397232	1419.929443	336.123138	68.440170	1385.060913	305.912720	57.023396	1650.564331	425.734253	-176.682358	1122.505249	521.272949	284.051270	1162.347900	282.098480	-152.079453	903.400269	412.175415	309.456909	902.813599	391.617889	80.705284	1027.555542	-635.615051	178.808777	854.321411	-609.887451	-20.470737
382.950439	-8.780495	926.754639	423.333008	168.870773	929.691833	478.056396	-31.407400	490.687653	544.109558	177.012924	485.350616	551.608887	-14.738122	84.902107	601.387939	160.617844	96.991920	381.089020	-92.886002	1401.409546	439.788971	202.773849	1419.887817	336.239044	68.822479	1385.099365	306.279327	57.447750	1650.656860	425.929108	-176.379349	1122.567383	521.413330	284.362610	1162.261963	282.534424	-152.585876	903.185791	412.286133	309.776886	902.741699	391.508728	81.047462	1027.539185	-635.696411	178.599060	854.328186	-609.647156	-20.808544
382.953827	-8.712727	926.779236	423.568237	168.572449	929.509888	478.025085	-31.216042	490.757477	543.951294	177.131866	485.216370	551.580627	-14.673560	84.945953	601.322083	160.591934	96.996109	381.280579	-92.480682	1401.465088	439.963196	203.200836	1419.817871	336.361237	69.156250	1385.134521	306.644867	57.882496	1650.717651	426.136505	-176.140625	1122.613892	521.556763	284.727631	1162.200562	283.017426	-152.775558	903.008728	412.386078	310.081299	902.677734	391.606873	81.070068	1027.456665	-635.297546	179.478485	854.490784	-609.747437	-20.503700
382.734955	-8.197268	926.771790	423.095306	169.488724	929.605469	478.092926	-31.106304	490.822052	543.858398	177.347839	485.287781	551.602722	-14.673048	84.983673	601.348450	160.658447	97.011406	381.449402	-92.102333	1401.480835	440.035675	203.657516	1419.764282	336.492798	69.555984	1385.143311	307.022736	58.344833	1650.806396	426.314331	-175.839584	1122.656616	521.660645	285.060822	1162.100220	283.478516	-152.964050	902.805725	412.452118	310.389771	902.589111	391.343719	81.690132	1027.511353	-635.684082	179.312256	854.451965	-609.995972	-20.558022
382.572571	-7.891501	926.783447	422.931824	169.807312	929.554932	478.128021	-30.937576	490.884186	543.733154	177.517670	485.274414	551.585876	-14.618258	85.000053	601.473328	161.076355	97.134056	381.640015	-91.698921	1401.521851	440.208099	204.052948	1419.707886	336.639313	69.982162	1385.181763	307.380676	58.806583	1650.896973	426.473267	-175.567383	1122.682495	521.759338	285.426453	1161.983521	283.999939	-153.216492	902.534363	412.530823	310.726746	902.478088	391.220215	82.027908	1027.496216	-636.302795	178.790039	854.417847	-610.330017	-20.701797
382.586578	-7.411685	926.672546	422.854431	170.185349	929.515686	478.098389	-30.724674	490.918091	543.655334	177.725601	485.250641	551.561401	-14.592275	85.019989	601.334717	160.751633	97.026573	381.773865	-91.316910	1401.555420	440.346252	204.435410	1419.627563	336.769775	70.388519	1385.208008	307.727844	59.280422	1650.991333	426.649811	-175.292709	1122.766602	521.864746	285.782715	1161.868896	284.516174	-152.992584	902.284607	412.631744	311.068451	902.368530	391.161713	82.417564	1027.418457	-636.867249	178.384720	854.384521	-610.585144	-20.789835
382.265747	-7.218184	926.802002	422.630768	170.480423	929.503967	478.094910	-30.571138	491.008240	543.496887	177.874084	485.239929	551.520752	-14.585151	85.018738	601.459290	161.157394	97.161987	381.967987	-90.934578	1401.605957	440.562622	204.850433	1419.612549	336.957214	70.773827	1385.243774	308.083313	59.733528	1651.063477	426.747742	-174.968521	1122.822510	521.938782	286.098022	1161.773682	285.094360	-153.613129	901.980469	412.726288	311.372589	902.304504	390.995117	82.722298	1027.488892	-637.485168	177.628891	853.936218	-610.899658	-21.118280
382.135468	-6.952570	926.828247	422.508179	170.770920	929.483093	478.126556	-30.407911	491.055756	543.412537	178.066284	485.253174	551.544128	-14.569226	85.057228	601.323242	160.807312	97.070648	382.126465	-90.523010	1401.669678	440.762238	205.262009	1419.590942	337.153687	71.179779	1385.323242	308.453918	60.226295	1651.152832	426.852814	-174.641357	1122.920654	522.038208	286.439789	1161.706665	285.682037	-153.886337	901.719543	412.804657	311.665619	902.248352	390.905914	83.018532	1027.495728	-637.491272	178.214294	854.422791	-610.896790	-20.856646
382.039551	-6.666311	926.847534	422.392365	170.977524	929.440735	478.095581	-30.241924	491.083740	543.330200	178.255859	485.255768	551.502380	-14.525768	85.060410	601.476685	161.221863	97.217583	382.277557	-90.097382	1401.727417	440.971649	205.642685	1419.557007	337.351593	71.604485	1385.387573	308.803650	60.727280	1651.237305	426.966034	-174.279755	1123.023193	522.135437	286.789825	1161.627441	286.270935	-154.131989	901.433044	412.866089	311.971924	902.201355	390.828949	83.292061	1027.487183	-637.696289	178.281021	854.513672	-610.986755	-20.796688
381.952606	-6.366932	926.869568	422.281189	171.230392	929.416138	478.077545	-30.049072	491.124176	543.221313	178.410339	485.235809	551.514954	-14.503262	85.102341	601.507690	161.317703	97.262398	382.420166	-89.721397	1401.800537	441.187164	206.027176	1419.514404	337.554016	72.041336	1385.469604	309.128143	61.354256	1651.367432	427.142426	-173.978409	1123.203125	522.249634	287.121552	1161.527954	286.900665	-154.020493	901.176025	412.928680	312.319641	902.138489	390.751709	83.588005	1027.488159	-637.991577	178.776794	854.836182	-611.029846	-20.693485
381.843719	-6.108954	926.885498	422.185364	171.444382	929.365601	478.032654	-29.874603	491.176941	543.099060	178.573151	485.241455	551.496643	-14.476232	85.144005	601.478027	161.325943	97.279831	382.565186	-89.315048	1401.885132	441.416473	206.435013	1419.487183	337.702545	72.445030	1385.539917	309.500610	61.894890	1651.437012	427.256256	-173.612167	1123.363525	522.362427	287.458466	1161.453613	287.637146	-154.739243	900.874756	412.986450	312.652557	902.071655	390.686646	83.853783	1027.474854	-638.141968	178.340729	854.648865	-611.180298	-20.694241
381.738464	-5.827462	926.907104	422.101257	171.784271	929.346436	477.952362	-29.670620	491.201660	543.029846	178.831207	485.240662	551.471130	-14.453468	85.158195	601.523254	161.401367	97.313339	382.707031	-88.876366	1401.967896	441.677979	206.829407	1419.435181	337.864777	72.849197	1385.569214	309.853149	62.398579	1651.506348	427.414368	-173.273209	1123.518799	522.473694	287.770844	1161.339111	288.341949	-155.081787	900.600952	413.000458	312.985413	901.997681	390.621277	84.181511	1027.479126	-638.351746	178.307816	854.658203	-611.250732	-20.647236
381.642212	-5.530949	926.921387	422.016571	172.139893	929.335938	477.915375	-29.454039	491.230438	542.928833	179.051025	485.281403	551.461121	-14.407339	85.179146	601.487488	161.437851	97.324455	382.811035	-88.480934	1402.048462	441.934937	207.227493	1419.397095	338.064575	73.244446	1385.585938	310.176208	62.908142	1651.599854	427.609009	-172.996964	1123.672485	522.568542	288.067963	1161.258545	289.086578	-155.025040	900.303162	413.041809	313.338684	901.905090	390.575623	84.511536	1027.486084	-638.525085	178.392746	854.686829	-611.331299	-20.580923
381.523865	-5.258785	926.926636	421.938354	172.447800	929.297363	477.836121	-29.240728	491.273956	542.797058	179.217422	485.263550	551.414795	-14.360432	85.202843	601.431641	161.416229	97.310402	382.879700	-88.081406	1402.126831	442.174927	207.609116	1419.317993	338.246918	73.693665	1385.645996	310.518311	63.419674	1651.689087	427.735840	-172.658691	1123.784668	522.705505	288.393799	1161.113892	289.873535	-155.765335	899.941589	413.046661	313.679718	901.836426	390.533600	84.815491	1027.475586	-638.723877	178.363342	854.734863	-611.400452	-20.540066
381.387634	-4.968379	926.926819	421.865082	172.657471	929.263367	477.822083	-29.064899	491.316223	542.708801	179.414734	485.249695	551.393433	-14.308125	85.214020	601.373657	161.379044	97.333443	382.936890	-87.680397	1402.181763	442.418304	207.988434	1419.245605	338.436981	74.122147	1385.654419	310.925751	63.979443	1651.731689	427.888214	-172.419601	1123.895508	522.848267	288.717010	1161.010254	290.637512	-156.112808	899.618103	413.073914	313.997070	901.766968	390.482697	85.076851	1027.464600	-638.927429	178.414398	854.787720	-611.479248	-20.453339
381.270142	-4.585519	926.923706	421.842773	173.102692	929.323547	477.775330	-28.837458	491.345093	542.623047	179.574127	485.265381	551.367859	-14.269289	85.232590	601.390015	161.417694	97.340576	382.995148	-87.256935	1402.230347	442.677765	208.370605	1419.182251	338.624176	74.553841	1385.664063	311.256439	64.505074	1651.818115	428.096191	-172.199951	1124.000366	522.984070	288.986176	1160.875977	291.540405	-156.510361	899.233643	413.085876	314.304840	901.700989	390.486725	85.444008	1027.501953	-639.113953	178.468552	854.834229	-611.563354	-20.400297
381.209106	-4.329980	926.943787	421.788330	173.266830	929.227417	477.754547	-28.677437	491.361053	542.492188	179.706543	485.219208	551.377808	-14.213961	85.270607	601.379944	161.418533	97.403633	383.048004	-86.813942	1402.286499	442.939667	208.759491	1419.134277	338.761963	75.006020	1385.673218	311.598541	65.035065	1651.896973	428.295807	-172.042252	1124.125610	523.155640	289.252533	1160.733032	292.423096	-156.867249	898.917664	413.094971	314.643616	901.629700	390.452606	85.714500	1027.465820	-639.286316	178.552567	854.900085	-611.650330	-20.345139
381.124939	-4.057452	926.956726	421.771362	173.539368	929.198242	477.721588	-28.498966	491.425568	542.436279	179.931778	485.217102	551.334839	-14.173274	85.300278	601.368652	161.450760	97.418686	383.122101	-86.417297	1402.333618	443.199982	209.147598	1419.059937	338.904022	75.394768	1385.694946	311.965881	65.612976	1651.952881	428.502808	-171.961487	1124.368042	523.350952	289.550201	1160.595093	293.309082	-157.234329	898.579895	413.097931	314.962128	901.576294	390.452240	86.003197	1027.463135	-639.427368	178.640335	854.945984	-611.671936	-20.308260
381.090393	-3.732705	926.969666	421.798981	173.826019	929.181213	477.640656	-28.285452	491.445557	542.352844	180.082611	485.183655	551.315918	-14.169490	85.378807	601.318237	161.451584	97.428886	383.176605	-85.981682	1402.377563	443.498108	209.561844	1419.008667	339.017212	75.750847	1385.695435	312.310699	66.182625	1652.024902	428.745605	-171.904144	1124.635010	523.532654	289.807129	1160.486938	294.262634	-157.363663	898.325989	413.100708	315.292725	901.535706	390.475433	86.323654	1027.463745	-639.536133	178.714874	854.991333	-611.728577	-20.255648
381.042389	-3.414186	926.994080	421.814636	174.034409	929.146729	477.551544	-28.095589	491.445801	542.241577	180.197220	485.158722	551.326477	-14.139099	85.409317	601.278198	161.452209	97.446251	383.257385	-85.567009	1402.448242	443.772003	209.939117	1418.921509	339.134766	76.123947	1385.720215	312.579834	66.696213	1652.145508	428.908356	-171.804840	1124.828491	523.729736	290.059052	1160.367676	295.136902	-157.962585	897.934265	413.111450	315.609436	901.497498	390.479523	86.620148	1027.460571	-639.667603	178.753326	855.010681	-611.822021	-20.194645
380.963989	-3.109671	927.022217	421.838165	174.292496	929.140930	477.489044	-27.963186	491.477264	542.151123	180.319061	485.151184	551.330200	-14.131737	85.432579	601.256287	161.467682	97.478745	383.359741	-85.188225	1402.513428	444.032684	210.293472	1418.872925	339.285400	76.469582	1385.732788	312.971191	67.304131	1652.176758	429.100159	-171.723618	1125.006836	523.938232	290.312744	1160.259766	296.095978	-158.364609	897.609558	413.140289	315.931427	901.465942	390.490723	86.918152	1027.475708	-639.777954	178.772751	855.003174	-611.902039	-20.164173
380.886627	-2.792066	927.060059	421.858368	174.604385	929.133301	477.489410	-27.920366	491.510071	542.113770	180.487335	485.148895	551.390686	-14.151404	85.474930	601.214844	161.448837	97.499870	383.493439	-84.769211	1402.584229	444.339172	210.667618	1418.846558	339.450378	76.861076	1385.773560	313.292755	67.840355	1652.241577	429.303802	-171.679626	1125.174316	523.945862	290.090729	1160.001831	297.022736	-158.732986	897.298340	413.184021	316.227203	901.428955	390.496735	87.256363	1027.494385	-639.881714	178.799332	855.027710	-611.971069	-20.140575
380.810333	-2.466349	927.068481	421.892853	174.938507	929.137146	477.746918	-28.121582	491.605225	542.072388	180.643204	485.142120	551.640747	-14.243075	85.556442	601.234131	161.499313	97.527107	383.565887	-84.373520	1402.671143	444.640900	211.039810	1418.838379	339.658691	77.256241	1385.823364	313.618134	68.411728	1652.312622	429.529053	-171.589493	1125.355835	524.332581	290.802826	1160.085205	297.975800	-159.112595	897.004028	413.223969	316.501495	901.457153	390.523895	87.584404	1027.505737	-639.989075	178.809540	855.024780	-612.096130	-20.078876
380.754578	-2.159109	927.113953	421.924622	175.172836	929.126282	477.670624	-27.991674	491.612122	542.003723	180.752075	485.120453	551.515198	-14.173253	85.579727	601.167786	161.457245	97.503868	383.679810	-83.976242	1402.761108	444.930267	211.376511	1418.814331	339.868896	77.673622	1385.870117	313.938446	68.957321	1652.364868	429.822815	-171.514145	1125.534058	524.540649	291.067261	1159.972290	299.032410	-159.309113	896.801880	413.273621	316.799774	901.463745	390.549316	87.883957	1027.526733	-640.088318	178.813293	855.029541	-612.164673	-20.071362
380.722748	-1.875179	927.126770	422.010651	175.440430	929.102478	477.565430	-27.839945	491.646912	542.046143	180.909653	485.119720	551.549683	-14.213916	85.628586	601.188660	161.497299	97.524178	383.740723	-83.589561	1402.831177	445.247620	211.689468	1418.808716	340.049500	78.094154	1385.938354	314.259918	69.501289	1652.419434	430.074432	-171.370209	1125.719116	524.607483	290.893066	1159.760132	299.951233	-159.942368	896.512329	413.324127	317.078186	901.424561	390.581482	88.186333	1027.521362	-640.259277	178.869507	855.121704	-612.242554	-20.052620
380.646851	-1.572386	927.165039	422.041473	175.741364	929.113953	477.466248	-27.705427	491.726501	542.027954	181.049164	485.047943	551.562012	-14.220256	85.724205	601.201782	161.526306	97.520294	383.821289	-83.189255	1402.898193	445.558807	212.055344	1418.802979	340.208832	78.475586	1385.974243	314.542480	70.008453	1652.522217	430.384949	-171.252350	1125.896484	524.973267	291.583557	1159.863770	300.952087	-160.372849	896.308777	413.388519	317.356598	901.458313	390.593964	88.501511	1027.549805	-640.358765	179.001450	855.158875	-612.332703	-20.011309
380.573975	-1.277120	927.213562	422.095245	176.042496	929.124573	477.390839	-27.550531	491.766510	542.057068	181.204865	485.051270	551.449585	-14.152498	85.723465	601.210144	161.540970	97.533531	383.894135	-82.811447	1402.987183	445.771332	212.423660	1418.769043	340.371765	78.884689	1386.022583	314.840271	70.532990	1652.619385	430.710663	-171.128510	1126.065430	525.187256	291.818939	1159.806152	301.911835	-160.777130	896.102051	413.484558	317.660156	901.457764	390.626892	88.818596	1027.583740	-640.451721	179.146591	855.207581	-612.407837	-19.993666
380.515839	-0.917192	927.242126	422.188385	176.368515	929.155823	477.309967	-27.422424	491.818604	542.020630	181.302643	485.039337	551.517151	-14.199026	85.833511	601.172424	161.501938	97.535446	383.964355	-82.402199	1403.043213	446.153442	212.765732	1418.781006	340.532410	79.265671	1386.053223	315.219116	71.117928	1652.632813	431.042114	-170.997284	1126.217651	525.257996	291.650574	1159.613403	302.916626	-161.236099	895.930359	413.565582	317.943298	901.447693	390.670197	89.163391	1027.616455	-640.464905	178.886490	855.032227	-612.509277	-20.042152
380.483337	-0.606189	927.299805	422.284119	176.629120	929.153809	477.272156	-27.297260	491.865784	542.037842	181.445267	485.052673	551.562073	-14.198193	85.899643	601.165710	161.521744	97.545380	384.024872	-81.992271	1403.085693	446.436310	213.088135	1418.759521	340.707031	79.665726	1386.112793	315.539001	71.645332	1652.691040	431.410706	-170.854279	1126.377930	525.666931	292.366089	1159.714844	303.847015	-161.668945	895.760681	413.687317	318.236420	901.477783	390.725586	89.485168	1027.646240	-640.603088	178.897888	855.050964	-612.610596	-20.042202
380.443573	-0.310203	927.336487	422.390472	176.884781	929.147034	477.199158	-27.135950	491.903656	542.059387	181.561584	485.047699	551.529785	-14.183812	85.938049	601.143738	161.504166	97.546890	384.055542	-81.632843	1403.150146	446.679626	213.430374	1418.726929	340.870392	80.083527	1386.150513	315.816833	72.127357	1652.807617	431.808472	-170.709244	1126.551514	525.721741	292.176178	1159.503174	304.847748	-162.091431	895.583740	413.816284	318.520264	901.443115	390.785980	89.788109	1027.663696	-640.724792	178.945099	855.057983	-612.695679	-20.005287
380.424133	-0.014059	927.365845	422.515167	177.141556	929.145996	477.126343	-27.001236	491.910706	542.039734	181.663315	485.036713	551.489563	-14.176150	85.978470	601.138367	161.530487	97.571808	384.105499	-81.268066	1403.223145	446.924286	213.804413	1418.724854	341.053650	80.495201	1386.179565	316.171051	72.669991	1652.851563	432.159973	-170.570343	1126.712891	525.958313	292.443787	1159.435303	305.779999	-162.530823	895.449097	413.947845	318.780762	901.426697	390.853302	90.087044	1027.679077	-640.825317	178.986069	855.054993	-612.782288	-19.991793
380.450043	0.289308	927.387939	422.653198	177.423874	929.159607	477.228943	-27.003122	491.992310	542.069885	181.768311	485.039063	551.582092	-14.202040	86.014755	601.121033	161.528976	97.582596	384.164642	-80.864670	1403.263672	447.200348	214.152527	1418.701538	341.237091	80.913521	1386.219238	316.497498	73.187698	1652.920654	432.531891	-170.475250	1126.865845	526.423828	293.221069	1159.547607	306.713562	-162.901932	895.314270	414.126495	319.003387	901.425232	390.939697	90.390526	1027.697266	-640.945740	179.024719	855.081909	-612.869080	-19.957478
380.451233	0.572764	927.412415	422.812897	177.739853	929.197754	477.361572	-26.995785	492.035797	542.107849	181.937759	485.070679	551.645081	-14.198537	86.060547	601.085144	161.504486	97.584915	384.246033	-80.459969	1403.355347	447.458008	214.505951	1418.695068	341.412170	81.328133	1386.258667	316.732819	73.669968	1653.059814	432.985870	-170.391083	1127.088745	526.504639	293.013916	1159.326538	307.632507	-163.244858	895.167847	414.280731	319.251129	901.372559	391.030396	90.689301	1027.729736	-641.071472	179.073654	855.086487	-612.965759	-19.899237
380.473663	0.867336	927.420837	422.972961	178.016663	929.203491	477.381104	-26.909857	492.070190	542.155090	182.049759	485.105927	551.716187	-14.224212	86.079681	601.110046	161.587540	97.605095	384.340851	-80.070892	1403.424072	447.687164	214.887314	1418.654175	341.593475	81.733871	1386.302612	317.026825	74.164787	1653.142334	433.444702	-170.302017	1127.295654	526.948059	293.713593	1159.440552	308.532745	-163.627426	895.052307	414.503326	319.506104	901.354126	391.126465	90.983772	1027.737183	-641.508606	178.585846	855.044189	-613.097900	-20.032743
380.470093	1.118892	927.448547	423.096924	178.200134	929.213379	477.420013	-26.804462	492.095154	542.200256	182.138855	485.132263	551.716125	-14.194810	86.091888	601.117188	161.612091	97.603516	384.454926	-79.684792	1403.514282	447.981445	215.270111	1418.614746	341.772522	82.121178	1386.333252	317.416443	74.744156	1653.170410	433.924561	-170.226593	1127.503174	527.035278	293.510529	1159.209717	309.556335	-163.931702	894.999084	414.703766	319.780823	901.286560	391.192657	91.218018	1027.756348	-640.893311	179.614853	855.193054	-612.958984	-19.707659
380.479279	1.398263	927.495605	423.206848	178.426910	929.231018	477.374390	-26.601482	492.080170	542.268494	182.246460	485.170685	551.707581	-14.189118	86.113251	601.124084	161.606842	97.612518	384.558594	-79.325943	1403.580444	448.206787	215.639801	1418.575195	341.935577	82.502419	1386.405640	317.726929	75.270706	1653.257446	434.397278	-170.136444	1127.750244	527.296082	293.742126	1159.168335	310.425385	-164.234833	894.925354	414.936890	320.011322	901.240112	391.270752	91.489647	1027.790405	-641.142578	179.469742	855.231201	-613.024292	-19.728079
380.473083	1.644082	927.548828	423.361877	178.655457	929.272644	477.300140	-26.403511	492.106049	542.360107	182.331421	485.168457	551.659790	-14.158018	86.124077	601.078186	161.613632	97.622795	384.686707	-78.950378	1403.721313	448.447021	215.991516	1418.571655	342.105194	82.897102	1386.494385	318.013702	75.781097	1653.347046	434.848816	-169.978622	1128.013794	527.718384	294.465149	1159.248657	311.359924	-164.537231	894.936096	415.181763	320.253845	901.231323	391.348083	91.742424	1027.837891	-640.975586	179.864960	855.316040	-613.000427	-19.602343
380.501343	1.891416	927.598755	423.530762	178.913193	929.302979	477.234650	-26.231440	492.113220	542.467285	182.467056	485.227112	551.653259	-14.137404	86.166779	601.105774	161.670532	97.659599	384.807648	-78.575256	1403.847168	448.687622	216.340179	1418.560181	342.315826	83.305695	1386.567993	318.295868	76.302727	1653.449341	435.259766	-169.809235	1128.278320	528.011108	294.715576	1159.190552	312.191376	-164.783279	894.935974	415.438141	320.493042	901.182983	391.453369	92.012634	1027.878418	-640.770325	180.272842	855.384155	-612.962341	-19.475494
380.532318	2.163440	927.652771	423.702759	179.158340	929.342651	477.142059	-26.027304	492.112183	542.604004	182.588455	485.251373	551.585205	-14.101591	86.195152	601.178040	161.751541	97.676582	384.931335	-78.189674	1403.962646	448.940826	216.695557	1418.540405	342.519501	83.697304	1386.633911	318.579926	76.821091	1653.535278	435.669128	-169.630508	1128.534668	528.302612	294.988098	1159.169922	313.038361	-165.091202	894.923096	415.717896	320.752014	901.129517	391.578033	92.282227	1027.927490	-640.703308	180.442566	855.433777	-612.979675	-19.373423
380.619080	2.400950	927.694153	423.879608	179.404144	929.374146	477.118256	-25.874537	492.145325	542.713013	182.693604	485.248108	551.549561	-14.081463	86.210968	601.175049	161.808960	97.692474	385.046173	-77.838203	1404.087524	449.199768	217.055283	1418.536499	342.748627	84.074707	1386.691284	318.806122	77.289421	1653.677002	436.082611	-169.404770	1128.774658	528.366821	294.721039	1158.969849	313.905670	-165.365906	894.916016	416.002686	321.017853	901.050293	391.705017	92.535950	1027.963257	-641.014832	180.131012	855.427917	-613.074707	-19.462154
380.693298	2.589772	927.750244	424.087250	179.549332	929.401428	477.101654	-25.684177	492.140839	542.807190	182.782959	485.258942	551.507385	-14.035272	86.229553	601.172302	161.832336	97.697540	385.181122	-77.478249	1404.229492	449.442993	217.419052	1418.492798	342.955200	84.458687	1386.761475	319.104187	77.768166	1653.741089	436.505981	-169.197861	1129.020142	528.624268	294.950378	1158.904175	314.692291	-165.617691	894.916504	416.317932	321.272583	900.983521	391.840912	92.728706	1028.004028	-641.599060	179.481018	855.322205	-613.259827	-19.683002
380.787933	2.829112	927.799438	424.254944	179.732040	929.419861	477.141388	-25.559946	492.126953	542.842407	182.827652	485.275970	551.476624	-14.012946	86.216965	601.192078	161.839584	97.700249	385.337982	-77.113213	1404.364502	449.709045	217.745255	1418.466553	343.189178	84.831017	1386.809937	319.455231	78.380028	1653.766846	436.874512	-169.001099	1129.253662	528.900391	295.177368	1158.844604	315.444794	-165.887268	894.929138	416.647858	321.520599	900.931274	391.977173	92.960640	1028.037964	-641.718872	179.499207	855.337158	-613.299500	-19.691078
380.894196	3.013068	927.832397	424.475616	179.892105	929.446167	477.337341	-25.523117	492.193695	542.879700	182.863022	485.314850	551.544128	-14.018269	86.244202	601.153564	161.859924	97.741638	385.526184	-76.718277	1404.524048	449.993927	218.153473	1418.443604	343.410919	85.214851	1386.864868	319.763489	78.943542	1653.847778	437.289948	-168.791000	1129.466064	529.190796	295.397278	1158.803467	316.237274	-166.157455	894.934875	416.973419	321.747253	900.867004	392.116516	93.149452	1028.064819	-641.790405	179.559082	855.347107	-613.303467	-19.683344
380.969299	3.161351	927.886414	424.676392	179.996155	929.450745	477.635712	-25.544458	492.286255	542.914001	182.903503	485.312714	551.787537	-14.126245	86.374527	601.096436	161.799545	97.756157	385.715790	-76.335037	1404.655518	450.306000	218.489075	1418.421997	343.624054	85.589386	1386.947388	319.992371	79.416313	1653.982056	437.678497	-168.611374	1129.741455	529.497437	295.608368	1158.757813	317.015656	-166.379440	894.943176	417.296417	321.957458	900.782166	392.242279	93.314323	1028.092163	-641.874512	179.650345	855.367188	-613.338135	-19.690151
381.066833	3.358918	927.935608	424.877350	180.179626	929.505859	477.830688	-25.430588	492.369415	543.007874	182.977295	485.353394	551.831238	-14.094871	86.387970	601.123413	161.859726	97.789230	385.911682	-75.968658	1404.795044	450.565491	218.849060	1418.410767	343.862274	85.989311	1387.023560	320.372009	80.043037	1654.009277	438.023743	-168.449493	1129.992310	529.980713	296.265350	1158.848999	317.763763	-166.606781	894.943481	417.687317	322.184814	900.710144	392.383514	93.509842	1028.143311	-641.955383	179.685379	855.380554	-613.376160	-19.664978
381.140015	3.492625	927.990051	425.107880	180.393250	929.564819	478.064880	-25.294758	492.459320	543.128906	183.045868	485.417206	551.838745	-14.067563	86.369278	601.117676	161.866013	97.791611	386.086334	-75.558189	1404.942505	450.836578	219.249496	1418.391602	344.311127	86.212173	1387.081055	320.704865	80.578629	1654.084351	438.359070	-168.261749	1130.222534	530.249573	296.502167	1158.789185	318.483215	-166.836044	894.994690	418.017822	322.426666	900.645325	392.529999	93.690941	1028.199341	-642.162170	179.837952	855.398987	-613.749634	-19.576632
381.183258	3.668531	928.043396	425.325226	180.578552	929.619751	478.279053	-25.133831	492.554169	543.247375	183.123093	485.476288	551.838806	-14.022702	86.343643	601.103027	161.895706	97.821564	386.337646	-75.200668	1405.090942	451.181000	219.603073	1418.348022	344.417023	86.778717	1387.203247	320.935455	81.133224	1654.211060	438.708160	-168.131714	1130.481079	530.356201	296.257019	1158.552490	319.263275	-166.869095	895.040649	418.424133	322.654785	900.506348	392.673187	93.877800	1028.254761	-642.268005	179.893433	855.413208	-613.823059	-19.695885
381.272797	3.806671	928.086731	425.548004	180.701797	929.656311	478.544189	-25.023561	492.615692	543.442871	183.186935	485.545654	551.717224	-13.882292	86.253502	601.145447	161.949081	97.852211	386.569031	-74.815689	1405.237305	451.491150	219.992981	1418.322754	344.679901	87.169640	1387.281372	321.271576	81.712936	1654.301025	439.020844	-167.888321	1130.746094	530.698914	296.538727	1158.465942	319.966248	-167.265762	895.007813	418.830475	322.881317	900.359985	392.827026	94.020973	1028.294189	-642.283264	179.834625	855.412415	-613.611938	-19.873913
381.370972	3.976910	928.138855	425.768341	180.773041	929.679443	478.831146	-24.931698	492.684570	543.583801	183.204849	485.610291	551.851440	-13.944759	86.267860	601.144897	161.939011	97.842491	386.767914	-74.445427	1405.397217	451.808685	220.356827	1418.271118	344.940308	87.549721	1387.366821	321.683594	82.374283	1654.312988	439.329865	-167.678238	1130.999390	531.022156	296.772430	1158.366455	320.664673	-167.496582	895.002808	419.192017	323.061310	900.270874	392.977173	94.168625	1028.330322	-642.225220	179.731323	855.417664	-613.351013	-19.993832
381.497559	4.143951	928.181885	426.002350	180.891098	929.713318	479.122955	-24.851856	492.714325	543.825500	183.267105	485.664490	551.938049	-13.945518	86.227295	601.169800	161.987518	97.870255	386.992157	-74.011322	1405.543091	452.142853	220.759125	1418.202637	345.233582	87.969368	1387.421631	321.982330	82.928223	1654.423950	439.630524	-167.430389	1131.213989	531.358887	297.018036	1158.267090	321.362946	-167.704544	895.048401	419.572021	323.266266	900.160645	393.147156	94.325882	1028.367432	-642.278381	179.678116	855.410461	-613.448730	-19.849932
381.624329	4.287764	928.207886	426.255127	180.952377	929.743042	479.411285	-24.801712	492.750977	543.981018	183.259125	485.689056	551.941284	-13.889548	86.155411	601.062683	161.719589	97.787308	387.215576	-73.597290	1405.721924	452.473389	221.156815	1418.146973	345.523041	88.387085	1387.475098	322.444336	83.620026	1654.427246	439.909210	-167.210266	1131.449951	531.791992	297.346771	1158.171997	322.086273	-167.874527	895.104553	419.964447	323.472992	900.002014	393.332581	94.435837	1028.394775	-642.375610	179.763779	855.424683	-613.738708	-19.653595
381.812225	4.267411	928.227234	426.739899	180.504242	929.654419	479.767120	-24.770700	492.779755	544.108948	183.224838	485.651886	551.966187	-13.790060	86.022949	601.075745	161.716766	97.775360	387.430725	-73.177795	1405.859009	452.819946	221.532730	1418.039185	345.860687	88.808411	1387.519897	322.830353	84.266022	1654.479370	440.205872	-166.959442	1131.746460	532.052734	297.485046	1158.013306	322.760742	-168.069107	895.135681	420.374451	323.681763	899.819641	393.624359	94.296158	1028.353516	-642.376892	179.752853	855.429199	-613.768677	-19.670301
382.078278	4.058298	928.247925	427.336334	179.750854	929.352783	480.152069	-24.768435	492.802582	544.242615	183.197495	485.557373	552.072937	-13.773010	85.931786	601.070618	161.709808	97.752968	387.623810	-72.740456	1406.012207	453.192200	221.955963	1417.882202	346.174042	89.287430	1387.541382	323.184235	84.868202	1654.565796	440.495117	-166.718765	1132.010010	532.631165	298.196625	1157.997559	323.449005	-168.231354	895.189697	420.747986	323.892761	899.668762	393.957794	94.048576	1028.197754	-642.412659	179.744949	855.443115	-613.815247	-19.692661
382.083618	4.417976	928.226074	427.311615	180.532867	929.590820	480.370789	-24.535252	492.720154	544.467957	183.246155	485.659119	552.027527	-13.710390	85.801468	601.161255	161.758087	97.743202	387.838287	-72.282585	1406.158936	453.605408	222.354370	1417.730347	346.469238	89.747955	1387.532715	323.699005	85.617531	1654.542725	440.735474	-166.488083	1132.271973	533.038452	298.417877	1157.764648	324.140137	-168.374832	895.201904	421.127289	324.068176	899.454529	394.023285	94.446350	1028.317627	-642.445068	179.708328	855.457520	-613.860596	-19.733877
382.215240	4.529201	928.178772	427.566498	180.620667	929.572449	480.697632	-24.437798	492.669312	544.583557	183.231598	485.633820	552.275818	-13.784481	85.733681	601.141663	161.736618	97.677200	388.003387	-71.771622	1406.304321	453.902740	222.825394	1417.582275	346.947205	90.008499	1387.510620	324.093811	86.264374	1654.627930	440.957123	-166.257584	1132.500610	533.419495	298.658539	1157.558716	324.861237	-168.565918	895.214966	421.506653	324.265533	899.246582	394.198914	94.541809	1028.282959	-642.438660	179.710846	855.478333	-613.886536	-19.756681
382.228790	4.737935	928.131348	427.575104	181.133194	929.602478	481.000183	-24.296917	492.619446	544.734619	183.291626	485.640381	552.261353	-13.685400	85.547905	601.185791	161.768280	97.612404	388.220764	-71.353020	1406.442871	454.322968	223.244171	1417.387085	347.074921	90.659431	1387.492554	324.569275	87.003769	1654.636597	441.196777	-165.995529	1132.765381	533.740295	298.541412	1157.212524	325.488739	-168.741470	895.241333	421.855438	324.466370	899.008301	394.237061	94.848129	1028.278198	-642.423035	179.687302	855.478760	-613.834778	-19.790382
382.433167	4.626563	928.072937	428.084106	180.631622	929.407166	481.490936	-24.290373	492.673248	544.831299	183.279022	485.515564	552.376709	-13.665939	85.406403	601.178955	161.716141	97.541550	388.427582	-70.871590	1406.575928	454.743164	223.671783	1417.168213	347.415405	91.181358	1387.434570	325.128601	87.814842	1654.570557	441.404327	-165.797791	1133.018188	534.154419	298.770477	1156.928345	326.124878	-168.903366	895.263977	422.275909	324.644165	898.718323	394.536530	94.656578	1028.142822	-642.323425	179.589844	855.497437	-613.562805	-19.874767
382.482605	4.819920	927.985779	428.190460	181.178909	929.401428	481.898315	-24.155590	492.617401	545.004639	183.259659	485.458710	552.394226	-13.575802	85.232552	601.220947	161.726974	97.439980	388.620239	-70.373734	1406.690430	455.170044	224.132675	1416.916504	347.738129	91.681114	1387.360474	325.638824	88.588554	1654.564941	441.618591	-165.580765	1133.265503	534.756409	299.508301	1156.742432	326.864594	-169.147552	895.257019	422.660339	324.797211	898.412842	394.632080	94.975822	1028.099365	-642.183777	179.490158	855.539917	-613.298706	-19.932533
382.591064	4.875893	927.915710	428.491058	181.240845	929.279480	482.411865	-24.130127	492.628754	545.189819	183.256012	485.352234	552.523560	-13.568188	85.052368	601.216675	161.637497	97.265388	388.817230	-69.907051	1406.798462	455.653595	224.575363	1416.687988	348.063477	92.209984	1387.300537	326.063019	89.331757	1654.603271	441.821960	-165.374420	1133.491089	535.080994	299.660187	1156.340088	327.530548	-169.326477	895.249451	423.034088	324.954620	898.077148	394.841888	95.074211	1028.003174	-642.128845	179.414520	855.549316	-613.246521	-19.904972
382.693207	4.917493	927.852417	428.799683	181.231979	929.143005	482.934631	-24.052326	492.592865	545.372314	183.145554	485.197693	552.571289	-13.522471	84.870789	601.354065	161.810242	97.179604	388.994934	-69.397987	1406.893555	456.119476	225.033539	1416.386475	348.421661	92.721519	1387.231201	326.595734	90.189011	1654.560791	442.002533	-165.145172	1133.725586	535.579285	299.927826	1155.959717	328.195099	-169.521713	895.234680	423.451324	325.121887	897.712830	395.036560	95.147781	1027.901001	-642.140259	179.595825	855.619446	-613.721313	-19.919207
382.850342	4.987403	927.744690	429.144379	181.196487	928.962585	483.517517	-24.004477	492.592468	545.592957	183.030151	485.038391	552.677612	-13.488592	84.710655	601.381104	161.758942	96.976662	389.198364	-68.888306	1407.017700	456.619720	225.486221	1416.074341	348.794495	93.257156	1387.131836	327.127808	91.053612	1654.512817	442.204010	-164.938202	1133.965454	535.859314	299.681763	1155.433350	328.900787	-169.698761	895.238281	423.846649	325.268005	897.335815	395.272064	95.222717	1027.753906	-641.705078	179.783554	855.643616	-613.630005	-19.860216
382.953278	5.084732	927.633606	429.413910	181.187881	928.782043	484.102234	-23.909925	492.610046	545.866821	182.924286	484.896362	552.728638	-13.430909	84.487411	601.452271	161.664200	96.761940	389.382690	-68.365845	1407.105347	457.102936	225.930389	1415.771729	349.184875	93.832230	1387.012695	327.669434	91.974586	1654.445679	442.366882	-164.705307	1134.216797	536.242554	299.877747	1155.006836	329.566711	-169.877914	895.200928	424.130676	325.411377	897.021545	395.462982	95.316437	1027.607544	-641.597107	179.831161	855.675110	-613.595886	-19.874380
383.035706	5.165497	927.529114	429.710876	181.176956	928.601196	484.693329	-23.834827	492.625763	546.063782	182.768936	484.733612	552.836243	-13.419614	84.256401	601.452026	161.507477	96.503944	389.575439	-67.832024	1407.205322	457.664703	226.389969	1415.427368	349.565063	94.421059	1386.894897	328.226563	92.905418	1654.361938	442.513214	-164.532867	1134.426392	536.815063	300.174225	1154.617310	330.225677	-170.059647	895.187439	424.603180	325.557465	896.537598	395.664154	95.405655	1027.464966	-641.538330	179.804001	855.692383	-613.558411	-19.922363
383.157318	5.230565	927.400085	430.052734	181.189163	928.394043	485.335419	-23.812046	492.629852	546.281189	182.572098	484.572083	552.816711	-13.297907	83.934258	601.527344	161.376587	96.288696	389.790375	-67.296783	1407.286255	458.178680	226.873505	1415.115234	349.918579	94.985580	1386.770874	328.775635	93.842316	1654.273071	442.684387	-164.381836	1134.670410	537.206970	300.316895	1154.156860	330.957306	-170.269363	895.156128	425.023712	325.712128	896.112671	395.898987	95.501671	1027.295898	-641.414063	179.776581	855.720154	-613.498962	-19.966789
383.273407	5.266286	927.291321	430.398590	181.171494	928.164978	485.961060	-23.795254	492.629028	546.492432	182.326218	484.384430	552.991821	-13.343973	83.717224	601.546570	161.182068	96.043907	389.944977	-66.735382	1407.353027	458.693787	227.312286	1414.747314	350.321289	95.538071	1386.608887	329.342590	94.812271	1654.164185	442.823303	-164.187683	1134.874390	537.648315	300.479523	1153.659912	331.621460	-170.454681	895.084045	425.442169	325.834412	895.701599	396.134888	95.592056	1027.125610	-641.001953	179.474564	855.751465	-613.409790	-19.918009
383.464508	5.167294	927.176880	430.920685	180.537796	927.818115	486.593933	-23.863186	492.644409	546.682983	182.061768	484.147034	553.168030	-13.366837	83.501686	601.525146	160.966431	95.781319	390.100830	-66.201157	1407.404541	459.271271	227.804962	1414.345947	350.705048	96.126923	1386.441528	329.904846	95.824699	1654.076416	442.945831	-163.995041	1135.082275	538.149536	300.722290	1153.243408	332.267151	-170.673004	895.054626	425.855316	325.913116	895.272766	396.460938	95.393188	1026.887573	-640.528137	179.151459	855.803284	-613.274597	-19.905451
383.490417	5.427300	927.044067	431.013397	181.126846	927.744080	487.049866	-23.739765	492.625946	546.939331	181.930939	484.084900	553.253113	-13.383180	83.298813	601.621521	160.865784	95.566963	390.277618	-65.612762	1407.476685	459.820099	228.254181	1414.052368	351.068787	96.715118	1386.315430	330.489990	96.860893	1653.970947	443.085297	-163.867599	1135.294556	538.633545	300.853912	1152.760132	332.975159	-170.839050	895.014038	426.256195	326.029358	894.801208	396.572845	95.769531	1026.791016	-641.020081	179.333908	855.510132	-613.332947	-20.184887
383.575104	5.444619	926.951172	431.381561	181.084885	927.534241	487.537262	-23.668890	492.689362	547.191345	181.820877	483.948669	553.525208	-13.524700	83.154152	601.809692	160.961151	95.443062	390.440826	-65.082268	1407.563110	460.439331	228.764954	1413.702026	351.485962	97.289345	1386.167480	331.043396	97.910545	1653.903320	443.197327	-163.702164	1135.505493	539.125549	301.026276	1152.269653	333.659027	-171.026352	894.970276	426.722229	326.167145	894.364746	396.816467	95.836754	1026.639404	-642.020386	177.964691	855.485474	-613.109680	-20.573769
383.708282	5.493451	926.862244	431.730530	180.987061	927.316711	487.999115	-23.673084	492.696564	547.433899	181.784653	483.807831	553.640137	-13.575688	82.998741	601.850159	160.880020	95.259995	390.573822	-64.497528	1407.638672	460.996796	229.214676	1413.324585	351.894470	97.882072	1386.059448	331.619659	99.002434	1653.811646	443.275269	-163.617401	1135.765259	539.620911	301.235596	1151.795532	334.349731	-171.229050	894.971985	427.198761	326.237366	893.940735	397.065399	95.898239	1026.484741	-641.351196	177.992477	855.602173	-612.417419	-20.351671
383.976105	5.228912	926.815430	432.406952	180.108810	926.875122	488.503479	-23.768064	492.773193	547.549438	181.671112	483.534576	553.836243	-13.622500	82.891777	601.684692	160.685120	95.044807	390.718506	-63.966114	1407.758423	461.592316	229.697159	1413.039307	352.298615	98.474655	1385.920776	332.147705	100.072929	1653.772095	443.367004	-163.526459	1136.041748	540.122437	301.365784	1151.361572	335.039429	-171.396713	894.948303	427.653595	326.291016	893.517578	397.475891	95.602486	1026.226196	-640.693237	177.593246	855.661804	-611.660034	-20.166893
384.105957	5.310807	926.754395	432.732239	180.111847	926.749756	488.894806	-23.748615	492.751587	547.728455	181.635620	483.423584	553.932922	-13.697256	82.782974	601.721619	160.640717	94.943077	390.899414	-63.385864	1407.881104	462.211700	230.166367	1412.724365	352.691925	99.058144	1385.848633	332.753754	101.235573	1653.687500	443.442444	-163.424469	1136.337646	540.639282	301.468628	1150.950684	335.769897	-171.584427	894.906433	428.105927	326.376221	893.087830	397.720215	95.690186	1026.133423	-640.134033	176.915863	855.724670	-611.324463	-20.174168
384.159058	5.698981	926.685913	432.722534	180.875809	926.878723	489.190063	-23.642609	492.720306	547.913635	181.653290	483.444122	553.943970	-13.698051	82.657852	601.807495	160.685410	94.859077	391.047638	-62.874413	1408.031250	462.847809	230.616623	1412.441162	353.091064	99.653893	1385.769043	333.287781	102.348831	1653.654785	443.502777	-163.267593	1136.615967	541.178589	301.632019	1150.514526	336.479340	-171.785110	894.941589	428.641998	326.463135	892.653381	397.843933	96.115730	1026.179077	-639.795166	176.352982	855.766663	-611.694641	-20.322756
384.361389	5.635461	926.688293	433.255646	180.412750	926.704285	489.597046	-23.703125	492.801208	548.013489	181.559494	483.285583	554.026611	-13.736101	82.602188	601.839233	160.703735	94.761337	391.200958	-62.305553	1408.182983	463.500916	231.047943	1412.176758	353.514923	100.219910	1385.750366	333.873077	103.501122	1653.616455	443.566467	-163.155121	1136.938232	541.712646	301.732788	1150.075928	337.252472	-172.029877	894.964661	429.162109	326.508667	892.275452	398.204071	95.981613	1026.088379	-639.280884	175.688293	855.795959	-611.518738	-20.319088
384.434937	5.792024	926.705322	433.428833	180.759384	926.734314	489.909698	-23.654919	492.836792	548.167847	181.567841	483.230743	554.007629	-13.715814	82.551132	601.956421	160.756393	94.696205	391.350189	-61.791626	1408.401978	464.135071	231.474396	1411.927368	353.922607	100.814316	1385.741943	334.402893	104.586624	1653.587280	443.648407	-163.010269	1137.302002	542.284912	301.756500	1149.728638	337.975281	-172.184372	895.016541	429.678894	326.556946	891.932556	398.385010	96.212547	1026.118652	-641.096069	179.305222	855.799866	-611.567200	-20.703518
384.653656	5.672588	926.740234	433.945068	180.210007	926.553162	490.299500	-23.675184	492.953613	548.279419	181.539658	483.062164	554.086731	-13.710402	82.542168	601.908508	160.684158	94.566681	391.506439	-61.259125	1408.652710	464.738525	231.906769	1411.713013	354.306671	101.353859	1385.781128	334.958618	105.797104	1653.610840	443.723022	-162.875092	1137.693970	542.854858	301.822418	1149.389282	338.701385	-172.330093	895.158508	430.232086	326.585449	891.632141	398.717896	96.036179	1026.037109	-642.057312	181.270844	855.837158	-611.584961	-20.915630
384.825226	5.691826	926.784485	434.316681	180.086716	926.498779	490.648895	-23.693197	493.090485	548.449402	181.526764	482.995850	554.130249	-13.709370	82.552238	601.886780	160.659760	94.476761	391.619995	-60.736675	1408.947998	465.417480	232.295044	1411.497192	354.733612	101.954514	1385.812378	335.515991	106.958847	1653.670044	443.784393	-162.723633	1138.160522	543.434509	301.800629	1149.070679	339.455505	-172.484436	895.266541	430.825500	326.611603	891.317810	398.990753	96.054657	1026.029907	-641.895508	181.306335	855.838379	-611.442993	-20.979425
384.952637	5.686396	926.866882	434.660889	180.038956	926.478943	490.949707	-23.651827	493.195465	548.610474	181.525970	482.931152	554.160461	-13.709249	82.574158	601.876099	160.676193	94.423950	391.744080	-60.176563	1409.226807	466.063568	232.721146	1411.333618	355.150238	102.528038	1385.870483	336.031891	108.014969	1653.694336	443.859802	-162.592163	1138.631714	544.055847	301.818604	1148.782837	340.235474	-172.620026	895.432251	431.393646	326.668274	891.029480	399.226349	96.100288	1026.058838	-641.405396	180.865112	855.823242	-611.318237	-20.975424
385.094330	5.744747	926.968750	434.978729	180.070587	926.487671	491.319794	-23.674568	493.313293	548.870239	181.583878	482.921478	554.220947	-13.728640	82.595184	601.929688	160.680832	94.353188	391.873291	-59.645500	1409.536133	466.706909	233.116043	1411.179932	355.553619	103.096451	1385.974609	336.613525	109.180191	1653.786377	443.951141	-162.416580	1139.097290	544.650818	301.877319	1148.499390	340.942566	-172.745010	895.638000	431.983215	326.658966	890.764282	399.480072	96.202751	1026.114868	-641.004211	180.466736	855.800171	-611.135498	-21.004335
385.203247	5.946587	927.032288	435.153625	180.527069	926.610901	491.627014	-23.576595	493.416382	549.106995	181.577911	482.994141	554.216492	-13.756982	82.596489	601.942444	160.668030	94.318359	391.998138	-59.108467	1409.854370	467.331421	233.509354	1411.014160	355.957153	103.651985	1386.052979	337.165497	110.261848	1653.837280	444.024078	-162.258575	1139.578857	545.320129	301.831818	1148.265869	341.691376	-172.886719	895.866272	432.598175	326.680054	890.505859	399.653229	96.488197	1026.213013	-640.706848	180.310974	855.815613	-610.961853	-21.007908
385.460785	5.888503	927.144653	435.655243	180.089890	926.480286	491.919281	-23.532185	493.546204	549.329468	181.539139	482.925476	554.248047	-13.769081	82.566071	601.958496	160.659348	94.272476	392.134064	-58.560509	1410.153564	467.981659	233.898682	1410.879272	356.372498	104.193604	1386.123169	337.735962	111.339684	1653.921875	444.105713	-162.093155	1140.059326	545.953918	301.835510	1148.025879	342.348419	-173.017349	896.075073	433.223022	326.636627	890.264954	400.000763	96.410210	1026.194702	-640.533325	180.296524	855.843567	-610.801514	-21.083649
385.519348	5.770772	927.270386	436.038300	179.747299	926.347107	492.233643	-23.570869	493.675720	549.522400	181.432419	482.892212	554.319641	-13.817889	82.596268	601.940918	160.557373	94.194763	392.258148	-58.038292	1410.446655	468.594452	234.306534	1410.756714	356.784882	104.731392	1386.228638	338.287476	112.367004	1653.995117	444.179291	-161.931641	1140.540527	546.647766	301.835571	1147.826660	343.005432	-173.163528	896.312378	433.907166	326.609711	890.066345	400.222412	96.351776	1026.185059	-640.322998	180.319550	855.859619	-610.601440	-21.162962
385.689056	5.920531	927.344177	436.322876	179.797241	926.338196	492.432617	-23.494925	493.714722	549.692688	181.339478	482.847229	554.351379	-13.848534	82.590530	601.948914	160.443970	94.139107	392.376312	-57.513710	1410.737305	469.208252	234.679428	1410.609497	357.186554	105.287918	1386.305176	338.844849	113.378456	1654.036743	444.273254	-161.784332	1140.998413	547.349304	301.839478	1147.596924	343.717255	-173.303375	896.545166	434.586700	326.585663	889.875183	400.452789	96.506958	1026.215820	-640.158752	180.310211	855.863403	-610.388184	-21.223845
385.864899	6.063687	927.404968	436.619629	179.938095	926.322388	492.606384	-23.439800	493.756134	549.888794	181.319824	482.831757	554.344910	-13.864668	82.596581	601.999084	160.446274	94.088882	392.509186	-56.986324	1410.992310	469.830414	235.069901	1410.461914	357.589539	105.845268	1386.358154	339.399628	114.375504	1654.115723	444.383301	-161.666534	1141.412964	547.983093	301.827911	1147.404907	344.345154	-173.416519	896.738953	435.234863	326.554108	889.688477	400.702484	96.696228	1026.238037	-639.991272	180.314987	855.888000	-610.388794	-21.237421
386.019775	6.200618	927.464539	436.887482	180.079575	926.325806	492.711731	-23.385981	493.832245	550.047058	181.266647	482.769867	554.351868	-13.877729	82.622902	602.023438	160.421356	94.035385	392.629028	-56.495972	1411.224731	470.384583	235.432968	1410.357910	357.887177	106.405060	1386.444580	339.925720	115.224205	1654.163330	444.469604	-161.511841	1141.834351	548.870361	302.166351	1147.309814	344.900391	-173.542572	896.955688	435.910858	326.501099	889.504822	400.937622	96.867310	1026.270874	-639.591003	180.090729	855.890625	-610.038025	-21.310244
386.156097	6.299610	927.524231	437.182922	180.195084	926.313232	492.818085	-23.323601	493.869202	550.180237	181.250000	482.730896	554.328613	-13.885044	82.638748	602.009949	160.373962	93.977997	392.747040	-55.998966	1411.433594	470.967285	235.819672	1410.227295	358.283081	106.933441	1386.466187	340.487732	116.133026	1654.232666	444.540070	-161.371643	1142.197998	549.412964	301.903076	1147.010010	345.487244	-173.673111	897.129395	436.633179	326.460907	889.303528	401.161774	97.022682	1026.293457	-639.246582	179.907516	855.895508	-609.889832	-21.338768
386.214844	6.563634	927.577759	437.276794	180.680511	926.430237	492.838196	-23.190319	493.865753	550.382996	181.310287	482.733521	554.253418	-13.853224	82.613472	602.029907	160.368881	93.905350	392.877869	-55.508488	1411.633545	471.495026	236.207382	1410.087036	358.676941	107.380157	1386.485840	341.104828	117.130806	1654.301147	444.608093	-161.276779	1142.512695	550.078979	301.906830	1146.790894	346.062012	-173.770859	897.237854	437.208710	326.482239	889.221802	401.292206	97.342712	1026.386475	-638.964294	179.815552	855.908081	-609.641541	-21.421179
386.385162	6.679951	927.620178	437.549774	180.779205	926.411194	492.980927	-23.170101	493.890869	550.527954	181.371582	482.720093	554.136597	-13.729234	82.512321	602.050842	160.341675	93.830177	393.023834	-55.025738	1411.762695	472.027771	236.584824	1409.961182	359.041351	107.889725	1386.502808	341.661865	117.976204	1654.351318	444.702057	-161.213043	1142.821777	550.798157	301.982727	1146.657227	346.607849	-173.867523	897.340271	438.089050	326.422760	888.899719	401.528259	97.487625	1026.398315	-638.756653	179.793396	855.897156	-609.426147	-21.530516
386.724701	7.085854	927.585510	437.736328	181.296692	926.490112	492.970032	-23.018782	493.810150	550.717041	181.465927	482.732422	554.250732	-13.832358	82.584595	602.132324	160.417572	93.787575	393.169922	-54.591381	1411.899414	472.574738	236.926682	1409.836060	359.416199	108.380180	1386.482422	342.230255	118.811417	1654.401611	444.803497	-161.104202	1143.079102	551.587097	302.087433	1146.519653	347.091675	-173.948929	897.436829	438.820404	326.395477	888.703552	401.801422	97.870010	1026.424438	-638.593994	179.865585	855.857117	-609.166870	-21.614243
386.979340	7.138538	927.614990	438.214874	180.999588	926.356628	493.037964	-22.947100	493.769104	550.870544	181.526505	482.623260	554.277588	-13.794887	82.523857	602.154968	160.412827	93.731255	393.327087	-54.121387	1411.977173	473.043610	237.292252	1409.698486	359.750854	108.853981	1386.450928	342.712708	119.478973	1654.408325	444.894562	-161.016342	1143.316772	552.171387	302.073730	1146.341309	347.555603	-174.007736	897.532471	439.608856	326.387299	888.474304	402.161072	97.863785	1026.367310	-636.426453	176.042374	855.749634	-608.756165	-21.404881
387.215942	7.340978	927.629150	438.539825	181.080109	926.321411	493.087097	-22.873396	493.725372	550.986572	181.571808	482.558685	554.296326	-13.800714	82.514153	602.188416	160.441757	93.662895	393.482666	-53.671051	1412.064209	473.537598	237.657578	1409.575073	360.081543	109.347015	1386.459839	343.309814	120.346817	1654.456665	444.980591	-160.921188	1143.500000	552.884827	302.212189	1146.224243	347.985596	-174.077240	897.613159	440.408295	326.393066	888.280701	402.447723	98.039749	1026.356079	-635.685120	173.256683	855.643616	-608.498413	-21.478552
387.391937	7.500706	927.645569	438.845459	181.202713	926.287903	493.122009	-22.807716	493.701416	551.091980	181.631653	482.529053	554.295166	-13.767817	82.479233	602.145264	160.406860	93.611198	393.649963	-53.235371	1412.148560	474.038635	238.036621	1409.475220	360.424683	109.790306	1386.463867	343.823425	121.049782	1654.489990	445.061279	-160.747986	1143.673218	553.468445	302.230560	1146.079224	348.341370	-174.106903	897.698425	441.200897	326.426361	888.098083	402.702301	98.213989	1026.347778	-634.766235	173.057632	855.681580	-608.060730	-21.324787
387.472015	7.660985	927.682312	439.091675	181.391678	926.287659	493.174072	-22.736115	493.698914	551.250610	181.722595	482.518311	554.336975	-13.767681	82.466461	602.206238	160.475433	93.549919	393.830811	-52.826424	1412.202026	474.468658	238.368652	1409.359497	360.796844	110.215340	1386.459961	344.328613	121.729843	1654.502319	445.151337	-160.565842	1143.822144	554.084900	302.263763	1145.970093	348.708679	-174.146042	897.767578	441.916901	326.417084	887.913208	402.905945	98.407097	1026.369507	-634.364929	174.736526	855.777222	-607.754517	-21.182383
387.565765	7.828300	927.702209	439.341309	181.606094	926.268677	493.195465	-22.675114	493.686188	551.366089	181.794785	482.483032	554.331848	-13.752026	82.471313	602.226135	160.522064	93.510994	393.974152	-52.394611	1412.260010	474.889221	238.698669	1409.276367	361.304871	110.458733	1386.432617	344.827026	122.367279	1654.523804	445.241730	-160.361298	1143.977173	554.719910	302.327332	1145.881592	349.002655	-174.182236	897.832031	442.729462	326.479370	887.730225	403.105682	98.620094	1026.372070	-634.100647	176.653503	855.822449	-606.975403	-20.921240
387.737976	8.028297	927.712036	439.640198	181.763153	926.252014	493.288330	-22.629433	493.687073	551.510742	181.830093	482.434906	554.385498	-13.758862	82.440613	602.219482	160.509201	93.449951	394.241913	-52.047474	1412.333252	475.402374	239.000107	1409.196777	361.449768	111.065094	1386.467285	345.269836	122.878517	1654.504883	445.373596	-160.191895	1144.094971	555.317200	302.397369	1145.788086	349.289978	-174.163925	897.887329	443.660889	326.574463	887.561462	403.374146	98.812477	1026.371460	-634.254700	177.069946	855.757080	-606.742493	-20.952728
387.948151	8.259079	927.711365	439.932800	181.964157	926.228149	493.521851	-22.734606	493.727112	551.726868	181.935455	482.396210	554.476685	-13.780375	82.429298	602.251221	160.509949	93.373817	394.453369	-51.678810	1412.384766	475.852325	239.324036	1409.121094	361.786957	111.443909	1386.438354	345.750122	123.460396	1654.519287	445.496002	-159.972778	1144.210205	555.956665	302.518982	1145.698975	349.516052	-174.153809	898.024048	444.477814	326.663696	887.376465	403.646179	99.041061	1026.360840	-634.464417	177.536911	855.718811	-606.954956	-21.180380
388.116241	8.540199	927.748413	440.209320	182.116013	926.225403	493.464508	-22.449421	493.666626	551.969238	182.049438	482.408203	554.394714	-13.748558	82.385681	602.354126	160.595505	93.329796	394.653046	-51.328552	1412.415039	476.303986	239.623505	1409.044922	362.150635	111.825020	1386.427734	346.273376	124.122856	1654.576416	445.624817	-159.759857	1144.300049	556.530701	302.539185	1145.606079	349.772186	-174.072388	898.082642	445.282654	326.752594	887.197632	403.894257	99.281975	1026.379639	-634.393738	177.751617	855.755737	-607.177795	-21.407326
388.258301	8.803909	927.767944	440.463318	182.336746	926.237122	493.612946	-22.374298	493.679871	552.111450	182.047089	482.368683	554.421692	-13.713601	82.374046	602.394287	160.591843	93.272881	394.864380	-50.998047	1412.470093	476.754486	239.927200	1409.004639	362.467255	112.200073	1386.471680	346.752289	124.658524	1654.600586	445.741486	-159.550522	1144.384766	557.112183	302.642914	1145.575439	349.972260	-173.936066	898.154724	446.134430	326.884369	887.064392	404.115784	99.529228	1026.397583	-633.877930	177.915787	856.181396	-607.259094	-21.411701
388.411377	9.022260	927.789612	440.760071	182.502457	926.226196	493.853149	-22.392519	493.756744	552.298828	182.099136	482.373840	554.543579	-13.766180	82.405357	602.404114	160.604370	93.218178	395.050171	-50.663937	1412.513428	477.174835	240.203400	1408.972412	362.797760	112.543846	1386.495605	347.199890	125.148140	1654.628784	445.857666	-159.328476	1144.465942	557.677795	302.739960	1145.526123	350.142914	-173.802521	898.224792	446.895721	326.969269	886.904358	404.351196	99.746452	1026.402954	-634.105774	178.143524	856.040771	-607.279480	-21.744928
388.520630	9.244880	927.814697	441.007904	182.738281	926.239929	494.050598	-22.305351	493.810822	552.542236	182.197723	482.399872	554.641602	-13.806463	82.375404	602.453674	160.626984	93.192978	395.266235	-50.366177	1412.565063	477.597565	240.463928	1408.923584	363.121826	112.846153	1386.525024	347.721832	125.694130	1654.568604	445.980042	-159.093552	1144.536987	558.226257	302.790222	1145.505127	350.288513	-173.646896	898.275330	447.731262	327.080841	886.783081	404.561676	99.980415	1026.425537	-633.956360	178.215515	855.996765	-606.994751	-21.838762
388.696350	9.312490	927.848450	441.443085	182.575638	926.139465	494.260406	-22.220522	493.854401	552.669006	182.230331	482.362793	554.646973	-13.776439	82.368271	602.482666	160.624573	93.164757	395.475555	-50.085541	1412.631104	478.013367	240.699432	1408.905884	363.450256	113.177963	1386.542358	348.007690	125.941040	1654.635986	446.090942	-158.889099	1144.598755	558.715942	302.885406	1145.469849	350.428314	-173.462418	898.331787	448.350403	327.260315	886.772095	404.839661	100.038742	1026.385010	-633.713135	178.135696	855.950562	-606.640869	-21.908831
388.759857	9.710643	927.834045	441.520966	183.125916	926.232239	494.420441	-22.050062	493.869598	552.882141	182.311188	482.359558	554.696960	-13.777097	82.332031	602.499634	160.657547	93.099815	395.703094	-49.769394	1412.640991	478.452545	240.909317	1408.878174	363.811371	113.500023	1386.570679	348.416687	126.339699	1654.653809	446.225677	-158.709076	1144.645142	559.281189	302.999542	1145.463989	350.555420	-173.258148	898.378784	449.331451	327.404633	886.547668	404.957184	100.434631	1026.432251	-633.350403	178.180176	855.925842	-606.264404	-21.890875
388.927948	9.794897	927.866638	441.938934	183.003525	926.135681	494.691040	-21.963930	493.918701	552.995178	182.313446	482.265076	554.776489	-13.800151	82.317284	602.469360	160.621338	93.084320	395.951355	-49.489845	1412.685425	478.852875	241.132309	1408.848999	364.162628	113.783241	1386.586304	348.932739	126.814606	1654.582397	446.341339	-158.494949	1144.692261	559.815613	303.071594	1145.465942	350.653961	-173.016754	898.422852	450.089935	327.595245	886.417725	405.244263	100.510925	1026.395752	-633.037781	178.119431	855.868713	-605.902954	-21.904541
388.997925	10.170608	927.846069	442.016907	183.549011	926.241455	494.849976	-21.811422	493.921539	553.218567	182.416122	482.285980	554.799500	-13.788353	82.275764	602.443542	160.567200	92.996727	396.201111	-49.222393	1412.695679	479.306122	241.345734	1408.831055	364.486145	114.052452	1386.597656	349.236847	127.107513	1654.660156	446.473572	-158.272812	1144.720459	560.320496	303.124512	1145.402832	350.722229	-172.731064	898.461060	450.679718	327.824432	886.445740	405.375061	100.878258	1026.447876	-633.139465	177.894867	855.804626	-605.598816	-22.123140
389.139832	10.465418	927.834106	442.298187	183.801987	926.261719	495.079529	-21.690632	493.959900	553.400696	182.489990	482.296570	554.836060	-13.775912	82.233398	602.509094	160.573380	92.990273	396.414612	-48.965641	1412.728882	479.734741	241.538666	1408.799683	364.791748	114.320549	1386.623779	349.631531	127.452843	1654.688965	446.595245	-158.042801	1144.731812	560.872437	303.265564	1145.422241	350.754791	-172.443237	898.488159	451.654694	328.017181	886.213257	405.603241	101.137756	1026.454346	-632.665161	177.657303	855.734619	-604.841736	-22.206505
389.275146	10.718151	927.838440	442.559814	183.962723	926.264893	495.281464	-21.528093	493.996826	553.523071	182.539261	482.247009	554.853333	-13.723524	82.179153	602.472839	160.551529	92.937126	396.607056	-48.729946	1412.730347	480.139374	241.728073	1408.771362	365.086853	114.605118	1386.625244	350.009583	127.771652	1654.713867	446.696350	-157.826431	1144.714600	561.413208	303.403168	1145.412476	350.749756	-172.128784	898.526184	452.400513	328.257629	886.098816	405.813873	101.350876	1026.459106	-632.294128	177.447433	855.671509	-604.295837	-22.394852
389.409180	11.010726	927.818176	442.815002	184.157608	926.248535	495.510101	-21.376511	494.005310	553.715637	182.625076	482.238312	554.908508	-13.713811	82.144669	602.491333	160.565872	92.923744	396.786957	-48.494991	1412.731445	480.506165	241.919693	1408.706665	365.403503	114.875389	1386.642700	350.368103	128.073944	1654.731201	446.791779	-157.616074	1144.697754	561.934204	303.499756	1145.364868	350.721130	-171.798370	898.540833	453.143921	328.517670	885.998596	406.023041	101.597252	1026.442139	-632.058289	177.407608	855.641907	-604.208740	-22.525820
389.518738	11.248614	927.803833	443.094391	184.325256	926.225159	495.741974	-21.224678	494.059113	553.883423	182.709061	482.225159	554.927551	-13.728427	82.127823	602.525635	160.561691	92.867905	396.995209	-48.269123	1412.737305	480.921051	242.117111	1408.661743	365.708496	115.104347	1386.649048	350.784058	128.463303	1654.787354	446.897827	-157.416214	1144.667236	562.400024	303.533264	1145.314575	350.720459	-171.402573	898.459229	453.859772	328.757477	885.899109	406.220093	101.815926	1026.422852	-631.822876	177.468948	855.643066	-604.128540	-22.504768
389.666168	11.399651	927.806641	443.446838	184.319183	926.134216	495.859924	-20.923512	494.061005	554.044434	182.756332	482.149658	554.859131	-13.651077	82.047600	602.510254	160.562805	92.845047	397.204102	-48.057304	1412.745850	481.330261	242.318069	1408.619141	365.995483	115.347832	1386.654175	351.072815	128.619461	1654.756592	446.982513	-157.174484	1144.615479	562.942871	303.646271	1145.274170	350.643677	-171.007095	898.437012	454.559784	329.036255	885.803223	406.468689	101.958298	1026.375854	-631.460754	177.416199	855.634705	-603.778381	-22.537657
389.633636	11.993510	927.784363	443.385498	185.321945	926.513489	495.979858	-20.654596	494.030243	554.276917	182.888824	482.241821	554.816895	-13.615172	81.994576	602.620605	160.613266	92.770660	397.374420	-47.886627	1412.716553	481.674164	242.466751	1408.566650	366.258545	115.571083	1386.640015	351.406982	128.841324	1654.764160	447.043396	-156.904785	1144.546387	563.453247	303.741852	1145.255493	350.560089	-170.606232	898.422302	455.261292	329.333984	885.708862	406.547394	102.476196	1026.578125	-631.105286	177.306335	855.634521	-603.386230	-22.625847
389.772858	12.270997	927.745667	443.646088	185.522171	926.521729	496.195282	-20.511442	494.056122	554.454956	182.974518	482.234253	554.857117	-13.600985	81.950081	602.621094	160.610565	92.723877	397.596283	-47.718132	1412.687256	482.017822	242.585907	1408.538818	366.538940	115.790901	1386.648682	351.733246	129.059891	1654.774292	447.073853	-156.649673	1144.472656	563.942261	303.835266	1145.231323	350.470245	-170.193893	898.398499	455.941650	329.625519	885.610962	406.749756	102.696030	1026.563965	-630.695129	177.164124	855.629883	-602.939270	-22.739349
389.890991	12.536129	927.749451	443.884674	185.699036	926.540405	496.396240	-20.397135	494.086487	554.640198	183.034500	482.215210	554.877197	-13.571355	81.912071	602.721191	160.692719	92.704041	397.814270	-47.514130	1412.679077	482.357849	242.735306	1408.504150	366.832916	115.985909	1386.628662	352.061279	129.275467	1654.786987	447.105316	-156.395340	1144.410645	564.416748	303.902313	1145.241211	350.358368	-169.745773	898.376099	456.667725	329.941223	885.547913	406.949646	102.910622	1026.577515	-630.314880	177.008270	855.629272	-602.531921	-22.870163
389.952332	12.816635	927.737183	444.096283	185.900116	926.532898	496.755035	-20.484646	494.188446	554.797119	183.108780	482.229095	555.025391	-13.592155	81.887199	602.710022	160.654556	92.645889	398.027893	-47.324123	1412.656616	482.723236	242.906906	1408.500000	367.119751	116.192657	1386.623657	352.376770	129.474213	1654.793579	447.119293	-156.131851	1144.321411	564.905334	304.019073	1145.285034	350.220093	-169.285187	898.336792	457.326508	330.222443	885.502258	407.116302	103.149643	1026.570801	-629.900635	176.866119	855.616150	-602.119080	-22.999147
390.177185	13.030566	927.731201	444.419281	186.011292	926.515503	496.785828	-20.206341	494.129242	554.968872	183.214737	482.192780	554.933228	-13.550367	81.850357	602.496887	160.482208	92.596130	398.230835	-47.160664	1412.630005	483.061279	243.049255	1408.506348	367.394379	116.394135	1386.615479	352.691711	129.654099	1654.796021	447.116150	-155.867798	1144.219849	565.333008	304.080780	1145.336426	350.066620	-168.802597	898.284485	457.960144	330.536011	885.483887	407.384857	103.328285	1026.557861	-629.476868	176.776337	855.644836	-601.710266	-23.104198
390.333282	13.218088	927.722839	444.663727	186.151917	926.486938	496.964783	-20.083195	494.142517	555.127014	183.288147	482.156982	554.962708	-13.534535	81.794548	602.766113	160.631699	92.539787	398.441986	-46.978848	1412.581543	483.380432	243.212143	1408.506714	367.675629	116.562553	1386.631104	353.130280	129.993301	1654.774170	447.146637	-155.583267	1144.096436	565.758667	304.184418	1145.370605	349.893494	-168.307739	898.202332	458.606720	330.880341	885.447632	407.598236	103.505974	1026.540161	-629.083008	176.696838	855.621521	-601.264160	-23.243832
390.447693	13.418621	927.710083	444.866730	186.269531	926.456665	497.133331	-19.980234	494.167419	555.340942	183.385147	482.121124	555.004395	-13.540067	81.767784	602.597534	160.484985	92.478119	398.623688	-46.847561	1412.535522	483.712402	243.313828	1408.551147	367.928162	116.752121	1386.678833	353.351379	130.035919	1654.745483	447.139252	-155.306396	1143.974243	566.200745	304.277771	1145.426147	349.720459	-167.804184	898.138184	459.245758	331.240601	885.437805	407.773102	103.676933	1026.519897	-628.674316	176.565186	855.602722	-600.794189	-23.417620
390.588104	13.628245	927.698364	445.072205	186.465820	926.420044	497.296722	-19.893803	494.179810	555.501343	183.463364	482.103699	555.006531	-13.520301	81.728889	602.633057	160.554703	92.452492	398.816925	-46.709354	1412.477173	483.999268	243.422287	1408.589355	368.216980	116.905586	1386.673462	353.550659	130.096237	1654.834473	447.117310	-155.057632	1143.819824	566.590942	304.381439	1145.474487	349.514252	-167.287399	898.061462	459.838135	331.565186	885.443115	407.949188	103.897301	1026.495361	-628.189880	176.380966	855.603333	-600.347839	-23.545555
390.741608	13.794705	927.695190	445.271820	186.575104	926.331299	497.483521	-19.814651	494.216583	555.737671	183.562866	482.084656	555.069702	-13.497058	81.659317	602.933411	160.752243	92.434433	399.019196	-46.565510	1412.412842	484.324982	243.549301	1408.616211	368.467682	117.071724	1386.667603	353.826202	130.219666	1654.852295	447.089264	-154.765106	1143.640869	566.958557	304.536591	1145.561401	349.292389	-166.709183	897.950195	460.459137	331.871002	885.420410	408.118103	104.090691	1026.446411	-627.743652	176.216370	855.573303	-599.935669	-23.621267
390.944275	13.958639	927.688477	445.499359	186.662201	926.233032	497.642944	-19.734077	494.230133	555.849304	183.544891	482.042755	554.972778	-13.395248	81.563103	602.950439	160.733658	92.414291	399.215179	-46.447079	1412.345215	484.593964	243.668930	1408.666626	368.676605	117.252556	1386.696289	354.101807	130.338837	1654.882935	447.030060	-154.487350	1143.450562	567.306030	304.719818	1145.611206	349.062408	-166.159714	897.820435	461.048706	332.203644	885.436462	408.311157	104.279007	1026.389282	-627.302612	176.183258	855.604797	-599.501587	-23.745237
391.132355	14.131075	927.679138	445.693329	186.801773	926.138184	497.818970	-19.647388	494.234619	556.052002	183.601654	482.029968	555.122253	-13.495344	81.632080	602.950317	160.738144	92.345177	399.395844	-46.309227	1412.276123	484.866394	243.777573	1408.692505	368.923065	117.380272	1386.681519	354.361603	130.433151	1654.898682	446.944580	-154.228500	1143.265991	567.688110	304.894226	1145.682983	348.806610	-165.549850	897.687805	461.601501	332.530182	885.454529	408.478546	104.492775	1026.332520	-626.528809	176.550598	855.709534	-598.960205	-23.710962
391.321381	14.282815	927.669617	445.812378	186.972763	926.032837	497.943726	-19.517416	494.259735	556.251526	183.669113	482.041443	555.099854	-13.443215	81.557220	603.034058	160.752579	92.315453	399.609772	-46.169407	1412.203613	485.142670	243.893890	1408.750977	369.146881	117.534340	1386.684814	354.612946	130.496521	1654.931030	446.845123	-153.945877	1143.060913	568.033447	305.046356	1145.772461	348.532623	-164.940903	897.539917	462.153992	332.850708	885.478088	408.619995	104.708755	1026.271606	-625.782532	176.822571	855.771545	-598.441101	-23.708904
391.479797	14.468580	927.671021	445.947327	187.167236	925.989929	498.067200	-19.433086	494.268280	556.343140	183.622116	482.032745	555.090698	-13.439821	81.544151	602.968323	160.703690	92.263863	399.807068	-46.050808	1412.132935	485.380493	243.980865	1408.789307	369.345734	117.675949	1386.674561	354.955200	130.628113	1654.875000	446.741394	-153.670822	1142.870850	568.344788	305.186005	1145.819214	348.283447	-164.309128	897.348755	462.669342	333.158478	885.458191	408.773499	104.920700	1026.250610	-625.587158	176.382736	855.669983	-598.111145	-23.934168
391.623627	14.654505	927.653564	446.034637	187.443314	925.966064	498.124420	-19.273849	494.226227	556.586060	183.792862	482.064514	555.108643	-13.422090	81.514587	603.079712	160.781677	92.199684	400.040771	-45.913654	1412.028687	485.581482	244.122711	1408.806519	369.547760	117.836906	1386.664917	355.132996	130.604324	1654.973877	446.616852	-153.420349	1142.629761	568.628296	305.376495	1145.847290	348.079865	-163.644012	897.168152	463.148834	333.504395	885.472595	408.899872	105.146629	1026.231201	-625.538330	175.859146	855.608826	-597.836548	-24.168068
391.762543	14.779246	927.656250	446.154846	187.602814	925.918030	498.268616	-19.186659	494.245728	556.802124	183.948257	482.077576	555.038513	-13.335306	81.438972	602.709167	160.312332	92.014809	400.267242	-45.785286	1411.952271	485.775146	244.260971	1408.816284	369.726929	117.981842	1386.619751	355.460876	130.754364	1655.060669	446.464203	-153.145294	1142.415283	568.925781	305.558655	1145.886597	347.862183	-162.951019	896.978333	463.629272	333.833618	885.462402	409.037048	105.313599	1026.208252	-625.428345	175.409286	855.528625	-597.503723	-24.423136
391.940338	14.932495	927.647461	446.253876	187.761444	925.898193	498.447235	-19.149946	494.248291	556.965210	184.050262	482.079437	555.052063	-13.327114	81.401848	602.974670	160.493332	91.975418	400.485382	-45.663033	1411.879639	485.929047	244.406494	1408.825317	369.899750	118.097504	1386.582642	355.710480	130.668854	1655.073486	446.267975	-152.895844	1142.193970	569.245361	305.761871	1145.967651	347.625641	-162.184570	896.744019	464.089539	334.028168	885.451721	409.177856	105.470482	1026.194214	-625.164001	175.137161	855.480713	-597.163757	-24.609806
392.085205	15.113832	927.636963	446.291321	187.991074	925.887695	498.569794	-19.048262	494.252045	557.133545	184.172409	482.123108	555.097900	-13.319718	81.367073	603.181885	160.876633	92.098480	400.731781	-45.546333	1411.811646	486.047394	244.555023	1408.817505	370.029816	118.205681	1386.577026	356.025208	130.665649	1655.144775	446.047607	-152.620255	1141.976318	569.499878	305.955109	1146.029907	347.397156	-161.414688	896.506531	464.494751	334.429688	885.405029	409.281891	105.664650	1026.185425	-624.825012	174.984573	855.478638	-596.802490	-24.778124
392.244263	15.295731	927.635437	446.341309	188.157425	925.871948	498.612335	-18.809683	494.199402	557.238708	184.207352	482.112457	555.021362	-13.237118	81.313408	603.189636	160.848511	92.031563	400.977020	-45.436596	1411.751953	486.132629	244.685913	1408.825439	370.116241	118.269028	1386.538940	356.373413	130.651733	1655.238037	445.770630	-152.364044	1141.751465	569.700562	306.102570	1146.062012	347.130798	-160.530899	896.258606	464.894318	334.678223	885.356689	409.392303	105.839211	1026.177368	-624.496216	174.755692	855.470276	-596.414368	-24.948553
392.418732	15.487412	927.603577	446.365021	188.348221	925.852051	498.745972	-18.714254	494.213745	557.379944	184.343460	482.111908	555.044373	-13.240631	81.292305	603.234497	160.886612	92.023300	401.281677	-45.369411	1411.687622	486.154938	244.869278	1408.796021	370.138855	118.370834	1386.431274	356.836151	130.696625	1655.240967	445.415253	-152.150055	1141.499023	569.869934	306.275421	1146.063965	346.893982	-159.673294	895.961060	465.252411	334.942749	885.316467	409.493164	106.014412	1026.152344	-624.126770	174.616531	855.480164	-596.066589	-25.095381
392.593964	15.609098	927.580200	446.400482	188.495697	925.796692	498.912109	-18.631317	494.213135	557.497070	184.409378	482.091003	555.063354	-13.228790	81.272171	603.277893	160.938446	91.958290	401.610962	-45.318722	1411.581421	486.122742	245.056686	1408.762939	370.148834	118.464218	1386.327148	357.152191	130.596603	1655.367310	445.057159	-151.935959	1141.283936	570.023560	306.503632	1146.069336	346.664825	-158.710754	895.610779	465.650238	335.182648	885.246094	409.589478	106.161598	1026.111572	-623.504211	175.187027	855.894348	-595.629700	-24.945946
392.795624	15.696836	927.572510	446.425293	188.627853	925.738647	499.062347	-18.510496	494.203430	557.590637	184.485336	482.069214	555.066772	-13.200463	81.239922	603.092346	160.825851	91.886330	401.916504	-45.275471	1411.484009	486.014191	245.259064	1408.708862	370.165863	118.492165	1386.232910	357.604767	130.581909	1655.424927	444.609009	-151.719818	1141.018799	570.110168	306.729950	1146.108276	346.402924	-157.659180	895.251465	466.019012	335.425781	885.163086	409.684570	106.294914	1026.075928	-623.604553	174.506134	855.839966	-595.375061	-25.261156
392.931091	15.791507	927.565063	446.403717	188.831558	925.728210	499.169830	-18.398348	494.190765	557.716248	184.622543	482.082275	555.022766	-13.173563	81.215820	603.320190	161.014206	91.874039	402.229462	-45.276398	1411.359619	485.888397	245.427567	1408.700562	370.224609	118.471054	1386.198608	358.083191	130.568069	1655.475220	444.106201	-151.558350	1140.667114	570.160034	306.966675	1146.134521	346.142914	-156.557281	894.782227	466.370239	335.652802	885.055847	409.744690	106.433205	1026.067749	-623.214783	174.296616	855.449524	-595.124817	-25.465380
393.075836	15.909202	927.550537	446.295502	189.104279	925.733887	499.284058	-18.255909	494.159760	557.876038	184.733414	482.104187	555.005981	-13.166816	81.146286	603.326538	160.992203	91.828903	402.528717	-45.310677	1411.183594	485.733246	245.564346	1408.696777	370.287506	118.420250	1386.163330	358.569000	130.583099	1655.516602	443.562347	-151.427994	1140.274536	570.153503	307.211700	1146.177246	345.880768	-155.434280	894.252136	466.670898	335.841705	884.951416	409.753632	106.601486	1026.063477	-622.913330	174.172409	855.421387	-594.786133	-25.582262
393.283203	15.924962	927.528198	446.322083	189.063690	925.678833	499.461487	-18.167316	494.152283	557.989197	184.844543	482.117004	555.014832	-13.150249	81.102821	603.402649	161.122681	91.843895	402.830170	-45.398064	1410.956665	485.584961	245.648071	1408.739136	370.357025	118.343140	1386.162231	359.088989	130.634979	1655.570068	443.020660	-151.285843	1139.851196	570.118774	307.499115	1146.268921	345.622101	-154.263672	893.669617	466.941559	335.857330	884.869080	409.842560	106.607414	1026.021240	-622.628174	173.999100	855.422791	-594.486023	-25.717897
393.397552	16.102568	927.495361	446.122040	189.498505	925.751709	499.566284	-18.011889	494.112488	558.074097	184.865768	482.159454	554.948303	-13.091195	81.034149	603.353271	161.067886	91.798500	403.054749	-45.499393	1410.767090	485.442230	245.708084	1408.775146	370.424286	118.224777	1386.145874	359.604706	130.874603	1655.615601	442.441071	-151.033997	1139.287354	569.986816	307.749786	1146.321289	345.299866	-153.051453	893.025513	467.227753	336.154877	884.747070	409.819733	106.822800	1026.046997	-622.397522	173.843506	855.398804	-594.155273	-25.864281
393.589142	16.067118	927.461182	446.151123	189.318954	925.625610	499.790405	-17.918976	494.125946	558.184753	185.020920	482.126526	555.003357	-13.084716	80.976456	603.409241	161.144104	91.803017	403.261993	-45.666790	1410.488403	485.280121	245.715576	1408.811401	370.476746	118.069290	1386.120483	360.053894	131.002853	1655.655640	441.957153	-150.786514	1138.702026	569.786987	307.982147	1146.387085	345.007935	-151.810226	892.296692	467.479095	336.290833	884.613586	409.883606	106.776115	1025.959717	-622.140381	173.705215	855.381348	-593.852112	-26.012371
393.648712	16.260078	927.416504	445.877991	189.810226	925.708191	499.928223	-17.788622	494.112518	558.351563	185.214691	482.179962	554.933411	-13.043108	80.922798	603.488892	161.237549	91.789848	403.436951	-45.855019	1410.187256	485.154358	245.684738	1408.863647	370.529602	117.924179	1386.081055	360.615845	131.147507	1655.635376	441.438202	-150.397156	1138.011230	569.481812	308.211670	1146.431519	344.732910	-150.531082	891.556885	467.665527	336.442383	884.528259	409.804688	107.010834	1025.985840	-621.931702	173.626373	855.352417	-593.590149	-26.068693
393.833618	16.171799	927.382263	445.900360	189.604858	925.542847	500.154663	-17.726933	494.173431	558.417236	185.320145	482.126099	554.994385	-13.031214	80.893234	603.506409	161.239014	91.748093	403.627289	-46.035500	1409.868896	485.061493	245.623459	1408.962891	370.552399	117.764839	1386.040283	361.185822	131.345612	1655.596069	440.958435	-149.959167	1137.330444	569.134583	308.438049	1146.514526	344.424988	-149.152847	890.801025	467.826172	336.588379	884.425598	409.866241	106.945084	1025.878540	-621.954895	173.132401	855.400818	-593.404297	-26.189417
393.925446	16.219225	927.319580	445.767761	189.699081	925.493103	500.385681	-17.645592	494.179504	558.542419	185.473938	482.141846	555.036316	-13.038351	80.841469	603.557190	161.276184	91.754845	403.762390	-46.307793	1409.598999	485.009979	245.479187	1409.061279	370.603516	117.551521	1386.023926	361.786987	131.567871	1655.568481	440.502014	-149.429276	1136.642212	568.818787	308.682922	1146.611694	344.144958	-147.715714	890.037354	467.943909	336.738739	884.369324	409.835815	106.997429	1025.822021	-621.806335	172.957962	855.383484	-593.182068	-26.273832
393.960999	16.292793	927.264282	445.612366	189.859894	925.473511	500.524963	-17.486700	494.162415	558.652832	185.596481	482.174866	555.100708	-13.056798	80.813515	603.624695	161.328293	91.750481	403.716644	-46.602226	1409.285767	484.981140	245.331497	1409.154297	370.627869	117.381317	1386.001465	362.297546	131.751328	1655.565063	440.006042	-148.806473	1135.974121	568.382935	308.771851	1146.701294	343.796967	-146.172760	889.286621	468.003937	336.879211	884.305237	409.782074	107.079330	1025.786621	-621.581848	172.873917	855.351868	-592.993408	-26.307585
393.935486	16.493296	927.194031	445.309845	190.273468	925.547241	500.671570	-17.344522	494.111115	558.739075	185.722702	482.245575	555.051697	-13.027994	80.751144	603.697266	161.397430	91.763176	403.727051	-46.804020	1408.969482	484.959137	245.180328	1409.252563	370.638641	117.196541	1385.972656	362.879974	131.984833	1655.520874	439.573395	-148.063934	1135.322632	567.903564	308.809631	1146.822510	343.441620	-144.514771	888.602905	467.993286	337.046478	884.269836	409.651093	107.273422	1025.796143	-621.372986	172.807861	855.340027	-592.772095	-26.390593
393.973541	16.445057	927.139404	445.336639	190.088287	925.414856	500.911102	-17.301901	494.141449	558.721191	185.763046	482.211243	555.141785	-13.073478	80.742882	603.716553	161.425278	91.793488	403.749084	-47.012234	1408.640137	484.969879	245.011490	1409.357056	370.665070	117.056976	1385.953613	363.405457	132.177567	1655.517456	439.161926	-147.447449	1134.690796	567.141052	308.409546	1146.942017	343.139282	-142.773041	887.947937	467.936676	337.196899	884.205139	409.659912	107.210602	1025.698120	-621.150696	172.732925	855.312744	-592.515259	-26.492493
393.898834	16.659962	927.068237	445.039520	190.488876	925.480164	501.033844	-17.189110	494.123718	558.656860	185.806458	482.231781	555.145203	-13.079653	80.718300	603.731262	161.437927	91.802124	403.761597	-47.190559	1408.385742	484.997650	244.829620	1409.458252	370.676514	116.901947	1385.939331	363.934326	132.400238	1655.511719	438.760925	-146.641373	1134.155151	566.988953	308.724854	1146.916992	342.790924	-141.008652	887.353210	467.785278	337.343262	884.189880	409.501678	107.415215	1025.702026	-620.981323	172.614563	855.279724	-592.314270	-26.599977
393.844025	16.765745	927.016907	444.904968	190.607849	925.448059	501.159668	-17.089643	494.176636	558.632629	185.913025	482.217590	555.180115	-13.097172	80.696404	603.724670	161.417831	91.774063	403.742859	-47.316692	1408.208984	485.027435	244.679672	1409.534668	370.710693	116.799179	1385.937988	364.420502	132.605606	1655.503784	438.394745	-145.876007	1133.622803	566.245972	308.263885	1147.006348	342.475037	-139.133743	886.813965	467.596497	337.455963	884.162842	409.422699	107.507141	1025.662720	-620.845276	172.531143	855.276550	-592.089417	-26.729513
393.633392	16.835871	926.992615	444.743683	190.718094	925.448730	501.229279	-16.987427	494.205597	558.540466	185.959595	482.215302	555.176453	-13.088619	80.680214	603.695740	161.432556	91.817215	403.656982	-47.455757	1408.061523	485.055267	244.511948	1409.627075	370.725372	116.669746	1385.960449	364.908936	132.815308	1655.489868	438.072205	-145.018829	1133.179932	565.838135	308.124512	1147.011353	342.179779	-137.246262	886.366089	467.445709	337.591003	884.253296	409.264221	107.576950	1025.654419	-620.767395	172.386536	855.275635	-591.946716	-26.830118
393.588806	17.001701	926.934326	444.607330	190.825485	925.448792	501.289642	-16.941778	494.246246	558.487793	186.081299	482.241882	555.217346	-13.110808	80.674225	603.690613	161.468887	91.839516	403.561707	-47.592033	1407.952881	485.096130	244.345673	1409.700195	370.717560	116.556633	1385.981689	365.316254	132.928375	1655.461670	437.804779	-144.125977	1132.787964	565.412842	307.910034	1147.002441	341.859955	-135.359955	885.964478	467.019958	337.624207	884.205444	409.182190	107.673775	1025.627686	-620.678162	172.276596	855.299500	-591.779663	-26.947521
393.441376	17.074736	926.903320	444.497223	190.914490	925.451843	501.337006	-16.916611	494.283966	558.347717	186.048691	482.238464	555.259521	-13.148143	80.694626	603.624023	161.382767	91.851295	403.390350	-47.757427	1407.865356	485.154144	244.170013	1409.768677	370.715393	116.434998	1386.010986	365.767548	133.104935	1655.493164	437.533539	-143.210953	1132.400879	565.066467	307.729156	1147.007690	341.539703	-133.408203	885.601135	466.641327	337.683807	884.243713	409.066498	107.733269	1025.615723	-620.596191	172.177795	855.317505	-591.630493	-27.043192
393.237427	17.210133	926.868530	444.334991	191.005783	925.478577	501.319305	-16.801188	494.281158	558.275574	186.147110	482.249817	555.230530	-13.140138	80.676292	603.625854	161.371613	91.866280	403.172180	-47.889088	1407.772949	485.220581	244.004044	1409.817017	370.673401	116.365494	1386.032349	366.178650	133.287674	1655.551147	437.327271	-142.295914	1132.065308	564.770142	307.522858	1147.000000	341.166046	-131.424286	885.241943	466.176086	337.703888	884.314453	408.904541	107.808594	1025.615234	-620.486572	172.057709	855.331726	-591.499939	-27.094963
393.011658	17.357346	926.845154	444.161865	191.163116	925.515625	501.260284	-16.759916	494.303009	558.135864	186.122269	482.290619	555.176514	-13.091667	80.674347	603.588440	161.393585	91.912292	402.944000	-48.027248	1407.705933	485.329834	243.806992	1409.869873	370.657227	116.289444	1386.065430	366.568634	133.462601	1655.559082	437.115082	-141.460449	1131.725098	564.496094	307.292786	1146.951660	340.872955	-129.444870	884.958069	465.633270	337.716187	884.371399	408.729950	107.921761	1025.625977	-620.425049	171.981873	855.346802	-591.403564	-27.179977
392.750854	17.483484	926.817322	444.046661	191.219986	925.517395	501.135742	-16.678644	494.310608	558.116821	186.289459	482.299561	555.173096	-13.091106	80.703537	603.639160	161.431381	91.936386	402.679047	-48.142075	1407.669678	485.426636	243.634613	1409.872192	370.607727	116.248856	1386.091309	366.955231	133.621078	1655.584961	436.924255	-140.581284	1131.388306	564.256836	307.020813	1146.867432	340.550995	-127.509544	884.717773	465.060608	337.685242	884.469788	408.550201	108.003616	1025.614136	-620.391479	171.906281	855.368896	-591.324280	-27.226006
392.491150	17.625336	926.779724	443.909180	191.307007	925.513306	500.993530	-16.597513	494.335205	557.995422	186.305496	482.277008	555.110962	-13.064582	80.717148	603.630920	161.444107	91.966774	402.388184	-48.260128	1407.646484	485.539917	243.452621	1409.883545	370.558014	116.202011	1386.096680	367.322205	133.781235	1655.619019	436.766541	-139.827942	1131.114502	564.041687	306.755524	1146.771118	340.260162	-125.595535	884.483765	464.453735	337.646881	884.560364	408.370422	108.101387	1025.595825	-620.385010	171.795944	855.378906	-591.264099	-27.323481
392.240906	17.583649	926.759338	443.935364	191.037674	925.418762	500.849762	-16.633932	494.389313	557.857727	186.342972	482.277344	555.082031	-13.060953	80.763794	603.558899	161.395020	92.019150	402.113434	-48.341183	1407.618774	485.652740	243.309311	1409.895874	370.501862	116.168076	1386.119507	367.634674	133.925247	1655.652344	436.607697	-139.048660	1130.858887	563.853271	306.501343	1146.647217	339.989258	-123.693123	884.273315	463.765503	337.589966	884.681885	408.250488	108.011154	1025.535156	-620.364502	171.722397	855.388977	-591.220276	-27.417732
391.911774	17.841156	926.699158	443.639954	191.463791	925.523438	500.632599	-16.601982	494.416870	557.712341	186.332123	482.361816	554.950745	-12.955421	80.759018	603.501404	161.374664	92.074226	401.831543	-48.434315	1407.575073	485.774536	243.143005	1409.904297	370.426941	116.152084	1386.147827	367.955658	134.056931	1655.693115	436.455872	-138.350723	1130.590210	563.715759	306.310516	1146.556641	339.746185	-121.864738	884.116455	463.023529	337.501312	884.816589	408.003601	108.237473	1025.568115	-620.404358	171.633835	855.407593	-591.218018	-27.481234
391.614136	17.989388	926.662048	443.557007	191.499634	925.537354	500.403595	-16.622705	494.416534	557.487488	186.248199	482.402863	554.936096	-12.949095	80.819572	603.224670	161.188736	92.143669	401.554840	-48.500587	1407.517334	485.921326	242.969940	1409.892822	370.377014	116.118073	1386.154785	368.210846	134.174500	1655.746338	436.306244	-137.686951	1130.307739	563.623596	306.091156	1146.447632	339.506104	-120.096024	883.982117	462.279602	337.371429	884.973022	407.828308	108.310150	1025.558594	-620.396301	171.515564	855.432251	-591.168030	-27.564634
391.280121	18.078430	926.637085	443.511810	191.345474	925.487122	500.182159	-16.661129	494.434387	557.222534	186.133682	482.405396	554.916565	-12.977180	80.905914	603.090881	161.095581	92.246674	401.241425	-48.554203	1407.468994	486.062134	242.819550	1409.885620	370.291962	116.104393	1386.179199	368.558044	134.300720	1655.810669	436.134857	-137.102005	1130.065430	563.865540	306.287384	1146.351440	339.217407	-118.359924	883.891052	461.469452	337.138214	885.178101	407.674164	108.302734	1025.523560	-620.442749	171.436874	855.443481	-591.176636	-27.650219
390.853027	18.227774	926.634644	443.360809	191.433167	925.500732	499.895538	-16.638460	494.427216	557.123169	186.187103	482.469604	554.906494	-12.971208	80.987213	603.051392	161.076111	92.361389	400.925751	-48.604206	1407.429810	486.213501	242.683395	1409.893311	370.246582	116.131081	1386.191650	368.756042	134.374710	1655.824585	435.960083	-136.455063	1129.848145	563.834351	306.186829	1146.261963	338.933533	-116.683372	883.818481	460.674866	337.123199	885.330139	407.428650	108.415634	1025.533691	-620.929260	170.824738	855.231079	-591.304077	-27.966482
390.443085	18.395250	926.625671	443.220734	191.558884	925.562073	499.599762	-16.664797	494.474152	556.947693	186.164612	482.533997	554.906677	-12.995991	81.102486	602.976563	161.076370	92.463921	400.617523	-48.677063	1407.403564	486.397339	242.564941	1409.899292	370.197662	116.144806	1386.227661	369.002014	134.498718	1655.829102	435.750214	-135.962234	1129.656372	563.795227	306.032776	1146.170776	338.598877	-115.113312	883.772095	459.841309	336.964966	885.553040	407.191956	108.526138	1025.564819	-620.936218	170.745560	855.150024	-591.347168	-28.051043
390.067444	18.509708	926.640015	443.100708	191.611649	925.596252	499.264282	-16.675589	494.539764	556.848511	186.226456	482.578735	554.882324	-12.965964	81.217316	602.910034	161.021088	92.550804	400.330780	-48.728466	1407.410889	486.567230	242.453674	1409.949951	370.157623	116.164597	1386.268311	369.193573	134.586990	1655.860352	435.538727	-135.358597	1129.491943	563.807312	305.917969	1146.111694	338.177399	-113.580467	883.819031	458.990875	336.740051	885.784729	406.976715	108.603897	1025.592529	-620.574158	171.171402	855.246948	-591.269836	-27.918177
389.702881	18.638954	926.672302	442.968323	191.681610	925.667114	498.896851	-16.673943	494.599762	556.734619	186.216553	482.659760	554.876831	-12.968033	81.347260	602.869324	161.031235	92.635704	400.047272	-48.767925	1407.395020	486.750977	242.344604	1410.002808	370.105591	116.184425	1386.325317	369.351227	134.659439	1655.913330	435.301483	-134.847397	1129.326660	563.753784	305.743774	1146.055664	337.757782	-112.244278	883.798096	458.087982	336.496552	886.086853	406.770935	108.682320	1025.648926	-620.554504	171.247940	855.466125	-591.250610	-27.896391
389.311188	18.818010	926.680054	442.831543	191.721191	925.722839	498.530945	-16.648346	494.676453	556.574158	186.180374	482.718811	554.839844	-12.976954	81.481895	602.802551	160.979584	92.760307	399.772308	-48.812271	1407.409668	486.921234	242.210220	1410.090820	370.056335	116.201263	1386.417114	369.518158	134.726822	1655.964233	435.065704	-134.375931	1129.201294	563.754944	305.544647	1146.057983	337.323822	-111.010612	883.817322	457.242645	336.251709	886.367126	406.547028	108.768494	1025.685303	-620.767395	170.990692	855.484924	-591.340820	-28.002291
388.857605	18.987171	926.720703	442.684937	191.769867	925.784485	498.082947	-16.592646	494.696411	556.426514	186.116608	482.797791	554.876648	-13.067381	81.696114	602.718506	160.928833	92.850960	399.488403	-48.827091	1407.421997	487.078094	242.095428	1410.176147	370.026367	116.237137	1386.501343	369.661499	134.769348	1656.023926	434.809662	-133.878098	1129.079102	563.729431	305.334045	1146.053589	336.871185	-109.853531	883.825623	456.386810	335.993011	886.696350	406.295441	108.869621	1025.741333	-620.844177	170.903259	855.495728	-591.382935	-28.067110
388.445984	19.104776	926.767212	442.573547	191.800491	925.849060	497.731445	-16.641619	494.758240	556.241638	186.025314	482.849518	554.913574	-13.105925	81.854248	602.716675	160.750839	92.844933	399.203369	-48.841122	1407.416260	487.216614	241.987564	1410.236328	369.994751	116.268059	1386.566162	369.807770	134.819443	1656.080322	434.556122	-133.489410	1128.995850	563.729614	305.158630	1146.075317	336.458191	-108.806786	883.832642	455.531097	335.702911	887.043396	406.079285	108.937347	1025.801514	-620.867981	170.871140	855.539612	-591.445251	-28.088875
388.082458	19.220150	926.802734	442.470001	191.834106	925.888428	497.307800	-16.664526	494.776855	556.115417	186.017120	482.886719	554.825134	-13.125984	82.000618	602.691162	160.737656	92.908226	398.928467	-48.864319	1407.424561	487.379364	241.876389	1410.308228	369.964417	116.303741	1386.621582	369.939301	134.861237	1656.143677	434.255066	-133.149475	1128.905762	563.707886	304.958527	1146.051514	335.984314	-107.843979	883.860840	454.669220	335.414978	887.372498	405.867188	109.018768	1025.840698	-620.832642	170.969528	855.589294	-591.469666	-28.102331
387.695313	19.332935	926.828979	442.366333	191.859665	925.920349	496.926605	-16.734278	494.819794	555.973572	186.018250	482.909637	554.806763	-13.145367	82.168007	602.644104	160.753174	93.001671	398.683594	-48.872463	1407.413818	487.527161	241.767563	1410.379883	369.931671	116.350037	1386.680298	370.053070	134.880951	1656.205078	433.911133	-132.854004	1128.784668	563.689331	304.765076	1146.060547	335.472229	-106.980789	883.845703	453.804016	335.102570	887.675903	405.653381	109.091911	1025.872681	-620.700073	171.111282	855.645264	-591.466553	-28.075203
387.313263	19.482790	926.857788	442.239288	191.938324	925.962891	496.515594	-16.698427	494.860748	555.801758	186.005463	482.946136	554.690857	-13.116588	82.292747	602.566406	160.682144	93.069298	398.452698	-48.888878	1407.400269	487.671600	241.649017	1410.435059	369.901428	116.392632	1386.733276	370.083557	134.863144	1656.293335	433.520599	-132.633667	1128.691406	563.696045	304.601929	1146.059082	334.937164	-106.224197	883.869385	452.997986	334.778046	887.985657	405.435822	109.201752	1025.911987	-620.643494	171.281693	855.695129	-591.510681	-28.029362
386.936493	19.621300	926.879272	442.112152	191.986038	925.979736	496.103882	-16.742161	494.905579	555.731689	185.964035	483.002899	554.678223	-13.116176	82.431274	602.519226	160.667130	93.100159	398.243347	-48.887032	1407.367798	487.796814	241.555756	1410.521973	369.862305	116.413666	1386.783569	370.171143	134.864151	1656.335205	433.123077	-132.456375	1128.619141	563.646973	304.431549	1146.054810	334.383392	-105.566040	883.897217	452.116638	334.444427	888.311462	405.217651	109.302116	1025.933960	-620.697693	171.272964	855.747314	-591.585327	-28.077276
386.540314	19.788641	926.869995	441.975555	192.052094	926.003296	495.686188	-16.713751	494.897675	555.572876	185.850754	483.002625	554.655273	-13.126493	82.531906	602.445374	160.590042	93.138512	398.050751	-48.877609	1407.341431	487.927612	241.451935	1410.578979	369.847656	116.453781	1386.818970	370.305481	134.857590	1656.359131	432.678009	-132.329391	1128.510498	563.631470	304.267426	1146.034668	333.839325	-105.028145	883.878967	451.325592	334.130035	888.573608	404.984009	109.405411	1025.944702	-620.871948	171.120300	855.772705	-591.681213	-28.146580
386.166992	19.956900	926.866089	441.845306	192.140579	926.020691	495.336945	-16.714714	494.867340	555.507080	185.850082	483.039612	554.609070	-13.115147	82.606026	602.418579	160.517593	93.166763	397.892090	-48.842743	1407.321289	488.052917	241.380936	1410.614624	369.825745	116.521317	1386.831787	370.367035	134.814133	1656.374023	432.199768	-132.226013	1128.391724	563.595642	304.136108	1145.981079	333.242554	-104.583405	883.840942	450.557037	333.789581	888.841431	404.766785	109.525040	1025.954956	-621.415405	170.626953	855.677246	-591.872375	-28.407547
385.868073	20.094446	926.833984	441.723297	192.233078	926.006958	494.973022	-16.765238	494.831360	555.426514	185.824295	483.007141	554.635437	-13.141748	82.663734	602.446228	160.530930	93.163673	397.744354	-48.818192	1407.251099	488.167725	241.302536	1410.596680	369.814209	116.587265	1386.835571	370.421265	134.769608	1656.384766	431.708710	-132.168488	1128.261719	563.583008	304.002777	1145.914063	332.597992	-104.253494	883.764832	449.811554	333.412903	889.082153	404.591888	109.628311	1025.935669	-621.543152	170.576645	855.695557	-591.958435	-28.455070
385.526978	20.242407	926.770630	441.588928	192.338623	925.958740	494.539581	-16.712950	494.772858	555.344360	185.786804	483.007446	554.594116	-13.134274	82.681564	602.413147	160.448517	93.133598	397.603394	-48.774628	1407.172974	488.300720	241.258514	1410.579834	369.801788	116.657623	1386.814087	370.463287	134.706131	1656.352417	431.192383	-132.185333	1128.179810	563.545532	303.896057	1145.828735	331.965179	-104.040413	883.695374	449.098663	333.099182	889.241638	404.387512	109.747353	1025.883301	-621.651611	170.510727	855.711731	-592.041565	-28.538177
385.194550	20.386715	926.714722	441.458099	192.398407	925.891724	494.148926	-16.750813	494.696625	555.218750	185.734924	482.938660	554.618347	-13.134145	82.670555	602.408691	160.396088	93.089355	397.472717	-48.748028	1407.078491	488.440002	241.202164	1410.530396	369.813995	116.703629	1386.769775	370.477600	134.654510	1656.305664	430.607361	-132.196045	1128.043701	563.512939	303.824707	1145.700073	331.348206	-103.941307	883.615662	448.273376	332.675385	889.338379	404.198395	109.854385	1025.825562	-621.765625	170.470535	855.730957	-592.123718	-28.591368
384.842926	20.517244	926.626831	441.289398	192.459213	925.794983	493.472717	-16.100111	494.507172	555.108765	185.741898	482.873901	554.356995	-13.055238	82.584549	602.401306	160.361908	93.045517	397.333221	-48.690784	1406.949463	488.567596	241.166931	1410.427246	369.812592	116.767052	1386.714600	370.495178	134.583725	1656.222168	430.028992	-132.262985	1127.879883	563.452576	303.727844	1145.576294	330.627472	-103.903427	883.535706	447.584656	332.366333	889.449341	403.983307	109.951500	1025.737305	-621.889404	170.410645	855.739685	-592.240845	-28.660839
384.560272	20.610716	926.507568	441.165009	192.542892	925.691589	493.285004	-16.717707	494.439667	554.997925	185.708054	482.784515	554.568298	-13.130581	82.665123	602.375671	160.311325	93.001984	397.233093	-48.673687	1406.825806	488.704834	241.083481	1410.342285	369.688019	116.955353	1386.755005	370.493408	134.509460	1656.151855	429.438538	-132.372314	1127.751831	563.376953	303.659424	1145.434937	329.915741	-103.977089	883.473328	446.908600	332.096619	889.532043	403.803375	110.031700	1025.628418	-622.014465	170.351257	855.742676	-592.334045	-28.746950
384.261078	20.708834	926.397278	441.009430	192.621033	925.573059	492.926147	-16.767433	494.369598	554.892761	185.768631	482.755035	554.627502	-13.168806	82.718987	602.299927	160.240402	92.954590	397.096588	-48.603848	1406.689697	488.780396	241.036850	1410.218262	369.669922	117.042709	1386.654663	370.473633	134.425049	1656.046631	428.844604	-132.477036	1127.602295	563.354553	303.618469	1145.293823	329.255585	-104.160316	883.361633	446.322357	331.863007	889.590759	403.632294	110.114006	1025.519287	-622.120239	170.343384	855.761963	-592.443970	-28.765007
383.976776	20.820179	926.303223	440.810455	192.743759	925.482544	492.583710	-16.743973	494.309967	554.688354	185.749268	482.701477	554.558716	-13.149300	82.753258	602.358215	160.445282	93.052795	397.014313	-48.558434	1406.536133	488.965973	240.699020	1410.152344	369.697174	117.078606	1386.553711	370.466705	134.353760	1655.944214	428.283112	-132.613831	1127.475952	563.292480	303.556915	1145.080933	328.498077	-104.386322	883.290771	445.631958	331.531555	889.612549	403.448212	110.214218	1025.432861	-622.205627	170.290436	855.771912	-592.515991	-28.844828
383.738556	20.934214	926.216614	440.666565	192.831909	925.398132	492.271057	-16.720959	494.296173	554.461243	185.816971	482.706879	554.531250	-13.125280	82.800224	602.191528	160.196320	93.032623	396.903595	-48.513481	1406.437866	488.963654	240.999557	1410.005737	369.698761	117.156334	1386.470337	370.425354	134.284592	1655.866943	427.697754	-132.827988	1127.371826	563.110901	303.461029	1144.940674	327.785858	-104.740158	883.230042	445.094086	331.284210	889.612793	403.297638	110.306122	1025.351196	-622.325500	170.247452	855.776184	-592.619995	-28.889982
383.491180	21.083776	926.158875	440.515808	192.895462	925.354248	491.952393	-16.602940	494.278778	554.171021	185.888641	482.709747	554.450745	-13.104587	82.900864	602.177002	160.240097	93.134415	396.833679	-48.425735	1406.330811	489.028778	241.027313	1409.954712	369.865723	117.066910	1386.298706	370.376251	134.212372	1655.836182	427.144318	-133.028183	1127.283569	563.009033	303.387085	1144.806274	327.128876	-105.140991	883.197021	444.604797	331.061981	889.605042	403.143555	110.396461	1025.305054	-622.445190	170.174255	855.763855	-592.725342	-28.960884
383.210938	21.221981	926.173218	440.339447	192.964478	925.372742	491.722443	-16.532984	494.372437	553.869202	185.925293	482.730164	554.281921	-13.017611	82.991623	602.103027	160.272522	93.278297	396.788300	-48.408390	1406.319214	489.101227	241.003204	1409.903198	369.885986	117.096909	1386.306763	370.330597	134.152878	1655.851685	426.597260	-133.241653	1127.241577	562.857117	303.277466	1144.670776	326.401733	-105.608078	883.215088	444.162933	330.816101	889.625061	402.978424	110.483398	1025.327637	-622.569397	170.163437	855.775879	-592.853638	-29.005407
382.954224	21.356153	926.248108	440.190582	193.011002	925.468140	491.508209	-16.454058	494.534058	553.539185	186.082520	482.772308	554.194458	-13.015674	83.207306	602.027649	160.304260	93.459442	396.756256	-48.360802	1406.353516	489.169281	241.007935	1409.931030	369.900940	117.141708	1386.391602	370.256104	134.081146	1655.905762	426.095032	-133.504700	1127.291260	562.709412	303.178619	1144.629272	325.738281	-106.121689	883.317688	443.780884	330.461731	889.733215	402.827881	110.551712	1025.418091	-622.784363	170.227570	855.797974	-593.280945	-28.989107
382.698608	21.513691	926.384155	440.045319	193.076965	925.627258	491.312531	-16.394337	494.742371	553.074768	186.230270	482.864532	554.082458	-13.003083	83.430298	602.033691	160.482193	93.708496	396.777191	-48.379143	1406.457520	489.257782	240.992981	1410.020386	369.769562	117.305977	1386.655640	370.171753	134.028870	1656.028687	425.647461	-133.768921	1127.397705	562.492004	303.022888	1144.597778	325.148285	-106.724579	883.466064	443.434174	330.360046	889.787048	402.687286	110.637535	1025.571777	-622.908020	170.232330	855.810486	-593.411072	-29.122824
382.474548	21.624582	926.601013	439.942230	193.149948	925.837341	491.205322	-16.389679	495.025574	552.572815	186.372818	482.948822	554.170227	-13.137256	83.842583	601.871460	160.531143	93.950623	396.780670	-48.369873	1406.656494	489.306671	240.971802	1410.155884	369.792786	117.333038	1386.860840	370.078033	133.977829	1656.204102	425.209869	-134.032288	1127.601318	562.347717	302.900635	1144.671021	324.523499	-107.346245	883.724915	443.156738	330.182800	889.898376	402.571960	110.724106	1025.789673	-622.930542	170.121490	855.820007	-593.279785	-29.325537
382.291534	21.758667	926.837341	439.876495	193.261383	926.102173	491.024292	-16.340343	495.286896	552.161133	186.521835	483.101135	554.098633	-13.182522	84.158401	601.782471	160.662064	94.221794	396.789734	-48.335278	1406.900024	489.351715	240.987518	1410.356812	369.799561	117.351784	1387.134277	369.972961	133.920624	1656.439941	424.849365	-134.319412	1127.906494	562.187927	302.743927	1144.787842	323.961395	-108.014496	884.054504	442.932220	330.028046	890.061462	402.490448	110.822304	1026.044678	-622.933594	169.967194	855.815430	-593.085693	-29.538134
382.119263	21.846935	927.121948	439.842255	193.367706	926.409668	490.902924	-16.334284	495.570648	551.723999	186.710724	483.266937	554.000183	-13.236395	84.523239	601.741577	160.812683	94.552475	396.811005	-48.337666	1407.224609	489.433777	240.953568	1410.636353	369.835083	117.342850	1387.441406	369.859802	133.869888	1656.714844	424.526947	-134.624451	1128.279785	562.047302	302.594971	1144.982422	323.463135	-108.769485	884.492188	442.779999	329.871918	890.259155	402.427429	110.899353	1026.344971	-622.928833	169.900299	855.830994	-592.954895	-29.665586
381.996674	21.929619	927.421631	439.822815	193.430954	926.718506	490.774719	-16.299013	495.853973	551.326599	186.924713	483.465668	553.921875	-13.342882	84.886261	601.595154	160.852859	94.874550	396.826965	-48.289738	1407.562378	489.580109	240.643387	1411.045044	369.857635	117.346642	1387.810059	369.708069	133.791290	1657.023071	424.266327	-134.900543	1128.712891	561.986206	302.444702	1145.229492	322.939880	-109.523529	884.999084	442.689209	329.738556	890.500854	402.373779	110.966690	1026.650879	-622.969116	169.798798	855.835815	-592.965515	-29.714834
381.595795	21.996605	927.748657	439.747437	193.476898	927.041382	490.567200	-16.236254	496.251953	550.897583	187.108322	483.651642	553.751953	-13.300109	85.184433	601.590942	161.193008	95.273750	396.815460	-48.263710	1407.965698	489.605103	240.637268	1411.385864	369.884674	117.370651	1388.182495	369.650604	133.778397	1657.340088	424.071655	-135.175674	1129.207031	561.843079	302.259430	1145.544800	322.420197	-110.285255	885.567017	442.640076	329.637817	890.797607	402.155121	111.035561	1026.977051	-623.121704	169.836136	855.857666	-593.383728	-29.488134
381.530426	22.051163	928.139221	439.782104	193.487061	927.355896	490.419891	-16.241556	496.596405	550.507019	187.280945	483.839264	553.680542	-13.356830	85.549370	601.453735	161.256073	95.594734	396.810913	-48.215073	1408.394653	489.649261	240.607300	1411.781372	369.903748	117.380013	1388.550659	369.544891	133.730057	1657.697632	423.921082	-135.484589	1129.720703	561.770386	302.147034	1145.875854	321.982574	-111.130028	886.195068	442.633911	329.532532	891.140381	402.157349	111.111946	1027.329590	-623.061707	169.816544	855.908020	-593.483398	-29.442627
381.479340	22.140860	928.526062	439.799408	193.552231	927.720276	490.289886	-16.258085	496.977020	550.075073	187.427719	484.048920	553.615479	-13.425706	85.911217	601.247925	161.083710	95.821365	396.785797	-48.149403	1408.832642	489.682281	240.607880	1412.190186	369.917877	117.397820	1388.932373	369.431610	133.666763	1658.070557	423.820465	-135.835556	1130.291992	561.718323	302.029785	1146.288208	321.570770	-111.976036	886.833557	442.656647	329.425446	891.513062	402.158417	111.200203	1027.706421	-622.805176	169.817001	856.007385	-593.376160	-29.428160
381.439453	22.170729	928.920959	439.867615	193.614853	928.083313	490.155212	-16.292870	497.330139	549.769958	187.639603	484.246124	553.347473	-13.358426	86.196640	601.214050	161.349915	96.220772	396.745087	-48.115997	1409.295898	489.722015	240.597046	1412.601929	369.944580	117.410667	1389.335327	369.310547	133.638321	1658.441040	423.697266	-136.167816	1130.830933	561.729004	301.944885	1146.737915	321.143036	-112.854500	887.467896	442.741638	329.364258	891.866211	402.190460	111.263565	1028.086304	-622.790894	169.661179	856.046570	-593.312622	-29.451210
381.813995	22.289696	929.250916	440.046783	193.709564	928.415588	490.126495	-16.423841	497.618927	549.522705	187.839294	484.457397	553.308228	-13.450928	86.544357	601.171875	161.522980	96.569626	396.685333	-48.034737	1409.695313	489.723877	240.618637	1413.000000	369.991852	117.432510	1389.712036	369.197632	133.611694	1658.780762	423.624176	-136.539276	1131.329102	561.753479	301.894592	1147.172852	320.726746	-113.767830	888.109985	442.855438	329.307068	892.228882	402.439423	111.369331	1028.415161	-622.633118	169.475250	856.098938	-593.215271	-29.465879
381.843781	22.361338	929.550598	440.128021	193.769958	928.730042	489.983795	-16.429266	497.887939	549.288025	187.983078	484.600433	553.193542	-13.473671	86.814583	601.120422	161.625351	96.854050	396.675812	-47.967861	1410.059448	489.743591	240.641388	1413.356689	370.028656	117.473770	1390.041626	369.072479	133.578613	1659.083618	423.601196	-136.942459	1131.841431	561.749512	301.845123	1147.532349	320.402679	-114.704117	888.694397	442.995605	329.285950	892.562012	402.488129	111.431862	1028.721680	-622.421326	169.342514	856.156128	-593.184570	-29.431284
381.924286	22.432610	929.870789	440.206696	193.826538	929.035583	489.870514	-16.467007	498.080048	549.015991	188.080383	484.715790	553.190735	-13.539122	87.054810	601.068115	161.663071	97.076546	396.660370	-47.869705	1410.395508	489.783630	240.694016	1413.707520	370.078735	117.532166	1390.339478	368.874939	133.543854	1659.320679	423.582916	-137.375000	1132.307861	561.827820	301.872589	1147.867554	320.086700	-115.661240	889.250610	443.139648	329.277039	892.900024	402.578705	111.500778	1029.035278	-622.269592	169.163818	856.177612	-593.227112	-29.404478
382.033325	22.452492	930.141418	440.326141	193.817444	929.264771	489.770569	-16.546368	498.249939	548.747131	188.171982	484.796509	553.167725	-13.588902	87.239777	600.848572	161.553375	97.170540	396.674774	-47.787907	1410.651855	489.817627	240.719299	1413.997559	370.119476	117.555969	1390.595581	368.681030	133.534180	1659.566895	423.557892	-137.850143	1132.685059	561.961975	301.944489	1148.206665	319.756104	-116.590958	889.723755	443.162079	329.315216	893.313416	402.694061	111.530922	1029.284546	-622.113586	169.043137	856.252075	-593.356689	-29.326540
381.828613	22.448097	930.358337	440.356995	193.764542	929.446411	489.579041	-16.503534	498.322876	548.509705	188.234512	484.841125	553.093384	-13.637232	87.337288	600.739258	161.490875	97.235970	396.695251	-47.680988	1410.875610	489.826202	240.780151	1414.238159	370.179840	117.618706	1390.800903	368.523743	133.519058	1659.743652	423.550934	-138.278564	1133.018188	562.181335	302.088867	1148.512695	319.446014	-117.563728	890.182556	443.582611	329.309723	893.446655	402.624298	111.529579	1029.484375	-622.793579	169.050323	856.020813	-593.734985	-29.656933
381.966339	22.468357	930.512695	440.480865	193.767990	929.581726	489.440796	-16.590431	498.323639	548.373779	188.444962	484.846313	553.101990	-13.672811	87.368256	600.822815	161.612366	97.300186	396.764954	-47.599213	1411.012207	489.839539	240.843552	1414.409912	370.246704	117.683594	1390.952148	368.307648	133.507675	1659.851807	423.533020	-138.705765	1133.278931	562.382996	302.249237	1148.742554	319.150787	-118.535919	890.570984	443.806488	329.357574	893.637817	402.747833	111.554649	1029.628052	-622.861816	169.136154	856.126648	-594.129089	-29.677258
382.159943	22.450125	930.583313	440.648193	193.764816	929.620239	489.289185	-16.657476	498.224792	548.333984	188.504364	484.784698	553.097107	-13.716975	87.336510	600.813477	161.636871	97.214165	396.844147	-47.494465	1411.097412	489.840424	240.901764	1414.514038	370.323425	117.743210	1391.011841	368.075439	133.512222	1659.887085	423.535919	-139.120224	1133.505249	562.581421	302.388214	1148.886230	318.828735	-119.553520	890.884888	444.038208	329.433380	893.765320	402.909882	111.567268	1029.680298	-622.761475	169.061676	856.260986	-594.222595	-29.624918
382.346771	22.423550	930.564270	440.793365	193.730042	929.560303	489.175323	-16.785582	498.069489	548.295593	188.521439	484.640472	553.139587	-13.741336	87.274117	600.868652	161.621780	97.056564	396.917755	-47.403332	1411.081299	489.855957	240.981689	1414.527588	370.415680	117.804184	1390.970459	367.799377	133.527649	1659.839600	423.542358	-139.505280	1133.637451	562.786377	302.570679	1148.961914	318.536041	-120.577370	891.094788	444.308594	329.572571	893.825623	403.066650	111.561607	1029.639160	-622.650574	168.998215	856.389709	-594.293213	-29.601120
382.614136	22.372484	930.428833	440.984650	193.716904	929.421448	489.078796	-16.908842	497.821503	548.424988	188.499100	484.468109	553.254028	-13.811442	87.130684	600.901733	161.544037	96.755295	397.040314	-47.313557	1410.977661	489.869415	241.060349	1414.439331	370.495483	117.865814	1390.841919	367.516815	133.544937	1659.687012	423.553253	-139.876297	1133.656128	563.008484	302.769562	1148.949951	318.286011	-121.609673	891.200806	444.565704	329.739594	893.790100	403.260742	111.538902	1029.498657	-622.662598	168.926849	856.449585	-594.420532	-29.603760
383.212189	22.326721	930.206116	441.240814	193.721176	929.161133	489.054199	-17.061554	497.472198	548.558105	188.400558	484.196106	553.451904	-13.882960	86.934624	601.080627	161.569183	96.423653	397.170898	-47.199825	1410.772705	489.882904	241.158493	1414.228394	370.575958	117.921562	1390.604248	367.184204	133.562149	1659.422607	423.592468	-140.188751	1133.541504	563.248901	303.000183	1148.842163	318.011932	-122.622597	891.215820	444.836884	329.943695	893.649475	403.660065	111.531349	1029.254272	-622.670654	168.894241	856.501587	-594.510010	-29.612392
383.122498	22.216923	929.914001	441.298920	193.614151	928.804932	488.961121	-17.024910	497.073761	548.725403	188.058334	483.837677	553.500244	-13.807096	86.654434	601.095154	161.342453	95.946404	397.310883	-47.122898	1410.511597	489.927979	241.272491	1413.912598	370.687469	117.974495	1390.273071	366.841461	133.585114	1659.037354	423.599731	-140.472519	1133.337158	563.559753	303.282990	1148.638916	317.696106	-123.657379	891.129150	445.119751	330.141174	893.415161	403.665771	111.460205	1028.930664	-622.693848	168.886826	856.498108	-594.641785	-29.619936
383.702972	22.167833	929.518555	441.548523	193.635269	928.358215	489.075897	-17.136965	496.687531	549.010559	187.875336	483.419189	553.619629	-13.677617	86.269363	601.232056	161.276123	95.521667	397.470032	-47.034245	1410.120850	489.834869	241.556137	1413.388916	370.790527	118.020348	1389.849243	366.451080	133.632889	1658.596069	423.638336	-140.791412	1133.059570	563.849121	303.608215	1148.321045	317.547516	-124.645416	890.984924	445.414490	330.217926	893.102600	404.058594	111.465523	1028.506958	-622.723511	168.832001	856.516479	-594.733826	-29.673761
383.978180	22.132177	929.078125	441.673462	193.632767	927.858276	489.155365	-17.101265	496.265259	549.250305	187.701767	482.944153	553.542358	-13.472895	85.809746	601.357605	160.951340	94.998741	397.679077	-46.940166	1409.661133	489.847931	241.685898	1412.881714	370.921722	118.104324	1389.311279	366.057739	133.673615	1658.058838	423.697083	-141.070648	1132.745117	564.016541	303.838623	1147.875977	317.387360	-125.623848	890.721558	445.702332	330.594269	892.611755	404.270813	111.468727	1028.037109	-622.804993	168.822754	856.503296	-594.865662	-29.682690
383.872650	21.989983	928.654785	441.713318	193.464340	927.283752	489.315796	-17.048906	495.918610	549.506287	187.476257	482.547150	553.660339	-13.346071	85.453239	601.426331	160.702301	94.518181	397.849182	-46.821297	1409.188110	489.852051	241.844162	1412.347656	371.163177	118.046112	1388.652832	365.629700	133.715500	1657.458618	423.728455	-141.292557	1132.354980	564.241882	304.099884	1147.363892	317.216492	-126.508095	890.318054	446.038574	330.876434	892.028687	404.286499	111.392670	1027.539429	-622.843262	168.814377	856.487915	-594.936279	-29.741150
384.100952	21.936947	928.164124	441.832001	193.447296	926.732239	489.482300	-16.918449	495.548523	549.834961	187.218811	482.211609	553.813477	-13.308817	85.103020	601.456421	160.425369	94.044243	398.077423	-46.720657	1408.694214	489.860474	241.975571	1411.737183	371.256989	118.123367	1388.063599	365.135498	133.774658	1656.873047	423.777527	-141.509995	1131.905762	564.421509	304.386536	1146.788818	317.246704	-127.472137	890.012512	446.394135	331.154602	891.412476	404.486389	111.377831	1027.019775	-622.940186	168.811295	856.434570	-595.067017	-29.790934
384.370209	21.859879	927.675659	441.960907	193.488327	926.224670	489.825317	-16.908300	495.180573	550.119080	186.937363	481.941528	554.062805	-13.262907	84.760490	601.544189	160.232468	93.710175	398.383270	-46.638126	1408.190063	489.885864	242.136841	1411.095947	371.409241	118.206039	1387.461914	364.665039	133.817764	1656.269897	423.850220	-141.767792	1131.436646	564.630676	304.736450	1146.170166	317.259033	-128.369507	889.625366	446.782806	331.446198	890.758728	404.690674	111.359665	1026.522217	-623.052002	168.848282	856.377136	-595.197998	-29.862738
384.933777	21.842636	927.234924	442.118835	193.553635	925.774841	490.226715	-16.877825	494.859894	550.377014	186.750458	481.777679	554.207397	-13.135818	84.369926	601.618286	160.081665	93.519585	398.691986	-46.555336	1407.729248	489.954376	242.324875	1410.510986	371.558807	118.250458	1386.937866	364.142609	133.850983	1655.686768	423.964050	-142.058945	1131.053101	564.790588	305.031311	1145.591797	317.357971	-129.189346	889.201050	447.191193	331.758240	890.004333	405.059540	111.364517	1026.078369	-623.162720	168.883850	856.307373	-595.316467	-29.935667
385.142303	21.831036	926.845520	442.189331	193.568253	925.409241	490.569214	-16.802385	494.590332	550.682983	186.638245	481.740265	554.368469	-13.014705	83.992950	601.694702	160.030563	93.400261	399.050629	-46.478333	1407.314331	489.979248	242.531708	1409.982422	371.710236	118.316551	1386.472534	363.643127	133.930054	1655.207031	424.109314	-142.277924	1130.691528	564.857666	305.219238	1145.047974	317.541687	-129.991196	888.828430	447.645325	332.035004	889.331604	405.228699	111.335014	1025.704468	-623.325867	168.888855	856.206482	-595.429504	-30.013380
385.299133	21.753803	926.583435	442.241302	193.556915	925.160461	490.924988	-16.721529	494.421082	551.045288	186.612671	481.801483	554.280762	-12.790497	83.587860	601.734802	159.956604	93.300812	399.423309	-46.438835	1407.019287	490.012756	242.747635	1409.526611	371.906891	118.373108	1386.101318	363.130920	134.062088	1654.842529	424.300446	-142.408875	1130.363037	564.928650	305.433380	1144.498901	317.794403	-130.716675	888.493591	448.181274	332.317413	888.627136	405.375549	111.262474	1025.453613	-623.449585	168.909988	856.090271	-595.561523	-30.089472
385.498505	21.751371	926.380127	442.300781	193.623276	925.064636	491.285645	-16.599680	494.290253	551.440857	186.644714	481.911926	554.335815	-12.705959	83.389366	601.788147	160.019379	93.303284	399.850983	-46.423981	1406.800903	490.082520	242.920776	1409.185425	372.101868	118.406090	1385.866089	362.580505	134.129547	1654.521729	424.537933	-142.529099	1130.172852	564.955933	305.576538	1144.118164	318.140045	-131.405411	888.266479	448.805145	332.611511	888.010254	405.515839	111.220345	1025.307617	-623.539124	168.949814	856.013733	-595.660339	-30.122690
385.744995	21.659458	926.324707	442.422241	193.555542	925.058472	491.741974	-16.576056	494.300964	551.779663	186.723877	482.014404	554.381775	-12.698671	83.320282	601.927429	160.148743	93.346748	400.322449	-46.466156	1406.739136	490.167664	243.033157	1408.991333	372.212097	118.505936	1385.901978	362.031494	134.201050	1654.350586	424.877014	-142.619858	1130.160645	564.976929	305.740784	1143.871216	318.600189	-131.991486	888.138977	449.414734	332.853882	887.515015	405.686798	111.109688	1025.276855	-622.846741	168.920273	856.336243	-595.572021	-29.828321
385.948151	21.575872	926.383789	442.511871	193.512939	925.193848	492.174927	-16.503174	494.444061	552.035522	186.827209	482.148132	554.407593	-12.684887	83.298981	601.891907	160.215866	93.387047	400.763489	-46.514915	1406.833740	490.243469	243.162842	1408.922119	372.450928	118.453911	1385.966431	361.517883	134.303528	1654.278320	425.296051	-142.663040	1130.315918	564.959412	305.832489	1143.784424	319.158936	-132.480865	888.199585	450.136871	333.109100	887.139893	405.823547	110.999184	1025.375000	-623.556213	168.981186	855.985046	-595.822021	-30.132416
386.149780	21.462248	926.539429	442.638336	193.435043	925.405884	492.626007	-16.503925	494.673828	552.215332	186.892502	482.264679	554.418091	-12.671669	83.388062	601.930176	160.341034	93.454353	401.254822	-46.538982	1407.103638	490.304230	243.292160	1408.977051	372.762115	118.303146	1386.076904	360.977478	134.389099	1654.308105	425.785065	-142.659149	1130.624390	564.931152	305.834106	1143.839111	319.756256	-132.894806	888.402466	450.992218	333.415375	886.899475	405.962494	110.874588	1025.557617	-622.837830	169.146851	856.336182	-595.662781	-29.838804
385.985809	21.297026	926.815430	442.655914	193.326431	925.704651	492.993866	-16.393234	494.989624	552.316895	186.974335	482.415131	554.335388	-12.649806	83.473763	601.957642	160.516434	93.576126	401.680573	-46.567917	1407.475586	490.348236	243.390762	1409.145752	372.967133	118.210464	1386.380249	360.476715	134.480667	1654.418945	426.369324	-142.608109	1131.016357	564.890625	305.813751	1144.009888	320.429169	-133.331375	888.750427	451.782715	333.636169	886.754761	405.897980	110.729401	1025.846069	-623.366577	169.151367	856.205933	-595.814575	-30.026079
386.175415	21.363344	927.130371	442.716888	193.635712	926.244141	493.333435	-16.325150	495.233276	552.439758	187.129379	482.572571	554.238708	-12.663934	83.592453	601.961426	160.637375	93.717735	402.102417	-46.615471	1407.930298	490.395264	243.496902	1409.386963	373.086914	118.212738	1386.832031	360.012817	134.536118	1654.597290	427.065063	-142.485870	1131.552734	564.872681	305.771759	1144.303589	321.203247	-133.681564	889.165955	452.631744	333.859528	886.710999	406.055206	110.765854	1026.281006	-623.557861	169.187210	856.154480	-595.900696	-30.111692
386.906189	21.354156	927.456604	443.060516	193.665848	926.581848	493.878815	-16.492109	495.481842	552.551697	187.302170	482.704224	554.339722	-12.811611	83.824272	602.041504	160.780457	93.886642	402.520386	-46.625149	1408.479614	490.403381	243.616928	1409.685547	373.355103	118.077850	1387.133911	359.597137	134.585068	1654.819946	427.816925	-142.333710	1132.124023	564.869751	305.738037	1144.649902	321.976776	-133.989975	889.693298	453.476379	334.072479	886.727051	406.523346	110.772598	1026.607300	-623.583984	169.193161	856.152405	-595.960388	-30.112867
387.241669	21.254744	927.809753	443.301910	193.590210	926.871094	494.305084	-16.576189	495.772186	552.546814	187.355286	482.770691	554.307983	-12.886304	84.019371	602.013367	160.863281	94.021225	402.905151	-46.621449	1409.040161	490.380005	243.709061	1410.003906	373.495605	118.024887	1387.511475	359.220825	134.603973	1655.075439	428.607147	-142.222153	1132.725586	564.930176	305.753967	1145.053589	322.765137	-134.270264	890.269653	454.343628	334.249146	886.780151	406.785522	110.725441	1026.924927	-623.513000	169.121216	856.144348	-595.794617	-30.068556
387.653442	21.177183	928.143860	443.600708	193.517044	927.135437	494.660187	-16.573565	496.001984	552.502625	187.396591	482.825226	554.064026	-12.752756	84.028915	602.000244	160.909988	94.134300	403.263702	-46.561680	1409.593018	490.326782	243.816956	1410.325806	373.644562	118.011490	1387.889038	358.868713	134.597733	1655.339966	429.493591	-142.136810	1133.337280	565.019348	305.738007	1145.458008	323.710327	-134.520599	890.841431	455.205902	334.415497	886.898743	407.089417	110.701393	1027.218018	-623.501038	169.033905	856.103088	-595.589111	-30.116676
388.155518	21.096870	928.446960	443.973145	193.470779	927.378418	495.034760	-16.623999	496.244507	552.502869	187.495483	482.862061	554.095520	-12.890828	84.177147	602.012695	160.960709	94.246429	403.566559	-46.500095	1410.087402	490.247559	243.945435	1410.622192	373.791809	117.963707	1388.221069	358.580322	134.569595	1655.614136	430.396393	-142.021530	1133.934937	565.163574	305.784332	1145.882202	324.575165	-134.724640	891.423035	456.072205	334.528656	886.991699	407.448425	110.691048	1027.482544	-623.858337	169.152115	856.096863	-596.117981	-30.218575
388.683563	21.001810	928.697876	444.345276	193.436676	927.557922	495.406036	-16.670586	496.417664	552.483032	187.562439	482.874420	554.083679	-12.943455	84.306572	602.004700	160.982269	94.321320	403.846771	-46.405666	1410.580688	490.126740	244.094116	1410.910645	373.879395	117.973381	1388.495483	358.322540	134.507553	1655.838867	431.300018	-141.994003	1134.500122	565.270081	305.877869	1146.203857	325.630463	-134.912674	891.952698	456.865845	334.562134	887.063660	407.803955	110.689125	1027.687378	-623.810425	168.920410	856.080688	-595.665161	-30.260277
388.871490	20.875668	928.969299	444.570557	193.394836	927.706665	495.633820	-16.638235	496.506470	552.369812	187.548874	482.849518	553.974243	-12.986485	84.327866	601.967468	160.966217	94.330109	404.162323	-46.224781	1410.969238	489.978394	244.303238	1411.126953	373.949554	117.999413	1388.693604	358.150513	134.450577	1655.997314	432.200989	-142.030487	1134.935547	565.412720	306.015900	1146.496338	326.639954	-135.043762	892.387390	457.460449	334.646332	887.268494	407.988159	110.683334	1027.892700	-623.852600	168.902588	856.107788	-595.714966	-30.293232
389.862518	20.836697	929.097534	445.059570	193.448380	927.770203	496.007111	-16.779924	496.479584	552.454285	187.692535	482.783600	553.985413	-12.983029	84.294937	602.036377	161.022995	94.289040	404.251923	-46.166721	1411.258423	489.799530	244.519211	1411.268066	373.977661	118.036789	1388.809082	357.861206	134.373596	1656.134521	433.086182	-142.058975	1135.357666	565.637512	306.232117	1146.790405	327.735535	-135.178024	892.710083	458.431641	334.651611	887.135864	408.632721	110.731079	1027.978760	-623.905334	168.899979	856.120178	-595.819336	-30.332253
390.486115	20.755072	929.193909	445.414337	193.360611	927.739380	496.230499	-16.761532	496.363190	552.447937	187.697571	482.639893	554.014221	-13.022256	84.188103	602.084351	161.060593	94.222969	404.520508	-45.964863	1411.408081	489.598297	244.729355	1411.325439	374.016937	118.091324	1388.817261	357.651398	134.283600	1656.157593	433.971680	-142.176956	1135.626465	565.868652	306.532776	1146.984619	328.833893	-135.265121	892.935059	459.187012	334.674072	887.076050	409.047852	110.729622	1028.001831	-623.916931	168.955688	856.133423	-595.971802	-30.313868
391.133179	20.594492	929.205872	445.802734	193.213181	927.605591	496.509766	-16.811802	496.210907	552.451294	187.664780	482.432587	553.961304	-12.940038	83.956963	602.153137	161.033142	94.073982	404.680267	-45.841499	1411.426880	489.435028	244.958176	1411.329224	374.052826	118.137276	1388.759033	357.466644	134.191223	1656.108154	434.835510	-142.232193	1135.775757	566.128357	306.852173	1147.122314	330.008362	-135.364365	892.952637	459.904755	334.679108	887.007813	409.492432	110.669136	1027.930908	-623.959290	169.020782	856.131897	-596.132935	-30.302950
391.859924	20.431551	929.149841	446.178223	193.129471	927.443420	496.740967	-16.757572	495.962616	552.527100	187.653168	482.271881	553.991211	-12.961018	83.742813	602.220276	161.019852	93.924393	404.840485	-45.714516	1411.367432	489.230469	245.155792	1411.264038	374.081177	118.207596	1388.608032	357.251526	134.077225	1655.988281	435.716278	-142.313217	1135.812134	566.423096	307.209106	1147.209229	331.115295	-135.446564	892.895630	460.622162	334.689575	886.881042	409.960602	110.612968	1027.811768	-623.988831	169.059387	856.146545	-596.284912	-30.302780
392.556946	20.256647	929.018677	446.545074	193.014877	927.233459	497.057068	-16.739611	495.729218	552.673767	187.670792	482.104858	554.193298	-13.033731	83.562897	602.259521	160.899765	93.648987	405.028015	-45.598118	1411.214966	488.969147	245.398758	1411.189575	374.097321	118.272026	1388.397339	357.106476	134.007889	1655.818848	436.575226	-142.333527	1135.765991	566.743896	307.621399	1147.247925	332.274963	-135.497314	892.756714	461.257507	334.690216	886.759949	410.424561	110.516098	1027.633179	-623.982910	169.071167	856.157837	-596.364563	-30.283834
393.209991	19.996340	928.876282	446.880310	192.820984	926.959839	497.438690	-16.717545	495.450928	552.807800	187.572098	481.876678	554.192383	-12.934163	83.258400	602.120728	160.704041	93.428520	405.229462	-45.540405	1410.971558	488.704987	245.619461	1411.046143	374.087677	118.285751	1388.115356	356.988159	133.926483	1655.541138	437.479004	-142.264282	1135.625732	567.033691	307.994385	1147.281006	333.392181	-135.572861	892.549500	461.881378	334.691193	886.572449	410.850189	110.367462	1027.415649	-623.965576	169.073669	856.151733	-596.409058	-30.257816
393.866058	19.820381	928.660400	447.149719	192.718369	926.695313	497.813477	-16.666372	495.165680	552.950195	187.486145	481.693787	554.305054	-12.917821	82.962891	602.210693	160.686157	93.228035	405.476624	-45.448833	1410.686646	488.457977	245.850616	1410.872314	374.102325	118.342049	1387.767456	356.849609	133.876099	1655.272583	438.352142	-142.201019	1135.393433	567.251221	308.348969	1147.231934	334.488190	-135.630890	892.208679	462.463379	334.692474	886.348572	411.258636	110.250580	1027.169556	-623.934692	169.071243	856.185730	-596.391479	-30.226480
394.557037	19.594572	928.367065	447.425537	192.671387	926.401550	498.262695	-16.626219	494.903351	553.222656	187.470047	481.516724	554.409485	-12.846375	82.666245	602.479858	160.767319	92.951981	405.747131	-45.387741	1410.340332	488.207367	246.104034	1410.660400	374.123199	118.364563	1387.384155	356.647095	133.783981	1654.927979	439.268311	-142.049683	1135.092407	567.527283	308.754456	1147.145996	335.608734	-135.687683	891.826477	463.012695	334.699158	886.088867	411.670746	110.109848	1026.869507	-623.843506	169.116653	856.191284	-596.376221	-30.197315
395.069397	19.522514	928.104065	447.441986	192.812637	926.200745	498.673462	-16.535368	494.620728	553.486694	187.408127	481.401001	554.450806	-12.762040	82.306557	602.347412	160.603302	92.737740	406.055206	-45.343609	1409.990479	487.969849	246.363876	1410.395020	374.182129	118.373947	1387.010864	356.412476	133.682541	1654.557373	440.176453	-141.791992	1134.752808	567.730469	309.138153	1147.009155	336.667664	-135.720032	891.363708	463.525696	334.683289	885.831909	411.921936	110.081154	1026.638916	-623.833801	169.066727	856.164124	-596.332031	-30.235453
395.599884	19.233664	927.864319	447.588898	192.692825	925.921387	499.192657	-16.533363	494.421234	553.877258	187.395752	481.291382	554.568604	-12.740581	82.004776	602.754395	160.819992	92.578735	406.453735	-45.333790	1409.603516	487.683594	246.639542	1410.102905	374.229095	118.371857	1386.607788	356.193756	133.606735	1654.200928	441.108826	-141.583939	1134.345703	567.881958	309.534088	1146.860962	337.797577	-135.749908	890.827942	463.812592	334.729706	885.656982	412.215057	109.888725	1026.374634	-623.796814	169.124069	856.161804	-596.305786	-30.207022
396.167114	18.976757	927.646057	447.689178	192.685974	925.748779	499.817230	-16.494020	494.266571	554.397522	187.369247	481.284637	554.681763	-12.734175	81.734161	602.910706	160.862122	92.433739	406.861420	-45.348221	1409.252563	487.404663	246.861877	1409.863281	374.264954	118.334930	1386.244873	355.994110	133.555374	1653.861572	442.019714	-141.350113	1133.949951	568.089294	309.919373	1146.741333	338.939392	-135.749191	890.352783	464.497742	334.705017	885.230042	412.522400	109.707680	1026.178589	-623.750488	169.142944	856.143860	-596.271179	-30.202295
396.571777	18.839577	927.504883	447.729828	192.666016	925.668823	500.339935	-16.342783	494.195984	554.831604	187.293839	481.297211	554.500916	-12.566985	81.396439	602.695251	160.603378	92.292313	407.313019	-45.382317	1408.998291	487.181793	247.113068	1409.646118	374.360931	118.309998	1385.971802	355.765167	133.476807	1653.584473	442.950317	-141.084564	1133.641235	568.209167	310.264862	1146.598999	340.159363	-135.727570	889.858459	464.950897	334.680603	884.908203	412.761932	109.566811	1026.072021	-623.696411	169.069580	856.140686	-595.978088	-30.453735
396.967133	18.733812	927.437256	447.695129	192.806946	925.688477	500.943512	-16.233555	494.237061	555.278503	187.262222	481.381592	554.507202	-12.561139	81.232903	603.011658	160.749725	92.231949	407.834961	-45.370705	1408.771729	486.935577	247.389832	1409.481323	374.438202	118.248383	1385.779907	355.534485	133.252090	1653.332153	443.899261	-140.776352	1133.375854	568.243530	310.553619	1146.498047	341.357147	-135.644394	889.438782	465.368439	334.671143	884.659241	412.968414	109.498352	1026.053711	-623.747375	169.094727	856.126892	-596.032715	-30.523716
397.332275	18.444036	927.461182	447.755646	192.515488	925.648376	501.696808	-16.233782	494.384613	555.710388	187.236832	481.450867	554.543762	-12.600465	81.147377	602.849487	160.587692	92.159630	408.376068	-45.421722	1408.644897	486.709625	247.637360	1409.377808	374.560852	118.197571	1385.673340	355.273590	133.310272	1653.187256	444.858246	-140.411942	1133.193115	568.246399	310.831024	1146.452515	342.643707	-135.528336	889.095093	465.797607	334.606964	884.394775	413.185730	109.226685	1026.045410	-623.761597	169.204620	856.163574	-596.195923	-30.360731
397.716949	18.198450	927.545471	447.807831	192.369736	925.668701	502.395142	-16.198992	494.484070	556.108948	187.216766	481.521179	554.642456	-12.653790	81.084511	603.193420	160.854218	92.191147	408.933624	-45.445797	1408.602173	486.498901	247.877670	1409.322632	374.636566	118.171265	1385.725220	355.017883	133.268982	1653.078247	445.810822	-140.063599	1133.132324	568.186829	311.084961	1146.416870	344.036224	-135.448975	888.843262	466.213593	334.581451	884.188416	413.395660	109.049950	1026.096191	-623.785522	169.279968	856.165588	-596.342163	-30.172342
397.992676	18.073940	927.698669	447.706726	192.480850	925.790955	503.057770	-16.127768	494.644318	556.459534	187.160645	481.608521	554.613159	-12.648325	81.020943	603.249146	160.883255	92.173759	409.540833	-45.485500	1408.659546	486.316956	248.080566	1409.374268	374.776459	118.083992	1385.803589	354.817535	133.055939	1652.989502	446.794647	-139.737488	1133.172974	568.094910	311.336395	1146.478027	345.465942	-135.277725	888.686279	466.516907	334.535797	884.024658	413.484192	109.035263	1026.234375	-623.725830	169.367340	856.199951	-596.286804	-29.977383
398.398682	17.989420	927.806702	447.753967	192.400787	925.910217	503.775421	-16.125017	494.848969	556.823547	187.187927	481.722656	554.596924	-12.682282	80.967667	603.341858	160.971237	92.148712	410.111420	-45.526043	1408.810913	486.137665	248.265472	1409.447754	375.003632	117.927437	1385.864746	354.565308	133.146042	1653.016357	447.762817	-139.379990	1133.291260	567.972107	311.573975	1146.640259	346.952179	-135.177322	888.576111	466.970428	334.577179	883.966187	413.665588	108.939934	1026.344238	-623.573608	169.390442	856.192261	-595.986572	-29.947906
398.907623	17.805767	927.916809	447.966553	192.175690	925.977600	504.549744	-16.106707	494.961029	557.181152	187.228882	481.766113	554.655090	-12.699615	80.909866	603.432373	161.044418	92.151436	410.660065	-45.516048	1409.017456	485.970123	248.436340	1409.570068	375.166656	117.810043	1386.036987	354.392212	132.910446	1653.015381	448.792419	-139.020004	1133.525269	567.750122	311.734009	1146.815552	348.509918	-134.990936	888.581055	467.266052	334.576111	883.922974	413.957275	108.764168	1026.425293	-623.470825	169.527695	856.201111	-595.899292	-29.911213
399.510162	17.748493	928.005432	448.105682	192.235138	926.126404	505.309692	-16.186987	495.109070	557.498840	187.311691	481.856018	554.723816	-12.751532	80.876297	603.524109	161.079865	92.142967	411.185211	-45.547489	1409.239380	485.809235	248.624313	1409.718018	375.326630	117.692299	1386.204834	354.214478	132.826355	1653.087402	449.829590	-138.619644	1133.722290	567.531799	311.873322	1147.036743	350.087311	-134.819641	888.642273	467.530640	334.555481	883.913513	414.253052	108.724106	1026.538452	-623.371765	169.667953	856.200439	-595.841003	-29.845621
399.870544	17.595274	928.170593	448.147583	192.258530	926.242126	505.961792	-16.112097	495.231293	557.724487	187.374527	481.913544	554.929321	-12.871609	80.896942	603.549561	161.115601	92.157639	411.715790	-45.564857	1409.463379	485.656769	248.754257	1409.868896	375.458557	117.580704	1386.383301	354.063904	132.743561	1653.177490	450.894196	-138.358200	1134.036011	567.314697	312.004395	1147.234863	351.632141	-134.607635	888.726196	467.750977	334.549072	883.935669	414.422211	108.674957	1026.675171	-623.297791	169.858856	856.195068	-595.777039	-29.779510
400.216248	17.521027	928.291565	448.215759	192.341721	926.362854	506.530121	-16.050766	495.312012	557.890808	187.385193	481.929962	554.856628	-12.800003	80.820351	603.406982	161.023407	92.134277	412.153412	-45.548695	1409.688599	485.458557	248.937897	1410.008789	375.567017	117.502434	1386.530273	353.956970	132.660141	1653.269653	452.005066	-138.052109	1134.343262	567.082825	312.160126	1147.435425	353.238037	-134.429169	888.822266	467.907806	334.565826	883.957825	414.602570	108.668243	1026.793945	-623.122437	170.159180	856.154236	-595.693115	-29.695904
400.535522	17.581209	928.396912	448.131317	192.751495	926.506470	507.073181	-15.982634	495.430664	558.029358	187.489807	481.999451	554.858093	-12.798467	80.770882	603.691528	161.234024	92.127808	412.563873	-45.542213	1409.923340	485.277405	249.083771	1410.144897	375.660156	117.440796	1386.641724	353.863342	132.589981	1653.367065	453.054077	-137.853073	1134.626465	566.827881	312.360748	1147.560791	354.811981	-134.222412	888.917786	467.997223	334.549103	883.965942	414.708374	108.855026	1026.919067	-623.091492	170.267700	856.173035	-595.628174	-29.629255
400.981598	17.527634	928.472229	448.222198	192.891800	926.592224	507.551544	-15.875874	495.446014	558.081421	187.490021	481.999268	554.790588	-12.724636	80.668137	603.663330	161.229553	92.124283	412.915009	-45.537029	1410.100464	485.063782	249.233383	1410.239136	375.709076	117.374168	1386.713867	353.791626	132.502182	1653.455444	454.177734	-137.648041	1134.898804	566.541016	312.505066	1147.654053	356.319244	-134.022354	888.974731	468.024994	334.566650	883.963745	414.930359	108.881409	1026.995728	-623.050110	170.324860	856.198547	-595.562927	-29.568764
401.403839	17.438955	928.540833	448.315125	193.006439	926.632019	508.016541	-15.850986	495.428680	558.165710	187.554749	481.995331	554.888489	-12.799277	80.656746	603.673706	161.254868	92.096039	413.210449	-45.536327	1410.224976	484.860840	249.353928	1410.287476	375.764679	117.292114	1386.726807	353.761749	132.406693	1653.521484	455.247040	-137.449097	1135.029907	566.254761	312.702911	1147.713135	357.852020	-133.837204	889.024841	467.969849	334.556519	883.937744	415.151672	108.897957	1027.046265	-623.009338	170.330612	856.194397	-595.485291	-29.542345
401.867035	17.430321	928.533386	448.407715	193.189468	926.674561	508.461914	-15.848002	495.382263	558.175964	187.544571	482.001801	554.942932	-12.830472	80.558914	603.693604	161.285950	92.101196	413.488739	-45.517853	1410.254272	484.648895	249.494980	1410.318359	375.809204	117.237000	1386.721191	353.734039	132.309143	1653.541748	456.320587	-137.313675	1135.207153	565.975891	312.991913	1147.746338	359.310333	-133.709015	888.938477	467.881042	334.540649	883.887817	415.372467	108.947479	1027.059570	-622.984924	170.395554	856.238220	-595.417419	-29.501640
402.246063	17.438457	928.511658	448.449524	193.334122	926.687683	508.807129	-15.806393	495.330902	558.163147	187.527893	481.973511	554.891785	-12.819781	80.452484	603.734375	161.280563	92.075859	413.748322	-45.504604	1410.244019	484.414398	249.646194	1410.286743	375.812561	117.157822	1386.657837	353.728943	132.214600	1653.527832	457.377411	-137.185974	1135.245117	565.737549	313.298645	1147.701538	360.794678	-133.572845	888.788635	467.708466	334.538696	883.828552	415.547913	108.991768	1027.052979	-622.941467	170.470703	856.255920	-595.356506	-29.436491
402.713043	17.295431	928.493469	448.666260	193.157700	926.619812	509.161621	-15.784961	495.277435	558.204651	187.543793	481.946381	554.768066	-12.715242	80.259453	603.756897	161.290527	92.028717	414.029724	-45.489193	1410.194702	484.172150	249.806793	1410.217041	375.828613	117.118774	1386.573730	353.718048	132.117859	1653.489136	458.424225	-137.125717	1135.270142	565.450745	313.602783	1147.632690	362.239532	-133.440353	888.632751	467.470612	334.532135	883.732361	415.846222	108.858192	1027.004761	-622.928223	170.495651	856.235962	-595.307068	-29.416382
403.049988	17.287525	928.460327	448.600128	193.423386	926.620483	509.465149	-15.719371	495.233795	558.259888	187.558701	481.914246	554.763428	-12.693497	80.143570	603.784729	161.311905	92.022163	414.291748	-45.500595	1410.140259	483.942841	249.969437	1410.116455	375.847717	117.085678	1386.477173	353.696075	132.030563	1653.449707	459.392670	-137.043808	1135.257690	565.170105	313.880402	1147.520630	363.597076	-133.336090	888.436218	467.060333	334.457214	883.565979	415.982025	108.939774	1026.990234	-622.933594	170.543716	856.234436	-595.260010	-29.370768
403.471344	17.211952	928.423340	448.638794	193.519073	926.574768	509.583252	-15.169379	495.156494	558.349304	187.627167	481.915985	554.577515	-12.673271	80.044418	603.850464	161.353622	91.970650	414.547638	-45.506317	1410.092163	483.724182	250.131454	1410.065674	375.848267	117.041763	1386.383301	353.675079	131.952545	1653.386719	460.369293	-136.979156	1135.259033	564.859375	314.158020	1147.442871	365.005920	-133.278748	888.234131	466.783295	334.528137	883.502441	416.189423	108.935661	1026.947144	-622.876404	170.630539	856.232056	-595.180603	-29.320395
403.785034	17.137747	928.400085	448.584991	193.697800	926.552307	510.171814	-15.673241	495.159790	558.416260	187.642075	481.937256	554.810791	-12.730666	80.005608	603.884949	161.380753	91.957138	414.827545	-45.497101	1410.000977	483.464172	250.245026	1409.971924	375.841980	116.983246	1386.306274	353.642761	131.880188	1653.311768	461.257050	-136.928085	1135.205566	564.495605	314.418060	1147.365967	366.287964	-133.197037	887.990906	466.356720	334.545532	883.439453	416.318787	108.962013	1026.925171	-622.842407	170.634674	856.230225	-595.149902	-29.290710
404.042877	17.120770	928.369934	448.461761	193.964279	926.570557	510.515350	-15.649764	495.162109	558.504822	187.669495	481.959198	554.787354	-12.729426	79.945732	603.985168	161.428284	91.944214	415.135620	-45.534405	1409.942017	483.207031	250.408295	1409.907104	375.854553	116.907059	1386.193604	353.605743	131.807098	1653.235474	462.112000	-136.853653	1135.198975	564.156189	314.636505	1147.278564	367.612091	-133.166229	887.823181	465.878510	334.578033	883.399902	416.392212	109.031052	1026.921753	-622.821106	170.690735	856.249756	-595.089172	-29.240343
404.169159	17.411755	928.332581	448.005859	195.522675	926.808167	510.695892	-15.434464	495.082001	558.736145	187.828918	482.185822	554.660645	-12.693494	79.849197	603.871948	161.312866	91.900734	415.480865	-45.537285	1409.871094	482.964203	250.547180	1409.855957	375.891479	116.811188	1386.102295	353.566681	131.741318	1653.139893	462.971313	-136.723785	1135.151367	563.821533	314.852356	1147.197510	368.836578	-133.130997	887.592468	465.348846	334.547028	883.389038	416.310913	109.724747	1027.037964	-622.639099	170.927536	856.304077	-595.038330	-29.087648
404.414795	17.297333	928.309082	447.892426	195.637848	926.780273	511.094818	-15.395504	495.128540	558.832214	187.897873	482.232971	554.651550	-12.697880	79.794022	604.160034	161.542648	91.915825	415.829407	-45.573956	1409.802124	482.717560	250.675171	1409.805054	375.951843	116.687569	1386.040649	353.513275	131.671204	1653.049438	463.743042	-136.639938	1135.147949	563.414612	315.088470	1147.136597	370.137360	-133.172455	887.394104	464.792511	334.546570	883.377380	416.386444	109.701447	1027.014038	-622.781006	170.753967	856.272705	-595.014404	-29.141445
404.689972	17.183012	928.292297	447.809143	195.680954	926.756592	511.486725	-15.397245	495.161194	558.923218	187.947693	482.253784	554.685852	-12.725625	79.706848	603.958923	161.388550	91.868919	416.184906	-45.631886	1409.771362	482.486816	250.775391	1409.755981	376.006683	116.567368	1385.981201	353.468201	131.625565	1652.958618	464.536072	-136.493484	1135.116455	563.046997	315.361176	1147.076660	371.409363	-133.214233	887.183350	464.186554	334.559052	883.401917	416.471100	109.649902	1026.993164	-622.745850	170.838150	856.272400	-594.990845	-29.104061
404.975464	16.963917	928.276062	447.695740	195.358353	926.607361	511.915985	-15.391849	495.202515	558.880554	187.816528	482.199646	554.775513	-12.738818	79.661369	604.284729	161.821533	91.966164	416.555542	-45.665306	1409.746460	482.270782	250.871048	1409.712891	376.063995	116.460808	1385.940918	353.420349	131.576294	1652.883301	465.333496	-136.405777	1135.180908	562.667175	315.592651	1147.007446	372.871277	-133.343063	887.016663	463.553131	334.585114	883.475098	416.523499	109.441246	1026.905029	-622.164612	171.740799	856.411987	-594.830994	-28.762655
405.641449	15.966310	928.331665	448.891754	192.355545	926.017639	512.601501	-15.721106	495.378876	558.750549	187.576324	481.760620	555.023193	-12.788933	79.651489	604.229065	161.763977	91.940529	416.910553	-45.722931	1409.757080	482.063812	250.975937	1409.703979	376.095856	116.352676	1385.945190	353.362427	131.534882	1652.818359	466.089752	-136.227676	1135.191772	562.265015	315.808441	1146.942505	374.087494	-133.402588	886.866760	462.748352	334.571259	883.596924	417.242706	107.923134	1026.599854	-622.139038	171.868668	856.418640	-594.808777	-28.721939
405.843140	15.819661	928.368042	448.844543	192.144745	925.980591	512.916199	-15.682837	495.418457	558.846191	187.597549	481.752441	555.081116	-12.809206	79.655159	604.241516	161.770950	91.935112	417.256500	-45.792435	1409.758789	481.854736	251.036438	1409.689575	376.142517	116.249222	1385.958374	353.306244	131.499695	1652.774292	466.788940	-136.125641	1135.290161	561.866760	316.050232	1146.943481	375.231628	-133.476334	886.780273	462.121918	334.514191	883.586731	417.319397	107.773109	1026.598389	-622.164978	171.906662	856.409302	-594.799927	-28.653389
405.986572	15.770590	928.395386	448.743591	192.159744	925.997803	513.190063	-15.592960	495.460358	558.944458	187.610596	481.820526	555.021790	-12.776370	79.608246	604.121277	161.440674	91.816010	417.565308	-45.850948	1409.819946	481.652740	251.099976	1409.710815	376.166168	116.140564	1386.002563	353.244873	131.454819	1652.753296	467.502014	-135.969467	1135.343628	561.436951	316.318542	1146.926270	376.352203	-133.553665	886.649597	461.353790	334.562988	883.699341	417.347687	107.744858	1026.621826	-622.172363	171.952682	856.434692	-594.800659	-28.564226
406.172363	15.670540	928.428284	448.664825	192.155380	926.023438	513.405945	-15.567185	495.490692	559.132324	187.675400	481.853607	555.115601	-12.850246	79.634911	604.126953	161.632935	91.903572	417.838898	-45.923859	1409.853271	481.421265	251.166794	1409.737793	376.194000	116.029510	1386.039551	353.170898	131.411835	1652.738403	468.134674	-135.830994	1135.402832	561.007874	316.567261	1146.920654	377.387421	-133.654739	886.562927	460.420410	334.420074	883.769470	417.385773	107.683372	1026.649780	-622.234558	171.976181	856.436646	-594.828430	-28.497778
406.495758	15.313313	928.464233	448.941895	191.415253	925.828552	513.681396	-15.640237	495.553436	559.169128	187.610580	481.771881	555.207153	-12.882260	79.633102	604.294983	161.780655	91.924820	418.100433	-45.956116	1409.883179	481.224213	251.235840	1409.764038	376.221100	115.915520	1386.071655	353.105957	131.366913	1652.723755	468.755981	-135.788834	1135.495850	560.543152	316.821320	1146.929443	378.422638	-133.755753	886.478210	459.679962	334.426422	883.877686	417.603760	107.290192	1026.556030	-622.273010	172.078873	856.448853	-594.852783	-28.432823
406.526459	15.448163	928.483704	448.495453	192.118774	926.018188	513.759094	-15.554252	495.513672	559.309570	187.674042	481.931946	555.123108	-12.859484	79.584618	604.233337	161.494904	91.804237	418.355377	-45.998001	1409.924316	481.010956	251.288086	1409.787720	376.244232	115.790939	1386.104614	353.043427	131.329239	1652.713623	469.372375	-135.741211	1135.608154	560.063660	317.075348	1146.938599	379.453583	-133.894730	886.382324	458.774780	334.334656	883.934448	417.448364	107.561348	1026.671631	-622.297729	172.143768	856.445801	-594.850281	-28.362595
406.701385	15.383038	928.509033	448.378235	192.155243	926.034180	513.869446	-15.554029	495.528503	559.388245	187.660400	481.950287	555.117615	-12.873136	79.587440	604.213379	161.491821	91.820229	418.609192	-46.046185	1409.968262	480.787872	251.366989	1409.820435	376.259918	115.667122	1386.139771	352.982635	131.278976	1652.706177	469.926819	-135.726440	1135.709839	559.589294	317.346039	1146.920654	380.362305	-134.019928	886.339966	457.812653	334.278687	884.108582	417.462494	107.536926	1026.691162	-622.346436	172.212143	856.428772	-594.907104	-28.285316
406.950653	15.071027	928.544312	448.596436	191.429581	925.856140	514.017822	-15.624605	495.556824	559.365173	187.586090	481.852783	555.142944	-12.878882	79.568825	604.169617	161.447830	91.845634	418.854980	-46.082794	1410.008423	480.581360	251.398315	1409.828369	376.272156	115.570656	1386.165405	352.937042	131.246780	1652.697144	470.444031	-135.794098	1135.797363	559.102600	317.593109	1146.925537	381.294647	-134.201126	886.332642	457.014374	334.254364	884.197205	417.636261	107.159386	1026.608276	-622.395996	172.272507	856.437927	-594.938110	-28.241566
406.930054	15.193557	928.583801	448.150299	191.938477	925.989990	513.963928	-15.522245	495.513062	559.418640	187.604050	481.988342	555.073975	-12.843669	79.548393	604.118774	161.596359	91.955750	419.111603	-46.136631	1410.056274	480.359497	251.455292	1409.867065	376.264160	115.459869	1386.222656	352.890442	131.191132	1652.683105	470.955200	-135.868698	1135.888550	558.567078	317.789551	1146.901245	382.116028	-134.366760	886.271851	456.030975	334.204681	884.304077	417.470154	107.373550	1026.705688	-622.433838	172.306503	856.445190	-594.959534	-28.147673
407.034729	15.088174	928.603455	448.018097	191.871796	925.989990	513.960022	-15.509809	495.480225	559.418701	187.604675	481.992065	555.031921	-12.827720	79.549187	604.124207	161.592392	91.952301	419.316803	-46.162605	1410.108276	480.139801	251.508896	1409.884766	376.280945	115.355194	1386.273438	352.862732	131.144653	1652.678345	471.443787	-135.930542	1135.985596	558.061401	318.034515	1146.886230	382.867798	-134.566742	886.240112	455.128082	334.173431	884.443604	417.446625	107.286491	1026.714600	-622.467285	172.352661	856.459167	-594.983948	-28.082430
407.161255	15.024288	928.634827	447.908264	191.823868	925.988220	513.944458	-15.510695	495.458282	559.315063	187.594757	481.994415	555.038940	-12.829131	79.545959	604.362671	161.805328	91.975128	419.527527	-46.189636	1410.140869	479.937958	251.548447	1409.912964	376.262543	115.271278	1386.311279	352.833466	131.095428	1652.657227	471.900696	-135.975632	1136.069946	557.543640	318.249756	1146.851318	383.575500	-134.851624	886.222534	454.107941	334.144684	884.571472	417.453766	107.235672	1026.729126	-622.532227	172.416977	856.473022	-595.017212	-28.021009
407.229218	14.940149	928.652344	447.761292	191.790329	925.978943	513.906616	-15.530866	495.434570	559.232910	187.567688	482.004761	555.019836	-12.819069	79.533661	604.126404	161.659592	91.965034	419.701111	-46.217419	1410.173706	479.698517	251.604736	1409.932861	376.238403	115.172470	1386.327759	352.800110	131.035248	1652.636719	472.289764	-136.055038	1136.131592	556.968323	318.450684	1146.789429	384.228790	-135.121399	886.180481	453.124023	334.099243	884.684204	417.405731	107.180511	1026.732178	-622.588928	172.543320	856.489319	-595.079590	-27.925978
407.335541	14.867928	928.659607	447.649567	191.766281	925.971985	513.849182	-15.595459	495.393097	559.272095	187.769882	482.045502	555.032043	-12.853072	79.532425	604.339600	161.843338	91.960106	419.876190	-46.243282	1410.187134	479.478119	251.654160	1409.954346	376.215881	115.097969	1386.330322	352.753754	130.965164	1652.619873	472.684357	-136.150864	1136.185303	556.440979	318.687164	1146.743042	384.824249	-135.402878	886.185852	452.138000	334.101379	884.789856	417.385925	107.130753	1026.730591	-622.676819	172.637604	856.506042	-595.146545	-27.883221
407.407349	14.801649	928.680542	447.519348	191.761627	925.983215	513.805298	-15.640654	495.358795	559.161316	187.761490	482.062653	554.993591	-12.847760	79.538345	604.397705	161.913818	92.025467	420.025177	-46.277153	1410.218140	479.266541	251.718109	1409.969604	376.144470	114.977928	1386.342529	352.706299	130.890915	1652.592163	473.051239	-136.197113	1136.271851	555.892212	318.950562	1146.679932	385.356659	-135.685516	886.195740	451.099640	334.039093	884.935242	417.348969	107.089630	1026.746216	-622.733887	172.718307	856.513245	-595.225342	-27.802610
407.416687	14.756210	928.692139	447.341980	191.759903	926.002747	513.725403	-15.644141	495.316559	559.067871	187.793533	482.055054	554.988098	-12.866061	79.538757	604.316711	161.872894	92.043411	420.172150	-46.302380	1410.242310	479.039734	251.766144	1410.000244	376.064575	114.869431	1386.346680	352.671967	130.811951	1652.572754	473.376434	-136.287994	1136.351074	555.315063	319.107208	1146.626587	385.840088	-136.001862	886.189941	450.083618	334.010162	885.043640	417.276794	107.047356	1026.763672	-622.805725	172.802856	856.548645	-595.299377	-27.743929
407.438934	14.755214	928.713379	447.150146	191.768692	926.017151	513.692749	-15.665679	495.305847	558.906616	187.691803	482.063629	555.009216	-12.865720	79.514465	604.143127	161.538422	91.931290	420.312592	-46.326874	1410.249390	478.824738	251.806808	1410.008667	376.011566	114.778305	1386.378662	352.625000	130.735901	1652.569092	473.663666	-136.389191	1136.420166	554.763672	319.278107	1146.578003	386.248993	-136.312286	886.222656	449.032806	333.946625	885.166748	417.219574	107.036484	1026.784790	-622.895081	172.877838	856.583252	-595.414124	-27.667641
407.410614	14.720372	928.715027	446.937836	191.857559	926.022522	513.556946	-15.647518	495.245667	558.814575	187.718445	482.073944	554.947083	-12.850530	79.518776	604.212158	161.571442	91.959053	420.446716	-46.345573	1410.264038	478.590790	251.875961	1410.019775	375.965027	114.686638	1386.394409	352.598511	130.655457	1652.548096	473.930298	-136.469467	1136.482300	554.196289	319.481567	1146.543701	386.627625	-136.620605	886.241760	447.995209	333.881409	885.316650	417.130859	107.041344	1026.792358	-623.026428	172.901154	856.608521	-595.534973	-27.586132
407.394043	14.720563	928.722473	446.719208	191.889267	926.023987	513.521057	-15.679683	495.220245	558.688599	187.699341	482.055176	554.937744	-12.856036	79.503807	604.340149	161.842926	92.071442	420.567993	-46.368027	1410.283936	478.381134	251.939880	1410.024048	375.907227	114.620392	1386.396240	352.547760	130.587509	1652.525146	474.159607	-136.558029	1136.528320	553.626465	319.679230	1146.472412	386.949677	-136.913406	886.278992	446.943298	333.844910	885.382874	417.034088	107.043961	1026.799438	-623.119507	172.991837	856.618164	-595.666199	-27.495464
407.395386	14.657064	928.718933	446.533478	191.917786	926.013489	513.440002	-15.712528	495.209747	558.541565	187.609055	482.041412	554.923035	-12.846303	79.522903	604.135803	161.477554	91.947205	420.677368	-46.386326	1410.299683	478.145966	251.981949	1410.013672	375.859070	114.512711	1386.386108	352.497375	130.519669	1652.499756	474.367157	-136.629333	1136.555298	553.227844	320.368256	1146.526978	387.208527	-137.221313	886.292236	445.931519	333.820343	885.507202	416.931885	107.020035	1026.791626	-623.232849	173.102325	856.662598	-595.794189	-27.404514
407.335663	14.641667	928.711426	446.303864	191.972870	926.010742	513.315491	-15.703188	495.165802	558.468140	187.693100	482.071777	554.881775	-12.835544	79.480080	604.172485	161.540604	91.996521	420.790802	-46.420921	1410.324951	477.901825	252.037201	1409.985840	375.803162	114.431679	1386.358765	352.439850	130.437927	1652.458496	474.531860	-136.685944	1136.599854	552.462402	320.108521	1146.314575	387.392090	-137.499588	886.320068	444.824066	333.761963	885.574524	416.793488	107.024750	1026.787720	-623.349731	173.188858	856.677551	-595.938843	-27.302599
407.344208	14.517805	928.712708	446.233032	191.754410	925.947510	513.226440	-15.754500	495.164276	558.413025	187.779617	482.065674	554.874329	-12.851131	79.504936	604.129089	161.504227	92.015778	420.865967	-46.426292	1410.343140	477.662109	252.074432	1409.973633	375.715393	114.337875	1386.340088	352.373535	130.365753	1652.422974	474.651825	-136.784302	1136.651001	551.857178	320.308411	1146.191040	387.526215	-137.820480	886.376709	443.816925	333.732666	885.649292	416.739349	106.892273	1026.752930	-623.448669	173.320145	856.727478	-596.088806	-27.207445
407.226746	14.605859	928.682068	445.785767	192.088608	925.971069	513.052979	-15.717023	495.111359	558.319580	187.787827	482.141693	554.763428	-12.810152	79.516861	604.086609	161.521149	92.026154	420.929108	-46.454830	1410.376953	477.337433	252.098206	1409.923584	375.648132	114.257858	1386.340332	352.294800	130.267441	1652.396240	474.762390	-136.848755	1136.686768	551.420044	320.990906	1146.228271	387.581055	-138.107178	886.432739	442.753265	333.691193	885.750732	416.487793	107.042542	1026.754761	-624.161560	172.561020	856.581848	-596.386108	-27.372986
407.144165	14.577186	928.682007	445.496826	192.082169	925.968018	512.906677	-15.710742	495.066254	558.204468	187.757935	482.176544	554.702515	-12.770723	79.518486	604.096680	161.506882	92.075645	421.017334	-46.484241	1410.410034	477.109192	252.124893	1409.916626	375.578400	114.152237	1386.347168	352.220001	130.186783	1652.379395	474.842438	-136.930984	1136.720093	550.669983	320.716431	1146.004395	387.595184	-138.420197	886.492859	441.738251	333.631805	885.845703	416.316315	107.011475	1026.755249	-623.828369	173.240173	856.713623	-596.422852	-27.098480
407.003387	14.563435	928.673401	445.153931	192.145355	925.976318	512.724487	-15.675248	495.014343	558.139221	187.788849	482.209259	554.657288	-12.778178	79.534012	604.092957	161.532410	92.091507	421.083984	-46.514599	1410.425781	476.871674	252.157333	1409.898193	375.514282	114.072876	1386.366089	352.151550	130.092865	1652.371094	474.901337	-137.029388	1136.778564	550.092651	320.903625	1145.904175	387.553406	-138.702576	886.557617	440.729797	333.587585	885.907043	416.112396	107.005684	1026.760010	-624.066284	173.232178	856.721375	-596.605469	-27.042534
406.897247	14.537639	928.661438	444.862091	192.223083	925.973694	512.578613	-15.686451	494.994934	558.050354	187.777145	482.245758	554.512207	-12.673394	79.485313	604.111938	161.516403	92.113274	421.140625	-46.528130	1410.439209	476.650635	252.179962	1409.863281	375.426941	113.989204	1386.383423	352.071350	130.003311	1652.354248	474.930542	-137.107498	1136.791870	549.719482	321.594574	1145.977051	387.434235	-138.945541	886.632446	439.754089	333.529877	886.034180	415.925293	107.011391	1026.754639	-624.594177	172.759155	856.630920	-596.822571	-27.150366
406.767151	14.526987	928.652954	444.512146	192.234161	925.985291	512.401123	-15.683067	494.948425	557.927246	187.835495	482.283081	554.478760	-12.661425	79.477318	604.114136	161.542389	92.156647	421.211792	-46.554790	1410.449829	476.406158	252.204849	1409.839722	375.316742	113.916634	1386.395874	352.004211	129.906891	1652.335815	474.932159	-137.207733	1136.798340	549.156982	321.783569	1145.873779	387.311310	-139.247269	886.684631	438.721161	333.458649	886.083252	415.712769	106.981796	1026.760010	-624.759766	172.850830	856.640137	-596.970337	-27.065384
406.609253	14.469489	928.652405	444.158234	192.185745	925.977051	512.204285	-15.684176	494.903656	557.719849	187.738281	482.282257	554.439331	-12.638766	79.482452	603.986938	161.446579	92.153137	421.270325	-46.577034	1410.458252	476.181549	252.227859	1409.810791	375.204620	113.849594	1386.403687	351.911255	129.812241	1652.324585	474.882721	-137.287643	1136.795898	548.417114	321.486603	1145.646729	387.091705	-139.536636	886.752319	437.773254	333.434998	886.158203	415.460571	106.921242	1026.756226	-624.897278	172.965302	856.669556	-597.095032	-26.984497
406.443237	14.418642	928.641296	443.791229	192.185532	925.968994	512.022888	-15.694422	494.874329	557.575806	187.767349	482.310547	554.433777	-12.637644	79.487633	604.067139	161.541000	92.211830	421.317169	-46.609467	1410.472168	475.934113	252.248444	1409.792725	375.102112	113.768982	1386.425293	351.831726	129.705704	1652.328125	474.805908	-137.402878	1136.819702	547.849548	321.623932	1145.604736	386.826843	-139.858200	886.825256	436.783051	333.364624	886.205322	415.200226	106.880470	1026.747803	-625.028137	173.066818	856.686462	-597.199829	-26.930376
406.291168	14.329876	928.653809	443.449280	192.186020	925.959229	511.881012	-15.762987	494.861786	557.317932	187.694534	482.314301	554.435913	-12.660281	79.517906	604.010132	161.514023	92.251320	421.353210	-46.646664	1410.508179	475.693512	252.269333	1409.794434	374.959564	113.693733	1386.461792	351.758057	129.601379	1652.341553	474.694427	-137.490768	1136.822754	547.454468	322.218201	1145.656250	386.516052	-140.147797	886.924255	435.903839	333.358063	886.314636	414.950012	106.837074	1026.748901	-625.188416	173.200699	856.728760	-597.357849	-26.835190
406.132904	14.272710	928.645691	443.117035	192.216370	925.987854	511.700378	-15.751655	494.836334	557.175964	187.718491	482.327179	554.375000	-12.615052	79.534431	604.002563	161.527344	92.319016	421.353424	-46.690014	1410.516357	475.447723	252.280182	1409.809204	374.835663	113.609467	1386.494629	351.665649	129.489700	1652.354492	474.556824	-137.568649	1136.823364	546.746399	321.899567	1145.477905	386.196777	-140.403259	886.995483	434.964844	333.283417	886.400085	414.709747	106.790672	1026.760742	-625.312561	173.270081	856.740784	-597.492371	-26.728966
405.911987	14.220371	928.654846	442.751526	192.185532	925.977661	511.484406	-15.762322	494.811951	557.033264	187.746094	482.347992	554.295410	-12.602011	79.558411	604.086975	161.803192	92.460907	421.352753	-46.723663	1410.541382	475.197693	252.250031	1409.800049	374.678162	113.522141	1386.532349	351.585754	129.387695	1652.376343	474.402710	-137.652939	1136.859375	546.176697	322.002106	1145.407959	385.819733	-140.657394	887.082458	434.078522	333.264893	886.451416	414.439758	106.746658	1026.762695	-625.453613	173.355698	856.771240	-597.613403	-26.658854
405.689941	14.190396	928.651489	442.351410	192.263092	925.964172	511.262054	-15.793775	494.813293	556.836182	187.757462	482.364105	554.247681	-12.575750	79.573944	604.088135	161.820770	92.489937	421.338440	-46.766567	1410.565674	474.949371	252.239029	1409.777222	374.511261	113.449615	1386.573486	351.499634	129.285706	1652.390015	474.210266	-137.722458	1136.860474	545.627502	322.062195	1145.328369	385.355652	-140.893143	887.204224	433.192078	333.236633	886.542236	414.148590	106.759995	1026.756592	-625.598389	173.480057	856.765015	-597.792603	-26.511839
405.475739	14.175723	928.634644	441.926208	192.234253	925.935181	511.013947	-15.774849	494.774323	556.628479	187.766403	482.374115	554.210632	-12.577121	79.600784	604.091125	161.850388	92.543770	421.333893	-46.799927	1410.604858	474.700653	252.227036	1409.767822	374.334137	113.387405	1386.590820	351.390991	129.174957	1652.397095	473.989410	-137.785828	1136.857544	545.117004	322.169922	1145.284180	384.851135	-141.089569	887.303040	432.338409	333.165833	886.616211	413.841888	106.730942	1026.735229	-625.826843	173.499969	856.725037	-597.962158	-26.430420
405.265717	14.131340	928.627502	441.551270	192.166199	925.912109	510.731232	-15.811007	494.767883	556.422424	187.774414	482.358215	554.162964	-12.573677	79.625160	603.934753	161.545441	92.469543	421.305115	-46.841003	1410.625244	474.427216	252.200745	1409.764648	374.166565	113.291756	1386.607910	351.295105	129.051025	1652.413330	473.744476	-137.872192	1136.820679	544.564514	322.260681	1145.204346	384.332123	-141.281708	887.397156	431.512817	333.147125	886.647095	413.560211	106.672791	1026.721313	-625.991943	173.537750	856.716553	-598.100952	-26.319973
405.059143	14.084789	928.626831	441.199219	192.111694	925.899475	510.447235	-15.846609	494.726471	556.216492	187.814316	482.374359	554.119202	-12.577304	79.640480	603.994385	161.752335	92.566360	421.259369	-46.885765	1410.644531	474.172241	252.192123	1409.755493	373.999329	113.208145	1386.624023	351.199524	128.935883	1652.428223	473.502777	-137.965347	1136.793213	544.023987	322.337891	1145.156616	383.764069	-141.483490	887.496399	430.781891	333.134583	886.725464	413.286469	106.619942	1026.715210	-626.163025	173.621704	856.730103	-598.265686	-26.199804
404.886932	14.077129	928.604309	440.828552	192.167618	925.880493	510.123322	-15.815047	494.657318	555.987000	187.844666	482.412323	554.049927	-12.569729	79.630852	603.997559	161.772888	92.631073	421.196564	-46.918755	1410.635498	473.895081	252.201004	1409.745361	373.845703	113.110649	1386.633667	351.102448	128.821533	1652.423950	473.215576	-138.039246	1136.729492	543.511169	322.424286	1145.124756	383.164764	-141.646912	887.602661	429.957214	333.092438	886.786682	413.015472	106.629791	1026.695068	-626.324829	173.700058	856.753235	-598.353760	-26.105162
404.686188	14.076629	928.567383	440.413300	192.122757	925.829529	509.809143	-15.851239	494.588348	555.750366	187.838516	482.427979	553.903748	-12.510244	79.618896	603.880676	161.516907	92.570343	421.118469	-46.982861	1410.629883	473.581909	252.163696	1409.733521	373.750977	113.087944	1386.681274	350.995636	128.694641	1652.409180	472.918701	-138.128479	1136.698730	543.164490	323.005096	1145.233887	382.495544	-141.822159	887.673645	429.218872	333.033295	886.848511	412.711151	106.603226	1026.651611	-626.479675	173.848907	856.791870	-598.440491	-25.997990
404.462219	14.052199	928.545471	440.096924	192.163010	925.866516	509.498199	-15.887191	494.531494	555.550354	187.923294	482.449310	553.957458	-12.580430	79.679901	603.887512	161.540848	92.651367	421.039215	-47.010239	1410.613525	473.298950	252.149796	1409.718262	373.553864	113.010544	1386.675903	350.886963	128.582230	1652.386230	472.616211	-138.221313	1136.666870	542.490479	322.565338	1145.044800	381.812714	-141.943527	887.704956	428.528046	333.011566	886.852844	412.470551	106.566040	1026.663574	-626.632019	173.983902	856.811096	-598.530273	-25.909391
404.194366	13.980271	928.526001	439.569183	192.069031	925.749512	509.136322	-15.915912	494.462708	555.244934	187.899597	482.440002	553.878662	-12.546228	79.691917	603.824280	161.510513	92.699463	420.958374	-47.026405	1410.579956	472.979401	252.175919	1409.681030	373.443604	112.698380	1386.627075	350.772308	128.444534	1652.376343	472.291992	-138.279755	1136.578125	541.982117	322.637573	1144.985718	381.121216	-142.078247	887.785034	427.809692	332.978638	886.856995	412.086090	106.521011	1026.595337	-626.819641	174.119736	856.815613	-598.640686	-25.836811
404.030182	13.731133	928.529480	439.485901	191.431198	925.589844	508.835876	-15.995084	494.421234	554.871521	187.841293	482.352173	553.871460	-12.558656	79.742844	603.739563	161.495392	92.746628	420.873474	-47.077641	1410.570435	472.669525	252.156693	1409.637817	373.240662	112.620842	1386.605103	350.645935	128.324142	1652.359131	471.936981	-138.349655	1136.505127	541.641174	323.209351	1145.040894	380.372498	-142.156555	887.875061	427.120331	332.926056	886.923767	411.939484	106.185410	1026.511108	-627.034973	174.225815	856.817566	-598.780945	-25.740986
403.604218	13.901477	928.484802	438.714081	192.146393	925.762939	508.381775	-15.904488	494.327606	554.585266	187.854919	482.431213	553.782166	-12.503201	79.737663	603.629883	161.401321	92.765831	420.795807	-47.121098	1410.530884	472.387512	252.138153	1409.589844	372.990112	112.524223	1386.591064	350.532288	128.184738	1652.345703	471.572357	-138.422623	1136.377319	541.156372	323.281433	1144.949951	379.583954	-142.233841	887.919556	426.531464	332.899475	886.913147	411.447021	106.455925	1026.591919	-627.229431	174.277954	856.826111	-598.883118	-25.680414
403.277618	13.812367	928.466614	438.132629	192.055634	925.660461	508.036957	-15.911794	494.280945	553.676880	186.943481	482.228973	553.779724	-12.490890	79.745079	603.205750	161.114365	92.790329	420.743561	-47.194271	1410.505859	472.150391	252.096390	1409.568970	372.578003	112.569443	1386.619873	350.403168	128.042099	1652.323486	471.208435	-138.477509	1136.251587	540.690979	323.316833	1144.883179	378.792786	-142.296555	887.977783	425.910950	332.842224	886.903809	411.010132	106.395790	1026.532227	-627.397400	174.345871	856.851624	-599.016418	-25.555023
403.013184	13.736102	928.436462	437.725006	191.902069	925.634583	507.729889	-15.949054	494.217041	553.948120	187.831345	482.454987	553.747131	-12.471469	79.776382	603.490479	161.370834	92.918716	420.654053	-47.254269	1410.456787	471.834473	252.078903	1409.549072	372.353943	112.456589	1386.599365	350.278442	127.886200	1652.317871	470.838135	-138.547607	1136.130859	540.222473	323.361328	1144.857788	377.984283	-142.349792	888.053650	425.341827	332.786835	886.916687	410.681244	106.270836	1026.505249	-627.583618	174.333130	856.881592	-599.114319	-25.497910
402.845947	13.453338	928.412720	437.695282	191.195862	925.458252	507.479828	-16.029755	494.212158	553.685974	187.884537	482.397156	553.772095	-12.477358	79.814873	603.475586	161.400238	93.012489	420.560089	-47.320141	1410.420288	471.496155	252.008514	1409.531738	372.163849	112.348686	1386.604370	350.143158	127.735870	1652.305664	470.466064	-138.584030	1136.032715	539.733215	323.431305	1144.784302	377.163635	-142.400314	888.068665	424.750336	332.810242	886.957336	410.536438	105.886429	1026.396851	-627.728271	174.406708	856.924805	-599.204529	-25.433353
402.439178	13.676638	928.352112	436.815521	191.813019	925.568604	506.999237	-15.932273	494.150177	553.472534	188.059204	482.492157	553.595459	-12.422466	79.831329	603.464050	161.419662	93.061882	420.482239	-47.406788	1410.383057	471.190399	251.978058	1409.504517	371.974976	112.231346	1386.595459	349.995972	127.577728	1652.294678	470.060791	-138.627991	1135.938354	539.281738	323.487793	1144.749756	376.295380	-142.449097	888.134521	424.299744	332.771759	886.890747	409.966003	106.163612	1026.433838	-627.874146	174.429413	856.952820	-599.294312	-25.391735
[truncated: 89 more rows]
[truncated: 40 more columns]
