# Supplementary material for: A dyadic stimulus set of audiovisual affective displays for the study of multisensory, emotional, social interactions
Source: Behav Res Methods. 2015 Nov 5;48(4):1285–95. doi: 10.3758/s13428-015-0654-4 (PMC5101291; doi:10.3758/s13428-015-0654-4)
Supplement: Supplementary file 1 — (ZIP 270 MB) [file 13428_2015_654_MOESM1_ESM.zip › supplementary_material_2_stimuli_set_files/C/C07.txt]

415.388092	5.108153	928.632690	451.564545	182.795746	923.534546	513.820313	-20.999607	494.700714	562.224915	180.117569	482.054688	540.550598	-14.760489	77.546051	604.418152	157.919983	91.567131	452.477936	-52.287716	1411.440552	507.641937	247.142761	1404.433350	407.812286	107.093231	1388.015503	384.861938	132.502380	1647.901611	490.428436	-147.208237	1136.066772	565.820435	311.900330	1134.654053	388.119537	-152.132538	891.444519	422.619568	357.394012	895.696960	427.303040	98.070061	1025.807861	-651.896790	174.517105	855.648254	-621.647522	-25.626303
415.432037	5.084071	928.636536	451.597595	182.753220	923.514526	513.569641	-20.419107	494.632599	562.285767	180.210632	482.057800	540.338196	-14.715896	77.490181	604.398926	157.930054	91.562553	452.456757	-52.311317	1411.432007	507.633240	247.145721	1404.428589	407.824493	107.086632	1387.995972	384.856628	132.513657	1647.918335	490.474426	-147.208389	1136.068726	565.843933	311.925354	1134.647583	388.293762	-152.142380	891.386841	422.641571	357.385468	895.671143	427.339355	98.050644	1025.799072	-651.923279	174.522110	855.655579	-621.714722	-25.609406
415.467712	5.108084	928.606445	451.638641	182.771454	923.517395	513.571899	-20.420357	494.643494	562.288452	180.214386	482.037262	540.339294	-14.719853	77.488243	604.379272	157.912567	91.533310	452.447937	-52.339870	1411.437866	507.639618	247.134109	1404.397095	407.833130	107.091087	1387.994385	384.837128	132.509674	1647.919189	490.509247	-147.219742	1136.062622	565.859558	311.877289	1134.605347	388.367767	-152.126663	891.377380	422.686554	357.406311	895.658142	427.371552	98.054825	1025.785767	-651.982727	174.468170	855.618713	-621.788330	-25.611519
415.448792	5.091913	928.610535	451.635132	182.750046	923.506287	513.794739	-21.032209	494.704071	562.276550	180.175323	481.973938	540.497498	-14.756176	77.558716	604.467407	157.959610	91.486328	452.442291	-52.348763	1411.443726	507.640411	247.113174	1404.366577	407.818359	107.077171	1387.978516	384.822754	132.504013	1647.917358	490.547974	-147.225677	1136.052490	565.953247	311.855652	1134.600464	388.425293	-152.103836	891.365417	422.762329	357.226746	895.534119	427.381165	98.041008	1025.783447	-651.973511	174.504578	855.611206	-621.816406	-25.619061
415.477386	5.081222	928.610718	451.669250	182.738602	923.502319	513.821289	-21.024103	494.708496	562.276733	180.125870	481.965363	540.535339	-14.758042	77.576996	604.467285	157.931808	91.478569	452.468903	-52.356232	1411.424683	507.681824	247.075653	1404.356812	407.816589	107.074211	1387.979492	384.818237	132.493378	1647.915894	490.619324	-147.226944	1136.056274	565.989441	311.793732	1134.548706	388.517334	-152.068771	891.366455	422.837219	357.237091	895.505554	427.409058	98.033188	1025.781128	-652.008423	174.450958	855.590271	-621.839905	-25.666855
415.471771	5.071619	928.614929	451.678528	182.725952	923.508972	513.828918	-21.024984	494.703125	562.229919	180.020111	481.967621	540.559387	-14.761282	77.544731	604.413391	157.867615	91.480370	452.487122	-52.402630	1411.417114	507.716156	247.056396	1404.337646	407.822021	107.043480	1387.971191	384.818024	132.502380	1647.907593	490.678223	-147.232559	1136.049316	566.051086	311.735748	1134.560181	388.603485	-152.056717	891.328857	422.923767	357.226440	895.493469	427.419495	98.019554	1025.787231	-651.967407	174.452530	855.589905	-621.841431	-25.679007
415.496124	5.089204	928.622070	451.682556	182.708298	923.538696	513.854248	-21.006699	494.679474	562.139893	179.892258	481.978455	540.566772	-14.757511	77.532402	604.390503	157.835327	91.502563	452.494629	-52.425751	1411.405762	507.746674	247.039063	1404.334717	407.850220	107.013664	1387.952515	384.821899	132.512756	1647.911377	490.674164	-147.191895	1136.011719	566.104126	311.712372	1134.578369	388.481995	-152.047546	891.356201	423.003723	357.205505	895.506042	427.438141	98.006065	1025.806396	-651.943176	174.454712	855.590088	-621.830078	-25.718119
415.542938	5.044796	928.618347	451.753998	182.699554	923.539856	513.889648	-21.049103	494.680603	562.240784	180.026245	481.999481	540.588806	-14.768478	77.524734	604.488098	157.930206	91.528313	452.488434	-52.432476	1411.397583	507.752625	247.021103	1404.353516	407.845001	106.999756	1387.949707	384.803833	132.504517	1647.922607	490.684631	-147.200699	1136.017090	566.142883	311.679016	1134.588135	388.361084	-152.035660	891.388489	423.083496	357.199921	895.514771	427.476013	97.981064	1025.803833	-651.918762	174.472229	855.619263	-621.854309	-25.685862
415.548676	5.020044	928.625671	451.774170	182.676193	923.526062	513.882507	-21.077692	494.707764	562.313293	180.160904	482.041016	540.552002	-14.781418	77.539467	604.512573	157.986694	91.555672	452.464233	-52.461475	1411.418213	507.745636	247.007477	1404.361572	407.849243	106.962189	1387.932617	384.772247	132.495163	1647.928955	490.708527	-147.251587	1136.030273	566.176941	311.661041	1134.610107	388.595947	-152.074905	891.331116	423.156097	357.173615	895.487671	427.485565	97.969986	1025.799805	-651.927917	174.494629	855.625000	-621.907410	-25.652897
415.559967	5.006699	928.645508	451.788330	182.701660	923.561951	513.891418	-21.107328	494.745331	562.379761	180.189301	482.038788	540.520020	-14.782969	77.586143	604.488159	157.989807	91.517181	452.477966	-52.489140	1411.409180	507.728241	246.982925	1404.372314	407.851501	106.956917	1387.924683	384.725708	132.491074	1647.933350	490.726166	-147.261642	1136.035400	566.241882	311.662140	1134.612915	388.672882	-152.063110	891.330444	423.338318	357.114502	895.494507	427.493073	97.967300	1025.827759	-651.935608	174.546082	855.638855	-621.961609	-25.643036
415.564453	4.984875	928.633667	451.797058	182.659622	923.524231	513.943604	-21.129351	494.768616	562.339050	180.145050	482.007202	540.531738	-14.783245	77.580254	604.421692	157.933777	91.494820	452.466125	-52.496532	1411.392700	507.722443	246.961746	1404.361572	407.864410	106.946152	1387.911377	384.687561	132.481201	1647.928589	490.770996	-147.286835	1136.037476	566.274902	311.622131	1134.618042	388.734283	-152.047073	891.320374	423.405121	357.100403	895.457275	427.503876	97.949654	1025.802612	-651.920654	174.531158	855.623047	-621.941772	-25.657833
415.597748	5.012382	928.605225	451.826355	182.657501	923.526123	513.937134	-21.094612	494.725861	562.356201	180.118652	481.994812	540.546326	-14.765289	77.562767	604.464417	157.954544	91.495995	452.472534	-52.520069	1411.373413	507.752136	246.944443	1404.347656	407.865326	106.922478	1387.895752	384.681091	132.479141	1647.918335	490.845337	-147.326187	1136.032104	566.293823	311.552856	1134.591553	388.990265	-151.994354	891.216492	423.400940	357.117554	895.442017	427.521362	97.948685	1025.789063	-651.930969	174.490692	855.608398	-621.966370	-25.666452
415.579285	4.992484	928.603149	451.823303	182.640045	923.525635	513.964355	-21.079617	494.709167	562.271057	179.918381	481.971893	540.589417	-14.770425	77.505943	604.476501	157.926590	91.471245	452.499939	-52.557537	1411.344849	507.816833	246.903351	1404.340210	407.888947	106.918571	1387.889648	384.679382	132.468124	1647.914307	490.888245	-147.327423	1135.986084	566.372009	311.494415	1134.575684	389.074036	-151.994019	891.157654	423.496002	357.096893	895.431763	427.511047	97.929497	1025.787842	-651.926880	174.423401	855.589844	-621.960205	-25.687853
415.595947	4.974012	928.600403	451.851501	182.613556	923.519043	513.958252	-21.063721	494.663269	562.241150	179.861740	481.951996	540.610840	-14.772293	77.468124	604.400818	157.847458	91.487373	452.536621	-52.572525	1411.316040	507.851593	246.904572	1404.333740	407.911499	106.890182	1387.875244	384.676331	132.474045	1647.904541	490.906281	-147.323929	1135.953247	566.434448	311.492279	1134.606323	388.959320	-152.004333	891.152344	423.592590	357.065826	895.429810	427.541107	97.908226	1025.783569	-651.876038	174.462952	855.589966	-621.950562	-25.678280
415.593231	4.981090	928.600342	451.857361	182.619720	923.535706	513.944336	-21.065798	494.671448	562.272583	179.901123	481.999542	540.594849	-14.794350	77.512245	604.396729	157.848999	91.499977	452.523010	-52.593437	1411.306030	507.875854	246.872940	1404.335938	407.938934	106.870018	1387.863281	384.650818	132.447372	1647.916870	490.938477	-147.302765	1135.939941	566.487000	311.475037	1134.617676	389.001801	-152.024994	891.160706	423.666290	357.020874	895.413025	427.547424	97.904846	1025.792603	-651.873596	174.495026	855.603638	-621.959351	-25.666380
415.575470	4.927740	928.625610	451.864471	182.590530	923.544250	513.930176	-21.124350	494.739258	562.388855	180.036453	482.036102	540.568359	-14.814473	77.571487	604.417908	157.901047	91.512367	452.520569	-52.606468	1411.294678	507.866486	246.855240	1404.342529	407.945679	106.857323	1387.859741	384.605347	132.430954	1647.925781	490.956512	-147.319901	1135.942627	566.528564	311.445740	1134.603027	389.048767	-152.025955	891.138306	423.734070	356.996124	895.409668	427.540558	97.873558	1025.808960	-651.855957	174.513687	855.632690	-621.949524	-25.650419
415.596680	4.928786	928.603394	451.886902	182.597748	923.541626	513.922729	-21.156483	494.757263	562.436157	180.120331	482.043030	540.540466	-14.815702	77.588974	604.389343	157.902557	91.521538	452.512268	-52.627251	1411.284912	507.857910	246.842468	1404.333496	407.964081	106.837860	1387.819824	384.568420	132.420715	1647.922119	490.976624	-147.316910	1135.948730	566.581909	311.457245	1134.620117	389.106567	-152.022690	891.123657	423.810303	356.984863	895.373901	427.541077	97.870911	1025.795532	-651.851685	174.559494	855.661072	-621.939758	-25.644857
415.595734	4.926053	928.600891	451.879730	182.601349	923.528931	513.961853	-21.162169	494.744110	562.403809	180.050751	482.011688	540.551086	-14.817538	77.580048	604.443420	157.950729	91.502319	452.531433	-52.643944	1411.259033	507.870361	246.837143	1404.299805	407.970490	106.837685	1387.772949	384.540039	132.394669	1647.893799	491.017456	-147.302597	1135.913940	566.639771	311.408661	1134.577271	389.162872	-152.044540	891.067200	423.897980	356.943878	895.330505	427.537018	97.876724	1025.787720	-651.824463	174.600922	855.641052	-621.948792	-25.653866
415.613373	4.932970	928.561035	451.918060	182.612534	923.523438	513.979248	-21.155952	494.725128	562.399963	179.973740	482.003235	540.589661	-14.800206	77.527077	604.433228	157.866898	91.460762	452.569977	-52.675137	1411.212158	507.913361	246.808105	1404.262695	407.998749	106.821739	1387.718262	384.540131	132.379257	1647.862427	491.092896	-147.320999	1135.845581	566.696045	311.369781	1134.533813	389.407837	-152.011215	890.967224	423.988617	356.931183	895.299744	427.562805	97.867516	1025.765625	-651.787659	174.535782	855.610413	-621.912903	-25.648403
415.589722	4.912517	928.550354	451.911011	182.578445	923.482971	513.977539	-21.134201	494.678986	562.299316	179.801895	481.957153	540.612610	-14.792813	77.502876	604.427429	157.847107	91.460571	452.593353	-52.700951	1411.167480	507.964508	246.787781	1404.232666	408.017670	106.805649	1387.699707	384.539917	132.355347	1647.855225	491.158997	-147.302505	1135.810669	566.757751	311.286774	1134.506714	389.446259	-151.995224	890.925354	424.106262	356.892181	895.262634	427.568268	97.853661	1025.740845	-651.822144	174.483536	855.574219	-621.898193	-25.701960
415.548859	4.911840	928.544739	451.880615	182.566895	923.485291	513.974548	-21.136358	494.673096	562.317200	179.808685	481.982574	540.601501	-14.788549	77.491310	604.425903	157.814865	91.471657	452.608337	-52.714352	1411.149658	507.993195	246.765015	1404.221191	408.025421	106.797806	1387.688843	384.522858	132.334030	1647.857544	491.204559	-147.292969	1135.786377	566.826111	311.223267	1134.499023	389.485474	-151.994934	890.907593	424.202209	356.881805	895.240967	427.547974	97.840614	1025.740356	-652.189209	174.116837	855.463135	-621.976257	-25.841322
415.513855	4.863753	928.584412	451.878479	182.517456	923.470093	513.963684	-21.130978	494.709045	562.314148	179.816467	481.982422	540.587769	-14.811703	77.546043	604.412292	157.832199	91.460556	452.616974	-52.721710	1411.152222	507.996674	246.748489	1404.227661	408.031616	106.788254	1387.697266	384.486084	132.303802	1647.854736	491.245575	-147.284683	1135.795654	566.908875	311.193817	1134.504150	389.556396	-152.025116	890.893799	424.376648	356.804352	895.210754	427.542419	97.821144	1025.752197	-651.799683	174.509781	855.583801	-621.882385	-25.657503
415.499725	4.856581	928.583130	451.878815	182.534439	923.496765	513.965820	-21.160173	494.747498	562.402588	179.946030	482.001953	540.571167	-14.819581	77.566048	604.463135	157.892227	91.472404	452.600281	-52.719398	1411.162598	507.989441	246.757065	1404.219238	408.062012	106.755859	1387.676514	384.454834	132.295486	1647.864502	491.263336	-147.295654	1135.805298	566.952209	311.155365	1134.493042	389.579529	-152.000015	890.907959	424.453156	356.764771	895.193115	427.539917	97.809418	1025.765869	-651.790710	174.547501	855.609436	-621.876038	-25.645573
415.526642	4.876878	928.574402	451.892181	182.565811	923.521667	513.963318	-21.169716	494.741882	562.440125	180.000046	482.026093	540.567993	-14.810584	77.587822	604.458191	157.920914	91.508720	452.637817	-52.749496	1411.161987	508.004395	246.752289	1404.206299	408.093567	106.730537	1387.648071	384.428925	132.273483	1647.865356	491.313202	-147.294174	1135.813110	567.009399	311.121002	1134.495117	389.623047	-151.970901	890.913269	424.537689	356.751129	895.156738	427.529022	97.821960	1025.772583	-651.749817	174.583740	855.635010	-621.835022	-25.614719
415.526276	4.856569	928.559021	451.921204	182.557602	923.511353	514.000488	-21.195347	494.765747	562.440613	180.014694	482.029724	540.581909	-14.812565	77.572403	604.404663	157.844345	91.490860	452.658875	-52.775734	1411.162964	508.049988	246.733185	1404.180908	408.128998	106.732445	1387.627563	384.424988	132.257599	1647.858521	491.359863	-147.317841	1135.792725	567.043701	311.040802	1134.458618	389.688354	-151.966431	890.876648	424.627533	356.720001	895.134705	427.532074	97.807922	1025.759033	-651.715942	174.558563	855.621155	-621.792542	-25.628889
415.513184	4.834740	928.556702	451.906189	182.564972	923.513000	513.997314	-21.194561	494.746399	562.452454	180.007874	482.059448	540.601135	-14.773747	77.548180	604.454773	157.912415	91.505478	452.691040	-52.791897	1411.122559	508.084106	246.694031	1404.142700	408.123749	106.717010	1387.587891	384.420959	132.222351	1647.845825	491.411499	-147.328613	1135.750366	567.114258	310.981171	1134.419067	389.732239	-151.961884	890.844482	424.640839	356.756805	895.078186	427.518982	97.797508	1025.758911	-651.705261	174.541000	855.608398	-621.741699	-25.676292
415.470184	4.810251	928.544800	451.892303	182.510834	923.474365	513.982300	-21.189461	494.746399	562.402344	179.925720	482.018982	540.579407	-14.782587	77.536476	604.466980	157.875565	91.480431	452.706268	-52.803600	1411.098755	508.112122	246.682983	1404.110352	408.133179	106.706566	1387.574707	384.407196	132.197403	1647.843262	491.459686	-147.330475	1135.741089	567.169189	310.941742	1134.402344	389.783112	-151.975601	890.820740	424.739349	356.723785	895.028992	427.507843	97.771339	1025.734131	-651.716736	174.529465	855.578247	-621.711792	-25.671841
415.441925	4.819228	928.534973	451.871613	182.515320	923.471252	513.952515	-21.178082	494.721527	562.357056	179.849075	482.020935	540.565674	-14.801954	77.535286	604.415344	157.856049	91.469910	452.710571	-52.802879	1411.074951	508.114960	246.671097	1404.098755	408.152100	106.693413	1387.539429	384.379883	132.156769	1647.840332	491.449158	-147.277115	1135.681030	567.227966	310.894836	1134.389893	389.635315	-152.019318	890.848755	424.838135	356.706177	894.975464	427.491364	97.773064	1025.728394	-651.742737	174.525742	855.570435	-621.710327	-25.660501
415.414612	4.771517	928.540283	451.860168	182.487152	923.458191	513.942261	-21.194592	494.697174	562.338379	179.879547	481.999268	540.571106	-14.809930	77.525719	604.476807	157.912689	91.473976	452.708588	-52.818119	1411.052490	508.144928	246.655975	1404.094116	408.138702	106.686874	1387.537109	384.362061	132.138947	1647.852051	491.475037	-147.290939	1135.683105	567.262939	310.881592	1134.377930	389.653442	-152.030975	890.820740	424.902557	356.681396	894.963013	427.485931	97.742714	1025.724976	-651.770386	174.536972	855.573425	-621.746338	-25.622850
415.389862	4.794259	928.542786	451.830444	182.517731	923.482666	513.919189	-21.205965	494.726898	562.369934	179.883743	482.012054	540.591675	-14.828060	77.536842	604.428223	157.866913	91.462807	452.728973	-52.830280	1411.057495	508.177185	246.664566	1404.090454	408.190033	106.681320	1387.526123	384.367920	132.130798	1647.858521	491.497559	-147.264542	1135.651367	567.322693	310.839172	1134.367676	389.673889	-152.034988	890.815979	424.981689	356.637054	894.950256	427.465271	97.755356	1025.739502	-651.771973	174.546204	855.577332	-621.725952	-25.617527
415.408417	4.809214	928.536194	451.836243	182.521240	923.486633	513.928711	-21.196939	494.733856	562.367981	179.909317	482.024628	540.608826	-14.819960	77.549652	604.477661	157.925186	91.490211	452.761169	-52.854992	1411.078857	508.214020	246.631302	1404.094360	408.228119	106.666962	1387.525391	384.381927	132.097900	1647.861206	491.548279	-147.265381	1135.659912	567.389832	310.834320	1134.384888	389.751434	-152.013458	890.813171	425.057220	356.601898	894.941589	427.463806	97.761238	1025.737549	-651.673889	174.610214	855.626953	-621.636658	-25.582777
415.382233	4.775787	928.544067	451.830475	182.528671	923.490967	513.930481	-21.202309	494.724854	562.371338	179.919510	482.038910	540.601563	-14.814523	77.566490	604.528137	157.931152	91.508148	452.775604	-52.860653	1411.068481	508.225159	246.604980	1404.056396	408.265198	106.629204	1387.514526	384.378845	132.070358	1647.861206	491.590149	-147.237625	1135.665894	567.456848	310.805908	1134.382080	389.790222	-152.018402	890.805359	425.148651	356.573730	894.916809	427.449371	97.749718	1025.743652	-651.620544	174.614182	855.622559	-621.578796	-25.584871
415.384369	4.761860	928.546936	451.834625	182.493759	923.489685	513.930420	-21.212723	494.742340	562.381714	179.917862	482.046936	540.601624	-14.779262	77.579170	604.447021	157.901886	91.500839	452.791504	-52.899506	1411.071411	508.240570	246.577789	1404.043213	408.285706	106.636223	1387.477539	384.374023	132.040527	1647.862183	491.615112	-147.244736	1135.686523	567.485535	310.766022	1134.343140	389.829254	-152.021072	890.791016	425.218597	356.541412	894.863647	427.445984	97.729515	1025.743896	-651.604553	174.646454	855.632935	-621.549255	-25.577030
415.358673	4.762256	928.514160	451.823303	182.487045	923.469666	513.923950	-21.235811	494.757538	562.317017	179.890488	482.027649	540.603638	-14.785003	77.590141	604.397644	157.885345	91.493958	452.813751	-52.899704	1411.038818	508.250977	246.553574	1404.011841	408.278687	106.608482	1387.458984	384.356201	132.013611	1647.850586	491.641571	-147.233368	1135.659790	567.520264	310.721313	1134.303711	389.834229	-152.035400	890.772339	425.277283	356.500793	894.847473	427.432190	97.718880	1025.718018	-651.628906	174.615601	855.618835	-621.548279	-25.573208
415.328339	4.744303	928.505920	451.807739	182.454285	923.437683	513.874695	-21.224567	494.734406	562.310669	179.867905	481.994751	540.585083	-14.809367	77.563385	604.374329	157.856674	91.475189	452.808197	-52.942348	1411.014404	508.271606	246.546646	1403.995850	408.274200	106.601936	1387.441284	384.371979	131.996262	1647.853394	491.648529	-147.229614	1135.621826	567.580688	310.667908	1134.278320	389.863739	-152.036713	890.741516	425.351837	356.486511	894.809692	427.420624	97.705368	1025.698242	-651.636353	174.604752	855.609558	-621.532471	-25.583715
415.270538	4.743587	928.504822	451.754944	182.449036	923.450195	513.859741	-21.201015	494.715393	562.300720	179.856033	481.999878	540.566772	-14.791978	77.537773	604.379456	157.854919	91.483025	452.831726	-52.947479	1410.998291	508.310120	246.540939	1403.993408	408.296112	106.577011	1387.400269	384.377014	131.974411	1647.844360	491.670746	-147.250641	1135.572876	567.645142	310.621796	1134.271729	389.869080	-152.079422	890.723938	425.430389	356.452393	894.793640	427.392273	97.689529	1025.706055	-651.666321	174.570801	855.583374	-621.549988	-25.596375
415.245392	4.725040	928.497681	451.746643	182.443741	923.432251	513.870361	-21.207207	494.703217	562.352844	179.913986	482.014069	540.585815	-14.795687	77.524193	604.504456	157.919327	91.489784	452.835480	-52.959614	1410.978027	508.347107	246.531479	1403.970337	408.314423	106.567162	1387.406860	384.397827	131.955643	1647.853882	491.695068	-147.251266	1135.534302	567.695435	310.587860	1134.271729	389.866394	-152.086655	890.708618	425.506104	356.441437	894.769714	427.386749	97.681694	1025.694092	-651.631897	174.555328	855.576843	-621.518311	-25.595825
415.226776	4.726504	928.503906	451.726471	182.489029	923.452637	513.888000	-21.219707	494.731232	562.297668	179.849991	482.035767	540.617004	-14.779665	77.558052	604.459473	157.893539	91.495209	452.856934	-52.980904	1410.958618	508.371979	246.514908	1403.963501	408.339111	106.562653	1387.400146	384.406433	131.932175	1647.864868	491.721680	-147.278076	1135.516602	567.762207	310.561829	1134.264526	389.924133	-152.105576	890.705750	425.576599	356.406677	894.764404	427.377106	97.694069	1025.708374	-651.606201	174.612335	855.592407	-621.501282	-25.602631
415.206726	4.715569	928.506470	451.707581	182.502167	923.467163	513.913818	-21.240547	494.764740	562.312805	179.855438	482.059906	540.608398	-14.777161	77.575066	604.421143	157.893921	91.507317	452.864075	-52.987335	1410.948730	508.366241	246.518021	1403.966064	408.341248	106.535904	1387.388306	384.394836	131.902802	1647.882568	491.748199	-147.289139	1135.525146	567.778015	310.505585	1134.273804	389.940369	-152.122681	890.683167	425.613342	356.363007	894.739258	427.334930	97.692612	1025.715698	-651.552612	174.628906	855.627319	-621.443787	-25.569006
415.210327	4.710389	928.493896	451.722778	182.485138	923.465576	513.908020	-21.278795	494.777924	562.311340	179.947861	482.065277	540.632568	-14.806043	77.607941	604.385864	157.847733	91.490738	452.857819	-53.013538	1410.928345	508.375977	246.461716	1403.937256	408.350739	106.521034	1387.374023	384.385254	131.877457	1647.889404	491.756256	-147.306381	1135.520752	567.799255	310.462189	1134.250000	389.956299	-152.128387	890.647827	425.639526	356.320465	894.709656	427.321167	97.680725	1025.707153	-651.481628	174.688721	855.642395	-621.386292	-25.571491
415.201477	4.723934	928.464539	451.728699	182.466965	923.442993	513.876465	-21.291334	494.784088	562.319702	179.963730	482.046204	540.602722	-14.819118	77.595528	604.404663	157.871185	91.478226	452.858795	-53.039471	1410.894287	508.401031	246.449768	1403.923706	408.373291	106.506538	1387.322021	384.376129	131.851486	1647.885376	491.756378	-147.330917	1135.517700	567.830566	310.396332	1134.226440	389.963989	-152.140335	890.615601	425.660492	356.284576	894.681519	427.305450	97.678749	1025.680298	-651.490662	174.639008	855.637451	-621.364929	-25.579399
415.149933	4.692869	928.466736	451.709625	182.453110	923.421753	513.853210	-21.261246	494.752716	562.338745	179.932281	482.024445	540.575317	-14.807958	77.569237	604.435425	157.921417	91.486664	452.859344	-53.055492	1410.869385	508.452637	246.428452	1403.913208	408.381653	106.508514	1387.317017	384.407532	131.827408	1647.885376	491.795990	-147.351151	1135.472290	567.869751	310.346191	1134.195435	390.155548	-152.147766	890.520630	425.724152	356.270142	894.656433	427.284241	97.667259	1025.671265	-651.500854	174.578842	855.600220	-621.341675	-25.604214
415.099335	4.686375	928.465454	451.676697	182.452774	923.405457	513.834656	-21.237967	494.709351	562.311829	179.883514	482.039764	540.598267	-14.768137	77.533623	604.449951	157.915833	91.489525	452.893311	-53.070217	1410.853394	508.519897	246.409012	1403.901001	408.431335	106.514091	1387.308838	384.438080	131.804214	1647.885620	491.787994	-147.318878	1135.404541	567.942200	310.322266	1134.189819	389.984924	-152.172119	890.562622	425.778229	356.265564	894.666260	427.277649	97.665573	1025.664551	-651.476990	174.552124	855.587158	-621.324890	-25.622231
415.030090	4.676413	928.486877	451.636841	182.448059	923.412231	513.829529	-21.230947	494.736816	562.294312	179.856262	482.048309	540.614197	-14.796726	77.515533	604.495544	157.911804	91.497002	452.917267	-53.087940	1410.844116	508.574921	246.402298	1403.895508	408.444672	106.504128	1387.313965	384.458679	131.796265	1647.901611	491.813416	-147.296127	1135.388184	567.995789	310.303619	1134.192017	389.956604	-152.189880	890.573975	425.833496	356.246368	894.655762	427.259094	97.659958	1025.680786	-651.499451	174.585480	855.574707	-621.340515	-25.598976
415.012665	4.684201	928.473511	451.621704	182.460571	923.426819	513.818481	-21.228767	494.754822	562.192810	179.759491	482.026855	540.605957	-14.795548	77.552475	604.493958	157.915665	91.497154	452.923737	-53.092705	1410.838867	508.594757	246.374649	1403.892700	408.450378	106.499626	1387.316040	384.455933	131.770645	1647.919678	491.828461	-147.290375	1135.376099	568.004944	310.215057	1134.181641	389.985168	-152.193619	890.557312	425.866669	356.230255	894.665283	427.234894	97.656052	1025.681519	-651.446350	174.658310	855.606384	-621.310669	-25.552656
415.013489	4.705709	928.459656	451.613007	182.490692	923.431335	513.807495	-21.247213	494.776611	562.261108	179.853714	482.050629	540.585510	-14.800791	77.564873	604.412720	157.838531	91.516693	452.932220	-53.106308	1410.835449	508.605164	246.346649	1403.888184	408.471527	106.475357	1387.299438	384.444397	131.740677	1647.926514	491.820801	-147.293060	1135.381592	568.029114	310.206726	1134.156738	389.984314	-152.203384	890.559265	425.847656	356.194031	894.653198	427.210602	97.675171	1025.675781	-651.441284	174.681046	855.633911	-621.298279	-25.558510
415.030182	4.686932	928.440369	451.641998	182.455978	923.433716	513.805420	-21.296165	494.809418	562.263184	179.893005	482.048431	540.557983	-14.780830	77.597641	604.152710	157.382095	91.311462	452.936646	-53.131962	1410.825928	508.611664	246.310562	1403.855347	408.503296	106.446457	1387.256958	384.447937	131.724411	1647.925903	491.826141	-147.312668	1135.369751	568.048584	310.192902	1134.121582	389.990265	-152.193054	890.514526	425.854767	356.159119	894.627319	427.195404	97.644867	1025.665161	-651.422607	174.684952	855.631836	-621.229980	-25.567972
415.007690	4.695868	928.427734	451.624207	182.462097	923.416870	513.784912	-21.284349	494.782379	562.314270	179.922928	482.056244	540.557861	-14.787347	77.591270	604.406738	157.888443	91.493599	452.941010	-53.162292	1410.792480	508.637299	246.291092	1403.827271	408.511078	106.428673	1387.224365	384.468018	131.694885	1647.916870	491.824341	-147.324326	1135.361328	568.085999	310.141571	1134.091675	389.994690	-152.205582	890.477966	425.876068	356.116150	894.593689	427.171814	97.655693	1025.650146	-651.388306	174.705856	855.622498	-621.190674	-25.566113
414.987457	4.696216	928.399597	451.621094	182.450073	923.390259	513.819275	-21.289864	494.759552	562.296509	179.906464	482.050568	540.625549	-14.783270	77.587845	604.511780	157.959198	91.530403	452.953644	-53.189144	1410.757446	508.691620	246.275620	1403.798828	408.534882	106.423042	1387.210083	384.499298	131.672256	1647.915039	491.832550	-147.317932	1135.305176	568.122253	310.083221	1134.052368	389.990723	-152.212936	890.465576	425.910797	356.132660	894.581604	427.176514	97.646515	1025.623901	-651.357544	174.682953	855.603638	-621.169800	-25.543781
414.893646	4.661310	928.415283	451.571014	182.463028	923.381836	513.809998	-21.273367	494.757782	562.230103	179.804810	482.044769	540.632874	-14.779210	77.539330	604.478088	157.897186	91.537491	452.981689	-53.195641	1410.729980	508.755280	246.251938	1403.780884	408.547974	106.407928	1387.197876	384.532166	131.657349	1647.928955	491.830505	-147.331879	1135.278564	568.191833	310.056396	1134.057983	389.983765	-152.213272	890.454102	425.949829	356.124054	894.577087	427.141418	97.641930	1025.629517	-651.402954	174.672638	855.587769	-621.180115	-25.552275
414.843811	4.693514	928.423340	451.550964	182.477539	923.394958	513.770935	-21.279551	494.737671	562.156128	179.717392	482.028076	540.643311	-14.810538	77.562431	604.505737	157.936172	91.544724	452.998474	-53.199451	1410.734619	508.785858	246.210007	1403.767212	408.564667	106.405716	1387.213013	384.564941	131.645615	1647.952881	491.835907	-147.324631	1135.261597	568.228882	309.998596	1134.035522	389.957642	-152.227066	890.452454	426.072418	356.064514	894.589355	427.128998	97.659264	1025.641724	-651.386597	174.668869	855.610107	-621.168518	-25.520321
414.805725	4.706854	928.432434	451.523163	182.477798	923.417969	513.736572	-21.290230	494.759491	562.162415	179.706619	482.073944	540.600708	-14.812560	77.579170	604.425232	157.832153	91.530777	453.002411	-53.227882	1410.737427	508.799927	246.196045	1403.766968	408.579071	106.403946	1387.230713	384.592712	131.639526	1647.983154	491.823303	-147.335693	1135.253296	568.239075	309.957855	1134.046387	389.949554	-152.230789	890.447571	426.079071	356.058899	894.614929	427.100861	97.657951	1025.658325	-651.374023	174.672897	855.615479	-621.145630	-25.540699
414.801147	4.721825	928.418274	451.526398	182.495575	923.420410	513.705017	-21.267542	494.774292	562.213074	179.783447	482.079407	540.564941	-14.803952	77.598724	604.422607	157.847733	91.541000	452.982849	-53.232391	1410.742188	508.828613	246.177643	1403.776123	408.619263	106.377296	1387.221436	384.625244	131.624084	1647.990356	491.816284	-147.338577	1135.242188	568.220886	309.883972	1134.029541	389.931793	-152.186203	890.440552	425.972565	356.101135	894.599731	427.083344	97.668640	1025.651733	-651.357361	174.679321	855.648254	-621.128479	-25.529255
414.789490	4.738434	928.412537	451.511139	182.506012	923.426453	513.701233	-21.290428	494.784393	562.265869	179.873581	482.098297	540.568848	-14.773948	77.591232	604.383484	157.852188	91.539650	452.973663	-53.273899	1410.724243	508.837158	246.145554	1403.755127	408.621918	106.375603	1387.199219	384.648071	131.600174	1647.987915	491.820496	-147.319199	1135.236450	568.232117	309.847595	1133.988403	389.914551	-152.160400	890.417908	425.963257	356.081268	894.590149	427.061829	97.677246	1025.651611	-651.284485	174.715668	855.640869	-621.071899	-25.510452
414.783051	4.711700	928.382202	451.521271	182.507751	923.401978	513.730469	-21.298344	494.792450	562.232300	179.859512	482.045471	540.634033	-14.766252	77.592781	604.391235	157.870422	91.523331	453.002136	-53.302544	1410.692261	508.866760	246.117279	1403.693237	408.635712	106.363144	1387.176880	384.675690	131.573059	1647.971558	491.824768	-147.348862	1135.203003	568.253479	309.826599	1133.938232	389.908936	-152.150558	890.391907	425.981140	356.062897	894.552490	427.060455	97.662025	1025.624023	-651.285278	174.710312	855.626282	-621.036804	-25.513533
414.744965	4.703380	928.368591	451.502747	182.505859	923.384338	513.718750	-21.290228	494.793579	562.225159	179.825806	482.007538	540.645508	-14.783895	77.606422	604.513550	157.949341	91.513161	453.016388	-53.316509	1410.641113	508.911682	246.068390	1403.664551	408.650452	106.333389	1387.131958	384.711426	131.547577	1647.967529	491.843384	-147.359436	1135.174316	568.278687	309.777557	1133.900635	389.888031	-152.109009	890.376465	425.988342	356.053589	894.523499	427.037811	97.658569	1025.608765	-651.254395	174.729218	855.592407	-621.013184	-25.510160
414.692383	4.694931	928.372253	451.482666	182.491547	923.365662	513.686829	-21.273071	494.780121	562.252502	179.839371	482.052063	540.643188	-14.781839	77.579811	604.554565	157.941086	91.552139	453.008942	-53.329163	1410.603516	508.955688	246.055801	1403.651611	408.674957	106.318718	1387.132324	384.755249	131.540237	1647.976563	491.817963	-147.340210	1135.130859	568.315247	309.761353	1133.887451	389.862305	-152.107452	890.370422	426.016998	356.045349	894.517456	427.021423	97.656860	1025.602051	-651.216919	174.725159	855.604858	-620.963318	-25.527117
414.647034	4.683469	928.369324	451.460541	182.493271	923.384155	513.664063	-21.268166	494.764221	562.214050	179.846115	482.095795	540.601868	-14.792849	77.561859	604.605286	157.991974	91.604980	453.014832	-53.368298	1410.618042	509.008270	246.023697	1403.654785	408.668793	106.305977	1387.150391	384.799255	131.545151	1647.995239	491.801697	-147.341415	1135.112061	568.336670	309.686249	1133.911377	389.821838	-152.110382	890.333435	426.026611	356.031616	894.551880	426.996613	97.638641	1025.610962	-651.203125	174.709534	855.620239	-620.950867	-25.541697
414.619690	4.690928	928.367859	451.466461	182.458221	923.380371	513.642029	-21.277267	494.783722	562.166809	179.778870	482.100281	540.585571	-14.786642	77.558891	604.534485	157.882080	91.606239	453.014160	-53.374130	1410.614990	509.026733	246.026352	1403.697632	408.704559	106.283020	1387.168579	384.834747	131.533676	1648.016113	491.780579	-147.329788	1135.071777	568.332642	309.630646	1133.948853	389.781769	-152.076935	890.333740	426.017578	356.007111	894.573486	426.982727	97.628899	1025.607910	-651.201172	174.671371	855.623779	-620.926208	-25.558918
414.586578	4.746685	928.361633	451.433868	182.515213	923.410095	513.611938	-21.269747	494.770782	562.178040	179.834549	482.097290	540.557556	-14.785766	77.565887	604.501404	157.883057	91.603905	453.014923	-53.409210	1410.610352	509.044128	245.990204	1403.687622	408.716797	106.273102	1387.173950	384.866638	131.524948	1648.043823	491.756439	-147.307495	1135.046631	568.351563	309.603119	1133.931030	389.772156	-152.067398	890.295349	426.009491	356.013275	894.579407	426.962402	97.662552	1025.621338	-651.131165	174.723434	855.653870	-620.883728	-25.531813
414.558014	4.737763	928.351074	451.423859	182.506363	923.398438	513.612305	-21.232666	494.781555	562.195618	179.830414	482.063690	540.611633	-14.770106	77.561035	604.460999	157.852966	91.577454	453.048401	-53.428013	1410.591797	509.070862	245.980194	1403.658936	408.711456	106.243149	1387.157837	384.911774	131.505081	1648.044800	491.743042	-147.281982	1135.020752	568.354980	309.548828	1133.895386	389.627045	-151.988586	890.319763	426.011688	355.979126	894.561218	426.941376	97.655228	1025.610107	-651.107788	174.751419	855.636719	-620.866394	-25.492350
414.557648	4.739244	928.352661	451.418091	182.528732	923.398071	513.611389	-21.237494	494.780365	562.163391	179.846161	482.029785	540.615479	-14.767070	77.578735	604.494507	157.908463	91.531998	453.066620	-53.449539	1410.566528	509.100311	245.937546	1403.637817	408.742981	106.240776	1387.144409	384.964447	131.490860	1648.044312	491.746887	-147.293625	1135.022705	568.382996	309.523346	1133.838989	389.598633	-151.961777	890.295166	426.014801	355.978699	894.542419	426.936127	97.668076	1025.610596	-651.076965	174.748749	855.605164	-620.807495	-25.495522
414.539185	4.724090	928.339355	451.427826	182.532486	923.376953	513.611633	-21.255541	494.798859	562.159119	179.840942	482.026367	540.656433	-14.773322	77.619858	604.205261	157.432968	91.310577	453.081146	-53.470119	1410.534790	509.144501	245.898941	1403.619385	408.760620	106.228615	1387.116455	385.002777	131.470352	1648.051147	491.730927	-147.294952	1134.988770	568.393372	309.511780	1133.830444	389.585907	-151.972778	890.262329	426.021790	355.962952	894.550354	426.929352	97.667763	1025.592896	-651.025330	174.780914	855.612671	-620.744324	-25.497143
414.484070	4.708652	928.326965	451.411407	182.511871	923.366150	513.567017	-21.288839	494.794434	562.181641	179.899185	482.083344	540.626648	-14.773678	77.591286	604.164734	157.398041	91.317635	453.101440	-53.509937	1410.516602	509.190002	245.872192	1403.616089	408.780701	106.196983	1387.105957	385.054626	131.446152	1648.064331	491.706543	-147.307007	1134.957153	568.414307	309.476929	1133.827271	389.512634	-151.941925	890.237000	426.008514	356.070953	894.636719	426.893158	97.650345	1025.581299	-650.994019	174.783630	855.620178	-620.732117	-25.510639
414.445435	4.686100	928.335815	451.395782	182.483688	923.351563	513.305725	-20.671440	494.721802	562.215149	179.920013	482.106445	540.400391	-14.745812	77.515541	604.244568	157.446686	91.363953	453.088379	-53.525013	1410.506592	509.227417	245.859741	1403.616333	408.788269	106.170105	1387.095459	385.090027	131.435455	1648.094727	491.652283	-147.300201	1134.923584	568.465271	309.437164	1133.850220	389.433441	-151.920776	890.233765	426.038513	355.903625	894.570068	426.883057	97.635536	1025.578979	-650.979126	174.804016	855.613342	-620.705994	-25.487148
414.400055	4.737843	928.313293	451.354126	182.534302	923.388672	513.523499	-21.261091	494.761292	562.163574	179.837631	482.107391	540.601990	-14.807587	77.586433	604.212463	157.387527	91.371750	453.077362	-53.535786	1410.503052	509.260468	245.836853	1403.631958	408.810760	106.132225	1387.113159	385.135498	131.419983	1648.099731	491.623779	-147.292038	1134.884766	568.487061	309.374329	1133.857788	389.387451	-151.892914	890.222717	426.035614	355.889832	894.604065	426.856506	97.649956	1025.588867	-650.984314	174.762497	855.619507	-620.697205	-25.482248
414.345245	4.730923	928.322693	451.325073	182.520706	923.382324	513.270325	-20.663460	494.711487	562.143372	179.807358	482.091614	540.415344	-14.748224	77.522263	604.515625	157.857910	91.586922	453.104828	-53.562443	1410.479248	509.296417	245.815460	1403.636353	408.823273	106.122261	1387.103516	385.200256	131.407898	1648.117676	491.632751	-147.291367	1134.857788	568.497559	309.347137	1133.848389	389.382141	-151.856491	890.208679	426.047516	355.873596	894.603882	426.825012	97.647400	1025.590698	-650.948059	174.796082	855.609924	-620.659302	-25.481899
414.334656	4.767168	928.303284	451.306671	182.558624	923.387695	513.520813	-21.231310	494.767944	562.066772	179.729111	482.076202	540.639099	-14.773223	77.575943	604.505615	157.838730	91.591049	453.129608	-53.577564	1410.458740	509.352570	245.796829	1403.614868	408.869476	106.136002	1387.103394	385.254913	131.392334	1648.109009	491.649872	-147.327484	1134.856201	568.520264	309.304230	1133.811646	389.496979	-151.829315	890.156372	426.055878	355.852173	894.596436	426.816162	97.669144	1025.584595	-650.886292	174.807541	855.607605	-620.580383	-25.472012
414.333954	4.790384	928.292419	451.311493	182.541702	923.367371	513.245728	-20.605659	494.725769	562.060791	179.743683	482.052185	540.429932	-14.720465	77.516800	604.457947	157.820724	91.570335	453.142853	-53.605923	1410.440308	509.401245	245.754684	1403.586548	408.900055	106.135757	1387.072998	385.315613	131.370865	1648.107422	491.657196	-147.290527	1134.820190	568.535339	309.237396	1133.780640	389.472656	-151.816895	890.114624	426.054932	355.833710	894.587891	426.805756	97.681229	1025.567993	-650.836792	174.832184	855.616455	-620.524658	-25.454180
414.318146	4.790507	928.271484	451.333160	182.537109	923.344360	513.487671	-21.236921	494.773712	562.114502	179.809937	482.061676	540.639282	-14.772511	77.582886	604.253479	157.417923	91.331207	453.102295	-53.608116	1410.419678	509.407166	245.755722	1403.541504	409.121155	105.945915	1387.039551	385.376892	131.350998	1648.123535	491.629944	-147.307068	1134.800781	568.562744	309.209717	1133.769531	389.443024	-151.758408	890.093750	426.049286	355.803772	894.570129	426.785706	97.686310	1025.544312	-650.805481	174.762543	855.589539	-620.457153	-25.477661
414.271973	4.791687	928.265015	451.313629	182.544800	923.348083	513.418396	-21.224661	494.760986	562.137146	179.877457	482.085358	540.586243	-14.780584	77.593498	604.420288	157.766968	91.563568	453.105621	-53.624531	1410.385620	509.436523	245.719315	1403.572876	409.140564	105.919228	1387.025513	385.415894	131.320206	1648.140259	491.585663	-147.298920	1134.748779	568.577698	309.174896	1133.773560	389.349243	-151.750351	890.067017	426.052429	355.787354	894.571716	426.766174	97.683006	1025.544067	-650.793030	174.772964	855.601501	-620.414429	-25.454748
414.212433	4.786798	928.274231	451.290070	182.504333	923.336548	513.380432	-21.238037	494.755859	562.144287	179.891815	482.126190	540.574707	-14.785805	77.592720	604.488220	157.822510	91.616638	453.103302	-53.617691	1410.358765	509.481964	245.710144	1403.568726	409.137024	105.914459	1387.048096	385.495270	131.415344	1648.180420	491.545288	-147.281952	1134.687256	568.622192	309.149475	1133.771729	389.283813	-151.738083	890.039429	426.046417	355.773804	894.600891	426.744507	97.669891	1025.543701	-650.822083	174.758224	855.590210	-620.424194	-25.448374
414.124298	4.764690	928.271240	451.238617	182.540924	923.342041	513.370239	-21.240551	494.775085	562.116760	179.853287	482.123047	540.613403	-14.790100	77.583122	604.234192	157.611984	91.609535	453.105194	-53.651775	1410.323364	509.541595	245.685455	1403.561279	409.146667	105.900299	1387.060913	385.554993	131.400009	1648.207153	491.519531	-147.277084	1134.628052	568.653198	309.098999	1133.771973	389.220825	-151.679703	890.007996	426.050842	355.768311	894.616211	426.709991	97.664986	1025.547485	-650.797119	174.774231	855.594788	-620.415833	-25.407934
414.102753	4.810927	928.258057	451.224426	182.540405	923.352661	513.343079	-21.216179	494.777466	562.109924	179.796432	482.099823	540.606628	-14.783437	77.581253	604.245789	157.428619	91.376137	453.116058	-53.659245	1410.294067	509.606384	245.662827	1403.537842	409.175812	105.907349	1387.060425	385.624329	131.375534	1648.196655	491.502808	-147.273392	1134.601074	568.690430	309.036560	1133.731201	389.177704	-151.645721	889.967224	426.082764	355.765076	894.605347	426.696045	97.675018	1025.546997	-650.764709	174.795441	855.578369	-620.376038	-25.413057
414.100464	4.811750	928.251404	451.223419	182.544769	923.332703	513.384644	-21.250141	494.759277	562.026306	179.686630	482.059448	540.671326	-14.788891	77.596527	604.475769	157.742981	91.536201	453.173279	-53.713543	1410.247681	509.700897	245.607498	1403.512329	409.024658	106.067673	1387.051514	385.654846	131.245758	1648.170166	491.501190	-147.286606	1134.561646	568.734924	308.973480	1133.668823	389.164581	-151.639145	889.918762	426.114441	355.744049	894.576721	426.690430	97.685822	1025.533081	-650.654053	174.805908	855.572510	-620.274475	-25.434864
414.092407	4.829639	928.235779	451.221893	182.583786	923.336182	513.329956	-21.249672	494.770966	562.042664	179.728760	482.044739	540.663574	-14.785308	77.602684	604.260132	157.432602	91.340950	453.189758	-53.718822	1410.216431	509.739410	245.585495	1403.495483	409.034882	106.059845	1387.034424	385.704498	131.231476	1648.173706	491.485840	-147.296600	1134.524048	568.762878	308.926422	1133.636841	389.119995	-151.583206	889.878113	426.130402	355.708374	894.536621	426.675079	97.705490	1025.526733	-650.611206	174.820282	855.577209	-620.210815	-25.410511
414.065979	4.836616	928.217773	451.223389	182.575027	923.321228	513.286987	-21.252739	494.773407	562.044128	179.789581	482.071045	540.674194	-14.793426	77.627853	604.382568	157.686966	91.535957	453.196838	-53.740318	1410.208130	509.774750	245.552505	1403.482178	409.037689	106.041351	1387.005249	385.758453	131.222565	1648.189453	491.433990	-147.273773	1134.480957	568.784485	308.892731	1133.623291	389.084351	-151.568024	889.851624	426.136444	355.699432	894.531494	426.650360	97.706726	1025.509521	-650.580505	174.836487	855.571472	-620.171814	-25.397518
414.017975	4.860595	928.224182	451.194916	182.576843	923.312805	513.191772	-21.221022	494.745789	562.074707	179.864792	482.086456	540.641418	-14.792854	77.619728	604.429260	157.737549	91.541115	453.196320	-53.743607	1410.191772	509.815460	245.524796	1403.494263	409.055634	106.031410	1387.033936	385.807251	131.199478	1648.218140	491.389191	-147.265854	1134.460815	568.807312	308.856201	1133.634766	389.010040	-151.524841	889.843506	426.141022	355.693848	894.547852	426.637482	97.723862	1025.509766	-650.606812	174.777512	855.577393	-620.157532	-25.383091
413.941315	4.853831	928.236145	451.204041	182.682114	923.353943	513.142578	-21.216869	494.731018	562.085815	179.889343	482.120941	540.629700	-14.776931	77.613388	604.523132	157.776718	91.558296	453.207336	-53.759262	1410.171997	509.833649	245.507233	1403.484741	409.073059	106.022057	1387.027832	385.871582	131.181763	1648.241943	491.353912	-147.278992	1134.436157	568.864197	308.823883	1133.632935	388.962433	-151.524231	889.820557	426.166046	355.667877	894.571289	426.647400	97.748047	1025.540039	-650.596619	174.807724	855.570374	-620.156921	-25.382280
413.901581	4.880290	928.220032	451.201111	182.747421	923.364502	513.108643	-21.194588	494.703369	562.060303	179.831253	482.090881	540.641235	-14.793802	77.609673	604.071228	157.345016	91.443092	453.203674	-53.750328	1410.156616	509.873352	245.506058	1403.473022	409.273346	105.815575	1387.015259	385.949341	131.164063	1648.256470	491.346069	-147.267899	1134.401489	568.899536	308.737610	1133.609619	388.897644	-151.498398	889.820984	426.219299	355.655029	894.568359	426.650970	97.774162	1025.539429	-650.569641	174.783081	855.574890	-620.133545	-25.373148
413.903381	4.885721	928.210327	451.208099	182.770111	923.372620	513.097595	-21.202150	494.709259	561.991638	179.758728	482.076874	540.662964	-14.798712	77.595459	604.123535	157.290543	91.324615	453.247223	-53.818443	1410.161499	509.957458	245.438019	1403.455078	409.101807	105.977898	1387.037964	386.032715	131.162979	1648.256836	491.327209	-147.287750	1134.386353	568.948181	308.699158	1133.583496	388.872131	-151.504715	889.793579	426.241974	355.624695	894.566650	426.654327	97.778229	1025.539063	-650.518982	174.829697	855.591614	-620.085815	-25.347664
413.913177	4.888274	928.214172	451.199982	182.742126	923.363037	513.100952	-21.219164	494.715179	561.963379	179.785507	482.063507	540.683472	-14.805113	77.623985	604.245239	157.420486	91.323608	453.246674	-53.844936	1410.131958	509.985474	245.414383	1403.424316	409.125671	105.970009	1387.018311	386.094147	131.148285	1648.268311	491.320099	-147.280289	1134.352539	569.001953	308.690094	1133.560791	388.838989	-151.467575	889.765320	426.263306	355.604584	894.527161	426.646301	97.774971	1025.535156	-650.482971	174.823395	855.566956	-620.037354	-25.348898
413.902618	4.877528	928.187317	451.202087	182.745392	923.340820	513.075745	-21.215918	494.738586	562.004395	179.863235	482.067505	540.672241	-14.778157	77.634918	604.238281	157.411331	91.305405	453.250336	-53.864826	1410.119507	510.033875	245.397202	1403.399658	409.139099	105.939758	1386.982666	386.147400	131.151459	1648.271606	491.296844	-147.272736	1134.320313	569.021484	308.656006	1133.514038	388.801910	-151.432068	889.748413	426.276489	355.583801	894.485779	426.626495	97.771980	1025.509766	-650.463867	174.822113	855.561157	-619.996216	-25.342943
413.852112	4.900972	928.172607	451.184113	182.762207	923.334106	513.046021	-21.202541	494.730347	562.042419	179.903198	482.068542	540.651550	-14.746920	77.635262	604.218689	157.415604	91.304993	453.240387	-53.885220	1410.104370	510.040833	245.356873	1403.380371	409.139832	105.933517	1386.963745	386.200531	131.147781	1648.278809	491.280151	-147.263977	1134.306274	569.037292	308.575958	1133.477539	388.751801	-151.401184	889.727234	426.319427	355.559875	894.444153	426.593628	97.788574	1025.499268	-650.434753	174.856750	855.544861	-619.952026	-25.315174
413.812317	4.901922	928.191345	451.152557	182.767151	923.328979	513.008545	-21.184658	494.742767	562.005310	179.877686	482.031952	540.638489	-14.754220	77.650230	604.206848	157.405243	91.294975	453.257629	-53.924534	1410.091553	510.071136	245.317291	1403.344727	409.137695	105.912094	1386.978760	386.268677	131.137375	1648.300171	491.271545	-147.277618	1134.296875	569.074402	308.545502	1133.438232	388.707611	-151.350677	889.723877	426.357422	355.539429	894.418945	426.584869	97.799477	1025.507324	-650.412476	174.851776	855.535461	-619.937805	-25.298519
413.762329	4.905061	928.183228	451.148529	182.816040	923.362061	512.999207	-21.201521	494.733063	561.970947	179.839783	482.056396	540.641724	-14.749962	77.614197	604.230347	157.420303	91.340958	453.255432	-53.966843	1410.077637	510.109650	245.276794	1403.346191	409.135498	105.868446	1386.986450	386.343445	131.144516	1648.325073	491.236786	-147.293030	1134.275024	569.136230	308.493439	1133.456055	388.663208	-151.305450	889.721558	426.408234	355.497406	894.426086	426.574432	97.799454	1025.521851	-650.390808	174.831680	855.546631	-619.901245	-25.302427
413.705078	4.918733	928.192566	451.144104	182.900925	923.404602	512.943359	-21.187996	494.698395	561.986938	179.855957	482.120728	540.628052	-14.764998	77.613983	604.197998	157.399124	91.353569	453.249268	-54.008575	1410.085205	510.150909	245.266785	1403.353516	409.141418	105.827095	1387.025146	386.423431	131.146210	1648.353027	491.220703	-147.290054	1134.220215	569.178101	308.451324	1133.486328	388.616913	-151.309082	889.697266	426.455536	355.474457	894.467285	426.570251	97.824776	1025.550293	-650.358093	174.852463	855.575439	-619.886719	-25.280571
413.708160	4.918948	928.189758	451.166565	182.918106	923.418762	512.946045	-21.214212	494.705811	562.049683	179.953918	482.187561	540.642029	-14.775668	77.614883	604.198181	157.397598	91.394112	453.232788	-54.051823	1410.067261	510.162048	245.237549	1403.384033	409.150970	105.790398	1387.013916	386.490967	131.151321	1648.380737	491.184418	-147.310059	1134.187134	569.192627	308.367828	1133.504517	388.561768	-151.276733	889.682800	426.488434	355.419556	894.474609	426.576935	97.825493	1025.555908	-650.382813	174.833664	855.580139	-619.900940	-25.272219
413.690735	4.935675	928.171326	451.139374	182.873947	923.409180	512.909363	-21.210272	494.702545	562.004272	179.894989	482.137482	540.603455	-14.765587	77.609863	604.220642	157.437134	91.363129	453.225769	-54.085506	1410.059326	510.171906	245.204529	1403.374390	409.169098	105.754128	1386.985962	386.552917	131.152008	1648.389771	491.150055	-147.330658	1134.184937	569.237549	308.333740	1133.501953	388.524384	-151.271744	889.646790	426.547424	355.374817	894.449280	426.528870	97.813217	1025.540283	-650.352417	174.829437	855.549377	-619.875549	-25.258068
413.694519	4.930525	928.144836	451.161469	182.881516	923.375549	512.891968	-21.194288	494.727539	562.033020	179.901703	482.109406	540.626465	-14.753866	77.627083	604.204956	157.441315	91.342735	453.233063	-54.121063	1410.035767	510.157257	245.156616	1403.353027	409.143555	105.738495	1386.980225	386.608398	131.143860	1648.393311	491.119446	-147.346970	1134.174072	569.253906	308.254120	1133.480835	388.483551	-151.275757	889.636902	426.607025	355.345123	894.402039	426.529633	97.821266	1025.509277	-650.314941	174.807495	855.514526	-619.844177	-25.288248
413.610901	4.904169	928.140625	451.117676	182.840729	923.339661	512.927246	-21.204317	494.740143	561.994873	179.844238	482.042633	540.675110	-14.742210	77.639069	604.206543	157.396851	91.297310	453.238251	-54.131279	1409.990967	510.178894	245.121735	1403.325439	409.149567	105.725578	1386.960815	386.676636	131.147812	1648.388306	491.114960	-147.353226	1134.145630	569.292236	308.178375	1133.448364	388.448547	-151.238998	889.623047	426.666260	355.315948	894.388916	426.478363	97.804489	1025.489258	-650.206482	174.879913	855.505920	-619.797424	-25.250233
413.569183	4.944560	928.143433	451.090179	182.902466	923.370667	512.890564	-21.171392	494.757965	561.961548	179.779755	482.015503	540.665588	-14.728195	77.624596	604.197998	157.394348	91.268158	453.230469	-54.173679	1409.960205	510.206299	245.077072	1403.322510	409.154572	105.697021	1386.965210	386.765472	131.155518	1648.408325	491.102722	-147.386978	1134.117432	569.327759	308.107208	1133.449585	388.429565	-151.228790	889.604492	426.726501	355.299683	894.398193	426.459045	97.836571	1025.507935	-649.808533	175.382004	855.647339	-619.646179	-25.089045
413.556152	4.938755	928.149658	451.109375	182.888885	923.379944	512.896179	-21.150757	494.723633	561.965942	179.750977	482.087250	540.663391	-14.730128	77.631706	604.181213	157.377762	91.332634	453.239990	-54.208702	1409.940552	510.246643	245.041107	1403.345459	409.150665	105.653793	1386.979370	386.865906	131.147018	1648.437988	491.091705	-147.384369	1134.068848	569.383179	308.092163	1133.482300	388.387207	-151.239960	889.575134	426.783539	355.257813	894.435059	426.456604	97.827560	1025.515259	-649.770874	175.376312	855.672302	-619.606140	-25.062925
413.514923	4.947535	928.158142	451.111725	182.948395	923.429016	512.856384	-21.194611	494.721100	562.024170	179.872589	482.150116	540.657654	-14.762849	77.642220	604.256958	157.430908	91.370056	453.226501	-54.256744	1409.924683	510.258087	245.005936	1403.386108	409.156891	105.627625	1386.982300	386.923553	131.149155	1648.478149	491.063141	-147.411560	1134.050293	569.439636	308.061218	1133.552612	388.348572	-151.252762	889.533752	426.845612	355.215485	894.458374	426.452362	97.836143	1025.545898	-649.759033	175.365143	855.669922	-619.605225	-25.087069
413.465240	4.931755	928.158203	451.123505	182.965179	923.421509	512.796875	-21.192141	494.747437	562.078918	179.895462	482.175476	540.624695	-14.778261	77.632782	604.215759	157.418793	91.383827	453.201324	-54.287350	1409.904663	510.248138	244.990677	1403.406494	409.167511	105.591766	1386.970215	386.978485	131.137039	1648.503540	491.016113	-147.415359	1133.993042	569.462280	308.031982	1133.553711	388.296692	-151.276596	889.493958	426.874878	355.172211	894.476013	426.445068	97.839722	1025.542725	-649.726929	175.370712	855.681946	-619.632507	-25.056170
413.457336	4.941726	928.135864	451.124481	182.990372	923.419617	512.775757	-21.215147	494.735748	562.054138	179.880981	482.169281	540.640381	-14.760609	77.635841	604.234985	157.397446	91.372734	453.170105	-54.306705	1409.868408	510.242737	244.972977	1403.399658	409.154297	105.573105	1386.932983	387.028809	131.119522	1648.512329	490.986694	-147.426895	1133.964233	569.480896	307.974792	1133.532959	388.276459	-151.289230	889.457336	426.889862	355.126404	894.456116	426.425690	97.849174	1025.530029	-649.722900	175.348770	855.665283	-619.611389	-25.071079
413.425934	4.962398	928.081299	451.131836	183.007263	923.392944	512.770874	-21.193945	494.722229	562.031372	179.831741	482.126099	540.627319	-14.751794	77.647514	603.974426	157.201004	91.301109	453.164825	-54.326378	1409.817017	510.265137	244.932281	1403.376465	409.161469	105.541267	1386.910522	387.092346	131.114899	1648.499146	490.961487	-147.460007	1133.925781	569.492554	307.931244	1133.494507	388.257141	-151.300964	889.421692	426.910919	355.104584	894.420227	426.404755	97.855537	1025.489380	-649.654419	175.333984	855.645203	-619.558533	-25.051565
413.391968	4.980955	928.074524	451.116760	182.972015	923.381042	512.809021	-21.212233	494.726959	561.996155	179.766006	482.068146	540.676331	-14.746209	77.625061	604.174683	157.332382	91.292427	453.178070	-54.357666	1409.786133	510.315063	244.893906	1403.325562	409.165161	105.528015	1386.895996	387.177673	131.104980	1648.496338	490.984924	-147.465027	1133.889038	569.535034	307.884521	1133.476318	388.262268	-151.279709	889.379456	426.960083	355.078552	894.402588	426.393799	97.849037	1025.480713	-649.565247	175.382584	855.634888	-619.509766	-25.048992
413.338989	4.978913	928.083496	451.118286	183.012985	923.398376	512.808533	-21.202797	494.721283	561.991516	179.717056	482.068787	540.695801	-14.740417	77.624580	604.224731	157.351196	91.293083	453.201050	-54.392273	1409.761230	510.344513	244.857468	1403.319580	409.181366	105.517448	1386.893799	387.272003	131.101303	1648.505005	490.978241	-147.464767	1133.858521	569.588257	307.852600	1133.468872	388.255615	-151.310211	889.341919	427.005035	355.061951	894.406860	426.384918	97.861122	1025.495117	-649.462036	175.406982	855.676819	-619.401123	-25.007736
413.320526	4.959087	928.085693	451.132324	182.997314	923.398621	512.800232	-21.224874	494.720398	562.018066	179.759720	482.127960	540.718750	-14.751584	77.619247	604.266052	157.382004	91.326576	453.161011	-54.435631	1409.746582	510.359375	244.812851	1403.332886	409.266571	105.575760	1386.895874	387.347229	131.098450	1648.527588	490.941711	-147.470169	1133.830566	569.626343	307.805939	1133.479980	388.213226	-151.324234	889.337585	427.055939	355.046600	894.406677	426.384949	97.844963	1025.496460	-649.422607	175.426147	855.691040	-619.368591	-25.020201
413.264038	4.936781	928.101135	451.132782	182.955887	923.408447	512.712097	-21.208405	494.723511	562.043091	179.819641	482.166107	540.639099	-14.770444	77.656593	604.273071	157.423477	91.358894	453.170349	-54.455597	1409.728149	510.395477	244.807220	1403.339966	409.185822	105.480263	1386.893066	387.401794	131.084000	1648.578003	490.928314	-147.483002	1133.819214	569.655884	307.772339	1133.509521	388.188110	-151.316696	889.320496	427.081482	355.033569	894.429260	426.361694	97.817543	1025.509277	-649.372070	175.439148	855.719360	-619.335144	-24.967186
413.248260	4.947601	928.083801	451.129059	182.977798	923.400696	512.694885	-21.227119	494.735870	562.056885	179.861588	482.159058	540.640564	-14.774841	77.675232	604.234314	157.411377	91.358192	453.120270	-54.488632	1409.726074	510.387543	244.770157	1403.336914	409.265137	105.515373	1386.881348	387.430939	131.069611	1648.600220	490.884857	-147.501038	1133.817139	569.692932	307.727173	1133.494995	388.159668	-151.343048	889.308960	427.195343	354.963928	894.415710	426.340454	97.831116	1025.496094	-649.322449	175.497421	855.742004	-619.341736	-24.933771
413.193390	4.945575	928.084167	451.124390	182.990662	923.409973	512.638977	-21.238174	494.753143	562.043518	179.863449	482.146393	540.631958	-14.762688	77.697922	604.221069	157.407852	91.323242	453.104340	-54.511723	1409.708740	510.391235	244.733932	1403.326660	409.270233	105.501053	1386.872437	387.469299	131.058014	1648.607910	490.866180	-147.536392	1133.809814	569.716553	307.671478	1133.462158	388.169312	-151.332550	889.301636	427.138763	355.001312	894.390747	426.319977	97.830910	1025.501709	-649.260864	175.529022	855.758850	-619.291199	-24.929052
413.173706	4.935944	928.072815	451.105682	182.978165	923.407043	512.650818	-21.257673	494.741058	562.000366	179.797318	482.090637	540.669739	-14.765121	77.677841	604.200989	157.386322	91.314003	453.101013	-54.551140	1409.706665	510.426453	244.716980	1403.291992	409.277893	105.495110	1386.860352	387.533325	131.044815	1648.602051	490.865814	-147.555084	1133.802002	569.746582	307.586731	1133.420654	388.169250	-151.338409	889.277039	427.196014	355.015686	894.359863	426.296631	97.816109	1025.494507	-649.212219	175.519073	855.739380	-619.258240	-24.926491
413.145782	4.939115	928.054138	451.116913	182.962555	923.388428	512.683105	-21.282877	494.730194	561.991394	179.745178	482.082947	540.703003	-14.762355	77.672859	604.254333	157.415710	91.296745	453.090302	-54.577972	1409.680420	510.467957	244.671600	1403.262817	409.308929	105.449753	1386.832764	387.612579	131.030670	1648.609375	490.863251	-147.586014	1133.794067	569.783020	307.506012	1133.396729	388.189026	-151.351151	889.246826	427.245300	355.002380	894.336548	426.301483	97.808739	1025.476685	-649.151794	175.463150	855.732971	-619.179810	-24.940573
413.140717	4.945377	928.038635	451.106659	182.933395	923.382385	512.659119	-21.274830	494.693695	562.031860	179.723129	482.099518	540.725525	-14.752038	77.628494	604.307922	157.399277	91.302200	453.118561	-54.587296	1409.673218	510.530701	244.650574	1403.262085	409.243164	105.364990	1386.855591	387.688904	131.032593	1648.630859	490.884033	-147.609528	1133.761841	569.829895	307.441498	1133.381958	388.176025	-151.355026	889.248474	427.306763	355.005615	894.357605	426.291290	97.793091	1025.465820	-649.416565	174.990448	855.602173	-619.216125	-25.115505
413.097107	4.945350	928.053772	451.087280	182.927933	923.402161	512.625488	-21.254166	494.699829	561.967285	179.709442	482.116089	540.710327	-14.756456	77.607704	604.224976	157.360504	91.340141	453.122559	-54.617638	1409.662720	510.584564	244.616364	1403.281372	409.232666	105.348305	1386.859985	387.755219	131.029633	1648.654663	490.869263	-147.613266	1133.742432	569.853699	307.378510	1133.406982	388.162445	-151.369720	889.254211	427.315735	354.989716	894.379578	426.282104	97.783966	1025.484863	-649.371460	175.012131	855.617676	-619.162415	-25.072887
413.051880	4.900282	928.053101	451.077240	182.884125	923.395325	512.575745	-21.285629	494.713074	561.986328	179.752151	482.136322	540.685974	-14.765749	77.646858	604.225159	157.371063	91.335800	453.113129	-54.625862	1409.675049	510.586029	244.583511	1403.284546	409.250183	105.325066	1386.854492	387.792236	131.023865	1648.673584	490.851807	-147.632294	1133.751587	569.905029	307.388397	1133.409546	388.135773	-151.368896	889.252930	427.442719	354.937195	894.391296	426.246521	97.745781	1025.480469	-649.310120	175.091568	855.640259	-619.138855	-25.032768
413.042847	4.886436	928.048218	451.073944	182.891953	923.407532	512.525208	-21.280563	494.708679	562.005310	179.768021	482.149628	540.643616	-14.770435	77.661072	604.210510	157.381836	91.359528	453.100739	-54.652748	1409.678833	510.610901	244.541779	1403.279785	409.254944	105.313286	1386.843628	387.828613	131.002533	1648.697266	490.838226	-147.645523	1133.761719	569.935364	307.360321	1133.405029	388.132599	-151.393936	889.268982	427.462921	354.918121	894.382629	426.242188	97.732513	1025.484619	-649.233154	175.130234	855.664612	-619.089172	-25.006487
413.017303	4.886182	928.027344	451.075775	182.873596	923.399597	512.508606	-21.308098	494.758026	561.995667	179.750427	482.108337	540.652222	-14.769300	77.690689	604.212158	157.389954	91.316689	453.082916	-54.698742	1409.675415	510.632263	244.505997	1403.272339	409.274200	105.287178	1386.833496	387.882965	130.989365	1648.699341	490.843811	-147.673218	1133.782593	569.961121	307.308197	1133.367310	388.134003	-151.388382	889.255798	427.484650	354.899963	894.359314	426.219391	97.719604	1025.469604	-649.163574	175.106491	855.649170	-619.034241	-25.026741
413.000793	4.875584	928.042603	451.067291	182.890854	923.413391	512.524780	-21.321701	494.740326	562.013977	179.747818	482.099731	540.695801	-14.772108	77.696976	604.245605	157.412186	91.306961	453.075745	-54.740307	1409.680664	510.643707	244.458054	1403.260376	409.364502	105.349998	1386.819946	387.943512	130.976181	1648.705322	490.844696	-147.694366	1133.772095	569.960754	307.252991	1133.347046	388.140381	-151.399445	889.247925	427.416107	354.937836	894.350342	426.212555	97.722221	1025.484497	-649.123474	175.112457	855.629883	-619.018005	-25.038399
412.963623	4.890815	928.031616	451.048737	182.883316	923.410706	512.464783	-21.313135	494.715942	561.997314	179.678543	482.106262	540.688782	-14.758730	77.685219	604.249573	157.380478	91.299469	453.073334	-54.760403	1409.657715	510.701660	244.437424	1403.238525	409.288757	105.266624	1386.817017	388.011108	130.969574	1648.708984	490.842468	-147.705887	1133.741821	569.968140	307.191223	1133.334229	388.123291	-151.393646	889.231384	427.423187	355.103210	894.470337	426.191498	97.721077	1025.478271	-649.091736	175.086777	855.628113	-618.972107	-25.036110
412.905182	4.864131	928.040588	451.020081	182.880325	923.408569	512.461670	-21.300285	494.691528	561.944214	179.588715	482.114777	540.687439	-14.757215	77.635399	604.209290	157.348663	91.310654	453.092194	-54.776840	1409.633911	510.749878	244.406830	1403.223145	409.295105	105.243454	1386.802002	388.068756	130.970474	1648.716187	490.867493	-147.744125	1133.718872	569.990906	307.154907	1133.323242	388.202087	-151.341476	889.201111	427.438995	355.075653	894.463623	426.170258	97.708153	1025.482910	-649.064636	175.107773	855.639099	-618.937439	-25.012417
412.894470	4.855670	928.035339	450.997406	182.822495	923.401855	512.420715	-21.322472	494.681305	561.945435	179.589493	482.123505	540.687805	-14.764607	77.640770	604.185974	157.335281	91.343742	453.078156	-54.809776	1409.619751	510.764984	244.382324	1403.233887	409.306000	105.209282	1386.812012	388.104126	130.972275	1648.737305	490.797638	-147.714005	1133.680664	570.007568	307.136841	1133.336792	387.968994	-151.422729	889.230286	427.452667	355.052887	894.468445	426.160461	97.675056	1025.477417	-649.044189	175.115845	855.659485	-618.940063	-24.987139
412.847168	4.815119	928.023376	450.987854	182.780609	923.383301	512.363342	-21.345150	494.691864	561.964294	179.667297	482.111359	540.665466	-14.767677	77.649719	604.249390	157.399551	91.341507	453.055023	-54.824993	1409.600708	510.772308	244.348648	1403.237549	409.301910	105.195572	1386.820435	388.137177	130.956818	1648.743652	490.755127	-147.738266	1133.675781	570.053284	307.131226	1133.326904	387.919098	-151.436844	889.234375	427.586517	354.983612	894.471924	426.139893	97.637123	1025.462402	-649.030579	175.104797	855.660400	-618.930847	-25.005480
412.847473	4.795779	928.017639	451.004517	182.762741	923.392883	512.341797	-21.355419	494.711914	561.975647	179.683044	482.123718	540.678284	-14.772095	77.683357	604.200195	157.362198	91.327972	453.039734	-54.857243	1409.601685	510.794159	244.325623	1403.250488	409.302338	105.145241	1386.804077	388.173920	130.933853	1648.748413	490.732544	-147.768982	1133.661865	570.074280	307.087830	1133.332764	387.903442	-151.445282	889.214539	427.596771	354.952728	894.473450	426.137299	97.612785	1025.463867	-649.000610	175.121948	855.665894	-618.939758	-24.995375
412.847351	4.780432	927.994690	451.012268	182.777939	923.393738	512.336792	-21.366829	494.688446	561.941772	179.648407	482.108093	540.645935	-14.760564	77.685982	604.215515	157.353470	91.316605	453.035187	-54.896748	1409.587036	510.818359	244.288757	1403.237671	409.337280	105.115807	1386.783936	388.224365	130.926422	1648.742065	490.737183	-147.807526	1133.648071	570.096680	307.053253	1133.328003	387.904694	-151.467270	889.176575	427.616425	354.929535	894.453857	426.130096	97.601326	1025.452637	-649.002380	175.085464	855.662903	-618.908447	-25.015577
412.845428	4.784420	927.987732	450.993927	182.768845	923.397400	512.302307	-21.377451	494.679688	561.978577	179.676346	482.137207	540.672424	-14.763373	77.678116	604.229004	157.335510	91.278809	453.026337	-54.933861	1409.573853	510.845612	244.254791	1403.223145	409.337891	105.085625	1386.768555	388.278351	130.920715	1648.740356	490.733521	-147.835449	1133.622803	570.114685	307.005127	1133.293091	387.914459	-151.463577	889.150208	427.635834	354.887085	894.429810	426.121155	97.592308	1025.451294	-648.981384	175.079071	855.643982	-618.891357	-25.043367
412.817169	4.742699	927.980530	450.992676	182.724792	923.369263	512.306030	-21.399168	494.674133	561.926636	179.611771	482.083679	540.659851	-14.755308	77.657761	604.206360	157.314163	91.280548	453.034973	-54.966167	1409.536255	510.856628	244.218781	1403.214355	409.332703	105.085640	1386.753662	388.311554	130.908264	1648.733887	490.720490	-147.897476	1133.604614	570.145996	306.943054	1133.283203	387.903900	-151.487473	889.140991	427.675537	354.870911	894.420349	426.111755	97.560936	1025.433594	-648.937988	175.094543	855.640015	-618.878845	-25.023495
412.810974	4.724172	927.973267	450.987183	182.715317	923.366394	512.308899	-21.451340	494.677917	561.882568	179.531052	482.078918	540.704407	-14.770940	77.656700	604.236694	157.318924	91.291893	453.005646	-54.975582	1409.510864	510.885345	244.176178	1403.191650	409.320892	105.071129	1386.766724	388.346619	130.897354	1648.736450	490.694824	-147.907333	1133.578979	570.195557	306.952911	1133.274658	387.874512	-151.531998	889.112976	427.727081	354.664948	894.294250	426.101074	97.545334	1025.428223	-648.938660	175.056061	855.620056	-618.868896	-25.046942
412.752472	4.686477	927.984253	450.953430	182.647354	923.351013	512.241333	-21.428768	494.669617	561.881836	179.574722	482.100342	540.687134	-14.760058	77.672897	604.247131	157.361847	91.307106	453.001678	-55.011005	1409.513550	510.893341	244.131363	1403.190063	409.321136	105.046898	1386.761597	388.382996	130.899918	1648.745605	490.679443	-147.937485	1133.581299	570.212769	306.898865	1133.282349	387.887604	-151.536804	889.116516	427.759491	354.652435	894.314270	426.073608	97.504761	1025.426636	-648.916992	175.043518	855.645264	-618.854980	-25.045523
412.710815	4.684457	928.004272	450.932068	182.636383	923.366394	512.187500	-21.404856	494.657654	561.896606	179.616821	482.121948	540.643860	-14.756026	77.678108	604.230469	157.363586	91.324051	452.962555	-55.032894	1409.532104	510.905884	244.118866	1403.197998	409.333649	105.011612	1386.761719	388.403656	130.875641	1648.766357	490.652740	-147.971939	1133.569458	570.232727	306.868011	1133.307739	387.844818	-151.552628	889.109802	427.770477	354.622528	894.318909	426.063934	97.497017	1025.445679	-648.916443	175.078644	855.658875	-618.868225	-25.047836
412.719025	4.650101	928.000061	450.934540	182.583405	923.358337	512.170654	-21.452450	494.676514	561.857971	179.616760	482.096619	540.665588	-14.760395	77.680748	604.191711	157.338684	91.323410	452.937378	-55.060848	1409.541260	510.926422	244.088013	1403.209351	409.341095	104.982002	1386.764160	388.442413	130.863464	1648.779175	490.626984	-147.984756	1133.567383	570.239441	306.828674	1133.289673	387.802979	-151.569519	889.114563	427.797150	354.599884	894.322083	426.071686	97.455215	1025.439575	-648.909424	175.064346	855.676025	-618.869934	-25.034304
412.669769	4.634339	928.005127	450.898193	182.546875	923.374634	512.139954	-21.446442	494.671509	561.844238	179.547058	482.095734	540.653931	-14.753901	77.668655	604.207092	157.328262	91.309784	452.923340	-55.101326	1409.528442	510.938171	244.052109	1403.204346	409.348328	104.958786	1386.766724	388.474335	130.839844	1648.773804	490.620819	-148.028976	1133.563232	570.256470	306.788910	1133.281738	387.815643	-151.597107	889.106262	427.811890	354.566650	894.321411	426.043457	97.420563	1025.451416	-648.884460	175.026978	855.659973	-618.853088	-25.066826
412.686615	4.609496	927.991394	450.915192	182.554031	923.374451	512.117615	-21.487375	494.667725	561.876099	179.592865	482.123840	540.662170	-14.754981	77.678558	604.292603	157.389725	91.335632	452.920197	-55.143963	1409.533447	510.947601	244.017059	1403.206177	409.364685	104.937881	1386.756348	388.505310	130.802887	1648.762695	490.609650	-148.056061	1133.567749	570.281189	306.733276	1133.277344	387.793182	-151.638351	889.104309	427.841003	354.533875	894.313477	426.043091	97.407127	1025.443726	-648.798218	175.054321	855.662354	-618.789124	-25.097176
412.708099	4.589857	927.970398	450.929169	182.534637	923.359070	512.090149	-21.503227	494.646790	561.865051	179.574432	482.116089	540.654480	-14.765928	77.671227	604.255310	157.369019	91.317299	452.913910	-55.188103	1409.522827	510.965454	243.981903	1403.192749	409.370575	104.911179	1386.724487	388.532043	130.787323	1648.754639	490.592438	-148.098709	1133.560059	570.302551	306.697479	1133.272583	387.815826	-151.659637	889.081787	427.882874	354.499725	894.285950	426.040619	97.388535	1025.424316	-648.787842	175.021027	855.654053	-618.775146	-25.100142
412.675171	4.549306	927.973022	450.895752	182.496826	923.359802	512.063904	-21.511114	494.636841	561.812927	179.528839	482.087463	540.673218	-14.767204	77.656387	604.237610	157.358887	91.324928	452.877014	-55.215054	1409.509033	510.979309	243.954971	1403.192139	409.372467	104.893433	1386.732910	388.564056	130.769363	1648.752441	490.575012	-148.128113	1133.567505	570.320557	306.664948	1133.265137	387.808136	-151.681824	889.070435	427.887878	354.461456	894.287720	426.020264	97.347588	1025.426758	-648.757568	175.032990	855.634949	-618.777832	-25.092001
412.679291	4.531173	927.959778	450.900818	182.435913	923.344604	512.054138	-21.494022	494.622955	561.821899	179.554016	482.097107	540.662903	-14.759083	77.660820	604.208984	157.335785	91.309792	452.853760	-55.247154	1409.534424	510.990509	243.923233	1403.185913	409.376495	104.845764	1386.728027	388.592438	130.749023	1648.755859	490.541321	-148.165710	1133.546509	570.322815	306.625610	1133.259766	387.766632	-151.687744	889.087280	427.912994	354.433838	894.275513	426.024994	97.310081	1025.412476	-648.743347	175.027222	855.637085	-618.754761	-25.074053
412.605988	4.508589	927.963989	450.864288	182.420258	923.344238	512.008301	-21.503639	494.628937	561.797791	179.502319	482.091858	540.638306	-14.748704	77.667267	604.213562	157.338364	91.301765	452.839935	-55.281315	1409.529541	510.996216	243.874039	1403.191284	409.457977	104.888443	1386.760620	388.619385	130.725983	1648.762817	490.531891	-148.184036	1133.565186	570.347107	306.584106	1133.250244	387.762451	-151.637329	889.093445	427.942108	354.397034	894.282166	425.998596	97.288506	1025.416138	-648.737000	174.999954	855.598816	-618.786377	-25.094978
412.601471	4.486519	927.980042	450.843018	182.400146	923.355408	512.027649	-21.546858	494.672546	561.769958	179.454575	482.056335	540.658813	-14.750534	77.680763	604.184509	157.314377	91.298683	452.844635	-55.321648	1409.573120	511.012299	243.847580	1403.188843	409.389587	104.784271	1386.753174	388.634705	130.688950	1648.767578	490.507507	-148.221085	1133.588135	570.342896	306.509369	1133.223755	387.726807	-151.661667	889.123718	427.867462	354.431244	894.290161	425.994202	97.267746	1025.430298	-649.039124	174.669662	855.483154	-618.862854	-25.247522
412.559479	4.432806	927.998169	450.837372	182.376709	923.365845	512.005859	-21.537991	494.683960	561.839417	179.535675	482.094849	540.677612	-14.763068	77.688622	604.256714	157.375381	91.330254	452.812836	-55.344067	1409.569336	511.026703	243.814697	1403.191772	409.400177	104.769112	1386.760620	388.654205	130.669083	1648.771118	490.474487	-148.268433	1133.605225	570.365479	306.485504	1133.236084	387.698151	-151.677887	889.146545	427.871918	354.377930	894.279358	425.967590	97.234558	1025.444214	-648.635315	175.010559	855.596924	-618.775818	-25.091673
412.569733	4.441596	927.989319	450.847198	182.363739	923.382202	511.974518	-21.549198	494.671417	561.797852	179.493774	482.117584	540.627930	-14.742001	77.709267	604.245178	157.374817	91.330086	452.783752	-55.394470	1409.578857	511.011932	243.758820	1403.186646	409.477020	104.807632	1386.763428	388.656189	130.634308	1648.770996	490.428101	-148.319626	1133.616211	570.364319	306.463470	1133.240234	387.674072	-151.773911	889.133301	427.868469	354.344177	894.274963	425.959290	97.222740	1025.447266	-648.950684	174.684479	855.512085	-618.826843	-25.261576
412.577942	4.391241	927.970276	450.851349	182.330093	923.367676	511.969482	-21.582335	494.655121	561.796753	179.504150	482.103851	540.657288	-14.762398	77.691002	604.246643	157.380020	91.341072	452.749512	-55.436440	1409.575073	510.994446	243.733871	1403.168945	409.475037	104.771576	1386.764526	388.665314	130.594513	1648.765381	490.392273	-148.367081	1133.597900	570.364807	306.400482	1133.230835	387.652466	-151.819046	889.117615	427.887360	354.308472	894.267273	425.950226	97.181000	1025.429565	-648.979126	174.668167	855.498352	-618.848633	-25.263674
412.567505	4.396379	927.937317	450.836334	182.298965	923.336914	511.952972	-21.591705	494.650177	561.768005	179.470871	482.067230	540.638428	-14.760131	77.679253	604.250916	157.375656	91.313148	452.723907	-55.475029	1409.558472	511.000824	243.693420	1403.151001	409.476807	104.724007	1386.733765	388.685181	130.560394	1648.746582	490.356995	-148.420486	1133.594482	570.384033	306.352753	1133.232788	387.622864	-151.851242	889.108032	427.905029	354.266388	894.250732	425.938232	97.167206	1025.397827	-648.954407	174.626938	855.467834	-618.856201	-25.295504
412.551239	4.359821	927.932556	450.836090	182.257156	923.323181	511.952179	-21.635626	494.607422	561.735107	179.426987	482.038910	540.663086	-14.768997	77.652512	604.212219	157.323868	91.297134	452.726654	-55.518764	1409.562500	511.016357	243.653122	1403.151123	409.488190	104.692108	1386.742432	388.711670	130.522659	1648.750610	490.331787	-148.463287	1133.566650	570.393066	306.311707	1133.211548	387.582581	-151.867279	889.082886	427.932404	354.248810	894.248962	425.949921	97.129463	1025.389648	-648.625793	174.922974	855.551453	-618.815796	-25.167580
412.499451	4.346846	927.956238	450.794617	182.237106	923.339539	511.925964	-21.627722	494.601501	561.723206	179.424240	482.061310	540.651123	-14.764944	77.644287	604.264343	157.374771	91.304611	452.721375	-55.555462	1409.555908	511.024994	243.621078	1403.172607	409.485657	104.670708	1386.767578	388.738892	130.480560	1648.737671	490.328613	-148.505966	1133.556030	570.414856	306.254913	1133.208130	387.546906	-151.924500	889.097107	427.958038	354.210327	894.238037	425.928986	97.112030	1025.411133	-648.631775	174.880539	855.560364	-618.850830	-25.155472
412.487701	4.311616	927.953979	450.787506	182.221375	923.338257	511.915161	-21.659433	494.641785	561.674805	179.361374	482.079132	540.651733	-14.772234	77.649429	604.236267	157.342911	91.315880	452.691345	-55.573639	1409.568481	511.037659	243.594681	1403.162964	409.414886	104.575569	1386.751099	388.752502	130.448196	1648.754395	490.292023	-148.515945	1133.548950	570.418945	306.214447	1133.230591	387.488190	-151.939011	889.117615	427.982269	354.182434	894.237000	425.917877	97.086090	1025.409302	-648.661682	174.832108	855.583862	-618.884827	-25.170078
412.484009	4.301153	927.970581	450.785645	182.216919	923.365234	511.888519	-21.666986	494.661926	561.717590	179.407394	482.088226	540.645874	-14.774154	77.664833	604.210815	157.305679	91.302620	452.658997	-55.611977	1409.582153	511.041473	243.569778	1403.161499	409.407104	104.543434	1386.754150	388.752045	130.403381	1648.758423	490.297729	-148.596603	1133.594727	570.413940	306.177124	1133.244141	387.662292	-151.970749	889.071716	427.977692	354.137909	894.238098	425.903259	97.075294	1025.430542	-648.653259	174.800964	855.594910	-618.928101	-25.198534
412.501434	4.276911	927.950745	450.802704	182.194214	923.370544	511.863373	-21.680315	494.649567	561.704834	179.404144	482.078461	540.636658	-14.778364	77.712097	604.240845	157.346985	91.298294	452.632050	-55.651543	1409.576416	511.012756	243.509445	1403.165039	409.401367	104.499207	1386.750977	388.749878	130.365067	1648.759521	490.241150	-148.654663	1133.611328	570.407593	306.151184	1133.231079	387.623169	-152.008347	889.068970	427.988495	354.094116	894.211365	425.898743	97.042320	1025.422363	-648.499146	175.019165	855.668213	-618.934998	-25.139866
412.501404	4.279227	927.933716	450.803436	182.171112	923.361145	511.853455	-21.685564	494.635773	561.719666	179.455338	482.065674	540.640686	-14.780685	77.697411	604.244263	157.339828	91.295158	452.607086	-55.709717	1409.577271	510.990448	243.455612	1403.164185	409.411285	104.482216	1386.753418	388.750061	130.319366	1648.757202	490.195740	-148.695892	1133.619507	570.401917	306.087921	1133.222534	387.563690	-152.068680	889.069092	427.984772	354.044983	894.217773	425.902039	97.027603	1025.409546	-648.849182	174.678085	855.588623	-619.101257	-25.295126
412.462189	4.228027	927.946899	450.778961	182.102432	923.342590	511.848633	-21.702169	494.640564	561.725586	179.463226	482.091614	540.638000	-14.783981	77.680916	604.218628	157.309479	91.300423	452.588013	-55.770840	1409.584473	510.986603	243.424957	1403.174316	409.394226	104.440170	1386.764404	388.812805	130.367874	1648.778076	490.146545	-148.747116	1133.604248	570.398743	306.059631	1133.235596	387.518463	-152.105972	889.061890	427.986145	354.003204	894.212952	425.884674	96.983200	1025.407104	-648.907410	174.594360	855.570557	-619.169434	-25.333080
412.451080	4.176343	927.951843	450.778107	182.038666	923.338379	511.855469	-21.713346	494.639923	561.704224	179.416275	482.058624	540.649902	-14.773140	77.670990	604.210449	157.308762	91.292671	452.567505	-55.812847	1409.579712	510.995544	243.374878	1403.190308	409.413849	104.415802	1386.773193	388.771759	130.224396	1648.760010	490.111420	-148.791962	1133.589355	570.417480	306.032196	1133.277954	387.455322	-152.155136	889.075134	428.094757	353.907928	894.230042	425.889923	96.928772	1025.407959	-649.008972	174.547241	855.537659	-619.276794	-25.351866
412.397308	4.124151	927.961548	450.739227	181.968735	923.318726	511.853027	-21.717300	494.625549	561.661560	179.365341	482.050568	540.661316	-14.789497	77.676292	604.241272	157.317123	91.296074	452.558685	-55.858425	1409.574707	510.997070	243.339539	1403.200439	409.381653	104.379250	1386.788086	388.787292	130.179489	1648.759888	490.037476	-148.795166	1133.575073	570.428223	305.966003	1133.270020	387.172882	-152.223785	889.120483	428.096283	353.877014	894.256470	425.856750	96.882256	1025.403198	-649.209045	174.328873	855.477600	-619.423645	-25.431110
412.385895	4.094030	927.959900	450.736450	181.976883	923.337708	511.850861	-21.763012	494.646454	561.660095	179.357773	482.059082	540.665710	-14.791836	77.690208	604.253967	157.332367	91.326027	452.534882	-55.893696	1409.580688	510.951050	243.272537	1403.208374	409.381073	104.331085	1386.785034	388.771179	130.144638	1648.758179	489.979187	-148.835968	1133.574341	570.427673	305.949463	1133.288940	387.087219	-152.289047	889.141663	428.084808	353.841003	894.266846	425.847900	96.859489	1025.412231	-649.147766	174.521332	855.545837	-619.477356	-25.359924
412.413116	4.084660	927.957642	450.732208	181.990952	923.360840	511.890656	-21.778448	494.648438	561.667419	179.377625	482.079285	540.635559	-14.779163	77.692383	604.279602	157.343964	91.321541	452.506653	-55.934879	1409.590942	510.934082	243.252792	1403.230103	409.370422	104.265808	1386.766235	388.774231	130.098846	1648.756470	489.961548	-148.915192	1133.589478	570.403381	305.911346	1133.305786	387.244415	-152.368256	889.104614	428.057739	353.783936	894.283203	425.836945	96.850899	1025.421753	-649.185425	174.534103	855.557983	-619.574036	-25.330105
412.444946	4.092023	927.932007	450.746338	182.002472	923.376770	511.861664	-21.773357	494.651978	561.597717	179.327560	482.057068	540.640076	-14.763272	77.680344	604.213318	157.303146	91.319801	452.489319	-55.995193	1409.631226	510.901337	243.189499	1403.250854	409.368561	104.219238	1386.763062	388.764923	130.045227	1648.749390	489.909424	-149.003494	1133.617676	570.397156	305.893585	1133.338501	387.195435	-152.412354	889.100403	428.046906	353.754120	894.297913	425.838196	96.841042	1025.416382	-649.218933	174.523865	855.570801	-619.637451	-25.365463
412.418884	4.044975	927.933228	450.718750	181.931732	923.353821	511.874908	-21.787909	494.661469	561.617249	179.363083	482.064148	540.646729	-14.764775	77.718964	604.241211	157.330551	91.328430	452.451904	-56.059349	1409.628662	510.873108	243.153488	1403.261353	409.348328	104.166908	1386.775024	388.751434	129.982727	1648.747192	489.863068	-149.058426	1133.615967	570.368408	305.883484	1133.348999	387.144287	-152.462128	889.109863	428.012573	353.721100	894.315918	425.821472	96.793991	1025.405640	-649.273010	174.503342	855.572876	-619.706421	-25.333565
412.370361	4.003067	927.930908	450.694794	181.920151	923.361938	511.872498	-21.793686	494.655457	561.622009	179.346771	482.053589	540.668152	-14.783773	77.693649	604.233521	157.289505	91.287025	452.422821	-56.106056	1409.606323	510.854309	243.064163	1403.246704	409.385498	104.158821	1386.782471	388.744873	129.924225	1648.730225	489.821228	-149.102966	1133.611816	570.356079	305.845490	1133.348755	387.091309	-152.492401	889.121887	428.006622	353.691864	894.319580	425.798615	96.758690	1025.409668	-649.301514	174.509155	855.595154	-619.785889	-25.313091
412.361084	3.976771	927.937012	450.666901	181.873474	923.357666	511.836426	-21.817234	494.647156	561.566467	179.254196	482.009766	540.640198	-14.798045	77.716324	604.506958	157.624100	91.499046	452.399078	-56.147285	1409.607910	510.858643	243.031509	1403.257935	409.324127	104.067566	1386.786987	388.730743	129.862091	1648.718994	489.775635	-149.166855	1133.609375	570.335083	305.802399	1133.372437	387.023987	-152.564636	889.120789	427.975861	353.662842	894.335754	425.787262	96.726303	1025.410767	-649.366943	174.439621	855.575745	-619.883911	-25.340624
412.347321	3.934858	927.941345	450.664612	181.785767	923.348633	511.805939	-21.835056	494.667480	561.536255	179.261703	482.050201	540.655212	-14.800071	77.694374	604.542725	157.737839	91.543571	452.362274	-56.192307	1409.593384	510.818451	242.996353	1403.269775	409.306213	104.011688	1386.788940	388.710236	129.810501	1648.721191	489.745270	-149.262131	1133.609497	570.326172	305.796753	1133.384888	387.128876	-152.556198	889.098389	427.946198	353.624817	894.343506	425.767731	96.672821	1025.407349	-649.512268	174.241852	855.567444	-619.993896	-25.349733
412.320374	3.882978	927.957947	450.652771	181.760330	923.357544	511.804993	-21.865339	494.660339	561.549072	179.305405	482.070068	540.640015	-14.776084	77.693649	604.577820	157.831573	91.598595	452.328583	-56.239349	1409.610107	510.810944	242.948242	1403.300781	409.303864	103.984283	1386.792725	388.687225	129.762878	1648.723389	489.666168	-149.284866	1133.616943	570.290466	305.792816	1133.417358	386.920410	-152.597153	889.129517	427.926605	353.628601	894.386414	425.747681	96.638496	1025.419922	-649.542542	174.208908	855.581482	-620.032654	-25.385229
412.319855	3.898520	927.943848	450.625824	181.761841	923.368530	511.759979	-21.848013	494.632751	561.565125	179.349487	482.087555	540.605469	-14.770811	77.674629	604.509888	157.868530	91.527893	452.287964	-56.277802	1409.626709	510.775391	242.913284	1403.320923	409.275848	103.935547	1386.802490	388.666931	129.702759	1648.713745	489.613892	-149.325500	1133.591431	570.253540	305.761505	1133.421997	386.839447	-152.709320	889.136963	427.885834	353.604950	894.406494	425.740356	96.631088	1025.419312	-649.557800	174.222794	855.582336	-620.081543	-25.358849
412.277496	3.847007	927.939819	450.609070	181.720398	923.363892	511.781311	-21.898169	494.663788	561.539124	179.318558	482.055145	540.635498	-14.781031	77.694237	604.505066	157.855255	91.507950	452.255096	-56.321396	1409.617676	510.739319	242.867706	1403.314331	409.254395	103.880875	1386.813232	388.632477	129.628433	1648.695557	489.608673	-149.422455	1133.610596	570.212280	305.706085	1133.417480	386.962006	-152.728653	889.071655	427.841156	353.584656	894.422607	425.708679	96.585991	1025.414917	-649.508667	174.218933	855.562866	-620.094116	-25.372900
412.276733	3.834558	927.923218	450.592773	181.713730	923.364441	511.802124	-21.905863	494.650665	561.498047	179.247986	482.005646	540.675049	-14.785378	77.690514	604.444275	157.772141	91.450981	452.253021	-56.375408	1409.584473	510.722839	242.817184	1403.311523	409.227020	103.817909	1386.811279	388.611237	129.570313	1648.671875	489.581665	-149.458435	1133.602051	570.179016	305.692719	1133.424194	386.921051	-152.779907	889.067261	427.809021	353.567688	894.408020	425.699005	96.566444	1025.407104	-649.483887	174.246735	855.538574	-620.118347	-25.374489
412.256287	3.780281	927.923279	450.565887	181.708557	923.362793	511.824890	-21.953037	494.662262	561.504333	179.235519	482.030457	540.689453	-14.790384	77.683182	604.450317	157.781540	91.446320	452.201996	-56.424057	1409.569946	510.707672	242.778625	1403.308716	409.199707	103.759415	1386.824707	388.588043	129.494339	1648.647461	489.531250	-149.516739	1133.604004	570.153931	305.664124	1133.450439	386.874054	-152.827515	889.041931	427.773285	353.566986	894.442627	425.679291	96.535561	1025.406616	-649.451599	174.222641	855.517395	-620.128174	-25.339603
412.266144	3.779866	927.914246	450.560852	181.691589	923.376648	511.786530	-21.998007	494.644989	561.489685	179.270691	482.042328	540.669312	-14.805037	77.685692	604.432556	157.776871	91.472389	452.159943	-56.474949	1409.564697	510.689453	242.738312	1403.328613	409.183563	103.733086	1386.837646	388.554443	129.443024	1648.652710	489.443176	-149.531738	1133.574097	570.138062	305.624786	1133.477905	386.659241	-152.872604	889.063538	427.736145	353.552704	894.474487	425.676666	96.515007	1025.409180	-649.411072	174.185547	855.510254	-620.112183	-25.351780
412.245636	3.753489	927.917725	450.548523	181.606445	923.377991	511.745911	-21.985794	494.645599	561.472778	179.269119	482.063751	540.633850	-14.791453	77.693993	604.453918	157.789185	91.509453	452.101227	-56.509277	1409.575928	510.657318	242.702057	1403.363525	409.140900	103.680855	1386.860962	388.511566	129.367310	1648.663208	489.349152	-149.604050	1133.566040	570.092896	305.643097	1133.507202	386.584869	-152.926254	889.092163	427.675446	353.546295	894.514465	425.653076	96.463486	1025.411011	-649.440857	174.158691	855.477478	-620.168030	-25.353800
412.222412	3.713213	927.938782	450.557495	181.537262	923.356689	511.707214	-21.964912	494.656799	561.494080	179.321091	482.061737	540.620544	-14.806620	77.711563	604.451843	157.785507	91.514549	452.042542	-56.556858	1409.592529	510.614685	242.664795	1403.398315	409.111603	103.662323	1386.888062	388.465759	129.297424	1648.669189	489.287292	-149.657150	1133.591431	570.037598	305.611115	1133.500610	386.537537	-152.942810	889.092529	427.624634	353.550842	894.557983	425.657166	96.431747	1025.410645	-649.462036	174.078918	855.417297	-620.205627	-25.386017
412.190216	3.715485	927.945984	450.503784	181.536911	923.375488	511.704559	-22.001205	494.676575	561.434143	179.256241	482.021301	540.633240	-14.797341	77.739990	604.439270	157.777481	91.471001	451.982941	-56.616180	1409.603760	510.578583	242.621658	1403.396240	409.075317	103.627739	1386.920898	388.420959	129.218597	1648.656006	489.239685	-149.718979	1133.620850	570.006653	305.580170	1133.524048	386.502930	-152.972549	889.117432	427.583374	353.550140	894.578674	425.630920	96.422012	1025.425049	-649.463196	174.087692	855.362976	-620.239136	-25.373062
412.152100	3.667972	927.943054	450.476410	181.518677	923.376892	511.715607	-22.001081	494.682037	561.338684	179.140579	481.986115	540.658508	-14.800187	77.732216	604.421631	157.740295	91.462303	451.927704	-56.638130	1409.605103	510.538483	242.573105	1403.380127	409.051514	103.584793	1386.922852	388.386719	129.144165	1648.628906	489.186981	-149.761978	1133.629639	569.968506	305.554596	1133.524414	386.435211	-153.001190	889.135498	427.544312	353.543854	894.586487	425.598816	96.386292	1025.424438	-649.426086	174.107208	855.320374	-620.228516	-25.365217
412.161865	3.675807	927.927917	450.471893	181.513443	923.384399	511.708649	-21.990612	494.642365	561.288940	179.082947	481.982361	540.696533	-14.795277	77.713326	604.465698	157.783356	91.456741	451.920135	-56.702332	1409.599365	510.515320	242.524200	1403.385742	409.041840	103.523552	1386.935181	388.356812	129.064667	1648.611450	489.151062	-149.830627	1133.618896	569.928345	305.545715	1133.547729	386.428436	-153.004944	889.117126	427.504974	353.547516	894.606445	425.592590	96.376610	1025.420532	-649.340515	174.123260	855.253967	-620.164001	-25.339434
412.173187	3.642850	927.919495	450.466461	181.509979	923.405518	511.678802	-22.018078	494.616852	561.268616	179.100891	482.014648	540.663757	-14.774195	77.688881	604.406311	157.742844	91.475662	451.869965	-56.753574	1409.611450	510.481934	242.470139	1403.406982	409.023315	103.468185	1386.918579	388.316895	128.980179	1648.596436	489.097504	-149.882217	1133.622681	569.884277	305.563263	1133.592285	386.375000	-153.047104	889.115662	427.420929	353.525208	894.647400	425.571777	96.345749	1025.426025	-649.251770	174.119553	855.230408	-620.100403	-25.344351
412.198822	3.610811	927.895691	450.484436	181.419159	923.390381	511.661041	-22.062321	494.627075	561.323853	179.162659	482.017639	540.645020	-14.792944	77.662865	604.220093	157.299881	91.324760	451.776001	-56.818253	1409.624512	510.424530	242.427979	1403.439209	409.028687	103.447342	1386.921143	388.249817	128.897369	1648.590210	489.033844	-149.926956	1133.648804	569.819885	305.576843	1133.627808	386.307709	-153.102692	889.106018	427.349182	353.516327	894.676819	425.571899	96.285118	1025.405273	-649.223389	174.089737	855.211914	-620.074890	-25.332306
412.196381	3.577105	927.895508	450.481140	181.381378	923.375977	511.621643	-22.097261	494.605743	561.349854	179.256546	482.041687	540.634583	-14.802581	77.689751	604.225464	157.297913	91.323578	451.713562	-56.865879	1409.637817	510.338623	242.368332	1403.456299	408.981995	103.405373	1386.937744	388.186676	128.796646	1648.581299	488.953491	-149.985947	1133.665161	569.746277	305.568695	1133.637939	386.260010	-153.129166	889.118103	427.274658	353.522217	894.714172	425.568756	96.257454	1025.397583	-649.263672	174.063110	855.197144	-620.108215	-25.336458
412.155243	3.540983	927.915588	450.424042	181.387009	923.387878	511.604034	-22.144150	494.634827	561.304077	179.222870	482.017059	540.617249	-14.804205	77.703239	604.188110	157.291473	91.329506	451.633148	-56.933414	1409.665161	510.260498	242.329971	1403.480225	408.923859	103.336388	1386.958374	388.096649	128.713089	1648.577515	488.887878	-150.059448	1133.677002	569.630676	305.538727	1133.628174	386.196411	-153.117828	889.147888	427.185303	353.683777	894.828430	425.550812	96.238739	1025.415527	-649.226563	174.050308	855.196411	-620.086548	-25.298378
412.125854	3.534038	927.909302	450.395416	181.367386	923.400391	511.599274	-22.123903	494.654633	561.297485	179.186249	481.990326	540.642151	-14.825818	77.729828	604.173828	157.257614	91.278534	451.571075	-56.986839	1409.650879	510.217651	242.267532	1403.495850	408.858429	103.306572	1386.960327	388.024780	128.630280	1648.559326	488.837311	-150.086212	1133.687012	569.587341	305.508118	1133.646606	386.149048	-153.131790	889.154419	427.140503	353.530884	894.729858	425.521637	96.215218	1025.419067	-649.167786	174.082260	855.192383	-620.032227	-25.269444
412.110626	3.517691	927.912537	450.366730	181.354660	923.423828	511.594299	-22.119501	494.634827	561.239136	179.092072	481.964966	540.653809	-14.790130	77.739769	604.191284	157.256332	91.288841	451.479370	-57.027767	1409.644775	510.156494	242.215500	1403.491211	408.812378	103.246353	1386.976196	387.967224	128.555603	1648.535156	488.824005	-150.152954	1133.683350	569.507263	305.459137	1133.637939	386.282532	-153.127625	889.094055	427.082306	353.661621	894.853455	425.489624	96.191017	1025.432129	-649.058228	174.041245	855.181885	-619.911926	-25.274836
412.143890	3.509120	927.886841	450.384369	181.316177	923.417847	511.602753	-22.119286	494.616180	561.177185	179.009628	481.944733	540.670593	-14.803927	77.718414	604.226196	157.241043	91.304581	451.427551	-57.091187	1409.633789	510.116058	242.157669	1403.511108	408.771240	103.183289	1386.996460	387.919495	128.493057	1648.515015	488.757263	-150.224930	1133.657959	569.417847	305.422607	1133.665405	386.248474	-153.141830	889.046143	426.946259	353.725830	894.891479	425.485474	96.162895	1025.414795	-648.911926	174.056976	855.193787	-619.755310	-25.253832
412.140533	3.480103	927.890564	450.360291	181.277481	923.439819	511.596313	-22.147402	494.605255	561.189880	179.051865	481.973541	540.688782	-14.784060	77.686913	604.221619	157.228073	91.301102	451.367706	-57.183907	1409.627319	510.063477	242.081345	1403.565186	408.718628	103.117599	1387.015381	387.894318	128.514206	1648.542480	488.685577	-150.300888	1133.672119	569.393860	305.426941	1133.753052	386.220947	-153.178879	889.035034	426.894714	353.560608	894.832764	425.461365	96.120537	1025.427368	-648.849731	174.043106	855.177368	-619.646484	-25.279776
412.107635	3.429901	927.904053	450.337433	181.231232	923.447632	511.568726	-22.180273	494.587677	561.213562	179.107346	482.005341	540.654419	-14.805727	77.702385	604.197510	157.245377	91.318901	451.262115	-57.224949	1409.640991	509.942474	242.010071	1403.604980	408.639221	103.042961	1387.028687	387.743896	128.295502	1648.519531	488.591492	-150.373276	1133.649292	569.314941	305.400238	1133.802002	386.145203	-153.147461	889.037170	426.922058	353.491821	894.886597	425.438934	96.074570	1025.438232	-648.815186	174.043304	855.183960	-619.582214	-25.231527
412.086334	3.391946	927.926392	450.306244	181.212524	923.464233	511.545532	-22.203573	494.609894	561.190552	179.115784	481.985474	540.625000	-14.811737	77.721687	604.170410	157.269547	91.321121	451.124146	-57.276546	1409.654297	509.810120	241.952438	1403.655273	408.530975	103.008652	1387.028564	387.659210	128.190933	1648.551147	488.501617	-150.435623	1133.671997	569.220032	305.370636	1133.863403	385.977081	-153.164963	889.078735	426.749969	353.543976	894.937683	425.406738	96.050018	1025.457153	-648.748474	174.090515	855.183838	-619.470154	-25.205904
412.091278	3.380872	927.903381	450.310303	181.149414	923.472229	511.546204	-22.206629	494.623016	561.168274	179.078217	481.979156	540.628601	-14.824959	77.732628	604.184082	157.267517	91.332626	451.004333	-57.336369	1409.652954	509.737549	241.891617	1403.707275	408.444519	102.959038	1387.032715	387.576935	128.085800	1648.574707	488.425568	-150.481796	1133.695068	569.164246	305.348602	1133.879028	385.930756	-153.192444	889.065918	426.705170	353.555634	894.988831	425.389954	96.001122	1025.448853	-648.649536	174.093399	855.161011	-619.346313	-25.191912
412.056763	3.328477	927.899963	450.285980	181.129547	923.470459	511.551605	-22.235565	494.607819	561.152100	179.042130	481.960571	540.632874	-14.820867	77.720284	604.161072	157.235519	91.309433	450.874603	-57.364223	1409.633057	509.650055	241.863373	1403.736938	408.338104	102.954002	1387.040283	387.511780	127.957916	1648.582275	488.339783	-150.490021	1133.666870	569.115112	305.306610	1133.937012	385.686707	-153.218460	889.098694	426.683105	353.567993	895.014954	425.363281	95.963142	1025.446533	-648.536743	174.107361	855.137451	-619.205933	-25.118164
412.046356	3.334327	927.885742	450.271027	181.069839	923.462708	511.567780	-22.255222	494.592834	561.123291	178.984222	481.956116	540.697266	-14.814049	77.706017	604.170532	157.203094	91.286545	450.743317	-57.411392	1409.630859	509.552917	241.830261	1403.761841	408.248047	102.917671	1387.039307	387.442200	127.811607	1648.613281	488.315033	-150.591202	1133.677856	569.070374	305.258759	1133.979736	385.880188	-153.195282	889.020569	426.735962	353.506226	895.056641	425.333801	95.937416	1025.434570	-648.422974	174.112350	855.137817	-619.053650	-25.081575
412.021790	3.322456	927.873840	450.244171	181.037613	923.485107	511.539764	-22.260490	494.581726	561.076416	178.882187	481.956573	540.673096	-14.811913	77.687897	604.122070	157.141708	91.294731	450.595001	-57.420547	1409.627563	509.476349	241.801819	1403.785156	408.129639	102.867584	1387.036377	387.358093	127.652428	1648.638672	488.231659	-150.637253	1133.680542	569.006531	305.240143	1134.025269	385.902466	-153.325241	888.958862	426.591278	353.541290	895.091858	425.290741	95.900169	1025.439331	-648.271545	174.181915	855.114014	-618.879822	-25.033283
411.998932	3.305875	927.877441	450.230652	181.043304	923.505554	511.526855	-22.281223	494.587341	561.101074	178.877686	481.976288	540.663818	-14.828349	77.709656	604.136902	157.161179	91.307976	450.478455	-57.449066	1409.646851	509.365784	241.779984	1403.825317	408.019226	102.852615	1387.059082	387.314270	127.608932	1648.691528	488.165222	-150.698685	1133.713989	568.950195	305.235596	1134.080811	385.999603	-153.362778	888.935852	426.637207	353.466339	895.095337	425.253265	95.889244	1025.450439	-648.136414	174.253326	855.116211	-618.741882	-24.955339
411.965363	3.251266	927.872192	450.218750	181.000076	923.503113	511.511871	-22.317408	494.599731	561.122559	178.915649	482.010742	540.684570	-14.848343	77.734558	604.147461	157.190338	91.340370	450.319824	-57.466698	1409.653564	509.257721	241.762924	1403.848999	407.903290	102.839859	1387.057129	387.213196	127.431152	1648.723999	488.068298	-150.748856	1133.750244	568.875427	305.237213	1134.088745	385.878845	-153.380524	888.966187	426.568604	353.452881	895.100342	425.214050	95.842735	1025.445557	-648.001282	174.384232	855.117065	-618.598633	-24.856289
411.883209	3.230631	927.876099	450.181580	180.988144	923.510132	511.464417	-22.314947	494.597595	561.126770	178.904114	481.998322	540.647156	-14.851471	77.717422	604.169800	157.192047	91.331039	450.180817	-57.483330	1409.649902	509.157349	241.750412	1403.850708	407.797516	102.834068	1387.039795	387.055511	127.128883	1648.726074	487.956940	-150.760483	1133.753662	568.796265	305.221863	1134.081055	385.847565	-153.421295	888.952454	426.435913	353.506104	895.117188	425.149567	95.827049	1025.450684	-647.848083	174.491745	855.105774	-618.438049	-24.812784
411.840393	3.217869	927.856323	450.158813	180.923340	923.501709	511.467499	-22.362528	494.607697	560.493286	177.867661	481.775513	540.667480	-14.840654	77.713394	603.771362	156.860031	91.259331	450.045776	-57.495090	1409.646118	509.062286	241.730087	1403.831665	407.702423	102.825569	1387.028442	386.965729	126.947990	1648.744385	487.883545	-150.787460	1133.765381	568.730103	305.183807	1134.100220	385.873413	-153.450897	888.929749	426.389954	353.510864	895.129028	425.102203	95.786774	1025.435791	-647.684570	174.558807	855.095215	-618.251831	-24.720596
411.801453	3.181167	927.838257	450.144165	180.890106	923.503418	511.421021	-22.368773	494.556915	561.085205	178.759476	481.996368	540.666809	-14.820330	77.676155	604.168945	157.165863	91.317047	449.905518	-57.518761	1409.659912	508.950470	241.711929	1403.843140	407.580505	102.805077	1387.021240	386.858154	126.736649	1648.778442	487.786133	-150.804367	1133.783203	568.660828	305.194153	1134.132202	385.940155	-153.512482	888.870911	426.340637	353.511780	895.140564	425.052795	95.746284	1025.426514	-647.543884	174.599503	855.087891	-618.095337	-24.665108
411.754700	3.175424	927.822693	450.119141	180.854675	923.512451	511.425964	-22.429377	494.559174	561.071594	178.707230	482.023499	540.652405	-14.840055	77.702629	604.130676	157.142395	91.319572	449.755737	-57.522186	1409.669800	508.818909	241.705734	1403.867065	407.468719	102.789635	1387.022217	386.722565	126.522118	1648.833374	487.699066	-150.814590	1133.806274	568.567993	305.165039	1134.176514	385.929596	-153.562088	888.858459	426.295044	353.491669	895.144409	424.993927	95.718170	1025.422119	-647.429199	174.631363	855.077759	-617.964478	-24.602810
411.676392	3.105803	927.819397	450.075714	180.755020	923.506714	511.392456	-22.437153	494.593414	561.055054	178.695633	482.011505	540.660156	-14.847499	77.691666	604.103027	157.123322	91.350075	449.629364	-57.525822	1409.692871	508.687286	241.685608	1403.873169	407.337250	102.777725	1387.022583	386.592010	126.302681	1648.881714	487.584747	-150.845428	1133.826782	568.483826	305.149658	1134.178223	385.915222	-153.587021	888.841797	426.242310	353.479736	895.131592	424.933075	95.636673	1025.417480	-647.257507	174.745926	855.099976	-617.786072	-24.519182
411.604584	3.052225	927.789856	450.028503	180.719437	923.497437	511.350586	-22.456224	494.593231	560.983459	178.597397	481.981934	540.637817	-14.851250	77.720093	604.050232	157.057953	91.322678	449.494324	-57.530220	1409.697144	508.537811	241.690933	1403.866699	407.199280	102.758713	1387.003784	386.469421	126.078041	1648.919434	487.472076	-150.860352	1133.858521	568.387268	305.138885	1134.160522	385.892365	-153.643082	888.837830	426.217987	353.466797	895.098267	424.854309	95.585304	1025.397217	-647.099426	174.836945	855.094849	-617.636658	-24.426430
411.549683	3.016783	927.774048	449.999298	180.699844	923.486145	511.355194	-22.497210	494.599243	560.967468	178.563187	481.970398	540.643066	-14.866755	77.703438	604.042786	157.021072	91.282120	449.375214	-57.516872	1409.680786	508.414276	241.694336	1403.826782	407.048035	102.752556	1386.967529	386.332886	125.869949	1648.932983	487.391357	-150.862320	1133.868408	568.322693	305.100098	1134.160645	385.867065	-153.695084	888.798462	426.202576	353.451904	895.049133	424.804932	95.557373	1025.383179	-646.956848	174.930038	855.060181	-617.465515	-24.368858
411.462494	2.964962	927.742554	449.955780	180.671448	923.484314	511.356537	-22.511435	494.591187	560.976074	178.545197	481.943634	540.680481	-14.883466	77.686073	604.065125	157.009354	91.263618	449.272736	-57.525894	1409.668213	508.302399	241.699722	1403.778564	406.904755	102.732796	1386.933105	386.235657	125.751190	1648.948608	487.321747	-150.858780	1133.849731	568.231262	305.099365	1134.107056	385.811462	-153.702316	888.792786	426.188080	353.459534	894.995117	424.729034	95.503853	1025.366455	-646.777100	175.012787	855.032593	-617.305908	-24.276024
411.363770	2.907810	927.740356	449.874176	180.637024	923.487305	511.370209	-22.528383	494.596008	560.944214	178.501175	481.980347	540.721436	-14.883819	77.698746	604.090454	157.010834	91.291695	449.172272	-57.508720	1409.696655	508.166290	241.704834	1403.780762	406.756836	102.735718	1386.912109	386.048737	125.420547	1648.992310	487.251556	-150.888229	1133.877808	568.149475	305.066711	1134.110840	385.758270	-153.718765	888.797119	426.168732	353.439606	894.956238	424.635010	95.456108	1025.366577	-646.616699	175.131927	855.042480	-617.138306	-24.215040
411.301361	2.870981	927.757507	449.823914	180.587845	923.504761	511.313965	-22.535950	494.618866	560.901123	178.450775	482.007385	540.671509	-14.879704	77.714813	604.068054	157.017487	91.336578	449.055786	-57.505619	1409.724243	507.999420	241.694748	1403.780396	406.564362	102.718483	1386.907104	385.876282	125.169739	1649.045898	487.164337	-150.895432	1133.924805	568.046143	305.044342	1134.124268	385.693787	-153.718857	888.843384	426.126648	353.416595	894.926941	424.562653	95.417038	1025.382813	-646.469543	175.193909	855.053162	-617.005432	-24.133463
411.238708	2.802556	927.764404	449.772034	180.538971	923.512451	511.302307	-22.574978	494.639160	560.849243	178.424484	482.011627	540.666565	-14.890908	77.745277	603.998718	156.987930	91.349258	448.966553	-57.491741	1409.762329	507.818695	241.691696	1403.778198	406.376495	102.701828	1386.877686	385.677582	124.905380	1649.118774	487.059509	-150.920609	1133.983765	567.935486	305.028992	1134.107788	385.616913	-153.750702	888.884827	426.085541	353.385284	894.874878	424.481506	95.363052	1025.388550	-646.327332	175.282913	855.067261	-616.864319	-24.045332
411.170227	2.746503	927.737000	449.710297	180.505768	923.499146	511.247253	-22.575392	494.653534	560.826782	178.433762	482.034851	540.634094	-14.897531	77.765411	604.015991	157.018631	91.367157	448.836700	-57.462341	1409.771606	507.611908	241.720169	1403.735352	406.417572	102.539955	1386.778198	385.482788	124.668259	1649.140991	486.984314	-150.918259	1134.025269	567.800842	304.978668	1134.074707	385.546692	-153.767838	888.911438	426.043243	353.521149	894.901855	424.393982	95.315063	1025.366943	-646.242920	175.321625	855.061951	-616.775940	-23.984034
411.101074	2.687073	927.713013	449.639648	180.430161	923.464661	511.254028	-22.604504	494.644165	560.762756	178.352600	481.984741	540.633423	-14.885723	77.736008	603.991943	156.977982	91.312271	448.806335	-57.460407	1409.787354	507.476593	241.737564	1403.694092	406.036194	102.695137	1386.764771	385.330200	124.501358	1649.145508	486.944885	-150.918762	1134.040771	567.684448	304.997986	1134.008667	385.477081	-153.761642	888.932983	426.012451	353.511475	894.808533	424.314697	95.255768	1025.336792	-646.086853	175.409561	855.023560	-616.633972	-23.904371
411.019836	2.642322	927.689026	449.542236	180.470047	923.464111	511.216003	-22.567623	494.580963	560.652222	178.299973	481.956268	540.658081	-14.862011	77.703781	603.940369	156.926559	91.294762	448.745819	-57.449730	1409.794434	507.321686	241.768509	1403.620239	405.894775	102.694626	1386.719238	385.152954	124.255402	1649.145996	486.892242	-150.889755	1134.052734	567.615051	304.983002	1133.966797	385.378296	-153.815094	888.967529	426.002075	353.308258	894.614746	424.218201	95.239426	1025.324585	-645.942261	175.475494	855.006653	-616.529907	-23.828030
410.917572	2.582011	927.686646	449.430481	180.409851	923.459534	511.185516	-22.593061	494.595551	560.654297	178.292450	481.980988	540.665222	-14.872602	77.711586	603.960632	156.962662	91.285988	448.688721	-57.444527	1409.814331	507.171387	241.803375	1403.590210	405.745636	102.705444	1386.675415	384.951874	124.005745	1649.138428	486.835602	-150.829422	1134.055420	567.522156	304.989075	1133.915527	385.112366	-153.870483	889.055237	425.961304	353.264191	894.530457	424.108459	95.180649	1025.320923	-645.767639	175.615952	854.999146	-616.407837	-23.739594
410.836884	2.490826	927.703247	449.327026	180.400620	923.467468	511.174713	-22.615480	494.608002	560.580994	178.256653	482.015961	540.664490	-14.888475	77.710304	604.031555	156.999405	91.357887	448.646973	-57.422237	1409.829102	506.979095	241.835953	1403.546509	405.518341	102.640068	1386.631836	384.746155	123.760765	1649.149170	486.807068	-150.880615	1134.112183	567.420349	304.972260	1133.910645	385.189087	-153.867081	889.086975	425.917694	353.188751	894.463318	424.011810	95.133804	1025.332764	-645.615845	175.654007	855.008484	-616.242859	-23.690828
410.771271	2.401492	927.703308	449.236115	180.391113	923.479614	511.139496	-22.670959	494.656738	560.542786	178.303406	482.067352	540.655518	-14.891158	77.744423	603.959106	156.975357	91.382713	448.619781	-57.443478	1409.850342	506.809448	241.848465	1403.529663	405.302673	102.574127	1386.575562	384.531860	123.520401	1649.145508	486.748779	-150.863434	1134.133179	567.302979	304.962921	1133.885498	385.083496	-153.933395	889.142395	425.857452	353.113525	894.384949	423.902527	95.081795	1025.337158	-645.471191	175.742889	855.022827	-616.109375	-23.640732
410.700226	2.334140	927.682556	449.126831	180.341553	923.466736	511.057281	-22.644493	494.634949	560.503601	178.322418	482.068481	540.586731	-14.884494	77.749184	603.979004	156.968979	91.402359	448.550751	-57.465290	1409.861328	506.568359	241.863449	1403.474976	405.177338	102.575211	1386.511597	384.175293	123.022476	1649.275635	486.686432	-150.868256	1134.141846	567.177490	304.925812	1133.854370	384.963501	-153.981720	889.187012	425.783203	353.021362	894.291443	423.788361	95.022377	1025.318848	-645.308716	175.792969	855.017212	-615.991333	-23.552820
410.649750	2.284702	927.670593	449.013092	180.300598	923.443542	511.034882	-22.665648	494.632507	560.465027	178.313644	482.071106	540.585022	-14.871889	77.725517	603.958862	156.996613	91.394897	448.522369	-57.462021	1409.859375	506.390839	241.919144	1403.429077	404.923279	102.503075	1386.425171	383.995026	122.778236	1649.279541	486.637939	-150.853821	1134.122192	567.059448	304.912750	1133.832520	384.836548	-154.005524	889.186707	425.753693	352.943420	894.179932	423.687897	94.985046	1025.299927	-645.159546	175.839401	854.996765	-615.879944	-23.490709
410.584503	2.253509	927.643738	448.893311	180.311722	923.433533	510.998199	-22.676842	494.607300	560.353394	178.248810	482.041840	540.609558	-14.861511	77.711929	603.949402	156.973068	91.370872	448.473724	-57.485996	1409.842407	506.192932	241.941956	1403.375366	404.737061	102.479744	1386.327759	383.802490	122.551559	1649.273193	486.574371	-150.793045	1134.090332	566.967590	304.916687	1133.789307	384.425476	-154.060471	889.281067	425.848419	352.795044	894.064819	423.591064	94.963745	1025.281616	-644.989563	175.872726	854.961670	-615.708496	-23.446514
410.493347	2.174960	927.639404	448.781525	180.255371	923.401245	510.988434	-22.692717	494.622192	560.372864	178.298309	482.030945	540.633423	-14.867265	77.697151	603.987305	156.996429	91.361610	448.439880	-57.511410	1409.839722	506.002441	241.968231	1403.345459	404.518860	102.454765	1386.243164	383.740295	122.533531	1649.164673	486.545105	-150.788406	1134.052246	566.824524	304.911285	1133.778809	384.267944	-154.099777	889.312134	425.734985	352.785797	893.979492	423.494751	94.909660	1025.263062	-644.893372	175.902725	854.922058	-615.650574	-23.377419
410.424530	2.107399	927.641357	448.630280	180.244919	923.401306	510.912842	-22.688566	494.619598	560.323608	178.336792	482.038605	540.619141	-14.862262	77.708534	603.971558	156.987366	91.386314	448.369690	-57.535034	1409.833984	505.783722	241.976196	1403.334839	404.295959	102.428497	1386.168701	383.436859	122.137436	1649.297974	486.553009	-150.839691	1134.077637	566.655396	304.875854	1133.764771	384.455383	-154.173584	889.279907	425.730713	352.694275	893.903137	423.369843	94.870850	1025.263184	-644.747192	175.963196	854.931274	-615.515259	-23.341747
410.352753	2.083454	927.640076	448.517365	180.221375	923.414001	510.898651	-22.729059	494.628998	560.289551	178.315979	482.081299	540.598022	-14.881054	77.724510	603.950500	156.984238	91.405655	448.300690	-57.550430	1409.845947	505.570313	241.983948	1403.357544	404.026947	102.391449	1386.085571	383.260010	122.000862	1649.354248	486.470520	-150.816574	1134.064697	566.481323	304.845184	1133.783936	384.191956	-154.288773	889.352234	425.727203	352.592407	893.836731	423.256439	94.842346	1025.267700	-644.592896	176.023819	854.942810	-615.408691	-23.281219
410.289368	2.003497	927.623108	448.380005	180.174225	923.407166	510.860382	-22.759712	494.641663	560.297913	178.401199	482.138092	540.555481	-14.867739	77.728645	603.998291	157.022552	91.467041	448.233734	-57.579636	1409.858032	505.344025	241.970520	1403.354126	403.844788	102.416817	1386.049194	383.202179	121.982208	1649.271973	486.424652	-150.807739	1134.068604	566.315796	304.791016	1133.827637	384.059143	-154.365982	889.370605	425.806854	352.436951	893.750305	423.126770	94.776085	1025.254150	-644.474487	176.078308	854.957092	-615.263428	-23.249401
410.201019	1.935804	927.624573	448.263397	180.127975	923.420715	510.823242	-22.765261	494.625427	560.201904	178.349564	482.124603	540.570984	-14.866997	77.747406	603.933777	156.995499	91.446121	448.179993	-57.602913	1409.858887	505.127563	241.989502	1403.344727	403.602081	102.366959	1385.988037	383.145813	121.867615	1649.234985	486.354431	-150.808914	1134.059448	566.106995	304.698029	1133.812256	383.975220	-154.402756	889.392578	425.703400	352.429413	893.657715	423.000488	94.715996	1025.260254	-644.303772	176.130615	854.965515	-615.145264	-23.188641
410.119995	1.856737	927.614868	448.143921	180.110611	923.409119	510.826965	-22.795427	494.630615	560.191650	178.368927	482.132141	540.585205	-14.851809	77.730621	604.016907	157.089203	91.461914	448.146698	-57.620159	1409.879272	504.934753	242.005325	1403.340576	403.294983	102.216553	1385.930664	382.937775	121.549828	1649.325439	486.318542	-150.816299	1134.079712	565.949341	304.622589	1133.800049	383.878510	-154.484314	889.423889	425.761200	352.284180	893.524170	422.879059	94.670708	1025.248169	-644.155151	176.156204	854.938782	-615.006958	-23.172455
410.004089	1.796866	927.617432	447.987671	180.098648	923.401733	510.770081	-22.805853	494.656708	560.183411	178.416443	482.135895	540.549744	-14.842401	77.757408	604.055298	157.110184	91.477859	448.087585	-57.663479	1409.901611	504.699738	242.013702	1403.314575	403.080505	102.176117	1385.909790	382.685791	121.169106	1649.472778	486.297272	-150.878815	1134.127441	565.766541	304.504364	1133.769897	383.969391	-154.527802	889.432739	425.662506	352.160370	893.486267	422.754700	94.635475	1025.246460	-644.071777	176.144043	854.909058	-614.922424	-23.176105
409.907379	1.699530	927.624512	447.863373	180.043716	923.397644	510.745270	-22.813429	494.659241	560.153992	178.392059	482.133575	540.582214	-14.863641	77.749512	604.046265	157.111130	91.470093	447.995911	-57.711487	1409.927124	504.463043	242.026825	1403.293091	402.920471	102.112267	1385.877441	382.568604	120.991646	1649.529785	486.242493	-150.867294	1134.133057	565.573120	304.412231	1133.768921	383.893005	-154.572784	889.483704	425.443298	352.110138	893.432312	422.627930	94.567177	1025.246704	-643.976013	176.193634	854.914307	-614.843262	-23.120741
409.775726	1.608200	927.636414	447.687958	180.009201	923.402710	510.697693	-22.843384	494.656921	560.109314	178.416534	482.183472	540.567139	-14.869468	77.743347	603.981384	157.037659	91.466118	447.886139	-57.729435	1409.952637	504.245972	242.007309	1403.296021	402.708008	102.067749	1385.873047	382.579590	120.996887	1649.478516	486.193146	-150.871918	1134.149048	565.371887	304.285278	1133.761597	383.815582	-154.645981	889.504333	425.280396	351.984619	893.378174	422.461639	94.508034	1025.254150	-643.873596	176.239670	854.923706	-614.766968	-23.067345
409.678009	1.546395	927.626221	447.541046	179.943817	923.382751	510.641602	-22.842075	494.659821	560.037964	178.422501	482.164337	540.513489	-14.865101	77.738411	603.974304	157.068817	91.507164	447.775116	-57.756138	1409.961304	504.009949	242.034058	1403.328735	402.510712	101.991150	1385.859375	382.357300	120.641090	1649.648682	486.133881	-150.878479	1134.161987	565.186035	304.212341	1133.789185	383.746002	-154.697769	889.510742	425.094391	351.836151	893.327332	422.311066	94.454216	1025.236938	-643.779297	176.284836	854.930847	-614.701782	-23.032520
409.541077	1.501328	927.616272	447.349915	179.902725	923.383179	510.593536	-22.853775	494.645172	559.966003	178.394089	482.196686	540.526062	-14.855437	77.730804	603.996216	157.085251	91.509392	447.624878	-57.790634	1409.989014	503.760529	242.066605	1403.326416	402.477417	101.787941	1385.828003	382.332092	120.561279	1649.618164	486.062988	-150.911713	1134.167480	564.978333	304.105072	1133.788696	383.696655	-154.746490	889.518250	424.874451	351.691864	893.281250	422.132721	94.406334	1025.231445	-643.678711	176.318832	854.944824	-614.606750	-23.010717
409.429779	1.447477	927.597717	447.163208	179.794937	923.349792	510.566986	-22.865147	494.672882	559.883911	178.351318	482.206818	540.529114	-14.847665	77.749794	603.967407	157.056549	91.503326	447.535461	-57.878502	1409.985229	503.572174	242.003693	1403.322510	402.207855	101.996002	1385.844849	382.223358	120.405365	1649.652588	486.000183	-150.958206	1134.187866	564.753906	304.032684	1133.720459	383.619263	-154.793427	889.529053	424.616180	351.507813	893.229187	421.952118	94.338882	1025.203003	-643.573120	176.329346	854.923279	-614.530701	-23.001488
409.308929	1.412814	927.575867	446.982666	179.760071	923.331055	510.513336	-22.865923	494.685303	559.801025	178.290436	482.184235	540.501404	-14.839752	77.760643	603.942932	157.056122	91.498375	447.385590	-57.872887	1409.965576	503.331238	242.040192	1403.283569	402.129089	101.679665	1385.813843	382.119202	120.242783	1649.700439	485.919708	-150.993484	1134.184692	564.499756	304.001556	1133.682617	383.580688	-154.860367	889.491943	424.328461	351.385925	893.171997	421.771942	94.306442	1025.180786	-643.490784	176.340332	854.924683	-614.478760	-22.942902
409.187225	1.374250	927.565430	446.790039	179.709412	923.289978	510.469177	-22.870518	494.679352	559.760071	178.282700	482.194611	540.487427	-14.848401	77.762527	603.911804	157.046249	91.510712	447.277374	-57.902676	1409.942749	503.135834	242.043427	1403.251099	401.967743	101.628616	1385.817993	381.950562	120.034180	1649.813232	485.799347	-151.026031	1134.144409	564.205017	303.989990	1133.630127	383.347473	-154.963898	889.532593	424.079895	351.352539	893.206726	421.598358	94.280106	1025.153320	-643.395752	176.406876	854.918945	-614.401428	-22.928280
409.039673	1.306299	927.544617	446.617523	179.666763	923.269775	510.446106	-22.921335	494.676636	559.711426	178.309784	482.212982	540.509155	-14.841087	77.758652	603.932129	157.058502	91.540298	447.180450	-57.977303	1409.934326	502.974701	241.978653	1403.224731	401.643341	101.763878	1385.812866	381.917938	119.976913	1649.784912	485.696075	-151.072632	1134.130859	563.893066	303.981171	1133.572876	383.269714	-155.060730	889.497925	423.627563	351.133118	893.127441	421.431366	94.224457	1025.132324	-643.306763	176.431046	854.917664	-614.338074	-22.902807
408.895691	1.289689	927.509583	446.427551	179.673111	923.249451	510.372528	-22.940157	494.676453	559.637085	178.283554	482.211548	540.462463	-14.853821	77.750984	603.908386	157.053513	91.550568	447.084961	-58.024990	1409.901611	502.774750	241.937057	1403.185791	401.496826	101.695206	1385.790283	381.744904	119.795135	1649.862061	485.589020	-151.123093	1134.098877	563.624329	304.007996	1133.536621	383.202423	-155.156982	889.441345	423.237244	350.984894	893.102295	421.257782	94.210365	1025.104614	-643.222046	176.457214	854.925354	-614.262512	-22.917236
408.727417	1.239103	927.469666	446.254028	179.638474	923.218384	510.365753	-22.943291	494.650177	559.566040	178.224243	482.223114	540.503967	-14.850866	77.727028	603.923340	157.074081	91.553940	446.968048	-58.086834	1409.879272	502.578461	241.904861	1403.154175	401.371765	101.634315	1385.784912	381.644836	119.659050	1649.874146	485.475525	-151.147827	1134.072021	563.340515	304.002319	1133.496338	383.148865	-155.256760	889.400818	422.848816	350.841858	893.065430	421.084045	94.162903	1025.069092	-643.165405	176.431137	854.900635	-614.251404	-22.910440
408.555115	1.204201	927.446289	446.023163	179.625595	923.203369	510.324860	-22.958879	494.653717	559.457581	178.145889	482.233978	540.496277	-14.844216	77.728714	603.918579	157.062057	91.552750	446.868744	-58.140972	1409.865845	502.382568	241.837692	1403.114746	401.229645	101.555748	1385.772827	381.546631	119.544548	1649.884521	485.391174	-151.151031	1134.037598	563.045227	303.970673	1133.416138	383.072571	-155.318344	889.378601	422.464264	350.702301	893.063232	420.893433	94.129494	1025.050903	-643.074890	176.441711	854.898376	-614.195618	-22.911621
408.371613	1.158356	927.423218	445.810425	179.581970	923.173523	510.265503	-23.011147	494.690857	559.324524	178.044907	482.226746	540.505188	-14.840263	77.754906	603.875305	157.013428	91.567574	446.764618	-58.202404	1409.837036	502.146088	241.784760	1403.072388	401.065338	101.452293	1385.756592	381.437653	119.425041	1649.912231	485.318970	-151.145920	1134.014893	562.740295	303.908417	1133.357300	382.996826	-155.345657	889.338928	422.020355	350.605377	893.079346	420.693207	94.087898	1025.024170	-643.021851	176.433746	854.903503	-614.164795	-22.881371
408.203705	1.131837	927.408447	445.611053	179.583664	923.164429	510.182404	-23.010740	494.681305	559.215210	178.038986	482.232391	540.481812	-14.850246	77.759895	603.846802	157.008514	91.598969	446.652435	-58.256073	1409.829102	501.959198	241.762543	1403.038940	400.899811	101.417831	1385.746094	381.314728	119.328125	1649.944092	485.218567	-151.179306	1133.991699	562.414734	303.880585	1133.302246	382.954132	-155.416977	889.303772	421.568512	350.483063	893.078369	420.502930	94.071968	1025.011963	-642.956909	176.480453	854.918884	-614.126099	-22.863220
408.044739	1.083447	927.377319	445.416382	179.496872	923.122742	510.074860	-23.026814	494.688568	559.113220	178.041992	482.245239	540.456848	-14.849847	77.779770	603.829041	157.030167	91.610405	446.522797	-58.341198	1409.792603	501.740021	241.705765	1403.027222	400.743347	101.354126	1385.705688	381.187469	119.225113	1649.958008	485.141510	-151.226120	1133.994873	562.120911	303.851227	1133.271362	382.991638	-155.510742	889.228638	421.126953	350.357941	893.055603	420.304596	94.014275	1024.973877	-642.911316	176.487808	854.929016	-614.110657	-22.855085
407.852570	1.012063	927.360168	445.219849	179.452759	923.080933	509.969086	-23.076212	494.680878	558.988586	178.007492	482.214813	540.452759	-14.846004	77.768303	603.737122	156.968277	91.615334	446.386383	-58.394875	1409.782349	501.552704	241.683090	1402.989868	400.575989	101.271851	1385.679810	381.059662	119.142776	1649.965454	485.055267	-151.215515	1133.938354	561.803589	303.792145	1133.221680	382.896515	-155.551056	889.184875	420.660767	350.234802	893.080261	420.086945	93.974396	1024.942139	-642.857544	176.483856	854.926086	-614.065186	-22.880129
407.641846	0.955975	927.334290	445.015106	179.422516	923.065552	509.885651	-23.074829	494.664307	558.842834	177.942291	482.226898	540.449036	-14.839499	77.755165	603.710205	156.917953	91.594414	446.277832	-58.441395	1409.744873	501.364441	241.665009	1402.972046	400.395569	101.227234	1385.651855	380.932983	119.056816	1649.949951	484.982910	-151.250153	1133.924316	561.481384	303.715454	1133.144531	382.804901	-155.583572	889.166016	420.205200	350.154053	893.104553	419.903625	93.919998	1024.923584	-642.789734	176.501892	854.924561	-614.045471	-22.843651
407.414093	0.882253	927.309631	444.819244	179.472092	923.077759	509.767059	-23.099373	494.658813	558.732666	177.862122	482.219055	540.446838	-14.853467	77.753159	603.708984	156.911209	91.608566	446.140411	-58.513599	1409.712036	501.170197	241.612457	1402.936401	400.208923	101.152458	1385.639771	380.807892	118.960213	1649.930054	484.880035	-151.248901	1133.881958	561.202209	303.658081	1133.089844	382.553131	-155.647476	889.180481	419.851898	349.985779	893.102600	419.717194	93.880630	1024.919922	-642.763428	176.502609	854.916687	-614.036682	-22.847170
407.203796	0.830506	927.291809	444.604980	179.430023	923.068298	509.676544	-23.104641	494.643158	558.543030	177.735611	482.210724	540.491394	-14.863159	77.779243	603.693848	156.888626	91.659912	445.987274	-58.593826	1409.666748	500.974060	241.542816	1402.896851	400.115112	101.157562	1385.637695	380.750488	118.931961	1649.843628	484.789459	-151.282043	1133.853760	560.871460	303.557434	1133.000732	382.446381	-155.677841	889.159973	419.426819	349.870880	893.130432	419.515839	93.826439	1024.907349	-642.716492	176.551971	854.910645	-614.018005	-22.848553
407.052521	0.804293	927.240540	444.405151	179.334152	923.030701	509.536469	-23.155523	494.646973	558.458008	177.745056	482.247986	540.471802	-14.840910	77.785484	603.713745	156.892090	91.666656	445.832764	-58.641098	1409.619995	500.788971	241.498123	1402.859131	399.947479	101.071625	1385.598633	380.611969	118.846298	1649.808960	484.676086	-151.348892	1133.813232	560.547668	303.488831	1132.946899	382.361084	-155.691895	889.124084	418.874969	349.870972	893.184326	419.321259	93.761444	1024.861816	-642.687439	176.558441	854.933167	-613.978760	-22.846092
406.879761	0.736864	927.211304	444.184326	179.287369	923.003906	509.435028	-23.184765	494.613831	558.432800	177.813507	482.295837	540.456177	-14.867311	77.786461	603.730042	156.952942	91.701149	445.653931	-58.657387	1409.568970	500.551575	241.475052	1402.791748	399.951843	100.818611	1385.534302	380.462769	118.801025	1649.776001	484.550812	-151.395584	1133.770142	560.204346	303.400116	1132.885010	382.245972	-155.754364	889.081055	418.406555	349.768799	893.176025	419.106537	93.704536	1024.832642	-642.612305	176.589432	854.965454	-613.942017	-22.827868
406.723114	0.703472	927.168335	443.986206	179.238632	922.961060	509.321381	-23.264084	494.638153	558.383789	177.878845	482.310822	540.442993	-14.863687	77.828644	603.722961	156.972305	91.743492	445.531555	-58.780006	1409.550537	500.377747	241.400314	1402.761230	399.623657	100.920013	1385.493408	380.303802	118.753021	1649.749023	484.424103	-151.473938	1133.744141	559.910828	303.385620	1132.818481	382.139191	-155.813187	889.039307	418.022827	349.627258	893.175354	418.903992	93.667419	1024.787964	-642.608215	176.566345	854.970703	-613.939819	-22.848070
406.559814	0.640599	927.119019	443.784180	179.190201	922.915833	509.207581	-23.310921	494.646576	558.284912	177.924942	482.309235	540.444397	-14.860203	77.848961	603.687927	156.988449	91.739204	445.379944	-58.828251	1409.536255	500.186035	241.324951	1402.718628	399.384644	100.723236	1385.426880	380.072754	118.635078	1649.752808	484.271454	-151.525711	1133.711304	559.588989	303.312897	1132.732178	382.011749	-155.847000	889.012329	417.558655	349.554504	893.184326	418.721222	93.607826	1024.740845	-642.591614	176.507050	854.973022	-613.928467	-22.873034
406.302246	0.544404	927.084717	443.522705	179.123474	922.879028	509.094757	-23.291044	494.655945	558.235046	177.965149	482.332550	540.438171	-14.841530	77.850365	603.706604	157.013962	91.730751	445.227386	-58.921978	1409.492310	499.981873	241.229218	1402.679810	399.274506	100.752937	1385.431030	379.903595	118.608444	1649.709961	484.129486	-151.612015	1133.671631	559.217834	303.238007	1132.607544	381.884705	-155.889572	888.980713	417.002563	349.529449	893.221863	418.488983	93.521385	1024.707153	-642.582642	176.501068	854.961487	-613.910645	-22.897875
406.056061	0.511405	927.059265	443.257172	179.137985	922.855408	508.947998	-23.296984	494.665039	558.121399	177.879395	482.342407	540.433655	-14.838265	77.864914	603.762390	157.032578	91.734177	445.104004	-58.970448	1409.458374	499.799011	241.144196	1402.623047	398.995544	100.545441	1385.371338	379.749695	118.552811	1649.629272	483.977264	-151.680725	1133.622314	558.914429	303.201569	1132.539429	381.729645	-155.891266	888.941101	416.545868	349.425049	893.224487	418.253601	93.505219	1024.684204	-642.610413	176.470154	854.948059	-613.922058	-22.924778
405.813477	0.426718	927.022461	442.989960	179.045593	922.824646	508.805206	-23.278301	494.657440	557.986267	177.830917	482.371216	540.435608	-14.835616	77.846008	603.778076	157.064941	91.789879	444.967468	-59.050606	1409.395874	499.637573	241.080093	1402.588501	398.809814	100.463806	1385.345825	379.563751	118.530777	1649.559448	483.839783	-151.737686	1133.554321	558.569031	303.119873	1132.481445	381.603760	-155.932144	888.895752	416.083466	349.487854	893.342651	418.000549	93.412193	1024.650757	-642.605164	176.451508	854.970398	-613.905823	-22.909458
405.597931	0.347998	926.982910	442.777863	179.031906	922.802979	508.709717	-23.311977	494.661255	557.855896	177.812454	482.411102	540.417114	-14.835910	77.848221	603.753845	157.010406	91.821518	444.831268	-59.123775	1409.343628	499.481964	240.999512	1402.543945	398.654297	100.375252	1385.294067	379.451904	118.576637	1649.431274	483.673004	-151.823120	1133.485352	558.328430	303.114380	1132.454712	381.439270	-156.019714	888.811279	415.762115	349.175781	893.247803	417.783630	93.355453	1024.620361	-642.534790	176.497421	855.018860	-613.853271	-22.884838
405.379730	0.271265	926.960754	442.512573	178.929077	922.762024	508.576447	-23.330311	494.632141	557.725281	177.775345	482.382935	540.375610	-14.835526	77.834282	603.703064	156.982193	91.825523	444.680786	-59.236446	1409.307251	499.317993	240.900772	1402.508667	398.469177	100.271759	1385.259277	379.199860	118.508995	1649.431152	483.508362	-151.899368	1133.428467	557.982300	303.013672	1132.368286	381.284851	-156.081070	888.734070	415.273682	349.263031	893.370911	417.530121	93.277420	1024.587524	-642.520020	176.485703	855.025208	-613.820007	-22.897852
405.158569	0.241243	926.927917	442.277832	178.916183	922.740173	508.463715	-23.366444	494.656830	556.997620	176.857574	482.200317	540.350891	-14.831947	77.849640	603.369324	156.736542	91.814819	444.543884	-59.316151	1409.271118	499.159821	240.833130	1402.465454	398.310089	100.190788	1385.222534	379.060516	118.543304	1649.319946	483.333374	-151.976089	1133.397339	557.695374	303.015625	1132.308838	381.107880	-156.162628	888.677673	414.780640	349.094788	893.273010	417.304535	93.248497	1024.560669	-642.511902	176.471268	855.032898	-613.798462	-22.922857
404.886749	0.174447	926.910217	441.990692	178.899643	922.714966	508.451263	-23.484600	494.725464	557.465698	177.743408	482.383759	540.417358	-14.841499	77.894928	603.736511	157.039932	91.853470	444.351593	-59.432991	1409.233398	498.972290	240.719269	1402.390747	398.220093	100.211311	1385.215576	378.857452	118.526939	1649.265381	483.153595	-152.053375	1133.366211	557.374634	302.958588	1132.213745	380.920166	-156.198517	888.636902	414.370148	349.041321	893.265381	417.057678	93.202721	1024.541504	-642.563782	176.465073	855.035034	-613.838013	-22.910557
404.610352	0.098362	926.891785	441.719788	178.846832	922.674377	508.297272	-23.468666	494.710327	556.681091	176.761673	482.155029	540.379211	-14.830794	77.926018	603.305481	156.705017	91.808693	444.118591	-59.498680	1409.186646	498.781464	240.658920	1402.359741	398.224548	99.955124	1385.185181	378.639618	118.511215	1649.213257	482.971832	-152.076508	1133.342041	557.096375	302.876312	1132.175781	380.732483	-156.297638	888.579468	413.983032	348.984558	893.265381	416.794891	93.148071	1024.512329	-642.570007	176.425247	855.040710	-613.826233	-22.924578
404.402435	0.102602	926.857361	441.488159	178.852936	922.673279	508.162933	-23.518555	494.714355	557.135498	177.618607	482.378601	540.372803	-14.825156	77.907509	603.679382	157.002869	91.875862	443.997375	-59.601433	1409.149902	498.668610	240.558304	1402.332886	397.765350	99.934525	1385.104614	378.422638	118.508270	1649.144165	482.773499	-152.136520	1133.271729	556.855530	302.801819	1132.138672	380.536011	-156.347839	888.531494	413.693420	348.862396	893.276184	416.578522	93.133102	1024.495483	-642.570679	176.402359	855.042786	-613.806824	-22.936766
404.171509	0.033649	926.823669	441.236816	178.798157	922.641846	508.073212	-23.587866	494.702820	557.001770	177.596130	482.392181	540.400269	-14.845223	77.916588	603.612366	156.982529	91.919258	443.822601	-59.710461	1409.103882	498.501892	240.467682	1402.290527	397.560211	99.841698	1385.076904	378.222778	118.524017	1649.095215	482.588684	-152.215134	1133.228271	556.569824	302.709991	1132.100830	380.316589	-156.387756	888.477539	413.289368	348.936035	893.431885	416.321991	93.072144	1024.461914	-642.559570	176.398010	855.067505	-613.790588	-22.962364
403.952179	-0.012460	926.777100	441.010071	178.803894	922.639832	507.916870	-23.583263	494.660339	556.914246	177.580185	482.427917	540.358826	-14.814590	77.911491	603.617310	156.965363	91.951126	443.670715	-59.787128	1409.050781	498.330841	240.361588	1402.274658	397.349182	99.739380	1385.025879	377.953979	118.470718	1649.071533	482.384338	-152.279160	1133.129150	556.384033	302.630859	1132.104736	379.987823	-156.405273	888.484192	412.956512	348.696289	893.360474	416.093811	93.026871	1024.438232	-642.510193	176.371246	855.085815	-613.738647	-22.970255
403.692841	-0.068302	926.747070	440.729248	178.736313	922.629822	507.731720	-23.593378	494.655945	556.811829	177.560623	482.465179	540.333801	-14.814184	77.921204	603.624695	156.993729	92.012520	443.530884	-59.888977	1409.027954	498.132874	240.265701	1402.242065	397.094910	99.678001	1384.972900	377.746582	118.471214	1649.008423	482.216309	-152.399857	1133.101440	556.132874	302.540436	1132.037354	379.946838	-156.435532	888.399048	412.570160	348.693298	893.372864	415.824463	92.953346	1024.418701	-642.500732	176.358246	855.085083	-613.711609	-22.969322
403.406616	-0.185608	926.737732	440.431763	178.669434	922.602783	507.525726	-23.581059	494.659607	556.736145	177.555786	482.434204	540.267029	-14.805412	77.959892	603.637878	157.021912	92.009537	443.358917	-59.964058	1408.987915	497.905670	240.155609	1402.224854	396.815704	99.558090	1384.929443	377.534393	118.474915	1648.974487	482.022400	-152.473953	1133.059082	555.896729	302.424927	1131.979858	379.735321	-156.523392	888.372437	412.300507	348.655212	893.368713	415.542450	92.867638	1024.400879	-642.526123	176.320541	855.066833	-613.708984	-23.002630
403.148712	-0.251909	926.719299	440.172729	178.599579	922.573181	507.318909	-23.620228	494.668335	556.657715	177.579224	482.441559	540.221069	-14.832093	78.000938	603.559692	156.990173	91.992241	443.178406	-60.050938	1408.975464	497.713470	240.075821	1402.190186	396.547943	99.474297	1384.858521	377.307312	118.499641	1648.943604	481.792969	-152.534454	1133.006592	555.661865	302.338959	1131.949341	379.251007	-156.582169	888.430603	412.018188	348.585999	893.339661	415.276642	92.807335	1024.376099	-642.497498	176.290390	855.068176	-613.700012	-22.970705
402.935516	-0.327254	926.699158	439.953796	178.503372	922.538513	507.148865	-23.719450	494.701874	556.557922	177.542236	482.481323	540.228516	-14.848576	78.037521	603.594482	157.014282	92.020615	443.000610	-60.125641	1408.942261	497.493286	239.976593	1402.176270	396.300110	99.393372	1384.811768	377.090759	118.519829	1648.934082	481.642212	-152.704514	1133.009888	555.408081	302.198486	1131.925781	379.366272	-156.654526	888.299866	411.715973	348.504639	893.366394	415.034119	92.735283	1024.346558	-642.495239	176.262329	855.106750	-613.676880	-23.021042
402.746429	-0.372006	926.683105	439.740967	178.470306	922.517700	506.911194	-23.789557	494.664764	556.494873	177.561829	482.534027	540.189331	-14.861246	78.029060	603.642151	157.047516	92.103210	442.765442	-60.238750	1408.923584	497.272949	239.888702	1402.177979	396.147461	99.421707	1384.820923	376.873291	118.562920	1648.930176	481.382324	-152.748871	1132.970093	555.168945	302.107483	1131.933105	378.941559	-156.753693	888.317444	411.449097	348.429108	893.372253	414.814392	92.701828	1024.326660	-642.471680	176.195938	855.120789	-613.617432	-23.079496
402.511627	-0.439939	926.666382	439.538971	178.419846	922.523438	506.744049	-23.841406	494.645660	556.403748	177.571533	482.587463	540.165833	-14.858788	78.050705	603.650452	157.076294	92.160545	442.580505	-60.324066	1408.900879	497.045929	239.796432	1402.191895	395.910309	99.361176	1384.812256	376.664093	118.589699	1648.927246	481.171783	-152.892197	1132.957642	554.939026	302.006897	1131.943848	378.844879	-156.829712	888.256653	411.208282	348.360809	893.378296	414.598511	92.630402	1024.321777	-642.477905	176.163971	855.116699	-613.642517	-23.086443
402.311035	-0.486215	926.653870	439.340546	178.411270	922.525085	506.520569	-23.912937	494.611633	556.278564	177.509964	482.611237	540.144165	-14.867861	78.080460	603.623291	157.041443	92.197227	442.355560	-60.401142	1408.899780	496.826416	239.725311	1402.213745	395.656403	99.262215	1384.834717	376.564819	118.785500	1648.796631	480.936584	-152.958786	1132.921997	554.684082	301.924866	1131.935425	378.577515	-156.901535	888.239075	410.966400	348.448059	893.503052	414.418365	92.590424	1024.317993	-642.481995	176.105453	855.128662	-613.607666	-23.136709
402.100464	-0.537809	926.658203	439.100494	178.390533	922.516418	506.074860	-23.329149	494.529480	556.106812	177.441971	482.591492	539.932495	-14.849926	78.051369	603.533020	156.977234	92.184860	442.159088	-60.472561	1408.888794	496.595673	239.642868	1402.219971	395.323730	99.045265	1384.786499	376.298584	118.699142	1648.827148	480.654877	-152.999832	1132.900269	554.471497	301.903931	1131.947632	378.035828	-156.953140	888.307800	410.744537	348.200378	893.387817	414.212891	92.555733	1024.317017	-642.508118	176.061066	855.119873	-613.658936	-23.130125
401.897186	-0.598133	926.642151	438.889008	178.306564	922.497192	506.109222	-23.971941	494.589691	555.975342	177.436325	482.564575	540.122131	-14.879070	78.160515	603.524719	156.991089	92.172440	441.923401	-60.561810	1408.874268	496.327209	239.554245	1402.212646	395.079956	98.970985	1384.796631	376.079834	118.711952	1648.807617	480.417969	-153.067261	1132.891602	554.206543	301.873535	1131.946045	377.875122	-157.027557	888.273499	410.536682	348.124969	893.377502	414.010254	92.484573	1024.299683	-642.483154	176.003708	855.131775	-613.624390	-23.159756
401.689240	-0.652748	926.631897	438.695435	178.234970	922.482666	505.935883	-24.059353	494.590607	555.851257	177.411530	482.588074	540.095276	-14.872643	78.211746	603.474731	156.955597	92.179771	441.684814	-60.648109	1408.887573	496.100372	239.467148	1402.201416	394.862091	98.901825	1384.782837	375.834045	118.757439	1648.783691	480.168274	-153.093933	1132.862793	553.959473	301.829193	1131.949463	377.618439	-157.095566	888.261780	410.330139	348.036499	893.380676	413.794464	92.427788	1024.286133	-642.445862	175.959946	855.162720	-613.604309	-23.176453
401.509186	-0.691801	926.619812	438.511139	178.221497	922.499329	505.749176	-24.081533	494.526459	555.753174	177.382858	482.627411	540.107056	-14.873418	78.210968	603.420471	156.939423	92.221535	441.473541	-60.745861	1408.868042	495.884583	239.375687	1402.209229	394.653442	98.825546	1384.783569	375.606140	118.791718	1648.772583	479.923889	-153.173309	1132.862061	553.722839	301.811249	1131.990845	377.365540	-157.144714	888.239807	410.108307	347.937958	893.361450	413.612854	92.384727	1024.289063	-642.407593	175.918503	855.207397	-613.597839	-23.215300
401.296753	-0.759354	926.615295	438.333130	178.179382	922.514709	505.503540	-24.121408	494.555939	555.638184	177.335770	482.672974	540.031433	-14.837276	78.236267	603.449341	156.952789	92.303932	441.238647	-60.823002	1408.873535	495.659088	239.324982	1402.214966	394.424347	98.737991	1384.781372	375.283356	118.717827	1648.815430	479.659515	-153.270355	1132.858643	553.497498	301.728363	1132.006104	377.096619	-157.164810	888.251343	409.906494	347.842285	893.345154	413.410431	92.321014	1024.294312	-642.409973	175.847733	855.223816	-613.617004	-23.268085
401.101318	-0.787924	926.599243	438.152039	178.161453	922.530823	505.258514	-24.121634	494.530212	555.570496	177.345581	482.693329	539.980408	-14.844755	78.264954	603.432373	156.928284	92.354477	440.996979	-60.901852	1408.887695	495.420685	239.244980	1402.208496	394.206696	98.670052	1384.781372	375.036255	118.723076	1648.781616	479.416626	-153.385010	1132.877197	553.273071	301.648743	1132.008301	377.002533	-157.199020	888.240112	409.724640	347.756134	893.325195	413.232819	92.277985	1024.295776	-642.399414	175.774719	855.248108	-613.640991	-23.328241
400.883179	-0.854619	926.576416	437.989777	178.127243	922.517212	505.076508	-24.147329	494.542175	555.472656	177.285858	482.700684	539.985168	-14.861860	78.280281	603.388977	156.889481	92.349632	440.738525	-60.958157	1408.895020	495.166779	239.160568	1402.176514	393.962677	98.610825	1384.761719	374.767456	118.726662	1648.749634	479.093445	-153.398331	1132.864136	553.074341	301.628632	1132.001343	376.406067	-157.286469	888.330933	409.546417	347.659302	893.290894	413.046997	92.222855	1024.277954	-642.351746	175.751785	855.276245	-613.624390	-23.386606
400.681213	-0.911109	926.560791	437.826416	178.115601	922.506287	504.853821	-24.199837	494.537781	555.407593	177.312988	482.714935	539.940491	-14.849714	78.299660	603.393372	156.913879	92.374687	440.490509	-61.020504	1408.879028	494.899353	239.097717	1402.146973	393.814362	98.647636	1384.787598	374.494019	118.741776	1648.715576	478.853851	-153.547668	1132.880859	552.859253	301.573120	1131.968140	376.393494	-157.356094	888.260864	409.374756	347.579865	893.236877	412.863678	92.186745	1024.264771	-642.309021	175.688278	855.291565	-613.645325	-23.409239
400.499054	-0.949228	926.512817	437.665741	178.052078	922.492371	504.705627	-24.243904	494.557037	555.335999	177.301224	482.705444	539.942017	-14.843091	78.304504	603.348022	156.874893	92.346436	440.220490	-61.093555	1408.875366	494.663940	239.042206	1402.136719	393.582275	98.614883	1384.772217	374.215027	118.751793	1648.693848	478.557587	-153.550858	1132.841553	552.655945	301.512085	1131.945679	376.013397	-157.474091	888.280090	409.225922	347.510498	893.190186	412.680145	92.120750	1024.233521	-642.231323	175.598679	855.296448	-613.621948	-23.468967
400.345093	-0.934247	926.504395	437.521271	178.047348	922.506104	504.582153	-24.278280	494.540833	555.239380	177.255890	482.723633	539.929810	-14.843933	78.330170	603.325500	156.857285	92.356697	439.977966	-61.138554	1408.856079	494.438354	238.988007	1402.125122	393.314880	98.461853	1384.728027	373.933655	118.788460	1648.666382	478.298431	-153.636520	1132.838745	552.467285	301.425293	1131.951172	375.712341	-157.457230	888.304565	409.085754	347.427704	893.151672	412.515259	92.117516	1024.235474	-642.159546	175.541550	855.320129	-613.659912	-23.491266
400.164886	-0.950729	926.494751	437.351624	178.028000	922.528320	504.478424	-24.343597	494.533264	555.166321	177.247894	482.756073	539.923279	-14.856831	78.374710	603.339966	156.876373	92.455505	439.738220	-61.190983	1408.871704	494.203705	238.912354	1402.145874	393.134521	98.422478	1384.727417	373.655029	118.784134	1648.657227	478.063110	-153.756119	1132.875488	552.314331	301.360504	1131.986938	375.632202	-157.518570	888.267151	409.063782	347.293884	893.143738	412.332672	92.083847	1024.241821	-642.052551	175.481842	855.375122	-613.641724	-23.554916
399.953217	-0.983235	926.491150	437.176392	178.027344	922.544189	504.369659	-24.364763	494.543518	555.079163	177.256592	482.790222	539.927246	-14.863297	78.388237	603.334229	156.896973	92.527756	439.482117	-61.246235	1408.866455	494.008545	238.852310	1402.159424	392.949310	98.341789	1384.744995	373.567688	119.048393	1648.468506	477.772034	-153.813156	1132.853638	552.171753	301.299408	1132.011719	375.202087	-157.641113	888.313171	408.953674	347.226563	893.148987	412.133453	92.058311	1024.248047	-641.966614	175.396835	855.394714	-613.626221	-23.624878
399.783936	-1.018641	926.467712	437.016113	177.997696	922.539673	504.247711	-24.363438	494.533386	555.009766	177.272995	482.809906	539.906799	-14.860592	78.377708	603.300781	156.851486	92.506912	439.196320	-61.283348	1408.840088	493.800964	238.786484	1402.169800	392.773315	98.323318	1384.743896	373.163422	118.879372	1648.573486	477.524658	-153.915863	1132.874756	552.028503	301.243042	1132.020264	374.950775	-157.699127	888.301392	408.858978	347.174133	893.139832	411.959045	92.017448	1024.233643	-641.912964	175.332840	855.413818	-613.644287	-23.700874
399.593140	-1.053662	926.452148	436.888123	177.991669	922.534607	504.160614	-24.408913	494.546417	554.902954	177.220840	482.792480	539.892639	-14.876300	78.396019	603.271057	156.845764	92.529198	438.921478	-61.324753	1408.822998	493.627747	238.765823	1402.167969	392.564545	98.271736	1384.733398	372.808380	118.806671	1648.631226	477.266571	-153.964584	1132.844971	551.898193	301.130463	1132.010132	374.689240	-157.797104	888.274109	408.769073	347.130737	893.112427	411.788086	91.995140	1024.222656	-641.811829	175.233337	855.439880	-613.640503	-23.742668
399.409973	-1.067737	926.402344	436.745972	177.936905	922.514648	504.098877	-24.426891	494.552673	554.815247	177.133774	482.747681	539.904114	-14.879691	78.400604	603.215820	156.793945	92.498711	438.644104	-61.354000	1408.807495	493.439545	238.717468	1402.156982	392.390198	98.269272	1384.733643	372.546692	118.790276	1648.612671	477.003693	-153.989685	1132.818970	551.783936	301.078766	1132.004639	374.256714	-157.857376	888.291992	408.696259	347.089355	893.068604	411.598969	91.951874	1024.186401	-641.734680	175.173660	855.469727	-613.679871	-23.805244
399.222412	-1.085847	926.386780	436.595184	177.877640	922.495178	504.040955	-24.465843	494.537628	554.735352	177.108673	482.756805	539.892151	-14.880455	78.387123	603.147034	156.748001	92.511581	438.363525	-61.383015	1408.761108	493.244324	238.656128	1402.147095	392.206879	98.247520	1384.732544	372.278351	118.801460	1648.597900	476.767609	-154.092361	1132.793213	551.659241	300.994568	1131.995117	374.144653	-157.932190	888.240601	408.600800	347.061005	893.064514	411.417877	91.919983	1024.167847	-641.648193	175.085739	855.505676	-613.660645	-23.891985
399.031219	-1.102809	926.369446	436.443390	177.869354	922.500366	503.961334	-24.453001	494.544342	554.694641	177.098740	482.783966	539.894958	-14.881077	78.387543	603.171997	156.736725	92.554779	438.079712	-61.423626	1408.739868	493.068909	238.623932	1402.147827	392.002686	98.227257	1384.744873	372.018127	118.871811	1648.596191	476.527863	-154.223572	1132.820679	551.513062	300.910645	1131.981934	374.085907	-158.006561	888.174988	408.422211	347.099426	893.074341	411.231110	91.899223	1024.161011	-641.502075	175.004669	855.539429	-613.636292	-23.930916
398.833893	-1.113578	926.356995	436.285187	177.851440	922.501038	503.857178	-24.456383	494.560822	554.617432	177.024216	482.801117	539.884338	-14.888208	78.428307	603.134583	156.706299	92.585258	437.785675	-61.441807	1408.743408	492.886047	238.596130	1402.138794	391.817657	98.218803	1384.775024	371.746429	118.905083	1648.590088	476.201416	-154.252518	1132.782104	551.404175	300.808624	1131.992554	373.635132	-158.088318	888.222290	408.363373	347.078735	893.062256	411.047729	91.880325	1024.155029	-641.392944	174.956177	855.594727	-613.599731	-23.984190
398.695770	-1.123030	926.334961	436.153992	177.808334	922.502441	503.806244	-24.490955	494.553192	554.580200	177.048386	482.838531	539.916565	-14.876151	78.430000	603.157104	156.723022	92.611641	437.491364	-61.477959	1408.714355	492.701660	238.548294	1402.120728	391.634857	98.231346	1384.777222	371.466949	118.886162	1648.591064	475.913177	-154.297043	1132.792114	551.290588	300.742889	1131.995728	373.391418	-158.183792	888.216187	408.292603	347.045593	893.033203	410.893921	91.845886	1024.143677	-641.290405	174.849136	855.630005	-613.581787	-24.046568
398.558594	-1.132219	926.329529	436.032776	177.748398	922.496521	503.697327	-24.499939	494.540039	554.520691	177.042847	482.811981	539.886658	-14.897984	78.422150	603.108154	156.711639	92.626556	437.206940	-61.500690	1408.710327	492.519318	238.523178	1402.096191	391.459076	98.208923	1384.787231	371.194031	118.908867	1648.595215	475.662994	-154.425034	1132.805298	551.177795	300.658844	1131.972412	373.369171	-158.246597	888.124695	408.237701	347.024414	893.005554	410.741119	91.818069	1024.136230	-641.168213	174.792053	855.667664	-613.529846	-24.086605
398.407837	-1.160718	926.304565	435.934570	177.668289	922.474731	503.606812	-24.554653	494.553833	554.416870	176.986282	482.800049	539.869568	-14.907293	78.438377	603.081726	156.692276	92.607826	436.909058	-61.535782	1408.707153	492.330688	238.484116	1402.082031	391.383453	98.303497	1384.807983	370.911865	118.921082	1648.609741	475.408203	-154.441986	1132.793823	551.072754	300.587372	1131.960083	373.134338	-158.347717	888.105957	408.189209	346.997986	892.980347	410.595795	91.769264	1024.111328	-641.017090	174.760040	855.715149	-613.463501	-24.180857
398.261322	-1.182402	926.305237	435.819824	177.665161	922.484985	503.559174	-24.601357	494.548279	554.388794	176.989029	482.816406	539.890869	-14.920436	78.453339	603.045410	156.699417	92.613907	436.648041	-61.524784	1408.694214	492.164337	238.456345	1402.070557	391.140503	98.212334	1384.797363	370.691101	118.926132	1648.598022	475.096527	-154.438782	1132.783936	550.976746	300.531372	1131.949707	372.634674	-158.412216	888.170410	408.165131	346.988434	892.952759	410.455719	91.754311	1024.116211	-640.860535	174.695740	855.756287	-613.435303	-24.197350
398.123596	-1.175110	926.291931	435.683838	177.616745	922.485474	503.453674	-24.590017	494.536682	554.327393	176.977615	482.818451	539.856140	-14.931400	78.480713	603.036621	156.683945	92.669296	436.361938	-61.524036	1408.690308	491.988037	238.452713	1402.088867	390.997559	98.226036	1384.812622	370.437592	118.914139	1648.624512	474.826965	-154.500992	1132.816284	550.881348	300.466675	1131.967041	372.424286	-158.506622	888.164612	408.165222	346.977081	892.910522	410.309448	91.729164	1024.109375	-640.741943	174.643875	855.789795	-613.387573	-24.246161
397.994019	-1.174924	926.286377	435.581787	177.603775	922.487549	503.415283	-24.640194	494.560547	554.263855	176.908768	482.802979	539.852905	-14.923087	78.480103	603.064392	156.709000	92.693321	436.099304	-61.509472	1408.683350	491.802734	238.431442	1402.095093	390.820618	98.243752	1384.831055	370.193115	118.978539	1648.632568	474.571686	-154.570511	1132.876099	550.784546	300.384521	1131.953857	372.384033	-158.595490	888.159851	408.180908	346.963745	892.879700	410.179169	91.722816	1024.106689	-640.554138	174.575623	855.821533	-613.295044	-24.313974
397.883270	-1.207175	926.274841	435.486359	177.567749	922.470154	503.383698	-24.664770	494.573730	554.195801	176.900162	482.830994	539.862244	-14.913580	78.499481	603.038818	156.679520	92.700378	435.848907	-61.490158	1408.677124	491.650299	238.419479	1402.086182	390.656677	98.269157	1384.847656	369.943268	118.992935	1648.649292	474.314392	-154.605057	1132.879150	550.696899	300.339661	1131.971924	372.161713	-158.669510	888.166443	408.186981	346.955444	892.825317	410.065338	91.694839	1024.091187	-640.352051	174.579575	855.854309	-613.210449	-24.345453
397.763916	-1.214412	926.263428	435.392883	177.554214	922.480408	503.330322	-24.693964	494.581360	554.176208	176.898544	482.831635	539.857727	-14.912663	78.503113	602.997131	156.660049	92.693970	435.605286	-61.470837	1408.700439	491.500183	238.420334	1402.089111	390.481354	98.265244	1384.838379	369.707855	118.985573	1648.657471	474.079285	-154.631851	1132.893066	550.616455	300.292999	1131.993286	371.948578	-158.707001	888.145630	408.208588	346.933044	892.786194	409.936371	91.678162	1024.089478	-640.120056	174.512955	855.902161	-613.078613	-24.382483
397.647064	-1.253450	926.249329	435.304138	177.527435	922.493225	503.296875	-24.735489	494.565796	554.039246	176.822037	482.823700	539.901978	-14.921607	78.517342	602.754700	156.441406	92.599365	435.369385	-61.481373	1408.692627	491.319946	238.403458	1402.108887	390.276855	98.278236	1384.821167	369.471405	119.032898	1648.659790	473.842102	-154.667358	1132.876221	550.547363	300.261200	1132.018066	371.703827	-158.708466	888.153748	408.234406	346.923187	892.757141	409.800781	91.637924	1024.086792	-639.931946	174.446106	855.940674	-612.939453	-24.495544
397.563843	-1.250768	926.236755	435.254181	177.514969	922.503296	503.210175	-24.773893	494.570618	554.072937	176.873474	482.840179	539.883789	-14.929190	78.521637	602.964478	156.657730	92.741806	435.108246	-61.471264	1408.690674	491.144196	238.394943	1402.129028	390.151154	98.370621	1384.843506	369.218994	119.045036	1648.672119	473.625885	-154.676102	1132.901611	550.477112	300.210571	1132.067871	371.486694	-158.705414	888.182800	408.263123	346.899261	892.717834	409.700287	91.628998	1024.083496	-639.729431	174.392120	856.003845	-612.805054	-24.530855
397.388336	-1.279505	926.240234	435.130646	177.489868	922.494812	503.137878	-24.800274	494.589966	554.023438	176.857040	482.881317	539.884277	-14.957011	78.538902	602.992065	156.684021	92.762756	434.852173	-61.469501	1408.679443	490.968231	238.388580	1402.152344	389.969330	98.384171	1384.824097	368.976532	119.080887	1648.676758	473.401245	-154.726578	1132.920776	550.415222	300.192657	1132.075195	371.271606	-158.707336	888.188782	408.293335	346.877747	892.682251	409.561188	91.608459	1024.081421	-639.511536	174.418961	856.050659	-612.652588	-24.573715
397.294159	-1.287546	926.225647	435.064362	177.513138	922.510498	503.044861	-24.801514	494.588989	553.958069	176.822861	482.897552	539.862488	-14.951319	78.528160	602.976868	156.684982	92.795715	434.599091	-61.460541	1408.677856	490.824463	238.382782	1402.154419	389.730927	98.348862	1384.808105	368.757294	119.084435	1648.680542	473.150452	-154.668732	1132.889893	550.360962	300.182098	1132.103271	370.840393	-158.691071	888.234863	408.324036	346.870636	892.650635	409.460297	91.603973	1024.080933	-639.276306	174.383087	856.112183	-612.503174	-24.606176
397.166870	-1.283322	926.232300	434.983826	177.444168	922.501282	502.964233	-24.797121	494.566956	553.920288	176.822723	482.866699	539.886597	-14.951383	78.537346	602.947754	156.672104	92.803604	434.347229	-61.434593	1408.693115	490.670654	238.379257	1402.157227	389.587097	98.384605	1384.813477	368.538940	119.124374	1648.686035	472.999237	-154.736801	1132.926025	550.312561	300.158752	1132.107788	370.892548	-158.669128	888.165527	408.349121	346.866547	892.608887	409.350342	91.584908	1024.078857	-639.074280	174.355621	856.210449	-612.362976	-24.631880
397.061401	-1.243480	926.218323	434.922363	177.443130	922.491760	502.881165	-24.779308	494.549683	553.830566	176.761963	482.868042	539.885193	-14.953272	78.545921	602.928894	156.641861	92.801849	434.111938	-61.421928	1408.696533	490.523804	238.380692	1402.127563	389.443024	98.408783	1384.809937	368.338837	119.259453	1648.693115	472.786011	-154.686264	1132.941406	550.240112	300.134521	1132.107666	370.525177	-158.709183	888.200195	408.394897	346.854950	892.581055	409.243500	91.609184	1024.065308	-638.827881	174.287125	856.290588	-612.207581	-24.624128
396.927002	-1.240416	926.213928	434.842865	177.423782	922.499573	502.814606	-24.771496	494.558533	553.787109	176.752747	482.845551	539.900452	-14.944433	78.542847	602.862061	156.570633	92.771744	433.906738	-61.420834	1408.703247	490.347382	238.377579	1402.118530	389.304871	98.406494	1384.803223	368.212708	119.403336	1648.605835	472.600952	-154.684845	1132.952393	550.216553	300.122711	1132.097046	370.389099	-158.691864	888.199524	408.437653	346.855164	892.553284	409.136627	91.596756	1024.067261	-638.612000	174.233231	856.340271	-612.054749	-24.653183
396.832397	-1.215803	926.195740	434.776031	177.404434	922.495300	502.769196	-24.781292	494.574432	553.714539	176.719376	482.840485	539.885010	-14.951662	78.565361	602.865356	156.577438	92.799995	433.711578	-61.417213	1408.705933	490.185638	238.391891	1402.098511	389.160675	98.426605	1384.783447	368.094025	119.559807	1648.479614	472.424164	-154.652328	1132.948120	550.167603	300.110291	1132.114990	370.266327	-158.712738	888.188293	408.464386	346.839050	892.459961	409.040649	91.596741	1024.055054	-638.388855	174.163803	856.419739	-611.883911	-24.677204
396.681732	-1.216463	926.195068	434.677490	177.419693	922.495178	502.687744	-24.737675	494.576416	553.678772	176.707916	482.854462	539.845154	-14.935252	78.587761	602.873840	156.583664	92.838943	433.540497	-61.418076	1408.682495	490.041931	238.362640	1402.080200	388.994659	98.425331	1384.777222	367.631470	119.331116	1648.664917	472.278656	-154.694122	1132.991699	550.134521	300.084045	1132.095215	370.341705	-158.693695	888.143005	408.520569	346.836304	892.425171	408.908966	91.606865	1024.054077	-638.237793	174.266296	856.514282	-611.959900	-24.610037
396.615265	-1.169625	926.173706	434.619354	177.431458	922.516968	502.391266	-24.125715	494.515259	553.689270	176.746918	482.890961	539.644836	-14.883710	78.536758	602.858154	156.574646	92.834778	433.331390	-61.410973	1408.692383	489.900696	238.392914	1402.057983	388.848297	98.457626	1384.762207	367.384460	119.388367	1648.669800	472.086884	-154.643021	1132.971069	550.111633	300.079315	1132.104492	370.009064	-158.660385	888.182983	408.561981	346.844147	892.387268	408.817230	91.619339	1024.052856	-638.032654	174.268707	856.598328	-611.827026	-24.658615
396.496826	-1.183360	926.180969	434.553040	177.384872	922.514160	502.386688	-24.119429	494.514282	553.659424	176.767029	482.900299	539.604919	-14.889487	78.512161	602.849121	156.588501	92.867218	433.164124	-61.411293	1408.715698	489.777832	238.401489	1402.067017	388.705536	98.471313	1384.755371	367.183990	119.442200	1648.643799	471.954498	-154.651108	1132.984985	550.051331	300.014832	1132.080322	370.098297	-158.685181	888.128357	408.597473	346.999512	892.418945	408.716125	91.599289	1024.054077	-637.733215	174.266464	856.687683	-611.563477	-24.695221
396.405090	-1.153483	926.155396	434.498688	177.376282	922.509277	502.396606	-24.128170	494.506805	553.583740	176.716599	482.895111	539.655579	-14.863297	78.491066	602.637451	156.379639	92.770317	432.989227	-61.389439	1408.697632	489.659546	238.412445	1402.032349	388.571442	98.495918	1384.729370	367.023071	119.534531	1648.613403	471.829926	-154.669281	1133.004028	550.063965	300.024414	1132.093018	370.135681	-158.617126	888.076416	408.667877	346.836975	892.263916	408.627960	91.603745	1024.038086	-637.447571	174.173950	856.738831	-611.242737	-24.809242
396.299103	-1.157360	926.166748	434.416199	177.390762	922.522156	502.334381	-24.100780	494.534546	553.530457	176.711090	482.894989	539.655457	-14.867139	78.523735	602.635559	156.366013	92.756317	432.808929	-61.376190	1408.725586	489.554169	238.452484	1402.022949	388.448151	98.528198	1384.724976	366.821075	119.567513	1648.601685	471.686554	-154.640259	1132.988037	550.021301	299.973877	1132.081299	370.022614	-158.584396	888.074097	408.740417	346.826202	892.198059	408.525787	91.610405	1024.049561	-637.116089	174.098602	856.811218	-610.846313	-24.914146
396.194092	-1.125021	926.166016	434.343750	177.386810	922.509644	502.339844	-24.112566	494.562256	553.485962	176.701981	482.888550	539.695435	-14.886052	78.532066	602.597900	156.338364	92.736969	432.665680	-61.356205	1408.730957	489.455200	238.461075	1401.997925	388.320892	98.584503	1384.710449	366.748993	119.853676	1648.476807	471.560211	-154.621979	1133.002319	549.998230	299.932556	1132.040894	369.941376	-158.535263	888.065002	408.803467	346.849701	892.136475	408.419006	91.636940	1024.041260	-636.802856	174.037827	856.866821	-610.483093	-24.995552
396.106293	-1.100944	926.157288	434.284027	177.396606	922.518311	502.321014	-24.101023	494.570862	553.496643	176.730972	482.903320	539.680847	-14.892179	78.535973	602.623413	156.380020	92.769997	432.489227	-61.311348	1408.729004	489.361938	238.504990	1401.999146	388.211456	98.626732	1384.702148	366.553680	119.915329	1648.475830	471.431702	-154.602295	1133.030151	549.958557	299.888245	1132.056519	369.824127	-158.448547	888.073792	408.868805	346.843414	892.087769	408.332153	91.648315	1024.040527	-636.468872	174.009552	856.947693	-610.091736	-25.078424
396.039734	-1.064513	926.154358	434.255402	177.404434	922.505066	502.525299	-24.700850	494.641357	553.489624	176.737732	482.896088	539.873108	-14.939183	78.640831	602.616943	156.388809	92.777985	432.339752	-61.288055	1408.747925	489.257019	238.526886	1401.999268	388.115112	98.695320	1384.712280	366.245911	119.790184	1648.585938	471.303467	-154.576782	1133.059204	549.945007	299.854614	1132.063965	369.757050	-158.404694	888.058228	408.934235	346.855896	892.048584	408.255859	91.684326	1024.030029	-636.125977	173.896896	857.023987	-609.732117	-25.097324
395.983246	-1.034680	926.146301	434.202850	177.444397	922.529846	502.543030	-24.751854	494.665466	553.479187	176.745285	482.920776	539.897095	-14.957624	78.658409	602.587769	156.379974	92.795784	432.176910	-61.251850	1408.747681	489.170197	238.569855	1401.999268	388.041199	98.718948	1384.689453	366.054504	119.843513	1648.584961	471.157623	-154.528214	1133.049683	549.925049	299.829498	1132.082153	369.504791	-158.378677	888.099548	408.999634	346.861206	892.007385	408.178955	91.705635	1024.037354	-635.715332	173.879929	857.111084	-609.301636	-25.157503
395.875122	-1.015249	926.138367	434.134155	177.485199	922.516113	502.486359	-24.748684	494.671082	553.463745	176.681717	482.916687	539.866211	-14.930069	78.630882	602.578064	156.345062	92.780426	432.021393	-61.220779	1408.740234	489.092010	238.578125	1401.997559	387.958069	98.759819	1384.658813	365.869476	119.903282	1648.566162	471.049255	-154.489288	1133.057129	549.918213	299.786530	1132.067871	369.418884	-158.312515	888.087463	409.037476	346.838013	891.977539	408.078003	91.742767	1024.025391	-635.266052	173.837250	857.199219	-608.849060	-25.185257
395.785461	-1.013423	926.135010	434.063812	177.511230	922.515015	502.471375	-24.739573	494.645935	553.480591	176.711273	482.924683	539.901489	-14.968101	78.639969	602.832947	156.584030	92.906151	431.881561	-61.188255	1408.721313	489.026031	238.610001	1401.982300	387.866150	98.811974	1384.651733	365.802917	120.131897	1648.439819	470.947601	-154.461441	1133.050659	549.928955	299.786102	1132.086426	369.373138	-158.242691	888.047363	409.107117	346.824341	891.920349	407.997009	91.755882	1024.023071	-634.845215	173.736420	857.243164	-608.415405	-25.237217
395.736389	-0.992858	926.113647	434.026642	177.528015	922.482239	502.464142	-24.749905	494.658783	553.450562	176.691559	482.921722	539.908386	-14.963486	78.639908	602.869568	156.600906	92.940498	431.736328	-61.151207	1408.715942	488.943115	238.639679	1401.961182	387.787964	98.865349	1384.644653	365.532593	119.977501	1648.526123	470.847046	-154.387772	1133.026367	549.910278	299.753815	1132.048706	369.311829	-158.199173	888.030334	409.153839	346.836914	891.873474	407.943909	91.783600	1023.995056	-634.423218	173.665115	857.239746	-607.993286	-25.285067
395.661011	-0.947430	926.098572	433.964508	177.565659	922.478210	502.410858	-24.695938	494.659607	553.448120	176.674606	482.934448	539.901062	-14.951454	78.647835	602.654236	156.407990	92.815018	431.588837	-61.098106	1408.714233	488.883850	238.685043	1401.933838	387.723602	98.929764	1384.622192	365.344849	120.065720	1648.508057	470.754974	-154.345169	1133.018555	549.915100	299.771423	1132.051636	369.258026	-158.108047	887.993347	409.186462	346.827362	891.837158	407.869354	91.820862	1023.985229	-633.992188	173.659363	857.274292	-607.605530	-25.290041
395.646301	-0.914292	926.098999	433.960236	177.574326	922.467041	502.398407	-24.675137	494.645233	553.456055	176.700653	482.944702	539.898315	-14.950116	78.637108	602.833191	156.577454	92.911339	431.447662	-61.051647	1408.704102	488.812408	238.731018	1401.928467	387.646088	98.988968	1384.620117	365.311279	120.293098	1648.364014	470.670135	-154.282745	1133.030518	549.935913	299.804932	1132.041870	369.219269	-158.043900	887.972290	409.333344	346.750244	891.761780	407.832062	91.855072	1023.977417	-633.548157	173.665283	857.337158	-607.358765	-25.178692
395.450928	-0.945187	926.136902	433.885071	177.570145	922.481079	502.315216	-24.656830	494.682312	553.409424	176.661804	482.925903	539.859436	-14.949530	78.660164	602.555298	156.341568	92.805168	431.332092	-61.032547	1408.712769	488.735474	238.765930	1401.908936	387.580872	99.069237	1384.611450	365.152222	120.374062	1648.344604	470.577972	-154.248062	1133.025391	549.928894	299.800079	1132.046753	369.196014	-157.997894	887.938782	409.272552	346.819763	891.798645	407.710602	91.852089	1024.003906	-633.146362	173.682724	857.392761	-607.188354	-25.024567
395.577484	-0.808025	926.076477	433.916199	177.641190	922.470459	502.321991	-24.675291	494.662994	553.429626	176.747238	482.965302	539.840271	-14.920785	78.643883	602.771606	156.547943	92.922432	431.212494	-60.997169	1408.708252	488.654663	238.810684	1401.903931	387.519409	99.138672	1384.613770	364.838593	120.205688	1648.483032	470.510712	-154.199203	1133.041260	549.961182	299.821686	1132.062134	369.185486	-157.953415	887.920898	409.422943	346.739563	891.739319	407.750000	91.934372	1023.966309	-632.674500	173.660294	857.429626	-606.763184	-25.040306
395.370575	-0.904874	926.125916	433.817383	177.593185	922.464600	502.318665	-24.643295	494.728638	553.411743	176.710022	482.954285	539.867249	-14.915240	78.644707	602.570984	156.362625	92.804337	431.096954	-60.933994	1408.703735	488.581543	238.829834	1401.885376	387.452606	99.194664	1384.613770	364.816772	120.415451	1648.319092	470.418274	-154.163666	1133.052979	549.965210	299.808655	1132.051758	369.135498	-157.863098	887.911987	409.459747	346.734863	891.735596	407.615417	91.892174	1023.988342	-632.146240	173.654633	857.451233	-606.315430	-25.008503
395.290283	-0.897842	926.129761	433.785370	177.641022	922.487061	502.306000	-24.624998	494.725159	553.419678	176.732101	482.968628	539.872314	-14.919206	78.634491	602.775024	156.528656	92.908585	431.013672	-60.899830	1408.684204	488.507080	238.874435	1401.889893	387.353333	99.241646	1384.602051	364.679413	120.550194	1648.277222	470.349548	-154.095779	1133.030884	549.959961	299.779327	1132.035400	369.113983	-157.801743	887.887024	409.435822	346.809753	891.744873	407.572693	91.907402	1024.002930	-631.654175	173.611496	857.474304	-605.872375	-24.951815
395.234375	-0.855953	926.116699	433.742249	177.681000	922.463867	502.263916	-24.581123	494.681519	553.392883	176.727692	482.960999	539.857727	-14.913207	78.631424	602.604370	156.358597	92.796928	430.913696	-60.849545	1408.670654	488.446777	238.921021	1401.878540	387.278656	99.293770	1384.595337	364.560822	120.580582	1648.242920	470.301117	-154.050705	1133.026489	549.969604	299.794098	1132.044678	369.100403	-157.719070	887.861511	409.496948	346.811371	891.695435	407.524017	91.954346	1023.984558	-631.109863	173.567902	857.487488	-605.339050	-25.017702
395.213959	-0.832170	926.114075	433.739136	177.672928	922.445068	502.291840	-24.599453	494.680817	553.353882	176.672043	482.932709	539.863831	-14.910073	78.604172	602.765686	156.542679	92.905197	430.833496	-60.816776	1408.653564	488.409637	238.952225	1401.858887	387.202057	99.346542	1384.580566	364.298340	120.442863	1648.344238	470.245514	-154.015549	1133.023804	549.980835	299.762177	1132.045044	369.077118	-157.622742	887.827637	409.553284	346.819550	891.681396	407.498749	91.975441	1023.972473	-630.522278	173.526382	857.513855	-604.780823	-25.084164
395.217896	-0.788589	926.094238	433.745453	177.736435	922.443542	502.262360	-24.567198	494.665192	553.376831	176.733353	482.938080	539.878906	-14.909847	78.620041	602.768738	156.575409	92.902420	430.749420	-60.764950	1408.661255	488.347260	238.993851	1401.871216	387.107300	99.371880	1384.565796	364.168213	120.504707	1648.331787	470.198059	-153.950607	1133.011719	549.987183	299.763763	1132.064209	369.084259	-157.564941	887.819031	409.606140	346.821808	891.658264	407.490570	92.021317	1023.961121	-629.954712	173.529221	857.535461	-604.242554	-25.109488
395.163055	-0.750336	926.101196	433.719147	177.763611	922.448853	502.228119	-24.563017	494.691406	553.385925	176.766434	482.957550	539.874023	-14.917123	78.619919	602.569031	156.352142	92.791435	430.644470	-60.720158	1408.643799	488.265106	239.031876	1401.862305	387.027435	99.416992	1384.566528	364.060699	120.553619	1648.309937	470.178192	-153.919388	1133.021729	549.998718	299.785339	1132.084351	369.240601	-157.472473	887.772461	409.767639	346.724823	891.606567	407.447662	92.056770	1023.966980	-629.357605	173.524033	857.559204	-603.713440	-25.082203
395.150208	-0.718847	926.111450	433.726074	177.782913	922.442749	502.218994	-24.548376	494.709290	553.393005	176.811584	482.973907	539.864136	-14.910902	78.617676	602.580017	156.371506	92.809196	430.564270	-60.687660	1408.645508	488.236603	239.064331	1401.870483	386.949707	99.444679	1384.577515	363.947784	120.621933	1648.308838	470.140259	-153.837906	1133.048096	549.956116	299.781525	1132.094971	369.229584	-157.398941	887.760864	409.712433	346.822235	891.628174	407.434692	92.094437	1023.967957	-628.698853	173.485657	857.559021	-603.132996	-25.048616
395.098389	-0.673185	926.115906	433.691040	177.836960	922.456299	502.192657	-24.500723	494.717712	553.381775	176.840240	482.974609	539.876587	-14.918264	78.631577	602.777527	156.601395	92.941368	430.466125	-60.627155	1408.630737	488.181183	239.124786	1401.873169	386.894073	99.487106	1384.559204	363.838287	120.696953	1648.307617	470.094177	-153.803101	1133.023315	549.963196	299.787048	1132.104370	369.224518	-157.317566	887.736511	409.747955	346.835510	891.613281	407.401520	92.137558	1023.977905	-628.059204	173.450897	857.534607	-602.480408	-25.116623
395.087158	-0.622832	926.115112	433.689789	177.870636	922.445435	502.201263	-24.469812	494.702240	553.374329	176.835388	482.976349	539.853210	-14.909120	78.619492	602.774292	156.609497	92.937080	430.381195	-60.587296	1408.630615	488.144775	239.141495	1401.883423	386.814362	99.536568	1384.550171	363.709290	120.709404	1648.290649	470.065155	-153.764618	1133.036011	549.966187	299.798370	1132.102539	369.251801	-157.207870	887.712524	409.808685	346.841705	891.580444	407.379669	92.189262	1023.970642	-627.442383	173.439407	857.507751	-601.842773	-25.171391
395.120483	-0.544565	926.096863	433.699463	177.931931	922.452698	502.191650	-24.438030	494.690918	553.381958	176.865875	482.965973	539.855103	-14.909252	78.616653	602.733398	156.592407	92.916878	430.293152	-60.542469	1408.628662	488.103699	239.203247	1401.882080	386.759827	99.582573	1384.559326	363.727875	120.979897	1648.157715	470.020447	-153.677643	1133.013672	549.934937	299.793915	1132.102783	369.238586	-157.145081	887.682678	409.829712	346.853088	891.559326	407.384644	92.247734	1023.964355	-626.783630	173.427200	857.465393	-601.272400	-25.208189
395.108734	-0.508955	926.088989	433.708862	177.939743	922.445129	502.196808	-24.428684	494.719421	553.331238	176.826019	482.921356	539.854065	-14.907033	78.626740	602.711182	156.568588	92.877251	430.216644	-60.518661	1408.623779	488.053162	239.236633	1401.890259	386.700897	99.622406	1384.538208	363.637390	121.049881	1648.141846	470.002014	-153.622375	1133.028320	549.936707	299.831268	1132.116699	369.272522	-157.071152	887.671875	409.862732	346.856354	891.533447	407.366791	92.274254	1023.955261	-626.102966	173.415100	857.422424	-600.657288	-25.191246
395.117615	-0.487555	926.084045	433.720673	177.961029	922.438965	502.247925	-24.424376	494.697845	553.339355	176.844742	482.932190	539.878601	-14.912774	78.627609	602.516785	156.356583	92.759872	430.160187	-60.492962	1408.607910	488.005829	239.257736	1401.888672	386.656281	99.658485	1384.543945	363.539520	121.126671	1648.129150	469.973938	-153.594543	1133.022949	549.924500	299.841003	1132.118530	369.297485	-157.018967	887.639771	409.879913	346.865936	891.534851	407.367706	92.298409	1023.948975	-625.409973	173.309448	857.388733	-599.931030	-25.259632
395.071259	-0.449111	926.098938	433.713135	177.997101	922.456970	502.253601	-24.373774	494.710510	553.355652	176.852859	482.937500	539.888184	-14.908423	78.605278	602.570984	156.393768	92.781242	430.090302	-60.453747	1408.602295	487.948944	239.295044	1401.895264	386.609131	99.687065	1384.538940	363.459137	121.249924	1648.118774	469.957458	-153.519897	1133.005371	549.925049	299.867096	1132.143066	369.307190	-156.937012	887.620605	409.925659	346.888855	891.518494	407.346527	92.334259	1023.965881	-624.700500	173.329697	857.337402	-599.264648	-25.319235
395.081177	-0.374197	926.087952	433.714630	178.066345	922.458008	502.260406	-24.326561	494.692352	553.377991	176.898987	482.960022	539.840454	-14.899926	78.594734	602.585571	156.401733	92.764221	430.040894	-60.426964	1408.590576	487.897827	239.328201	1401.897583	386.568176	99.715767	1384.541016	363.359985	121.262581	1648.098389	469.931671	-153.453415	1132.992798	549.929016	299.880432	1132.152466	369.328735	-156.885498	887.609497	409.953003	346.915497	891.515137	407.349976	92.399895	1023.960999	-624.014526	173.343231	857.317932	-598.575500	-25.354658
395.115723	-0.328818	926.071655	433.740540	178.111404	922.442383	502.311584	-24.317083	494.703979	553.405273	176.938034	482.942902	539.869934	-14.880999	78.611343	602.570496	156.387741	92.795013	429.985260	-60.386520	1408.587158	487.859741	239.377197	1401.920044	386.509918	99.759361	1384.532104	363.277740	121.351059	1648.088501	469.902008	-153.423325	1132.996704	549.927490	299.938873	1132.162109	369.368500	-156.837463	887.579041	409.978241	346.926697	891.493591	407.360168	92.448738	1023.943481	-623.232971	173.312347	857.260986	-597.787537	-25.416992
395.108368	-0.311373	926.065308	433.773682	178.127472	922.439941	502.337555	-24.293758	494.725311	553.466187	177.015015	482.950012	539.875061	-14.874708	78.607201	602.811096	156.622833	92.900841	429.940338	-60.337406	1408.588257	487.799286	239.414978	1401.913940	386.494354	99.806602	1384.520874	363.193542	121.402550	1648.077881	469.858612	-153.312790	1132.969360	549.925903	299.957397	1132.174805	369.198822	-156.742203	887.611450	409.996185	346.968719	891.488770	407.355164	92.468765	1023.937683	-622.458740	173.256058	857.178040	-597.027405	-25.531008
395.153870	-0.247468	926.058044	433.793610	178.179138	922.441284	502.391785	-24.290731	494.741821	553.508728	177.068207	482.963043	539.882568	-14.891325	78.592934	602.790100	156.616714	92.881714	429.885681	-60.325275	1408.600464	487.765594	239.439468	1401.905884	386.465240	99.840340	1384.495483	363.123047	121.493164	1648.067871	469.856873	-153.296753	1132.997192	549.907959	299.988190	1132.172607	369.242676	-156.668121	887.596436	410.027954	347.001984	891.482117	407.372803	92.524231	1023.933716	-621.645081	173.306213	857.151001	-596.240601	-25.535019
395.144226	-0.203177	926.057983	433.807648	178.195862	922.442261	502.439240	-24.279118	494.743134	553.523560	177.050995	482.965973	539.911072	-14.880413	78.590530	602.777161	156.626373	92.864517	429.843231	-60.284954	1408.593628	487.714264	239.475311	1401.906494	386.424774	99.878792	1384.495728	363.051147	121.539421	1648.050781	469.884979	-153.268890	1132.997070	549.923462	300.022614	1132.183350	369.455383	-156.636581	887.538025	410.134552	346.947449	891.452942	407.372314	92.556213	1023.933899	-620.875671	173.330063	857.104248	-595.440186	-25.577045
395.144562	-0.166977	926.051270	433.800293	178.240646	922.429626	502.479309	-24.239120	494.731232	553.460327	176.975967	482.939819	539.904480	-14.881849	78.568108	602.544678	156.377151	92.723259	429.803986	-60.242851	1408.567383	487.690674	239.502502	1401.896484	386.401245	99.904221	1384.485352	362.983643	121.602814	1648.049561	469.875153	-153.191177	1132.960815	549.931213	300.047852	1132.194458	369.318390	-156.596481	887.547913	410.181519	346.988831	891.444031	407.367493	92.599808	1023.924072	-620.062256	173.258560	857.050964	-594.585449	-25.681768
395.168213	-0.127734	926.059204	433.832642	178.246445	922.430603	502.502686	-24.205931	494.743103	553.517578	177.023880	482.951447	539.920349	-14.896324	78.570465	602.800659	156.623917	92.860809	429.763184	-60.205597	1408.548828	487.663544	239.546875	1401.914185	386.373535	99.957939	1384.480957	362.923950	121.646599	1648.027710	469.896667	-153.150711	1132.957153	549.910400	300.063019	1132.206787	369.366180	-156.511230	887.526001	410.097473	347.111450	891.465881	407.388611	92.628731	1023.927795	-619.193787	173.276581	857.019714	-593.710266	-25.715590
395.341827	0.041068	926.010498	433.900696	178.372452	922.451416	502.537903	-24.176020	494.717682	553.512939	177.022888	482.962585	539.911621	-14.876587	78.559059	602.800415	156.622421	92.881050	429.727081	-60.164501	1408.543579	487.634369	239.585083	1401.927856	386.341309	100.015076	1384.477661	362.869995	121.701279	1648.022827	469.905090	-153.104156	1132.942749	549.899597	300.084778	1132.233398	369.407104	-156.450989	887.507629	410.115265	347.154633	891.487732	407.474792	92.741386	1023.912598	-618.324890	173.343353	857.006531	-592.887146	-25.673719
395.388000	0.088599	926.001221	433.943695	178.397736	922.464905	502.591217	-24.183750	494.727570	553.624329	177.161942	482.991150	539.931580	-14.875297	78.546539	602.837341	156.661270	92.855942	429.660217	-60.132000	1408.544189	487.591309	239.622055	1401.938110	386.394226	100.104767	1384.467163	362.689270	121.615112	1648.126953	469.911041	-153.060379	1132.964233	549.895813	300.155365	1132.255127	369.452515	-156.408295	887.504761	410.123016	347.193207	891.484924	407.496216	92.770363	1023.913330	-617.329834	173.406357	856.975342	-591.924927	-25.675911
395.229187	0.000805	926.059021	433.916321	178.386261	922.444641	502.603882	-24.140219	494.755035	553.609009	177.148819	482.963257	539.954529	-14.886726	78.554749	602.811890	156.652206	92.860367	429.631226	-60.093273	1408.563965	487.571472	239.656067	1401.953979	386.333832	100.120712	1384.476563	362.624939	121.672379	1648.132690	469.923462	-153.020721	1132.968384	549.873596	300.172516	1132.273193	369.508484	-156.347214	887.495728	410.132050	347.255951	891.495850	407.426819	92.762993	1023.932312	-616.393677	173.424072	856.909485	-591.016357	-25.779667
395.225616	0.024597	926.056946	433.924164	178.404709	922.441895	502.632965	-24.139233	494.751007	553.628418	177.156235	482.965057	539.934570	-14.860395	78.557976	602.792358	156.635452	92.847717	429.561646	-60.019878	1408.523315	487.521637	239.726318	1401.961670	386.484344	99.999611	1384.456543	362.544312	121.719177	1648.113892	469.927979	-152.991974	1132.976196	549.864136	300.196442	1132.267578	369.577515	-156.292786	887.473267	410.139069	347.300903	891.477112	407.423706	92.786186	1023.929443	-615.388550	173.596481	856.837158	-590.104553	-25.791773
395.264465	0.067967	926.041870	433.957428	178.428299	922.424744	502.675446	-24.093185	494.758362	553.649536	177.179382	482.957855	539.926575	-14.849787	78.552269	602.817078	156.651993	92.836693	429.518585	-59.982800	1408.512695	487.502655	239.754303	1401.953247	386.500732	100.059067	1384.446167	362.597290	121.955330	1647.980957	469.926086	-152.945236	1132.943970	549.862549	300.235565	1132.277832	369.609497	-156.245560	887.449463	410.158264	347.348999	891.467041	407.452484	92.822525	1023.912720	-614.161499	173.830856	856.678528	-589.142944	-25.734047
395.281342	0.109372	926.043579	433.989502	178.429749	922.402649	502.694855	-24.052973	494.745697	553.652344	177.172501	482.952942	539.930725	-14.846567	78.519447	602.809937	156.635574	92.839180	429.521881	-59.990841	1408.508667	487.528900	239.751068	1401.952026	386.300385	100.294617	1384.452637	362.540436	122.009216	1647.960449	469.944977	-152.903519	1132.922241	549.855652	300.259705	1132.277344	369.679504	-156.175842	887.413269	410.161102	347.410919	891.470947	407.471680	92.859833	1023.901550	-613.170288	173.890228	856.636597	-588.212524	-25.771677
395.315796	0.176503	926.039368	434.006348	178.480865	922.413818	502.718506	-24.036575	494.727234	553.639404	177.158691	482.933044	539.939087	-14.856281	78.529297	602.832275	156.663162	92.827728	429.493164	-59.943523	1408.502686	487.532471	239.835403	1401.972168	386.291260	100.330231	1384.445068	362.496674	122.060272	1647.940796	469.919006	-152.796951	1132.931641	549.862793	300.311951	1132.274536	369.530304	-156.096863	887.440063	410.179413	347.455933	891.473389	407.499390	92.909538	1023.905518	-612.106323	173.969162	856.579102	-587.155945	-25.864664
395.356293	0.194687	926.045837	434.074310	178.520004	922.420044	502.759888	-24.051466	494.785065	553.692322	177.216980	482.941132	539.937500	-14.848226	78.518356	602.861328	156.687134	92.831284	429.492126	-59.901226	1408.516357	487.511322	239.866638	1401.975464	386.271851	100.374565	1384.462769	362.448761	122.120071	1647.940308	469.938538	-152.789627	1132.954468	549.842346	300.328125	1132.277466	369.587769	-156.054352	887.432556	410.167999	347.523926	891.486328	407.545349	92.940804	1023.911194	-610.996643	173.923752	856.504333	-586.221863	-25.804768
395.402100	0.229379	926.061340	434.117889	178.548996	922.424377	502.797302	-24.021643	494.791107	553.702515	177.250549	482.937744	539.988586	-14.871313	78.569229	602.809143	156.644287	92.816841	429.477692	-59.862839	1408.544556	487.486237	239.891998	1401.978271	386.279266	100.399315	1384.469727	362.388336	122.149712	1647.953247	469.927979	-152.746902	1132.980103	549.871094	300.409088	1132.311768	369.674866	-156.035980	887.448059	410.195862	347.564850	891.485718	407.581665	92.980698	1023.920166	-609.887695	173.930496	856.438354	-585.204346	-25.807005
395.453033	0.297311	926.064148	434.146576	178.615845	922.447205	502.774292	-24.008089	494.816864	553.723267	177.285126	482.954132	539.955139	-14.862249	78.591408	602.834412	156.690323	92.858093	429.459900	-59.829437	1408.561890	487.464447	239.932449	1401.992188	386.283356	100.441162	1384.463013	362.319153	122.198166	1647.955811	469.929932	-152.717621	1133.027100	549.856567	300.451965	1132.309814	369.738403	-155.989700	887.453918	410.192291	347.614197	891.482971	407.615387	93.037361	1023.932922	-608.850281	173.974319	856.342529	-584.164734	-25.855289
395.468750	0.306138	926.076355	434.162354	178.628571	922.448669	502.809875	-23.971579	494.795868	553.799988	177.368515	482.984528	539.969666	-14.853999	78.549820	602.909424	156.763214	92.873604	429.436890	-59.777424	1408.559204	487.429718	239.970581	1401.993408	386.258759	100.490402	1384.465820	362.361084	122.323395	1647.850342	469.960510	-152.668396	1133.015137	549.850098	300.500549	1132.320679	369.797485	-155.940964	887.421387	410.198853	347.676270	891.487122	407.634918	93.053238	1023.939941	-607.830078	173.751328	856.247498	-583.186218	-25.890436
395.530060	0.379019	926.055786	434.210480	178.712662	922.449341	502.801849	-23.939934	494.767090	553.733582	177.298035	482.963104	539.947876	-14.842564	78.525284	602.864441	156.708527	92.832100	429.432312	-59.743317	1408.552002	487.437561	240.022781	1401.995117	386.242493	100.519127	1384.448120	362.110931	122.120583	1648.020996	469.993866	-152.621048	1133.002808	549.827393	300.544647	1132.329956	369.845215	-155.919785	887.411499	410.208832	347.727356	891.499268	407.685242	93.120064	1023.930054	-606.672913	173.792877	856.153503	-582.092529	-25.907862
395.545776	0.376949	926.072632	434.241302	178.700562	922.436890	502.790497	-23.904837	494.746002	553.797180	177.363861	482.966003	539.945007	-14.848737	78.510277	602.865112	156.711884	92.823601	429.447479	-59.718578	1408.547363	487.448120	240.045349	1402.001587	386.236420	100.553345	1384.456177	362.064636	122.167198	1648.000610	470.048065	-152.622681	1133.029663	549.849304	300.580444	1132.339355	370.091766	-155.924454	887.363281	410.241516	347.796906	891.519592	407.705963	93.130699	1023.931458	-605.296814	173.788132	855.962463	-580.567261	-26.124929
395.600739	0.425986	926.057373	434.293182	178.755173	922.431213	502.835266	-23.908173	494.744629	553.810974	177.359299	482.934265	539.969849	-14.851071	78.534454	602.860474	156.713364	92.813934	429.409943	-59.665432	1408.548340	487.426117	240.087158	1402.000244	386.215668	100.582924	1384.448730	362.027802	122.205902	1647.985596	470.082489	-152.568069	1133.033936	549.848389	300.653900	1132.341553	370.137482	-155.892853	887.369263	410.251770	347.858398	891.515686	407.763245	93.176071	1023.921448	-604.029785	173.766602	855.848633	-579.369690	-26.167082
395.629913	0.456463	926.063293	434.311707	178.763367	922.437866	502.841614	-23.887398	494.752045	553.802734	177.359726	482.922699	539.946045	-14.848236	78.524536	602.876770	156.730804	92.835815	429.411072	-59.640965	1408.538452	487.418701	240.110687	1402.005615	386.227631	100.609207	1384.433105	361.991760	122.250114	1647.970215	470.127258	-152.549271	1133.042236	549.852051	300.672211	1132.338135	370.192749	-155.845245	887.359680	410.273224	347.896698	891.531128	407.791016	93.194191	1023.928040	-602.793884	173.901535	855.769287	-578.237610	-26.143696
395.691040	0.499496	926.071838	434.367706	178.822830	922.445862	502.865356	-23.858191	494.761993	553.845276	177.409592	482.946320	539.965393	-14.844503	78.546295	602.921936	156.764526	92.843575	429.404175	-59.610882	1408.545532	487.381653	240.140640	1402.017334	386.214325	100.656212	1384.424438	361.941650	122.307533	1647.974976	470.149750	-152.517578	1133.041748	549.857605	300.714264	1132.349121	370.225800	-155.791626	887.365234	410.287354	347.940369	891.524902	407.833801	93.248611	1023.935059	-601.558533	174.033905	855.638245	-577.194092	-26.041065
395.730316	0.529649	926.079529	434.421387	178.838470	922.449768	502.859222	-23.824797	494.770935	553.874939	177.436401	482.962097	539.935791	-14.829494	78.529648	602.912292	156.731567	92.807915	429.408112	-59.597355	1408.547119	487.415344	240.161636	1402.023682	386.216888	100.658775	1384.434692	362.108002	122.629578	1647.771606	470.183655	-152.476379	1133.045410	549.871887	300.779114	1132.380859	370.286102	-155.761322	887.356079	410.306396	347.986115	891.522034	407.870697	93.276566	1023.940002	-600.330872	174.157471	855.521912	-576.174194	-25.973301
395.788239	0.576644	926.068970	434.457611	178.887268	922.454590	502.901306	-23.818521	494.757782	553.915283	177.492371	482.969421	539.947510	-14.826689	78.535004	602.930359	156.747025	92.820999	429.396027	-59.557945	1408.546753	487.402557	240.187637	1402.022095	386.208191	100.695953	1384.432007	362.080750	122.680344	1647.758423	470.217468	-152.445190	1133.026611	550.038879	301.229919	1132.525635	370.339111	-155.725632	887.343323	410.324341	348.053558	891.512451	407.905945	93.317490	1023.936523	-599.116882	174.282730	855.356506	-575.198120	-25.786594
395.830292	0.597039	926.078369	434.517334	178.897217	922.448975	502.907288	-23.793888	494.738800	553.913330	177.476410	482.931213	539.961975	-14.832311	78.511536	602.908508	156.739120	92.796806	429.425781	-59.546501	1408.551636	487.406921	240.214325	1402.014526	386.232574	100.720764	1384.428467	362.051086	122.730812	1647.745605	470.257843	-152.405838	1133.030151	549.890625	300.829865	1132.382690	370.387177	-155.712387	887.335632	410.365631	348.090546	891.526306	407.945251	93.344498	1023.937195	-597.849121	174.455780	855.209167	-574.188049	-25.608566
396.010590	0.689209	926.031250	434.592865	178.940735	922.443237	502.964386	-23.805473	494.753448	553.921082	177.466812	482.924683	540.009949	-14.848183	78.531860	602.681641	156.533691	92.688095	429.437866	-59.524567	1408.558960	487.418793	240.238434	1402.032959	386.235260	100.731430	1384.439209	362.033051	122.769859	1647.736816	470.299835	-152.371887	1133.046875	549.902100	300.847198	1132.391113	370.449005	-155.677811	887.321533	410.420166	348.108856	891.537048	408.061035	93.388535	1023.910706	-596.566345	174.578156	855.009888	-573.041016	-25.552969
395.887634	0.628213	926.096802	434.547668	178.947845	922.469177	502.962646	-23.776039	494.762451	553.925293	177.445526	482.931091	539.972595	-14.839515	78.526466	602.875916	156.727936	92.800758	429.450073	-59.503883	1408.557373	487.417084	240.264618	1402.047485	386.233673	100.753853	1384.465088	362.000488	122.805794	1647.728516	470.346680	-152.415771	1133.074097	550.104004	301.310730	1132.559814	370.650513	-155.627441	887.303650	410.444275	348.151062	891.526062	408.005615	93.379341	1023.957886	-595.157288	174.692810	854.817627	-571.745667	-25.480490
395.900421	0.654512	926.117249	434.577881	178.986069	922.469971	502.960327	-23.725315	494.757568	553.317627	176.524414	482.729889	539.967163	-14.837981	78.521255	602.324463	156.237549	92.656624	429.462158	-59.480934	1408.563232	487.409882	240.298172	1402.077759	386.240479	100.775909	1384.464355	361.967438	122.828041	1647.737183	470.372467	-152.367584	1133.065796	550.120972	301.346832	1132.597656	370.694824	-155.616470	887.302551	410.473724	348.184998	891.542725	408.030396	93.422356	1023.968384	-593.618103	174.685562	854.644165	-569.870178	-25.717596
395.939911	0.673062	926.131409	434.621674	179.005478	922.479858	502.990692	-23.722836	494.775787	553.959290	177.465027	482.975830	539.966248	-14.815578	78.521469	602.711670	156.549088	92.716881	429.507172	-59.439854	1408.542603	487.424622	240.318817	1402.091553	386.266205	100.806885	1384.457764	361.936035	122.875648	1647.721680	470.403198	-152.362030	1133.069092	550.135559	301.370697	1132.635986	370.754517	-155.594254	887.302490	410.522766	348.211792	891.557007	408.062469	93.445892	1023.979553	-592.142517	174.732574	854.404236	-568.476624	-25.681072
396.166962	0.799190	926.078491	434.742615	179.073669	922.473877	503.025543	-23.719019	494.740326	554.044739	177.548141	482.988800	539.954407	-14.825901	78.539444	602.946960	156.761902	92.803848	429.498474	-59.424126	1408.540039	487.416382	240.347321	1402.106445	386.278229	100.805931	1384.449951	361.924255	122.903358	1647.712402	470.439789	-152.338776	1133.067261	549.981812	300.951874	1132.512817	370.810028	-155.604889	887.274109	410.573059	348.249115	891.582336	408.186981	93.524361	1023.947205	-590.723511	174.856125	854.150269	-567.088257	-25.668425
396.187164	0.816437	926.075256	434.778229	179.129639	922.496033	503.048035	-23.705292	494.762817	554.043152	177.536774	482.989380	539.958984	-14.827290	78.538399	602.922913	156.752319	92.802887	429.556396	-59.412827	1408.559204	487.462128	240.362610	1402.098999	386.327576	100.826370	1384.460449	361.913513	122.951088	1647.701904	470.479462	-152.322617	1133.063599	550.011292	300.984924	1132.491943	370.856262	-155.586288	887.273254	410.611572	348.280853	891.584045	408.206512	93.548431	1023.956482	-589.278381	174.896896	853.855957	-565.731018	-25.665428
396.233337	0.833565	926.087952	434.813324	179.123413	922.476929	503.052399	-23.699974	494.771667	554.047485	177.540100	482.939514	539.952332	-14.823624	78.548256	602.882019	156.756378	92.806488	429.580505	-59.401821	1408.547974	487.472748	240.380692	1402.115234	386.346588	100.836685	1384.466553	361.924042	123.036476	1647.678467	470.543762	-152.310318	1133.075928	550.030823	301.008636	1132.509399	370.929779	-155.593445	887.257446	410.649963	348.284912	891.585449	408.249512	93.571144	1023.952820	-587.845093	174.915863	853.552246	-564.334412	-25.625038
396.260651	0.874132	926.078430	434.830475	179.173996	922.483459	503.078796	-23.654749	494.762390	554.020142	177.519043	482.935425	539.965698	-14.816262	78.542435	602.689026	156.556320	92.663147	429.621094	-59.376907	1408.553345	487.523438	240.385330	1402.100586	386.367035	100.853951	1384.477539	361.822449	122.998436	1647.764038	470.580536	-152.285858	1133.062134	550.069763	301.074097	1132.498291	370.985565	-155.574799	887.262451	410.682495	348.299683	891.591431	408.289734	93.603287	1023.953125	-586.404968	175.012558	853.209778	-562.946167	-25.577570
396.276825	0.882270	926.074524	434.865387	179.212967	922.482849	503.077087	-23.628838	494.749756	554.068054	177.580429	482.954010	539.956421	-14.810755	78.521591	602.731201	156.583771	92.673409	429.642151	-59.350269	1408.545288	487.547607	240.409241	1402.122192	386.398438	100.881371	1384.490601	361.820923	123.042755	1647.755371	470.614258	-152.263046	1133.069946	550.107727	301.105408	1132.511719	371.022797	-155.557159	887.251221	410.712402	348.326202	891.602661	408.313385	93.625542	1023.950745	-584.949707	175.076401	852.894165	-561.590454	-25.583088
396.324677	0.910380	926.090637	434.914398	179.202164	922.474487	503.095978	-23.620123	494.737579	554.060242	177.574142	482.947571	539.964539	-14.814504	78.509644	602.736084	156.567993	92.687431	429.679169	-59.329155	1408.544800	487.584656	240.434570	1402.127808	386.419128	100.895355	1384.479858	361.821106	123.080612	1647.746826	470.663361	-152.261002	1133.048340	550.162048	301.146057	1132.525513	371.094849	-155.542358	887.242554	410.755463	348.343842	891.601440	408.363525	93.648315	1023.954224	-583.432678	175.183624	852.609009	-560.123840	-25.601419
396.351166	0.946569	926.085571	434.958527	179.228928	922.487122	503.116364	-23.625988	494.751404	554.071899	177.585052	482.955414	539.959595	-14.805404	78.497673	602.740051	156.552094	92.688377	429.687195	-59.296635	1408.534790	487.621826	240.452271	1402.124878	386.458679	100.923485	1384.463135	361.914978	123.184708	1647.648438	470.679901	-152.176071	1133.041382	550.201721	301.158264	1132.532593	370.971375	-155.520355	887.269409	410.781830	348.363495	891.610168	408.393005	93.672081	1023.957947	-581.979065	175.258133	852.339172	-558.803345	-25.495296
396.148865	0.815933	926.161011	434.917664	179.207657	922.492676	503.107330	-23.595951	494.785492	554.107971	177.583664	482.944702	539.944519	-14.816065	78.523422	602.770508	156.605545	92.714027	429.731384	-59.283539	1408.531738	487.657593	240.477692	1402.116211	386.487915	100.945930	1384.475830	361.826752	123.139542	1647.716187	470.756073	-152.199936	1133.062134	550.257263	301.179413	1132.527100	371.212738	-155.468079	887.221069	410.829498	348.376190	891.590820	408.312317	93.630699	1024.000122	-580.573120	175.299408	852.051453	-557.448730	-25.562460
396.410858	0.980026	926.074219	435.032349	179.295593	922.480835	503.160736	-23.590565	494.771301	554.123657	177.593704	482.936920	539.967407	-14.815915	78.514908	602.889160	156.725098	92.767731	429.738647	-59.259472	1408.528809	487.675842	240.496719	1402.094482	386.522461	100.971542	1384.464722	361.734894	122.958740	1647.839600	470.798492	-152.160797	1133.050293	550.295715	301.175903	1132.507324	371.263824	-155.476974	887.215881	410.891602	348.424683	891.575500	408.470734	93.716858	1023.950073	-579.082764	175.301041	851.757141	-556.154724	-25.510355
396.222870	0.874723	926.147644	434.979767	179.222458	922.457153	503.172241	-23.543081	494.774048	554.101929	177.554260	482.916504	539.920471	-14.806549	78.498932	602.745117	156.571793	92.650543	429.795013	-59.249790	1408.522339	487.729858	240.502365	1402.069946	386.563721	100.994789	1384.470215	361.855499	123.176994	1647.705078	470.848297	-152.159561	1133.059448	550.353333	301.200012	1132.462402	371.333801	-155.436844	887.206665	410.950104	348.435760	891.561340	408.406708	93.674583	1023.977295	-577.733276	175.409897	851.481201	-554.885986	-25.533075
396.246704	0.876809	926.144104	435.024841	179.250320	922.457458	503.195251	-23.529011	494.767059	554.090576	177.547852	482.912445	539.963013	-14.817242	78.486038	602.695007	156.531738	92.613220	429.842926	-59.212650	1408.516602	487.791168	240.531693	1402.060913	386.600586	101.004471	1384.475952	361.881866	123.211273	1647.693604	470.908600	-152.128479	1133.045044	550.407104	301.200745	1132.466431	371.414368	-155.423157	887.187134	411.006744	348.444580	891.546753	408.442017	93.687561	1023.975830	-576.322693	175.369141	851.229736	-553.658936	-25.527842
396.300964	0.907668	926.142395	435.061859	179.289139	922.464355	503.203186	-23.530336	494.760498	554.114624	177.549988	482.926239	539.948364	-14.813674	78.465118	602.741028	156.561905	92.632034	429.880463	-59.195763	1408.518188	487.837616	240.561401	1402.067139	386.649902	101.028633	1384.477417	361.784180	123.044258	1647.803223	470.960571	-152.112015	1133.048340	550.457703	301.194122	1132.468140	371.464081	-155.405502	887.196777	411.060852	348.448456	891.548828	408.488983	93.716476	1023.978760	-574.953125	175.382614	851.027405	-552.369141	-25.595110
396.369324	0.940668	926.143250	435.114716	179.308365	922.477173	503.181000	-23.502573	494.761444	554.149902	177.582199	482.925720	539.920044	-14.803538	78.492836	602.929993	156.768097	92.773842	429.939148	-59.178802	1408.538574	487.891388	240.566360	1402.095459	386.706360	101.038254	1384.494263	361.807526	123.060646	1647.815918	470.992920	-152.098145	1133.067749	550.520264	301.236023	1132.479614	371.526550	-155.394989	887.192261	411.122955	348.450165	891.545959	408.533295	93.739052	1023.984558	-573.380127	175.678528	850.908142	-551.107422	-25.533142
396.390930	0.957170	926.161377	435.137787	179.338669	922.506042	503.203613	-23.499371	494.761993	554.176453	177.612534	482.948090	539.939514	-14.816413	78.493919	602.744873	156.591141	92.674484	430.004242	-59.153126	1408.540894	487.936249	240.588684	1402.118286	386.765503	101.059235	1384.506958	361.841003	123.083847	1647.829590	471.033295	-152.110168	1133.087891	550.567688	301.217560	1132.497925	371.588898	-155.352371	887.224182	411.157104	348.457062	891.567993	408.572571	93.752617	1024.009644	-572.187866	175.382492	850.696350	-549.953979	-25.655382
396.432373	1.007096	926.163818	435.149628	179.362686	922.517456	503.210663	-23.511848	494.773682	554.185181	177.620377	482.952148	539.906738	-14.798806	78.498535	602.743408	156.588013	92.658592	430.045044	-59.130512	1408.571655	487.985504	240.590973	1402.115723	386.819946	101.073715	1384.513428	361.986938	123.300385	1647.705811	471.078430	-152.100449	1133.107178	550.627197	301.259613	1132.502930	371.639099	-155.330948	887.240784	411.227325	348.463348	891.556580	408.607971	93.782028	1024.017456	-570.685364	175.761108	850.602173	-548.749207	-25.589920
396.463806	0.979687	926.165833	435.194336	179.376221	922.495972	503.195496	-23.452332	494.743958	554.220703	177.663895	482.948151	539.905334	-14.804244	78.516045	602.987976	156.825165	92.780815	430.099884	-59.118042	1408.563477	488.021729	240.609848	1402.122559	386.877258	101.102829	1384.507080	362.008636	123.312202	1647.696533	471.133087	-152.086685	1133.104614	550.683167	301.236511	1132.494141	371.696106	-155.317459	887.232666	411.273132	348.464111	891.543152	408.657349	93.785446	1024.008179	-569.664856	175.468567	850.402954	-547.629456	-25.731888
396.489105	0.985922	926.159363	435.225922	179.392563	922.486084	503.250092	-23.489410	494.745636	554.186890	177.598892	482.891266	539.964966	-14.780402	78.460930	602.974792	156.810532	92.742455	430.160889	-59.104290	1408.555664	488.109283	240.632706	1402.094116	386.938507	101.137405	1384.490845	362.056091	123.344444	1647.676270	471.191193	-152.053955	1133.084717	550.753845	301.277252	1132.482910	371.748108	-155.290741	887.214966	411.340179	348.473999	891.525574	408.684204	93.799026	1023.999756	-568.225647	175.994263	850.469055	-546.483826	-25.636219
396.517914	1.019407	926.165649	435.245758	179.405518	922.481750	503.241638	-23.435812	494.720032	554.215210	177.602905	482.909210	539.948914	-14.782192	78.446640	602.788574	156.597458	92.611168	430.225983	-59.091415	1408.530151	488.172272	240.661072	1402.086670	387.013153	101.153816	1384.483032	362.099670	123.366089	1647.666138	471.264832	-152.025436	1133.054321	550.809387	301.264160	1132.462769	371.773438	-155.262039	887.210449	411.388031	348.477173	891.535889	408.722229	93.825310	1024.001587	-567.346130	175.439209	850.233521	-545.498657	-25.798870
396.561188	1.023152	926.165466	435.283264	179.409149	922.475769	503.249878	-23.436850	494.708099	554.188232	177.576340	482.913422	539.926392	-14.769373	78.433640	602.955505	156.776917	92.732887	430.275574	-59.060726	1408.532349	488.244995	240.665436	1402.074585	387.068573	101.156868	1384.511108	362.144745	123.380585	1647.660767	471.322845	-152.003098	1133.044922	550.862915	301.310486	1132.481201	371.817108	-155.229828	887.211304	411.427612	348.456848	891.522827	408.763275	93.831871	1023.998474	-565.966858	175.914505	850.289612	-544.321289	-25.752989
396.610626	1.051119	926.176697	435.320831	179.415787	922.515991	503.265259	-23.440472	494.728302	554.237000	177.654190	482.924774	539.913818	-14.775959	78.425499	602.975281	156.809769	92.772896	430.355377	-59.050953	1408.542969	488.287964	240.673248	1402.074097	387.138031	101.155853	1384.526733	362.172455	123.327095	1647.669067	471.374084	-152.003067	1133.068359	550.922974	301.312347	1132.471558	371.869934	-155.237045	887.212830	411.465576	348.448456	891.529541	408.814026	93.831375	1024.025391	-564.842590	176.061966	850.297424	-543.347900	-25.660864
396.654022	1.064237	926.199036	435.358917	179.438522	922.515930	503.303375	-23.435768	494.739563	554.275024	177.653320	482.920471	539.944153	-14.802372	78.493187	602.968384	156.805725	92.771706	430.428497	-59.046192	1408.566162	488.336426	240.687302	1402.087524	387.195648	101.155106	1384.549805	362.219147	123.332016	1647.682739	471.426788	-151.952332	1133.085938	550.992798	301.335876	1132.484253	371.899017	-155.199387	887.240784	411.609711	348.365967	891.492798	408.866211	93.858910	1024.036987	-564.068604	175.447144	850.162720	-542.448669	-25.792343
396.695374	1.062115	926.219849	435.392883	179.437469	922.525452	503.326111	-23.445950	494.754974	554.301025	177.650070	482.915009	539.936218	-14.799215	78.499634	602.982910	156.801147	92.740677	430.502319	-59.019650	1408.550293	488.402679	240.711166	1402.086182	387.271393	101.181465	1384.550415	362.262482	123.353096	1647.684326	471.473511	-151.928558	1133.079712	551.040344	301.331726	1132.464966	371.940735	-155.206238	887.242981	411.578430	348.436432	891.509033	408.913605	93.861221	1024.052734	-562.698975	176.108292	850.255188	-541.301819	-25.697136
396.722839	1.063411	926.214233	435.440399	179.438278	922.507019	503.374695	-23.432936	494.749481	554.307922	177.669586	482.905487	539.929626	-14.788342	78.494949	602.999512	156.823135	92.735519	430.553741	-59.021545	1408.562134	488.439392	240.718582	1402.062378	387.329224	101.198624	1384.550659	362.324951	123.379784	1647.673340	471.524750	-151.880615	1133.070313	551.094177	301.353333	1132.431030	371.968781	-155.167343	887.234314	411.624084	348.428558	891.487915	408.952301	93.869987	1024.040527	-561.977600	175.633972	850.137756	-540.477600	-25.776192
396.801056	1.099379	926.198242	435.486359	179.459473	922.501953	503.418030	-23.420877	494.738800	554.274048	177.610474	482.872406	539.959961	-14.778105	78.455246	602.957581	156.774902	92.699333	430.640381	-59.002598	1408.541138	488.507385	240.751434	1402.036377	387.391876	101.243462	1384.543335	362.368164	123.399078	1647.661255	471.571716	-151.843414	1133.025513	551.147400	301.365570	1132.420288	371.899597	-155.121384	887.256958	411.661346	348.415558	891.471497	409.006622	93.893150	1024.029663	-560.979675	175.509720	850.079163	-539.537659	-25.837608
396.836365	1.125331	926.194214	435.490112	179.486237	922.488037	503.461121	-23.410227	494.704590	554.335144	177.638214	482.869476	539.959045	-14.781645	78.418114	602.992554	156.801178	92.697083	430.700256	-59.009079	1408.527344	488.572021	240.756210	1402.025757	387.452271	101.243134	1384.541260	362.435638	123.398956	1647.650391	471.637726	-151.828171	1132.998535	551.218018	301.354858	1132.399048	371.921326	-155.100372	887.244446	411.730835	348.407654	891.457275	409.043701	93.919991	1024.021851	-559.760925	176.142181	850.170227	-538.593445	-25.692844
396.869263	1.101323	926.187927	435.536682	179.479813	922.492310	503.479950	-23.392841	494.692749	554.334839	177.630554	482.890137	539.957886	-14.784424	78.408783	602.792725	156.588730	92.574150	430.773315	-58.982296	1408.522827	488.623260	240.770813	1402.013794	387.510223	101.241112	1384.541504	362.493347	123.430244	1647.658203	471.712555	-151.822311	1132.992798	551.249695	301.352386	1132.405884	372.060822	-155.106720	887.217163	411.792145	348.395142	891.448242	409.090271	93.897575	1024.021606	-558.882751	176.116699	850.106262	-537.768433	-25.736567
396.916748	1.109718	926.210205	435.550262	179.511551	922.510254	503.523743	-23.415911	494.704590	554.315308	177.599655	482.868042	539.969116	-14.795885	78.425064	602.975708	156.775711	92.679367	430.847687	-58.998837	1408.537598	488.696869	240.775085	1402.035034	387.593597	101.247826	1384.558960	362.549103	123.435738	1647.656494	471.743469	-151.782883	1132.962280	551.302917	301.343597	1132.391602	371.912201	-155.122055	887.266418	411.842163	348.390656	891.449280	409.143066	93.913445	1024.043457	-558.269653	175.405655	849.915833	-536.907959	-25.940603
396.958801	1.151215	926.215576	435.586823	179.558334	922.541992	503.490509	-23.380915	494.713806	554.393555	177.677444	482.905151	539.948364	-14.809187	78.432983	603.019104	156.807648	92.706161	430.922607	-58.974739	1408.522217	488.754211	240.789307	1402.038330	387.650848	101.251999	1384.583008	362.614166	123.454491	1647.676880	471.778473	-151.772217	1132.957031	551.332764	301.328430	1132.394653	371.774200	-155.048248	887.324036	411.900696	348.364929	891.445129	409.180359	93.943001	1024.062378	-557.445129	175.515396	849.874146	-536.250366	-25.874672
397.199524	1.230822	926.182068	435.726135	179.587311	922.530334	503.566284	-23.428617	494.717316	554.430115	177.665802	482.886658	539.990845	-14.816865	78.465874	603.004639	156.807693	92.701347	431.007843	-58.971836	1408.541016	488.845642	240.801483	1402.039673	387.739166	101.261848	1384.585815	362.673584	123.474541	1647.672119	471.827362	-151.737274	1132.971069	551.386353	301.362579	1132.382568	371.826782	-155.059433	887.311523	411.947632	348.367889	891.428406	409.325989	93.991592	1024.036865	-556.606995	175.531631	849.804688	-535.441406	-25.902725
397.277161	1.252848	926.192932	435.779327	179.605286	922.548889	503.586639	-23.441639	494.714081	554.463989	177.675720	482.873230	540.007507	-14.815413	78.474426	603.039734	156.837296	92.681061	431.083160	-58.954353	1408.540405	488.909912	240.829514	1402.034912	387.812378	101.258469	1384.576660	362.748901	123.488091	1647.680786	471.912140	-151.761475	1132.985107	551.432556	301.336151	1132.403442	372.052155	-155.054962	887.266663	411.991974	348.358826	891.412048	409.385651	94.007622	1024.051270	-555.785339	175.415039	849.689453	-534.690125	-25.943377
397.291229	1.235235	926.189392	435.817749	179.578781	922.530701	503.599121	-23.424488	494.698425	554.464233	177.661331	482.860657	539.988037	-14.808557	78.462624	603.033630	156.836960	92.660194	431.169403	-58.951584	1408.550903	488.987762	240.828140	1402.037476	387.868927	101.278069	1384.584717	362.811920	123.503479	1647.675049	471.928467	-151.717331	1132.952271	551.497681	301.341370	1132.390869	371.897552	-154.988968	887.311340	412.050049	348.355988	891.425598	409.412262	93.994827	1024.040039	-555.038818	175.458496	849.630981	-534.031189	-25.931568
397.350922	1.252824	926.194458	435.842926	179.608475	922.539917	503.638000	-23.438868	494.712921	554.466858	177.657257	482.870514	540.003845	-14.795860	78.461098	603.051941	156.848999	92.694168	431.224762	-58.960106	1408.549805	489.053131	240.839752	1402.042236	387.925781	101.270317	1384.608765	362.890686	123.511955	1647.688110	471.986664	-151.707733	1132.958496	551.530090	301.330200	1132.383057	371.954651	-154.988739	887.326294	412.084930	348.345337	891.431335	409.475250	94.010109	1024.049072	-554.098328	175.979080	849.635193	-533.345093	-25.849686
397.221649	1.175408	926.252625	435.814819	179.555023	922.546814	503.628143	-23.401510	494.712341	554.434998	177.631058	482.858643	539.972046	-14.812534	78.423096	603.001892	156.815872	92.667381	431.280670	-58.956291	1408.554810	489.099823	240.846893	1402.058716	387.990143	101.270996	1384.613281	362.971954	123.515633	1647.703857	472.064056	-151.701157	1132.970337	551.595276	301.354767	1132.398560	372.138062	-154.978378	887.275513	412.131653	348.344391	891.440979	409.441589	93.967194	1024.083984	-553.721863	175.366608	849.379395	-532.824829	-26.038034
397.270111	1.167771	926.272034	435.856293	179.542999	922.560486	503.659546	-23.398815	494.709412	554.490723	177.697067	482.872162	539.977234	-14.801387	78.418793	603.025024	156.830734	92.664383	431.360382	-58.955002	1408.562988	489.184906	240.858490	1402.054932	388.058655	101.273315	1384.635376	363.064270	123.595497	1647.713745	472.123352	-151.695953	1132.977051	551.642517	301.359589	1132.392944	372.191010	-154.963165	887.296326	412.172699	348.323944	891.437134	409.505066	93.956436	1024.101807	-552.230835	176.576004	849.583252	-532.029419	-25.663509
397.336945	1.211543	926.262634	435.899567	179.593277	922.589722	503.680176	-23.389008	494.701019	554.493530	177.630859	482.857910	539.993774	-14.822970	78.430847	603.042847	156.843109	92.670403	431.454102	-58.945812	1408.583252	489.282196	240.869339	1402.064209	388.143616	101.288918	1384.644775	363.143219	123.598892	1647.718140	472.148315	-151.627975	1132.957031	551.702759	301.348480	1132.374023	372.066742	-154.919037	887.320190	412.205841	348.321899	891.454895	409.562195	93.980370	1024.112793	-551.531372	176.754364	849.537720	-531.472168	-25.630312
397.391693	1.184700	926.260681	435.972107	179.581924	922.584167	503.745270	-23.428434	494.731659	554.557922	177.673248	482.871674	539.991638	-14.792103	78.426971	602.846558	156.640228	92.539688	431.520905	-58.938393	1408.583740	489.338440	240.878754	1402.034668	388.195435	101.295815	1384.658691	363.226501	123.611786	1647.714233	472.223755	-151.629898	1132.966309	551.773682	301.372833	1132.370728	372.114258	-154.894989	887.326599	412.245422	348.303711	891.441040	409.616486	93.965637	1024.108154	-551.290222	175.948792	849.310425	-530.689880	-26.102118
397.428741	1.179502	926.277588	436.025177	179.579193	922.581909	503.789764	-23.429817	494.735291	554.576782	177.662949	482.863068	540.029602	-14.798120	78.441536	602.874817	156.624680	92.542007	431.611298	-58.931862	1408.575684	489.439148	240.874115	1402.027222	388.276001	101.296074	1384.650391	363.306763	123.622101	1647.714478	472.272675	-151.627090	1132.977905	551.838745	301.360474	1132.361694	372.153992	-154.849030	887.328430	412.275452	348.303253	891.433777	409.667175	93.971779	1024.115479	-550.800903	175.836990	849.239746	-530.207092	-26.218998
397.484375	1.218807	926.271362	436.045624	179.611969	922.574402	503.827728	-23.425510	494.746277	554.592163	177.664520	482.825043	540.025146	-14.796460	78.438606	603.096863	156.852081	92.634293	431.695831	-58.931019	1408.581055	489.505737	240.865128	1402.003906	388.348358	101.320816	1384.653442	363.373688	123.624405	1647.727051	472.339935	-151.631943	1132.999390	551.892883	301.382263	1132.322144	372.217438	-154.833176	887.344604	412.303467	348.302734	891.427429	409.718475	94.004448	1024.109741	-550.309875	175.710373	849.156860	-529.772400	-26.289549
397.533844	1.211654	926.273438	436.100403	179.586060	922.571838	503.837830	-23.402079	494.722870	554.658447	177.685059	482.815125	540.025146	-14.788288	78.407204	602.913025	156.670547	92.487923	431.792023	-58.947895	1408.571167	489.603760	240.873550	1401.987549	388.422760	101.323708	1384.664795	363.474609	123.627708	1647.726807	472.399872	-151.628479	1132.989502	551.963745	301.385132	1132.300415	372.240662	-154.832672	887.344482	412.347931	348.313080	891.429565	409.777496	93.989578	1024.109863	-549.921631	175.652206	849.127075	-529.455994	-26.332697
397.554565	1.193263	926.281433	436.135101	179.591873	922.564819	503.839783	-23.396349	494.736023	554.641235	177.657974	482.816711	540.015564	-14.807739	78.400063	603.078735	156.824127	92.570305	431.859131	-58.928402	1408.574097	489.674011	240.876907	1401.980591	388.509888	101.320595	1384.671021	363.540436	123.629333	1647.718872	472.468597	-151.648422	1132.969849	552.009094	301.360657	1132.283569	372.442627	-154.850052	887.317017	412.379059	348.301605	891.427979	409.821381	93.988297	1024.111328	-549.724243	175.727814	849.122925	-529.576233	-26.137798
397.577911	1.198978	926.276306	436.153900	179.587372	922.577026	503.856384	-23.393763	494.691742	554.644226	177.636368	482.811859	540.028687	-14.815135	78.385628	603.072571	156.831833	92.590363	431.945221	-58.926159	1408.562866	489.751678	240.894241	1401.970581	388.592987	101.323288	1384.674805	363.638397	123.631805	1647.710693	472.543976	-151.657333	1132.956299	552.077271	301.346588	1132.264893	372.475311	-154.826141	887.295715	412.419342	348.308380	891.412048	409.855927	93.976357	1024.116211	-549.532288	175.389206	849.089294	-529.061768	-26.448694
397.619446	1.203387	926.276611	436.210938	179.586456	922.583801	503.913452	-23.409668	494.718384	554.687500	177.629318	482.819397	540.052429	-14.825268	78.404434	603.038147	156.804291	92.595169	432.017395	-58.914925	1408.550415	489.848083	240.903473	1401.967407	388.677307	101.310501	1384.684692	363.737610	123.647026	1647.706177	472.587311	-151.624786	1132.927124	552.142944	301.352356	1132.251709	372.527222	-154.838531	887.272339	412.463226	348.315521	891.413696	409.904419	93.975388	1024.119873	-549.532227	175.028976	849.053101	-528.957642	-26.557598
397.668976	1.193651	926.284546	436.256104	179.606857	922.591919	503.944183	-23.427015	494.712524	554.672363	177.576447	482.821228	540.056702	-14.828909	78.403839	603.062256	156.828644	92.598579	432.108215	-58.905376	1408.538818	489.928986	240.903717	1401.962769	388.774414	101.307762	1384.674438	363.824768	123.650772	1647.707031	472.654053	-151.656265	1132.941772	552.201599	301.335876	1132.243286	372.567261	-154.817032	887.277039	412.502106	348.298584	891.419617	409.958344	93.978409	1024.128418	-549.340210	175.040680	849.097961	-529.020508	-26.464203
397.714783	1.206277	926.299683	436.284912	179.619919	922.601624	503.991974	-23.434967	494.721954	554.814880	177.713882	482.838959	540.074707	-14.811158	78.410149	603.158142	156.906082	92.624039	432.175690	-58.908764	1408.522583	489.996765	240.914139	1401.964600	388.860168	101.311813	1384.659302	363.909302	123.653015	1647.710693	472.717346	-151.629227	1132.938354	552.249023	301.316864	1132.229370	372.620819	-154.801575	887.281677	412.531433	348.321167	891.405884	410.005096	93.991592	1024.141479	-548.770081	175.499496	849.274963	-528.758057	-26.394220
397.931458	1.323827	926.234192	436.399902	179.655655	922.579651	503.996948	-23.440044	494.691711	554.810974	177.692001	482.827301	540.045227	-14.804058	78.408203	602.936829	156.667007	92.474709	432.261719	-58.914841	1408.534058	490.082855	240.913452	1401.939697	388.947662	101.342155	1384.681641	363.982727	123.605415	1647.715698	472.770874	-151.636230	1132.931641	552.295593	301.328827	1132.187744	372.671326	-154.774689	887.284302	412.556824	348.314728	891.386292	410.137939	94.048615	1024.096191	-548.586060	175.406372	849.349670	-528.649353	-26.467825
397.976288	1.322750	926.234436	436.450073	179.667770	922.585815	504.034210	-23.446301	494.724396	554.857239	177.706451	482.802246	540.060242	-14.829514	78.409309	603.111877	156.848267	92.552368	432.326599	-58.913429	1408.531372	490.166626	240.900772	1401.926270	389.038666	101.343903	1384.676636	364.094971	123.676643	1647.721069	472.834320	-151.628662	1132.928589	552.355286	301.329529	1132.183228	372.723297	-154.766434	887.271606	412.592316	348.310944	891.379211	410.196350	94.048470	1024.100342	-548.483826	175.260300	849.418579	-528.582642	-26.566904
397.996185	1.337880	926.236267	436.468842	179.628281	922.575867	504.036682	-23.409777	494.689026	554.815613	177.599060	482.785248	540.065796	-14.823977	78.388535	603.091370	156.825089	92.534195	432.406036	-58.907585	1408.528076	490.251953	240.913269	1401.916382	389.131195	101.341194	1384.682739	364.183746	123.691124	1647.711548	472.893311	-151.625687	1132.888794	552.413574	301.317566	1132.152100	372.739349	-154.736237	887.275696	412.618927	348.308563	891.379211	410.236237	94.039490	1024.097656	-548.414307	175.165451	849.515320	-528.540588	-26.626726
398.052307	1.347794	926.237976	436.513184	179.635025	922.583801	504.056122	-23.407337	494.666931	554.825317	177.613007	482.791107	540.031494	-14.817641	78.373589	603.091553	156.833069	92.524490	432.483002	-58.880009	1408.519897	490.332825	240.914444	1401.916016	389.214935	101.329483	1384.706177	364.277344	123.695999	1647.720459	472.955109	-151.618744	1132.873779	552.664124	301.735382	1132.306152	372.803314	-154.736282	887.283630	412.650208	348.290100	891.365295	410.296570	94.041794	1024.103394	-548.388855	175.036133	849.634399	-528.550049	-26.697441
398.087219	1.323732	926.258789	436.547607	179.611816	922.589539	504.064178	-23.421566	494.677704	554.874268	177.657272	482.786713	540.035095	-14.798602	78.369057	603.142395	156.872208	92.550323	432.554596	-58.890263	1408.547241	490.421600	240.905182	1401.942627	389.311493	101.316559	1384.715942	364.374695	123.708115	1647.735107	473.015198	-151.595108	1132.883545	552.532776	301.281036	1132.159302	372.836609	-154.747803	887.277161	412.693451	348.297516	891.398315	410.343445	94.023918	1024.117310	-548.354431	174.907272	849.764954	-528.373474	-26.894053
398.143585	1.346897	926.258057	436.609894	179.655289	922.612610	504.116638	-23.441666	494.680756	554.907532	177.656052	482.827301	540.053406	-14.827033	78.401085	603.141541	156.870880	92.571045	432.655426	-58.903824	1408.535645	490.483856	240.902420	1401.939453	389.388062	101.310165	1384.728271	364.471771	123.726677	1647.757202	473.064819	-151.605652	1132.898438	552.595825	301.288635	1132.166138	372.909088	-154.740311	887.306519	412.728973	348.264954	891.414368	410.398682	94.044670	1024.128662	-548.347656	174.907257	849.913574	-528.408447	-26.921904
398.234619	1.358082	926.257446	436.695068	179.669907	922.624817	504.134796	-23.445259	494.700531	554.960022	177.720459	482.818542	540.057495	-14.833504	78.395096	603.175293	156.903580	92.580719	432.762756	-58.906830	1408.564453	490.584717	240.899551	1401.949341	389.417114	101.277412	1384.728760	364.573578	123.725006	1647.773193	473.147491	-151.610519	1132.922363	552.657593	301.288483	1132.152222	372.980469	-154.730148	887.307739	412.758484	348.249298	891.408569	410.473389	94.052956	1024.133667	-548.436707	174.877670	850.070923	-528.566467	-26.953466
398.254181	1.389013	926.278381	436.704132	179.679596	922.630127	504.151398	-23.437164	494.708344	555.009399	177.730865	482.817017	540.068298	-14.816446	78.401863	603.188965	156.918182	92.567268	432.839966	-58.907757	1408.581787	490.670502	240.887390	1401.936401	389.497467	101.277832	1384.753784	364.667084	123.746841	1647.788696	473.204224	-151.607574	1132.934204	552.725952	301.299866	1132.162476	373.020721	-154.705322	887.332031	412.815826	348.247345	891.407715	410.504181	94.078491	1024.147705	-548.595581	174.835876	850.185913	-528.842224	-26.951052
398.288361	1.379023	926.294006	436.749084	179.661697	922.615784	504.185425	-23.456266	494.690399	554.991211	177.667679	482.790375	540.077576	-14.817465	78.394585	603.167419	156.901855	92.531364	432.923035	-58.912106	1408.580322	490.744751	240.890396	1401.925293	389.617737	101.329948	1384.762085	364.775452	123.758270	1647.785522	473.280121	-151.604813	1132.929688	552.791321	301.316681	1132.160767	373.065338	-154.709229	887.322815	412.852264	348.248444	891.426514	410.553619	94.079765	1024.148560	-548.776123	174.732758	850.292236	-529.023438	-27.009562
398.296661	1.342271	926.302551	436.779236	179.625000	922.607605	504.212738	-23.448341	494.685822	555.041321	177.705917	482.792664	540.044128	-14.818542	78.366669	603.207214	156.910217	92.523666	433.019043	-58.913887	1408.586060	490.862213	240.894028	1401.935303	389.695160	101.327057	1384.771484	364.878296	123.764236	1647.801025	473.357697	-151.584702	1132.922119	552.862915	301.303894	1132.144043	373.101624	-154.695786	887.339478	412.894470	348.231232	891.423462	410.592804	94.048943	1024.149902	-549.305969	174.084869	850.274231	-529.320618	-27.251081
398.337708	1.359199	926.316101	436.807892	179.626236	922.628723	504.217255	-23.452215	494.675720	555.015808	177.657425	482.802460	540.059387	-14.834977	78.370789	603.202820	156.901489	92.533684	433.121735	-58.924156	1408.591919	490.951752	240.876221	1401.953857	389.762848	101.327156	1384.790649	364.979553	123.768791	1647.818359	473.422119	-151.627029	1132.908936	552.935059	301.289368	1132.144043	373.161072	-154.711182	887.368774	412.946594	348.207672	891.452454	410.643005	94.050346	1024.168579	-549.562561	173.941956	850.386414	-529.578125	-27.316488
398.382904	1.353945	926.329468	436.858246	179.616333	922.632996	504.245270	-23.446726	494.677582	555.083679	177.694962	482.808655	540.041199	-14.823004	78.356949	603.221680	156.916855	92.534088	433.194183	-58.912849	1408.590820	491.043579	240.867554	1401.947388	389.845825	101.313896	1384.817017	365.083221	123.784309	1647.832886	473.484100	-151.613846	1132.906738	552.997009	301.279297	1132.162354	373.195923	-154.724747	887.391479	412.997650	348.219604	891.465942	410.700409	94.046074	1024.177856	-549.823669	173.915222	850.526001	-529.847351	-27.368925
398.450195	1.344149	926.339172	436.912445	179.639267	922.660828	504.266205	-23.451267	494.694031	555.088623	177.680771	482.821930	540.093018	-14.852460	78.406403	603.171936	156.886383	92.509750	433.271393	-58.906017	1408.598755	491.118713	240.871246	1401.948120	389.917542	101.320564	1384.823486	365.178040	123.785851	1647.842651	473.557831	-151.597443	1132.914185	553.073669	301.277985	1132.163208	373.251068	-154.716110	887.400940	413.038300	348.195831	891.470459	410.748871	94.043999	1024.196167	-549.793945	174.379517	850.778687	-530.040527	-27.298529
398.511688	1.370219	926.331482	436.970062	179.615112	922.645691	504.287659	-23.457834	494.702454	555.132141	177.678070	482.773254	540.164795	-14.883449	78.491653	603.198425	156.905472	92.528610	433.354889	-58.891434	1408.594116	491.221039	240.867874	1401.942505	390.003601	101.331749	1384.826660	365.277161	123.799736	1647.851074	473.624664	-151.593597	1132.923828	553.133118	301.287048	1132.131836	373.296661	-154.738617	887.393860	413.074615	348.180206	891.478333	410.807129	94.050217	1024.184448	-550.405334	173.811157	850.786072	-530.453491	-27.460707
398.556580	1.378581	926.322632	437.020721	179.621597	922.640564	504.327789	-23.456808	494.712677	555.211975	177.756699	482.799744	540.223328	-14.911288	78.551949	603.255005	156.970932	92.513916	433.435760	-58.883835	1408.562988	491.299469	240.877808	1401.934814	390.052643	101.341415	1384.828369	365.380096	123.807945	1647.855713	473.681122	-151.587692	1132.907349	553.195435	301.300690	1132.125000	373.336365	-154.740326	887.384216	413.128113	348.175873	891.458557	410.850128	94.056877	1024.177124	-550.750305	173.735413	850.898682	-530.747131	-27.542145
398.593353	1.336809	926.332092	437.055054	179.607193	922.627930	504.353943	-23.470089	494.696869	555.209717	177.696136	482.775757	540.347839	-14.952504	78.626480	603.223389	156.934372	92.481361	433.516327	-58.904545	1408.577637	491.382629	240.865799	1401.927490	390.158417	101.353027	1384.842163	365.483551	123.812828	1647.853394	473.781555	-151.614334	1132.910034	553.267639	301.304565	1132.115967	373.536377	-154.711349	887.334290	413.160492	348.171387	891.447205	410.904633	94.036423	1024.176636	-551.168579	173.609940	850.997681	-531.134766	-27.610502
398.616180	1.334627	926.329529	437.100311	179.607605	922.620361	504.372711	-23.447027	494.681396	555.229675	177.686401	482.794952	540.439880	-14.952715	78.692322	603.240112	156.918991	92.489372	433.619446	-58.900326	1408.546753	491.485413	240.879547	1401.934692	390.193878	101.300758	1384.854004	365.577789	123.741364	1647.855713	473.834229	-151.631668	1132.886841	553.332825	301.289093	1132.093384	373.597290	-154.735779	887.316711	413.224609	348.175323	891.463562	410.950439	94.036636	1024.172363	-551.617065	173.531174	851.086487	-531.535706	-27.675131
398.648956	1.330761	926.329285	437.120789	179.603256	922.616333	504.368408	-23.424231	494.670746	555.207397	177.626602	482.785706	540.200073	-14.677395	78.405533	603.237061	156.911133	92.498192	433.677673	-58.900684	1408.529053	491.578125	240.887115	1401.924927	390.280884	101.312210	1384.857056	365.666260	123.753151	1647.862549	473.885620	-151.617386	1132.860840	553.400940	301.298889	1132.078857	373.633820	-154.739899	887.311035	413.260193	348.160858	891.451294	411.002991	94.028618	1024.172119	-552.085815	173.406189	851.193054	-531.961914	-27.711040
398.691345	1.334671	926.340881	437.156494	179.607986	922.624390	504.404724	-23.430037	494.680664	555.301880	177.695541	482.797119	540.197754	-14.682297	78.418671	603.227478	156.894714	92.465492	433.745575	-58.884754	1408.533936	491.646759	240.884079	1401.917725	390.392548	101.329269	1384.859009	365.782379	123.817253	1647.858154	473.919342	-151.611191	1132.863525	553.457642	301.293427	1132.065186	373.665497	-154.757950	887.321838	413.315796	348.155396	891.455750	411.046051	94.033798	1024.182129	-552.597656	173.351196	851.270264	-532.447937	-27.793871
398.738770	1.332522	926.343811	437.218933	179.620026	922.626709	504.438080	-23.446135	494.709595	555.340088	177.678207	482.787872	540.479980	-14.931563	78.718498	603.253418	156.920395	92.464844	433.820831	-58.883549	1408.540771	491.729858	240.897339	1401.897095	390.498352	101.337318	1384.859009	365.869629	123.813225	1647.861206	473.986847	-151.637756	1132.900757	553.510620	301.280975	1132.039185	373.736053	-154.756760	887.334351	413.374207	348.152557	891.430603	411.100525	94.039459	1024.184814	-553.054077	173.276505	851.367676	-532.868042	-27.845617
398.642334	1.230355	926.409058	437.219482	179.564774	922.626587	504.487457	-23.448952	494.725098	555.380066	177.739563	482.794250	540.228210	-14.693464	78.463257	603.275146	156.947723	92.455963	433.916473	-58.894756	1408.536743	491.811218	240.886414	1401.886719	390.601746	101.376343	1384.859497	365.960449	123.817528	1647.859009	474.032043	-151.655502	1132.917480	553.596252	301.292389	1132.026733	373.791687	-154.772949	887.321106	413.417511	348.154724	891.414612	411.078644	93.994453	1024.217896	-553.575256	173.194702	851.424744	-533.363953	-27.918709
398.701569	1.246937	926.389648	437.282410	179.590027	922.624451	504.521881	-23.436466	494.698425	555.369873	177.727905	482.774719	540.231323	-14.690758	78.445137	603.268738	156.935974	92.418655	433.999664	-58.889660	1408.527222	491.890320	240.913788	1401.849731	390.699341	101.384148	1384.874756	366.064484	123.825508	1647.854980	474.099274	-151.656479	1132.912720	553.669067	301.301941	1131.996216	373.839417	-154.771423	887.323730	413.457733	348.133759	891.396606	411.135864	94.006523	1024.207153	-554.163269	173.108948	851.473450	-533.910095	-27.936567
398.730774	1.217212	926.414307	437.308563	179.573151	922.627502	504.550873	-23.427467	494.699005	555.386292	177.668213	482.758575	540.244324	-14.690198	78.441757	603.285095	156.941208	92.442139	434.084808	-58.878490	1408.549805	491.960358	240.913040	1401.853760	390.775635	101.387909	1384.871948	366.161499	123.829956	1647.857422	474.159943	-151.651520	1132.907715	553.730286	301.276123	1131.981689	373.895294	-154.778931	887.347107	413.537689	348.133972	891.395691	411.193176	93.988579	1024.222900	-554.818909	173.079346	851.543762	-534.509399	-27.948257
398.775757	1.236236	926.415466	437.350739	179.566177	922.631287	504.559875	-23.414848	494.704803	555.377258	177.642593	482.760132	540.243347	-14.695941	78.440552	603.271912	156.917572	92.456238	434.171326	-58.883282	1408.581055	492.039337	240.922638	1401.844360	390.855774	101.402542	1384.890747	366.245148	123.837097	1647.867676	474.201843	-151.642838	1132.913086	553.793091	301.292908	1131.974487	373.935974	-154.805084	887.353271	413.598267	348.132996	891.385864	411.239807	93.992867	1024.225586	-555.473328	172.959534	851.577209	-535.135498	-28.011763
398.996643	1.312798	926.387451	437.450897	179.606674	922.640808	504.585724	-23.452374	494.689667	555.443115	177.705246	482.767090	540.214966	-14.697691	78.436859	603.312561	156.966095	92.451202	434.243561	-58.874577	1408.590088	492.126221	240.907730	1401.859985	390.934174	101.383362	1384.916870	366.337341	123.840790	1647.880859	474.276703	-151.648132	1132.945923	553.868225	301.306915	1131.975098	373.987793	-154.806244	887.361816	413.646362	348.104034	891.389648	411.388214	94.029129	1024.216309	-556.130371	172.819565	851.604309	-535.725464	-28.131392
399.046539	1.295470	926.397583	437.496704	179.606689	922.666260	504.595917	-23.473177	494.688477	555.479492	177.720703	482.778625	540.223755	-14.706114	78.433128	603.251892	156.920273	92.436005	434.324036	-58.871445	1408.613892	492.199799	240.911560	1401.863037	391.010376	101.387077	1384.924561	366.420380	123.846809	1647.900879	474.325287	-151.650955	1132.961426	553.961243	301.309967	1131.983887	374.019226	-154.814240	887.407410	413.795410	348.029266	891.377380	411.439972	94.010582	1024.234741	-556.859558	172.630798	851.582397	-536.348206	-28.251003
398.987122	1.197789	926.428650	437.530487	179.593704	922.655273	504.631653	-23.508224	494.703094	555.523315	177.776093	482.795654	540.230469	-14.703153	78.430206	603.265686	156.942856	92.450638	434.384247	-58.865192	1408.619141	492.256409	240.939957	1401.852539	391.058655	101.384415	1384.914185	366.508148	123.860077	1647.902588	474.367950	-151.619980	1132.963745	554.023560	301.311157	1131.967651	373.906219	-154.818405	887.448547	413.843445	348.033142	891.367981	411.441010	93.977646	1024.244995	-557.603088	172.558029	851.555115	-537.044922	-28.331598
399.194519	1.295609	926.380493	437.636414	179.644180	922.658752	504.657471	-23.502897	494.710571	555.558838	177.805313	482.773834	540.240479	-14.698482	78.420746	603.308899	156.953400	92.436264	434.464539	-58.867386	1408.633911	492.333923	240.933334	1401.834229	391.143158	101.393303	1384.906616	366.591034	123.881088	1647.905029	474.441986	-151.606598	1132.972412	554.113831	301.309601	1131.939819	373.949036	-154.793869	887.477234	413.917297	348.031586	891.359253	411.576172	94.024651	1024.222168	-558.346497	172.500168	851.567627	-537.767029	-28.409412
399.083069	1.196705	926.436462	437.630920	179.582779	922.641357	504.683533	-23.465103	494.716003	555.582947	177.750275	482.760529	540.246399	-14.691545	78.421463	603.378479	156.996399	92.417572	434.538055	-58.853233	1408.631958	492.428955	240.921753	1401.801880	391.189728	101.398468	1384.909302	366.689209	123.897575	1647.895020	474.524017	-151.600067	1132.953857	554.194397	301.297363	1131.919189	373.998627	-154.784241	887.474731	413.992371	348.024811	891.334290	411.550049	93.981812	1024.242310	-559.187012	172.523682	851.571350	-538.498535	-28.505682
399.277405	1.279482	926.411987	437.712341	179.629303	922.653015	504.746063	-23.486431	494.690643	555.534729	177.659927	482.716339	540.270752	-14.692866	78.388245	603.346191	156.955673	92.380821	434.619415	-58.854904	1408.639526	492.514038	240.918213	1401.780884	391.259583	101.402908	1384.910278	366.792114	123.922821	1647.891235	474.618317	-151.589951	1132.960205	554.465942	301.698486	1132.056885	374.042755	-154.754684	887.484985	414.075897	348.038391	891.301941	411.681305	94.024124	1024.236206	-560.008362	172.468719	851.558472	-539.280273	-28.608328
399.183380	1.189286	926.465271	437.718262	179.566467	922.654358	504.749084	-23.460361	494.699005	555.565430	177.694244	482.718750	540.222595	-14.688762	78.397972	603.369568	156.970734	92.377182	434.694641	-58.873852	1408.649780	492.593506	240.922211	1401.784180	391.334106	101.400604	1384.937256	366.866974	123.945190	1647.898315	474.709595	-151.639175	1132.976318	554.541931	301.685242	1132.070801	374.278473	-154.737503	887.454590	414.153687	348.020630	891.299011	411.667877	93.973328	1024.264648	-560.851868	172.361801	851.556335	-540.068604	-28.692348
399.239441	1.151857	926.485291	437.770599	179.529495	922.678284	504.805206	-23.500484	494.728455	555.561340	177.641113	482.727661	540.239136	-14.705123	78.395905	603.280090	156.919312	92.386681	434.758667	-58.876167	1408.663452	492.660126	240.914337	1401.802612	391.393097	101.398697	1384.949829	366.935730	123.958755	1647.907104	474.762451	-151.648499	1133.011475	554.408264	301.256531	1131.927856	374.317566	-154.722000	887.470520	414.237030	347.984863	891.336365	411.728149	93.932495	1024.287231	-561.719666	172.218353	851.520264	-540.828491	-28.802683
399.440918	1.233889	926.441528	437.889343	179.587051	922.683899	504.852966	-23.524620	494.688049	555.638611	177.711929	482.728638	540.261108	-14.688838	78.420311	603.304688	156.932953	92.370636	434.817841	-58.866650	1408.684204	492.718231	240.932449	1401.811768	391.447174	101.378525	1384.955200	367.018158	123.971107	1647.914917	474.793060	-151.648575	1133.014404	554.479431	301.233551	1131.921021	374.352722	-154.720474	887.476563	414.303589	347.963470	891.338562	411.852203	93.979782	1024.266479	-562.572021	172.110031	851.525940	-541.508606	-28.941574
399.351166	1.123458	926.500488	437.892059	179.501724	922.672302	504.886475	-23.524303	494.718872	555.673950	177.747345	482.730713	540.247986	-14.687868	78.414345	603.322876	156.969040	92.364471	434.888763	-58.873371	1408.689331	492.765259	240.921295	1401.824341	391.523590	101.384766	1384.944946	367.088165	123.994392	1647.911255	474.823059	-151.603943	1133.014771	554.705261	301.622650	1132.061157	374.226227	-154.746948	887.530884	414.368256	347.950623	891.316589	411.841095	93.917389	1024.291138	-563.293274	172.130569	851.560303	-542.137329	-29.007849
399.399933	1.128554	926.504578	437.952301	179.536407	922.682007	504.913727	-23.520557	494.735779	555.738892	177.768753	482.727051	540.234192	-14.684673	78.392540	603.380188	157.009750	92.358131	434.944611	-58.869804	1408.684204	492.835876	240.929794	1401.807129	391.591888	101.425293	1384.953857	367.168854	124.025627	1647.913940	474.900421	-151.648788	1133.024658	554.608704	301.237030	1131.922852	374.459839	-154.721466	887.479675	414.461578	347.948914	891.327637	411.899445	93.933151	1024.298340	-564.151367	172.053711	851.569153	-542.824158	-29.078163
399.638123	1.242408	926.429871	438.058929	179.616196	922.671753	504.993286	-23.558575	494.696899	555.777649	177.772751	482.733795	540.288940	-14.690044	78.405998	603.369873	157.002808	92.354385	435.036621	-58.863251	1408.666626	492.930359	240.936035	1401.813599	391.656891	101.436050	1384.942749	367.266846	124.045631	1647.916260	474.979034	-151.671951	1133.002808	554.687195	301.234650	1131.917969	374.537476	-154.729019	887.473267	414.560303	347.946136	891.307739	412.044373	93.995514	1024.255249	-564.984802	171.905426	851.575073	-543.481445	-29.163208
399.712341	1.231747	926.448608	438.115662	179.561783	922.665588	505.023712	-23.516819	494.658356	555.169006	176.787460	482.501526	540.291931	-14.686259	78.366241	602.996277	156.664948	92.301132	435.116150	-58.865227	1408.671509	493.001404	240.953888	1401.829956	391.724365	101.445381	1384.952515	367.458923	124.137650	1647.837891	475.059814	-151.659500	1132.992432	554.768311	301.227051	1131.937378	374.602051	-154.712234	887.466370	414.648193	347.936584	891.295837	412.122833	93.974342	1024.262085	-565.830017	171.735947	851.591492	-544.107361	-29.198380
399.767242	1.235887	926.453308	438.163269	179.555756	922.685608	505.034607	-23.504116	494.657227	555.745789	177.621643	482.709106	540.286133	-14.692176	78.351334	603.364014	156.951294	92.345825	435.191284	-58.856049	1408.652710	493.093781	240.941895	1401.816406	391.782318	101.432121	1384.959595	367.564758	124.150337	1647.829834	475.126465	-151.660400	1132.978638	554.788025	301.166046	1131.919800	374.649353	-154.714035	887.466248	414.727570	348.088989	891.416931	412.180664	93.963371	1024.275269	-566.724609	171.569138	851.651062	-544.741943	-29.220625
399.790497	1.218977	926.468750	438.188995	179.534286	922.693359	505.042206	-23.518576	494.652740	555.183411	176.761429	482.492065	540.300720	-14.703368	78.365440	602.998169	156.664001	92.273430	435.243866	-58.845341	1408.663574	493.163483	240.935196	1401.828613	391.832550	101.428864	1384.977661	367.566681	124.089806	1647.922241	475.176575	-151.682510	1132.982666	554.851196	301.164093	1131.928101	374.711273	-154.719162	887.480835	414.797394	348.073151	891.415649	412.218018	93.945892	1024.287720	-567.627747	171.558624	851.763184	-545.376587	-29.215000
399.841187	1.196142	926.481201	438.255402	179.517670	922.687317	505.063202	-23.560102	494.684174	555.231018	176.739853	482.519897	540.269653	-14.704615	78.367714	602.990295	156.666367	92.262650	435.261139	-58.853359	1408.674194	493.203461	240.965988	1401.833496	391.891785	101.456848	1384.981323	367.643494	124.088020	1647.946167	475.217163	-151.695251	1133.000977	554.968262	301.221985	1131.943970	374.777222	-154.715271	887.493103	414.879974	347.891724	891.313660	412.267120	93.939026	1024.289795	-568.568176	171.502197	851.876099	-546.040649	-29.182829
399.917694	1.200576	926.474182	438.339386	179.491821	922.696594	505.066589	-23.578390	494.687286	555.268860	176.765808	482.506042	540.266968	-14.708385	78.399551	603.030701	156.681458	92.265762	435.333466	-58.824516	1408.686401	493.282318	240.975998	1401.848877	391.896729	101.422455	1384.976318	367.751953	124.078163	1647.961304	475.268188	-151.700516	1133.015747	555.022949	301.194214	1131.942871	374.841431	-154.706741	887.488831	414.865326	347.937866	891.328674	412.333954	93.922935	1024.290161	-569.444641	171.377106	851.997009	-546.700012	-29.156107
399.994507	1.203277	926.489197	438.390656	179.524612	922.716736	505.108856	-23.572763	494.690247	555.277039	176.771851	482.493530	540.258362	-14.701928	78.392052	602.977295	156.647446	92.242355	435.364319	-58.798603	1408.691650	493.330261	240.964981	1401.863159	391.948578	101.424263	1384.977905	367.882263	124.083221	1647.988525	475.332764	-151.707169	1133.046509	555.101257	301.201965	1131.948608	374.940063	-154.691666	887.500793	414.931396	347.944000	891.312622	412.398071	93.936241	1024.307861	-570.393799	171.299301	852.104492	-547.319580	-29.232407
400.078308	1.210293	926.489746	438.467621	179.476913	922.695557	505.139343	-23.571177	494.694458	555.315125	176.764343	482.472748	540.257385	-14.694024	78.403557	602.988586	156.665451	92.267090	435.400909	-58.803417	1408.703003	493.392059	240.968536	1401.849487	392.058075	101.488998	1384.989990	368.011292	124.070137	1648.003174	475.393341	-151.702164	1133.063354	555.171265	301.204315	1131.923462	375.035065	-154.700455	887.492310	415.023651	347.956573	891.302063	412.467072	93.931297	1024.296265	-571.487976	171.260529	852.265747	-548.059143	-29.219948
400.115845	1.236347	926.499390	438.502167	179.490433	922.715027	505.158508	-23.549326	494.658630	555.978027	177.716995	482.695068	540.292175	-14.709301	78.383766	603.367126	156.939865	92.283691	435.474945	-58.781399	1408.700562	493.457703	240.979324	1401.838623	392.037415	101.468117	1385.005615	368.165253	124.067596	1648.017700	475.435638	-151.662643	1133.038696	555.263062	301.198639	1131.913818	374.964020	-154.729263	887.559326	415.116333	347.956970	891.288452	412.527069	93.940628	1024.312866	-572.578186	171.057602	852.391602	-548.827576	-29.258331
400.151886	1.202247	926.503906	438.553680	179.422516	922.704651	505.199432	-23.548328	494.634033	555.945129	177.646027	482.662903	540.286377	-14.691946	78.330719	603.402344	156.960175	92.301903	435.491425	-58.768787	1408.694458	493.504578	240.993744	1401.813110	392.080414	101.477249	1385.005249	368.336304	124.041412	1648.046143	475.484100	-151.630142	1133.043091	555.306274	301.167603	1131.919922	375.050079	-154.730469	887.569153	415.188263	348.133881	891.397827	412.574249	93.898476	1024.309814	-573.705872	170.836685	852.532898	-549.591797	-29.283167
400.228638	1.228194	926.516846	438.608429	179.443985	922.729065	505.213409	-23.554169	494.618500	555.946289	177.649796	482.686432	540.290222	-14.728289	78.345688	603.383118	156.939728	92.295753	435.500977	-58.738628	1408.717041	493.561523	241.022552	1401.812012	392.090271	101.512619	1385.012573	368.491425	124.010773	1648.084106	475.529114	-151.628128	1133.071533	555.384521	301.169739	1131.906982	375.120178	-154.730179	887.586731	415.267456	348.148529	891.392029	412.650604	93.912758	1024.329468	-574.893677	170.830048	852.747131	-550.364868	-29.373949
400.266541	1.165868	926.542419	438.665802	179.383469	922.725891	505.239990	-23.573713	494.650696	556.029297	177.695343	482.687134	540.285339	-14.709352	78.347404	603.397705	156.965347	92.326088	435.468658	-58.721367	1408.735962	493.564087	241.031342	1401.789795	392.169281	101.604553	1385.004150	368.675232	123.974380	1648.142334	475.586365	-151.626266	1133.117065	555.494751	301.198456	1131.900879	375.194305	-154.728546	887.595947	415.372650	347.983459	891.255981	412.695770	93.868629	1024.339966	-576.004822	170.614227	852.901001	-551.200317	-29.412359
400.347748	1.173200	926.538818	438.746796	179.365646	922.722534	505.261810	-23.602833	494.668335	555.982239	177.660172	482.671844	540.280151	-14.695383	78.347534	603.381958	156.962463	92.294533	435.471649	-58.691448	1408.756348	493.592590	241.049057	1401.761597	392.155121	101.613144	1385.003784	368.876892	123.909286	1648.198120	475.642670	-151.634918	1133.158081	555.584045	301.230835	1131.880005	375.317963	-154.736130	887.611328	415.460144	347.988647	891.220398	412.769562	93.865311	1024.335938	-577.129761	170.593338	853.142212	-551.960510	-29.419067
400.414063	1.159911	926.543030	438.826843	179.359207	922.725525	505.296417	-23.623663	494.663330	556.067444	177.698746	482.653381	540.305054	-14.709062	78.406525	603.432129	157.005783	92.290199	435.462280	-58.664619	1408.761230	493.608612	241.090607	1401.740234	392.156708	101.643593	1384.995483	369.083038	123.831345	1648.266968	475.676392	-151.666473	1133.189941	555.653259	301.225861	1131.846436	375.431427	-154.733139	887.617554	415.571411	347.992615	891.170959	412.832520	93.858696	1024.338623	-578.224487	170.506973	853.341370	-552.762024	-29.438829
400.411774	1.258756	926.547485	438.720459	179.632263	922.812805	505.282959	-23.563709	494.629303	556.154358	177.765610	482.713806	540.263550	-14.696284	78.364616	603.480225	157.041565	92.287651	435.430054	-58.613022	1408.770020	493.634613	241.136917	1401.707031	392.165344	101.686615	1384.980713	369.190887	123.540161	1648.463379	475.729980	-151.679245	1133.239868	555.708130	301.226746	1131.820068	375.541718	-154.750122	887.614319	415.674713	347.988831	891.122314	412.792786	93.987816	1024.387573	-579.223267	170.386398	853.489624	-553.437683	-29.550262
400.529663	1.149521	926.546692	438.943146	179.314377	922.730652	505.350220	-23.604156	494.627625	556.118774	177.641174	482.656677	540.323120	-14.715082	78.363190	603.437927	156.963760	92.279099	435.376678	-58.567310	1408.796265	493.656677	241.175583	1401.702637	392.191498	101.794937	1384.973877	369.540741	123.660278	1648.448730	475.772461	-151.663071	1133.260010	555.776978	301.197388	1131.819824	375.682251	-154.755081	887.633423	415.779572	347.981262	891.072449	412.943054	93.832146	1024.342651	-580.312866	170.288284	853.670410	-554.159424	-29.627817
400.506622	1.246435	926.557312	438.816284	179.605301	922.809998	505.332703	-23.570187	494.588440	556.107178	177.610611	482.691803	540.308533	-14.720956	78.323654	603.416321	156.973038	92.260536	435.317627	-58.499493	1408.811646	493.681122	241.224289	1401.677490	392.228790	101.878426	1385.001953	369.763794	123.476776	1648.570313	475.787872	-151.657440	1133.289429	555.833923	301.207153	1131.787842	375.780273	-154.761505	887.642456	415.893616	347.990967	891.025085	412.912811	93.970276	1024.392700	-581.306396	170.129349	853.756897	-554.922913	-29.654282
400.555817	1.250650	926.579834	438.848022	179.553665	922.814880	505.333771	-23.533491	494.590210	556.188049	177.656601	482.696991	540.268066	-14.731963	78.336166	603.480713	157.004501	92.276001	435.269348	-58.420208	1408.857056	493.701019	241.285339	1401.669556	392.246613	101.957054	1385.031250	370.053650	123.372002	1648.690430	475.816742	-151.666153	1133.371338	555.891846	301.196838	1131.766113	375.890900	-154.802643	887.675781	416.036011	348.001404	890.986572	412.958710	93.955727	1024.406494	-582.271118	170.093323	853.847229	-555.579468	-29.770464
400.604706	1.223246	926.603760	438.944916	179.484360	922.822937	505.346069	-23.542681	494.596191	556.162781	177.588501	482.659332	540.239502	-14.725802	78.335106	603.431702	156.967834	92.254471	435.219269	-58.335472	1408.923096	493.723602	241.359543	1401.651245	392.268127	102.058449	1385.031616	370.323334	123.162643	1648.807617	475.837189	-151.653946	1133.451782	555.933350	301.206970	1131.725586	376.034576	-154.824539	887.693420	416.131104	347.995789	890.937500	413.028168	93.919632	1024.421753	-583.066284	169.981430	853.911682	-556.147705	-29.885498
400.736389	1.082555	926.619690	439.200134	179.178635	922.729492	505.450439	-23.655306	494.657928	556.170166	177.557938	482.606720	540.284790	-14.737088	78.355019	603.361389	156.899963	92.215492	435.142212	-58.255020	1408.972290	493.734436	241.453186	1401.624756	392.282104	102.165123	1385.036987	370.419922	122.743393	1649.086670	475.821472	-151.633606	1133.542969	556.003967	301.210114	1131.696411	376.063019	-154.828766	887.748962	416.255859	347.984528	890.877319	413.169128	93.776825	1024.376587	-583.833252	169.897171	853.945679	-556.687256	-30.043938
400.789551	1.088079	926.636108	439.275024	179.195068	922.752136	505.488953	-23.644842	494.654633	556.174744	177.514206	482.606995	540.310120	-14.730890	78.370613	603.375610	156.915482	92.238213	435.097870	-58.169785	1409.020508	493.786224	241.520386	1401.577271	392.307007	102.251549	1385.045288	370.686737	122.519539	1649.208984	475.823883	-151.636276	1133.642090	556.067078	301.247711	1131.661377	376.287598	-154.870621	887.780334	416.336578	347.939484	890.808167	413.211487	93.789589	1024.394531	-584.526550	169.867538	853.975098	-557.194092	-30.156042
400.834869	1.087300	926.644226	439.317841	179.178497	922.752380	505.519836	-23.658308	494.643036	556.240662	177.489166	482.609375	540.337585	-14.746976	78.365311	603.433594	156.944443	92.245567	435.062042	-58.042210	1409.064331	493.821259	241.622253	1401.541504	392.322906	102.347954	1385.063965	371.107391	122.452477	1649.213135	475.825012	-151.614105	1133.725830	556.129639	301.226593	1131.613403	376.416931	-154.909668	887.813416	416.445892	347.921631	890.751343	413.238373	93.789246	1024.397217	-585.203674	169.858063	854.014465	-557.711914	-30.220663
400.767822	1.019409	926.686035	439.348572	179.121414	922.741638	505.562103	-23.684259	494.642395	556.244812	177.416580	482.615082	540.306396	-14.739210	78.361122	603.462097	156.949539	92.237076	434.972931	-57.910988	1409.085083	493.840088	241.725250	1401.502563	392.535858	102.307152	1385.037964	371.244141	121.982361	1649.445801	475.800995	-151.603226	1133.827393	556.225281	301.265198	1131.563354	376.527283	-154.956802	887.868469	416.572693	347.906555	890.662781	413.237762	93.755875	1024.412842	-585.848206	169.677338	854.008606	-558.228455	-30.331043
400.751556	0.977595	926.713257	439.358582	179.060089	922.728516	505.589203	-23.701643	494.643433	556.265137	177.430008	482.621918	540.309570	-14.741736	78.334923	603.440308	156.926819	92.243690	434.966980	-57.835022	1409.159668	493.921356	241.778961	1401.475586	392.360413	102.584656	1385.078613	371.568604	121.761711	1649.503296	475.812347	-151.615692	1133.948242	556.312622	301.271362	1131.499023	376.770630	-154.973572	887.890320	416.675690	347.883972	890.602051	413.250824	93.724838	1024.420288	-586.403809	169.556259	853.988770	-558.730225	-30.402611
400.746826	0.940565	926.749634	439.401276	179.016541	922.725281	505.656097	-23.734888	494.651154	556.293213	177.400574	482.587585	540.336426	-14.763028	78.324524	603.427063	156.932037	92.206360	434.926483	-57.710503	1409.239868	493.975159	241.893799	1401.443970	392.392914	102.718018	1385.116943	371.697845	121.309143	1649.734741	475.807770	-151.603088	1134.070923	556.590088	301.716034	1131.600098	376.867004	-155.014908	887.961365	416.774963	347.871887	890.521606	413.280212	93.706383	1024.436768	-586.977722	169.404953	853.963684	-559.151428	-30.519152
400.921509	1.027401	926.738708	439.474365	179.053711	922.753174	505.692871	-23.755743	494.664093	556.337524	177.409821	482.608582	540.342346	-14.757709	78.324631	603.397583	156.915359	92.183022	434.889709	-57.584164	1409.290527	494.026550	241.999741	1401.404419	392.451813	102.864670	1385.109619	371.910248	120.966179	1649.860840	475.801758	-151.634918	1134.201782	556.483459	301.359985	1131.351440	376.934265	-155.065125	888.043396	416.892639	347.853088	890.476440	413.396759	93.745392	1024.445557	-587.532104	169.359238	853.968750	-559.570618	-30.598850
401.012146	1.044131	926.740723	439.539642	179.038849	922.747559	505.739075	-23.802235	494.696411	556.348694	177.402374	482.604462	540.357300	-14.757248	78.344398	603.423706	156.918503	92.175606	434.863129	-57.444462	1409.376221	494.117371	242.149567	1401.358032	392.486633	103.035942	1385.112183	372.122040	120.570557	1649.983643	475.773346	-151.571182	1134.317627	556.606445	301.395477	1131.302490	376.836060	-155.144409	888.157593	417.091156	347.755127	890.356934	413.447998	93.756035	1024.441650	-588.039978	169.360687	853.978149	-559.964294	-30.627739
401.034027	1.029449	926.753723	439.585083	179.019119	922.737610	505.746735	-23.773140	494.664459	556.405396	177.394699	482.605743	540.397644	-14.757927	78.358162	603.437012	156.932449	92.202736	434.824432	-57.284550	1409.416016	494.205780	242.278244	1401.286377	392.530273	103.195305	1385.104248	372.307159	120.203209	1650.106934	475.765839	-151.526810	1134.387573	556.715881	301.388519	1131.258179	376.874603	-155.165863	888.233521	417.222351	347.726563	890.272461	413.468170	93.755577	1024.441528	-588.528564	169.288925	853.972046	-560.304810	-30.717934
401.083679	1.038274	926.750793	439.641693	178.997787	922.724548	505.828461	-23.817209	494.664764	556.408630	177.339066	482.579865	540.448730	-14.763966	78.364326	603.395386	156.899429	92.195251	434.820374	-57.120106	1409.443481	494.322876	242.410980	1401.229492	392.579376	103.348114	1385.099487	372.498077	119.756813	1650.204102	475.773804	-151.500427	1134.481323	556.814026	301.383698	1131.171631	376.888855	-155.203384	888.305542	417.232117	347.767181	890.217529	413.500732	93.760330	1024.431763	-589.023987	169.202499	853.987793	-560.666382	-30.743608
401.111206	1.015516	926.778320	439.670380	178.981293	922.722961	505.804138	-23.808270	494.649963	556.432678	177.314133	482.610016	540.393555	-14.751554	78.337624	603.425720	156.916626	92.214188	434.816864	-56.954102	1409.465332	494.437714	242.560608	1401.189697	392.644623	103.498070	1385.116699	372.786133	119.519943	1650.215088	475.757294	-151.486557	1134.552734	556.940796	301.364380	1131.079102	376.890198	-155.269760	888.381470	417.358826	347.747589	890.124084	413.535278	93.755524	1024.444580	-589.500061	169.073929	853.957520	-561.025208	-30.740084
401.109650	1.007892	926.785583	439.675201	178.984268	922.724426	505.780212	-23.818470	494.626221	556.477905	177.340378	482.640076	540.366638	-14.779413	78.349670	603.415161	156.918854	92.194176	434.819153	-56.813568	1409.534424	494.537262	242.707123	1401.133179	392.721252	103.650696	1385.115234	372.789429	118.873993	1650.461182	475.738007	-151.458664	1134.654419	557.056274	301.397278	1131.032715	376.897125	-155.314026	888.460327	417.462952	347.731201	890.044434	413.551300	93.753357	1024.449951	-589.978638	168.904968	853.946533	-561.381836	-30.773863
401.086029	0.991078	926.803223	439.670441	178.952744	922.708862	505.761475	-23.809593	494.625031	556.496643	177.375275	482.625214	540.335144	-14.783414	78.316101	603.433594	156.909729	92.176224	434.843811	-56.666946	1409.601318	494.673584	242.851974	1401.093628	392.810242	103.814552	1385.134521	372.906128	118.397858	1650.572021	475.705597	-151.422699	1134.751465	557.206604	301.427032	1130.975098	376.846832	-155.377625	888.563599	417.683044	347.634460	889.932922	413.562469	93.743355	1024.452148	-590.502441	168.729355	853.901367	-561.755981	-30.803181
401.118622	1.001068	926.812561	439.696289	178.933685	922.703064	505.743896	-23.798256	494.633972	556.555847	177.364273	482.622070	540.299866	-14.787511	78.343781	603.444519	156.930038	92.169815	434.872223	-56.512981	1409.660889	494.774780	243.001450	1401.031616	392.884949	103.976212	1385.136963	373.105804	118.009766	1650.572754	475.677246	-151.379623	1134.834839	557.329468	301.427612	1130.864014	376.777405	-155.416458	888.678406	417.802887	347.620758	889.851807	413.601654	93.745529	1024.454346	-591.039490	168.728958	853.902893	-562.114319	-30.799789
401.123688	0.982782	926.839417	439.712372	178.893250	922.696838	505.785980	-23.818562	494.650360	556.524963	177.311752	482.589539	540.346130	-14.788819	78.358688	603.440552	156.911514	92.151352	434.945526	-56.360550	1409.720215	494.879639	243.135269	1400.977173	392.985199	104.151909	1385.145386	373.118286	117.451714	1650.721191	475.672272	-151.328293	1134.920654	557.481628	301.457977	1130.783691	376.854767	-155.442078	888.729736	417.907654	347.594788	889.756836	413.618591	93.734200	1024.464478	-591.555481	168.681992	853.941345	-562.434387	-30.818308
401.120422	1.006620	926.842346	439.710907	178.910324	922.695679	505.721558	-23.728058	494.627655	556.525574	177.263504	482.594452	540.292297	-14.769720	78.347221	603.458069	156.912689	92.142479	435.008331	-56.207039	1409.772461	494.991211	243.269287	1400.932129	393.093964	104.287544	1385.164673	373.352966	117.197495	1650.672607	475.630280	-151.248840	1134.982300	557.596497	301.509735	1130.710083	376.622375	-155.483459	888.874084	418.026093	347.598755	889.667480	413.619110	93.756554	1024.465454	-591.966187	168.673798	853.971069	-562.697815	-30.857843
401.159302	0.977807	926.858459	439.761017	178.907272	922.677490	505.747772	-23.768604	494.648712	556.505615	177.272568	482.595551	540.328979	-14.762960	78.347977	603.484497	156.935440	92.177422	435.118042	-56.082588	1409.821167	495.121735	243.396042	1400.891602	393.192017	104.415398	1385.161011	373.395325	116.598022	1650.773682	475.619598	-151.216415	1135.042969	557.704468	301.548859	1130.655762	376.510223	-155.502106	888.976501	418.123657	347.568481	889.602478	413.660919	93.760262	1024.463501	-592.426453	168.556519	854.012207	-562.970947	-30.891703
401.191193	1.018221	926.860413	439.770752	178.921051	922.688599	505.759888	-23.766964	494.644775	556.537170	177.309708	482.631256	540.360168	-14.761674	78.360588	603.448425	156.909760	92.154030	435.217499	-55.957329	1409.882690	495.241058	243.538559	1400.849121	393.313995	104.519379	1385.168823	373.473450	116.122894	1650.813843	475.609985	-151.202805	1135.114990	557.806396	301.606598	1130.594360	376.528351	-155.514984	889.045654	418.205719	347.554688	889.514160	413.688385	93.780556	1024.470703	-592.921204	168.395493	854.009766	-563.240723	-31.008121
401.178406	0.988899	926.895386	439.757019	178.909622	922.680664	505.756073	-23.766546	494.653015	556.565796	177.361435	482.623810	540.311829	-14.789300	78.347969	603.433777	156.930969	92.210052	435.308990	-55.856979	1409.925171	495.325104	243.642014	1400.825073	393.442566	104.641319	1385.177979	373.549255	115.666679	1650.862549	475.572601	-151.150543	1135.142212	557.910339	301.704376	1130.559814	376.301880	-155.503693	889.148621	418.279266	347.543884	889.461548	413.712433	93.775719	1024.486206	-593.424438	168.429413	854.055725	-563.528625	-31.045214
401.180206	0.986122	926.906311	439.765930	178.904480	922.686646	505.733276	-23.769598	494.645477	556.540771	177.336487	482.628387	540.299622	-14.784379	78.357780	603.426575	156.915329	92.178802	435.437897	-55.732548	1409.970459	495.438049	243.759155	1400.792236	393.564941	104.734802	1385.184692	373.513367	115.100616	1650.994385	475.548737	-151.105484	1135.178589	557.983643	301.787445	1130.511841	376.147736	-155.510559	889.249878	418.348541	347.552582	889.390869	413.736053	93.770935	1024.495850	-593.942993	168.353088	854.078918	-563.866516	-31.123077
401.186035	1.002039	926.906616	439.757782	178.933044	922.671387	505.694733	-23.734684	494.626221	556.586975	177.388824	482.650482	540.261047	-14.752068	78.324409	603.448059	156.929291	92.165047	435.524994	-55.646885	1409.979858	495.509583	243.867905	1400.736572	393.665253	104.803108	1385.201294	373.742462	114.902290	1650.893799	475.508850	-151.060120	1135.200562	558.039612	301.845367	1130.438965	375.959839	-155.498718	889.343506	418.421021	347.561340	889.339172	413.765106	93.794594	1024.490356	-594.492310	168.280594	854.086243	-564.207153	-31.195797
401.189331	1.022961	926.906799	439.751770	178.961548	922.669067	505.683044	-23.699230	494.615814	556.571838	177.349808	482.626770	540.285095	-14.747882	78.335236	603.467957	156.936859	92.168083	435.646545	-55.539948	1409.997803	495.609253	243.969955	1400.700684	393.786072	104.873405	1385.214478	373.886658	114.532578	1650.828735	475.500092	-151.045532	1135.213623	558.132507	301.940735	1130.364746	375.879486	-155.517776	889.398193	418.501007	347.573883	889.287781	413.782501	93.816162	1024.490723	-594.981140	168.228973	854.094177	-564.515564	-31.221581
401.216339	1.055414	926.897217	439.752991	178.996750	922.671509	505.711273	-23.691669	494.619171	556.578125	177.360809	482.623352	540.280151	-14.728830	78.329048	603.474854	156.947372	92.160767	435.775604	-55.460838	1410.010498	495.714386	244.033386	1400.661987	393.910950	104.932533	1385.223145	373.947113	114.137901	1650.838989	475.489594	-150.996735	1135.225952	558.191895	302.015503	1130.316895	375.720337	-155.450882	889.457581	418.559357	347.593933	889.245117	413.811981	93.838936	1024.488647	-595.459900	168.101059	854.067139	-564.824646	-31.278542
401.225952	1.069601	926.903992	439.754822	179.029297	922.689148	505.723206	-23.689812	494.644928	556.555664	177.393982	482.635284	540.315857	-14.737313	78.365959	603.500916	156.963028	92.178627	435.917511	-55.406185	1410.010010	495.792816	244.095825	1400.646729	394.018494	104.971420	1385.230591	374.001831	113.730103	1650.835938	475.474274	-150.980072	1135.214111	558.239685	302.065948	1130.307495	375.535187	-155.442780	889.516357	418.601624	347.620972	889.213257	413.822540	93.854500	1024.501465	-595.918396	168.052261	854.090332	-565.081726	-31.327894
401.239990	1.076623	926.915833	439.758301	179.053589	922.684387	505.703033	-23.646547	494.655457	556.542236	177.414276	482.632782	540.264709	-14.730145	78.354858	603.458679	156.942139	92.192650	436.062500	-55.327831	1410.020020	495.870209	244.151428	1400.639038	394.138672	105.007431	1385.247070	374.069122	113.355621	1650.847046	475.426422	-150.883286	1135.178955	558.319702	302.150513	1130.296509	375.019165	-155.374756	889.651794	418.650238	347.652344	889.190674	413.853760	93.873863	1024.506348	-596.396667	167.992065	854.100586	-565.371582	-31.390789
401.282623	1.112473	926.915649	439.756531	179.092804	922.697205	505.701233	-23.643160	494.647339	556.556274	177.494858	482.629242	540.285461	-14.745098	78.360878	603.451782	156.978333	92.199829	436.187225	-55.289398	1410.027588	495.929413	244.219757	1400.615112	394.233582	105.056335	1385.244873	374.151123	113.006485	1650.843262	475.433838	-150.860992	1135.191284	558.350464	302.218872	1130.280273	375.019379	-155.379242	889.664734	418.687134	347.708740	889.182556	413.889099	93.899200	1024.514160	-596.790588	167.966110	854.136658	-565.588013	-31.443987
401.261810	1.127590	926.917114	439.727539	179.105194	922.682617	505.685669	-23.618870	494.637482	556.548340	177.514175	482.643127	540.275513	-14.733712	78.346375	603.470947	157.001846	92.217514	436.309601	-55.268787	1410.004883	496.001038	244.254242	1400.613281	394.333160	105.082344	1385.253662	374.230743	112.659271	1650.833862	475.417572	-150.843384	1135.131470	558.410400	302.291138	1130.280029	374.849396	-155.343277	889.712463	418.740814	347.787079	889.171082	413.895386	93.914978	1024.509521	-597.178467	167.898560	854.131165	-565.839478	-31.525633
401.291168	1.126517	926.912292	439.729980	179.129303	922.679626	505.666199	-23.582233	494.610382	556.531189	177.543976	482.642090	540.256897	-14.723336	78.332756	603.476074	157.015549	92.191185	436.430511	-55.249043	1409.999146	496.072174	244.281189	1400.601440	394.425171	105.101418	1385.249146	374.306549	112.345100	1650.818970	475.397522	-150.782745	1135.083496	558.422424	302.319672	1130.270630	374.652893	-155.280640	889.741028	418.645660	347.932251	889.196838	413.932617	93.919365	1024.507324	-597.621765	167.768433	854.098145	-566.112610	-31.589800
401.310425	1.135514	926.908264	439.738617	179.164673	922.672791	505.680450	-23.567673	494.611633	556.508057	177.541656	482.602753	540.275818	-14.720017	78.315811	603.496338	157.023102	92.196381	436.540253	-55.218861	1409.989624	496.161346	244.296616	1400.592651	394.520630	105.094154	1385.281250	374.392731	112.025902	1650.821167	475.401306	-150.729874	1135.045166	558.481201	302.376282	1130.245605	374.458923	-155.216751	889.753235	418.674500	348.021027	889.209473	413.959259	93.939453	1024.502808	-598.036560	167.667221	854.101135	-566.364136	-31.701536
401.342285	1.203125	926.897583	439.743744	179.187744	922.681946	505.665161	-23.527517	494.602448	556.485413	177.553223	482.617645	540.257446	-14.715034	78.327362	603.450806	156.988724	92.180817	436.649994	-55.205143	1409.976440	496.187592	244.330902	1400.608154	394.815369	104.921715	1385.235352	374.480255	111.732910	1650.829834	475.409882	-150.670776	1134.993164	558.539246	302.438751	1130.268066	374.283813	-155.169373	889.805420	418.787659	348.013763	889.221863	413.997864	93.969360	1024.504028	-598.378540	167.566772	854.102173	-566.605530	-31.762423
401.383759	1.196683	926.893066	439.771362	179.224426	922.681335	505.730591	-23.523821	494.599976	556.472168	177.566116	482.616577	540.306335	-14.714383	78.325790	603.459167	157.004379	92.179153	436.806641	-55.241211	1409.967407	496.271881	244.304871	1400.617554	394.701172	105.064499	1385.282104	374.346680	111.096115	1651.017578	475.396423	-150.579071	1134.926147	558.564819	302.502197	1130.281738	373.884735	-155.043716	889.870667	418.786621	348.108154	889.242249	414.035706	93.980171	1024.501831	-598.816650	167.416718	854.192993	-566.805115	-31.831966
401.427032	1.231343	926.900146	439.782074	179.256897	922.697998	505.735016	-23.507046	494.604248	556.438660	177.541626	482.614105	540.297424	-14.682543	78.329491	603.446594	156.998657	92.206261	436.966888	-55.264702	1409.950317	496.339691	244.301575	1400.621094	394.797089	105.052727	1385.304077	374.607971	111.127525	1650.866821	475.403839	-150.582611	1134.893555	558.573853	302.578583	1130.299683	373.738586	-154.964050	889.887329	418.788391	348.210236	889.272583	414.070435	94.005585	1024.514404	-599.173279	167.342941	854.185974	-567.062866	-31.891483
401.423096	1.204998	926.899780	439.794159	179.285889	922.673950	505.762054	-23.509958	494.640198	556.487244	177.648743	482.613647	540.325989	-14.683264	78.340256	603.464600	157.030304	92.193092	437.090057	-55.284943	1409.920776	496.388184	244.294556	1400.628174	394.888977	105.013802	1385.295654	374.792236	110.928673	1650.808594	475.447418	-150.576767	1134.840454	558.600037	302.654663	1130.314697	373.765869	-154.862808	889.865601	418.768127	348.311310	889.310364	414.091431	94.015938	1024.503052	-599.482605	167.391968	854.186829	-567.263672	-31.942570
401.457794	1.260549	926.881592	439.815491	179.324203	922.670044	505.745392	-23.453159	494.614868	556.527161	177.726959	482.617615	540.274780	-14.673512	78.326874	603.509033	157.087906	92.207436	437.211517	-55.321377	1409.892700	496.446777	244.260361	1400.647949	394.990967	104.996346	1385.301270	374.918823	110.704460	1650.797607	475.457642	-150.558105	1134.792480	558.611694	302.727905	1130.336670	373.635834	-154.761230	889.863220	418.768585	348.423584	889.342407	414.122253	94.054161	1024.492432	-599.738953	167.444778	854.139832	-567.493530	-31.963724
401.463989	1.276879	926.898987	439.820343	179.360123	922.692017	505.768646	-23.443827	494.632477	556.550354	177.753479	482.616119	540.266968	-14.670840	78.321526	603.490906	157.058456	92.179955	437.310455	-55.351326	1409.877563	496.544891	244.210266	1400.678223	395.082428	104.977318	1385.316406	375.018860	110.483086	1650.800537	475.514557	-150.582840	1134.771484	558.622681	302.803925	1130.368042	373.779205	-154.719238	889.830566	418.725891	348.546967	889.395569	414.149231	94.072670	1024.513794	-600.072937	167.371414	854.152649	-567.710815	-32.004513
401.498169	1.301000	926.905090	439.854858	179.396347	922.709473	505.806885	-23.416994	494.631531	556.521851	177.746231	482.610413	540.318542	-14.681315	78.330162	603.494324	157.085434	92.204071	437.410797	-55.381973	1409.869751	496.621643	244.190201	1400.737671	395.181946	104.930000	1385.333252	375.151581	110.245590	1650.811646	475.523743	-150.529739	1134.698242	558.612915	302.879395	1130.397461	373.470123	-154.555588	889.863037	418.684204	348.648315	889.477722	414.190247	94.094810	1024.526367	-600.354980	167.317551	854.177002	-567.900757	-32.039227
401.524628	1.345930	926.900391	439.861389	179.400848	922.721069	505.817413	-23.406834	494.621735	556.510986	177.700119	482.614594	540.280701	-14.672684	78.326363	603.455933	157.004700	92.183655	437.497345	-55.437595	1409.850342	496.704529	244.136459	1400.770874	395.261963	104.891441	1385.354004	375.293762	110.029518	1650.834473	475.601013	-150.546722	1134.673462	558.579773	302.924774	1130.452881	373.663757	-154.475433	889.808228	418.524414	348.835144	889.585327	414.212585	94.109344	1024.530518	-600.644531	167.225342	854.182434	-568.091858	-32.060177
401.534973	1.364827	926.890320	439.887115	179.424896	922.726685	505.842377	-23.366882	494.630432	556.488098	177.679810	482.628754	540.317200	-14.666511	78.299286	603.462219	157.036438	92.205307	437.571472	-55.466843	1409.840820	496.764832	244.108749	1400.815796	395.338165	104.851265	1385.369751	375.435303	109.817795	1650.835938	475.646088	-150.536057	1134.616943	558.583435	302.993378	1130.502197	373.643463	-154.390961	889.783020	418.479797	348.939453	889.666809	414.238373	94.120789	1024.529175	-600.918579	167.110062	854.174133	-568.246094	-32.113247
401.554413	1.387275	926.894836	439.908813	179.409744	922.706238	505.869019	-23.358881	494.619934	556.550720	177.714493	482.604248	540.317627	-14.666745	78.312561	603.481201	157.054886	92.186996	437.662811	-55.519459	1409.799683	496.859528	244.072754	1400.835449	395.418579	104.818542	1385.383911	375.580719	109.623917	1650.842651	475.681061	-150.505630	1134.560913	558.598755	303.053497	1130.518555	373.629486	-154.296371	889.737488	418.430695	349.070251	889.749939	414.258575	94.139404	1024.520630	-601.240601	167.019379	854.166931	-568.460876	-32.174713
401.568756	1.428397	926.883728	439.949249	179.455536	922.720520	505.874512	-23.357607	494.622803	556.583435	177.755371	482.606140	540.324036	-14.668447	78.313248	603.483215	157.067368	92.199097	437.693573	-55.544693	1409.775757	496.901703	244.012466	1400.873291	395.497375	104.799721	1385.388794	375.711517	109.420990	1650.858154	475.715729	-150.476624	1134.511963	558.611572	303.141449	1130.568848	373.632141	-154.200089	889.700256	418.356110	349.188446	889.816833	414.292908	94.167976	1024.523315	-601.545105	166.917053	854.140442	-568.612488	-32.246468
401.596985	1.432244	926.887634	439.985443	179.471710	922.716980	505.873169	-23.345457	494.630127	556.614258	177.820404	482.609772	540.313538	-14.686610	78.330879	603.534363	157.113724	92.201134	437.733795	-55.586781	1409.740845	496.988007	243.983170	1400.903442	395.571045	104.769241	1385.395874	375.851318	109.217682	1650.882935	475.750092	-150.433472	1134.474731	558.604736	303.165863	1130.594727	373.640472	-154.101349	889.671570	418.286285	349.314270	889.922852	414.319580	94.183380	1024.522827	-601.852417	166.873520	854.137085	-568.807068	-32.285984
401.594757	1.489859	926.885681	439.977661	179.523605	922.734680	505.861786	-23.310701	494.642303	556.614685	177.810944	482.625732	540.304016	-14.684670	78.327499	603.517334	157.097321	92.194382	437.745819	-55.589390	1409.714722	497.030029	243.973953	1400.947021	395.858765	104.583725	1385.362549	376.001587	109.013153	1650.910278	475.801117	-150.438477	1134.432983	558.597107	303.208252	1130.651489	373.693665	-154.008789	889.616089	418.222809	349.445343	890.034729	414.340759	94.221443	1024.533081	-602.145935	166.826553	854.140015	-568.960327	-32.322559
401.614532	1.493637	926.888611	440.015778	179.508392	922.733765	505.887360	-23.317581	494.638702	556.581360	177.713562	482.617798	540.318054	-14.681621	78.328026	603.493347	157.072266	92.187561	437.846893	-55.670139	1409.706299	497.138580	243.889465	1400.996704	395.725830	104.700066	1385.426514	376.148895	108.918800	1650.946533	475.816559	-150.365326	1134.351196	558.615417	303.282104	1130.709839	373.584991	-153.928207	889.572693	418.161774	349.559418	890.123535	414.371460	94.218567	1024.534180	-602.463196	166.773697	854.134705	-569.143677	-32.386642
401.627533	1.535535	926.888489	440.052399	179.522873	922.742920	505.892792	-23.305662	494.624603	556.614014	177.720276	482.622192	540.335754	-14.680629	78.306168	603.479980	157.043976	92.173927	437.873413	-55.678421	1409.655762	497.184784	243.881042	1401.033325	396.004852	104.493576	1385.421875	376.301208	108.749207	1650.950806	475.877869	-150.345963	1134.299805	558.609558	303.308990	1130.756348	373.689758	-153.835968	889.508240	418.096680	349.683807	890.231323	414.402649	94.241615	1024.539185	-602.783264	166.726517	854.128357	-569.302490	-32.447746
401.625122	1.593676	926.890930	440.045624	179.636917	922.784363	505.891815	-23.303621	494.618958	556.587158	177.685028	482.612701	540.353210	-14.681956	78.311531	603.482422	157.014038	92.163589	437.943390	-55.721085	1409.620361	497.275940	243.833389	1401.085693	396.080170	104.449989	1385.436523	376.442352	108.565308	1650.972656	475.937744	-150.318878	1134.235840	558.633545	303.328766	1130.791138	373.784485	-153.752548	889.413513	418.038361	349.788696	890.335205	414.408386	94.302330	1024.562744	-603.065308	166.657730	854.147644	-569.434326	-32.483131
401.630524	1.678923	926.869080	440.034302	179.738541	922.799927	505.879791	-23.292393	494.613495	556.579712	177.687241	482.608582	540.324280	-14.688391	78.311798	603.472351	157.000336	92.164841	438.039673	-55.794765	1409.576050	497.378326	243.769073	1401.123901	395.948975	104.579918	1385.498779	376.580811	108.403381	1650.982910	475.965057	-150.340240	1134.192017	558.638245	303.387756	1130.859497	373.862427	-153.610764	889.307800	417.989563	349.937134	890.439331	414.416016	94.371628	1024.561157	-603.360352	166.638153	854.145386	-569.602234	-32.530006
401.634186	1.724367	926.873169	440.044159	179.813019	922.817444	505.834167	-23.261578	494.605103	556.712891	177.830902	482.643036	540.310913	-14.685426	78.308960	603.534241	157.095856	92.183434	438.090515	-55.834652	1409.535034	497.480682	243.720428	1401.181885	396.022980	104.552063	1385.505859	376.706299	108.122597	1650.979736	476.009155	-150.334732	1134.140259	558.672180	303.485046	1130.911865	373.983856	-153.558456	889.228577	418.013855	349.991577	890.510864	414.434143	94.421310	1024.573120	-604.035889	166.172562	854.294617	-569.831787	-32.641193
401.696045	1.639868	926.886597	440.207855	179.571655	922.749084	505.881561	-23.304115	494.618927	556.685852	177.803818	482.600769	540.328674	-14.689722	78.327629	603.507019	157.055130	92.157265	438.136230	-55.886520	1409.509033	497.553680	243.692841	1401.247314	396.094055	104.515968	1385.538696	376.847687	107.948006	1651.003052	476.059875	-150.347061	1134.115845	558.656311	303.495697	1130.947144	374.263550	-153.494415	889.147644	417.869293	350.185150	890.660339	414.534576	94.313690	1024.542847	-604.294922	166.105682	854.296936	-569.994141	-32.634495
401.717499	1.668034	926.872925	440.254730	179.532608	922.748474	505.890137	-23.311193	494.636230	556.720581	177.837830	482.605377	540.330261	-14.692432	78.331726	603.504211	157.057053	92.148109	438.197601	-55.939087	1409.501831	497.665039	243.620209	1401.299683	396.173828	104.467781	1385.570068	376.986786	107.786156	1651.010742	476.117920	-150.345352	1134.072021	558.655762	303.539917	1131.012085	374.392029	-153.448288	889.052917	417.799500	350.291504	890.759338	414.579437	94.300949	1024.536621	-604.576782	165.980133	854.266602	-570.139893	-32.711876
401.727997	1.697541	926.878052	440.272705	179.557999	922.766602	505.867859	-23.273796	494.619049	556.687073	177.804718	482.590698	540.344910	-14.690749	78.308128	603.494385	157.037704	92.151749	438.254730	-55.980801	1409.468018	497.752777	243.559052	1401.352905	396.271118	104.424767	1385.579102	377.117798	107.634964	1651.030396	476.191711	-150.334457	1134.045654	558.674500	303.599701	1131.056519	374.530914	-153.359848	888.977722	417.735779	350.394226	890.868225	414.604218	94.319206	1024.549316	-604.871582	165.918137	854.275940	-570.288940	-32.710659
401.758270	1.721729	926.885376	440.301453	179.560135	922.780762	505.905060	-23.280815	494.617920	556.654968	177.739578	482.601349	540.380554	-14.695086	78.320290	603.465149	156.973495	92.169403	438.342926	-56.052074	1409.428833	497.871582	243.495026	1401.409058	396.339508	104.348625	1385.615479	377.251160	107.584503	1651.055176	476.237854	-150.312607	1133.956055	558.693054	303.634308	1131.130371	374.522461	-153.303497	888.936707	417.666138	350.495758	890.981506	414.638641	94.327881	1024.560547	-605.161072	165.887909	854.266479	-570.422913	-32.746605
401.774078	1.732559	926.881592	440.334778	179.585114	922.791321	505.904114	-23.290482	494.627228	556.666016	177.753204	482.591278	540.389587	-14.692321	78.300148	603.504028	157.054489	92.195900	438.415894	-56.111168	1409.416138	497.952454	243.425964	1401.461548	396.433990	104.306282	1385.622925	377.362061	107.348038	1651.030518	476.322754	-150.312149	1133.921387	558.713196	303.678223	1131.193359	374.680634	-153.210022	888.866089	417.609283	350.602264	891.089783	414.675873	94.335365	1024.565063	-605.442444	165.817413	854.243530	-570.534607	-32.777569
401.798370	1.780793	926.862671	440.373108	179.583313	922.793457	505.897247	-23.269690	494.615326	556.674011	177.749741	482.572021	540.372559	-14.698076	78.318123	603.511047	157.030930	92.189789	438.486359	-56.156548	1409.347046	498.036407	243.374054	1401.507446	396.496735	104.246887	1385.622925	377.488678	107.220909	1651.031006	476.411194	-150.320267	1133.885620	558.733643	303.735321	1131.264038	374.858551	-153.149292	888.787598	417.549561	350.725922	891.193298	414.716278	94.346367	1024.557739	-605.677063	165.781555	854.228760	-570.654602	-32.812298
401.786713	1.770413	926.863281	440.398529	179.582443	922.781799	505.879578	-23.253374	494.631348	556.703125	177.828568	482.571228	540.353516	-14.703918	78.306648	603.502991	157.055710	92.193802	438.549622	-56.212360	1409.321289	498.114014	243.305374	1401.540527	396.570374	104.201630	1385.626709	377.594727	107.093704	1651.034302	476.492371	-150.336426	1133.840454	558.749146	303.799103	1131.298340	375.026581	-153.061478	888.693970	417.506165	350.839020	891.293274	414.741150	94.344833	1024.553223	-605.890381	165.752045	854.201904	-570.776001	-32.818768
401.803436	1.815919	926.851868	440.425629	179.569672	922.766357	505.883789	-23.263865	494.630493	556.749451	177.856674	482.575989	540.336853	-14.686630	78.303513	603.490417	157.045135	92.136909	438.607727	-56.275318	1409.281738	498.201172	243.245392	1401.569702	396.642578	104.180527	1385.630005	377.696472	107.069061	1651.036865	476.577484	-150.354752	1133.781372	558.795715	303.831665	1131.323242	375.160736	-152.976181	888.611023	417.455872	350.953857	891.379944	414.775269	94.362411	1024.540527	-606.103210	165.708237	854.168945	-570.931946	-32.832745
401.792389	1.809027	926.841858	440.439117	179.560715	922.752930	505.906555	-23.230343	494.615967	556.712341	177.789230	482.547028	540.337219	-14.694356	78.295685	603.452515	157.016220	92.121391	438.647675	-56.339931	1409.240723	498.273682	243.185745	1401.582642	396.706635	104.126999	1385.638306	377.806824	106.937378	1651.042725	476.675079	-150.350250	1133.730591	558.805725	303.848022	1131.354004	375.319977	-152.906937	888.536865	417.442657	351.051453	891.453735	414.792542	94.353882	1024.529785	-606.329041	165.616959	854.139648	-571.057068	-32.859013
401.808990	1.831001	926.840210	440.478027	179.539169	922.755127	505.904694	-23.195124	494.595612	556.679016	177.733383	482.539490	540.372314	-14.687521	78.297256	603.448853	157.001663	92.123726	438.693420	-56.398468	1409.212036	498.365265	243.119339	1401.626831	396.769745	104.061157	1385.665527	377.922882	106.809372	1651.052612	476.818054	-150.392670	1133.683960	558.821899	303.864929	1131.388184	375.627350	-152.790192	888.430176	417.421326	351.152191	891.536926	414.826263	94.352318	1024.530518	-606.507324	165.502762	854.090088	-571.135193	-32.905010
401.844818	1.838950	926.834106	440.499634	179.552277	922.769653	505.936615	-23.185381	494.608032	556.673462	177.695297	482.535248	540.370300	-14.673897	78.285774	603.473389	156.975403	92.135910	438.778046	-56.466110	1409.177612	498.450317	243.059265	1401.645264	396.848816	104.006966	1385.685425	378.029480	106.693474	1651.055298	476.907928	-150.383408	1133.627197	558.849731	303.872345	1131.451294	375.637604	-152.744705	888.405945	417.411987	351.236115	891.621826	414.858673	94.349892	1024.535400	-606.691956	165.458755	854.072571	-571.251770	-32.907360
401.870148	1.884198	926.836548	440.539093	179.592377	922.797729	505.933167	-23.188913	494.616455	556.696228	177.725159	482.567688	540.369263	-14.685019	78.301216	603.426392	156.954376	92.122894	438.828186	-56.511414	1409.150513	498.494324	243.027328	1401.691162	397.135437	103.778854	1385.660522	378.121735	106.584129	1651.058960	477.045380	-150.406662	1133.604858	558.877258	303.898071	1131.499634	375.925018	-152.565750	888.335205	417.504456	351.388184	891.760376	414.891235	94.378731	1024.551270	-606.842224	165.455719	854.064636	-571.328857	-32.930431
401.898529	1.852129	926.843323	440.587128	179.553665	922.788940	505.952881	-23.213821	494.627930	556.791931	177.830612	482.588043	540.384277	-14.692795	78.332230	603.463440	156.990875	92.137405	438.921417	-56.597363	1409.129028	498.590302	242.933563	1401.720337	397.017151	103.871574	1385.720581	378.209045	106.468040	1651.065430	477.159302	-150.434296	1133.565186	558.873169	303.892029	1131.531006	376.081238	-152.578278	888.261963	417.394745	351.528351	891.855713	414.923492	94.354210	1024.549438	-607.013611	165.390091	854.059875	-571.405640	-32.975807
401.914246	1.868157	926.840149	440.618530	179.565353	922.793457	506.001740	-23.239014	494.648438	556.814819	177.893997	482.582458	540.414185	-14.694668	78.321404	603.506897	157.048599	92.165337	439.003845	-56.674816	1409.101807	498.636505	242.879700	1401.754639	397.119415	103.827858	1385.733032	378.290222	106.368393	1651.068970	477.247528	-150.459457	1133.544922	558.941040	303.937683	1131.563965	376.213562	-152.535233	888.219543	417.430206	351.471466	891.843750	414.972321	94.358955	1024.552002	-607.143005	165.404099	854.050476	-571.493469	-32.948330
401.923767	1.894074	926.828857	440.634277	179.591110	922.790222	506.003357	-23.221642	494.648285	556.830811	177.885056	482.582001	540.407410	-14.711491	78.336617	603.522644	157.051056	92.139214	439.087799	-56.727833	1409.072144	498.724213	242.828003	1401.788452	397.197693	103.757538	1385.746704	378.383789	106.260315	1651.064697	477.331665	-150.412949	1133.488403	558.979248	303.945923	1131.633911	376.206573	-152.533936	888.198730	417.480804	351.543823	891.917297	414.995361	94.378212	1024.545654	-607.329163	165.395920	854.011292	-571.622803	-32.965126
401.919647	1.887124	926.826660	440.646423	179.565384	922.790710	506.007233	-23.220705	494.644073	556.820618	177.823776	482.563751	540.397278	-14.704750	78.330467	603.515259	157.010376	92.118874	439.182861	-56.795422	1409.034668	498.808044	242.774521	1401.840210	397.285614	103.703033	1385.780640	378.460602	106.063522	1651.032837	477.449860	-150.454193	1133.412231	559.024353	303.928314	1131.678955	376.353821	-152.532898	888.132568	417.517456	351.609283	891.997620	415.027832	94.355164	1024.546875	-607.459167	165.406174	854.002014	-571.715942	-32.962601
401.947906	1.897304	926.822754	440.666199	179.535980	922.765076	506.019470	-23.184227	494.617676	556.785950	177.772476	482.541687	540.383240	-14.698644	78.284737	603.462891	156.997025	92.123802	439.268616	-56.849873	1408.977905	498.900452	242.722748	1401.886597	397.361023	103.642876	1385.806030	378.550842	105.964241	1651.015625	477.566803	-150.433609	1133.344971	559.071167	303.893188	1131.732788	376.482574	-152.495041	888.070129	417.560211	351.673523	892.100403	415.072021	94.353897	1024.533081	-607.591797	165.389282	853.966553	-571.775757	-32.947075
401.953857	1.903352	926.820190	440.692322	179.532394	922.765503	506.050232	-23.171618	494.595032	556.830078	177.806213	482.547455	540.402100	-14.688618	78.271568	603.496582	156.990631	92.115234	439.349091	-56.919006	1408.938721	498.982147	242.666092	1401.941528	397.433289	103.583954	1385.810913	378.630402	105.868561	1651.010376	477.671570	-150.470093	1133.293701	559.117981	303.866669	1131.788330	376.614380	-152.486832	887.993469	417.601501	351.720428	892.199402	415.084869	94.355087	1024.531738	-607.726135	165.374619	853.960144	-571.856140	-32.992432
402.033813	1.899545	926.821960	440.773773	179.498581	922.767334	505.807678	-22.583660	494.550781	556.822693	177.782730	482.547028	540.156006	-14.624383	78.193710	603.468506	156.970078	92.120995	439.441406	-56.981956	1408.898560	499.048889	242.630524	1401.979126	397.512451	103.524498	1385.828613	378.709503	105.776161	1651.007080	477.746582	-150.504959	1133.252075	559.206299	303.889771	1131.867188	376.738464	-152.464905	887.918457	417.740143	351.688812	892.238525	415.147858	94.340698	1024.532349	-607.842590	165.389587	853.951172	-571.911011	-33.007198
402.040619	1.906939	926.843201	440.784760	179.539673	922.793030	506.067047	-23.193764	494.646271	556.862244	177.812286	482.565887	540.377136	-14.678537	78.310646	603.478699	156.991455	92.102776	439.533356	-57.026848	1408.886719	499.088379	242.582596	1402.031128	397.600861	103.464256	1385.837280	378.781067	105.666557	1650.997070	477.839172	-150.481323	1133.201538	559.252686	303.894379	1131.930908	376.700989	-152.442139	887.927002	417.801544	351.705536	892.296265	415.164764	94.360184	1024.556519	-607.918762	165.455582	853.949402	-571.965820	-32.978630
402.077026	1.933739	926.854187	440.830597	179.548294	922.827393	506.080750	-23.196749	494.671204	556.914612	177.868362	482.564056	540.379333	-14.688765	78.361160	603.497742	157.022720	92.105827	439.640686	-57.111210	1408.853760	499.137909	242.549576	1402.061890	397.690765	103.407295	1385.836304	378.879303	105.556274	1650.996094	477.925598	-150.512711	1133.185547	559.330811	303.921265	1131.979980	376.809021	-152.441711	887.879456	417.854156	351.727631	892.380676	415.210663	94.364426	1024.579956	-608.034729	165.484955	853.922302	-572.041992	-32.954113
402.114410	1.918507	926.852966	440.860107	179.554291	922.820618	506.141144	-23.208368	494.673096	556.992188	177.931824	482.589233	540.399475	-14.704509	78.347084	603.501038	157.020676	92.106865	439.732056	-57.169128	1408.802612	499.203369	242.509720	1402.122192	397.770966	103.340240	1385.866577	378.958374	105.450195	1650.989136	478.020691	-150.539703	1133.120605	559.394104	303.931854	1132.028320	376.912109	-152.440277	887.832092	417.932556	351.776306	892.443604	415.265045	94.357704	1024.577271	-608.104797	165.488937	853.909241	-572.099670	-32.956360
402.136414	1.931936	926.866394	440.877228	179.550430	922.821472	505.899872	-22.588158	494.594971	557.026123	177.930115	482.574646	540.182007	-14.648500	78.250198	603.504089	157.025131	92.099449	439.811676	-57.235966	1408.774170	499.275330	242.473587	1402.176025	397.867645	103.291466	1385.871582	379.031067	105.341972	1650.973755	478.092957	-150.560547	1133.057983	559.486267	303.962372	1132.074219	377.007355	-152.473801	887.767456	418.009125	351.801636	892.522217	415.312439	94.363701	1024.586182	-608.208679	165.484665	853.893005	-572.210876	-32.941120
402.172394	1.901492	926.839661	440.921906	179.494507	922.789795	506.173950	-23.198906	494.595428	556.984802	177.826904	482.571411	540.418091	-14.693200	78.275047	603.526489	157.000137	92.108101	439.899780	-57.298920	1408.714355	499.348755	242.409180	1402.214966	397.938721	103.229866	1385.872803	379.111664	105.235649	1650.969360	478.189911	-150.585037	1132.970825	559.563232	303.989441	1132.153076	377.096375	-152.469727	887.689636	418.069183	351.802185	892.591980	415.358612	94.322830	1024.557251	-608.336304	165.469116	853.841492	-572.303040	-32.957951
402.196472	1.885891	926.845459	440.947205	179.450714	922.772156	506.189575	-23.195833	494.598541	556.994019	177.767075	482.547943	540.404663	-14.692286	78.253891	603.522400	156.993347	92.098343	439.987762	-57.347008	1408.706787	499.414917	242.373718	1402.254028	398.013947	103.152496	1385.889893	379.164795	105.140976	1650.945435	478.257568	-150.576736	1132.912720	559.616211	303.984070	1132.207153	377.148682	-152.467392	887.639893	418.119019	351.807526	892.657654	415.392029	94.305031	1024.551392	-608.410461	165.542084	853.869568	-572.377563	-32.905617
402.226379	1.926709	926.852661	440.972809	179.435654	922.792419	506.188324	-23.182327	494.622589	556.983093	177.744431	482.561310	540.350342	-14.698637	78.249962	603.457520	156.962555	92.064621	440.046539	-57.396832	1408.691650	499.476685	242.331696	1402.308228	398.069244	103.113457	1385.912720	379.227661	105.045441	1650.931030	478.354614	-150.607971	1132.879028	559.643921	303.986389	1132.253906	377.415741	-152.483749	887.556763	418.099030	351.898254	892.724731	415.429291	94.309517	1024.566040	-608.480652	165.598373	853.861938	-572.434204	-32.870052
402.288788	1.913642	926.864990	441.033234	179.445786	922.810608	506.242737	-23.180546	494.631042	557.032349	177.795441	482.574188	540.361084	-14.689059	78.293091	603.475098	156.949982	92.063004	440.150208	-57.440418	1408.682983	499.542664	242.279175	1402.331299	398.168640	103.083046	1385.924438	379.276978	104.949959	1650.929688	478.466278	-150.625961	1132.870361	559.716553	304.022247	1132.293335	377.571167	-152.468094	887.514954	418.163910	351.918396	892.775879	415.483734	94.305740	1024.580933	-608.491577	165.624756	853.848022	-572.444031	-32.853645
402.343781	1.894750	926.886658	441.095642	179.476181	922.828552	506.307922	-23.206816	494.687897	557.060852	177.846085	482.551270	540.398743	-14.694024	78.338074	603.492126	156.979538	92.045891	440.253998	-57.483017	1408.651978	499.616974	242.231232	1402.362915	398.268585	103.025848	1385.916870	379.352295	104.962227	1650.936768	478.551758	-150.651581	1132.856812	559.811096	304.001740	1132.304321	377.651764	-152.451279	887.498047	418.257660	351.910431	892.786011	415.550598	94.311028	1024.601318	-608.528870	165.674179	853.843018	-572.488586	-32.812912
402.409546	1.912681	926.901489	441.164337	179.504425	922.844238	506.113861	-22.579365	494.649902	557.192932	177.932205	482.579590	540.195496	-14.644571	78.283012	603.598267	157.092850	92.076439	440.354279	-57.545113	1408.620972	499.690948	242.168839	1402.394775	398.369232	103.001358	1385.913940	379.397339	104.869499	1650.932739	478.648163	-150.677597	1132.845947	559.885315	304.039307	1132.359863	377.731262	-152.458252	887.487122	418.340973	351.937103	892.821899	415.626923	94.331596	1024.617188	-608.550293	165.759125	853.837280	-572.536072	-32.787193
402.448944	1.899476	926.922668	441.198029	179.487915	922.848572	506.112915	-22.593906	494.628235	557.207397	177.914368	482.587067	540.171814	-14.644215	78.250778	603.574158	157.077698	92.057724	440.440979	-57.577271	1408.614868	499.755707	242.119766	1402.427856	398.443481	102.947701	1385.943237	379.435577	104.767349	1650.944336	478.704376	-150.697037	1132.807373	559.960876	304.043579	1132.404663	377.784088	-152.491928	887.445190	418.436554	351.956055	892.833923	415.676056	94.323334	1024.630493	-608.621155	165.757996	853.796570	-572.617004	-32.745590
402.518280	1.914370	926.904175	441.251923	179.466782	922.850037	506.148438	-22.565771	494.627869	557.220825	177.927505	482.599335	540.169617	-14.646472	78.228249	603.570007	157.099442	92.077957	440.514343	-57.612755	1408.611938	499.804840	242.072281	1402.484619	398.510376	102.893089	1385.948364	379.489960	104.687180	1650.941406	478.761688	-150.728180	1132.776978	560.010864	304.028778	1132.458618	377.825775	-152.492966	887.435974	418.499176	351.969696	892.892761	415.740479	94.308556	1024.622559	-608.686768	165.786682	853.796509	-572.689514	-32.736843
402.562866	1.889911	926.919861	441.308929	179.430893	922.856079	506.438934	-23.187075	494.676331	557.171814	177.870712	482.580078	540.349609	-14.683222	78.277763	603.490662	157.009216	92.056961	440.616364	-57.688831	1408.602051	499.900879	242.016647	1402.517456	398.585297	102.823524	1385.973999	379.530334	104.604263	1650.944580	478.827972	-150.771652	1132.730347	560.081299	304.000549	1132.500488	377.870361	-152.497620	887.425110	418.596039	351.986237	892.931763	415.810089	94.280426	1024.634521	-608.704346	165.820358	853.801758	-572.723816	-32.684139
402.623199	1.893587	926.928894	441.361481	179.399780	922.862793	506.451263	-23.172443	494.660065	557.172302	177.821121	482.561371	540.349060	-14.679083	78.248405	603.491150	156.990311	92.051193	440.696503	-57.735703	1408.584717	499.969788	241.978210	1402.540161	398.684906	102.786896	1385.999756	379.589478	104.427429	1650.920410	478.901703	-150.788086	1132.705933	560.156616	303.993286	1132.552490	377.909210	-152.491180	887.415588	418.685669	352.017609	892.985535	415.879822	94.265572	1024.643188	-608.724976	165.865051	853.776978	-572.770813	-32.642952
402.720184	1.915599	926.926392	441.446716	179.412903	922.862305	506.515045	-23.156267	494.658997	556.637024	176.972382	482.350098	540.363098	-14.676858	78.262573	603.184509	156.753845	92.009430	440.779175	-57.774292	1408.586182	500.057281	241.945801	1402.574585	398.782898	102.753937	1386.022583	379.645477	104.345985	1650.907593	478.976563	-150.819839	1132.694336	560.234192	303.959808	1132.588257	377.963287	-152.501907	887.401245	418.812469	352.061218	893.022644	415.977875	94.280266	1024.642212	-608.692810	165.928711	853.783325	-572.775208	-32.621376
402.770630	1.914691	926.944275	441.521179	179.394272	922.874329	506.571136	-23.141012	494.692352	557.234802	177.782257	482.513123	540.387939	-14.672858	78.272049	603.556213	157.025421	92.048737	440.896759	-57.802147	1408.570923	500.151917	241.909195	1402.594604	398.858948	102.733704	1386.035645	379.690613	104.290802	1650.894287	479.052338	-150.850739	1132.698730	560.329102	303.976929	1132.638184	378.023651	-152.495804	887.394531	418.917175	352.092468	893.049683	416.048859	94.273125	1024.657593	-608.672791	165.956467	853.755981	-572.773560	-32.560169
402.875153	1.878980	926.954041	441.622314	179.419281	922.889771	506.633301	-23.153591	494.688843	557.338135	177.879166	482.564789	540.391479	-14.678218	78.278358	603.568909	157.072113	92.029381	440.976135	-57.832340	1408.550903	500.199585	241.869583	1402.620605	398.919373	102.682304	1386.052490	379.722778	104.225922	1650.885742	479.113373	-150.871445	1132.708618	560.402161	304.006317	1132.671753	378.047485	-152.501175	887.392761	418.990814	352.106445	893.084106	416.138916	94.265991	1024.669556	-608.631348	166.053055	853.748230	-572.754089	-32.486076
402.980530	1.878235	926.953369	441.708618	179.454193	922.915283	506.634125	-23.146999	494.724304	557.411194	177.970093	482.566040	540.350769	-14.676340	78.292068	603.571289	157.063080	92.040909	441.043945	-57.881554	1408.576172	500.238159	241.842148	1402.649536	398.993134	102.648392	1386.062134	379.746826	104.159050	1650.886963	479.162903	-150.855865	1132.694092	560.462769	304.014435	1132.717041	378.089966	-152.491699	887.400635	419.056763	352.115326	893.112366	416.220673	94.270065	1024.681519	-608.586792	166.138657	853.753540	-572.762817	-32.457691
403.050354	1.850144	926.972656	441.778595	179.451065	922.918884	506.700165	-23.168341	494.728485	556.783875	176.936447	482.313995	540.372925	-14.707910	78.321999	603.161804	156.739777	91.993622	441.133575	-57.947430	1408.559570	500.267609	241.788773	1402.663818	399.059143	102.578506	1386.065063	379.769135	104.097305	1650.879272	479.215027	-150.895111	1132.688599	560.544434	304.027740	1132.780884	378.128510	-152.505005	887.390686	419.117950	352.128998	893.142151	416.293671	94.262054	1024.692871	-608.582275	166.130890	853.722839	-572.756104	-32.439613
403.133026	1.817614	926.960632	441.862640	179.405670	922.906006	506.750488	-23.181383	494.715179	557.443481	177.904480	482.547516	540.389954	-14.695495	78.294518	603.597534	157.102188	92.035713	441.199921	-58.014732	1408.573608	500.314117	241.735779	1402.699219	399.137421	102.505440	1386.076172	379.803162	104.019577	1650.873657	479.269287	-150.899765	1132.657227	560.618408	304.031830	1132.797607	378.153046	-152.486969	887.378052	419.214233	352.136414	893.176575	416.376587	94.224022	1024.680420	-608.547302	166.194061	853.696777	-572.749268	-32.436203
403.227478	1.833139	926.961060	441.935669	179.410721	922.903564	506.798859	-23.162848	494.680298	557.509644	177.917953	482.542572	540.380920	-14.683373	78.240868	603.617004	157.087906	92.015442	441.307617	-58.071331	1408.575317	500.396179	241.693481	1402.720093	399.213074	102.461609	1386.098389	379.835846	103.979736	1650.852539	479.362427	-150.912888	1132.622681	560.694580	304.018341	1132.815063	378.204376	-152.477829	887.364197	419.290131	352.129150	893.217712	416.491516	94.228638	1024.681519	-608.535278	166.183121	853.656860	-572.773621	-32.415234
403.309509	1.812681	926.951172	442.027527	179.360886	922.896362	506.848816	-23.124985	494.672180	557.510620	177.844879	482.492279	540.400940	-14.665317	78.225159	603.566711	157.028549	91.939400	441.392731	-58.097473	1408.543945	500.460297	241.662262	1402.723999	399.295746	102.412033	1386.113525	379.863525	103.928497	1650.832886	479.432465	-150.927139	1132.592773	560.791260	304.037201	1132.875610	378.211823	-152.476593	887.358032	419.475739	352.070709	893.228455	416.584778	94.191505	1024.673462	-608.502991	166.276611	853.632568	-572.788757	-32.337654
403.402832	1.810213	926.974365	442.123291	179.355316	922.916992	506.907288	-23.128010	494.704590	557.546814	177.799545	482.521240	540.416077	-14.667180	78.213676	603.536987	156.976578	91.939583	441.477631	-58.144211	1408.536377	500.527161	241.637604	1402.779541	399.354156	102.383751	1386.118774	379.882050	103.911095	1650.823364	479.512390	-150.899292	1132.577759	560.831238	304.019531	1132.910522	378.228088	-152.444275	887.346558	419.458405	352.165863	893.305298	416.681580	94.188622	1024.695435	-608.403870	166.356827	853.634827	-572.736633	-32.283932
403.522797	1.820002	926.982544	442.254547	179.365738	922.944580	506.950378	-23.154301	494.707764	557.601746	177.846664	482.534912	540.428833	-14.680916	78.247185	603.547852	157.015945	91.961365	441.545563	-58.177616	1408.526733	500.571899	241.596878	1402.816528	399.411987	102.343674	1386.150024	379.885498	103.878708	1650.819580	479.555511	-150.946136	1132.555054	560.898743	304.063080	1132.969849	378.280701	-152.454788	887.323303	419.524841	352.162018	893.363159	416.787964	94.192375	1024.712402	-608.305481	166.440964	853.649231	-572.700195	-32.226177
403.659058	1.821653	926.987427	442.391663	179.352509	922.956482	506.994751	-23.155306	494.714874	557.701721	177.966629	482.536987	540.394287	-14.702504	78.253548	603.544434	157.024231	91.973946	441.631500	-58.237007	1408.535522	500.630341	241.578125	1402.875610	399.510101	102.305016	1386.146606	379.884003	103.857254	1650.815552	479.615082	-150.976578	1132.541382	560.916077	304.020233	1133.028931	378.308594	-152.468796	887.315796	419.567108	352.333130	893.506104	416.904083	94.187431	1024.719482	-608.232117	166.500687	853.626160	-572.692810	-32.208637
403.768860	1.782835	926.982361	442.516907	179.320755	922.950562	507.045227	-23.212713	494.719147	557.709534	177.895279	482.518188	540.421997	-14.696196	78.257759	603.509399	157.000885	91.967789	441.698364	-58.276054	1408.537842	500.676727	241.544220	1402.915283	399.579987	102.251472	1386.153809	379.829773	103.786697	1650.854004	479.670074	-150.997665	1132.524414	560.967224	304.041077	1133.067871	378.356415	-152.444687	887.299622	419.630157	352.329071	893.565430	417.023712	94.152542	1024.714111	-608.194641	166.511444	853.575500	-572.701172	-32.188343
403.888550	1.787747	927.002991	442.624939	179.293213	922.964661	507.116425	-23.197618	494.700745	557.754944	177.869446	482.473572	540.416504	-14.690655	78.226761	603.562195	157.005859	91.915367	441.775940	-58.324024	1408.520752	500.740875	241.504990	1402.976074	399.654846	102.208199	1386.173218	379.819946	103.770119	1650.832397	479.736847	-151.002594	1132.483765	561.014404	304.022980	1133.119507	378.326721	-152.451035	887.313538	419.713470	352.335358	893.597412	417.152740	94.141876	1024.732422	-608.156555	166.540482	853.527405	-572.677795	-32.176785
403.960785	1.774498	927.008667	442.709625	179.287537	922.979553	507.172028	-23.178850	494.671875	557.798096	177.841324	482.466034	540.456482	-14.697069	78.215652	603.523865	156.982697	91.910507	441.868408	-58.367252	1408.513550	500.832092	241.472961	1403.008545	399.726471	102.163986	1386.190430	379.813232	103.721634	1650.835693	479.825989	-151.008347	1132.469727	561.140015	304.024750	1133.178955	378.455200	-152.437332	887.274536	419.807190	352.153259	893.559387	417.251251	94.123154	1024.744263	-608.113953	166.532318	853.460510	-572.670532	-32.137730
404.054474	1.747473	927.020569	442.805878	179.268326	922.984131	507.226776	-23.166290	494.684570	557.760437	177.722427	482.440613	540.453125	-14.696337	78.213242	603.540771	156.965988	91.899910	441.936279	-58.404411	1408.497559	500.892395	241.421783	1403.047729	399.793854	102.106628	1386.206543	379.804047	103.726822	1650.817871	479.874268	-150.987061	1132.427490	561.206116	304.059265	1133.233154	378.390076	-152.418365	887.306335	419.874115	352.153870	893.602966	417.361298	94.100784	1024.753296	-608.012573	166.620804	853.440979	-572.628845	-32.066959
404.180847	1.733300	927.037598	442.943787	179.237747	923.008789	507.329468	-23.210651	494.706207	557.838440	177.749069	482.458069	540.485962	-14.704030	78.217567	603.534546	156.958801	91.871193	442.028717	-58.439289	1408.509399	500.943756	241.381027	1403.087524	399.889465	102.051743	1386.214600	379.785767	103.759651	1650.812500	479.947388	-150.986908	1132.439819	561.267334	304.026031	1133.289673	378.432556	-152.368484	887.309814	419.937103	352.150940	893.663696	417.481689	94.077408	1024.773438	-607.918335	166.668518	853.450439	-572.564453	-32.007385
404.316742	1.760902	927.053894	443.083313	179.218674	923.044067	507.376892	-23.215853	494.725098	557.947510	177.810638	482.465088	540.472229	-14.725245	78.231583	603.608948	157.029282	91.909714	442.091003	-58.480991	1408.505981	501.011841	241.349777	1403.140381	399.961700	102.015099	1386.247314	379.770020	103.785385	1650.811035	480.001343	-150.989243	1132.439575	561.351257	304.035645	1133.353638	378.491699	-152.344742	887.306580	419.997742	352.144196	893.718323	417.597992	94.076752	1024.798218	-607.838501	166.727173	853.457642	-572.515991	-31.945892
404.477417	1.789370	927.059692	443.216766	179.212143	923.046021	507.417419	-23.225777	494.722900	558.020691	177.820984	482.461823	540.452454	-14.716696	78.237679	603.552490	156.983749	91.906906	442.141846	-58.524849	1408.544556	501.083649	241.304581	1403.186768	400.045319	101.989830	1386.246948	379.757751	103.817116	1650.797363	480.062378	-150.982758	1132.440796	561.415588	304.013672	1133.404297	378.546570	-152.314316	887.304993	420.066803	352.156158	893.777283	417.727325	94.093460	1024.800781	-607.778503	166.767014	853.447754	-572.450195	-31.928753
404.610565	1.796096	927.064087	443.363312	179.191406	923.051270	507.449036	-23.189726	494.697083	558.023682	177.803513	482.425964	540.439148	-14.688479	78.210159	603.491821	156.935318	91.881119	442.230682	-58.572392	1408.545898	501.154358	241.250687	1403.230591	400.131622	101.954498	1386.275146	379.714355	103.850700	1650.786987	480.144104	-151.006439	1132.425171	561.494446	304.018219	1133.421021	378.636627	-152.267517	887.281860	420.150360	352.166656	893.845764	417.863647	94.087769	1024.805298	-607.728638	166.784653	853.429321	-572.420410	-31.892445
404.728668	1.786137	927.072449	443.477295	179.155304	923.045288	507.519897	-23.189957	494.666260	558.017944	177.715988	482.396179	540.454590	-14.717737	78.197899	603.465820	156.910995	91.859344	442.315338	-58.610546	1408.538086	501.251617	241.207260	1403.238770	400.225464	101.916626	1386.285278	379.688965	103.897636	1650.758423	480.192261	-150.994125	1132.387451	561.575562	304.015656	1133.459473	378.568909	-152.295624	887.298584	420.246887	352.179504	893.875793	417.984406	94.072189	1024.806519	-607.661377	166.846191	853.378723	-572.384949	-31.850449
404.840271	1.762366	927.078979	443.595490	179.090515	923.026489	507.567017	-23.206846	494.661255	557.996521	177.602905	482.361847	540.443298	-14.723802	78.171410	603.448975	156.841919	91.800560	442.388611	-58.688694	1408.514404	501.320770	241.138062	1403.288086	400.268585	101.849068	1386.286743	379.650848	103.938538	1650.735962	480.260254	-151.041275	1132.370728	561.657715	304.015625	1133.489746	378.650391	-152.262482	887.277466	420.320282	352.175812	893.937317	418.113892	94.040024	1024.800903	-607.638916	166.875946	853.339172	-572.330994	-31.834574
404.929260	1.757972	927.083923	443.683533	179.099686	923.034851	507.621399	-23.215553	494.654419	558.044250	177.594543	482.345642	540.458557	-14.737761	78.164886	603.465027	156.854294	91.797234	442.457458	-58.732040	1408.505737	501.383179	241.081772	1403.297729	400.324341	101.781273	1386.282593	379.603882	103.984489	1650.717163	480.336487	-151.040787	1132.354492	561.732910	303.957581	1133.521484	378.767426	-152.230255	887.244446	420.404877	352.176483	893.977600	418.209961	94.038536	1024.808105	-607.574951	166.934189	853.317078	-572.249573	-31.773367
405.039581	1.759313	927.096863	443.783905	179.115234	923.065002	507.704163	-23.268642	494.684082	558.138123	177.616440	482.365051	540.502563	-14.739168	78.174614	603.470398	156.849503	91.789223	442.532043	-58.771458	1408.494019	501.432800	241.028214	1403.336182	400.393524	101.712303	1386.289917	379.567657	104.086769	1650.676147	480.435333	-151.114624	1132.358032	561.804688	303.942017	1133.574707	378.994629	-152.222504	887.192688	420.463684	352.169678	894.020935	418.309875	94.037857	1024.829590	-607.480774	167.053223	853.314941	-572.148865	-31.702475
405.164246	1.801872	927.103943	443.889008	179.174866	923.099182	507.761475	-23.242268	494.685272	558.276733	177.726837	482.403198	540.509460	-14.740485	78.188988	603.532043	156.900253	91.807243	442.606689	-58.837959	1408.486450	501.497559	240.946243	1403.371216	400.478760	101.674301	1386.305908	379.511841	104.190529	1650.670166	480.480042	-151.128098	1132.340698	561.906128	303.929138	1133.644287	378.962494	-152.144806	887.218323	420.542328	352.159271	894.075928	418.416718	94.074455	1024.850342	-607.431335	167.115219	853.307312	-572.080933	-31.639887
405.253632	1.797854	927.124878	443.997864	179.178467	923.103394	507.797302	-23.236256	494.699402	558.306396	177.720901	482.397736	540.506897	-14.724090	78.210747	603.571289	156.930878	91.837341	442.675873	-58.885258	1408.470581	501.556366	240.874847	1403.408936	400.572174	101.615273	1386.303467	379.446411	104.309799	1650.635742	480.553772	-151.160995	1132.329346	561.979187	303.917297	1133.711304	379.082764	-152.115845	887.167480	420.636108	352.162659	894.103027	418.530396	94.081017	1024.863525	-607.325317	167.175949	853.290283	-571.948547	-31.582853
405.381866	1.792688	927.120239	444.132507	179.161682	923.107666	507.856567	-23.241838	494.668671	558.381348	177.725067	482.377441	540.527710	-14.724531	78.197716	603.549866	156.915848	91.799133	442.758575	-58.960762	1408.476929	501.639313	240.817673	1403.444092	400.629700	101.562912	1386.318604	379.391815	104.430885	1650.598022	480.661560	-151.179047	1132.297363	562.056396	303.879639	1133.739746	379.221008	-152.093353	887.124451	420.734833	352.179535	894.162903	418.651184	94.067757	1024.862793	-607.266785	167.228851	853.271912	-571.858826	-31.527861
405.486206	1.779718	927.117676	444.251495	179.130066	923.097717	507.924133	-23.223293	494.674683	558.380615	177.634354	482.356110	540.534912	-14.719606	78.172432	603.488647	156.851563	91.751183	442.826477	-59.037525	1408.442383	501.690308	240.732605	1403.465332	400.706238	101.483879	1386.333496	379.348999	104.572357	1650.545166	480.768768	-151.236389	1132.263184	562.123596	303.851440	1133.787842	379.433746	-152.112961	887.059631	420.830078	352.173950	894.185059	418.762054	94.050705	1024.856201	-607.200500	167.277710	853.252625	-571.774719	-31.485384
405.586700	1.769439	927.119019	444.350494	179.081985	923.099609	507.969879	-23.239410	494.647705	558.323242	177.524033	482.315186	540.515991	-14.713286	78.116714	603.502502	156.875916	91.740860	442.913757	-59.109818	1408.406494	501.785828	240.661942	1403.487183	400.775208	101.416847	1386.328125	379.298767	104.733627	1650.487793	480.862946	-151.232620	1132.203735	562.187805	303.779419	1133.811279	379.444122	-152.048813	887.017151	420.913391	352.169891	894.236206	418.872498	94.019608	1024.858643	-607.140259	167.370255	853.248596	-571.684998	-31.403648
405.658081	1.737748	927.122925	444.456757	179.051849	923.100891	508.003662	-23.225058	494.607452	558.356018	177.527054	482.309784	540.494019	-14.710004	78.084137	603.446594	156.805496	91.728210	442.997833	-59.214569	1408.401611	501.865326	240.594696	1403.512817	400.834229	101.349503	1386.335938	379.250641	104.925636	1650.436279	480.981049	-151.272812	1132.123169	562.267883	303.751282	1133.863281	379.708832	-151.987396	886.923889	421.007996	352.173218	894.284607	418.980896	93.987076	1024.862427	-607.105530	167.415924	853.235840	-571.593201	-31.397629
405.754486	1.708101	927.160034	444.573669	179.050385	923.129150	508.074493	-23.237112	494.613892	558.469666	177.599182	482.325836	540.501953	-14.719833	78.065765	603.473511	156.809921	91.724213	443.065521	-59.299679	1408.383179	501.906891	240.532242	1403.547974	400.894684	101.275253	1386.351196	379.207672	105.129150	1650.400391	481.092255	-151.262573	1132.081177	562.360291	303.771454	1133.940308	379.799927	-152.026566	886.873230	421.107574	352.166992	894.318970	419.108032	93.972168	1024.896362	-607.057434	167.457520	853.214539	-571.489685	-31.358236
405.901459	1.716786	927.149780	444.701477	179.059998	923.151489	508.143250	-23.248398	494.641541	558.625183	177.716141	482.345673	540.518616	-14.707980	78.083809	603.563354	156.891861	91.709816	443.154938	-59.389450	1408.366699	501.935394	240.439743	1403.571167	400.964203	101.210655	1386.349609	379.155609	105.325386	1650.366577	481.200073	-151.271622	1132.035278	562.440613	303.707764	1133.983521	379.926086	-151.964828	886.841431	421.207092	352.158325	894.333801	419.240540	93.963394	1024.902710	-606.949951	167.580170	853.213989	-571.381836	-31.312517
406.030792	1.696778	927.158875	444.817017	179.091827	923.185364	508.216248	-23.260258	494.646210	558.708557	177.736725	482.338928	540.554749	-14.746451	78.144028	603.578979	156.919708	91.718498	443.225037	-59.460148	1408.330200	501.957306	240.374496	1403.593994	401.029205	101.111290	1386.333252	379.103485	105.543015	1650.325073	481.319977	-151.298950	1132.009033	562.510620	303.694519	1134.016479	380.078003	-151.959061	886.798645	421.305878	352.136322	894.345520	419.355377	93.955513	1024.924316	-606.889038	167.612411	853.192932	-571.291809	-31.273037
406.157318	1.671390	927.150635	444.945770	179.078003	923.193176	508.314880	-23.300602	494.672028	558.730408	177.730438	482.314545	540.593750	-14.734670	78.174950	603.588135	156.924149	91.682510	443.318024	-59.576324	1408.304810	501.996887	240.296921	1403.609253	401.083344	100.993034	1386.313477	379.151672	105.846733	1650.211670	481.473450	-151.368347	1131.998413	562.582153	303.655823	1134.055176	380.389435	-151.912888	886.698242	421.389771	352.094391	894.365967	419.470978	93.929367	1024.923584	-606.778381	167.675613	853.196594	-571.166321	-31.233868
406.263123	1.652999	927.159363	445.050964	179.034851	923.193298	508.397644	-23.341860	494.684235	558.759094	177.705231	482.298981	540.619507	-14.742633	78.151756	603.606995	156.951767	91.719818	443.383698	-59.659458	1408.287598	502.041229	240.201706	1403.640259	401.141296	100.904839	1386.327881	379.122375	106.101959	1650.168457	481.590332	-151.405365	1131.960327	562.675354	303.616486	1134.127563	380.543671	-151.851807	886.627258	421.507019	352.055298	894.393188	419.580353	93.903046	1024.928101	-606.698486	167.722580	853.210327	-571.078979	-31.184927
406.399139	1.638626	927.146484	445.175629	178.966171	923.192810	508.451691	-23.334553	494.658142	558.835938	177.717850	482.317932	540.600891	-14.733325	78.111877	603.609314	156.938934	91.716438	443.460266	-59.746593	1408.243774	502.080811	240.114899	1403.677246	401.193390	100.817627	1386.334961	379.089966	106.338150	1650.148682	481.674896	-151.421463	1131.889160	562.735657	303.573700	1134.177979	380.541809	-151.878159	886.600586	421.640503	352.029510	894.444824	419.705475	93.856377	1024.921265	-606.662292	167.748154	853.202332	-571.027771	-31.202976
406.490723	1.607951	927.170837	445.273071	178.926422	923.192444	508.502289	-23.337151	494.617279	558.895386	177.698349	482.329010	540.606934	-14.735210	78.051544	603.635620	156.945953	91.716385	443.531036	-59.845631	1408.229248	502.159454	240.026718	1403.720581	401.236298	100.727257	1386.356934	379.054993	106.626778	1650.113892	481.805664	-151.457932	1131.852051	562.845154	303.542633	1134.219360	380.746002	-151.852844	886.531189	421.796326	352.023285	894.496643	419.809906	93.833321	1024.933350	-606.582703	167.784637	853.190979	-570.961243	-31.169704
406.609467	1.642329	927.177612	445.355957	178.907150	923.192200	508.540131	-23.306479	494.610779	558.900513	177.650375	482.285889	540.592285	-14.724651	78.037270	603.634216	156.921066	91.674400	443.621216	-59.907879	1408.225952	502.196411	239.957321	1403.753052	401.303497	100.654076	1386.370972	378.940735	106.841507	1650.152222	481.955505	-151.520370	1131.835449	562.957947	303.499939	1134.283325	381.042114	-151.830246	886.461548	422.029266	351.923676	894.523254	419.931641	93.840118	1024.937988	-606.502380	167.815063	853.164368	-570.886719	-31.167530
406.741058	1.630176	927.182007	445.483856	178.937134	923.232483	508.613556	-23.310776	494.627655	558.961670	177.719620	482.284912	540.596680	-14.725682	78.036736	603.634094	156.947083	91.671875	443.685425	-60.006195	1408.218628	502.250732	239.855499	1403.777588	401.366486	100.546310	1386.372437	378.934357	107.155945	1650.109619	482.087646	-151.546555	1131.829956	563.011963	303.445068	1134.302856	381.127106	-151.864380	886.455200	422.077789	351.959229	894.560913	420.045715	93.831261	1024.959961	-606.398010	167.876328	853.149902	-570.823120	-31.145437
406.863739	1.650931	927.190125	445.577026	178.930222	923.261108	508.707153	-23.336441	494.641449	559.061462	177.781357	482.299561	540.630371	-14.722491	78.070549	603.683655	156.950500	91.663292	443.754456	-60.097698	1408.214233	502.276093	239.739990	1403.804688	401.418182	100.455696	1386.358643	378.896851	107.452721	1650.091064	482.235504	-151.590668	1131.808838	563.087341	303.423035	1134.369141	381.338776	-151.884033	886.414978	422.183594	351.906616	894.570007	420.142792	93.828568	1024.978027	-606.260925	167.976440	853.170959	-570.713745	-31.096912
406.972778	1.620276	927.172729	445.697937	178.937546	923.273193	508.786255	-23.388552	494.653229	559.119873	177.836060	482.310028	540.649475	-14.732110	78.074799	603.680420	156.979965	91.666130	443.797058	-60.189507	1408.196655	502.283478	239.641296	1403.802002	401.450928	100.346779	1386.339111	378.874420	107.740883	1650.040161	482.359741	-151.653214	1131.797607	563.165100	303.358856	1134.395630	381.514923	-151.858353	886.376770	422.311890	351.853882	894.568237	420.228790	93.806282	1024.973999	-606.157166	167.985519	853.148865	-570.649658	-31.099318
407.075592	1.627182	927.158813	445.790619	178.951004	923.297119	508.849182	-23.383341	494.655121	559.196838	177.859512	482.311462	540.651611	-14.746342	78.079239	603.757568	157.026428	91.663551	443.836212	-60.294735	1408.164795	502.306885	239.541809	1403.831055	401.501312	100.258881	1386.333740	378.857788	108.064964	1649.989502	482.490692	-151.683823	1131.766357	563.265869	303.291229	1134.448853	381.723511	-151.877823	886.326416	422.537964	351.740692	894.565247	420.317352	93.796669	1024.979126	-606.083435	167.999939	853.114075	-570.596130	-31.114830
407.162140	1.640295	927.161926	445.856567	178.881653	923.292603	508.821289	-23.342735	494.616913	559.226807	177.837082	482.313354	540.598633	-14.772205	78.083809	603.704407	156.988693	91.643074	443.865570	-60.381252	1408.136475	502.348267	239.431595	1403.877686	401.536530	100.166168	1386.332886	378.829498	108.359627	1649.954834	482.608215	-151.773743	1131.742676	563.331421	303.207153	1134.463013	381.927551	-151.906052	886.273560	422.576965	351.737000	894.593994	420.404694	93.771378	1024.979004	-606.002441	168.026917	853.069153	-570.580688	-31.112635
407.227753	1.625237	927.176086	445.922363	178.853745	923.295227	508.887451	-23.323172	494.619690	559.241638	177.770798	482.281281	540.569824	-14.748996	78.048431	603.677429	156.954071	91.627823	443.904663	-60.472527	1408.115479	502.393616	239.347397	1403.890015	401.575745	100.108681	1386.355713	378.827759	108.684746	1649.918701	482.761414	-151.826233	1131.746216	563.442810	303.121185	1134.498291	382.117371	-151.940109	886.237854	422.821350	351.632690	894.603027	420.486359	93.753197	1024.988281	-605.893616	168.024582	853.033630	-570.540833	-31.080956
407.340729	1.596562	927.180603	446.032013	178.837082	923.305359	508.961700	-23.328045	494.619019	559.269775	177.754120	482.300476	540.620361	-14.735338	78.013390	603.716858	156.974350	91.649826	443.968414	-60.551708	1408.109253	502.447662	239.263245	1403.913818	401.600647	100.028618	1386.364136	378.868286	109.009575	1649.878296	482.943939	-151.923401	1131.730103	563.527893	303.019073	1134.515137	382.465729	-151.964905	886.156433	422.954163	351.572510	894.613831	420.599701	93.726555	1024.995850	-605.740845	168.134979	853.047974	-570.495605	-31.019705
407.429565	1.608670	927.177246	446.119141	178.831329	923.325500	509.063232	-23.324501	494.633209	559.309021	177.716782	482.279907	540.676819	-14.749264	78.044060	603.705933	156.941040	91.615730	443.996246	-60.632259	1408.070923	502.481598	239.174850	1403.910645	401.634308	99.988228	1386.363525	378.971069	109.424088	1649.764160	483.059448	-151.906662	1131.697388	563.620178	302.915009	1134.538696	382.542084	-152.026001	886.112000	423.017303	351.584839	894.602722	420.669556	93.720764	1025.003418	-605.581238	168.147354	853.038879	-570.421692	-31.025244
407.522980	1.613663	927.163635	446.189423	178.822006	923.320679	509.129517	-23.336731	494.616180	559.399109	177.763641	482.305603	540.701172	-14.743302	78.022888	603.766541	156.986404	91.635963	444.000000	-60.699982	1408.030640	502.502533	239.094193	1403.903564	401.649078	99.914688	1386.358521	378.890503	109.683830	1649.788940	483.177399	-151.954361	1131.692505	563.702209	302.843994	1134.549316	382.748749	-152.095566	886.062927	423.143494	351.523132	894.595520	420.734955	93.716682	1024.993286	-605.409912	168.207947	853.021240	-570.351990	-31.018356
407.625793	1.621237	927.145203	446.299072	178.806412	923.321838	509.191406	-23.358105	494.610199	559.433716	177.729630	482.278717	540.695923	-14.757017	78.026245	603.763855	156.977722	91.613068	443.988068	-60.754807	1408.002441	502.503418	239.040802	1403.900757	401.660248	99.870842	1386.334229	378.920471	110.000053	1649.736084	483.276520	-152.013275	1131.677734	563.788147	302.758606	1134.560303	382.951202	-152.144699	885.988708	423.269470	351.463928	894.574829	420.813049	93.708443	1024.983032	-605.283386	168.221252	853.006348	-570.308716	-30.984318
407.658691	1.568573	927.146301	446.336945	178.789444	923.321838	509.221924	-23.351007	494.619385	559.455322	177.712204	482.293274	540.682983	-14.760732	78.018326	603.744019	156.965408	91.614738	443.949188	-60.830441	1407.979370	502.542297	238.962936	1403.906616	401.645355	99.818153	1386.335083	378.929565	110.312653	1649.693359	483.371948	-152.061462	1131.659546	563.884033	302.663574	1134.586548	383.160950	-152.245239	885.944763	423.418030	351.403625	894.543335	420.860504	93.671120	1024.984497	-605.188660	168.230011	853.023865	-570.284424	-30.967789
407.724335	1.535503	927.152527	446.424255	178.740326	923.314880	509.264526	-23.382999	494.622864	559.570557	177.819275	482.317810	540.688721	-14.769506	78.004936	603.774902	156.992859	91.600647	443.930023	-60.881519	1407.946533	502.559662	238.903885	1403.903198	401.627686	99.764008	1386.309937	378.926636	110.604691	1649.679810	483.468903	-152.139816	1131.660034	563.961914	302.623840	1134.593262	383.364258	-152.342545	885.890808	423.554932	351.338867	894.523438	420.941467	93.637535	1024.984131	-605.086426	168.239151	852.992615	-570.270020	-30.959984
407.795197	1.487861	927.131958	446.498993	178.730804	923.305298	509.340668	-23.393656	494.617950	559.571167	177.816544	482.276489	540.687622	-14.773564	78.003212	603.727905	156.962997	91.569832	443.926422	-60.943680	1407.915771	502.575745	238.843201	1403.889038	401.636078	99.711067	1386.281616	378.965149	110.910599	1649.632202	483.564240	-152.213364	1131.653198	564.096863	302.562012	1134.587280	383.568024	-152.440460	885.850464	423.807190	351.200867	894.481079	421.015289	93.601913	1024.969360	-605.035522	168.259872	852.961426	-570.297241	-30.986498
407.852600	1.440380	927.138428	446.551575	178.690918	923.283569	509.390228	-23.420996	494.620331	559.616089	177.776749	482.253235	540.717407	-14.772157	78.010887	603.786377	156.965195	91.520378	443.925293	-60.982563	1407.914795	502.617157	238.803085	1403.846558	401.626984	99.677017	1386.256470	379.013641	111.231781	1649.587891	483.679321	-152.289764	1131.673218	564.155884	302.479279	1134.536377	383.884125	-152.508224	885.811157	423.862885	351.205994	894.452637	421.083405	93.570908	1024.962036	-604.934082	168.275787	852.899292	-570.283752	-30.966120
407.919617	1.446963	927.145203	446.614929	178.689499	923.314209	509.421143	-23.382944	494.607117	559.609985	177.721832	482.239777	540.711182	-14.790025	77.988579	603.741394	156.906784	91.507607	443.899139	-61.004425	1407.915161	502.632324	238.779877	1403.834717	401.641754	99.650795	1386.265503	379.055664	111.499573	1649.570923	483.763702	-152.372391	1131.712769	564.250916	302.388672	1134.552612	384.124695	-152.624664	885.795044	424.016571	351.141388	894.411011	421.149780	93.559883	1024.981323	-604.818970	168.322525	852.894653	-570.269165	-30.950729
408.001434	1.425491	927.171814	446.697540	178.654602	923.340393	509.502930	-23.446396	494.633911	559.640503	177.679428	482.247925	540.717285	-14.747989	77.992363	603.797607	156.956436	91.540215	443.893036	-61.011993	1407.918823	502.670471	238.738571	1403.844116	401.621948	99.644249	1386.263672	379.075806	111.812561	1649.567383	483.841766	-152.425400	1131.753174	564.356934	302.289520	1134.565186	384.334534	-152.712738	885.770874	424.182404	351.063660	894.374329	421.215057	93.535866	1025.006470	-604.676025	168.288910	852.911682	-570.184326	-30.963266
408.053864	1.424875	927.182800	446.783997	178.660355	923.376343	509.521210	-23.428946	494.630676	559.645935	177.665146	482.270599	540.736145	-14.751846	77.991547	603.815674	156.962173	91.593040	443.842224	-61.045078	1407.943115	502.669006	238.681213	1403.826660	401.611755	99.660240	1386.274780	379.105774	112.110565	1649.572021	483.915741	-152.467667	1131.810303	564.457703	302.208771	1134.591553	384.557983	-152.798309	885.778381	424.337708	350.974152	894.323547	421.257751	93.531265	1025.028564	-604.577454	168.301315	852.924988	-570.180969	-30.960546
408.133636	1.393977	927.187744	446.854706	178.627869	923.387024	509.581757	-23.454330	494.614563	559.726318	177.678574	482.273560	540.729431	-14.780507	77.997627	603.832581	156.973663	91.568733	443.827515	-61.050808	1407.957153	502.692383	238.653656	1403.797607	401.611725	99.641579	1386.253662	379.226440	112.460434	1649.459961	483.990204	-152.535706	1131.840942	564.549011	302.120789	1134.596924	384.765198	-152.908768	885.752502	424.488922	350.861603	894.276794	421.320740	93.498726	1025.035767	-604.515930	168.326263	852.943054	-570.193176	-30.952908
408.182465	1.355597	927.181396	446.910400	178.572235	923.374756	509.607361	-23.491932	494.625671	559.707275	177.671829	482.221619	540.727234	-14.801179	77.969833	603.760742	156.944977	91.528183	443.771332	-61.081638	1407.992920	502.706726	238.627487	1403.763306	401.594849	99.621056	1386.231689	379.160797	112.659744	1649.529541	484.021698	-152.571167	1131.894165	564.627380	302.054047	1134.553833	384.811523	-153.028702	885.795776	424.636597	350.761169	894.206360	421.373840	93.455452	1025.026245	-604.490479	168.311554	852.896912	-570.211365	-30.980547
408.213776	1.289272	927.177490	446.957611	178.503311	923.351868	509.639648	-23.502369	494.612152	559.755920	177.664841	482.216949	540.723877	-14.804757	77.983284	603.758789	156.920578	91.493484	443.720062	-61.104446	1407.998413	502.713623	238.582428	1403.716431	401.575806	99.626373	1386.193848	379.167938	112.921371	1649.512329	484.085052	-152.643387	1131.918701	564.696350	301.976929	1134.495483	384.978912	-153.135925	885.794067	424.780304	350.648193	894.149109	421.416779	93.398323	1025.012817	-604.494446	168.293732	852.865845	-570.276489	-30.967493
408.240784	1.255101	927.177429	447.001984	178.455933	923.350159	509.654816	-23.534058	494.592651	559.762695	177.625061	482.228821	540.719360	-14.817561	77.967430	603.779846	156.928177	91.489143	443.692017	-61.110603	1408.032227	502.760406	238.573196	1403.691895	401.550262	99.629036	1386.198608	379.187378	113.170525	1649.484253	484.150146	-152.729324	1131.972534	564.824280	301.926086	1134.458008	385.138000	-153.226715	885.812012	425.029114	350.478180	894.053406	421.461823	93.357323	1025.012451	-604.450562	168.320328	852.838623	-570.322815	-30.978201
408.285645	1.234406	927.202576	447.056427	178.419159	923.376160	509.712189	-23.557642	494.578766	559.810242	177.589417	482.230835	540.718872	-14.817894	77.939522	603.785889	156.931488	91.509117	443.663666	-61.108032	1408.044312	502.784393	238.557068	1403.665649	401.546722	99.644417	1386.196899	379.184753	113.432922	1649.479736	484.198608	-152.788177	1132.013916	564.920715	301.822815	1134.420532	385.269806	-153.346970	885.831543	425.189178	350.375122	894.000793	421.518188	93.327255	1025.038452	-604.406006	168.338974	852.856750	-570.345398	-30.986063
408.342621	1.201000	927.228516	447.112274	178.410049	923.411194	509.746307	-23.582756	494.628113	559.832520	177.505325	482.245453	540.719360	-14.824287	78.003151	603.769775	156.898682	91.518494	443.632904	-61.103760	1408.075073	502.792725	238.536346	1403.636230	401.519257	99.643799	1386.185059	379.143982	113.665794	1649.490967	484.241333	-152.840820	1132.096191	565.015686	301.692841	1134.380493	385.433044	-153.462433	885.862061	425.349457	350.265472	893.926392	421.563660	93.302750	1025.068481	-604.358093	168.353912	852.842163	-570.357605	-30.971291
408.408478	1.188307	927.230835	447.170166	178.397003	923.453125	509.804169	-23.593691	494.655243	559.854370	177.494370	482.239380	540.742065	-14.807964	78.006760	603.766296	156.906616	91.522575	443.589630	-61.080715	1408.122437	502.792725	238.528595	1403.610840	401.512817	99.656311	1386.190186	379.134552	113.871979	1649.469238	484.286469	-152.906357	1132.198120	565.078003	301.569946	1134.337036	385.548126	-153.567749	885.907837	425.480560	350.139221	893.832947	421.605225	93.271744	1025.089966	-604.323242	168.364304	852.843079	-570.382629	-30.990652
408.469269	1.160793	927.235474	447.239960	178.368591	923.463745	509.927246	-23.715717	494.713104	559.932861	177.539856	482.232208	540.803894	-14.828623	78.040390	603.801514	156.918823	91.509659	443.555176	-61.082775	1408.143311	502.797668	238.525833	1403.568237	401.494385	99.651962	1386.182373	379.098938	114.109222	1649.480347	484.315460	-152.965286	1132.270752	565.165710	301.494812	1134.290283	385.647064	-153.692474	885.948486	425.634003	350.009918	893.723877	421.645508	93.246201	1025.095947	-604.284668	168.391953	852.849243	-570.414551	-30.964525
408.501892	1.118919	927.229919	447.280945	178.347458	923.460693	509.984711	-23.749449	494.701172	559.916748	177.456802	482.218811	540.783569	-14.809489	78.013222	603.801697	156.928375	91.521629	443.523102	-61.071316	1408.185791	502.808014	238.549911	1403.506348	401.480988	99.677071	1386.162109	379.121033	114.351318	1649.450806	484.364746	-153.031845	1132.343506	565.245239	301.424408	1134.279297	385.888611	-153.817856	885.965393	425.809540	349.919830	893.658936	421.663788	93.217194	1025.090332	-604.247986	168.388992	852.842651	-570.454285	-30.973818
408.525452	1.071819	927.254883	447.298248	178.261063	923.440002	509.978729	-23.760111	494.664612	559.967163	177.479279	482.235504	540.761169	-14.810575	77.975258	603.793884	156.912506	91.511124	443.490570	-61.075283	1408.207886	502.839325	238.558578	1403.466064	401.468079	99.713226	1386.139404	379.106750	114.572418	1649.431396	484.370575	-153.086685	1132.362549	565.342590	301.341858	1134.218872	385.828156	-153.948410	886.019775	425.972595	349.805908	893.571350	421.699219	93.173424	1025.092651	-604.295166	168.364761	852.819397	-570.541931	-30.978369
408.528015	1.033160	927.265808	447.307556	178.181900	923.428833	509.974792	-23.758696	494.637695	559.952271	177.390381	482.210114	540.760559	-14.816708	77.954323	603.804382	156.918793	91.504234	443.451263	-61.071918	1408.233521	502.849060	238.578949	1403.441650	401.468536	99.732414	1386.134033	379.081726	114.776627	1649.424561	484.377228	-153.126526	1132.391724	565.402222	301.240234	1134.170410	385.843964	-154.049393	886.071045	426.045410	349.782349	893.494751	421.717590	93.125229	1025.092896	-604.319092	168.339874	852.798523	-570.628479	-31.011099
408.523834	0.984273	927.261597	447.319672	178.125870	923.422607	510.018677	-23.779190	494.641144	559.976563	177.333725	482.204620	540.759460	-14.862352	77.948906	603.804871	156.903595	91.492256	443.437439	-61.044075	1408.248901	502.865540	238.573151	1403.407349	401.437103	99.731453	1386.118774	379.163727	115.086258	1649.339355	484.427551	-153.154556	1132.413818	565.464661	301.121490	1134.124146	385.891388	-154.174866	886.104736	426.202515	349.671661	893.430054	421.730957	93.072609	1025.088257	-604.352844	168.340103	852.764893	-570.705200	-30.997118
408.578461	0.967028	927.273376	447.381500	178.124603	923.459595	510.050873	-23.818039	494.637970	559.944214	177.263748	482.205933	540.784851	-14.861069	77.973984	603.804077	156.892395	91.485069	443.444855	-61.005104	1408.266968	502.880524	238.603073	1403.392700	401.447479	99.757751	1386.115112	379.043213	115.195450	1649.406494	484.452667	-153.214920	1132.477173	565.535706	301.007751	1134.099854	385.924255	-154.286011	886.162476	426.349579	349.529938	893.368652	421.774567	93.052307	1025.112183	-604.406006	168.354645	852.775513	-570.782288	-30.999067
408.614563	0.944044	927.269653	447.410034	178.108383	923.482483	510.086853	-23.869843	494.684998	559.974854	177.215576	482.187622	540.798584	-14.876613	78.006233	603.821045	156.897354	91.509109	443.438507	-60.987755	1408.304932	502.867950	238.618210	1403.378052	401.437164	99.769676	1386.082031	379.005981	115.385330	1649.389771	484.452881	-153.235458	1132.526855	565.618896	300.942200	1134.080444	385.929230	-154.411026	886.193665	426.494629	349.397644	893.301819	421.791412	93.020676	1025.121216	-604.366699	168.372086	852.808105	-570.806335	-31.000454
408.649170	0.904974	927.292419	447.461243	178.064423	923.486145	510.128876	-23.935240	494.684784	560.043457	177.254578	482.220764	540.818542	-14.868479	78.011261	603.819336	156.916916	91.506630	443.445435	-60.949768	1408.326904	502.897675	238.629379	1403.320435	401.442078	99.792099	1386.057983	378.949158	115.502502	1649.365845	484.454559	-153.278122	1132.601074	565.709167	300.866364	1134.034668	385.934082	-154.520157	886.253723	426.619049	349.283752	893.227661	421.812073	92.995399	1025.132446	-604.385437	168.358444	852.824585	-570.857910	-31.009706
408.673248	0.880903	927.296082	447.501312	178.031540	923.478516	510.117981	-23.922905	494.678436	560.112305	177.269409	482.220978	540.806641	-14.866447	77.995781	603.857727	156.930008	91.503487	443.420502	-60.921848	1408.325439	502.905518	238.664047	1403.280151	401.420715	99.842377	1386.023682	378.907043	115.686119	1649.343140	484.428131	-153.300659	1132.618408	565.797302	300.805389	1133.988525	385.915924	-154.627380	886.280090	426.772675	349.164917	893.114563	421.830383	92.977051	1025.129272	-604.413208	168.383881	852.785095	-570.929626	-31.033920
408.665924	0.804655	927.294556	447.512451	177.954193	923.438538	510.081482	-23.934713	494.674255	560.130066	177.243393	482.207794	540.778809	-14.862160	77.976341	603.824097	156.889557	91.445297	443.397156	-60.910183	1408.350464	502.909882	238.717102	1403.246582	401.413177	99.879730	1386.005493	378.943604	115.921936	1649.229614	484.393738	-153.324417	1132.657959	565.853149	300.756012	1133.939697	385.857605	-154.739502	886.323730	426.873260	349.038727	893.021301	421.839630	92.920929	1025.108276	-604.495972	168.382858	852.751282	-571.039978	-31.003942
408.684601	0.773384	927.299194	447.528198	177.898514	923.449036	510.087494	-23.967293	494.663239	560.172607	177.216034	482.198456	540.764221	-14.896011	77.963066	603.785217	156.851379	91.426666	443.368286	-60.888836	1408.364380	502.916534	238.728989	1403.209961	401.399536	99.896378	1385.990967	378.899017	116.106415	1649.219727	484.376373	-153.359238	1132.700684	565.929199	300.709106	1133.895264	385.811859	-154.829102	886.377197	426.990143	348.886078	892.954590	421.859253	92.874016	1025.116089	-604.598938	168.354401	852.743286	-571.145386	-30.990816
408.696564	0.708958	927.306335	447.543640	177.819763	923.444092	510.117737	-23.962696	494.653992	560.136414	177.105392	482.216400	540.771973	-14.891814	77.960915	603.798523	156.812927	91.435501	443.365326	-60.856438	1408.390747	502.944000	238.726288	1403.191528	401.399292	99.908768	1385.999512	378.877045	116.283768	1649.206787	484.362000	-153.379044	1132.729858	566.001709	300.621521	1133.889160	385.786011	-154.920776	886.412903	427.076538	348.724243	892.903259	421.870361	92.810204	1025.116699	-604.663452	168.343613	852.776978	-571.240601	-31.001659
408.719940	0.697708	927.331909	447.542053	177.772507	923.470398	510.129883	-24.002714	494.644012	560.144958	177.074051	482.249573	540.787292	-14.893922	77.978821	603.978882	157.236282	91.619209	443.361328	-60.832909	1408.416870	502.943878	238.744690	1403.182983	401.401062	99.906693	1386.002197	378.850891	116.443916	1649.200928	484.339355	-153.420334	1132.756592	566.090515	300.572296	1133.875000	385.735657	-155.002579	886.459106	427.186554	348.586853	892.865540	421.884918	92.779587	1025.142944	-604.709229	168.355682	852.807495	-571.297180	-30.959963
408.768982	0.653214	927.332947	447.596039	177.739014	923.486145	510.140289	-24.029186	494.667633	560.173401	177.015991	482.231873	540.781494	-14.906985	77.978050	604.037659	157.260056	91.621964	443.338593	-60.821831	1408.429321	502.928375	238.757202	1403.148560	401.393372	99.928314	1385.981445	378.721130	116.500252	1649.251099	484.303894	-153.445282	1132.809937	566.173462	300.481964	1133.850220	385.676666	-155.093704	886.507813	427.308197	348.481720	892.804626	421.918671	92.736137	1025.150391	-604.771912	168.327682	852.797852	-571.371582	-30.959688
408.811493	0.630883	927.338135	447.616028	177.754791	923.494568	510.173218	-24.062246	494.665558	560.180359	177.033844	482.227661	540.786194	-14.886376	77.989105	603.830994	156.838943	91.471680	443.301910	-60.802872	1408.442749	502.921326	238.777390	1403.098267	401.392181	99.961311	1385.955811	378.661316	116.637901	1649.222900	484.263031	-153.479126	1132.869629	566.228516	300.443848	1133.792358	385.615143	-155.161179	886.570068	427.397766	348.394714	892.718079	421.949036	92.729706	1025.157227	-604.838806	168.322067	852.778137	-571.428345	-30.957397
408.793884	0.591795	927.329590	447.606781	177.754745	923.464966	510.144043	-24.064932	494.687317	560.239136	177.046112	482.233704	540.757874	-14.884950	78.010017	604.004700	157.243652	91.590004	443.293152	-60.745224	1408.466309	502.928986	238.826294	1403.034912	401.376709	100.006226	1385.916870	378.601959	116.767853	1649.189941	484.202728	-153.505890	1132.896851	566.265747	300.394867	1133.743164	385.545105	-155.219727	886.593872	427.475372	348.310242	892.618042	421.937103	92.721146	1025.137817	-604.958557	168.346893	852.753845	-571.557861	-30.932535
408.833282	0.530910	927.323547	447.636322	177.701477	923.447937	510.173920	-24.090168	494.684784	560.281128	177.081085	482.231110	540.761902	-14.890874	77.997482	604.038696	157.287842	91.570953	443.233093	-60.754372	1408.485962	502.891937	238.835037	1403.004028	401.366730	100.014450	1385.884766	378.560303	116.963303	1649.171265	484.149353	-153.562546	1132.946167	566.329407	300.360901	1133.692139	385.595032	-155.286346	886.624817	427.564178	348.231354	892.547668	421.955963	92.673157	1025.125000	-605.025513	168.417313	852.740112	-571.654846	-30.914991
408.838013	0.465089	927.317749	447.649139	177.642685	923.448547	510.185303	-24.146717	494.689545	560.237976	177.007019	482.198761	540.797729	-14.904121	78.011169	603.802429	156.864426	91.442451	443.211395	-60.751179	1408.502686	502.906281	238.842987	1402.963501	401.364288	100.001541	1385.865112	378.517181	117.087135	1649.147339	484.112305	-153.612991	1132.969971	566.356995	300.272858	1133.651001	385.527527	-155.342087	886.662903	427.647797	348.140533	892.465515	421.962646	92.607864	1025.122437	-605.140076	168.402466	852.743958	-571.751465	-30.912155
408.838257	0.418068	927.335205	447.650726	177.567429	923.453552	510.162567	-24.121637	494.670410	560.252991	176.983154	482.226044	540.758362	-14.911531	77.970428	603.878479	156.886368	91.444939	443.227264	-60.709064	1408.539917	502.917450	238.862228	1402.949463	401.359650	100.004860	1385.867432	378.483093	117.220490	1649.123779	484.068420	-153.643723	1132.995239	566.408508	300.210754	1133.636475	385.475861	-155.408218	886.702698	427.757996	348.042297	892.397644	421.971161	92.552658	1025.133911	-605.235107	168.379745	852.738281	-571.816040	-30.926403
408.873505	0.388176	927.339539	447.656158	177.540558	923.461121	509.912323	-23.506769	494.599548	560.248291	176.949554	482.232941	540.550964	-14.851535	77.888863	604.048035	157.250122	91.604431	443.218109	-60.688850	1408.563599	502.929901	238.871643	1402.924927	401.348358	100.034294	1385.875977	378.451111	117.356445	1649.112305	484.033020	-153.623001	1133.012695	566.452087	300.131134	1133.609863	385.376526	-155.428741	886.743469	427.848694	347.946838	892.350525	421.989838	92.521713	1025.139771	-605.342041	168.367264	852.753540	-571.908142	-30.916098
408.893585	0.355933	927.360901	447.647461	177.485611	923.470642	509.921265	-23.503426	494.589142	560.294373	176.951538	482.271057	540.526550	-14.845602	77.901237	604.065369	157.273651	91.631210	443.210266	-60.660267	1408.605713	502.923950	238.886154	1402.907715	401.343353	100.047096	1385.864868	378.408081	117.498489	1649.108521	483.982513	-153.620422	1133.042847	566.476135	300.076019	1133.593506	385.291351	-155.456879	886.793945	427.924957	347.883453	892.302856	421.998413	92.483612	1025.155273	-605.467102	168.377090	852.747314	-571.968201	-30.940792
408.905365	0.332994	927.374695	447.639435	177.514191	923.494629	510.192535	-24.189024	494.671234	560.274902	176.930008	482.281647	540.774658	-14.905971	77.991089	603.849487	156.859634	91.502739	443.168091	-60.615189	1408.635620	502.903625	238.900330	1402.874023	401.344391	100.078110	1385.861328	378.335022	117.571243	1649.106934	483.943878	-153.603317	1133.083984	566.452271	299.998260	1133.558716	385.213684	-155.490509	886.856689	427.974274	347.988342	892.367737	421.995911	92.479912	1025.174072	-605.577332	168.407303	852.753601	-572.049805	-30.904768
408.922791	0.293770	927.373840	447.656921	177.482559	923.488098	510.184174	-24.223377	494.696838	560.300171	176.961456	482.295929	540.743042	-14.911439	78.023438	603.823853	156.872940	91.503738	443.149292	-60.618450	1408.664673	502.900024	238.920425	1402.864746	401.330841	100.122780	1385.843384	378.273560	117.668282	1649.096069	483.869019	-153.569336	1133.093872	566.495300	299.990143	1133.534668	384.965271	-155.517731	886.934265	428.044250	347.731934	892.162720	421.996643	92.451149	1025.169067	-605.712769	168.412079	852.759399	-572.117249	-30.904951
408.952698	0.224300	927.370361	447.693939	177.422852	923.450867	510.193115	-24.290451	494.705750	560.294434	176.958130	482.226227	540.759949	-14.912038	78.049400	603.832336	156.884583	91.460167	443.113312	-60.616001	1408.691162	502.878662	238.929001	1402.807617	401.304749	100.109474	1385.823975	378.248383	117.861084	1649.077026	483.817719	-153.566666	1133.114868	566.526123	299.918213	1133.470947	384.864258	-155.520264	886.982239	428.104431	347.673523	892.066162	422.013763	92.409149	1025.146973	-605.843140	168.413589	852.745361	-572.223816	-30.892483
408.976196	0.200220	927.363403	447.691010	177.404755	923.453247	510.205353	-24.306257	494.681519	560.293457	176.932785	482.228027	540.777954	-14.912656	77.996033	603.846252	156.859375	91.422249	443.101196	-60.623375	1408.700928	502.911407	238.918671	1402.759766	401.304169	100.098907	1385.806885	378.216614	117.980446	1649.042480	483.774750	-153.566452	1133.126465	566.558899	299.854340	1133.421143	384.785431	-155.520477	886.995056	428.153809	347.600677	892.002808	422.029633	92.380547	1025.145264	-605.981934	168.425415	852.731628	-572.310608	-30.889612
408.968781	0.162495	927.355713	447.681427	177.351593	923.457214	510.176697	-24.290197	494.648193	560.274109	176.854065	482.244263	540.776672	-14.921948	78.007912	604.053223	157.264587	91.573044	443.096130	-60.635868	1408.721680	502.899506	238.925827	1402.744873	401.282410	100.102142	1385.808228	378.172516	118.099045	1649.026245	483.733124	-153.557632	1133.117920	566.585205	299.802979	1133.394531	384.680023	-155.513077	887.039001	428.217224	347.537018	891.969543	422.035492	92.325653	1025.144653	-606.135620	168.414246	852.718689	-572.384521	-30.920759
408.957916	0.104043	927.395447	447.665924	177.348007	923.473450	510.166534	-24.293772	494.644409	560.273560	176.856705	482.268005	540.805786	-14.928168	77.987961	604.050842	157.283386	91.606323	443.075897	-60.620804	1408.736084	502.890594	238.918396	1402.728516	401.252411	100.093170	1385.792358	378.107941	118.148132	1649.010742	483.701477	-153.535812	1133.139038	566.593262	299.758911	1133.389160	384.596619	-155.508636	887.060120	428.240753	347.469910	891.947083	422.027344	92.305496	1025.172607	-606.245178	168.416672	852.732727	-572.428528	-30.908131
408.975250	0.053106	927.399536	447.664764	177.312576	923.490173	510.181671	-24.349489	494.658386	560.282593	176.871246	482.290466	540.803772	-14.926051	78.012634	603.893372	156.898010	91.495377	443.050537	-60.620178	1408.752319	502.852783	238.930283	1402.718018	401.251190	100.065315	1385.778687	378.044495	118.254189	1649.007324	483.642853	-153.532043	1133.154419	566.609070	299.713959	1133.374023	384.512756	-155.520859	887.102722	428.269470	347.399414	891.898682	422.033722	92.254608	1025.183105	-606.394409	168.446747	852.760742	-572.494385	-30.885252
408.987030	0.036128	927.395813	447.672424	177.320679	923.505432	510.156403	-24.363623	494.688599	560.298218	176.907135	482.295074	540.767212	-14.921424	78.023170	603.886475	156.910751	91.513580	443.027679	-60.631809	1408.784668	502.822479	238.912186	1402.703247	401.243317	100.041512	1385.751465	377.993805	118.371361	1649.011963	483.616852	-153.582275	1133.206543	566.615295	299.697632	1133.351440	384.610413	-155.473984	887.100159	428.269867	347.325104	891.852478	422.018799	92.244194	1025.187622	-606.501953	168.447739	852.790771	-572.546509	-30.855030
409.010315	0.000846	927.392090	447.685211	177.283661	923.487488	510.213409	-24.427095	494.703064	560.319092	176.953964	482.283813	540.790771	-14.926439	78.057411	603.864197	156.919052	91.486168	442.999939	-60.654442	1408.810669	502.776337	238.904709	1402.681641	401.229187	100.050339	1385.740479	377.935120	118.479630	1648.987305	483.551147	-153.568481	1133.212524	566.601746	299.651611	1133.311279	384.382813	-155.474136	887.160583	428.273468	347.257538	891.806702	422.019958	92.219330	1025.175293	-606.633789	168.436996	852.784912	-572.595825	-30.854624
409.007233	-0.029006	927.391907	447.693665	177.246613	923.478333	510.206848	-24.416098	494.692047	560.331360	176.939713	482.263428	540.801025	-14.920156	78.022980	603.859863	156.907028	91.454193	442.987610	-60.665962	1408.824097	502.769348	238.899429	1402.661133	401.211212	100.056435	1385.719604	377.900543	118.587112	1648.975098	483.522400	-153.570801	1133.206665	566.608398	299.577637	1133.298706	384.298065	-155.447861	887.171875	428.283173	347.217834	891.765564	422.026733	92.190590	1025.170654	-606.783203	168.407349	852.772278	-572.658020	-30.864269
408.998169	-0.026933	927.380981	447.674561	177.213013	923.474304	510.198395	-24.417845	494.647034	560.292786	176.866608	482.279449	540.804871	-14.914961	78.008636	603.870850	156.885681	91.447456	442.955872	-60.679337	1408.833252	502.766571	238.895462	1402.645142	401.205231	100.053436	1385.724609	377.854858	118.706367	1648.964233	483.491913	-153.548233	1133.162231	566.614990	299.529114	1133.280273	384.216553	-155.411484	887.173950	428.302185	347.172333	891.771362	422.015808	92.170639	1025.163574	-606.958984	168.401855	852.749023	-572.741943	-30.870432
408.959747	-0.112486	927.414429	447.651337	177.139008	923.469666	510.185150	-24.447172	494.643890	560.251038	176.777939	482.268738	540.801819	-14.932941	77.980522	604.051147	157.288300	91.644791	442.945587	-60.709427	1408.828613	502.758514	238.875702	1402.666748	401.171326	100.035820	1385.727539	377.804382	118.802299	1648.962769	483.469879	-153.558594	1133.172485	566.602783	299.487335	1133.296997	384.174622	-155.395096	887.196167	428.310120	347.123627	891.780701	422.004456	92.108353	1025.178589	-607.083252	168.380722	852.743591	-572.785339	-30.863714
408.954559	-0.139908	927.429260	447.654694	177.113129	923.490356	510.184387	-24.459116	494.680267	560.248108	176.802261	482.263489	540.797913	-14.964693	78.018188	604.076294	157.309708	91.657524	442.883331	-60.712341	1408.836182	502.724487	238.857376	1402.679565	401.144562	100.008400	1385.717285	377.754608	118.911110	1648.955444	483.423889	-153.573914	1133.191040	566.606873	299.470978	1133.304810	384.104889	-155.368286	887.220276	428.301453	347.064728	891.778564	421.998077	92.079857	1025.196045	-607.225769	168.387192	852.759583	-572.854858	-30.867247
408.967163	-0.176485	927.434692	447.663300	177.130890	923.517334	510.216248	-24.507877	494.705414	560.228210	176.757416	482.271393	540.820557	-14.976905	78.078232	603.973572	157.235703	91.631996	442.859070	-60.741219	1408.844971	502.699127	238.831955	1402.675049	401.095215	99.968216	1385.714600	377.726349	119.096596	1648.949219	483.405945	-153.588806	1133.225342	566.569275	299.374908	1133.301392	384.052734	-155.370499	887.236755	428.268860	347.024689	891.788696	421.984222	92.062386	1025.210938	-607.360352	168.388016	852.762085	-572.904907	-30.850285
408.970856	-0.175351	927.437988	447.659576	177.147110	923.542419	510.098328	-24.416620	494.686066	560.297546	176.836945	482.305511	540.729736	-14.967458	78.090034	603.800659	156.848923	91.516716	442.823151	-60.757553	1408.863037	502.661987	238.820572	1402.687378	401.095276	99.976059	1385.694580	377.682617	119.197136	1648.940430	483.368805	-153.591888	1133.252563	566.558411	299.380798	1133.314331	384.018890	-155.387222	887.255554	428.254883	346.987091	891.780579	421.973236	92.060646	1025.224854	-607.484253	168.429169	852.782288	-572.947327	-30.836617
408.954346	-0.222689	927.437439	447.677643	177.148529	923.539490	510.108948	-24.453030	494.698364	560.359497	176.928162	482.325104	540.749878	-14.945874	78.081848	603.853760	156.899643	91.523605	442.775726	-60.768452	1408.864136	502.652466	238.829529	1402.690308	401.098083	99.977356	1385.683350	377.654480	119.303810	1648.925293	483.334747	-153.568466	1133.223511	566.555664	299.346161	1133.322266	383.978973	-155.327988	887.264404	428.241425	346.964722	891.777100	421.956573	92.043068	1025.221802	-607.619690	168.435928	852.782532	-573.022583	-30.816641
408.951172	-0.212309	927.426514	447.654968	177.154144	923.532593	510.093872	-24.443684	494.683136	560.319336	176.870102	482.306244	540.743286	-14.953266	78.035179	603.903015	156.944733	91.552025	442.738159	-60.804882	1408.848389	502.644562	238.804138	1402.688599	401.087463	99.953476	1385.657593	377.623230	119.413353	1648.910400	483.322845	-153.573654	1133.217163	566.546387	299.315643	1133.323242	383.946533	-155.300308	887.239319	428.224762	346.936493	891.787537	421.950287	92.046776	1025.213501	-607.787354	168.455734	852.773376	-573.105591	-30.801144
408.937897	-0.247328	927.424255	447.643494	177.096695	923.529053	510.068298	-24.435127	494.640533	560.284180	176.790421	482.287201	540.737366	-14.951623	77.988243	603.904846	156.910278	91.530777	442.703186	-60.839569	1408.850830	502.634460	238.781586	1402.687500	401.067169	99.933273	1385.649048	377.597321	119.512154	1648.885986	483.294800	-153.545929	1133.179321	566.514038	299.265900	1133.329956	383.820587	-155.262436	887.265869	428.197296	346.907013	891.797546	421.946869	91.999802	1025.211182	-607.998352	168.409500	852.744934	-573.224670	-30.806011
408.931732	-0.282470	927.420959	447.653625	177.028732	923.505310	510.057251	-24.473890	494.624695	560.257629	176.746170	482.293610	540.725220	-14.975451	77.994614	604.000427	157.218826	91.628387	442.646759	-60.852505	1408.827148	502.620300	238.750107	1402.693481	401.044617	99.898354	1385.642822	377.562347	119.591782	1648.870728	483.270538	-153.559113	1133.161133	566.510742	299.240356	1133.321167	383.795410	-155.277100	887.239258	428.171295	346.856873	891.822021	421.941589	91.962578	1025.196655	-608.182190	168.389923	852.763611	-573.338928	-30.773258
408.939026	-0.307862	927.430542	447.642090	177.000626	923.521240	510.043854	-24.488686	494.636292	560.231506	176.696304	482.313293	540.736023	-14.961329	77.982857	603.813904	156.838760	91.499428	442.594879	-60.901764	1408.859619	502.604645	238.718933	1402.700073	401.035950	99.870171	1385.616821	377.537537	119.676224	1648.873047	483.239105	-153.559204	1133.166016	566.483582	299.176392	1133.311523	383.792603	-155.249466	887.241943	428.118286	346.820099	891.828735	421.932800	91.933075	1025.209106	-608.342651	168.408173	852.791992	-573.410217	-30.733433
408.909180	-0.309831	927.429199	447.648895	176.990616	923.528137	510.007263	-24.482523	494.649780	560.273743	176.709778	482.305267	540.721313	-14.958032	78.027710	603.822571	156.861679	91.506508	442.560303	-60.906364	1408.855957	502.592102	238.695709	1402.713623	401.002960	99.859291	1385.617310	377.508789	119.749832	1648.864990	483.211121	-153.566376	1133.174072	566.479431	299.152832	1133.310669	383.768616	-155.266632	887.234924	428.101624	346.807800	891.852356	421.908966	91.926620	1025.211060	-608.472656	168.388809	852.816101	-573.439636	-30.741289
408.885986	-0.317735	927.435181	447.641663	177.043564	923.559387	510.014404	-24.478371	494.675568	560.301086	176.731232	482.312958	540.724304	-14.955667	78.051956	603.831848	156.833069	91.512054	442.539551	-60.932823	1408.837280	502.571594	238.683487	1402.704102	400.997559	99.851448	1385.603516	377.483032	119.839211	1648.850708	483.203827	-153.589920	1133.199097	566.488281	299.122894	1133.313477	383.775543	-155.187912	887.250122	428.069763	346.801941	891.845642	421.882477	91.936729	1025.229492	-608.604370	168.397903	852.832764	-573.526794	-30.734407
408.871613	-0.342189	927.440186	447.641541	177.037338	923.554871	510.019165	-24.487476	494.700775	560.340454	176.745483	482.321045	540.757751	-14.954785	78.076363	603.898682	156.908295	91.539574	442.520020	-60.947735	1408.842285	502.577301	238.651749	1402.681885	400.978699	99.838722	1385.592651	377.461243	119.923958	1648.838013	483.180969	-153.608185	1133.205322	566.469238	299.079224	1133.280640	383.784027	-155.170578	887.264404	428.066223	346.811768	891.829346	421.866119	91.928856	1025.228882	-608.708252	168.444427	852.822693	-573.593628	-30.690720
408.878448	-0.327139	927.410034	447.645721	177.048767	923.554321	510.024719	-24.504374	494.681702	560.346619	176.750656	482.323639	540.752808	-14.953173	78.077538	603.926697	156.941254	91.534035	442.499817	-60.995529	1408.855103	502.553680	238.631866	1402.647583	400.953247	99.820351	1385.555420	377.440369	120.004272	1648.831177	483.168488	-153.649323	1133.213867	566.444153	299.042145	1133.249634	383.806915	-155.174759	887.254639	428.033386	346.797943	891.819946	421.854034	91.929260	1025.212769	-608.876038	168.444275	852.819336	-573.695007	-30.684553
408.833710	-0.358031	927.418640	447.616974	177.033096	923.566589	510.056854	-24.538897	494.686218	560.373230	176.754135	482.323700	540.787842	-14.978211	78.058311	603.855774	156.867722	91.500748	442.447266	-61.027374	1408.858276	502.523071	238.582611	1402.665527	400.932007	99.789619	1385.562012	377.388794	119.991081	1648.811279	483.143036	-153.665344	1133.209595	566.418213	299.002716	1133.264282	383.819519	-155.174561	887.239075	428.000702	346.781189	891.821045	421.812744	91.905167	1025.223022	-609.006958	168.424683	852.814026	-573.776550	-30.661808
408.807648	-0.361705	927.397095	447.597321	177.012711	923.562378	509.976654	-24.519777	494.647125	560.321716	176.683334	482.314423	540.734863	-14.972409	78.017456	603.803955	156.848068	91.517815	442.426056	-61.059074	1408.868774	502.534546	238.544250	1402.671021	400.918091	99.728050	1385.546143	377.465759	120.130684	1648.731445	483.120728	-153.673187	1133.193604	566.384766	298.929230	1133.252441	383.822815	-155.242355	887.203491	427.944611	346.745636	891.846130	421.781158	91.885902	1025.209839	-609.194275	168.400146	852.817993	-573.904541	-30.679098
408.762634	-0.386349	927.411499	447.575134	176.965958	923.561279	509.964172	-24.514709	494.634735	560.298950	176.607681	482.319519	540.705322	-14.967097	77.992569	603.836243	156.835068	91.509346	442.406555	-61.122204	1408.878906	502.535858	238.511017	1402.682617	400.915466	99.685326	1385.544312	377.479187	120.261482	1648.737183	483.102814	-153.709518	1133.190186	566.354004	298.847046	1133.254517	383.832703	-155.273254	887.186218	427.912933	346.720673	891.852173	421.760376	91.857361	1025.217041	-609.282593	168.365829	852.826233	-573.971741	-30.678141
408.708496	-0.406904	927.411865	447.552277	176.952682	923.551636	509.966888	-24.516390	494.661987	560.338013	176.621765	482.352112	540.716919	-14.970391	77.979637	604.034790	157.239304	91.662956	442.372772	-61.151562	1408.889771	502.549316	238.477417	1402.691406	400.901093	99.679771	1385.541992	377.367371	120.164810	1648.812866	483.091217	-153.719070	1133.206177	566.350952	298.791138	1133.255249	383.854218	-155.302689	887.190125	427.915741	346.710541	891.872864	421.716187	91.848305	1025.211792	-609.398315	168.349167	852.833130	-574.055176	-30.673397
408.693451	-0.394801	927.432251	447.541229	176.989502	923.592407	509.944031	-24.509119	494.661438	560.349182	176.645508	482.362915	540.735596	-14.971680	78.016151	604.036499	157.271286	91.695427	442.352600	-61.150494	1408.870361	502.541779	238.464310	1402.680176	400.904114	99.667091	1385.559570	377.364990	120.224571	1648.813599	483.088715	-153.755295	1133.215942	566.343933	298.746826	1133.250732	383.862457	-155.317886	887.198975	427.901215	346.693481	891.883789	421.705109	91.860542	1025.242920	-609.473328	168.341568	852.841064	-574.131470	-30.664425
408.661255	-0.366977	927.430176	447.532288	177.009735	923.595642	510.039368	-24.599108	494.733765	560.358032	176.673828	482.371918	540.782166	-14.973586	78.059059	604.088135	157.308289	91.730179	442.341461	-61.175575	1408.880493	502.560669	238.439957	1402.664673	400.914398	99.662720	1385.548950	377.365143	120.276749	1648.801392	483.105316	-153.776810	1133.229492	566.336975	298.706696	1133.224121	383.902557	-155.332031	887.177246	427.897736	346.685577	891.865967	421.673309	91.885002	1025.242676	-609.562256	168.359146	852.838074	-574.167969	-30.649244
408.648071	-0.375918	927.416443	447.541504	177.008972	923.591797	510.069977	-24.612291	494.748444	560.341064	176.647186	482.334778	540.801208	-14.973214	78.089836	603.848999	156.886444	91.557869	442.309357	-61.200134	1408.859985	502.556274	238.408218	1402.627441	400.921600	99.635269	1385.510864	377.363342	120.318489	1648.773926	483.115265	-153.807297	1133.238770	566.307678	298.672394	1133.188965	383.926300	-155.337906	887.192993	427.856171	346.660950	891.834717	421.654724	91.878853	1025.232910	-609.652710	168.364822	852.837036	-574.221008	-30.657829
408.615662	-0.378242	927.397278	447.522614	176.999054	923.582458	510.078308	-24.621433	494.754150	560.287170	176.597397	482.323059	540.835022	-14.980625	78.084602	603.765015	156.809937	91.510498	442.287567	-61.235016	1408.840454	502.543427	238.385727	1402.610840	400.903900	99.618530	1385.494873	377.371216	120.363564	1648.760376	483.115143	-153.834351	1133.212891	566.295776	298.621246	1133.162598	383.936371	-155.379822	887.160950	427.801025	346.606537	891.805786	421.631012	91.867432	1025.218994	-609.783325	168.345612	852.837952	-574.320618	-30.644133
408.589813	-0.397295	927.380188	447.512115	176.927277	923.543152	510.041504	-24.613218	494.712463	560.286194	176.596176	482.296936	540.795227	-14.976294	78.058220	603.815186	156.830399	91.479225	442.258972	-61.263607	1408.844238	502.531830	238.358475	1402.618530	400.879883	99.581230	1385.482056	377.369751	120.372780	1648.752808	483.092834	-153.881119	1133.196289	566.256592	298.509247	1133.139648	383.928986	-155.405823	887.146545	427.771515	346.559753	891.801575	421.618073	91.834984	1025.190674	-609.913635	168.335510	852.828064	-574.425842	-30.639820
408.552307	-0.381433	927.365723	447.491425	176.923676	923.553955	510.029602	-24.627743	494.690033	560.233765	176.561249	482.308289	540.815186	-14.981103	78.024277	603.815247	156.805756	91.500114	442.235138	-61.304653	1408.817139	502.572876	238.328217	1402.620605	400.864990	99.528877	1385.460938	377.398438	120.410866	1648.750610	483.088318	-153.892639	1133.156860	566.253479	298.464355	1133.138672	383.931152	-155.476227	887.122803	427.757202	346.507935	891.815735	421.596863	91.826172	1025.189819	-610.027161	168.315643	852.846924	-574.516113	-30.630152
408.494263	-0.402737	927.377136	447.466095	176.929230	923.568359	509.996399	-24.620754	494.686554	560.223450	176.577927	482.337830	540.792175	-14.984303	78.025948	603.985168	157.214005	91.667305	442.209686	-61.340485	1408.814819	502.576172	238.298706	1402.623047	400.874481	99.502769	1385.459351	377.423645	120.426010	1648.759033	483.099609	-153.924911	1133.160034	566.260376	298.425507	1133.127930	383.926453	-155.503220	887.107361	427.743011	346.477448	891.830200	421.575836	91.812752	1025.204346	-610.124146	168.335602	852.883972	-574.623352	-30.623493
408.515442	-0.397331	927.369690	447.467987	176.917572	923.558838	509.975616	-24.635714	494.707886	560.274414	176.658325	482.352905	540.804810	-14.989972	78.069809	603.847473	156.861038	91.583984	442.207825	-61.371380	1408.810669	502.581085	238.252502	1402.624634	400.888397	99.489342	1385.442139	377.445496	120.438309	1648.768555	483.120667	-153.964111	1133.172607	566.296875	298.421906	1133.139160	384.067749	-155.557449	887.070068	427.811493	346.349060	891.799805	421.577087	91.812691	1025.195068	-610.221924	168.349808	852.895630	-574.701965	-30.641180
408.520844	-0.370934	927.339722	447.473999	176.939041	923.564514	509.995026	-24.669928	494.718201	560.256531	176.632538	482.342957	540.817505	-14.995151	78.060959	603.831238	156.843964	91.557930	442.182739	-61.381847	1408.808716	502.598175	238.257614	1402.594238	400.910675	99.477470	1385.432617	377.480316	120.448776	1648.771362	483.099640	-153.973068	1133.161621	566.320801	298.401154	1133.124146	383.980560	-155.582077	887.089600	427.818085	346.320862	891.788086	421.558472	91.822044	1025.181885	-610.287903	168.328217	852.912354	-574.751160	-30.644728
408.480865	-0.381331	927.331421	447.465576	176.931198	923.544434	509.975952	-24.643944	494.695465	560.267944	176.645493	482.322327	540.826416	-14.990700	78.058624	603.833374	156.837738	91.520409	442.180420	-61.408077	1408.785645	502.617889	238.246765	1402.569214	400.902344	99.486382	1385.394775	377.516907	120.459442	1648.768066	483.086945	-153.977173	1133.156982	566.310181	298.306610	1133.061768	383.967255	-155.629990	887.067688	427.709229	346.335236	891.792542	421.534546	91.820572	1025.167480	-610.352783	168.348389	852.911804	-574.821350	-30.645348
408.473114	-0.385288	927.314636	447.467346	176.925140	923.519287	509.947662	-24.630796	494.696899	560.250488	176.619568	482.324951	540.830444	-14.984122	78.049370	603.808899	156.828384	91.531105	442.166382	-61.425053	1408.770508	502.637695	238.241119	1402.564697	400.883118	99.478302	1385.395386	377.562073	120.461761	1648.775635	483.092560	-153.997360	1133.129639	566.325378	298.232971	1133.051147	383.976654	-155.665054	887.048096	427.721680	346.307098	891.785583	421.525208	91.822044	1025.145874	-610.446594	168.347168	852.886047	-574.912476	-30.659794
408.429230	-0.368319	927.319580	447.409698	176.915085	923.526367	509.927826	-24.625507	494.657379	560.228699	176.595657	482.330475	540.828430	-14.987408	78.008636	603.834595	156.851654	91.547928	442.143707	-61.433533	1408.765747	502.651184	238.216553	1402.566528	400.853516	99.462463	1385.384521	377.610474	120.430908	1648.803101	483.083466	-153.991196	1133.101929	566.337097	298.145050	1133.070068	383.960083	-155.692383	887.046631	427.723022	346.274902	891.791809	421.479889	91.823112	1025.152222	-610.554993	168.297272	852.883911	-574.994934	-30.683134
408.356995	-0.412331	927.330627	447.360718	176.900635	923.537109	509.906616	-24.627409	494.677917	560.195984	176.555252	482.315155	540.814453	-14.980299	78.026085	603.830383	156.844223	91.555618	442.115479	-61.452885	1408.769775	502.651703	238.193176	1402.570679	400.829590	99.445305	1385.407471	377.655426	120.391373	1648.841431	483.073853	-154.038452	1133.130615	566.350830	298.089020	1133.067749	383.966888	-155.753952	887.050415	427.737915	346.223419	891.805908	421.429199	91.792183	1025.163818	-610.636353	168.311111	852.900146	-575.108582	-30.697935
408.326874	-0.427600	927.346313	447.328674	176.869843	923.551331	509.902161	-24.662771	494.713135	560.184082	176.544312	482.333191	540.817688	-15.001397	78.063026	603.805481	156.810883	91.553032	442.079224	-61.475830	1408.781250	502.630341	238.168274	1402.580444	400.838593	99.434364	1385.404785	377.697601	120.357407	1648.885620	483.049957	-154.052078	1133.151245	566.362305	298.034363	1133.071167	383.942902	-155.802811	887.065796	427.739502	346.156311	891.789856	421.400970	91.769547	1025.178955	-610.696045	168.341904	852.922119	-575.184265	-30.705038
408.318756	-0.429458	927.344910	447.322662	176.917953	923.564941	509.891846	-24.683601	494.735443	560.231201	176.671219	482.343597	540.782654	-14.998630	78.113937	603.827209	156.860153	91.533340	442.039673	-61.476635	1408.769531	502.623962	238.178757	1402.603394	400.825043	99.428284	1385.409180	377.795319	120.410370	1648.934692	483.047821	-154.117432	1133.192871	566.400940	298.002594	1133.085815	384.042908	-155.839508	887.062561	427.847168	346.039246	891.765808	421.382294	91.785873	1025.184570	-610.802490	168.333038	852.945557	-575.300049	-30.702087
408.402557	-0.656182	927.355225	447.579529	176.415329	923.366882	509.974091	-24.773348	494.759796	560.225220	176.633026	482.286346	540.843201	-15.013832	78.124969	603.820618	156.847672	91.555313	442.007721	-61.482216	1408.770752	502.642029	238.162598	1402.577393	400.836639	99.441940	1385.398804	377.960510	120.450279	1648.891113	483.014160	-154.091232	1133.188354	566.430725	297.945007	1133.065796	383.941589	-155.854797	887.073853	427.874878	345.980469	891.727844	421.470428	91.568291	1025.080078	-610.819214	168.340408	852.951904	-575.355164	-30.707432
408.372223	-0.636420	927.350708	447.546112	176.418808	923.354187	509.988525	-24.769327	494.755798	560.221863	176.640518	482.277252	540.879272	-15.004428	78.088638	603.836914	156.851135	91.563568	442.005219	-61.485477	1408.752197	502.666656	238.151169	1402.576904	400.827850	99.451744	1385.389648	377.929932	120.240585	1648.988281	483.003052	-154.116684	1133.175049	566.451172	297.906647	1133.048340	383.957001	-155.877594	887.051697	427.929688	345.968414	891.744934	421.446625	91.582970	1025.071899	-610.875061	168.319626	852.936768	-575.447266	-30.739756
408.354919	-0.641796	927.339905	447.524414	176.389847	923.338257	510.007935	-24.759045	494.746399	560.118164	176.498230	482.246399	540.891479	-14.991838	78.069550	603.808411	156.823822	91.550308	441.960266	-61.480057	1408.738647	502.680634	238.164841	1402.569824	400.797577	99.467834	1385.402710	378.027405	120.174896	1649.021240	483.003723	-154.116653	1133.128540	566.470032	297.862640	1133.047119	383.930695	-155.881958	887.021179	427.972015	345.942993	891.728027	421.429108	91.568626	1025.058472	-610.942444	168.288559	852.918518	-575.509583	-30.769781
408.320496	-0.656608	927.326843	447.465393	176.380234	923.333191	509.971222	-24.755926	494.726624	560.051636	176.425751	482.236389	540.889343	-15.007807	78.038849	603.922974	157.165756	91.653557	441.922028	-61.481613	1408.727661	502.685547	238.174850	1402.550659	400.802032	99.467133	1385.391602	378.260315	120.269585	1648.977051	482.973755	-154.131439	1133.129150	566.470947	297.808960	1133.038574	383.920380	-155.928970	886.996460	427.972412	345.894562	891.716370	421.388428	91.549568	1025.050049	-611.031677	168.289154	852.918945	-575.623230	-30.794712
408.287750	-0.669924	927.332886	447.447021	176.365723	923.338989	509.953033	-24.744022	494.718933	560.041382	176.452621	482.270874	540.867737	-15.009773	78.045151	603.918945	157.197128	91.682014	441.880096	-61.472321	1408.719849	502.677521	238.165085	1402.560547	400.764130	99.473869	1385.380615	378.376343	120.170929	1649.016479	482.931824	-154.131622	1133.111450	566.484558	297.780060	1133.018555	383.888031	-155.955261	887.002380	427.989655	345.843964	891.710571	421.369690	91.534813	1025.056519	-611.113098	168.296173	852.955261	-575.727661	-30.799545
408.284088	-0.693485	927.335876	447.444427	176.353775	923.346802	509.945648	-24.797396	494.733582	560.062744	176.507233	482.302704	540.883484	-15.021996	78.047020	603.938721	157.203552	91.714890	441.811371	-61.458576	1408.730713	502.648041	238.196884	1402.548218	400.742737	99.494629	1385.353149	378.416779	119.969666	1649.156494	482.881409	-154.152420	1133.129028	566.473083	297.762421	1133.014526	383.863892	-155.941803	886.988586	427.889526	345.858490	891.689819	421.355103	91.516693	1025.061157	-611.136902	168.295120	852.970886	-575.793396	-30.807447
408.173126	-0.785340	927.367920	447.425812	176.316605	923.346802	509.887665	-24.802176	494.742767	560.116577	176.599319	482.284760	540.845215	-15.009697	78.080048	603.780029	156.842972	91.591339	441.750732	-61.441631	1408.731689	502.621002	238.221466	1402.526733	400.722137	99.530518	1385.307495	378.655273	119.917076	1649.145508	482.812958	-154.166763	1133.163574	566.518860	297.753265	1132.983154	383.836639	-155.954224	887.008789	428.041656	345.798645	891.637207	421.300751	91.470123	1025.077148	-611.210693	168.299103	852.967407	-575.929993	-30.816715
408.135010	-0.816740	927.370422	447.413208	176.286591	923.325623	509.874847	-24.807898	494.771729	560.119873	176.607590	482.282654	540.846313	-14.999555	78.079758	603.817200	156.853745	91.583710	441.661652	-61.388397	1408.715454	502.596741	238.262711	1402.488770	400.690643	99.573891	1385.239136	378.801910	119.779198	1649.224121	482.798981	-154.181442	1133.202515	566.543701	297.732452	1132.897949	383.974182	-155.958740	886.982361	428.088715	345.772736	891.568787	421.273865	91.454018	1025.067261	-611.265930	168.283890	852.963135	-576.011719	-30.833124
408.077362	-0.823987	927.350647	447.369904	176.305023	923.305237	509.863495	-24.806799	494.770386	560.102051	176.554520	482.240997	540.854553	-14.991124	78.089752	603.801086	156.828705	91.520576	441.609283	-61.361618	1408.740479	502.563477	238.322372	1402.427368	400.634125	99.630821	1385.182983	378.872223	119.548378	1649.392334	482.748260	-154.143463	1133.225342	566.553772	297.692017	1132.841431	383.828278	-155.957779	887.036255	428.135193	345.759064	891.462463	421.243835	91.455414	1025.048584	-611.318420	168.259109	852.943787	-576.093872	-30.826580
408.100037	-0.871304	927.350464	447.382446	176.301926	923.296692	509.879913	-24.790215	494.770264	560.084351	176.513290	482.215240	540.906067	-14.994871	78.089890	603.838623	156.826538	91.498688	441.550079	-61.324429	1408.777466	502.567719	238.357758	1402.375122	400.576843	99.695465	1385.136475	379.079041	119.377670	1649.511597	482.718445	-154.064041	1133.254028	566.562683	297.659607	1132.778931	383.784302	-155.930176	887.066650	428.178680	345.755005	891.409363	421.239105	91.438553	1025.042480	-611.363037	168.264786	852.943298	-576.169800	-30.826183
408.124176	-0.880252	927.326111	447.386505	176.292725	923.301941	509.877441	-24.804987	494.758759	560.028137	176.425476	482.237274	540.902710	-14.994217	78.069138	603.771667	156.761581	91.484474	441.469482	-61.277916	1408.807861	502.564697	238.415100	1402.344604	400.520325	99.742599	1385.106812	379.313507	119.195511	1649.644531	482.689880	-154.016830	1133.257324	566.579346	297.598297	1132.747192	383.764008	-155.928268	887.096680	428.230957	345.759857	891.382080	421.225525	91.418182	1025.031616	-611.413452	168.241272	852.966248	-576.270630	-30.836988
408.104889	-0.919230	927.330566	447.371948	176.269409	923.299194	509.848724	-24.796167	494.716736	559.979919	176.388046	482.241882	540.865784	-15.003042	78.058243	603.730164	156.762299	91.530502	441.378998	-61.242069	1408.888062	502.538025	238.482498	1402.323242	400.452850	99.801430	1385.074951	379.530884	118.997971	1649.786133	482.655701	-153.954971	1133.330200	566.591797	297.548553	1132.724976	383.725098	-155.888809	887.150635	428.280518	345.764496	891.341858	421.198853	91.393066	1025.031616	-611.475586	168.234985	852.995483	-576.384583	-30.815363
408.112732	-0.959654	927.347534	447.402557	176.249084	923.303040	509.825287	-24.812397	494.695038	560.023132	176.471069	482.242401	540.831604	-15.013082	78.028870	603.812988	156.821503	91.576660	441.283356	-61.194901	1408.948608	502.529449	238.557602	1402.313843	400.368469	99.877701	1385.059082	379.777191	118.787476	1649.949585	482.579498	-153.879456	1133.386230	566.576965	297.478546	1132.676147	383.689850	-155.884689	887.197083	428.235474	345.831573	891.322510	421.196503	91.375229	1025.040039	-611.516541	168.234482	852.990173	-576.478027	-30.852095
408.124512	-0.965690	927.341248	447.393250	176.276428	923.314880	509.829346	-24.835161	494.702271	560.040894	176.505875	482.253540	540.805969	-15.011419	78.064606	603.945679	157.198685	91.689850	441.213348	-61.129074	1409.006226	502.514618	238.626968	1402.288818	400.296173	99.947403	1385.050537	380.017700	118.586098	1650.121826	482.536835	-153.786407	1133.445068	566.578430	297.416626	1132.608887	383.662903	-155.885117	887.255920	428.287842	345.855255	891.242981	421.184387	91.377159	1025.042236	-611.625488	168.221802	852.986511	-576.621033	-30.847460
408.158997	-0.962031	927.354370	447.404327	176.295776	923.328979	509.861450	-24.840151	494.717773	560.083557	176.522842	482.269165	540.832520	-15.008281	78.055946	603.792786	156.824005	91.527626	441.128143	-61.084805	1409.075317	502.514252	238.683304	1402.237915	400.212708	100.022652	1385.050415	380.266357	118.366287	1650.286865	482.488129	-153.734558	1133.546387	566.594116	297.362579	1132.539063	383.616943	-155.804443	887.343445	428.362030	345.876007	891.196289	421.181061	91.392639	1025.053955	-611.691467	168.228836	852.958435	-576.722290	-30.834970
408.168335	-1.001714	927.359985	447.400299	176.341293	923.364075	509.907043	-24.816814	494.741089	560.105042	176.521667	482.278534	540.847900	-15.002651	78.049385	603.806641	156.847595	91.545944	441.065826	-61.021530	1409.163086	502.480804	238.749680	1402.206177	400.138123	100.080231	1385.039429	380.520081	118.048180	1650.472046	482.453949	-153.645752	1133.632202	566.618530	297.287018	1132.498291	383.614777	-155.763077	887.424744	428.426270	345.884979	891.113220	421.158600	91.382225	1025.073242	-611.732849	168.219070	852.957642	-576.808472	-30.839664
408.178864	-1.022367	927.394531	447.400574	176.327591	923.396484	509.948761	-24.848894	494.741974	560.098938	176.495636	482.287476	540.869202	-15.000170	78.057556	603.834778	156.850784	91.548370	441.002075	-60.984425	1409.244629	502.473816	238.807251	1402.175781	400.044006	100.158333	1385.043823	380.817017	117.831810	1650.656250	482.416748	-153.567856	1133.726196	566.659912	297.215637	1132.490967	383.580475	-155.710342	887.514832	428.615662	345.783691	891.035461	421.138672	91.371277	1025.104736	-611.795715	168.218765	852.978516	-576.912720	-30.836674
408.187592	-1.065600	927.412415	447.401917	176.320663	923.413635	509.933533	-24.783691	494.751862	560.074036	176.384430	482.283661	540.841675	-14.978603	78.060387	603.789001	156.811493	91.523643	440.940155	-60.921242	1409.340820	502.429382	238.875198	1402.175293	399.978485	100.202309	1385.047974	381.102875	117.599144	1650.852295	482.355347	-153.517044	1133.840576	566.623413	297.073486	1132.434570	383.501831	-155.587555	887.637878	428.559082	345.840637	891.007080	421.121613	91.350441	1025.120605	-611.861755	168.171143	852.963135	-576.999512	-30.895638
408.350464	-1.003867	927.395569	447.436035	176.353088	923.429504	509.916260	-24.769127	494.716797	560.110779	176.414093	482.317139	540.779480	-14.998068	78.068321	603.811890	156.842560	91.569313	440.828033	-60.873985	1409.437866	502.370392	238.957657	1402.186768	399.887146	100.278084	1385.062866	381.374878	117.406593	1651.054810	482.248962	-153.451004	1133.965210	566.633484	297.000031	1132.434570	383.460052	-155.629333	887.726257	428.613800	345.825623	891.001343	421.173950	91.385002	1025.117554	-611.934509	168.159027	852.968140	-577.111511	-30.895859
408.213806	-1.103679	927.470276	447.383026	176.303970	923.458435	509.911377	-24.759356	494.768280	560.171204	176.504669	482.382813	540.719177	-15.018511	78.091522	603.957947	157.196686	91.670128	440.723022	-60.805847	1409.533447	502.295349	239.029617	1402.200439	399.828247	100.332664	1385.051270	381.673737	117.274681	1651.235107	482.160217	-153.415359	1134.066284	566.619080	296.946014	1132.425415	383.378693	-155.574127	887.844238	428.665955	345.811493	890.988770	421.078217	91.338562	1025.168213	-612.022034	168.177826	852.994690	-577.230225	-30.863476
408.359650	-1.075003	927.441040	447.432831	176.359619	923.462463	509.948242	-24.759260	494.750244	560.187073	176.484833	482.377014	540.718018	-15.006346	78.075340	603.968506	157.250610	91.730400	440.616730	-60.723614	1409.589233	502.230194	239.101746	1402.192871	399.792175	100.379807	1385.052856	381.944275	116.979095	1651.377441	482.125977	-153.455338	1134.177246	566.618958	296.893250	1132.433960	383.626251	-155.522995	887.834839	428.701904	345.762543	890.970032	421.132324	91.367363	1025.153198	-612.068909	168.202576	853.027832	-577.333069	-30.842558
408.400909	-1.107071	927.436279	447.450287	176.377380	923.467224	510.017426	-24.793585	494.787415	560.197571	176.469299	482.378998	540.750000	-15.013705	78.078659	603.979248	157.253448	91.684654	440.495636	-60.689716	1409.638916	502.180176	239.148331	1402.193237	399.752258	100.433662	1385.008911	382.268127	116.859695	1651.501587	482.072540	-153.431305	1134.235596	566.618896	296.863312	1132.409302	383.549103	-155.474258	887.901428	428.760895	345.732941	890.917603	421.129883	91.359863	1025.151001	-612.122009	168.224899	853.021606	-577.410950	-30.872990
408.415161	-1.141003	927.427429	447.442078	176.386154	923.435974	509.808502	-24.197418	494.700500	560.215454	176.466537	482.361847	540.579102	-14.957522	78.004913	604.016724	157.270569	91.698914	440.405975	-60.647751	1409.651001	502.114136	239.185059	1402.185547	399.702484	100.475723	1384.969604	382.428528	116.437134	1651.716797	481.992859	-153.432449	1134.253174	566.565796	296.794800	1132.371582	383.458954	-155.433929	887.913452	428.776459	345.833344	890.991577	421.115997	91.361786	1025.129272	-612.204834	168.188095	853.014832	-577.506409	-30.902117
408.433289	-1.172690	927.404602	447.440277	176.375519	923.417542	509.806305	-24.192635	494.682800	560.219055	176.417343	482.356293	540.594177	-14.973417	78.017982	603.809448	156.838562	91.535263	440.323029	-60.625385	1409.642944	502.068085	239.226334	1402.155273	399.695587	100.496513	1384.919067	382.677246	116.265030	1651.808838	481.916443	-153.406357	1134.246216	566.609070	296.830627	1132.399536	383.364288	-155.419342	887.909607	428.814514	345.593994	890.835999	421.106201	91.340897	1025.107422	-612.279602	168.157913	852.997131	-577.610840	-30.935041
408.423187	-1.189121	927.383789	447.424713	176.357910	923.395630	509.760559	-24.171701	494.643066	560.174805	176.364136	482.347778	540.550110	-14.965896	77.987152	603.870728	156.868515	91.561150	440.237213	-60.581238	1409.612305	502.039856	239.277191	1402.181030	399.658142	100.531319	1384.894287	382.908173	116.108162	1651.892822	481.805634	-153.381104	1134.208618	566.595215	296.838776	1132.410522	383.236755	-155.376297	887.883789	428.815918	345.522247	890.801880	421.095551	91.323822	1025.086182	-612.390686	168.117966	852.982422	-577.718201	-30.958910
408.422607	-1.199919	927.383850	447.397247	176.375153	923.392578	509.796265	-24.170710	494.649200	560.182983	176.377014	482.377014	540.549133	-14.972069	77.994453	603.837402	156.854401	91.567612	440.167847	-60.554127	1409.597168	501.989899	239.301315	1402.167358	399.636108	100.556465	1384.893921	383.105103	115.939896	1651.945801	481.684906	-153.391388	1134.200928	566.563782	296.841858	1132.410278	383.098480	-155.356186	887.871887	428.800476	345.455505	890.802368	421.089752	91.325356	1025.085327	-612.486145	168.144745	853.003357	-577.862671	-30.934137
408.375946	-1.249551	927.379578	447.381470	176.338409	923.365295	509.807983	-24.216488	494.691040	560.213928	176.429077	482.362671	540.576355	-14.978554	78.000534	603.847778	156.853012	91.546539	440.107330	-60.533089	1409.563232	501.944794	239.323425	1402.164429	399.619843	100.580193	1384.867554	383.268585	115.798119	1652.010742	481.583160	-153.347778	1134.162720	566.545959	296.894287	1132.385376	382.960785	-155.359238	887.839478	428.865601	345.302368	890.734924	421.057007	91.296356	1025.068970	-612.599548	168.172272	853.028137	-577.983521	-30.944380
408.359863	-1.259973	927.379211	447.361084	176.309128	923.335754	509.814850	-24.219469	494.711517	560.168701	176.373947	482.312012	540.572449	-14.968190	78.024879	603.857361	156.837021	91.507057	440.093842	-60.516602	1409.529419	501.938568	239.358322	1402.131348	399.661255	100.586838	1384.834717	383.424469	115.692032	1652.042236	481.486206	-153.289932	1134.125122	566.517151	296.934448	1132.365967	382.820648	-155.352768	887.803162	428.840088	345.246216	890.704590	421.044739	91.291786	1025.053833	-612.665283	168.196548	853.034241	-578.082947	-30.920872
408.238708	-1.316155	927.382751	447.321472	176.301331	923.330078	510.060944	-24.835924	494.799072	560.146790	176.374023	482.296600	540.791809	-14.993619	78.078590	604.036377	157.265579	91.624710	440.101013	-60.517788	1409.472534	501.929382	239.375778	1402.130127	399.683502	100.585602	1384.809448	383.546936	115.481575	1652.025146	481.407135	-153.264389	1134.065552	566.503296	296.926300	1132.346069	382.688873	-155.305389	887.754517	428.809814	345.198120	890.680115	420.975708	91.264572	1025.053345	-612.690918	168.196533	853.047119	-578.147949	-30.911062
408.196533	-1.317074	927.379211	447.303467	176.301743	923.319824	510.067078	-24.847500	494.788757	560.136536	176.397491	482.317688	540.780090	-14.993605	78.059662	604.000854	157.214035	91.635803	440.123505	-60.530773	1409.429932	501.938080	239.379944	1402.128296	399.737335	100.607475	1384.786987	383.658020	115.385757	1652.031982	481.312378	-153.234802	1133.997192	566.501038	296.941620	1132.330688	382.548828	-155.278519	887.715210	428.781006	345.164154	890.658630	420.963318	91.265152	1025.047607	-612.775818	168.179047	853.059326	-578.239075	-30.931284
408.300507	-1.213574	927.322693	447.311371	176.353714	923.315125	509.789734	-24.203335	494.671112	560.136230	176.392960	482.349762	540.571533	-14.946399	77.986908	603.845886	156.871338	91.576431	440.163696	-60.548977	1409.369507	501.972748	239.370209	1402.139160	399.763702	100.592041	1384.779175	383.755402	115.405258	1652.051270	481.232574	-153.200775	1133.898804	566.502686	296.969330	1132.350342	382.397491	-155.268478	887.673401	428.756714	345.133423	890.660522	421.020874	91.310883	1025.018311	-612.901978	168.144989	853.061218	-578.370667	-30.927710
408.273285	-1.213606	927.315674	447.277588	176.344513	923.300964	510.004272	-24.824953	494.729767	560.133972	176.436127	482.368042	540.752991	-14.999957	78.011086	603.989929	157.216888	91.703720	440.203308	-60.591839	1409.333252	501.971588	239.354172	1402.143555	399.803314	100.575134	1384.772705	383.769562	115.246086	1652.029419	481.153137	-153.175812	1133.825684	566.482544	296.947998	1132.375488	382.250061	-155.262283	887.640930	428.719116	345.121582	890.697693	421.009827	91.305962	1025.009033	-613.026855	168.149582	853.067566	-578.484680	-30.943781
408.128754	-1.285433	927.329956	447.196564	176.288956	923.278076	509.939117	-24.837023	494.737091	559.999634	176.295273	482.304474	540.768066	-15.020989	78.054451	604.016724	157.250641	91.696556	440.246887	-60.609406	1409.300293	501.989502	239.353333	1402.134521	399.853577	100.517982	1384.757202	383.816101	115.272148	1652.018921	481.110413	-153.178192	1133.747681	566.460388	296.970245	1132.352295	382.104126	-155.224670	887.613770	428.646942	345.123077	890.710999	420.939850	91.255844	1025.007080	-613.139160	168.192596	853.086060	-578.615051	-30.890436
408.087738	-1.298232	927.318115	447.190613	176.278885	923.267334	509.947235	-24.857481	494.776855	560.022888	176.401932	482.313660	540.760620	-15.043060	78.085526	603.948242	157.195709	91.628105	440.290619	-60.658081	1409.272827	502.011627	239.305603	1402.124512	399.926422	100.476021	1384.753418	383.759308	115.163551	1651.991333	481.062958	-153.191376	1133.702759	566.448242	296.979706	1132.326904	381.952423	-155.204712	887.614380	428.588226	345.141937	890.733948	420.927704	91.242599	1024.996704	-613.241455	168.233566	853.110535	-578.748840	-30.870638
408.078003	-1.290737	927.313293	447.162659	176.290039	923.261047	509.909363	-24.867607	494.792480	560.042664	176.448059	482.302887	540.764709	-15.039897	78.127518	603.982300	157.194275	91.641968	440.371063	-60.704838	1409.234131	502.062775	239.260559	1402.144287	399.993164	100.443718	1384.766479	383.721313	115.149323	1651.961060	481.011566	-153.156219	1133.622192	566.404968	296.939301	1132.307617	381.664093	-155.189896	887.629150	428.500336	345.336365	890.880615	420.915771	91.250443	1024.991699	-613.314331	168.237717	853.103821	-578.830688	-30.857573
408.046173	-1.266626	927.310425	447.137939	176.333710	923.282959	509.869232	-24.879726	494.813080	560.033020	176.461166	482.319611	540.770142	-14.988468	78.100716	603.964905	157.204041	91.670479	440.494385	-60.727562	1409.225952	502.151428	239.223846	1402.146362	400.101196	100.376419	1384.759766	383.715271	115.237602	1651.936890	481.028534	-153.171097	1133.584229	566.429749	296.963470	1132.317261	381.550171	-155.121338	887.620605	428.455292	345.386841	890.922974	420.900330	91.267517	1025.002686	-613.338867	168.250076	853.108521	-578.885376	-30.837362
408.102966	-1.212182	927.284546	447.168060	176.365021	923.280029	509.867645	-24.866608	494.781616	560.006836	176.482819	482.340759	540.806213	-14.969528	78.101334	603.966675	157.205368	91.694099	440.624268	-60.789921	1409.206665	502.244873	239.162323	1402.148560	400.180145	100.357613	1384.788330	383.772705	115.416672	1651.779785	481.037964	-153.215225	1133.529175	566.467224	296.995728	1132.327881	381.425629	-155.071793	887.623840	428.424835	345.252136	890.856323	420.942627	91.297241	1024.988647	-613.404297	168.268890	853.128601	-578.963013	-30.824520
408.067596	-1.190716	927.284302	447.106659	176.341690	923.263062	509.803406	-24.828962	494.763153	559.971130	176.432846	482.349701	540.777893	-14.973922	78.095482	603.938354	157.180405	91.709946	440.740570	-60.852211	1409.187378	502.365906	239.088974	1402.153076	400.262939	100.273140	1384.807129	383.701141	115.424202	1651.741211	481.052734	-153.215866	1133.467773	566.476990	297.009338	1132.348999	381.313873	-155.017624	887.615967	428.371094	345.308868	890.896667	420.923706	91.299225	1024.981934	-613.495361	168.252960	853.132385	-579.059204	-30.848969
408.044067	-1.150712	927.269043	447.081207	176.347458	923.268799	509.766022	-24.823572	494.748077	559.902710	176.396912	482.326294	540.770874	-14.967512	78.096130	603.969971	157.195740	91.692062	440.874878	-60.923634	1409.158569	502.471161	239.024078	1402.171509	400.370728	100.210243	1384.844849	383.607666	115.418419	1651.702759	481.106537	-153.268433	1133.424805	566.493835	297.018463	1132.352417	381.321350	-154.954254	887.590393	428.301636	345.389404	890.953125	420.914246	91.307693	1024.978760	-613.604614	168.249298	853.134094	-579.186462	-30.842377
407.957245	-1.174562	927.269958	447.032928	176.318909	923.245789	509.725220	-24.838732	494.739807	559.841187	176.376450	482.305573	540.805420	-14.989718	78.075798	603.930298	157.159744	91.675781	440.987488	-60.986313	1409.142212	502.572601	238.955597	1402.161743	400.477844	100.133774	1384.835815	383.490204	115.440842	1651.656860	481.139313	-153.249817	1133.340576	566.499756	297.006195	1132.338623	381.198517	-154.910767	887.585022	428.220215	345.461090	891.037659	420.879242	91.289352	1024.969482	-613.730835	168.234024	853.139221	-579.308472	-30.841326
407.912018	-1.178341	927.263672	447.011566	176.323929	923.235840	509.704681	-24.832708	494.738464	559.824219	176.383377	482.276337	540.793152	-14.998545	78.090225	603.943481	157.181168	91.688644	441.099518	-61.049568	1409.119141	502.657562	238.896896	1402.177124	400.578674	100.078392	1384.849365	383.386047	115.469833	1651.603516	481.195526	-153.263504	1133.269897	566.492737	297.007507	1132.301758	381.101379	-154.847260	887.552673	428.057159	345.633209	891.109436	420.867645	91.288010	1024.962891	-613.814331	168.251526	853.166748	-579.447021	-30.806299
407.861633	-1.145637	927.249817	446.976746	176.348068	923.232849	509.680725	-24.847370	494.732544	559.841431	176.435699	482.281006	540.769897	-14.983559	78.083946	603.991577	157.226791	91.685829	441.211975	-61.145096	1409.090454	502.764282	238.835434	1402.172607	400.710205	100.020935	1384.845337	383.262390	115.484818	1651.550903	481.229675	-153.250946	1133.199463	566.544800	297.035553	1132.298828	380.992523	-154.798828	887.540894	428.110962	345.636017	891.126160	420.858002	91.303864	1024.957153	-613.932922	168.231857	853.161011	-579.548218	-30.802374
407.857117	-1.139088	927.234985	446.983826	176.372345	923.223511	509.683716	-24.823503	494.741272	559.827209	176.432083	482.275848	540.759094	-14.984285	78.101593	603.959839	157.175537	91.682732	441.344513	-61.203190	1409.054810	502.847748	238.784927	1402.165894	400.813751	99.937431	1384.846436	383.104980	115.409462	1651.473755	481.269135	-153.232910	1133.125854	566.578796	297.043335	1132.292358	380.922180	-154.767273	887.508789	428.062469	345.725677	891.160095	420.855713	91.317047	1024.944946	-614.036682	168.245667	853.171875	-579.650452	-30.803827
407.829346	-1.118849	927.229980	446.960510	176.409622	923.233154	509.687164	-24.853083	494.775665	559.846802	176.463425	482.296967	540.794067	-14.996438	78.120193	603.971741	157.225418	91.715942	441.460144	-61.254967	1408.991211	502.935455	238.717484	1402.141968	400.918396	99.873955	1384.814819	382.994659	115.499237	1651.411865	481.314148	-153.226883	1133.059326	566.604858	297.042328	1132.297974	380.837372	-154.727859	887.493164	428.017273	345.793213	891.195801	420.838318	91.335579	1024.948120	-614.161499	168.231598	853.194885	-579.775024	-30.783278
407.827026	-1.087667	927.201721	446.943939	176.422501	923.233215	509.682495	-24.835962	494.792206	559.819458	176.499893	482.313568	540.807434	-14.998397	78.139397	603.928101	157.186356	91.714005	441.585327	-61.331730	1408.948486	503.045288	238.638672	1402.140137	401.028259	99.791924	1384.826416	382.852905	115.512833	1651.339600	481.323456	-153.232224	1132.985962	566.617859	297.034302	1132.273804	380.595123	-154.628113	887.486023	427.955994	345.873199	891.250854	420.833832	91.340492	1024.934937	-614.238037	168.238159	853.214294	-579.850891	-30.787336
407.783325	-1.098797	927.197266	446.923126	176.376404	923.195129	509.665222	-24.839054	494.778534	559.769958	176.481369	482.320526	540.813171	-14.992898	78.123474	603.935669	157.190750	91.734581	441.707794	-61.399708	1408.886475	503.121979	238.600204	1402.144897	401.123291	99.722633	1384.829834	382.797302	115.592209	1651.187134	481.355255	-153.227219	1132.893311	566.623962	297.043945	1132.287964	380.557892	-154.597977	887.447815	427.913269	345.940338	891.303711	420.820160	91.328262	1024.914307	-614.325989	168.272842	853.243286	-579.939636	-30.783192
407.709595	-1.087094	927.194092	446.872467	176.341766	923.176575	509.640808	-24.789909	494.749023	559.754150	176.458420	482.305969	540.794312	-14.997361	78.093811	603.968201	157.217697	91.717087	441.809479	-61.470955	1408.832153	503.238068	238.529434	1402.145630	401.203033	99.670074	1384.839233	382.583527	115.537964	1651.182373	481.395447	-153.212936	1132.788452	566.675293	297.023254	1132.270020	380.514313	-154.607010	887.367004	427.893738	346.000214	891.343933	420.801941	91.317627	1024.906372	-614.462646	168.249817	853.240662	-580.089905	-30.743368
407.686310	-1.080957	927.175354	446.850311	176.348221	923.167542	509.629181	-24.785805	494.729034	559.719177	176.428360	482.271667	540.787354	-14.981639	78.050232	603.918091	157.132767	91.682297	441.919159	-61.509251	1408.804077	503.348785	238.507050	1402.134888	401.298370	99.628555	1384.853271	382.446869	115.551193	1651.107422	481.445343	-153.260757	1132.719116	566.681274	297.026367	1132.268433	380.716156	-154.644241	887.290710	427.845032	346.053833	891.374878	420.797089	91.314575	1024.893921	-614.581299	168.242874	853.243469	-580.229736	-30.745453
407.663757	-1.064633	927.157104	446.828156	176.351578	923.145752	509.614655	-24.758329	494.737976	559.697510	176.395279	482.255127	540.795105	-14.993438	78.071083	603.930908	157.147568	91.659363	442.015656	-61.555233	1408.751831	503.445221	238.447235	1402.162964	401.381439	99.595230	1384.857544	382.311707	115.563889	1651.037354	481.489746	-153.309036	1132.657227	566.724854	297.068085	1132.261719	380.724792	-154.623947	887.233948	427.819122	346.114227	891.419861	420.797699	91.321648	1024.875488	-614.712646	168.218216	853.230225	-580.351379	-30.747568
407.651672	-1.071303	927.155334	446.812775	176.378403	923.147400	509.639557	-24.776575	494.777710	559.688232	176.464111	482.260437	540.809998	-14.986219	78.072601	603.959045	157.176071	91.693565	442.091644	-61.609550	1408.715698	503.544830	238.388901	1402.144165	401.446106	99.553726	1384.841919	382.166809	115.569435	1650.970581	481.512939	-153.332886	1132.603271	566.741394	297.061768	1132.256714	380.758453	-154.622345	887.171021	427.781738	346.157196	891.466980	420.794952	91.326584	1024.876343	-614.813049	168.257187	853.263794	-580.458496	-30.726316
407.672699	-1.068425	927.142700	446.842682	176.351151	923.133423	509.659149	-24.795959	494.764191	559.663818	176.490967	482.244324	540.834106	-14.948341	78.087685	603.935364	157.193527	91.697166	442.173370	-61.655682	1408.673462	503.611450	238.335434	1402.158081	401.537781	99.487007	1384.838379	382.006775	115.476524	1650.899414	481.570709	-153.362167	1132.555298	566.753662	297.056091	1132.267212	380.810852	-154.591980	887.114380	427.749054	346.178314	891.499634	420.810699	91.318237	1024.862305	-614.882507	168.267410	853.286255	-580.532227	-30.710634
407.668762	-1.071218	927.119446	446.848724	176.357773	923.127563	509.651611	-24.784773	494.772980	559.610901	176.488510	482.248169	540.824585	-14.980437	78.116653	603.909729	157.162613	91.699829	442.253510	-61.724171	1408.618164	503.699890	238.255493	1402.155884	401.595642	99.441742	1384.846802	381.888275	115.435715	1650.819092	481.615906	-153.384079	1132.492676	566.791443	297.088043	1132.277222	380.867981	-154.598434	887.046570	427.734680	346.208099	891.526794	420.807159	91.311546	1024.847778	-614.979309	168.263657	853.303101	-580.595581	-30.712984
407.653473	-1.078860	927.106812	446.829102	176.361893	923.117371	509.635284	-24.766363	494.745575	559.575623	176.453598	482.220703	540.809875	-14.978662	78.093430	603.923828	157.173767	91.700607	442.335388	-61.749523	1408.581299	503.787354	238.224976	1402.175537	401.665894	99.404442	1384.841919	381.760101	115.454292	1650.776855	481.678070	-153.396027	1132.431885	566.813293	297.069061	1132.287598	380.936981	-154.575089	886.995911	427.708801	346.214722	891.591431	420.816864	91.302063	1024.838379	-615.089783	168.264374	853.305359	-580.707581	-30.709209
407.635223	-1.082805	927.105591	446.826294	176.340988	923.122070	509.619843	-24.793617	494.737732	559.576538	176.470795	482.242737	540.802246	-14.974161	78.054153	603.919006	157.145462	91.692314	442.429596	-61.807732	1408.554932	503.861145	238.190491	1402.214478	401.726929	99.344673	1384.839355	381.645325	115.440010	1650.734009	481.703735	-153.374985	1132.370239	566.861633	297.088409	1132.316162	380.860992	-154.611969	886.971924	427.713715	346.236938	891.621765	420.821075	91.283989	1024.841309	-615.232422	168.257889	853.307129	-580.835022	-30.698471
407.610657	-1.090692	927.124878	446.802338	176.326752	923.109924	509.597412	-24.767084	494.745575	559.542664	176.518936	482.224152	540.814697	-14.976030	78.065956	603.954773	157.184204	91.730423	442.490204	-61.850929	1408.540405	503.913879	238.162231	1402.230835	401.776245	99.331306	1384.842651	381.554382	115.490669	1650.708862	481.759888	-153.372574	1132.355713	566.888733	297.083099	1132.336304	380.955719	-154.597107	886.937622	427.725616	346.268951	891.666565	420.821320	91.285370	1024.845947	-615.331543	168.288513	853.306213	-580.958801	-30.688864
407.627777	-1.113812	927.120605	446.827240	176.332870	923.116699	509.616211	-24.794266	494.745972	559.547363	176.596542	482.207153	540.801453	-14.973834	78.090881	603.964600	157.189941	91.714188	442.538086	-61.898949	1408.542969	503.959106	238.135513	1402.249512	401.838348	99.311722	1384.841553	381.444305	115.470772	1650.676758	481.834106	-153.390411	1132.340576	566.907532	297.071625	1132.362549	381.062622	-154.574814	886.914917	427.737122	346.277008	891.707275	420.834015	91.272148	1024.846802	-615.456116	168.306931	853.308533	-581.087463	-30.645027
407.615662	-1.120107	927.114746	446.826721	176.324417	923.117249	509.632721	-24.798349	494.776764	559.504761	176.558121	482.175995	540.814453	-14.970025	78.083054	603.914917	157.174835	91.685349	442.605347	-61.923462	1408.513062	503.995300	238.099350	1402.251709	401.896545	99.264648	1384.839844	381.344177	115.442375	1650.644165	481.934296	-153.392029	1132.340820	566.898987	297.025604	1132.343506	381.175018	-154.538910	886.902527	427.729858	346.433136	891.850647	420.837616	91.259476	1024.844971	-615.545593	168.325470	853.312683	-581.169312	-30.620108
407.637054	-1.112707	927.104553	446.834778	176.331421	923.115479	509.645935	-24.794277	494.775452	559.481201	176.516708	482.181061	540.843811	-14.969789	78.075394	603.943359	157.186798	91.681374	442.659241	-61.971565	1408.514404	504.046875	238.068008	1402.247681	401.949982	99.234734	1384.830322	381.260132	115.398048	1650.607178	482.064240	-153.402328	1132.339478	566.935059	296.987000	1132.376099	381.452454	-154.478027	886.825623	427.745148	346.427032	891.880249	420.840759	91.264015	1024.838379	-615.626709	168.323227	853.301819	-581.238464	-30.621202
407.650757	-1.133927	927.108643	446.859741	176.346939	923.118896	509.662201	-24.808815	494.775452	559.514160	176.561630	482.190613	540.852661	-14.971836	78.076920	603.991272	157.214142	91.698952	442.723663	-61.995682	1408.496460	504.076202	238.058090	1402.261353	401.988586	99.198456	1384.823608	381.190063	115.342804	1650.573120	482.180176	-153.386215	1132.309570	566.980530	296.948395	1132.403564	381.594635	-154.463577	886.798035	427.777802	346.406250	891.909058	420.849518	91.263519	1024.841309	-615.725952	168.339081	853.319336	-581.325500	-30.577354
407.650085	-1.150241	927.131958	446.850098	176.371704	923.146423	509.637085	-24.789036	494.750885	559.482544	176.558868	482.238190	540.848450	-14.970256	78.067001	603.945129	157.192413	91.726921	442.762329	-62.056355	1408.493530	504.093750	238.029129	1402.274902	402.009186	99.165855	1384.833740	381.101227	115.313164	1650.556152	482.261444	-153.354858	1132.289307	567.011841	296.956757	1132.421265	381.575195	-154.451889	886.814697	427.809723	346.407990	891.949524	420.851593	91.262642	1024.867432	-615.805786	168.357620	853.345947	-581.377930	-30.564817
407.648193	-1.152220	927.123962	446.850494	176.388046	923.144653	509.620850	-24.802235	494.755371	559.519958	176.662689	482.259277	540.808777	-14.974812	78.083397	604.012451	157.267593	91.737030	442.776062	-62.097164	1408.501709	504.116364	238.012909	1402.304199	402.038116	99.127037	1384.809082	381.009247	115.253128	1650.549561	482.354736	-153.322357	1132.296143	567.039490	296.932922	1132.431763	381.702698	-154.461929	886.798950	427.818756	346.380981	891.947693	420.854004	91.265335	1024.862915	-615.935120	168.375305	853.355286	-581.470398	-30.581491
407.651947	-1.188132	927.117310	446.856110	176.389908	923.140625	509.599335	-24.803589	494.772369	559.524109	176.654633	482.223389	540.801453	-14.998281	78.088799	603.945313	157.198517	91.729942	442.816589	-62.142654	1408.498779	504.109497	237.996918	1402.316162	402.038330	99.090073	1384.800415	380.941101	115.186821	1650.540405	482.463562	-153.358383	1132.293457	567.095276	296.967041	1132.441895	381.845825	-154.389740	886.795654	427.860168	346.185974	891.822571	420.856018	91.246719	1024.857422	-616.042542	168.384781	853.376038	-581.563171	-30.550203
407.645752	-1.202194	927.104065	446.868622	176.390442	923.131897	509.631287	-24.837639	494.795929	559.518921	176.592133	482.186127	540.812256	-15.001781	78.100342	603.922363	157.175873	91.679947	442.830872	-62.181431	1408.478516	504.072113	237.979599	1402.304688	402.038483	99.034119	1384.783447	380.899933	115.186676	1650.453613	482.545044	-153.318695	1132.281738	567.117676	296.905823	1132.430786	381.810455	-154.347473	886.782166	427.905914	346.151337	891.799194	420.842133	91.241539	1024.845337	-616.191589	168.414551	853.370117	-581.718689	-30.534742
407.630310	-1.217221	927.099243	446.845520	176.377426	923.123840	509.637634	-24.829634	494.776886	559.484070	176.536835	482.187958	540.822388	-14.997104	78.091293	603.776001	156.780624	91.533707	442.873657	-62.191189	1408.476440	504.097870	237.981277	1402.293823	402.034607	99.017380	1384.770142	380.850220	115.077698	1650.506592	482.661652	-153.285721	1132.257690	567.292725	297.214630	1132.577148	381.989410	-154.315704	886.751526	427.952148	346.118805	891.762512	420.826263	91.228249	1024.839111	-616.250793	168.420563	853.379761	-581.752380	-30.498123
407.626465	-1.205989	927.101074	446.821716	176.407043	923.126587	509.652039	-24.801853	494.739960	559.500916	176.484894	482.209259	540.849487	-14.970909	78.062027	603.832703	156.799606	91.563118	442.902527	-62.252937	1408.455933	504.100067	237.960190	1402.273315	402.013428	98.988686	1384.741211	380.830994	115.028770	1650.502686	482.808929	-153.292328	1132.216064	567.326721	297.160187	1132.571655	382.326324	-154.283401	886.675110	428.036041	346.091095	891.738831	420.805023	91.248703	1024.840942	-616.341064	168.393417	853.382935	-581.788269	-30.492449
407.603577	-1.203850	927.114746	446.810791	176.425659	923.134949	509.667694	-24.791586	494.757446	559.489258	176.409851	482.220642	541.051697	-15.079781	78.208984	604.000122	157.151718	91.694519	442.962311	-62.289669	1408.441040	504.083130	237.940613	1402.272095	402.007843	98.954567	1384.726440	380.818665	114.959686	1650.497681	482.927216	-153.271835	1132.199341	567.359436	297.160889	1132.611572	382.512299	-154.316132	886.615906	428.100311	346.055481	891.722900	420.791687	91.261368	1024.852051	-616.410767	168.434662	853.387939	-581.853638	-30.471647
407.635742	-1.226032	927.111938	446.841644	176.408005	923.145203	509.700775	-24.815380	494.755676	559.523987	176.434250	482.225739	541.060425	-15.075470	78.219719	603.988525	157.141754	91.702797	443.004486	-62.320290	1408.447388	504.045624	237.912033	1402.300415	401.983185	98.879410	1384.722900	380.804596	114.894684	1650.495361	483.041840	-153.273575	1132.221436	567.349426	297.103180	1132.619263	382.687561	-154.291214	886.599182	428.128784	345.995331	891.713989	420.809601	91.236954	1024.855103	-616.489502	168.465164	853.409485	-581.922485	-30.440035
407.612610	-1.246867	927.111389	446.822205	176.417831	923.148315	509.705933	-24.818502	494.820099	559.537292	176.499908	482.225677	541.037231	-15.100967	78.253563	603.902283	157.075836	91.678169	443.019928	-62.371834	1408.443726	503.984100	237.899719	1402.299805	401.987366	98.819778	1384.697266	380.864136	114.892342	1650.438721	483.107666	-153.221588	1132.219238	567.160828	296.721313	1132.491089	382.624908	-154.325562	886.622070	428.201965	345.915222	891.686096	420.785553	91.229515	1024.856201	-616.588501	168.482651	853.470886	-582.016418	-30.390856
407.625488	-1.282547	927.118469	446.837311	176.423706	923.150879	509.700684	-24.825853	494.831482	559.589905	176.544479	482.239716	540.823792	-14.998252	78.097969	603.731506	156.711441	91.548904	443.034119	-62.420391	1408.468262	503.913330	237.899155	1402.314331	401.939423	98.770454	1384.672485	380.732849	114.721954	1650.532959	483.195526	-153.224243	1132.248047	567.089233	296.687592	1132.482544	382.781281	-154.309937	886.584961	428.106140	345.911987	891.679199	420.785431	91.219444	1024.859985	-616.702026	168.496124	853.458313	-582.113403	-30.375549
407.627899	-1.271241	927.101013	446.830322	176.466187	923.163147	509.683014	-24.839344	494.834045	559.608154	176.566635	482.264954	541.085571	-15.254034	78.386620	603.913391	157.124313	91.701813	443.042847	-62.446587	1408.475220	503.849457	237.884750	1402.333984	401.919495	98.717041	1384.629883	380.699799	114.625099	1650.540771	483.322906	-153.246872	1132.242432	567.083618	296.704254	1132.528564	383.143677	-154.301132	886.513306	428.144775	345.856201	891.644714	420.775055	91.230453	1024.857422	-616.801086	168.540634	853.473999	-582.194153	-30.325377
407.591797	-1.269455	927.114319	446.806244	176.475388	923.159058	509.713379	-24.817282	494.814758	559.598633	176.549042	482.273865	540.843628	-14.982506	78.087219	603.788269	156.747711	91.587723	443.086975	-62.488834	1408.457031	503.811401	237.883057	1402.346802	401.876862	98.684258	1384.609253	380.687988	114.524521	1650.540649	483.428131	-153.216095	1132.239258	567.042053	296.668213	1132.554688	383.318024	-154.276505	886.459412	428.187805	345.778473	891.611938	420.758148	91.243118	1024.862671	-616.861755	168.532623	853.453247	-582.239014	-30.340721
407.611084	-1.282975	927.091797	446.789154	176.514999	923.158020	509.746368	-24.816265	494.816864	559.579041	176.397003	482.243225	540.884033	-14.981317	78.063179	603.951233	157.090912	91.685753	443.134247	-62.515182	1408.433472	503.756958	237.861786	1402.349243	401.834229	98.646393	1384.597778	380.784882	114.500259	1650.448364	483.553711	-153.209579	1132.197510	567.013000	296.641327	1132.524658	383.503845	-154.248459	886.411255	428.203430	345.699066	891.591797	420.755066	91.242622	1024.851074	-616.977600	168.544296	853.437073	-582.303528	-30.312834
[truncated: 128 more rows]
[truncated: 40 more columns]
