# Supplementary material for: A dyadic stimulus set of audiovisual affective displays for the study of multisensory, emotional, social interactions
Source: Behav Res Methods. 2015 Nov 5;48(4):1285–95. doi: 10.3758/s13428-015-0654-4 (PMC5101291; doi:10.3758/s13428-015-0654-4)
Supplement: Supplementary file 1 — (ZIP 270 MB) [file 13428_2015_654_MOESM1_ESM.zip › supplementary_material_2_stimuli_set_files/C/C08.txt]

382.984955	0.550682	935.257507	404.784027	191.344772	928.273315	499.375000	-11.783176	495.723724	539.195984	184.581360	483.348267	539.911804	-1.093457	79.713852	601.793518	156.789688	95.043335	437.517151	-51.031479	1402.195801	466.619049	254.811356	1392.400391	381.655701	104.316956	1379.700195	366.722046	130.740005	1644.416260	478.456299	-159.592056	1129.904175	516.452087	325.519043	1121.084106	418.783966	-124.211967	873.040100	402.619904	303.920959	863.296997	388.816956	100.179329	1031.547241	-640.193604	169.434067	854.695557	-613.206726	-29.346943
383.344360	0.602418	935.288330	405.140717	191.408127	928.313843	499.721466	-11.781973	495.740784	539.462769	184.536484	483.322083	539.970947	-1.113472	79.668236	601.882874	156.829178	94.987831	437.541077	-50.922783	1402.241089	466.649078	254.925003	1392.450439	381.786377	104.468460	1379.720581	366.624451	130.893661	1644.413086	478.652679	-159.496292	1130.015259	516.702454	325.680664	1121.154419	419.136200	-124.133957	873.090820	403.249268	304.238708	863.242737	389.139069	100.235497	1031.581177	-640.160583	169.469879	854.699951	-613.168396	-29.314518
383.724823	0.639182	935.342529	405.529999	191.419281	928.356995	499.961029	-11.775495	495.737885	539.836548	184.701431	483.345245	540.038940	-1.113431	79.646210	601.931030	156.830627	94.947517	437.576324	-50.822926	1402.325073	466.696289	255.008026	1392.507446	381.830292	104.597549	1379.759888	366.541626	131.045868	1644.409546	478.840637	-159.394882	1130.104004	516.930603	325.846771	1121.255005	419.480316	-124.060997	873.122498	403.815155	304.493011	863.177429	389.464661	100.272667	1031.626221	-640.129639	169.463593	854.703308	-613.140869	-29.302095
384.101807	0.682679	935.406616	405.906830	191.427582	928.393982	500.253082	-11.745409	495.770508	540.088745	184.746887	483.351196	540.067261	-1.130050	79.606773	602.064880	156.954514	94.916183	437.619324	-50.710335	1402.402954	466.728149	255.126953	1392.567627	381.894531	104.670769	1379.793335	366.460510	131.205566	1644.416748	479.034027	-159.275558	1130.229370	517.168518	325.989532	1121.372803	419.845734	-123.980560	873.177612	404.401001	304.750214	863.147888	389.797913	100.318405	1031.673706	-640.090515	169.490570	854.714844	-613.119202	-29.285093
384.455688	0.766196	935.454895	406.252991	191.520401	928.467468	500.517639	-11.713464	495.783691	540.326843	184.782333	483.356537	540.106750	-1.174414	79.576645	601.834595	156.703705	94.777596	437.658417	-50.590748	1402.473145	466.795776	255.229263	1392.625366	381.945282	104.803543	1379.823608	366.388550	131.363739	1644.415649	479.240723	-159.157272	1130.326904	517.405334	326.123291	1121.466797	420.238037	-123.877304	873.252258	405.063629	305.086121	863.103088	390.115875	100.396606	1031.733276	-640.060364	169.497742	854.718750	-613.085205	-29.265177
384.840210	0.809109	935.482300	406.621368	191.600784	928.495239	500.692810	-11.636318	495.748871	540.435852	184.733261	483.322510	540.082153	-1.162856	79.552727	601.835205	156.661911	94.712448	437.722229	-50.468456	1402.550659	466.840424	255.344284	1392.682739	382.015747	104.891304	1379.859497	366.305359	131.523727	1644.418579	479.445740	-159.013535	1130.417969	517.630981	326.268158	1121.569092	420.578369	-123.769867	873.341980	405.649658	305.378113	863.064087	390.443512	100.462265	1031.758057	-640.047363	169.510452	854.709839	-613.055847	-29.253714
385.174194	0.872366	935.519531	407.009552	191.717377	928.543579	500.935394	-11.630920	495.761108	540.575500	184.724274	483.291351	540.092590	-1.169475	79.522797	601.830200	156.669891	94.683769	437.748444	-50.342236	1402.641113	466.916779	255.470322	1392.720947	382.215179	104.897507	1379.861328	366.282959	131.776215	1644.438232	479.641510	-158.861328	1130.521851	517.895630	326.398926	1121.657959	420.907318	-123.651581	873.425293	406.208557	305.645294	862.989929	390.775177	100.549980	1031.799438	-640.019714	169.512253	854.708801	-613.036377	-29.249310
385.500671	0.915319	935.566345	407.360443	191.768677	928.590820	500.925049	-11.367315	495.686584	540.645447	184.674637	483.250702	539.983643	-1.135424	79.464531	601.763916	156.593948	94.658295	437.830200	-50.269577	1402.730347	467.011078	255.557144	1392.774048	382.165771	105.112617	1379.885986	366.213013	131.936295	1644.440430	479.855133	-158.743210	1130.587646	518.171326	326.525848	1121.756226	421.293762	-123.440308	873.475464	406.802795	305.937775	862.945007	391.086212	100.600471	1031.844849	-640.000061	169.523972	854.700317	-613.006775	-29.251266
385.832947	0.960124	935.617126	407.720581	191.831543	928.640747	501.350189	-11.511439	495.741638	540.812927	184.668289	483.214142	540.140381	-1.161636	79.461868	601.794739	156.552536	94.621117	437.897491	-50.164925	1402.801514	467.093048	255.648544	1392.821899	382.257996	105.210388	1379.909546	366.113159	131.975388	1644.428711	480.068085	-158.634293	1130.683350	518.466614	326.647125	1121.872681	421.635529	-123.292427	873.539978	407.519897	306.462830	862.834656	391.405151	100.658211	1031.893555	-639.962708	169.563385	854.690002	-612.981079	-29.235247
386.190430	1.043042	935.658691	408.047180	191.848541	928.684143	501.678467	-11.553741	495.737976	540.921387	184.584930	483.171997	540.215698	-1.177384	79.457832	601.760803	156.542587	94.605782	437.957062	-50.070576	1402.877319	467.171692	255.749725	1392.875732	382.359772	105.304550	1379.950806	366.126434	132.181091	1644.355957	480.269653	-158.536575	1130.788818	518.753113	326.746399	1121.978516	421.946320	-123.227280	873.627380	407.922882	306.557007	862.900757	391.707947	100.712242	1031.933716	-639.919067	169.539337	854.699707	-612.942505	-29.218723
386.557922	1.100553	935.714966	408.369812	191.882584	928.739441	501.906799	-11.474426	495.767639	541.172668	184.691986	483.203278	540.236938	-1.166445	79.430115	601.839600	156.540390	94.565231	438.038483	-49.987930	1402.960205	467.285736	255.838898	1392.933472	382.477386	105.408600	1379.984497	366.076752	132.339279	1644.364380	480.476074	-158.454422	1130.891479	519.059387	326.871857	1122.094604	422.282928	-123.099556	873.695313	408.495178	306.821014	862.879517	392.024384	100.760979	1031.987793	-639.878845	169.570770	854.702271	-612.927368	-29.187189
386.876770	1.130636	935.772217	408.674866	191.921356	928.773560	502.109467	-11.402095	495.766022	541.364014	184.687653	483.198792	540.242310	-1.161095	79.400711	601.864319	156.593765	94.559067	438.135010	-49.875645	1403.034302	467.394287	255.937408	1392.989136	382.519928	105.446678	1379.982788	366.028900	132.475693	1644.341553	480.675781	-158.352768	1130.989258	519.363281	327.013550	1122.184937	422.628845	-122.883835	873.751892	409.066803	307.081512	862.865173	392.314148	100.809372	1032.031738	-639.865234	169.563995	854.695618	-612.888916	-29.203283
387.234924	1.143804	935.820251	409.020905	191.967560	928.807007	502.093201	-11.203094	495.731445	541.638245	184.802567	483.207428	540.143188	-1.152654	79.355370	601.908081	156.605698	94.499336	438.228333	-49.798927	1403.112061	467.505829	256.004730	1393.018433	382.652679	105.551804	1380.009521	365.974548	132.613907	1644.344238	480.858368	-158.267899	1131.072144	519.659851	327.105286	1122.267822	422.859894	-122.809898	873.797119	409.553711	307.258240	862.861511	392.637756	100.848801	1032.070435	-639.817566	169.572540	854.675171	-612.841614	-29.189646
387.941193	1.497470	935.734497	409.455627	192.112915	928.841431	502.566010	-11.391768	495.760956	541.912720	184.940964	483.196167	540.324463	-1.178055	79.372955	601.934204	156.626373	94.461769	438.304443	-49.726192	1403.174438	467.614349	256.086121	1393.048828	382.826080	105.702377	1380.059082	365.931091	132.751511	1644.323608	481.017700	-158.195816	1131.172974	520.007080	327.250732	1122.354492	423.138519	-122.690430	873.848694	410.077515	307.466614	862.837402	393.109100	101.043358	1032.041626	-639.756287	169.618317	854.695496	-612.813354	-29.156105
387.942322	1.265275	935.898376	409.667572	192.058182	928.874817	502.742340	-11.356775	495.788422	542.017334	184.932510	483.163971	540.346619	-1.195006	79.352936	602.266907	156.919312	94.524590	438.393890	-49.659863	1403.228394	467.723389	256.153442	1393.096802	382.953461	105.772652	1380.055542	365.890320	132.885620	1644.313843	481.197052	-158.111404	1131.244629	520.328430	327.359619	1122.460571	423.426514	-122.549149	873.910217	410.615265	307.688690	862.827515	393.257446	100.965584	1032.139771	-639.775452	169.604095	854.683655	-612.831177	-29.162848
388.273438	1.338645	935.921082	409.952850	192.083923	928.910522	502.919434	-11.295837	495.795105	541.515747	183.896088	482.905304	540.320068	-1.216613	79.312698	601.542236	156.240906	94.327423	438.490570	-49.552780	1403.264648	467.847656	256.252869	1393.124023	383.023834	105.777275	1380.048828	365.770813	132.941727	1644.367188	481.348907	-158.041031	1131.303101	520.634155	327.477081	1122.529419	423.677307	-122.492477	873.970093	411.117035	307.932251	862.820496	393.536469	101.011322	1032.167480	-639.720093	169.595062	854.685608	-612.796692	-29.190788
388.575714	1.411067	935.948914	410.247864	192.142853	928.952454	503.059937	-11.192676	495.742218	542.298767	184.889771	483.122467	540.350037	-1.223130	79.265656	601.953369	156.534668	94.373978	438.586884	-49.474689	1403.282959	467.969299	256.314240	1393.163330	383.164551	105.857964	1380.043457	365.746216	133.069214	1644.335205	481.520081	-157.974396	1131.357666	520.940918	327.613251	1122.581177	423.960205	-122.441620	874.012146	411.631897	308.137573	862.817139	393.806976	101.072861	1032.201050	-639.682434	169.595459	854.684204	-612.785034	-29.180931
388.887451	1.438816	935.968750	410.538574	192.151611	928.945007	503.306274	-11.162629	495.744232	542.405823	184.901443	483.126678	540.374878	-1.226170	79.252647	601.957886	156.527267	94.309311	438.675293	-49.371559	1403.310791	468.087097	256.394806	1393.179077	383.295258	105.938713	1380.053833	365.724854	133.189560	1644.309326	481.674774	-157.875977	1131.381226	521.242981	327.758057	1122.653931	424.140045	-122.485977	874.039001	412.101715	308.268097	862.814270	394.075073	101.108902	1032.204590	-639.646057	169.608398	854.708496	-612.741272	-29.168339
389.157623	1.483625	935.996338	410.811859	192.197693	928.952942	503.546478	-11.104504	495.735840	542.560547	184.929443	483.112640	540.387939	-1.216000	79.188156	601.990417	156.534744	94.296036	438.805878	-49.294769	1403.316895	468.218842	256.473267	1393.225342	383.420929	106.021767	1380.046143	365.718353	133.313904	1644.271973	481.846588	-157.815033	1131.422607	521.554871	327.890472	1122.709717	424.387054	-122.440094	874.046875	412.581360	308.424377	862.792114	394.333466	101.166138	1032.221069	-639.607910	169.612839	854.691406	-612.714478	-29.157370
389.402313	1.518164	936.011292	411.088013	192.218277	928.969604	503.729309	-11.023273	495.722809	542.647644	184.919388	483.031342	540.414429	-1.234265	79.178497	601.975037	156.513107	94.264023	438.904480	-49.197647	1403.326172	468.334625	256.546783	1393.224121	383.537659	106.114761	1380.031006	365.709412	133.423416	1644.240601	482.013702	-157.769089	1131.449341	521.846497	327.997101	1122.773193	424.602478	-122.398705	874.069885	413.029510	308.597778	862.776062	394.572479	101.196434	1032.235596	-639.601074	169.592285	854.673645	-612.680603	-29.179903
389.660858	1.564316	936.018433	411.355988	192.278946	928.982361	503.975891	-11.025875	495.754272	542.776123	184.920776	483.034332	540.437317	-1.241573	79.165123	602.002991	156.538864	94.211334	438.989838	-49.137344	1403.339844	468.470154	256.612427	1393.230957	383.730621	106.281708	1380.048340	365.703613	133.526093	1644.199707	482.154236	-157.710724	1131.484863	522.140015	328.052887	1122.802979	424.801544	-122.365692	874.079102	413.432526	308.740784	862.787170	394.817200	101.248909	1032.244507	-639.565125	169.600128	854.674500	-612.662659	-29.163513
389.912140	1.605802	936.035583	411.640717	192.292862	928.989929	504.183350	-10.998475	495.748352	542.917969	184.972977	482.990692	540.473511	-1.230869	79.123299	602.002502	156.519226	94.162109	439.085022	-49.053650	1403.361206	468.611755	256.681030	1393.252441	383.840485	106.368324	1380.057739	365.716217	133.618347	1644.189087	482.289734	-157.698883	1131.516479	522.431702	328.124023	1122.834473	425.020538	-122.346016	874.087952	413.844574	308.834045	862.780029	395.058746	101.286217	1032.254883	-639.562378	169.599792	854.673828	-612.662170	-29.152870
390.171143	1.709508	936.039795	411.881256	192.389221	929.014465	504.426392	-10.963129	495.773682	543.059875	185.000534	483.017639	540.488586	-1.235084	79.102592	602.085266	156.619110	94.186729	439.199829	-48.991005	1403.363037	468.766266	256.772766	1393.261719	383.966461	106.455284	1380.048340	365.726929	133.713089	1644.157959	482.419647	-157.694427	1131.559204	522.707581	328.211975	1122.883545	425.225037	-122.340408	874.087891	414.385071	309.114594	862.684448	395.309570	101.375114	1032.269897	-639.570496	169.599518	854.679688	-612.657349	-29.152956
390.429413	1.792192	936.049438	412.118622	192.454987	929.035034	504.623749	-10.930899	495.745422	543.166077	184.990646	482.993530	540.539734	-1.245571	79.047562	602.076416	156.585983	94.145172	439.302979	-48.917095	1403.390869	468.928223	256.847717	1393.263672	384.105042	106.507317	1380.060547	365.750977	133.796112	1644.139282	482.560486	-157.659958	1131.549805	522.941406	328.248779	1122.916992	425.426575	-122.322937	874.094055	414.639069	309.032227	862.747131	395.550659	101.444153	1032.284790	-639.552002	169.571854	854.668823	-612.660645	-29.175138
390.664581	1.873477	936.066040	412.356140	192.507004	929.030396	504.822174	-10.872394	495.718994	543.362061	185.063232	482.987091	540.587524	-1.273468	79.022621	602.138855	156.603729	94.100174	439.429962	-48.830208	1403.380371	469.094910	256.920349	1393.298462	384.236511	106.597969	1380.066895	365.781158	133.885300	1644.107056	482.701080	-157.628754	1131.566284	523.184998	328.295197	1122.943481	425.636993	-122.325050	874.087524	414.980408	309.117310	862.720825	395.776489	101.523827	1032.289551	-639.528076	169.583649	854.651245	-612.639832	-29.188387
390.884186	1.918394	936.074097	412.586792	192.518051	929.036682	504.814758	-10.615905	495.659912	543.464600	185.010147	482.947449	540.477783	-1.270590	78.950645	602.139221	156.582275	94.077797	439.553619	-48.772823	1403.407959	469.254181	256.991486	1393.312134	384.360413	106.698097	1380.062256	365.817627	133.953339	1644.077881	482.852386	-157.568039	1131.577148	523.447510	328.352173	1122.969238	425.843689	-122.315430	874.089417	415.313141	309.205658	862.726013	395.993225	101.554764	1032.296143	-639.482239	169.571686	854.639832	-612.614441	-29.204220
391.105896	2.029782	936.080017	412.801758	192.610229	929.057007	505.111938	-10.683726	495.684479	543.089783	184.206223	482.766602	540.590149	-1.287723	78.935249	601.839966	156.289413	93.987389	439.679932	-48.691463	1403.397217	469.429321	257.047119	1393.300049	384.512390	106.766411	1380.053101	365.853668	134.031815	1644.064087	482.999573	-157.517624	1131.583130	523.690063	328.394409	1123.000488	426.023285	-122.269707	874.117798	415.624847	309.278259	862.725525	396.204010	101.650070	1032.309082	-639.442261	169.601105	854.641846	-612.604370	-29.190741
391.289825	2.068341	936.091370	413.017944	192.683029	929.072998	505.292084	-10.649015	495.710907	543.810364	185.135208	482.965179	540.605347	-1.278757	78.914696	601.939514	156.164566	93.788483	439.796478	-48.634064	1403.430542	469.569519	257.095428	1393.320435	384.655365	106.856415	1380.059448	365.891785	134.093796	1644.048096	483.117554	-157.482056	1131.633423	523.946289	328.460907	1123.026489	426.200592	-122.232048	874.166260	415.966095	309.377167	862.704895	396.401154	101.703865	1032.322754	-639.440125	169.561066	854.632935	-612.611023	-29.174967
391.869934	2.430773	935.991943	413.356262	192.803589	929.078247	505.524048	-10.678669	495.664642	544.027161	185.260910	482.987152	540.652710	-1.285351	78.918304	601.965210	156.181671	93.780067	439.897736	-48.584435	1403.494751	469.718262	257.139130	1393.338745	384.798615	106.913666	1380.079468	365.925049	134.156082	1644.045410	483.256042	-157.426514	1131.669678	524.176392	328.514465	1123.053101	426.365662	-122.203156	874.191284	416.311951	309.422516	862.664185	396.786560	101.896927	1032.273438	-639.420715	169.574112	854.653870	-612.616760	-29.172096
392.039032	2.478287	936.008606	413.559448	192.867203	929.102051	505.688843	-10.653868	495.718719	544.186829	185.331100	482.988037	540.725647	-1.296139	78.930595	602.237244	156.457947	93.927055	439.989441	-48.534943	1403.492432	469.864868	257.188599	1393.353394	384.954041	106.964569	1380.082031	365.976868	134.213531	1644.054688	483.400513	-157.377167	1131.700439	524.375305	328.522949	1123.049438	426.585693	-122.071365	874.225464	416.549866	309.457672	862.670227	396.971619	101.949593	1032.293701	-639.399841	169.553421	854.646057	-612.587524	-29.216787
392.228241	2.532849	936.008484	413.770477	192.905197	929.122437	505.780853	-10.579188	495.701874	544.270691	185.335251	482.981171	540.679871	-1.294961	78.882195	602.271118	156.494705	93.934311	440.111969	-48.480244	1403.523315	470.031128	257.231140	1393.362671	385.026184	106.953384	1380.072266	366.027161	134.276123	1644.036499	483.551483	-157.309677	1131.719727	524.573730	328.533569	1123.065674	426.713104	-122.073639	874.215332	416.740356	309.455688	862.657104	397.162201	101.987228	1032.303711	-639.376648	169.536133	854.649780	-612.587952	-29.225456
392.020294	2.312484	936.160095	413.862793	192.877670	929.161804	505.925110	-10.532340	495.759857	544.323547	185.299973	482.960785	540.718262	-1.290654	78.858009	602.302734	156.486374	93.905426	440.224091	-48.440990	1403.531982	470.180481	257.281250	1393.367798	385.174500	107.002220	1380.077759	366.086029	134.330444	1644.033936	483.690918	-157.264725	1131.725830	524.764404	328.542023	1123.056030	426.902161	-121.997925	874.234924	416.930237	309.448883	862.651367	397.164154	101.920059	1032.400146	-639.381897	169.511581	854.620483	-612.595886	-29.227673
392.194489	2.384242	936.169250	414.055145	192.935593	929.179138	506.024445	-10.475658	495.773834	544.402954	185.280914	482.924988	540.725586	-1.288519	78.817299	602.322815	156.471909	93.876068	440.333649	-48.406048	1403.549194	470.354156	257.317261	1393.351563	385.304688	107.036621	1380.086792	366.152435	134.396393	1644.031616	483.832977	-157.232147	1131.768311	524.961060	328.536346	1123.031250	427.062622	-121.910660	874.236633	417.098663	309.432831	862.630737	397.346069	101.981682	1032.413574	-639.340942	169.523621	854.624939	-612.588074	-29.199545
392.360229	2.439413	936.184509	414.259918	192.998001	929.192932	506.142578	-10.436103	495.785583	544.494385	185.340179	482.902130	540.739685	-1.274890	78.809036	602.336914	156.471222	93.869835	440.465271	-48.355156	1403.566528	470.504578	257.383148	1393.366821	385.441620	107.053543	1380.112427	366.229736	134.456848	1644.024658	483.966400	-157.168686	1131.791748	525.109802	328.521545	1123.021729	427.233154	-121.824600	874.252014	417.188538	309.427948	862.641541	397.536377	102.041687	1032.428223	-639.316589	169.528946	854.618835	-612.557068	-29.233351
392.535034	2.515047	936.198547	414.447662	193.041580	929.208069	506.333313	-10.459028	495.817474	544.559753	185.308548	482.887573	540.780579	-1.283774	78.794960	602.367432	156.518707	93.867058	440.583954	-48.323509	1403.579590	470.673370	257.417419	1393.372681	385.539978	107.104912	1380.135498	366.325165	134.622528	1644.033813	484.095581	-157.135681	1131.830200	525.268127	328.535889	1123.043579	427.382538	-121.742683	874.267700	417.307526	309.407654	862.680725	397.708801	102.102829	1032.442261	-639.294312	169.524582	854.622620	-612.557495	-29.227274
392.698151	2.561422	936.216858	414.628723	193.072205	929.234558	506.387756	-10.355699	495.802582	544.630615	185.318558	482.889587	540.762939	-1.281595	78.774414	602.333435	156.463745	93.841194	440.671753	-48.266720	1403.612183	470.815033	257.472931	1393.383911	385.808899	107.041855	1380.140747	366.403198	134.684250	1644.045898	484.210968	-157.082184	1131.841919	525.422241	328.513184	1123.076294	427.523193	-121.660690	874.304138	417.460876	309.403442	862.691467	397.864197	102.139847	1032.463745	-639.274841	169.542511	854.634399	-612.537537	-29.221062
392.837189	2.668506	936.236511	414.775055	193.122299	929.270264	506.447388	-10.307425	495.803192	544.699768	185.281937	482.875977	540.735535	-1.260328	78.741844	602.322937	156.442886	93.822632	440.769012	-48.244869	1403.622559	470.937714	257.477020	1393.437988	386.005798	107.151901	1380.178833	366.431396	134.613831	1644.031006	484.318268	-157.035690	1131.857544	525.553406	328.507996	1123.100708	427.664276	-121.585472	874.308411	417.620758	309.400513	862.725281	398.007324	102.211487	1032.491821	-639.289978	169.477829	854.623718	-612.554077	-29.256414
392.971985	2.707872	936.243042	414.951447	193.160614	929.283569	506.584381	-10.292335	495.810455	544.764465	185.296570	482.865509	540.800659	-1.263899	78.736305	602.316956	156.426590	93.793274	440.900024	-48.236687	1403.627563	471.105042	257.516632	1393.463013	386.127899	107.165810	1380.193848	366.512848	134.666641	1644.031006	484.413574	-157.028580	1131.863892	525.676331	328.508057	1123.122803	427.786713	-121.510124	874.312439	417.678375	309.372162	862.768372	398.170471	102.247238	1032.502319	-639.251465	169.473465	854.619995	-612.549011	-29.247286
393.092285	2.745156	936.254272	415.112183	193.216782	929.302368	506.705811	-10.309581	495.785797	544.861816	185.340073	482.861450	540.832520	-1.274193	78.733032	602.356750	156.480286	93.797073	441.038544	-48.206963	1403.621582	471.254578	257.548584	1393.501709	386.198853	107.127563	1380.179443	366.598541	134.710251	1644.019287	484.530609	-157.008865	1131.845825	525.791565	328.514801	1123.160889	427.889526	-121.437241	874.309265	417.772797	309.355042	862.800110	398.302124	102.291817	1032.516846	-639.251099	169.471863	854.622437	-612.537964	-29.274054
393.199341	2.776085	936.255920	415.249420	193.287994	929.317627	506.750519	-10.249103	495.781097	544.946838	185.384766	482.851349	540.840210	-1.286002	78.702057	602.363525	156.496170	93.812935	441.144257	-48.204834	1403.621704	471.369232	257.554260	1393.525146	386.410614	107.227776	1380.208252	366.690552	134.752197	1644.012207	484.632477	-156.980896	1131.816040	525.895630	328.533875	1123.198120	427.991364	-121.385857	874.299133	417.855438	309.369354	862.848022	398.437012	102.334312	1032.526367	-639.254883	169.480942	854.611816	-612.534668	-29.286413
393.305511	2.812496	936.266113	415.381256	193.340927	929.328552	506.833130	-10.223621	495.786957	545.023315	185.383972	482.859222	540.888916	-1.288484	78.677483	602.363647	156.474060	93.777657	441.256470	-48.197285	1403.600342	471.518677	257.568054	1393.543335	386.560852	107.245537	1380.208984	366.772736	134.787674	1644.003662	484.715973	-156.958176	1131.793579	525.983032	328.541779	1123.225220	428.068024	-121.318794	874.282227	417.915649	309.357147	862.876892	398.567078	102.377747	1032.537720	-639.245056	169.469650	854.624573	-612.540344	-29.293312
393.393890	2.859885	936.261536	415.507385	193.416153	929.344666	506.945862	-10.243993	495.803833	545.172485	185.429810	482.858551	540.903687	-1.287360	78.676170	602.358704	156.452225	93.756256	441.373871	-48.183121	1403.596313	471.657745	257.561462	1393.564697	386.692749	107.278152	1380.206421	366.875336	134.826904	1644.006470	484.816589	-156.919632	1131.786621	526.084290	328.575714	1123.241699	428.132568	-121.288261	874.284058	417.981384	309.365753	862.917175	398.688538	102.427155	1032.544800	-639.261475	169.454239	854.633667	-612.531250	-29.311342
393.496582	2.894494	936.261353	415.644073	193.458389	929.337952	507.046051	-10.254984	495.819641	545.246948	185.431412	482.884674	540.950378	-1.292222	78.694427	602.361023	156.420609	93.746979	441.497925	-48.180229	1403.571289	471.820709	257.563477	1393.599609	386.703522	107.391403	1380.235840	366.979797	134.856201	1643.997559	484.891357	-156.891251	1131.738892	526.153748	328.588440	1123.251099	428.208679	-121.246803	874.242859	418.004272	309.352081	862.949707	398.806152	102.470085	1032.541016	-639.262878	169.411942	854.629272	-612.538818	-29.339890
393.546753	2.941436	936.259155	415.734802	193.486847	929.348389	507.049683	-10.190253	495.808960	545.355103	185.428391	482.868103	540.927551	-1.291917	78.689461	602.423706	156.467514	93.745003	441.620331	-48.162731	1403.559937	471.973053	257.560333	1393.613037	386.838928	107.394737	1380.244751	367.078369	134.874817	1644.001953	484.951782	-156.867233	1131.694824	526.240234	328.609283	1123.256958	428.248718	-121.229012	874.210205	418.033234	309.390808	862.973267	398.890472	102.501236	1032.546265	-639.250244	169.403122	854.627991	-612.531311	-29.342833
393.619507	2.954887	936.272522	415.829651	193.549393	929.345032	507.060638	-10.152788	495.803589	545.431885	185.448776	482.861725	540.912659	-1.276354	78.669937	602.404907	156.452820	93.720245	441.712341	-48.149811	1403.525269	472.100800	257.588348	1393.602295	386.975952	107.425430	1380.230469	367.191833	134.902069	1643.985962	485.032501	-156.853195	1131.660278	526.305359	328.628754	1123.260132	428.291077	-121.208328	874.159668	418.024658	309.382446	862.997559	398.984802	102.546341	1032.551514	-639.261108	169.412445	854.630371	-612.551208	-29.345333
393.713104	2.999967	936.250488	415.922058	193.587494	929.319519	507.144775	-10.149932	495.791107	545.583008	185.514282	482.882813	540.952026	-1.273270	78.651711	602.470398	156.477448	93.699600	441.812714	-48.122318	1403.485718	472.247742	257.613770	1393.603271	387.079773	107.438583	1380.218262	367.318787	134.926971	1643.981323	485.089905	-156.806076	1131.606079	526.392822	328.657013	1123.230591	428.326813	-121.180702	874.117065	418.039551	309.407593	863.004517	399.077026	102.589928	1032.527588	-639.259338	169.411209	854.629944	-612.536316	-29.339935
393.755585	3.045677	936.239441	415.990936	193.605438	929.323425	507.206177	-10.165234	495.772308	545.620178	185.493820	482.877380	540.998596	-1.295173	78.614029	602.427917	156.434143	93.686241	441.938477	-48.118290	1403.464844	472.368317	257.626312	1393.594482	387.129211	107.415962	1380.186768	367.427368	134.937134	1643.974487	485.138153	-156.791763	1131.553711	526.464478	328.680298	1123.206177	428.347656	-121.175262	874.093201	418.040283	309.464935	863.017822	399.153229	102.613022	1032.525635	-639.270203	169.391510	854.606384	-612.523071	-29.374559
393.808289	3.061819	936.224792	416.063873	193.646912	929.310791	507.250305	-10.174024	495.779114	545.711975	185.512253	482.874573	540.996826	-1.287100	78.621712	602.409424	156.421997	93.671638	442.051941	-48.082508	1403.425171	472.490967	257.650818	1393.577515	387.210815	107.442894	1380.179443	367.558990	134.948257	1643.957275	485.185120	-156.760773	1131.515137	526.527344	328.722687	1123.172485	428.369537	-121.156090	874.056946	418.044708	309.473236	863.016235	399.235840	102.638557	1032.513184	-639.270508	169.395432	854.597656	-612.517578	-29.371716
393.867096	3.106771	936.215759	416.129425	193.677063	929.299561	507.244324	-10.107922	495.746490	545.815979	185.514648	482.898071	540.977844	-1.272007	78.584564	602.452637	156.450638	93.642914	442.149445	-48.082417	1403.416870	472.599915	257.662720	1393.565186	387.377258	107.523293	1380.189941	367.729462	135.065369	1643.970825	485.250031	-156.735916	1131.491333	526.578247	328.763489	1123.171875	428.372223	-121.149040	874.050171	418.054749	309.481201	863.015991	399.305603	102.676918	1032.503540	-639.283020	169.361710	854.610474	-612.521423	-29.360754
393.920746	3.131435	936.215637	416.209106	193.706238	929.300598	507.288666	-10.099953	495.738434	545.877625	185.539917	482.900024	541.019592	-1.288355	78.589554	602.482849	156.477722	93.645561	442.262512	-48.073399	1403.415405	472.692383	257.666229	1393.562866	387.461700	107.550110	1380.204468	367.852112	135.053192	1643.975586	485.297699	-156.699188	1131.490601	526.641541	328.759125	1123.161255	428.388367	-121.137077	874.031189	418.069733	309.535522	863.016418	399.379211	102.703125	1032.504395	-639.288757	169.351639	854.593506	-612.526489	-29.386648
393.931915	3.160372	936.223511	416.236145	193.722763	929.303650	507.318848	-10.079144	495.743011	545.889160	185.475479	482.889313	541.014465	-1.292862	78.589767	602.458496	156.427155	93.637405	442.374908	-48.037582	1403.413574	472.810913	257.682526	1393.566162	387.493286	107.479721	1380.180542	367.983551	135.043991	1643.989014	485.339661	-156.695572	1131.475342	526.695862	328.792023	1123.129150	428.379883	-121.108223	874.053223	418.096161	309.593781	863.016113	399.430237	102.725449	1032.511719	-639.287659	169.347580	854.595093	-612.514893	-29.391413
393.980438	3.187670	936.224670	416.309448	193.750458	929.307190	507.147003	-9.895506	495.693817	545.956543	185.522888	482.898132	540.902710	-1.277979	78.568260	602.497131	156.469147	93.607384	442.493073	-48.022522	1403.437866	472.899323	257.703613	1393.578003	387.574158	107.496338	1380.181641	368.113251	135.044708	1644.006348	485.380890	-156.674484	1131.464478	526.732971	328.816956	1123.130981	428.381958	-121.093834	874.058167	418.120758	309.624390	863.022095	399.489746	102.752571	1032.513916	-639.287720	169.335693	854.603638	-612.489990	-29.424488
393.986237	3.204640	936.236511	416.339813	193.751175	929.303101	507.176941	-9.902712	495.703827	545.982971	185.479111	482.885895	540.891724	-1.267345	78.550140	602.483887	156.458069	93.622482	442.570435	-47.995941	1403.435669	473.009064	257.742706	1393.550537	387.662872	107.515961	1380.184326	368.241852	135.036118	1644.016602	485.416260	-156.623184	1131.474121	526.796448	328.851776	1123.114746	428.359039	-121.054588	874.073669	418.147278	309.700928	863.003113	399.523468	102.769043	1032.518433	-639.293518	169.349777	854.625732	-612.485779	-29.412443
394.030487	3.222578	936.235901	416.397308	193.763901	929.291138	507.240753	-9.922807	495.701752	546.024292	185.472122	482.906281	540.908752	-1.263068	78.539688	602.478821	156.444916	93.627998	442.661163	-47.982086	1403.423706	473.091827	257.751831	1393.549438	387.755890	107.540314	1380.177734	368.341309	134.913559	1644.026489	485.435852	-156.627029	1131.462036	526.841736	328.889557	1123.093140	428.345825	-121.043076	874.076477	418.189514	309.759796	862.991272	399.567596	102.791603	1032.511475	-639.287048	169.353638	854.612244	-612.472900	-29.407766
394.043884	3.227424	936.213989	416.429260	193.829605	929.300354	507.202179	-9.877969	495.673309	546.113953	185.577988	482.941589	540.872192	-1.260869	78.516060	602.508972	156.476761	93.623169	442.740051	-47.970398	1403.410522	473.191376	257.771057	1393.546387	387.828735	107.549866	1380.178589	368.479187	134.905106	1644.047119	485.462128	-156.617569	1131.476563	526.880188	328.917999	1123.074707	428.316559	-121.020973	874.087769	418.212494	309.805023	862.973389	399.602081	102.808434	1032.506470	-639.278320	169.328751	854.627197	-612.458191	-29.396942
394.054108	3.249078	936.201843	416.434479	193.826828	929.300293	507.232269	-9.872510	495.663788	546.158325	185.538666	482.947876	540.881653	-1.267763	78.509720	602.460938	156.428833	93.607246	442.821503	-47.951893	1403.406006	473.274719	257.780548	1393.535156	387.914825	107.577065	1380.182495	368.611389	134.893494	1644.065552	485.493103	-156.610840	1131.448730	526.949890	328.930664	1123.069702	428.290405	-120.993202	874.076782	418.248077	309.827362	862.959534	399.617737	102.811066	1032.501221	-639.272522	169.289810	854.616516	-612.450012	-29.428425
394.036011	3.250223	936.201172	416.435211	193.816803	929.289246	507.310944	-9.906525	495.690308	546.165344	185.502930	482.926941	540.937012	-1.271943	78.518944	602.461426	156.409454	93.585823	442.893799	-47.937458	1403.404297	473.335938	257.788391	1393.526367	387.993835	107.564034	1380.181885	368.763916	134.875504	1644.094360	485.507172	-156.612503	1131.438232	526.987244	328.929169	1123.047241	428.283783	-120.980988	874.080383	418.279816	309.856140	862.963379	399.629608	102.810471	1032.496338	-639.294739	169.289963	854.606934	-612.457520	-29.423946
394.018402	3.249944	936.215027	416.412567	193.796310	929.287842	507.345612	-9.907303	495.721130	546.126343	185.407196	482.907959	540.909668	-1.268053	78.516449	602.430420	156.381012	93.578743	442.949127	-47.935284	1403.399292	473.430603	257.797028	1393.500244	388.063110	107.579117	1380.187988	368.909180	134.841370	1644.109619	485.544281	-156.603958	1131.453491	527.056946	328.942902	1122.996704	428.267120	-120.981758	874.075806	418.297729	309.872467	862.963867	399.623047	102.806786	1032.502930	-639.301208	169.246964	854.607361	-612.429626	-29.451929
394.001221	3.256510	936.214722	416.412170	193.807037	929.283752	507.372772	-9.880223	495.726166	546.142883	185.355789	482.907623	540.934570	-1.253875	78.517120	602.441284	156.355270	93.563812	443.007202	-47.890537	1403.396606	473.520538	257.825531	1393.479858	388.155365	107.585350	1380.189697	369.058929	134.834122	1644.143188	485.559601	-156.602142	1131.429565	527.114075	328.946716	1123.001709	428.254486	-120.973671	874.076843	418.302643	309.901855	862.961792	399.623230	102.816803	1032.501221	-639.283386	169.269180	854.607605	-612.409912	-29.449612
394.000214	3.257732	936.214478	416.402191	193.805298	929.281006	507.575500	-10.049664	495.786560	546.168762	185.386871	482.911194	541.032837	-1.265573	78.546158	602.446106	156.340408	93.553772	443.053467	-47.895344	1403.390991	473.589294	257.821503	1393.454712	388.231567	107.622192	1380.204712	369.199310	134.815292	1644.179565	485.565033	-156.589798	1131.432373	527.164307	328.984650	1122.972778	428.222443	-120.979523	874.079468	418.332764	309.933868	862.955994	399.617004	102.817711	1032.499634	-639.304688	169.254929	854.628967	-612.404541	-29.440369
393.962982	3.232963	936.213257	416.388275	193.789856	929.277161	507.687439	-10.103517	495.818787	546.154846	185.374298	482.907227	541.126099	-1.275497	78.538658	602.424438	156.321243	93.551834	443.131531	-47.894394	1403.392578	473.668121	257.831421	1393.432007	388.264587	107.631493	1380.186279	369.340332	134.793747	1644.205444	485.551392	-156.580200	1131.416504	527.239746	328.983276	1122.941772	428.196075	-120.974442	874.091370	418.349945	309.961426	862.938293	399.599365	102.798538	1032.497559	-639.268921	169.279602	854.638550	-612.382751	-29.466713
393.935333	3.219463	936.205750	416.358185	193.800995	929.254333	507.399963	-9.855947	495.722839	546.173523	185.415344	482.923950	540.910767	-1.239145	78.490417	602.465088	156.374496	93.558136	443.169495	-47.899876	1403.371094	473.714600	257.837524	1393.412720	388.330658	107.635674	1380.193604	369.493530	134.779617	1644.236938	485.543610	-156.582001	1131.408813	527.301086	328.993500	1122.915161	428.148895	-121.000854	874.063477	418.370056	309.959564	862.917419	399.576324	102.804039	1032.482422	-639.294434	169.239304	854.633789	-612.371643	-29.453365
393.891968	3.196922	936.187073	416.318054	193.759048	929.226196	507.429596	-9.865033	495.707062	546.129944	185.362915	482.898926	540.911194	-1.249832	78.475624	602.482788	156.373795	93.551788	443.208832	-47.914814	1403.339722	473.757568	257.817810	1393.386475	388.440216	107.704262	1380.215088	369.628845	134.769623	1644.254639	485.532532	-156.574905	1131.369751	527.346130	328.980927	1122.894531	428.119049	-120.994087	874.052673	418.377869	309.964813	862.905640	399.540833	102.776581	1032.459106	-639.301025	169.207748	854.616638	-612.367188	-29.481657
393.872162	3.196375	936.170105	416.291840	193.726730	929.210632	507.438934	-9.865149	495.692780	546.100647	185.376419	482.897217	540.973938	-1.259652	78.465157	602.478027	156.369827	93.554062	443.254425	-47.917881	1403.310059	473.797028	257.810669	1393.360107	388.469360	107.706436	1380.203003	369.762299	134.755234	1644.265625	485.544617	-156.570038	1131.354614	527.385925	328.959534	1122.849243	428.079773	-121.000626	874.019409	418.399231	309.963196	862.890259	399.521057	102.759567	1032.443115	-639.307007	169.208069	854.630371	-612.352966	-29.466335
393.802216	3.199076	936.152222	416.238190	193.716049	929.194519	507.452332	-9.892488	495.714508	546.112244	185.405182	482.898163	541.006409	-1.265949	78.458954	602.473022	156.359863	93.549133	443.282135	-47.919613	1403.297485	473.844788	257.813782	1393.345947	388.512146	107.715935	1380.201904	369.936127	134.857208	1644.304932	485.529968	-156.597824	1131.307617	527.419250	328.951782	1122.833130	428.029358	-121.015587	874.000305	418.391571	309.936615	862.867798	399.463196	102.754974	1032.426392	-639.324219	169.198135	854.630615	-612.357056	-29.454603
393.751465	3.168914	936.139709	416.180450	193.680374	929.176453	507.369019	-9.844558	495.685333	546.049255	185.418182	482.884674	540.946289	-1.268985	78.456886	602.475159	156.385651	93.563393	443.314911	-47.939308	1403.277954	473.892273	257.794861	1393.327271	388.548431	107.696228	1380.188354	370.060242	134.849670	1644.316406	485.529968	-156.601212	1131.287598	527.433228	328.927002	1122.797729	427.975952	-121.022530	873.978577	418.420837	309.955170	862.840637	399.420502	102.723564	1032.411621	-639.319336	169.206314	854.646240	-612.340881	-29.440403
393.664948	3.163533	936.145813	416.108093	193.648590	929.164612	507.349640	-9.834385	495.696899	546.004456	185.417816	482.890411	540.961914	-1.294211	78.462898	602.463928	156.376678	93.565529	443.352875	-47.946102	1403.247070	473.923431	257.794342	1393.287720	388.562653	107.683205	1380.171997	370.187378	134.844406	1644.330078	485.523499	-156.595947	1131.273071	527.455505	328.891418	1122.771851	427.913452	-121.044930	873.949036	418.414124	309.953735	862.833252	399.350006	102.714333	1032.408813	-639.341797	169.194489	854.651245	-612.339600	-29.448685
393.598846	3.150244	936.118408	416.044769	193.639557	929.149963	507.321228	-9.827971	495.707062	546.011047	185.436462	482.900879	540.926941	-1.268105	78.479935	602.496338	156.429352	93.581978	443.369446	-47.956261	1403.244507	473.939545	257.761047	1393.263062	388.590149	107.687454	1380.177490	370.315399	134.831573	1644.350952	485.495300	-156.601334	1131.225708	527.469055	328.892792	1122.759277	427.854279	-121.048676	873.928711	418.396301	309.895721	862.815247	399.290833	102.695801	1032.388428	-639.387390	169.158905	854.658142	-612.353149	-29.452631
393.534393	3.143464	936.121277	415.974487	193.617722	929.165405	507.309631	-9.824514	495.709351	545.980347	185.469025	482.917664	540.905762	-1.265079	78.477707	602.498291	156.423553	93.593979	443.390533	-47.957310	1403.210815	473.992523	257.754578	1393.272583	388.617310	107.667122	1380.181641	370.386322	134.708389	1644.358398	485.486969	-156.610519	1131.209229	527.475830	328.856018	1122.730713	427.791565	-121.063309	873.913086	418.399261	309.895325	862.792542	399.232574	102.674088	1032.398438	-639.383911	169.146805	854.669128	-612.346375	-29.458290
393.429901	3.118898	936.105286	415.880280	193.614792	929.150330	507.307678	-9.843623	495.730194	545.914246	185.392761	482.908661	540.947144	-1.257432	78.473816	602.518311	156.438126	93.614067	443.422668	-47.983006	1403.193726	473.997131	257.740417	1393.254761	388.619659	107.643501	1380.165161	370.513000	134.702179	1644.367554	485.475677	-156.640320	1131.173340	527.468750	328.805237	1122.713745	427.750061	-121.071648	873.894897	418.375671	309.832977	862.781799	399.158691	102.656723	1032.384399	-639.364197	169.161285	854.690063	-612.327209	-29.434679
393.353973	3.093801	936.090027	415.805084	193.578659	929.131409	507.456665	-9.991803	495.775238	545.821838	185.347214	482.905487	541.041260	-1.279538	78.494003	602.495422	156.418564	93.615189	443.419861	-47.996655	1403.165527	474.008728	257.746948	1393.228882	388.657104	107.598244	1380.171631	370.667297	134.791931	1644.388916	485.439148	-156.636932	1131.151367	527.456665	328.777832	1122.677002	427.683685	-121.087555	873.878296	418.331726	309.814758	862.760620	399.098206	102.626518	1032.368164	-639.405823	169.134735	854.686462	-612.344971	-29.439568
393.219482	3.081968	936.089966	415.704376	193.536957	929.109436	507.429382	-10.013579	495.776550	545.758667	185.327484	482.871674	541.054321	-1.260354	78.491440	602.507629	156.424957	93.627647	443.449799	-48.016266	1403.150024	474.027985	257.711700	1393.212769	388.645081	107.609222	1380.165405	370.723785	134.666824	1644.385864	485.411346	-156.646393	1131.130127	527.445557	328.728119	1122.630005	427.602570	-121.081711	873.847534	418.284882	309.779755	862.730774	398.998016	102.610832	1032.357666	-639.436279	169.153503	854.692261	-612.350647	-29.427227
393.125702	3.077986	936.066101	415.611877	193.530975	929.091309	507.163940	-9.833923	495.728516	545.710388	185.318970	482.842773	540.907043	-1.253285	78.443222	602.481873	156.414352	93.635071	443.456024	-48.049103	1403.137573	474.018219	257.700226	1393.203491	388.635834	107.612808	1380.149902	370.827484	134.648972	1644.397217	485.380768	-156.679276	1131.107544	527.425964	328.713562	1122.589600	427.538971	-121.115425	873.848694	418.253845	309.755676	862.707397	398.915466	102.601685	1032.337402	-639.406128	169.126282	854.684387	-612.301331	-29.432850
393.004486	3.070866	936.065674	415.488770	193.518143	929.084045	507.101135	-9.829927	495.711212	545.653809	185.292465	482.855835	540.919556	-1.243981	78.450523	602.405273	156.355499	93.622772	443.463287	-48.052032	1403.116333	474.038330	257.669067	1393.153564	388.674072	107.581894	1380.140015	370.933167	134.627899	1644.407349	485.334991	-156.694672	1131.087402	527.379211	328.673981	1122.542603	427.457642	-121.118340	873.828186	418.153412	309.728516	862.677307	398.822998	102.591949	1032.335205	-639.451782	169.067169	854.663208	-612.327759	-29.450928
392.928314	3.057013	936.025879	415.410736	193.480759	929.052551	507.042389	-9.849040	495.707855	545.561829	185.247162	482.831238	540.930054	-1.246556	78.449722	602.410767	156.338242	93.613586	443.465698	-48.084694	1403.108398	474.055176	257.661407	1393.119263	388.658569	107.551796	1380.136475	371.016510	134.608246	1644.417725	485.305939	-156.712997	1131.072144	527.338013	328.649689	1122.501343	427.368958	-121.124817	873.833313	418.047516	309.653107	862.667175	398.740601	102.563087	1032.299316	-639.455933	169.074600	854.658752	-612.335632	-29.439585
392.783966	3.012983	936.016418	415.291992	193.472214	929.041382	507.142395	-10.019105	495.775665	545.439453	185.146469	482.833679	541.015137	-1.245994	78.487808	602.385681	156.315872	93.611664	443.464508	-48.112255	1403.094849	474.050079	257.616272	1393.087158	388.654449	107.529320	1380.127686	371.155640	134.690308	1644.438965	485.266907	-156.727783	1131.060181	527.296692	328.634918	1122.454712	427.279419	-121.158882	873.818970	417.947601	309.617157	862.637390	398.632599	102.534897	1032.290405	-639.455139	169.060501	854.675537	-612.326050	-29.410519
392.659637	3.004351	936.000366	415.158173	193.434570	929.014771	507.044373	-10.020491	495.770325	545.429077	185.204498	482.873169	541.040710	-1.281425	78.490700	602.417664	156.336334	93.626198	443.447815	-48.135746	1403.074097	474.044830	257.595551	1393.055176	388.649902	107.500877	1380.114380	371.238647	134.656647	1644.452637	485.220520	-156.767807	1131.032959	527.226135	328.568542	1122.395020	427.175537	-121.176086	873.792542	417.813538	309.569061	862.600952	398.510986	102.516792	1032.269287	-639.429626	169.087021	854.702148	-612.294495	-29.395567
392.518494	3.003821	935.968872	415.011230	193.454361	929.018188	506.934448	-10.060843	495.756805	545.303894	185.107849	482.860199	540.995850	-1.244308	78.491188	602.372131	156.290482	93.617729	443.465118	-48.172802	1403.062866	474.052979	257.563782	1393.008789	388.644897	107.473450	1380.123047	371.280426	134.524719	1644.437500	485.163574	-156.800034	1130.996704	527.160461	328.544098	1122.343994	427.077118	-121.213127	873.777527	417.664093	309.525635	862.593506	398.381317	102.505852	1032.256836	-639.421265	169.077927	854.701660	-612.276123	-29.425310
392.403381	3.003704	935.949341	414.877167	193.414536	928.986084	506.826416	-10.072592	495.754852	544.663147	184.214188	482.672211	540.961914	-1.257608	78.494560	602.008667	155.993469	93.570511	443.433990	-48.197308	1403.037231	474.042999	257.541504	1392.988037	388.741058	107.367989	1380.093994	371.338257	134.494370	1644.443604	485.074493	-156.823334	1130.978149	527.083374	328.505707	1122.284912	426.935181	-121.230812	873.788574	417.522339	309.513153	862.558350	398.262024	102.492203	1032.231079	-639.402649	169.074661	854.708130	-612.284790	-29.429348
392.238770	2.971469	935.929260	414.713470	193.372879	928.946106	506.692078	-10.090407	495.753510	545.192139	185.155853	482.867371	540.952209	-1.259791	78.506096	602.348450	156.309311	93.636169	443.398560	-48.239185	1403.018433	474.018463	257.533356	1392.933716	388.722107	107.334755	1380.091919	371.404510	134.461121	1644.448853	485.001648	-156.872849	1130.944458	526.994385	328.439117	1122.221436	426.794128	-121.265877	873.760132	417.350403	309.478760	862.523010	398.123352	102.462997	1032.202148	-639.417542	169.048080	854.700623	-612.296082	-29.428846
392.050171	2.934781	935.907654	414.526947	193.365280	928.927124	506.583588	-10.115005	495.733704	545.110474	185.174301	482.875183	540.945190	-1.258173	78.483185	602.380981	156.346634	93.644836	443.381622	-48.250454	1402.977661	474.039368	257.498810	1392.897583	388.706970	107.301903	1380.075928	371.470459	134.452103	1644.448853	484.926056	-156.889694	1130.890503	526.907959	328.410675	1122.147095	426.673096	-121.297722	873.732971	417.190399	309.461884	862.483826	397.959869	102.436043	1032.183350	-639.402161	169.039307	854.696045	-612.335144	-29.417330
391.895142	2.894138	935.869934	414.368195	193.328430	928.881226	506.560516	-10.177693	495.740295	544.995300	185.122894	482.868500	540.971924	-1.271557	78.508560	602.382874	156.349442	93.649628	443.385925	-48.308815	1402.954590	474.043945	257.452423	1392.838867	388.591583	107.354324	1380.083252	371.538696	134.418427	1644.438354	484.842651	-156.961014	1130.849365	526.795776	328.344635	1122.072144	426.577332	-121.253464	873.718323	416.998962	309.410187	862.470520	397.822754	102.399101	1032.142456	-639.368225	169.033096	854.700989	-612.301514	-29.426939
391.689545	2.840530	935.863220	414.193390	193.296677	928.874329	506.503754	-10.198573	495.773926	544.905823	185.117523	482.883942	540.982910	-1.274694	78.557526	602.364441	156.343079	93.686615	443.360291	-48.353828	1402.925415	474.026825	257.410034	1392.808105	388.547485	107.331871	1380.063721	371.601257	134.388168	1644.441528	484.751953	-156.981598	1130.777100	526.694885	328.278961	1122.018433	426.376343	-121.359512	873.647339	416.834595	309.363831	862.445557	397.652008	102.354630	1032.136841	-639.319397	169.013306	854.723389	-612.256836	-29.422924
391.515900	2.822064	935.837585	414.005585	193.286469	928.857971	506.445496	-10.215353	495.772919	544.778687	185.022629	482.883698	540.977173	-1.275629	78.545547	602.343506	156.325043	93.686440	443.300079	-48.385792	1402.885132	474.001862	257.400085	1392.775024	388.639160	107.199982	1380.030884	371.652466	134.357178	1644.429932	484.638367	-157.021133	1130.744995	526.587463	328.219360	1121.963745	426.197144	-121.416656	873.599487	416.667023	309.342224	862.420593	397.488373	102.332886	1032.116943	-639.308777	168.987900	854.718994	-612.263794	-29.423765
391.305542	2.777655	935.821838	413.840942	193.268784	928.831299	506.395691	-10.236983	495.802734	544.726379	185.031662	482.920990	541.007446	-1.272635	78.587746	602.329712	156.351501	93.715508	443.294617	-48.427177	1402.851440	474.026398	257.320221	1392.736206	388.493652	107.249672	1380.041382	371.692169	134.326508	1644.416260	484.535492	-157.075256	1130.672119	526.483826	328.171722	1121.905029	426.073151	-121.385490	873.561707	416.513855	309.345703	862.396240	397.321533	102.305817	1032.096680	-639.292542	168.984039	854.716125	-612.245361	-29.459492
391.115753	2.744040	935.789856	413.666626	193.248657	928.799500	506.268463	-10.197977	495.809448	544.644348	185.009964	482.920471	540.947510	-1.245713	78.571320	602.312012	156.319077	93.712006	443.279572	-48.456352	1402.790771	474.013733	257.300140	1392.682617	388.387024	107.121185	1379.993286	371.738403	134.287323	1644.407227	484.406708	-157.138397	1130.630493	526.367310	328.107178	1121.846802	425.883636	-121.423553	873.512634	416.335144	309.352814	862.360168	397.152802	102.277420	1032.065552	-639.251404	168.952957	854.725159	-612.216431	-29.483669
390.871124	2.728553	935.747375	413.480316	193.201202	928.775513	506.014984	-10.052627	495.749451	544.568665	185.049515	482.944824	540.851257	-1.230811	78.555145	602.318237	156.335938	93.728294	443.219147	-48.509903	1402.755981	473.996124	257.244263	1392.634155	388.365356	107.101738	1379.961670	371.793518	134.251312	1644.390991	484.280426	-157.197876	1130.567383	526.252258	328.068390	1121.800293	425.695770	-121.461777	873.470703	416.129150	309.323547	862.327148	396.964142	102.235458	1032.034180	-639.226624	168.962601	854.735474	-612.217896	-29.474062
390.636566	2.732392	935.715942	413.268616	193.201279	928.734619	506.095856	-10.171898	495.805328	544.440796	184.985947	482.950867	540.958984	-1.258630	78.577705	602.309509	156.326035	93.750076	443.159851	-48.537045	1402.700439	473.947418	257.203918	1392.587036	388.405701	106.973007	1379.947021	371.843048	134.215805	1644.392334	484.148041	-157.223328	1130.519897	526.142029	328.026398	1121.746094	425.507141	-121.483742	873.428528	415.920380	309.289093	862.305237	396.772400	102.239418	1031.999634	-639.208130	168.938675	854.737915	-612.211975	-29.469725
390.412445	2.700918	935.667786	413.051392	193.176468	928.692627	506.050659	-10.241180	495.821289	544.351929	185.004181	482.949066	541.012695	-1.264716	78.583618	602.304077	156.316849	93.751266	443.120880	-48.590050	1402.660034	473.940643	257.131012	1392.550903	388.255035	107.029160	1379.935303	371.975311	134.243378	1644.304321	484.016724	-157.288513	1130.478882	526.024353	327.985016	1121.700317	425.312531	-121.538918	873.398926	415.685577	309.275848	862.293823	396.566376	102.206390	1031.955444	-639.192749	168.945206	854.747375	-612.210083	-29.457823
390.176880	2.695925	935.625000	412.853546	193.119980	928.651794	505.916046	-10.242297	495.800690	544.262939	185.057312	482.971741	540.891113	-1.193151	78.551659	602.310791	156.354965	93.785370	443.071808	-48.662949	1402.620239	473.904083	257.077332	1392.512817	388.183319	106.987846	1379.928833	371.920563	134.126633	1644.374268	483.874634	-157.324814	1130.386353	525.905823	327.946228	1121.646973	425.048981	-121.605804	873.345337	415.434906	309.193573	862.280701	396.357452	102.175896	1031.914063	-639.146667	168.897690	854.752380	-612.166870	-29.456415
389.914948	2.705064	935.580627	412.600861	193.112991	928.620667	505.728607	-10.258242	495.756226	544.161499	185.093323	482.989014	540.940369	-1.249575	78.571022	602.309692	156.369171	93.800797	442.987640	-48.699097	1402.557251	473.859314	257.026764	1392.481567	388.139526	106.930595	1379.895142	371.958130	134.075745	1644.371094	483.719727	-157.347366	1130.326782	525.786133	327.921143	1121.623657	424.795746	-121.636833	873.320862	415.227356	309.175476	862.258789	396.125580	102.167671	1031.878052	-639.111694	168.876114	854.765808	-612.158997	-29.489874
389.697449	2.692477	935.530701	412.390106	193.071014	928.565369	505.583771	-10.280345	495.742920	544.083862	185.096512	482.968384	540.924744	-1.269959	78.606491	602.249207	156.327713	93.823586	442.899780	-48.740540	1402.515869	473.784607	256.998779	1392.436523	388.188232	106.761505	1379.848022	371.996826	134.024338	1644.349365	483.554657	-157.379120	1130.246704	525.638367	327.883606	1121.589478	424.559662	-121.662308	873.274536	415.014435	309.157043	862.241333	395.914581	102.143661	1031.825439	-639.060547	168.873337	854.761414	-612.123901	-29.508780
389.460083	2.666949	935.500977	412.176483	193.037811	928.518982	505.237854	-10.133164	495.693848	543.927673	185.066711	482.945465	540.818054	-1.253851	78.597488	602.252869	156.344147	93.833549	442.829376	-48.789974	1402.466187	473.748413	256.939087	1392.367798	388.126495	106.722160	1379.826416	372.045410	133.965897	1644.335815	483.386444	-157.425644	1130.170410	525.526611	327.867889	1121.543579	424.311737	-121.696861	873.221863	414.822601	309.124420	862.200745	395.697296	102.122887	1031.787354	-639.039673	168.840454	854.752075	-612.092651	-29.509237
389.212891	2.656609	935.471497	411.944672	193.037048	928.496460	505.070984	-10.164313	495.676514	543.787231	185.065674	482.942810	540.694946	-1.198739	78.576797	602.204895	156.287354	93.822350	442.749908	-48.852840	1402.407593	473.693634	256.867493	1392.315918	388.035431	106.681717	1379.811768	372.096527	133.900955	1644.326904	483.223389	-157.465683	1130.079834	525.404846	327.797394	1121.489014	424.074249	-121.719131	873.150818	414.634644	309.107178	862.168945	395.480377	102.111191	1031.762817	-638.998535	168.835602	854.768311	-612.053650	-29.520123
388.948090	2.633660	935.432556	411.711456	193.007889	928.457886	505.101105	-10.298445	495.735046	543.617126	185.017563	482.923126	540.868958	-1.243881	78.616615	602.157959	156.263885	93.833977	442.666901	-48.908241	1402.351318	473.622192	256.806946	1392.267700	388.023193	106.711227	1379.816284	372.144775	133.838715	1644.319092	483.056396	-157.508209	1129.998901	525.247742	327.761841	1121.418457	423.826752	-121.730759	873.070801	414.420135	309.085968	862.157654	395.261047	102.082489	1031.725708	-638.928223	168.847351	854.782959	-612.023376	-29.510122
388.669739	2.614952	935.399292	411.474915	193.013840	928.434204	505.018005	-10.374745	495.744324	542.836121	184.051239	482.718384	540.882080	-1.235876	78.660179	601.734741	155.893280	93.786591	442.602386	-48.986519	1402.307983	473.594818	256.711304	1392.215210	387.830902	106.762482	1379.811035	372.186768	133.775223	1644.316650	482.878845	-157.558517	1129.916382	525.098083	327.700470	1121.363647	423.623749	-121.677818	873.011475	414.209564	309.107056	862.124084	395.026337	102.068939	1031.698730	-638.926758	168.827377	854.778320	-611.994141	-29.530767
388.371429	2.591068	935.359314	411.228394	193.006729	928.403870	504.872864	-10.390853	495.765717	543.227295	184.910004	482.899506	540.888794	-1.227362	78.661407	602.036987	156.154282	93.858025	442.487915	-49.033302	1402.246826	473.508514	256.679321	1392.178223	387.834045	106.616096	1379.784790	372.217163	133.701096	1644.308838	482.678802	-157.558289	1129.840210	524.969788	327.627350	1121.303833	423.312775	-121.770447	872.947449	413.965118	309.081421	862.120117	394.777283	102.046654	1031.664917	-638.873230	168.808990	854.795715	-611.973938	-29.539074
388.074219	2.601656	935.325989	410.948334	193.030716	928.397278	504.685150	-10.386386	495.774475	543.101807	184.960190	482.941040	540.811951	-1.224497	78.699303	602.044678	156.199814	93.907425	442.409821	-49.097786	1402.197632	473.446533	256.592804	1392.136597	387.608856	106.680740	1379.782959	372.251221	133.632645	1644.319336	482.494659	-157.587616	1129.776489	524.794861	327.586243	1121.233276	423.036621	-121.768524	872.908020	413.706726	309.052643	862.081604	394.524017	102.045921	1031.647583	-638.839783	168.805695	854.807495	-611.935669	-29.547468
387.795624	2.591913	935.285889	410.698242	193.006485	928.353760	504.258331	-10.172352	495.689819	542.939209	184.923141	482.965424	540.678162	-1.219086	78.689301	602.033813	156.215347	93.937302	442.317841	-49.181282	1402.146606	473.366791	256.537109	1392.105835	387.524017	106.632271	1379.763306	372.282990	133.551758	1644.319946	482.283356	-157.641220	1129.695557	524.626648	327.490692	1121.179321	422.755280	-121.769196	872.865662	413.452972	309.043213	862.075317	394.271729	102.030380	1031.606323	-638.807678	168.800705	854.805725	-611.896851	-29.544615
387.557556	2.574387	935.252075	410.426147	193.010498	928.327820	504.299500	-10.352167	495.766663	542.787659	184.954346	482.978394	540.778564	-1.227034	78.710487	601.956482	156.157562	93.964127	442.209656	-49.255474	1402.078857	473.294250	256.482025	1392.090576	387.408173	106.584488	1379.758423	372.320740	133.479919	1644.329346	482.096741	-157.640717	1129.620117	524.471802	327.447174	1121.124634	422.478149	-121.768669	872.811401	413.219269	309.027496	862.050110	394.034363	102.016022	1031.577637	-638.773682	168.784119	854.808594	-611.852539	-29.552958
387.261871	2.610668	935.212463	410.127014	193.020966	928.306335	504.152374	-10.382915	495.753510	542.738647	185.039352	483.005737	540.780457	-1.224098	78.750847	601.739685	155.935974	93.831924	442.119019	-49.315517	1402.013672	473.218842	256.405670	1392.037354	387.308533	106.544937	1379.748535	372.357910	133.398834	1644.329346	481.889954	-157.695236	1129.552368	524.333679	327.389313	1121.061157	422.203247	-121.765846	872.765320	413.008972	308.994720	862.027527	393.768768	102.026672	1031.549194	-638.739807	168.788620	854.816650	-611.822144	-29.526320
386.994110	2.627899	935.163025	409.856598	192.989868	928.271790	503.921082	-10.359640	495.756561	542.561035	184.966690	482.993256	540.730774	-1.213938	78.757469	601.694702	155.905243	93.844818	442.012726	-49.376629	1401.943970	473.143341	256.359863	1391.986694	387.208221	106.470947	1379.724854	372.389160	133.313370	1644.343018	481.675842	-157.706161	1129.455444	524.179688	327.324982	1120.995605	421.917725	-121.777756	872.713745	412.778168	308.951050	862.001343	393.519348	102.010582	1031.508545	-638.697388	168.779938	854.829956	-611.777771	-29.503954
386.686981	2.608041	935.125732	409.602203	192.994827	928.258667	503.760193	-10.377805	495.759705	542.475464	185.018539	483.036926	540.793579	-1.235567	78.786171	601.700684	155.918030	93.871193	441.875031	-49.410748	1401.893799	473.039154	256.303558	1391.966309	387.236328	106.300446	1379.710205	372.420013	133.226517	1644.359619	481.481476	-157.741089	1129.391357	524.015930	327.287781	1120.982422	421.626862	-121.803627	872.638245	412.546753	308.956482	862.006653	393.271301	101.987457	1031.485596	-638.672241	168.753372	854.853394	-611.740112	-29.535503
386.368958	2.577130	935.085632	409.331421	192.969330	928.222595	503.519989	-10.366968	495.757294	542.299133	184.999527	483.050262	540.745728	-1.244329	78.814560	601.996155	156.430008	94.149544	441.762421	-49.472427	1401.838379	472.935181	256.264343	1391.941040	387.128235	106.253822	1379.715210	372.452698	133.154526	1644.375732	481.258423	-157.772873	1129.322876	523.860535	327.231903	1120.941772	421.379913	-121.723183	872.593201	412.277649	308.894226	861.999023	392.997864	101.955719	1031.448730	-638.651184	168.761856	854.867249	-611.702881	-29.502352
386.069824	2.544283	935.040039	409.067230	192.992172	928.183411	503.311310	-10.406298	495.747345	542.211243	185.093536	483.072296	540.751038	-1.227260	78.824539	601.957703	156.250397	94.111374	441.665405	-49.529327	1401.780151	472.856079	256.187286	1391.905640	387.019501	106.199600	1379.689941	372.484192	133.072861	1644.385498	481.036804	-157.791367	1129.222656	523.673096	327.178528	1120.895630	421.003632	-121.805176	872.538208	412.000824	308.895599	861.989868	392.729584	101.945465	1031.407227	-638.586914	168.769516	854.886169	-611.650696	-29.476995
385.752167	2.525408	935.010437	408.768646	192.990570	928.136353	503.061371	-10.402821	495.733307	542.123413	185.168167	483.063538	540.705139	-1.200817	78.827705	602.018799	156.518524	94.182426	441.544769	-49.585629	1401.707886	472.756439	256.149597	1391.853516	386.915253	106.151276	1379.660522	372.511353	132.983353	1644.380737	480.800751	-157.848572	1129.147339	523.476807	327.130554	1120.817505	420.685242	-121.825363	872.476990	411.725983	308.883545	861.973083	392.442505	101.941940	1031.369629	-638.547302	168.749008	854.887085	-611.591614	-29.498091
385.447113	2.541147	934.959290	408.462830	192.981598	928.072693	502.927124	-10.516366	495.739807	541.925171	185.117950	483.039063	540.766907	-1.214644	78.848297	601.983521	156.503067	94.190598	441.426666	-49.631115	1401.627319	472.661194	256.075165	1391.810059	386.809021	106.096687	1379.625488	372.534454	132.896835	1644.366211	480.587891	-157.875488	1129.060303	523.314209	327.066986	1120.771240	420.372284	-121.834114	872.394104	411.459442	308.840332	861.943909	392.157135	101.950012	1031.312988	-638.489014	168.754913	854.887207	-611.542725	-29.497297
385.119263	2.575765	934.911316	408.157288	192.985046	928.036804	502.656281	-10.529559	495.703674	541.728821	185.145386	483.019318	540.741455	-1.201911	78.851227	601.982361	156.480850	94.225929	441.289764	-49.692635	1401.557617	472.555359	256.012146	1391.766724	386.695740	106.051567	1379.595825	372.569550	132.797714	1644.361084	480.356873	-157.894516	1128.955688	523.121094	327.022461	1120.695435	420.036469	-121.836403	872.304016	411.200500	308.824615	861.911804	391.870636	101.960358	1031.272827	-638.431824	168.740311	854.887512	-611.461548	-29.507862
384.815002	2.623347	934.853943	407.864258	193.018265	928.005676	502.391144	-10.523416	495.649353	541.524780	185.136414	483.024475	540.659546	-1.195706	78.863701	601.953491	156.461517	94.250549	441.174438	-49.732895	1401.493042	472.461151	255.971878	1391.731812	386.513214	105.892624	1379.559326	372.587769	132.707672	1644.364258	480.102081	-157.928131	1128.846436	522.941833	327.003876	1120.655151	419.704651	-121.851143	872.184814	410.969604	308.824982	861.867676	391.595764	101.984795	1031.230347	-638.343872	168.735580	854.897156	-611.402588	-29.475313
384.477692	2.616050	934.827393	407.591370	192.979736	927.979492	502.152863	-10.527861	495.614075	541.215271	185.043900	482.994385	540.630188	-1.192564	78.880669	601.863220	156.424286	94.292809	441.044373	-49.794262	1401.418091	472.357208	255.914932	1391.707520	386.383026	105.839783	1379.535278	372.627563	132.611099	1644.372925	479.849884	-157.975723	1128.736328	522.752991	326.948364	1120.600464	419.390411	-121.850250	872.117188	410.705017	308.818390	861.828857	391.316589	101.960899	1031.205322	-638.266113	168.720703	854.914734	-611.362000	-29.493437
384.149292	2.631799	934.772766	407.283722	192.981216	927.953674	501.972595	-10.557126	495.608612	541.013489	185.011353	482.985291	540.676208	-1.208377	78.928696	601.837219	156.429779	94.358810	440.923187	-49.864273	1401.328369	472.273407	255.852051	1391.664063	386.258789	105.803963	1379.520020	372.644287	132.517517	1644.365601	479.607574	-158.004379	1128.625732	522.555908	326.908508	1120.544312	419.070557	-121.850960	872.076843	410.424194	308.814453	861.819580	391.030823	101.951370	1031.167358	-638.190857	168.691071	854.906311	-611.277771	-29.497734
383.790894	2.573427	934.750122	406.979523	193.009186	927.916809	501.810822	-10.600855	495.647705	540.839478	185.022690	483.011871	540.658325	-1.179959	78.941093	601.851440	156.438095	94.359077	440.817535	-49.936653	1401.260620	472.168030	255.783112	1391.609863	386.134491	105.746780	1379.475342	372.673645	132.428391	1644.362793	479.379517	-158.042740	1128.504761	522.376892	326.855865	1120.485962	418.748596	-121.872185	872.020508	410.115692	308.753601	861.812561	390.729340	101.939507	1031.138916	-638.100281	168.697998	854.886536	-611.247070	-29.489632
383.444092	2.589481	934.686951	406.649506	193.048218	927.888977	501.604797	-10.631734	495.648163	540.670227	185.037811	483.021454	540.640991	-1.185781	78.991669	601.805969	156.458328	94.393593	440.679962	-50.005043	1401.183838	472.068237	255.716003	1391.563721	385.999695	105.699821	1379.451416	372.694824	132.333984	1644.345703	479.138550	-158.078125	1128.403809	522.176697	326.797211	1120.407715	418.414001	-121.872818	871.930664	409.827362	308.758118	861.789063	390.411407	101.946007	1031.095215	-637.998047	168.707794	854.884094	-611.160645	-29.486803
383.087799	2.607080	934.650757	406.307404	193.068253	927.846436	501.317078	-10.579337	495.659698	540.508118	185.048798	483.037537	540.601013	-1.168948	79.026024	601.816284	156.467972	94.432457	440.567352	-50.066654	1401.098267	471.966492	255.657394	1391.517822	385.850952	105.636749	1379.424927	372.725128	132.237396	1644.344482	478.892883	-158.112610	1128.276489	521.978455	326.743561	1120.387207	418.032196	-121.868149	871.820496	409.546692	308.766388	861.780457	390.086395	101.965553	1031.056885	-637.935608	168.687286	854.883667	-611.082642	-29.503662
382.728119	2.660963	934.588318	406.013580	193.097519	927.818298	501.141479	-10.673552	495.674316	540.306091	185.021591	483.048950	540.597168	-1.169789	79.039223	601.790344	156.478333	94.451965	440.426056	-50.150776	1401.029175	471.862030	255.587357	1391.506836	385.703766	105.583656	1379.400269	372.730774	132.130005	1644.353149	478.641479	-158.152710	1128.175293	521.752625	326.695679	1120.356689	417.645111	-121.884361	871.707520	409.288818	308.813995	861.765076	389.771545	101.989838	1031.012817	-637.806702	168.683945	854.887268	-611.002747	-29.477118
382.369019	2.682952	934.541687	405.717163	193.081985	927.769714	500.911011	-10.676852	495.705170	540.149841	185.083115	483.046936	540.556641	-1.173959	79.087547	601.987976	156.688660	94.596321	440.281219	-50.255203	1400.944580	471.762329	255.478394	1391.478760	385.448761	105.732559	1379.449097	372.740570	132.026886	1644.366699	478.371979	-158.173447	1128.063843	521.545532	326.623688	1120.314941	417.287842	-121.897072	871.616272	409.003510	308.802338	861.759888	389.454559	101.995125	1030.965698	-637.731873	168.663467	854.891357	-610.957581	-29.470263
381.993011	2.701768	934.495911	405.445404	193.084290	927.727478	500.718384	-10.716200	495.729065	539.977051	185.113556	483.089325	540.560547	-1.162937	79.097946	602.025208	156.751877	94.653389	440.135925	-50.339962	1400.877563	471.659027	255.413513	1391.429565	385.300507	105.680519	1379.439209	372.754028	131.927002	1644.370972	478.114624	-158.183258	1127.960938	521.342590	326.561859	1120.290649	416.923706	-121.913261	871.589294	408.683044	308.787048	861.737793	389.162079	102.002884	1030.923218	-637.653198	168.640503	854.912354	-610.882019	-29.465487
381.656372	2.777714	934.435730	405.101288	193.131226	927.695984	500.382477	-10.600235	495.679688	539.785217	185.126190	483.106842	540.484680	-1.170989	79.127174	601.717651	156.520370	94.596870	439.998779	-50.404461	1400.817017	471.556793	255.348022	1391.422729	385.192871	105.623100	1379.416870	372.782501	131.828140	1644.375244	477.833801	-158.214417	1127.852051	521.132935	326.503387	1120.228882	416.557709	-121.906433	871.521973	408.352631	308.776794	861.754700	388.852936	102.045975	1030.879517	-637.534241	168.628983	854.900330	-610.794128	-29.454176
381.278656	2.753785	934.432983	404.749542	193.152939	927.654663	500.023529	-10.477542	495.613007	539.556396	185.097794	483.101685	540.387817	-1.124261	79.116013	601.680664	156.490753	94.636353	439.868958	-50.467464	1400.752441	471.469727	255.282715	1391.380859	385.057587	105.597504	1379.388916	372.699310	131.598022	1644.474609	477.594727	-158.265030	1127.763916	520.949219	326.442108	1120.141724	416.224060	-121.893791	871.445251	408.014313	308.774475	861.766357	388.533600	102.059135	1030.859009	-637.405518	168.627731	854.888794	-610.707214	-29.448341
380.915161	2.787322	934.381775	404.371796	193.175140	927.629456	499.731659	-10.458865	495.610687	539.382874	185.143845	483.116180	540.360596	-1.118432	79.144341	601.886414	156.726273	94.776543	439.726318	-50.527252	1400.692749	471.364197	255.231110	1391.320679	384.908936	105.565285	1379.375366	372.819214	131.635452	1644.382202	477.321075	-158.286026	1127.687134	520.753418	326.395905	1120.115234	415.860626	-121.872665	871.358765	407.690247	308.743164	861.776978	388.192993	102.069687	1030.822876	-637.270691	168.669327	854.900696	-610.603333	-29.420361
380.552826	2.771600	934.346130	404.058105	193.165619	927.588928	499.507904	-10.481369	495.617462	539.106628	185.075302	483.109833	540.337646	-1.114630	79.182014	601.605164	156.486877	94.739754	439.586243	-50.567825	1400.621216	471.261993	255.174500	1391.293579	384.782593	105.516449	1379.353882	372.731720	131.396240	1644.488281	477.068817	-158.326111	1127.592651	520.544067	326.349396	1120.058350	415.504364	-121.882347	871.313354	407.383881	308.742828	861.768860	387.876434	102.058006	1030.785645	-637.120239	168.629501	854.904419	-610.429688	-29.455713
380.207581	2.784326	934.300232	403.737610	193.156677	927.580200	499.216309	-10.467051	495.583038	538.934143	185.110229	483.126831	540.267944	-1.067746	79.196800	601.789124	156.699036	94.866402	439.438416	-50.639996	1400.552856	471.137451	255.114426	1391.232056	384.654846	105.445679	1379.344360	372.853363	131.424744	1644.395264	476.773376	-158.370865	1127.512939	520.333008	326.308533	1120.006958	415.126556	-121.878777	871.255310	407.080811	308.736237	861.754761	387.560425	102.039421	1030.759888	-636.984436	168.652527	854.912415	-610.318237	-29.437412
379.889191	2.788748	934.249573	403.439789	193.218857	927.565002	499.124268	-10.666290	495.645020	538.745728	185.111282	483.144928	540.332642	-1.059848	79.267883	601.741638	156.713608	94.912041	439.286438	-50.676769	1400.493652	471.016632	255.035965	1391.195923	384.513855	105.386459	1379.316284	372.880646	131.324158	1644.406250	476.498169	-158.384613	1127.405518	520.084534	326.288666	1119.974976	414.751740	-121.880821	871.208008	406.735779	308.696289	861.755005	387.274658	102.050674	1030.728882	-636.841614	168.635468	854.900635	-610.186951	-29.433294
379.553467	2.837319	934.215942	403.121185	193.246460	927.559082	498.739716	-10.597732	495.605804	538.555237	185.135834	483.163391	540.213928	-1.039307	79.274101	601.773132	156.720123	94.992073	439.141174	-50.732639	1400.435181	470.882477	254.988876	1391.143677	384.365021	105.346725	1379.299072	372.880554	131.224762	1644.424561	476.234924	-158.413452	1127.333496	519.867615	326.225342	1119.930786	414.369232	-121.867760	871.157593	406.362396	308.664886	861.738831	386.958069	102.073814	1030.710205	-636.662720	168.641937	854.886414	-610.020691	-29.452564
379.211334	2.862414	934.192139	402.778839	193.319473	927.542969	498.616119	-10.761496	495.652466	538.359253	185.172058	483.166290	540.275391	-1.039487	79.349380	601.651794	156.655411	94.997658	438.990173	-50.786079	1400.378296	470.739075	254.952164	1391.111572	384.221527	105.306374	1379.271729	372.898804	131.109695	1644.443848	475.946014	-158.443390	1127.252075	519.649231	326.169464	1119.882813	414.001465	-121.845253	871.085876	406.029694	308.633881	861.740662	386.638245	102.115097	1030.691528	-636.508423	168.647690	854.877258	-609.832336	-29.481781
378.865967	2.900743	934.168457	402.470306	193.369675	927.518372	498.162842	-10.638805	495.625000	537.594543	184.330627	482.988220	540.101624	-1.010123	79.383736	601.193420	156.118805	94.967468	438.834106	-50.837749	1400.340210	470.624268	254.887161	1391.058838	384.062195	105.255333	1379.268311	372.906433	131.018982	1644.461182	475.673401	-158.485962	1127.201416	519.440674	326.164001	1119.812134	413.686279	-121.751297	871.027039	405.709564	308.610382	861.724731	386.348663	102.155853	1030.669189	-636.340088	168.636719	854.845581	-609.658569	-29.513098
378.555359	2.928488	934.150635	402.188934	193.365250	927.494629	497.854431	-10.640274	495.615997	537.885437	185.204483	483.164215	540.056519	-0.968134	79.429062	601.437073	156.360687	95.057358	438.686157	-50.898483	1400.293457	470.502350	254.847427	1391.028198	383.894165	105.208885	1379.232666	372.916962	130.909912	1644.492676	475.389801	-158.495148	1127.104736	519.215149	326.139893	1119.722778	413.237579	-121.821678	870.962402	405.406708	308.611359	861.718506	386.063080	102.170685	1030.648682	-636.137512	168.579590	854.814697	-609.427246	-29.537477
378.231262	2.904969	934.150330	401.909668	193.363464	927.485107	497.608093	-10.691801	495.630646	537.734558	185.349594	483.208862	540.084167	-0.975340	79.498009	601.418701	156.423447	95.147476	438.552246	-50.920300	1400.252686	470.390747	254.828156	1391.015137	383.659576	105.072174	1379.229248	372.927887	130.819397	1644.522583	475.136444	-158.506775	1127.049316	519.009949	326.084259	1119.662476	412.887238	-121.791763	870.944092	405.070801	308.612915	861.725952	385.782074	102.160873	1030.644531	-635.926941	168.560562	854.801575	-609.220337	-29.585295
377.904816	2.885893	934.155518	401.624268	193.330826	927.475342	497.373932	-10.728721	495.635681	537.430481	185.342026	483.175842	540.060486	-0.986611	79.560997	601.114624	156.161438	95.108101	438.408386	-50.966743	1400.225098	470.272369	254.789169	1391.017944	383.498047	105.039093	1379.237671	372.842407	130.584961	1644.666016	474.893280	-158.499359	1126.980225	518.768127	326.032562	1119.631348	412.537689	-121.768555	870.917236	404.710968	308.576416	861.742981	385.507660	102.140167	1030.643433	-635.720093	168.544464	854.785522	-609.024536	-29.581696
377.602264	2.911360	934.142822	401.347717	193.340561	927.477295	497.118591	-10.717732	495.631104	537.124512	185.324570	483.155731	540.045532	-0.992792	79.623169	601.308289	156.390869	95.285988	438.257080	-51.027691	1400.196655	470.151306	254.750610	1390.991577	383.350891	104.982605	1379.237183	372.843536	130.484894	1644.698486	474.625275	-158.504166	1126.897095	518.519653	325.972778	1119.616821	412.199005	-121.749794	870.898071	404.329712	308.513794	861.772766	385.232849	102.149216	1030.639038	-635.471924	168.553772	854.781006	-608.812439	-29.568123
377.300323	2.941668	934.138550	401.042358	193.334167	927.459839	496.910828	-10.761865	495.634186	536.823853	185.331787	483.140137	540.055664	-0.997352	79.658981	601.005798	156.185089	95.288994	438.084137	-51.032372	1400.163086	470.005737	254.722214	1390.980225	383.345062	104.837090	1379.222534	372.956055	130.538010	1644.627319	474.358429	-158.511703	1126.825928	518.270020	325.968719	1119.605103	411.851624	-121.720245	870.855652	403.990265	308.452972	861.763977	384.944183	102.166901	1030.628540	-635.249756	168.515503	854.743469	-608.594421	-29.583298
376.991760	2.959412	934.147827	400.744049	193.377228	927.468933	496.656036	-10.793121	495.653473	536.697205	185.450546	483.170746	540.003113	-0.974216	79.731689	601.062256	156.290863	95.345390	437.946289	-51.103245	1400.141724	469.884857	254.666046	1390.962646	383.061737	104.928955	1379.237549	372.963867	130.450531	1644.663086	474.088104	-158.552261	1126.786255	518.026428	325.929016	1119.574219	411.490570	-121.713249	870.827332	403.672913	308.431763	861.787903	384.676697	102.192665	1030.639404	-635.039795	168.535995	854.730103	-608.395264	-29.560656
376.701691	2.999541	934.143311	400.453156	193.394333	927.460510	496.417145	-10.835856	495.675446	536.434509	185.468750	483.196320	539.990479	-0.952679	79.797585	600.983887	156.281052	95.437386	437.800537	-51.148602	1400.104004	469.740753	254.613190	1390.972656	382.908508	104.926224	1379.242554	372.960876	130.361908	1644.698242	473.823456	-158.582367	1126.737915	517.793457	325.900909	1119.563965	411.102539	-121.719635	870.817688	403.377930	308.416779	861.808350	384.408783	102.221024	1030.633911	-634.815369	168.494354	854.715576	-608.144470	-29.600973
376.431305	3.034866	934.115417	400.180908	193.437836	927.454407	496.140961	-10.834800	495.684479	536.249817	185.612015	483.244385	539.975769	-0.968388	79.829857	601.009644	156.365845	95.526474	437.619141	-51.176811	1400.071167	469.560303	254.601089	1390.981323	382.931976	104.766258	1379.235840	373.061859	130.347336	1644.668213	473.563293	-158.605728	1126.692505	517.584961	325.874878	1119.586060	410.764221	-121.714249	870.824768	403.050018	308.401245	861.845154	384.145355	102.247887	1030.617798	-634.578491	168.493301	854.728027	-607.902954	-29.563694
376.141510	3.070513	934.084229	399.910004	193.472488	927.477844	495.900574	-10.870918	495.688904	536.022156	185.629654	483.268372	539.957031	-0.942848	79.876747	600.969604	156.354218	95.579758	437.478943	-51.213730	1400.052612	469.430023	254.551620	1390.994507	382.856018	104.777191	1379.244141	373.074158	130.257782	1644.708496	473.342834	-158.626602	1126.649658	517.371582	325.782532	1119.579346	410.459564	-121.704292	870.780151	402.709534	308.384308	861.908691	383.890320	102.251740	1030.616211	-634.375671	168.470383	854.712158	-607.637512	-29.595131
375.850098	3.029331	934.086487	399.645111	193.426590	927.463013	495.632874	-10.884801	495.659119	535.750793	185.585800	483.283539	539.903687	-0.928885	79.903709	600.989502	156.403748	95.668442	437.342255	-51.247204	1400.014771	469.310333	254.514069	1391.001465	382.717499	104.757957	1379.259399	373.075531	130.166016	1644.741577	473.110718	-158.648331	1126.584595	517.151428	325.769409	1119.560791	410.173035	-121.690384	870.730225	402.376495	308.340363	861.958679	383.639465	102.214447	1030.610718	-634.073425	168.479370	854.711975	-607.344543	-29.634171
375.564240	3.026109	934.054321	399.380157	193.464340	927.452454	495.396942	-10.915667	495.662292	535.544678	185.654785	483.336090	539.881470	-0.923547	79.959229	601.273682	156.702698	95.846100	437.228882	-51.279942	1399.956665	469.199127	254.477798	1391.004639	382.608917	104.730598	1379.248657	373.088043	130.078766	1644.764648	472.898956	-158.647278	1126.522949	516.916992	325.738373	1119.564331	409.886078	-121.686508	870.679871	402.059814	308.278595	861.983337	383.378143	102.218246	1030.590576	-633.806824	168.410248	854.656311	-607.055969	-29.701569
375.293518	3.046809	934.032654	399.125854	193.455185	927.421692	495.126343	-10.904068	495.647308	535.325806	185.656342	483.342468	539.839111	-0.919471	79.963173	601.162842	156.643143	95.864937	437.093048	-51.321346	1399.927246	469.092072	254.452408	1390.998779	382.490479	104.691826	1379.241577	373.100250	129.996521	1644.796387	472.669373	-158.671021	1126.450562	516.702087	325.734863	1119.554443	409.589081	-121.699936	870.624146	401.755310	308.268066	862.015747	383.123047	102.228859	1030.564453	-633.489563	168.395523	854.632263	-606.726868	-29.763575
375.019897	3.051576	934.029419	398.823517	193.521210	927.439148	494.865417	-10.912917	495.620972	535.110779	185.665955	483.342957	539.787781	-0.915841	80.025429	601.208862	156.737854	95.948105	436.979156	-51.346218	1399.886719	468.980011	254.434372	1390.994751	382.383301	104.659920	1379.240601	373.114563	129.914001	1644.828247	472.452179	-158.673065	1126.391724	516.478638	325.718536	1119.518433	409.275482	-121.700432	870.582947	401.421112	308.249634	862.049561	382.848206	102.249901	1030.572632	-633.151123	168.363724	854.585144	-606.381165	-29.782833
374.757080	3.042600	934.025696	398.592194	193.496033	927.408447	494.567566	-10.885306	495.633148	534.902710	185.667648	483.343658	539.693054	-0.914649	80.085426	601.170471	156.733215	95.997017	436.862396	-51.375900	1399.853394	468.856934	254.391220	1390.978394	382.248352	104.644890	1379.242798	373.032166	129.770035	1644.938599	472.230316	-158.710190	1126.334961	516.246216	325.712372	1119.517700	408.971527	-121.711639	870.555542	401.041779	308.256226	862.092834	382.599976	102.248085	1030.554810	-632.852539	168.400497	854.585327	-606.068237	-29.806274
374.492157	3.061196	934.022034	398.325012	193.495224	927.416992	494.401337	-10.949409	495.654968	534.705872	185.621597	483.310059	539.711121	-0.913354	80.170860	601.086731	156.688644	96.026749	436.731659	-51.397972	1399.810303	468.733337	254.366287	1390.964111	382.115448	104.609398	1379.233521	373.114471	129.744019	1644.882446	472.035339	-158.731796	1126.280029	516.024658	325.733490	1119.493042	408.710419	-121.707008	870.541260	400.707764	308.265228	862.125366	382.367554	102.246796	1030.558960	-632.600464	168.364868	854.565552	-605.765198	-29.810488
374.240723	3.068468	934.004822	398.084015	193.505310	927.400757	494.209625	-10.985011	495.669006	534.550171	185.664719	483.291046	539.649048	-0.891644	80.218689	601.082031	156.712173	96.082535	436.629181	-51.431114	1399.760010	468.609314	254.335815	1390.960938	381.984192	104.571709	1379.245728	373.134399	129.658325	1644.908936	471.850372	-158.724030	1126.231201	515.840698	325.758209	1119.475952	408.457214	-121.701752	870.503418	400.394836	308.244232	862.160828	382.132996	102.253670	1030.542847	-632.296875	168.347458	854.550598	-605.476868	-29.768761
374.008881	3.071398	933.985107	397.876801	193.538651	927.379456	494.074768	-11.020809	495.679596	534.376099	185.663895	483.294128	539.671631	-0.902892	80.266121	601.111755	156.740189	96.120918	436.545898	-51.456352	1399.714722	468.490234	254.315033	1390.926270	381.871674	104.557579	1379.229980	373.065857	129.497101	1645.008301	471.691589	-158.735733	1126.171997	515.664307	325.736847	1119.455078	408.235718	-121.727417	870.466431	400.102661	308.238037	862.171997	381.926208	102.270973	1030.522827	-631.951782	168.379974	854.556091	-605.158264	-29.760635
373.792542	3.102957	933.970398	397.659119	193.523544	927.381775	493.930664	-11.047900	495.672760	534.235229	185.637024	483.302216	539.625061	-0.902104	80.302170	600.771912	156.476028	96.028992	436.450470	-51.476856	1399.671387	468.393372	254.300964	1390.915649	381.739532	104.520004	1379.219971	372.974060	129.256271	1645.135742	471.553314	-158.720322	1126.106201	515.460815	325.747742	1119.425171	407.985535	-121.722748	870.418091	399.810608	308.230438	862.174011	381.721069	102.269745	1030.517456	-631.598389	168.333099	854.499390	-604.791260	-29.820042
373.587463	3.125754	933.944702	397.451233	193.578125	927.348511	493.801727	-11.058837	495.689056	534.168518	185.726471	483.332642	539.654968	-0.897409	80.337624	600.771118	156.497131	96.061172	436.408295	-51.517872	1399.662598	468.307861	254.269135	1390.887573	381.483673	104.636078	1379.249512	372.994568	129.173172	1645.166016	471.413849	-158.725159	1126.046997	515.258850	325.744080	1119.383057	407.765198	-121.711945	870.393921	399.487518	308.247498	862.197449	381.512665	102.311897	1030.487793	-631.248657	168.266663	854.467590	-604.361511	-29.885860
373.340027	3.145984	933.943970	397.212097	193.574142	927.338013	493.666199	-11.074853	495.702209	534.027161	185.774399	483.361969	539.638855	-0.917304	80.383186	600.737427	156.486969	96.105385	436.328583	-51.527573	1399.617554	468.211029	254.266891	1390.870361	381.368378	104.619965	1379.257935	373.122803	129.247269	1645.075439	471.255096	-158.700958	1126.006714	515.030212	325.765472	1119.344360	407.523773	-121.700356	870.368347	399.167664	308.247375	862.216187	381.285248	102.323868	1030.482666	-630.870789	168.197372	854.415100	-603.961609	-29.919834
373.115387	3.144978	933.944763	396.958466	193.597076	927.309448	493.480957	-11.059901	495.698456	533.870605	185.720596	483.366516	539.585327	-0.911645	80.441536	601.049438	156.795883	96.259445	436.278381	-51.548737	1399.599121	468.108795	254.262344	1390.882690	381.275513	104.608711	1379.242310	373.148682	129.163620	1645.088257	471.130066	-158.678268	1125.958008	514.819397	325.771515	1119.319580	407.306030	-121.685692	870.329346	398.833130	308.257385	862.245850	381.066315	102.346603	1030.469116	-630.458618	168.170853	854.403320	-603.512939	-29.939756
372.914368	3.173252	933.923157	396.737488	193.623276	927.302002	493.323334	-11.044343	495.688904	533.746277	185.740234	483.398987	539.580750	-0.914589	80.445305	600.701904	156.488739	96.164047	436.203064	-51.556023	1399.562866	468.017090	254.247818	1390.859985	381.180878	104.607353	1379.249146	373.174377	129.071609	1645.119019	471.006317	-158.664352	1125.904175	514.608093	325.757721	1119.294189	407.100739	-121.666893	870.310913	398.531860	308.250366	862.253906	380.859375	102.365547	1030.455078	-630.076233	168.176575	854.394165	-603.137390	-29.932901
372.729858	3.186135	933.914063	396.527679	193.641235	927.289551	493.200409	-11.069496	495.694733	533.660278	185.769226	483.424011	539.597839	-0.913784	80.489868	600.699951	156.502548	96.213531	436.162781	-51.572479	1399.537598	467.915192	254.247925	1390.840820	381.088226	104.586914	1379.238770	373.205872	129.007294	1645.134155	470.875671	-158.689529	1125.853149	514.411194	325.737610	1119.246582	406.925690	-121.671036	870.273560	398.194427	308.233887	862.298462	380.659729	102.382370	1030.444214	-629.680359	168.194077	854.380920	-602.727234	-29.930870
372.525269	3.189380	933.880493	396.310425	193.642487	927.265259	492.921204	-10.949042	495.630219	533.551880	185.793915	483.440857	539.475098	-0.897823	80.471260	600.678467	156.513367	96.216705	436.093781	-51.572079	1399.493164	467.816864	254.241074	1390.817017	381.009003	104.575577	1379.225220	373.234406	128.926041	1645.157959	470.764832	-158.658875	1125.804810	514.226440	325.784027	1119.220093	406.744324	-121.671356	870.244568	397.997131	308.230255	862.275269	380.463623	102.377739	1030.416138	-629.304993	168.167542	854.347168	-602.291199	-29.956430
372.332703	3.188016	933.867798	396.116089	193.648621	927.264771	492.863800	-11.030941	495.649048	533.405029	185.754990	483.431213	539.506836	-0.882398	80.474442	600.635864	156.519196	96.228218	436.033234	-51.580784	1399.473267	467.725830	254.255829	1390.793091	380.907562	104.584244	1379.214966	373.160492	128.697876	1645.285156	470.666107	-158.639053	1125.765503	514.046204	325.781494	1119.184814	406.568634	-121.659882	870.215942	397.729919	308.226776	862.262207	380.283417	102.371887	1030.410278	-628.938049	168.139908	854.297852	-601.863770	-29.987062
372.178009	3.176122	933.833679	395.962708	193.662598	927.228760	492.738373	-11.059997	495.675232	533.294495	185.779327	483.455872	539.455811	-0.853911	80.529060	600.580444	156.511246	96.249481	435.969910	-51.579903	1399.434570	467.624390	254.269073	1390.784668	380.835083	104.582314	1379.191040	373.202332	128.618042	1645.311523	470.543121	-158.646027	1125.726196	513.853333	325.808105	1119.139404	406.418091	-121.641693	870.196289	397.437775	308.206055	862.266418	380.129059	102.373459	1030.375244	-628.465576	168.107056	854.249451	-601.379272	-30.006020
372.005890	3.191118	933.816101	395.773773	193.673599	927.235535	492.588013	-11.073599	495.674164	533.206482	185.844299	483.474731	539.487976	-0.871601	80.543694	600.596741	156.540314	96.305420	435.906799	-51.587193	1399.402466	467.536957	254.263474	1390.782715	380.766510	104.575279	1379.189087	373.244202	128.547195	1645.334961	470.447540	-158.634720	1125.675659	513.673828	325.835602	1119.104126	406.272003	-121.661354	870.156860	397.161316	308.214386	862.289551	379.952576	102.372948	1030.370605	-627.962769	168.083084	854.218384	-600.884644	-29.987833
371.868927	3.201763	933.807617	395.605255	193.645752	927.227173	492.432190	-11.042298	495.660919	533.082947	185.805679	483.472443	539.425171	-0.854130	80.588211	600.532593	156.507111	96.338631	435.835815	-51.584686	1399.386719	467.457764	254.274124	1390.783447	380.691589	104.568443	1379.186157	373.307861	128.475830	1645.368164	470.355103	-158.630066	1125.654907	513.474731	325.836395	1119.093628	406.142975	-121.650719	870.136108	396.806030	308.191803	862.323303	379.807922	102.363449	1030.362427	-627.497009	168.117065	854.212708	-600.415344	-29.948088
371.719360	3.198453	933.800842	395.457916	193.694443	927.227661	492.340332	-11.051414	495.699371	533.029419	185.869827	483.495728	539.399841	-0.869956	80.621498	600.553040	156.558197	96.347961	435.779877	-51.610985	1399.381714	467.369720	254.259995	1390.753052	380.624268	104.567696	1379.200317	373.369263	128.418320	1645.400146	470.270599	-158.598114	1125.626343	513.315125	325.826752	1119.059814	406.038940	-121.632408	870.114319	396.648712	308.169464	862.308228	379.664886	102.380630	1030.359741	-627.065186	168.083145	854.187988	-599.922241	-29.943039
371.579651	3.203425	933.805237	395.303955	193.658142	927.204651	492.222321	-11.066202	495.716614	532.891235	185.871902	483.498322	539.378113	-0.866210	80.675491	600.495483	156.496948	96.378128	435.719025	-51.599293	1399.377808	467.301392	254.285507	1390.773315	380.552094	104.571976	1379.208252	373.461609	128.473358	1645.435181	470.194733	-158.594757	1125.614380	513.140747	325.830322	1119.062012	405.943298	-121.629356	870.100342	396.435852	308.144684	862.323608	379.524292	102.379112	1030.350220	-626.555359	168.068329	854.172791	-599.327393	-29.996895
371.478058	3.213956	933.816772	395.167236	193.642075	927.210144	492.157684	-11.047382	495.729126	532.798218	185.903885	483.503510	539.368896	-0.856428	80.692726	600.538086	156.596832	96.446251	435.670135	-51.629295	1399.365479	467.198059	254.278580	1390.766724	380.483978	104.557343	1379.208618	373.504395	128.294525	1645.483643	470.129242	-158.601685	1125.612915	512.975281	325.816742	1119.037720	405.909332	-121.533348	870.104919	396.210266	308.101593	862.345825	379.407898	102.378983	1030.358643	-626.031982	168.084061	854.113953	-598.760193	-30.001940
371.359711	3.224318	933.824707	395.016724	193.682068	927.237610	492.125793	-11.115411	495.771118	532.712830	185.976517	483.527802	539.409607	-0.869090	80.747665	600.523254	156.601288	96.471458	435.608246	-51.601501	1399.380005	467.125977	254.298096	1390.767944	380.363586	104.482285	1379.207520	373.585571	128.220367	1645.532104	470.044281	-158.543518	1125.595825	512.824097	325.822540	1119.035278	405.739655	-121.594276	870.100525	396.012848	308.084442	862.373413	379.282227	102.391602	1030.377197	-625.499268	168.067444	854.052002	-598.177246	-29.992947
371.272797	3.273366	933.831970	394.905273	193.705444	927.251831	492.052399	-11.124262	495.791016	532.645020	186.069641	483.555176	539.398254	-0.879616	80.779305	600.530029	156.642197	96.519249	435.545044	-51.610260	1399.406128	467.034058	254.299026	1390.777344	380.291473	104.473267	1379.216553	373.647644	128.165833	1645.589844	469.976410	-158.529114	1125.623901	512.690125	325.797180	1119.039795	405.647583	-121.573479	870.124329	395.815155	308.068268	862.391113	379.187103	102.423691	1030.388306	-624.952881	168.041550	853.997803	-597.647461	-29.966675
371.191315	3.257354	933.848633	394.814392	193.673798	927.256042	491.982269	-11.139642	495.810638	532.575134	186.090027	483.570709	539.378235	-0.857502	80.810181	600.546082	156.669510	96.554291	435.480896	-51.604614	1399.409912	466.938934	254.317780	1390.790161	380.212128	104.470261	1379.232056	373.729858	128.099991	1645.638306	469.924652	-158.515244	1125.635254	512.563904	325.776794	1119.041626	405.559845	-121.553207	870.142700	395.613342	308.018982	862.426880	379.100891	102.406509	1030.398438	-624.334961	168.078979	853.987122	-597.065735	-29.924698
371.088226	3.274728	933.879456	394.728729	193.675034	927.266724	491.910858	-11.115796	495.832764	532.513733	186.138504	483.569824	539.351196	-0.832632	80.842216	600.532043	156.671799	96.590752	435.428162	-51.594391	1399.440308	466.876312	254.315155	1390.797729	380.150574	104.474625	1379.256714	373.821625	128.021469	1645.699951	469.881287	-158.503433	1125.673340	512.457031	325.773468	1119.028198	405.511169	-121.537346	870.175842	395.420776	307.964478	862.441101	379.021912	102.425163	1030.419434	-623.752991	168.074371	853.931580	-596.306396	-29.973948
371.030945	3.287636	933.879822	394.667938	193.698883	927.277893	491.821075	-11.109466	495.836456	532.417175	186.141006	483.582764	539.346924	-0.829022	80.860458	600.540894	156.680038	96.622467	435.374786	-51.579563	1399.471924	466.796509	254.324570	1390.785400	380.063293	104.500542	1379.270264	373.925110	127.952484	1645.763672	469.843353	-158.517029	1125.713135	512.345337	325.760529	1119.019531	405.516632	-121.455841	870.209412	395.187225	307.916077	862.499207	378.962738	102.437592	1030.425415	-623.123169	168.082092	853.866272	-595.605469	-30.011271
370.981079	3.293470	933.913757	394.599396	193.711456	927.303589	491.754028	-11.108365	495.856659	532.344849	186.184906	483.609528	539.335205	-0.812124	80.891808	600.490112	156.689972	96.667831	435.317535	-51.556717	1399.501221	466.726654	254.354843	1390.812988	379.991333	104.511429	1379.289917	374.015869	127.877701	1645.828247	469.803925	-158.467102	1125.753418	512.249329	325.750732	1119.002075	405.437073	-121.524506	870.231995	394.993927	307.823883	862.525757	378.899323	102.451141	1030.454834	-622.435547	168.074814	853.813232	-594.904358	-29.958454
370.959778	3.300637	933.911438	394.563629	193.725037	927.306763	491.694336	-11.103537	495.864319	532.323547	186.302917	483.668060	539.310669	-0.826479	80.926445	600.507141	156.725220	96.722771	435.275818	-51.528313	1399.541870	466.652161	254.399841	1390.816650	379.938110	104.565796	1379.305054	374.101807	127.792587	1645.917969	469.762299	-158.487732	1125.813477	512.156433	325.769989	1119.011475	405.443359	-121.445946	870.316711	394.855988	307.759491	862.544067	378.856995	102.459885	1030.454834	-621.765991	168.127457	853.808289	-594.220093	-29.869055
370.926331	3.288097	933.953918	394.524323	193.719757	927.331787	491.642883	-11.114776	495.876434	532.251648	186.362137	483.713043	539.305237	-0.826491	80.984009	600.510071	156.783279	96.793358	435.232574	-51.492691	1399.593506	466.592407	254.429993	1390.819946	379.872498	104.582031	1379.333374	374.170898	127.698105	1645.995605	469.725006	-158.474838	1125.873901	512.074829	325.800629	1118.999146	405.426422	-121.440491	870.362366	394.821472	307.756409	862.529114	378.818237	102.460136	1030.488159	-621.053528	168.184769	853.776184	-593.416382	-29.911144
370.919189	3.299110	933.984253	394.511566	193.696472	927.353027	491.557739	-11.105752	495.907806	532.171936	186.375534	483.728729	539.273376	-0.838616	81.003456	600.446228	156.770264	96.812210	435.176636	-51.450974	1399.633057	466.514893	254.461899	1390.833496	379.830322	104.627846	1379.343750	374.285706	127.701859	1646.059448	469.668060	-158.464996	1125.928711	511.998749	325.829468	1119.012085	405.337189	-121.541397	870.412537	394.726898	307.683807	862.531555	378.799744	102.460381	1030.513306	-620.270813	168.209717	853.733582	-592.570496	-29.933517
370.913483	3.269013	934.018005	394.474640	193.711792	927.391663	491.527496	-11.119309	495.922607	532.116821	186.409683	483.765411	539.262024	-0.821334	81.044693	600.685974	157.013870	96.957870	435.151581	-51.421093	1399.685791	466.446442	254.494797	1390.850952	379.818970	104.706635	1379.389404	374.360291	127.482010	1646.147949	469.641205	-158.447266	1125.994141	511.925964	325.832001	1119.006592	405.337860	-121.552299	870.477478	394.608398	307.621155	862.561157	378.792419	102.447189	1030.550293	-619.559143	168.243210	853.675293	-591.797119	-29.914631
370.898163	3.275877	934.056152	394.436371	193.723145	927.434631	491.499664	-11.089598	495.953949	532.050964	186.426437	483.785767	539.248718	-0.818434	81.064476	600.691956	157.052567	97.027489	435.131317	-51.367157	1399.737183	466.383423	254.564514	1390.873535	379.731842	104.664383	1379.423584	374.489868	127.475494	1646.236450	469.633392	-158.421875	1126.054077	511.867310	325.836182	1119.013062	405.340302	-121.551468	870.530212	394.549652	307.541443	862.574402	378.769562	102.452728	1030.591187	-618.748657	168.297897	853.633179	-590.950012	-29.861839
370.913635	3.256086	934.090576	394.412415	193.705521	927.461487	491.484924	-11.071923	495.964783	532.010254	186.387405	483.804321	539.241150	-0.817786	81.106712	600.710205	157.078201	97.041069	435.092773	-51.318977	1399.791504	466.324799	254.593185	1390.884644	379.682709	104.698334	1379.449097	374.557526	127.256340	1646.306030	469.627350	-158.409409	1126.129028	511.796509	325.856598	1119.009033	405.404999	-121.480408	870.608521	394.482697	307.435760	862.588379	378.764587	102.437172	1030.621704	-617.945313	168.305603	853.589905	-590.072021	-29.860765
370.954224	3.238706	934.127319	394.427979	193.711838	927.486511	491.463165	-11.080383	495.991089	531.957703	186.411331	483.843903	539.229431	-0.815213	81.141739	600.357727	156.815582	96.980591	435.094940	-51.246143	1399.837402	466.242706	254.658447	1390.887939	379.654480	104.736572	1379.477539	374.672729	127.239769	1646.384155	469.627869	-158.371399	1126.179077	511.736786	325.871887	1119.009033	405.373474	-121.555397	870.660645	394.456329	307.387512	862.583374	378.781555	102.438156	1030.651855	-617.132263	168.344131	853.523132	-589.188782	-29.894833
370.980530	3.233402	934.183777	394.425964	193.710678	927.533508	491.477875	-11.093296	495.993195	531.988525	186.433182	483.880127	539.229797	-0.820548	81.184364	600.638245	157.093704	97.117195	435.087677	-51.199528	1399.911865	466.204559	254.722122	1390.911743	379.632385	104.780067	1379.510986	374.738800	127.021599	1646.460693	469.634491	-158.328705	1126.259399	511.675781	325.892822	1119.026367	405.379242	-121.563911	870.738403	394.426239	307.340515	862.595337	378.790253	102.439629	1030.703247	-616.229675	168.361465	853.485596	-588.261353	-29.888243
371.028412	3.211270	934.210205	394.440430	193.682587	927.548889	491.462372	-11.091286	495.995270	532.017761	186.485641	483.927673	539.192810	-0.803768	81.210670	600.640137	157.111359	97.149216	435.097565	-51.151848	1399.961548	466.139679	254.766724	1390.920410	379.610413	104.812759	1379.534546	374.827332	126.907310	1646.539551	469.688141	-158.314331	1126.333984	511.649292	325.897156	1119.021362	405.432373	-121.562836	870.802368	394.435486	307.307312	862.577698	378.816345	102.420349	1030.723755	-615.386597	168.369461	853.451111	-587.354797	-29.884180
371.104706	3.213644	934.248657	394.479492	193.664932	927.581116	491.467346	-11.091666	496.019684	532.128540	186.592407	483.969238	539.193054	-0.805098	81.212372	600.628723	157.132767	97.144058	435.118164	-51.111656	1400.028320	466.120270	254.816788	1390.959717	379.607056	104.863968	1379.560791	374.929260	126.792381	1646.618896	469.737976	-158.249374	1126.396362	511.607697	325.933990	1119.049194	405.478119	-121.571754	870.871948	394.452698	307.254974	862.583618	378.860901	102.417191	1030.758423	-614.461487	168.428680	853.381409	-586.409241	-29.854662
371.202209	3.217310	934.285461	394.494812	193.675552	927.610596	491.490295	-11.085499	496.019958	532.095032	186.484039	483.959534	539.200378	-0.812006	81.222275	600.645447	157.128220	97.157654	435.146942	-51.038849	1400.094849	466.061279	254.887238	1390.965820	379.619995	104.903694	1379.607544	375.032959	126.680542	1646.694946	469.807770	-158.236145	1126.483643	511.590118	325.969849	1119.079224	405.608917	-121.492477	870.944092	394.452637	307.175018	862.597168	378.921326	102.425873	1030.791626	-613.611023	168.413757	853.310486	-585.504517	-29.846146
371.256622	3.202618	934.331177	394.540833	193.664322	927.647583	491.523499	-11.080015	496.018646	532.166504	186.562134	483.987701	539.219788	-0.805414	81.232956	600.711975	157.193481	97.170982	435.194489	-50.994694	1400.156372	466.015808	254.932556	1390.981445	379.680023	104.983894	1379.635986	375.149353	126.625961	1646.765381	469.892120	-158.195114	1126.550171	511.575256	325.963776	1119.088867	405.691345	-121.500977	871.021301	394.500977	307.149200	862.598083	378.979736	102.416237	1030.833130	-612.626709	168.385696	853.244507	-584.483521	-29.892300
371.355560	3.165682	934.349182	394.593842	193.664932	927.655029	491.545563	-11.103926	496.023041	532.197571	186.511017	483.984985	539.211304	-0.808864	81.243576	600.629639	157.125458	97.130432	435.205383	-50.914036	1400.210449	465.946320	255.003708	1391.013794	379.742065	104.852264	1379.630615	375.245514	126.493950	1646.825928	469.965027	-158.125687	1126.597534	511.580963	325.981628	1119.111572	405.686005	-121.577736	871.068787	394.538300	307.093689	862.606934	379.046997	102.402901	1030.845337	-611.707825	168.419128	853.171143	-583.535950	-29.889139
371.485107	3.145674	934.370972	394.683319	193.650070	927.659363	491.567169	-11.117852	496.014069	532.333679	186.564270	483.978058	539.178101	-0.793835	81.219116	600.691833	157.187103	97.110443	435.257324	-50.906460	1400.252197	465.956207	254.995239	1390.895386	379.668518	105.070602	1379.665405	375.384827	126.427162	1646.821289	470.070892	-158.091888	1126.686523	511.581421	326.026672	1119.122803	405.777527	-121.574753	871.115662	394.573730	307.069244	862.611572	379.138153	102.395920	1030.857300	-610.801392	168.437790	853.123962	-582.571350	-29.904409
371.616760	3.126792	934.386902	394.777161	193.639206	927.652405	491.645447	-11.127749	496.022766	532.413879	186.560013	483.986969	539.148987	-0.792643	81.212944	600.717163	157.196167	97.100044	435.306396	-50.855515	1400.272949	465.866699	255.089951	1391.024658	379.676880	105.119644	1379.669678	375.406464	126.188309	1646.921143	470.163879	-158.045853	1126.733154	511.588440	326.042877	1119.140747	405.866455	-121.573181	871.169312	394.650116	307.047821	862.576355	379.225220	102.395164	1030.860229	-609.880127	168.438980	853.053467	-581.630371	-29.948534
371.781738	3.094031	934.388245	394.906158	193.637970	927.641418	491.696136	-11.156821	496.002502	532.532043	186.571533	483.990570	539.165100	-0.797944	81.201889	600.728943	157.191559	97.081207	435.358917	-50.801712	1400.285522	465.817230	255.151703	1391.022217	379.687744	105.125046	1379.645630	375.486633	126.096474	1646.970703	470.298187	-157.986771	1126.760376	511.623016	326.103973	1119.152832	405.974121	-121.572235	871.166443	394.723663	307.011810	862.555603	379.345947	102.386345	1030.854004	-608.877930	168.398926	852.965637	-580.561646	-30.007721
371.921997	3.056025	934.400879	395.030640	193.605026	927.623230	491.736572	-11.118136	495.976776	532.626099	186.496353	483.951813	539.153503	-0.812711	81.188080	600.816772	157.233963	97.051613	435.425873	-50.769081	1400.310181	465.786896	255.217728	1391.032593	379.689484	105.158432	1379.640503	375.596985	125.994934	1646.998047	470.439972	-157.947021	1126.776001	511.656769	326.163513	1119.157837	406.122070	-121.579521	871.167725	394.825287	307.009705	862.538879	379.470001	102.367554	1030.850220	-608.018250	168.377594	852.921387	-579.693237	-29.947197
372.092834	3.033434	934.407288	395.157593	193.580322	927.630737	491.839111	-11.127006	495.942200	532.716492	186.398087	483.939178	539.183105	-0.806084	81.151802	600.466797	156.893585	96.875664	435.472687	-50.732517	1400.318604	465.749115	255.261185	1391.056396	379.707336	105.192215	1379.638916	375.712433	125.863533	1647.007935	470.596344	-157.902130	1126.822144	511.688873	326.231934	1119.200806	406.304016	-121.585533	871.187378	394.928101	306.984314	862.531494	379.598694	102.344833	1030.856323	-607.103394	168.345459	852.852539	-578.675842	-30.055717
372.255005	3.018087	934.396423	395.297089	193.612946	927.629517	491.969604	-11.170924	495.954193	532.817627	186.282822	483.899231	539.214355	-0.802221	81.153931	600.476990	156.824722	96.805672	435.549866	-50.692104	1400.327393	465.716003	255.304855	1391.057617	379.757202	105.198883	1379.636475	375.846771	125.836739	1646.997314	470.744720	-157.877441	1126.833862	511.727783	326.277405	1119.200195	406.495667	-121.569496	871.180359	395.050354	306.975861	862.514404	379.748260	102.347107	1030.850464	-606.069092	168.295242	852.791138	-577.620605	-30.110384
372.429962	2.991762	934.422791	395.447601	193.570908	927.631165	492.076599	-11.175621	495.952179	532.895813	186.172272	483.874939	539.206909	-0.802942	81.112297	600.489502	156.790863	96.766769	435.624359	-50.667370	1400.343140	465.696014	255.347153	1391.077148	379.781647	105.200844	1379.631226	375.957550	125.814598	1647.020508	470.907898	-157.838089	1126.847534	511.754364	326.365417	1119.234497	406.728058	-121.555374	871.194519	395.195526	306.963776	862.502625	379.894989	102.327576	1030.863281	-605.159790	168.248184	852.755432	-576.690491	-30.079155
372.605499	2.979521	934.428955	395.613434	193.558685	927.623352	492.182770	-11.162398	495.945404	533.033325	186.189728	483.850861	539.211853	-0.800500	81.100685	600.523743	156.787506	96.710670	435.705292	-50.625778	1400.368530	465.693878	255.384628	1391.090820	379.819977	105.203346	1379.628662	376.059204	125.733803	1647.052734	471.061462	-157.807968	1126.874878	511.787720	326.398682	1119.259277	406.936096	-121.556671	871.226440	395.348938	306.992432	862.483948	380.053467	102.323906	1030.861572	-604.164856	168.262207	852.688232	-575.663269	-30.141645
372.798859	2.935037	934.427063	395.803864	193.550049	927.595703	492.278168	-11.180715	495.927612	533.136719	186.196228	483.793121	539.195251	-0.785577	81.060753	600.556335	156.817627	96.665199	435.795502	-50.587948	1400.375244	465.667236	255.419983	1391.112305	379.884033	105.232925	1379.615967	376.147095	125.653587	1647.067383	471.258820	-157.738876	1126.876587	511.820038	326.480377	1119.284668	407.141174	-121.550591	871.229248	395.481323	307.005768	862.481995	380.218719	102.313179	1030.845093	-603.130371	168.185394	852.614380	-574.574585	-30.224167
373.033539	2.950047	934.432922	395.990173	193.510544	927.597900	492.387970	-11.134682	495.872833	533.226318	186.201569	483.761810	539.148438	-0.792936	81.028084	600.585022	156.818344	96.623444	435.878265	-50.570316	1400.395630	465.681580	255.448318	1391.131348	379.946228	105.244583	1379.629028	376.239044	125.572235	1647.086304	471.428558	-157.718399	1126.890137	511.874512	326.547577	1119.333130	407.381470	-121.560265	871.239685	395.651611	307.056763	862.472717	380.407990	102.305481	1030.848022	-602.180359	168.193237	852.556763	-573.644287	-30.202150
373.246613	2.954397	934.445068	396.163574	193.522522	927.615417	492.522186	-11.149811	495.867584	533.311951	186.155640	483.738617	539.164063	-0.795768	80.976021	600.567261	156.789825	96.586174	435.975861	-50.553326	1400.402222	465.683899	255.479538	1391.160156	380.004211	105.247253	1379.622437	376.329468	125.492325	1647.108643	471.630585	-157.677170	1126.892700	511.938141	326.599426	1119.372192	407.629913	-121.561546	871.256409	395.806396	307.058319	862.495667	380.590759	102.311058	1030.862549	-601.094849	168.174698	852.515747	-572.566528	-30.269558
373.517487	2.963572	934.451111	396.382690	193.502731	927.614075	492.662231	-11.163605	495.855103	533.350647	186.156799	483.697327	539.163025	-0.790744	80.951782	600.565125	156.760101	96.561707	436.074982	-50.496693	1400.430786	465.721283	255.522598	1391.212891	380.017029	105.195038	1379.616699	376.424744	125.336548	1647.129517	471.832855	-157.682541	1126.929565	512.016541	326.639954	1119.420044	407.953003	-121.492706	871.254639	395.983398	307.098175	862.502747	380.803986	102.312889	1030.863281	-600.045044	168.270615	852.456665	-571.524170	-30.316660
373.796234	2.971532	934.479980	396.601074	193.505814	927.645935	492.833588	-11.160184	495.835175	532.826538	185.207916	483.459015	539.241699	-0.849981	80.922363	600.229492	156.429581	96.459801	436.167236	-50.481304	1400.448975	465.748230	255.554260	1391.260864	380.100830	105.188416	1379.619141	376.542480	125.272873	1647.157959	472.053894	-157.630890	1126.983032	512.118347	326.688690	1119.472290	408.157562	-121.573380	871.247864	396.143921	307.136444	862.542114	381.033600	102.317856	1030.892822	-598.851257	168.431458	852.356873	-570.447937	-30.330379
374.029053	2.974690	934.526001	396.836029	193.489838	927.686157	493.026794	-11.159081	495.821320	533.485291	186.104126	483.650940	539.261963	-0.828958	80.907372	600.607666	156.783508	96.505745	436.257019	-50.454254	1400.478271	465.780945	255.599045	1391.275757	380.237000	105.255867	1379.667114	376.660461	125.204742	1647.180176	472.299347	-157.593613	1127.022339	512.226807	326.692169	1119.533203	408.442566	-121.563263	871.243713	396.330933	307.194336	862.564026	381.248962	102.317131	1030.934937	-597.468323	168.901199	852.218140	-569.304077	-30.271660
374.294830	2.937351	934.545410	397.082855	193.462616	927.713623	493.203644	-11.173394	495.833405	533.665649	186.243927	483.677917	539.259338	-0.830059	80.865768	600.664001	156.842743	96.501938	436.345184	-50.452034	1400.525879	465.804993	255.628937	1391.325928	380.317535	105.307602	1379.677734	376.733948	125.122696	1647.268433	472.542816	-157.562775	1127.082764	512.341187	326.759216	1119.614502	408.757446	-121.560486	871.277161	396.515350	307.222931	862.576294	381.486694	102.282181	1030.957764	-596.362610	168.966782	852.114929	-568.277039	-30.292608
374.554443	2.914121	934.594849	397.349365	193.435410	927.739746	493.369202	-11.180954	495.824738	533.757080	186.248260	483.680603	539.314819	-0.843141	80.839966	600.667603	156.841660	96.471474	436.442719	-50.409992	1400.566528	465.848083	255.678238	1391.371094	380.404907	105.319069	1379.694824	376.850159	125.068245	1647.314575	472.777802	-157.546921	1127.170654	512.467407	326.802002	1119.669556	409.060577	-121.544609	871.346558	396.711823	307.234650	862.621277	381.732513	102.271439	1030.994263	-595.311035	168.987411	852.035828	-567.133057	-30.385750
374.865295	2.904639	934.620483	397.618469	193.416504	927.783264	493.559448	-11.201285	495.838684	533.884521	186.248215	483.656433	539.316895	-0.836475	80.797729	600.674744	156.845718	96.440277	436.547699	-50.373669	1400.636108	465.889008	255.693832	1391.396240	380.519287	105.317001	1379.713013	377.024170	125.069702	1647.306152	473.003723	-157.537766	1127.259521	512.611572	326.836273	1119.733032	409.398956	-121.556839	871.414185	396.923889	307.241882	862.652039	381.990845	102.250908	1031.027710	-594.208618	168.889587	851.871765	-566.089539	-30.401501
375.181458	2.856826	934.653625	397.910217	193.381195	927.801575	493.705261	-11.160670	495.820282	534.072021	186.294296	483.666168	539.260010	-0.827235	80.757080	600.731140	156.844223	96.390091	436.608490	-50.333927	1400.689819	465.946136	255.749619	1391.445557	380.702423	105.237556	1379.736084	377.124695	124.967056	1647.391235	473.232666	-157.505875	1127.348511	512.758240	326.890411	1119.793457	409.738007	-121.589424	871.489441	397.150208	307.276367	862.680298	382.266479	102.219620	1031.051758	-593.141113	168.993805	851.790527	-565.011780	-30.386850
375.492645	2.876998	934.671814	398.140594	193.380646	927.844299	493.828644	-11.106869	495.798126	534.223999	186.265976	483.630676	539.282837	-0.849700	80.736534	600.747375	156.844910	96.391029	436.720032	-50.304745	1400.743286	465.992462	255.795349	1391.491821	380.804932	105.252571	1379.752319	377.262085	124.886024	1647.455322	473.468719	-157.485901	1127.440796	512.906616	326.898468	1119.865601	410.097626	-121.599915	871.565063	397.364349	307.278656	862.709351	382.520935	102.217140	1031.082031	-592.045288	168.970016	851.664551	-563.864502	-30.427464
375.839752	2.845014	934.713867	398.390503	193.343903	927.866943	494.004639	-11.080490	495.783722	534.391357	186.261063	483.634186	539.300537	-0.836420	80.703011	600.818420	156.875580	96.370476	436.810822	-50.261902	1400.810913	466.049438	255.837219	1391.552002	380.885986	105.268784	1379.780029	377.419708	124.789558	1647.520264	473.711456	-157.480850	1127.547852	513.079346	326.935120	1119.934570	410.447266	-121.620903	871.626648	397.593231	307.274628	862.742432	382.789337	102.194344	1031.112671	-590.981323	168.845963	851.490173	-562.814148	-30.480637
376.171051	2.848622	934.748535	398.614014	193.340485	927.897583	494.193939	-11.032413	495.776550	534.522278	186.192947	483.596863	539.261047	-0.817998	80.630997	600.775513	156.824203	96.304733	436.919159	-50.222816	1400.872437	466.131927	255.864319	1391.570068	380.994324	105.284103	1379.801147	377.576385	124.726395	1647.591309	473.955933	-157.476028	1127.643921	513.234375	326.967316	1119.967407	410.789398	-121.642494	871.692566	397.822479	307.284454	862.762573	383.056946	102.195381	1031.144897	-589.989563	168.883286	851.362976	-561.797546	-30.478025
376.485046	2.812561	934.778625	398.880463	193.302246	927.907715	494.369934	-10.966206	495.737854	534.658997	186.160431	483.567932	539.252686	-0.818407	80.587990	601.027527	157.003418	96.301300	437.039795	-50.181908	1400.938721	466.216217	255.894272	1391.623535	381.088898	105.323723	1379.811279	377.735687	124.658554	1647.646973	474.227814	-157.459229	1127.732666	513.402771	326.991333	1120.002686	411.135681	-121.651031	871.753540	398.056885	307.300873	862.781006	383.324402	102.170303	1031.163452	-588.906311	168.924896	851.175537	-560.683044	-30.533953
376.835480	2.773800	934.812866	399.167450	193.321487	927.930969	494.593292	-10.948647	495.757996	534.859619	186.199524	483.539154	539.297791	-0.829837	80.551125	601.131531	157.095337	96.305481	437.174805	-50.151428	1401.003418	466.312042	255.920898	1391.624878	381.078552	105.448219	1379.859985	377.912720	124.587852	1647.688965	474.475159	-157.486740	1127.833496	513.591919	327.028473	1120.003540	411.574768	-121.603409	871.821167	398.304535	307.320129	862.784790	383.629639	102.165138	1031.191406	-587.839417	168.817596	850.976013	-559.561096	-30.639410
377.129730	2.748070	934.839417	399.458954	193.288254	927.959106	494.515900	-10.360271	495.737366	534.997437	186.074280	483.512909	539.113464	-0.773038	80.430435	601.140930	157.034073	96.222603	437.304535	-50.113842	1401.059326	466.403900	255.947327	1391.652222	381.180298	105.490898	1379.875366	378.091125	124.493187	1647.739502	474.710815	-157.499054	1127.906128	513.772644	327.068634	1120.030396	411.887848	-121.723541	871.855286	398.591125	307.310394	862.769531	383.903900	102.137093	1031.217896	-586.738098	168.893753	850.828308	-558.519104	-30.574759
377.490356	2.703291	934.847473	399.788757	193.265503	927.953857	495.059387	-10.907068	495.732788	535.212708	186.060120	483.495972	539.324829	-0.815063	80.454254	600.893433	156.781052	96.063286	437.440491	-50.081242	1401.130005	466.493774	255.989090	1391.673340	381.302368	105.513069	1379.886108	378.265533	124.390869	1647.791748	474.958160	-157.499298	1127.966553	513.950989	327.115021	1120.085571	412.250122	-121.757927	871.882751	398.892517	307.308197	862.765991	384.204071	102.114273	1031.216919	-585.743103	168.895966	850.641602	-557.467346	-30.680193
377.830170	2.700633	934.854858	400.106628	193.269958	927.978394	495.381744	-10.969319	495.757751	535.475403	186.134842	483.508575	539.380066	-0.803624	80.400993	600.937988	156.773438	95.994644	437.593018	-50.055412	1401.160278	466.587708	256.022186	1391.710083	381.407501	105.541901	1379.909790	378.485352	124.331100	1647.809692	475.195313	-157.544571	1128.055298	514.127563	327.137573	1120.112305	412.588531	-121.828674	871.915222	399.198883	307.260590	862.742371	384.501495	102.109146	1031.231689	-584.648499	168.838379	850.424561	-556.405640	-30.703695
378.128967	2.681917	934.873230	400.367096	193.234024	927.976868	495.629456	-10.901814	495.748901	535.635010	186.110519	483.483368	539.426758	-0.818289	80.341293	600.964539	156.764709	95.931229	437.731262	-50.010349	1401.214111	466.665619	256.042694	1391.730713	381.541687	105.556450	1379.910278	378.654266	124.249672	1647.857422	475.462646	-157.529770	1128.108887	514.295776	327.139587	1120.156006	412.933807	-121.845001	871.959412	399.490997	307.242889	862.708130	384.783691	102.091400	1031.239868	-583.627197	168.850098	850.231384	-555.391113	-30.706347
378.496918	2.693604	934.889893	400.674286	193.195190	927.979736	495.885468	-10.813161	495.692749	535.879028	186.080933	483.447998	539.413635	-0.806677	80.277275	601.007996	156.766144	95.871269	437.892761	-49.968315	1401.249146	466.805786	256.043884	1391.624146	381.677032	105.613121	1379.911621	378.809479	124.137390	1647.928955	475.734711	-157.522903	1128.190552	514.473511	327.179779	1120.184326	413.282776	-121.881256	872.026611	399.789429	307.239746	862.682434	385.092651	102.088005	1031.247803	-582.572449	168.793839	849.955261	-554.423279	-30.754408
378.856842	2.685242	934.888550	400.992035	193.230072	927.994263	496.246399	-10.812728	495.693512	536.125488	186.076828	483.409698	539.515564	-0.807956	80.205948	601.052734	156.738937	95.778824	438.080688	-49.912491	1401.294556	466.868286	256.125244	1391.760986	381.815582	105.623985	1379.913452	379.006805	124.042336	1647.958496	476.024170	-157.509705	1128.253662	514.653809	327.189117	1120.238159	413.638428	-121.905861	872.069580	400.079895	307.211212	862.661926	385.403656	102.094215	1031.253540	-581.580200	168.746140	849.739197	-553.436768	-30.813261
379.204620	2.661278	934.905334	401.325775	193.221237	927.991699	496.582489	-10.786798	495.672516	536.350220	186.017288	483.359589	539.587341	-0.841472	80.130295	601.075745	156.744247	95.701149	438.237610	-49.941372	1401.316040	466.970032	256.145630	1391.771240	381.988220	105.638260	1379.896240	379.248291	123.964485	1647.952881	476.292389	-157.500092	1128.306641	514.859619	327.188568	1120.247803	413.988312	-121.943001	872.135071	400.407227	307.190216	862.653870	385.719482	102.090149	1031.258911	-580.560364	168.805130	849.482056	-552.499634	-30.830421
379.529755	2.640507	934.921936	401.665649	193.217804	928.010620	496.884338	-10.734752	495.698212	536.542480	185.906387	483.304626	539.553101	-0.823149	80.060791	601.083923	156.713089	95.634697	438.410767	-49.907833	1401.327515	467.081879	256.165833	1391.786987	382.147797	105.643501	1379.886475	379.459412	123.879189	1647.972290	476.577850	-157.475235	1128.325073	515.067688	327.226959	1120.269409	414.353333	-121.936447	872.148621	400.754883	307.168121	862.644226	386.029541	102.079376	1031.275635	-579.495605	168.667419	849.228638	-551.494446	-30.923315
379.875916	2.635540	934.911987	402.000977	193.191086	927.998535	497.249664	-10.696797	495.700958	536.772522	185.801605	483.243561	539.632019	-0.836664	79.969521	601.059448	156.595917	95.515106	438.613037	-49.877056	1401.330444	467.220093	256.240906	1391.810669	382.277924	105.578804	1379.847656	379.656891	123.775520	1647.994873	476.853455	-157.444336	1128.318481	515.303162	327.232086	1120.306030	414.690552	-121.961395	872.144348	401.103149	307.135162	862.625549	386.330597	102.069382	1031.262573	-578.468933	168.669662	848.983154	-550.613281	-30.913034
380.160706	2.609264	934.945618	402.303802	193.173889	928.013306	497.641754	-10.660321	495.708374	536.965149	185.727249	483.224091	539.657166	-0.820295	79.873878	601.048828	156.549896	95.434464	438.792847	-49.873554	1401.345215	467.345703	256.261475	1391.821167	382.452179	105.583275	1379.847778	379.874481	123.663414	1648.005127	477.151672	-157.426788	1128.356445	515.537170	327.224457	1120.322266	415.013062	-121.944336	872.122070	401.415039	307.059418	862.618835	386.614960	102.058823	1031.285889	-577.543091	168.619308	848.753418	-549.750671	-30.954552
380.467438	2.604974	934.939392	402.605133	193.213501	928.029358	498.031860	-10.587935	495.726227	537.316345	185.754974	483.243286	539.679138	-0.854006	79.827057	601.164368	156.593384	95.355530	438.995636	-49.840530	1401.331177	467.493652	256.280731	1391.856689	382.604584	105.598610	1379.830200	380.063232	123.581833	1648.032715	477.464294	-157.413086	1128.391968	515.765747	327.211151	1120.332275	415.406464	-121.850670	872.112854	401.727112	307.021362	862.597656	386.890686	102.066971	1031.289795	-576.451782	168.469009	848.474365	-548.792786	-31.119059
380.772125	2.608347	934.918091	402.925323	193.178009	928.009705	498.411346	-10.535598	495.723846	537.607971	185.701172	483.216553	539.734619	-0.853919	79.748169	601.212585	156.570404	95.254974	439.169098	-49.851196	1401.326538	467.637451	256.312897	1391.860352	382.848053	105.674408	1379.835205	380.273346	123.494110	1648.049438	477.765900	-157.392609	1128.415039	515.969360	327.206390	1120.348633	415.762726	-121.850380	872.094604	402.013062	306.978607	862.570618	387.187012	102.053116	1031.268555	-575.522583	168.397980	848.255432	-547.932373	-31.208982
381.095490	2.602987	934.886658	403.239777	193.160645	927.984619	498.859558	-10.521422	495.762177	537.895264	185.625031	483.195190	539.786621	-0.845821	79.673637	601.203674	156.512772	95.116310	439.310944	-49.810955	1401.334717	467.768768	256.341461	1391.869995	383.141174	105.574348	1379.782959	380.465668	123.399719	1648.049316	478.051910	-157.343445	1128.440552	516.193176	327.246765	1120.375244	416.098511	-121.943253	872.094543	402.318573	306.942474	862.561340	387.474457	102.042099	1031.238770	-574.532898	168.308151	847.967957	-547.159851	-31.208719
381.413055	2.605400	934.877625	403.565704	193.101913	927.965820	499.231171	-10.439813	495.760895	538.225952	185.592880	483.200012	539.836548	-0.889696	79.620209	601.264160	156.464783	95.022728	439.495819	-49.799732	1401.327393	467.931702	256.370422	1391.858276	383.310913	105.573486	1379.785767	380.643738	123.292252	1648.079590	478.331543	-157.303314	1128.446167	516.423950	327.260010	1120.402954	416.473907	-121.910713	872.099670	402.669250	306.957367	862.535950	387.765686	102.024086	1031.223022	-573.563416	168.200623	847.706299	-546.307617	-31.306898
381.757019	2.609540	934.850342	403.863251	193.126480	927.950073	499.641785	-10.450354	495.816071	538.519409	185.517181	483.163239	539.892883	-0.900649	79.556900	601.323914	156.470322	94.938004	439.669800	-49.781433	1401.322144	468.095520	256.403076	1391.892456	383.475464	105.562279	1379.793579	380.833679	123.211166	1648.080322	478.615936	-157.270599	1128.445557	516.679810	327.288635	1120.434082	416.828522	-121.851524	872.079590	402.999939	306.909576	862.521423	388.051483	102.034798	1031.199951	-572.585144	168.166595	847.469421	-545.381287	-31.418747
382.096436	2.604993	934.845642	404.159546	193.147186	927.944885	500.015106	-10.420242	495.816589	538.810364	185.489166	483.177429	539.984863	-0.911827	79.503929	601.411377	156.472504	94.842628	439.839661	-49.786194	1401.328369	468.269043	256.407990	1391.918823	383.658569	105.565033	1379.812256	381.054626	123.096603	1648.056641	478.856903	-157.309402	1128.469604	516.938354	327.333252	1120.486206	417.223999	-121.717903	872.057251	403.310883	306.866913	862.518372	388.341492	102.044647	1031.193604	-571.620483	168.006866	847.218323	-544.579163	-31.466089
382.417023	2.587439	934.850281	404.445435	193.161758	927.947998	500.347870	-10.381519	495.833313	539.041748	185.447281	483.169250	539.981628	-0.918056	79.446579	601.523071	156.507874	94.816116	440.027100	-49.788864	1401.348145	468.446198	256.418091	1391.953735	383.842560	105.575264	1379.837158	381.273407	123.028847	1648.050171	479.095612	-157.278748	1128.475830	517.192688	327.337158	1120.526123	417.527191	-121.757996	872.038818	403.617706	306.863525	862.528931	388.612274	102.046074	1031.195801	-570.700623	168.006973	846.997192	-543.784668	-31.492880
382.759796	2.533454	934.887207	404.751770	193.159668	927.960327	500.704529	-10.365375	495.865692	539.379395	185.477539	483.201843	540.038635	-0.964804	79.421700	601.840454	156.742432	94.818100	440.204407	-49.779743	1401.366333	468.620636	256.438965	1391.989990	384.081787	105.573883	1379.847046	381.472717	122.925079	1648.065674	479.359253	-157.273666	1128.520874	517.439270	327.329651	1120.571411	417.914337	-121.724312	872.038391	403.912720	306.829834	862.539368	388.923706	102.030373	1031.219238	-569.735474	168.003433	846.765442	-542.952820	-31.545700
383.091949	2.528233	934.904480	405.059235	193.145691	927.959656	501.163300	-10.413892	495.889984	539.643738	185.415344	483.174530	540.153687	-0.967610	79.369263	601.639160	156.479370	94.650444	440.413025	-49.771198	1401.371460	468.839294	256.438782	1392.028076	384.197266	105.681587	1379.889893	381.694763	122.820427	1648.064331	479.622742	-157.281570	1128.546875	517.681030	327.329712	1120.585571	418.295624	-121.678986	872.089355	404.203522	306.808929	862.544250	389.233978	102.030769	1031.226685	-568.778687	167.876190	846.508362	-542.113525	-31.641935
383.398468	2.540365	934.917053	405.374176	193.147766	927.980225	501.341370	-10.237202	495.872070	539.918762	185.390244	483.192993	540.077148	-0.972427	79.317169	601.738586	156.557266	94.583382	440.588440	-49.774345	1401.401367	469.023529	256.439056	1392.065552	384.407074	105.683716	1379.937500	381.902283	122.729225	1648.084106	479.863800	-157.252151	1128.591064	517.900146	327.324524	1120.622314	418.634674	-121.651146	872.146240	404.520996	306.818970	862.559326	389.537354	102.034988	1031.243042	-567.938171	167.784561	846.285339	-541.395935	-31.681711
383.743927	2.549737	934.926025	405.710480	193.159912	927.991943	501.617462	-10.166005	495.840820	539.547241	184.397278	482.954681	540.095764	-0.967733	79.249031	601.430969	156.238602	94.496315	440.757660	-49.783249	1401.455200	469.205811	256.441620	1392.104736	384.584015	105.710373	1379.958984	382.107117	122.637421	1648.122803	480.105560	-157.257736	1128.651733	518.121582	327.311829	1120.666260	418.968140	-121.607521	872.152893	404.849548	306.853180	862.586548	389.858582	102.046219	1031.252441	-567.050171	167.776169	846.059875	-540.602051	-31.716021
384.062744	2.522759	934.974060	405.989960	193.148148	928.028564	501.927826	-10.126662	495.851929	540.348755	185.304840	483.153564	540.089172	-0.953369	79.212250	601.991882	156.699112	94.562172	440.952972	-49.785225	1401.497681	469.406464	256.437195	1392.138672	384.785004	105.720680	1379.993652	382.305725	122.544884	1648.162598	480.339203	-157.239700	1128.705566	518.348755	327.324615	1120.739136	419.246582	-121.584686	872.165100	405.110992	306.816895	862.619446	390.156097	102.031662	1031.294434	-566.133606	167.657303	845.852173	-539.831604	-31.783834
384.443054	2.543704	934.985901	406.317413	193.139435	928.050537	502.149597	-10.070557	495.859924	540.522400	185.269394	483.142426	540.122498	-0.973161	79.176231	601.844666	156.538162	94.453751	441.146790	-49.802883	1401.551636	469.613525	256.437775	1392.180786	384.940674	105.729485	1380.031250	382.500854	122.452660	1648.203979	480.578766	-157.237396	1128.738159	518.595886	327.364349	1120.795776	419.557739	-121.583786	872.157837	405.366882	306.795959	862.659912	390.481537	102.034973	1031.310059	-565.271118	167.605057	845.661926	-539.080750	-31.848478
384.783325	2.517137	935.011536	406.619843	193.153992	928.099976	502.516022	-10.109913	495.899231	540.707275	185.296570	483.118622	540.192627	-0.987515	79.123482	602.036926	156.674561	94.470261	441.339355	-49.811859	1401.605591	469.825104	256.442291	1392.216553	385.129608	105.720520	1380.054932	382.685699	122.364532	1648.237061	480.784851	-157.267365	1128.781128	518.857239	327.391083	1120.867798	419.899384	-121.493317	872.199341	405.636719	306.831726	862.720032	390.799683	102.015045	1031.348022	-564.448730	167.658539	845.500488	-538.351440	-31.859591
385.118927	2.483594	935.042969	406.946960	193.132187	928.125488	502.738647	-10.069345	495.906067	540.857178	185.272934	483.081573	540.223572	-0.980095	79.093323	601.947266	156.794907	94.406364	441.532623	-49.789848	1401.658203	470.037903	256.488800	1392.270386	385.424500	105.534088	1380.063599	382.857727	122.285149	1648.275879	481.000275	-157.257126	1128.825562	519.113159	327.421448	1120.916992	420.146881	-121.562691	872.228882	405.908417	306.840424	862.767395	391.121582	101.991043	1031.375854	-563.578796	167.588394	845.316040	-537.568176	-31.957298
385.449066	2.435538	935.082520	407.278137	193.157120	928.176514	502.929749	-10.051727	495.878357	541.069946	185.307281	483.081055	540.206787	-0.961525	79.069038	601.993530	156.817688	94.395844	441.744019	-49.831097	1401.744751	470.263031	256.471069	1392.341187	385.497711	105.662155	1380.132080	383.032410	122.212624	1648.326904	481.217346	-157.269440	1128.899292	519.333435	327.431885	1120.979614	420.424988	-121.564346	872.317200	406.185303	306.871948	862.823608	391.430206	101.974380	1031.420288	-562.753052	167.574707	845.165100	-536.823669	-32.023922
385.791840	2.456618	935.106140	407.590179	193.169678	928.214478	503.114166	-9.990725	495.856293	541.318298	185.350250	483.071198	540.214417	-0.975878	79.044167	601.764160	156.519684	94.191109	441.935669	-49.843037	1401.783325	470.430542	256.462555	1392.412720	385.729248	105.649597	1380.173340	383.223938	122.109871	1648.387207	481.436829	-157.278381	1128.964111	519.568909	327.442688	1121.047729	420.683929	-121.561966	872.396545	406.454926	306.918518	862.877075	391.738739	101.985252	1031.450439	-561.997559	167.632507	845.053223	-536.170044	-31.971027
386.119263	2.445389	935.159668	407.894867	193.113953	928.243958	503.240265	-9.945191	495.856628	541.516541	185.365784	483.057709	540.221130	-0.984547	79.048569	602.067017	156.792358	94.336746	442.138885	-49.843811	1401.863159	470.595734	256.452759	1392.475830	385.943268	105.615585	1380.223755	383.411011	121.982338	1648.428345	481.668823	-157.300217	1129.047485	519.747314	327.445648	1121.103638	420.971161	-121.496803	872.472229	406.724609	306.964752	862.941406	392.042633	101.966072	1031.490723	-561.239197	167.573425	844.878845	-535.532715	-31.933899
386.431610	2.451909	935.191956	408.170990	193.115677	928.288879	503.419373	-9.947089	495.850525	541.731201	185.293945	483.068481	540.230896	-0.963957	79.037163	602.137085	156.857513	94.373795	442.326294	-49.865318	1401.893677	470.739685	256.455292	1392.550171	386.220184	105.644714	1380.280273	383.567627	121.944878	1648.487305	481.885864	-157.321075	1129.084106	519.976929	327.435303	1121.194214	421.192474	-121.501106	872.525024	406.984100	306.973236	863.014709	392.330994	101.963402	1031.529297	-560.484741	167.610428	844.756104	-534.827087	-32.011753
386.763275	2.451472	935.262207	408.439667	193.111969	928.345093	503.592041	-9.945082	495.829041	541.987915	185.341949	483.075531	540.234924	-0.953161	78.993919	602.179138	156.784470	94.308739	442.522034	-49.868896	1401.922241	470.872986	256.446167	1392.606812	386.493958	105.529037	1380.304688	383.741150	121.876678	1648.528198	482.131165	-157.317886	1129.117676	520.190735	327.418121	1121.267578	421.425171	-121.539474	872.541138	407.244293	307.000122	863.071472	392.621002	101.968239	1031.591797	-559.773193	167.634644	844.659607	-534.154236	-32.011322
387.059265	2.445648	935.296143	408.750458	193.086380	928.368713	503.807434	-9.987018	495.826050	542.141418	185.227905	483.069092	540.286743	-0.976234	78.984161	601.927673	156.353394	94.085846	442.731720	-49.878731	1401.942261	471.058594	256.447296	1392.686157	386.688446	105.499916	1380.313721	383.904297	121.789116	1648.565308	482.349670	-157.346725	1129.144287	520.416260	327.488464	1121.386719	421.610443	-121.645088	872.572266	407.489868	307.000183	863.143066	392.903198	101.961113	1031.619141	-559.123901	167.679733	844.582764	-533.523621	-32.002426
387.328644	2.439210	935.332092	409.025696	193.085648	928.408020	503.953674	-9.982404	495.820190	542.245239	185.078293	483.048706	540.320129	-0.969190	78.967995	601.947632	156.365250	94.053596	442.953400	-49.888275	1401.958984	471.241333	256.430450	1392.753174	386.724487	105.583092	1380.369873	384.062012	121.717094	1648.602783	482.575958	-157.394791	1129.176880	520.616699	327.530670	1121.459229	421.831207	-121.669647	872.597107	407.716949	307.005432	863.195923	393.169861	101.956436	1031.656494	-558.445984	167.748215	844.452087	-532.990417	-31.926888
387.605103	2.459076	935.366211	409.297882	193.086945	928.447388	504.121368	-9.980350	495.822540	542.475281	185.071350	483.062775	540.303406	-0.979210	78.949738	601.982910	156.333038	93.993896	443.175018	-49.902809	1401.997070	471.421295	256.402710	1392.835693	386.890289	105.569534	1380.421387	384.226807	121.633141	1648.636719	482.772247	-157.434280	1129.208618	520.792358	327.562439	1121.557495	422.046326	-121.692085	872.617920	407.950684	307.069611	863.251526	393.454468	101.963417	1031.693848	-557.817993	167.765350	844.344849	-532.488464	-31.859915
387.891907	2.402946	935.399536	409.568970	193.107239	928.452881	504.299316	-9.986088	495.835144	542.587708	184.969650	483.068451	540.343445	-0.988120	78.956825	601.741394	156.021042	93.830345	443.382965	-49.909321	1402.015625	471.592926	256.377075	1392.924561	387.089355	105.548676	1380.460571	384.366272	121.547523	1648.669434	483.008636	-157.458313	1129.208618	520.978149	327.609650	1121.646362	422.331757	-121.649467	872.650879	408.178223	307.095490	863.304016	393.727112	101.958664	1031.712524	-557.230835	167.825256	844.257568	-531.882751	-31.870163
388.123016	2.354712	935.437927	409.778229	193.108185	928.472473	504.466736	-9.979977	495.860626	542.732849	184.898666	483.053802	540.369568	-1.006066	78.926422	601.728149	155.966583	93.786072	443.588562	-49.928741	1402.039673	471.765808	256.372131	1392.977661	387.284058	105.539528	1380.502563	384.524841	121.461082	1648.692993	483.202637	-157.460617	1129.201904	521.130737	327.640656	1121.706543	422.494049	-121.768860	872.658325	408.418701	307.158539	863.338928	393.953827	101.942444	1031.741455	-556.708008	167.876602	844.168762	-531.346313	-31.849085
388.380096	2.362033	935.452698	410.042480	193.134323	928.496216	504.700714	-10.015663	495.848206	542.939575	184.868881	483.068298	540.417358	-1.030380	78.906425	602.055725	156.282562	93.900719	443.795105	-49.938576	1402.048096	471.940918	256.348724	1393.024780	387.503632	105.527718	1380.530151	384.662598	121.371338	1648.708496	483.436615	-157.467773	1129.218506	521.304810	327.737915	1121.765015	422.730713	-121.819969	872.643005	408.648407	307.198730	863.369141	394.211060	101.954651	1031.760742	-556.224609	167.851349	844.082031	-530.920837	-31.833546
388.635559	2.354458	935.466797	410.288757	193.117371	928.492004	504.863312	-10.001011	495.822174	543.114258	184.768005	483.029602	540.428650	-1.017572	78.867126	602.035461	156.224030	93.851151	443.998901	-49.962486	1402.064819	472.076324	256.330231	1393.055298	387.697937	105.505379	1380.548828	384.788330	121.301582	1648.710815	483.672424	-157.451630	1129.223022	521.442749	327.766327	1121.813354	422.970642	-121.862953	872.610168	408.862610	307.253021	863.415100	394.447479	101.953537	1031.764526	-555.697021	167.842987	843.998291	-530.458679	-31.821030
388.862549	2.339443	935.461365	410.548615	193.161835	928.524414	505.035065	-9.990425	495.837799	542.799561	183.894196	482.849731	540.498596	-1.065769	78.833519	601.743347	155.938889	93.738808	444.209045	-49.979961	1402.042969	472.235992	256.318024	1393.075073	387.850952	105.503250	1380.556396	384.906525	121.225487	1648.712036	483.871765	-157.478195	1129.199219	521.608398	327.849976	1121.855225	423.180969	-121.898590	872.605713	409.086975	307.317841	863.451843	394.690155	101.948128	1031.778809	-555.253601	167.828949	843.889404	-530.041687	-31.806246
389.100647	2.319866	935.462708	410.808990	193.127884	928.514160	505.190002	-9.997680	495.833496	543.648682	184.772980	483.067261	540.488342	-1.076590	78.816422	602.198364	156.308380	93.780388	444.379852	-49.996361	1402.043945	472.346069	256.342560	1393.102417	388.172699	105.361778	1380.518433	385.013824	121.139870	1648.708740	484.068115	-157.467438	1129.191895	521.758972	327.885010	1121.899048	423.390717	-121.940674	872.583862	409.280151	307.376740	863.462402	394.924744	101.929947	1031.773315	-554.833313	167.909515	843.843201	-529.625427	-31.770317
389.289398	2.304892	935.473816	411.018646	193.120850	928.527588	505.323364	-9.975504	495.816223	543.917725	184.853165	483.097748	540.483093	-1.061574	78.791725	602.280029	156.349884	93.772598	444.561584	-50.005203	1402.021851	472.490997	256.307892	1393.115845	388.320282	105.335991	1380.507324	385.118622	121.062454	1648.718506	484.269379	-157.463272	1129.184692	521.914368	327.925995	1121.936646	423.586700	-121.947235	872.561584	409.478149	307.446838	863.511414	395.128876	101.917564	1031.785767	-554.388733	167.980469	843.806030	-529.202698	-31.722363
389.521118	2.282907	935.464172	411.250885	193.118973	928.548401	505.476074	-9.988559	495.818390	544.116943	184.830780	483.123291	540.531433	-1.076566	78.756981	602.319275	156.315567	93.720329	444.737701	-50.013901	1402.002930	472.635681	256.290131	1393.139526	388.466614	105.315910	1380.528809	385.217987	120.982460	1648.720337	484.459839	-157.477798	1129.177246	522.096863	327.940582	1121.976685	423.773041	-121.948975	872.548218	409.664734	307.468262	863.527710	395.358521	101.889595	1031.791992	-554.008057	168.008102	843.766968	-528.851563	-31.694681
389.742340	2.281388	935.477722	411.440765	193.078827	928.541809	505.603455	-9.983448	495.804993	544.215454	184.748383	483.106873	540.524841	-1.087703	78.729256	602.303650	156.286652	93.702461	444.879578	-50.028454	1401.985962	472.786652	256.278198	1393.157593	388.609344	105.297012	1380.530396	385.337189	120.899422	1648.722046	484.678833	-157.458145	1129.140503	522.263733	327.950134	1122.001587	423.970978	-121.949791	872.520325	409.851929	307.526215	863.525330	395.566101	101.879051	1031.795044	-553.681885	168.007095	843.705078	-528.510193	-31.681936
389.960449	2.269960	935.482178	411.605804	193.081787	928.556946	505.731384	-9.950549	495.813263	544.285339	184.642563	483.082397	540.536011	-1.061686	78.699722	602.332092	156.277405	93.651276	445.045044	-50.066002	1401.983765	472.925690	256.261993	1393.152100	388.744751	105.268654	1380.531494	385.434692	120.830238	1648.725342	484.899170	-157.432480	1129.139160	522.445374	327.969849	1122.010742	424.209808	-121.944084	872.507263	410.040924	307.553497	863.514771	395.767334	101.866463	1031.805786	-553.400574	167.986099	843.650085	-528.193237	-31.690477
390.160675	2.237068	935.496155	411.794342	193.074097	928.555298	505.882935	-9.954747	495.825317	544.392700	184.626755	483.064484	540.586487	-1.081606	78.708275	602.391602	156.301620	93.646919	445.216003	-50.049770	1401.983521	473.071381	256.261993	1393.171631	388.873077	105.257698	1380.526123	385.517059	120.753159	1648.736816	485.095703	-157.413376	1129.125610	522.611694	327.984619	1122.016235	424.435028	-121.940681	872.513977	410.219513	307.577942	863.509644	395.951874	101.854546	1031.811035	-553.089111	168.009338	843.605896	-527.882446	-31.671860
390.329590	2.197818	935.518127	411.961517	193.043213	928.560608	506.004181	-9.953605	495.843414	544.474854	184.628098	483.063477	540.597595	-1.060125	78.681488	602.363831	156.249542	93.628555	445.385620	-50.088760	1401.987183	473.226410	256.237183	1393.163330	388.909698	105.321434	1380.529053	385.616699	120.638840	1648.724609	485.279388	-157.425049	1129.157104	522.763184	327.999390	1122.027832	424.626953	-121.955093	872.541687	410.412384	307.633881	863.487000	396.121643	101.827759	1031.824463	-552.776978	168.009857	843.548096	-527.581116	-31.661432
390.530365	2.193152	935.517578	412.134033	193.018112	928.578186	506.108734	-9.955388	495.816406	544.599365	184.675781	483.057556	540.596802	-1.050441	78.658463	602.397461	156.285263	93.608749	445.537842	-50.097630	1402.011963	473.370636	256.227600	1393.201050	389.052887	105.303360	1380.523315	385.667145	120.601028	1648.772705	485.456421	-157.426636	1129.174316	522.906921	328.010681	1122.050903	424.826019	-121.930794	872.576050	410.609711	307.683167	863.497009	396.299835	101.804062	1031.832886	-552.502502	168.053711	843.546204	-527.328186	-31.617678
390.701935	2.140173	935.539856	412.316406	192.982620	928.613770	506.249756	-9.988790	495.859436	544.567871	184.537674	482.993378	540.622009	-1.078722	78.641441	602.354980	156.252411	93.603516	445.707184	-50.128300	1402.046997	473.520874	256.247711	1393.243164	389.199707	105.262215	1380.510376	385.742645	120.525856	1648.796631	485.629944	-157.435318	1129.209595	523.048462	327.985809	1122.074585	425.001404	-121.936943	872.599915	410.786469	307.692047	863.532104	396.484344	101.751930	1031.862549	-552.258057	168.108292	843.559509	-527.050537	-31.601173
390.850342	2.113437	935.547913	412.478333	192.962234	928.641663	506.295319	-9.936171	495.820099	544.680786	184.550522	482.996307	540.574097	-1.083692	78.603645	602.369812	156.244247	93.555824	445.862183	-50.161575	1402.059692	473.679779	256.240692	1393.266357	389.363647	105.230484	1380.525269	385.788330	120.458786	1648.823975	485.778442	-157.435760	1129.253906	523.202271	327.985657	1122.118774	425.166168	-121.910667	872.640808	410.980103	307.694305	863.564026	396.645874	101.717552	1031.881348	-552.049622	168.114502	843.557617	-526.787720	-31.608942
390.998810	2.079062	935.561646	412.615234	192.928589	928.665344	506.482788	-9.981313	495.821472	544.757874	184.541580	483.022247	540.653259	-1.116625	78.624359	602.120178	155.961258	93.408592	446.038086	-50.188229	1402.135376	473.851898	256.217682	1393.306763	389.487549	105.200134	1380.555542	385.841156	120.381081	1648.861572	485.951385	-157.450211	1129.294922	523.341858	327.964508	1122.134277	425.316071	-121.897057	872.686890	411.163239	307.711517	863.601868	396.791077	101.677734	1031.900391	-551.912415	168.070480	843.559692	-526.572754	-31.600462
391.141754	2.019762	935.583557	412.783905	192.941605	928.718140	506.616058	-9.990006	495.856384	544.876892	184.544754	483.014587	540.692749	-1.101020	78.616447	602.177673	156.011261	93.450378	446.243805	-50.194881	1402.191528	473.999664	256.212891	1393.338745	389.615631	105.172249	1380.566528	385.883972	120.301224	1648.911743	486.110077	-157.468658	1129.353149	523.495422	327.916290	1122.194336	425.509949	-121.803589	872.754822	411.340546	307.725861	863.637207	396.952332	101.636948	1031.938721	-551.767090	168.125519	843.574707	-526.376709	-31.574612
391.280090	1.974356	935.609131	412.938263	192.945557	928.757629	506.751892	-9.999122	495.897217	544.953125	184.540833	483.021088	540.709656	-1.107663	78.588181	602.331299	156.174484	93.533165	446.402374	-50.219120	1402.238159	474.118744	256.207214	1393.380249	389.752258	105.163429	1380.600586	385.927124	120.227638	1648.969482	486.274231	-157.454529	1129.418457	523.666748	327.904175	1122.211670	425.604797	-121.802429	872.811584	411.527557	307.740967	863.673218	397.096405	101.608574	1031.971436	-551.662781	168.147171	843.583679	-526.224121	-31.531252
391.438782	1.931757	935.630188	413.102264	192.944092	928.789429	506.860931	-10.024077	495.916107	545.011963	184.531708	482.996735	540.725464	-1.108960	78.627693	602.345032	156.218094	93.537033	446.582581	-50.215328	1402.330200	474.249725	256.205353	1393.416260	389.864197	105.160172	1380.626709	385.924835	120.158867	1649.026733	486.416870	-157.444946	1129.480469	523.834717	327.871002	1122.251099	425.713257	-121.797897	872.881775	411.688568	307.722778	863.695923	397.248138	101.581253	1031.997681	-551.523621	168.251495	843.622498	-526.019714	-31.495768
391.574615	1.876654	935.674683	413.245941	192.933517	928.826843	506.981293	-10.040906	495.931580	545.036499	184.463120	482.979828	540.731445	-1.111691	78.617828	602.337341	156.154022	93.513824	446.709137	-50.216934	1402.394043	474.318909	256.227570	1393.457397	390.090820	105.026985	1380.643188	385.946686	120.083923	1649.102295	486.543610	-157.420349	1129.544678	523.999634	327.840088	1122.295776	425.784576	-121.787270	872.953003	411.852661	307.717926	863.731201	397.380920	101.552147	1032.038086	-551.419800	168.275513	843.631470	-525.862366	-31.448545
391.726166	1.856356	935.699280	413.387512	192.936783	928.866089	507.087250	-10.052645	495.943756	544.602783	183.647308	482.824036	540.760925	-1.113921	78.638458	602.051758	155.927109	93.499519	446.862762	-50.262074	1402.470825	474.454773	256.189178	1393.478149	390.072083	105.093086	1380.724121	385.955139	119.999458	1649.155396	486.662811	-157.396271	1129.593140	524.163696	327.797089	1122.317505	425.810486	-121.910477	873.028748	411.994812	307.680359	863.738770	397.517212	101.536331	1032.069824	-551.357849	168.350616	843.655884	-525.738953	-31.401482
391.829071	1.819499	935.740601	413.515594	192.934753	928.918152	507.180878	-10.075438	495.964813	544.644836	183.578064	482.841400	540.766479	-1.114832	78.640129	602.082092	155.945206	93.516678	446.995422	-50.264320	1402.557739	474.534637	256.172150	1393.499512	390.163025	105.064575	1380.763062	385.974945	119.912369	1649.219482	486.778717	-157.410675	1129.664185	524.322144	327.754791	1122.363037	425.911041	-121.852501	873.095825	412.122009	307.622620	863.758179	397.644867	101.509827	1032.117432	-551.260132	168.373505	843.697083	-525.569885	-31.366245
391.992096	1.778157	935.756226	413.657440	192.916656	928.952393	507.257538	-10.099662	495.978088	544.730774	183.602280	482.833344	540.739014	-1.103826	78.615967	602.090088	155.965988	93.515038	447.122101	-50.289597	1402.611938	474.624115	256.149994	1393.530884	390.241058	105.020157	1380.790894	386.002197	119.806190	1649.280640	486.885132	-157.410553	1129.723999	524.456299	327.701111	1122.386108	425.938019	-121.880981	873.196777	412.255981	307.585022	863.789917	397.780029	101.471298	1032.141846	-551.237122	168.423172	843.721558	-525.473816	-31.329878
392.100922	1.730872	935.785706	413.757721	192.911377	928.967834	507.319702	-10.111714	495.951599	544.779419	183.563843	482.827667	540.822327	-1.122157	78.607445	602.109619	155.959747	93.502838	447.243439	-50.287449	1402.679077	474.695221	256.147705	1393.551147	390.330414	104.994232	1380.793335	386.051025	119.683670	1649.339722	486.977112	-157.414810	1129.786621	524.544678	327.671295	1122.401978	425.988068	-121.940712	873.289429	412.378143	307.544647	863.785522	397.892029	101.450363	1032.164429	-551.209473	168.443344	843.716675	-525.388306	-31.297228
392.213623	1.727557	935.770325	413.881805	192.878067	928.971008	507.328247	-10.078733	495.926361	544.886658	183.563965	482.792542	540.785034	-1.120299	78.584404	602.083191	155.935730	93.479630	447.358948	-50.309731	1402.735962	474.790863	256.131378	1393.543335	390.399231	105.000847	1380.803589	386.084290	119.592316	1649.402710	487.071564	-157.426849	1129.852173	524.651855	327.643158	1122.405518	425.964569	-122.034134	873.371826	412.499573	307.512909	863.782715	398.000244	101.424484	1032.158081	-551.201294	168.435226	843.736023	-525.284119	-31.290358
392.302826	1.685289	935.801086	413.975037	192.870209	928.978027	507.361603	-10.077602	495.906647	545.409851	184.363297	482.957062	540.780090	-1.140814	78.589348	602.342102	156.174911	93.473961	447.502380	-50.331779	1402.789429	474.911041	256.126434	1393.563110	390.517853	104.966843	1380.807251	386.122406	119.496613	1649.474976	487.154999	-157.437424	1129.887573	524.728760	327.605804	1122.401123	425.971161	-122.060867	873.420715	412.571625	307.440247	863.769836	398.100861	101.410095	1032.177002	-551.176880	168.459915	843.733582	-525.197205	-31.272602
392.382629	1.656951	935.795837	414.071869	192.844986	928.980896	507.412689	-10.095175	495.900024	545.575256	184.514175	483.009399	540.814941	-1.138130	78.560112	602.440857	156.230286	93.467735	447.621918	-50.346432	1402.812866	475.030304	256.119476	1393.549438	390.605255	104.970467	1380.832886	386.146759	119.399925	1649.539673	487.230255	-157.455536	1129.915527	524.792725	327.555756	1122.354126	425.962341	-122.096565	873.468262	412.659485	307.426941	863.742310	398.183472	101.380081	1032.175659	-551.159119	168.512451	843.762695	-525.126160	-31.257551
392.472687	1.641678	935.781372	414.160400	192.847672	929.001526	507.449463	-10.087546	495.892914	545.557800	184.417053	482.986511	540.813293	-1.139280	78.547363	602.206543	155.978348	93.351044	447.755859	-50.373947	1402.852051	475.139679	256.114197	1393.561646	390.674530	104.926514	1380.843994	386.176880	119.308578	1649.601074	487.293823	-157.477997	1129.949341	524.841675	327.476379	1122.362305	425.954987	-122.135803	873.510315	412.722717	307.386780	863.729126	398.258575	101.356644	1032.178711	-551.140259	168.539108	843.800964	-525.026367	-31.241709
392.555878	1.632960	935.774414	414.253815	192.846786	929.030945	507.517487	-10.105762	495.887787	545.635620	184.431549	482.986450	540.838196	-1.143430	78.560593	602.467590	156.229401	93.497482	447.885986	-50.380745	1402.861816	475.255585	256.096771	1393.557495	390.701782	104.836937	1380.859375	386.220612	119.206505	1649.659912	487.358582	-157.505615	1129.968018	524.902588	327.406433	1122.340576	425.925873	-122.183640	873.522400	412.759460	307.334076	863.728760	398.345703	101.333130	1032.190674	-551.145752	168.597000	843.844849	-524.959106	-31.217215
392.608887	1.598433	935.803650	414.337067	192.799850	929.043213	507.589172	-10.113698	495.895813	545.642151	184.386612	482.968781	540.829529	-1.141753	78.537674	602.437866	156.207031	93.453026	447.973969	-50.413506	1402.890625	475.334900	256.086731	1393.574707	390.814087	104.855507	1380.867676	386.247467	119.100769	1649.707031	487.409882	-157.544357	1129.998291	524.931458	327.320160	1122.339233	425.875305	-122.217979	873.551025	412.799469	307.302612	863.718140	398.413849	101.302322	1032.211060	-551.123535	168.636734	843.878540	-524.881775	-31.196655
392.667603	1.584856	935.809204	414.416351	192.801559	929.055908	507.642792	-10.111071	495.886993	545.707153	184.423477	482.968781	540.805908	-1.129224	78.542267	602.429382	156.198502	93.429695	448.034424	-50.438923	1402.903564	475.422485	256.073151	1393.550415	390.858368	104.848816	1380.881470	386.291962	118.995529	1649.749268	487.459534	-157.554718	1129.993408	524.972595	327.202484	1122.303467	425.815613	-122.249931	873.597656	412.796051	307.254730	863.703369	398.477325	101.293510	1032.219971	-551.109802	168.652939	843.906921	-524.797729	-31.176697
392.703552	1.567232	935.811218	414.480560	192.790527	929.065063	507.693665	-10.121868	495.898407	545.801758	184.518188	482.960419	540.799316	-1.131432	78.525131	602.475647	156.258301	93.453598	448.101837	-50.477943	1402.927124	475.499237	256.048492	1393.531006	390.881104	104.861183	1380.876221	386.339722	118.894630	1649.799927	487.492371	-157.593613	1130.007324	525.010071	327.137146	1122.280762	425.780212	-122.260628	873.604065	412.821320	307.208954	863.680664	398.532227	101.275520	1032.225952	-551.160767	168.659424	843.942444	-524.773193	-31.159306
392.757874	1.530911	935.805847	414.555908	192.776367	929.074036	507.780975	-10.150790	495.907501	545.864075	184.507538	482.956024	540.861816	-1.127195	78.503937	602.480103	156.237839	93.436913	448.136292	-50.486145	1402.945313	475.557678	256.047089	1393.540649	390.915527	104.824501	1380.873413	386.395142	118.777824	1649.854370	487.519562	-157.611206	1130.019409	525.030579	327.014954	1122.224609	425.743378	-122.298462	873.642883	412.801422	307.164764	863.663940	398.583405	101.244392	1032.227295	-551.189514	168.741409	844.008850	-524.710144	-31.132847
392.813751	1.517457	935.794922	414.609497	192.774887	929.083374	507.855835	-10.172044	495.908661	545.893127	184.509613	482.980469	540.860229	-1.126907	78.504654	602.507202	156.247864	93.430466	448.208771	-50.500717	1402.986694	475.618713	256.028107	1393.517456	390.926544	104.805534	1380.881958	386.442993	118.684731	1649.926514	487.535248	-157.619034	1130.057129	525.077515	326.930481	1122.213989	425.721985	-122.328018	873.672729	412.790588	307.081116	863.644287	398.625183	101.227516	1032.226196	-551.196533	168.760544	844.076111	-524.689880	-31.082245
392.829926	1.471234	935.801819	414.660614	192.785110	929.096130	507.903046	-10.168183	495.922974	545.903687	184.504593	482.983185	540.837769	-1.121498	78.491959	602.496765	156.238495	93.428619	448.250214	-50.505970	1403.016479	475.673889	256.020844	1393.498779	390.961182	104.772995	1380.873901	386.503906	118.571465	1650.002686	487.539948	-157.634674	1130.085449	525.088135	326.848480	1122.201904	425.691833	-122.348427	873.699341	412.764374	306.994965	863.628113	398.662628	101.205788	1032.236450	-551.252380	168.815094	844.159119	-524.641418	-31.071547
392.871765	1.428477	935.802734	414.706055	192.785278	929.116760	507.960785	-10.201416	495.935028	545.919678	184.453873	483.003204	540.868896	-1.134388	78.502785	602.456909	156.202530	93.420280	448.295929	-50.545441	1403.057739	475.705444	256.011810	1393.508301	390.978790	104.735733	1380.880493	386.559784	118.466759	1650.085938	487.532043	-157.648453	1130.120728	525.097595	326.754364	1122.188232	425.642151	-122.373627	873.770508	412.734924	306.920502	863.614380	398.701080	101.173996	1032.247437	-551.263306	168.825058	844.240662	-524.593323	-31.033047
392.881104	1.383082	935.808533	414.734497	192.798737	929.121582	507.971191	-10.209777	495.928009	546.004944	184.541260	483.039307	540.874756	-1.147421	78.499100	602.498840	156.239456	93.424202	448.331146	-50.563286	1403.134888	475.746460	256.003784	1393.512939	390.990326	104.749542	1380.876343	386.614410	118.352104	1650.160156	487.513611	-157.666351	1130.177490	525.100098	326.682709	1122.149414	425.588806	-122.374680	873.815613	412.718048	306.842560	863.601196	398.717987	101.158012	1032.252563	-551.310242	168.873413	844.315796	-524.573303	-31.014868
392.913330	1.324636	935.822998	414.759735	192.790314	929.115173	507.990845	-10.232642	495.921722	546.041199	184.521576	483.056396	540.886658	-1.113972	78.472183	602.492798	156.233337	93.419647	448.373627	-50.559753	1403.197266	475.763672	255.997894	1393.504883	391.018219	104.720512	1380.886475	386.656982	118.243340	1650.230225	487.478821	-157.669312	1130.235229	525.081482	326.615692	1122.109619	425.495636	-122.356110	873.879395	412.671478	306.738251	863.579529	398.741760	101.134712	1032.255981	-551.367920	168.933243	844.368958	-524.564270	-30.968796
392.906036	1.250027	935.852905	414.763214	192.773132	929.126892	508.001648	-10.254457	495.948242	546.039185	184.510391	483.061005	540.877930	-1.106580	78.500336	602.475708	156.213272	93.426155	448.420074	-50.565762	1403.250488	475.787292	255.993240	1393.489624	391.021240	104.698921	1380.881836	386.699554	118.136490	1650.273193	487.447449	-157.684753	1130.270142	525.067078	326.553497	1122.066162	425.412445	-122.358765	873.937683	412.617188	306.650452	863.570313	398.756744	101.095451	1032.277344	-551.457947	168.955292	844.420959	-524.571350	-30.953291
392.902740	1.212106	935.848572	414.762451	192.777008	929.130066	507.998962	-10.268644	495.943848	546.026672	184.484955	483.055725	540.914917	-1.131441	78.499458	602.478088	156.237015	93.430695	448.438843	-50.586525	1403.294312	475.811615	255.974823	1393.470581	391.003235	104.682686	1380.876709	386.738922	118.030617	1650.310669	487.421021	-157.690140	1130.318726	525.042725	326.477295	1122.029053	425.332031	-122.349998	874.005188	412.572205	306.536591	863.550598	398.754456	101.073738	1032.276978	-551.535645	168.999908	844.497681	-524.576660	-30.877802
392.942780	1.156009	935.860657	414.794983	192.738510	929.148438	507.901123	-10.203889	495.928436	546.003235	184.429626	483.045746	540.844360	-1.097582	78.486153	602.485229	156.248123	93.420166	448.444946	-50.602238	1403.330566	475.800323	255.953171	1393.464722	390.989197	104.651085	1380.860718	386.756989	117.921822	1650.319580	487.400909	-157.700073	1130.349976	525.005493	326.436462	1122.017578	425.215515	-122.325233	874.064209	412.498352	306.403015	863.552734	398.775360	101.024353	1032.291504	-551.618469	169.031189	844.562500	-524.601746	-30.855595
392.938873	1.109134	935.880798	414.762695	192.712921	929.181885	507.875336	-10.233388	495.933228	545.964172	184.365051	483.053772	540.872253	-1.122430	78.497032	602.447021	156.213913	93.414383	448.482880	-50.620373	1403.379028	475.804443	255.928741	1393.481201	390.984680	104.628754	1380.846802	386.751740	117.834122	1650.324463	487.369232	-157.733932	1130.365723	524.968689	326.385681	1122.013306	425.122162	-122.323387	874.112244	412.448059	306.306274	863.558228	398.773254	100.978188	1032.319458	-551.678467	169.094330	844.642090	-524.598206	-30.782497
392.956390	1.047941	935.887146	414.798523	192.664490	929.193237	507.864532	-10.276329	495.938599	545.996582	184.463257	483.061890	540.852173	-1.124352	78.497902	602.439697	156.195435	93.431129	448.473419	-50.641472	1403.410645	475.784790	255.909332	1393.502075	390.970947	104.578506	1380.857910	386.725861	117.738335	1650.325317	487.319580	-157.749283	1130.399780	524.916626	326.348480	1122.030518	425.012512	-122.318420	874.152222	412.371033	306.188538	863.580566	398.787109	100.922455	1032.327759	-551.736023	169.144714	844.726929	-524.610596	-30.740881
392.953644	0.982209	935.892212	414.806122	192.623993	929.205994	507.873322	-10.319406	495.948029	545.911926	184.376862	483.046692	540.853760	-1.116285	78.521255	602.393677	156.145462	93.427139	448.500732	-50.661751	1403.449951	475.742798	255.887222	1393.507568	390.926727	104.508545	1380.839844	386.678040	117.652687	1650.313477	487.266174	-157.786850	1130.417114	524.870361	326.312286	1122.043823	424.926910	-122.329613	874.179993	412.312775	306.089813	863.605957	398.784729	100.865593	1032.336548	-551.827820	169.222824	844.800537	-524.640259	-30.672882
392.952545	0.951090	935.886963	414.788635	192.594788	929.207825	508.024048	-10.504936	496.010468	545.953979	184.417343	483.073425	540.952698	-1.146746	78.535858	602.453674	156.234222	93.460327	448.516022	-50.699493	1403.440063	475.717072	255.858673	1393.521118	390.887817	104.477249	1380.817871	386.596497	117.575531	1650.298706	487.208252	-157.791397	1130.404541	524.805847	326.300873	1122.042480	424.814178	-122.345398	874.202820	412.248138	306.016418	863.610657	398.781982	100.830536	1032.335327	-551.931213	169.263397	844.851074	-524.707275	-30.635454
392.939850	0.890595	935.876404	414.770081	192.526688	929.213013	507.903595	-10.419124	495.956207	545.902954	184.394730	483.056091	540.870056	-1.135056	78.525833	602.211182	155.950256	93.281876	448.538635	-50.726006	1403.440063	475.666595	255.830460	1393.512573	390.861603	104.468918	1380.809204	386.494080	117.505821	1650.257935	487.162598	-157.829407	1130.388550	524.737854	326.259552	1122.061401	424.688751	-122.348389	874.192810	412.167419	305.926422	863.621338	398.772705	100.757347	1032.333374	-552.013489	169.291321	844.890198	-524.726379	-30.591576
392.891418	0.858379	935.855042	414.732727	192.496872	929.197632	508.072510	-10.598889	496.004211	545.856201	184.371964	483.036133	540.992004	-1.158755	78.502434	602.427368	156.178391	93.407318	448.520844	-50.762226	1403.418457	475.630981	255.796265	1393.492920	390.832825	104.406212	1380.824463	386.391846	117.432274	1650.210205	487.108673	-157.821609	1130.360474	524.655212	326.239105	1122.034546	424.588318	-122.360260	874.175598	412.097198	305.866211	863.609863	398.738464	100.722473	1032.315552	-552.121887	169.309174	844.958679	-524.790955	-30.530926
392.847382	0.826805	935.864563	414.691528	192.428238	929.199951	507.905762	-10.499396	495.939728	545.257385	183.388443	482.796021	540.880371	-1.156361	78.488670	602.064026	155.852585	93.368019	448.499329	-50.800076	1403.396606	475.571442	255.771667	1393.477539	390.826355	104.331993	1380.788696	386.271881	117.373001	1650.156738	487.070435	-157.823166	1130.315796	524.588257	326.199219	1122.018188	424.502014	-122.394203	874.144348	412.010620	305.815460	863.610046	398.709290	100.675484	1032.322021	-552.201294	169.363144	845.027649	-524.840942	-30.452579
392.816620	0.767522	935.844849	414.630432	192.386978	929.185486	507.912506	-10.528007	495.920166	545.721436	184.156296	482.966644	540.934387	-1.175323	78.481140	602.404724	156.139481	93.415092	448.480713	-50.838036	1403.373779	475.523041	255.744675	1393.470825	390.787842	104.307281	1380.748291	386.134705	117.314369	1650.125366	487.045837	-157.829712	1130.285767	524.481812	326.159790	1121.997070	424.414276	-122.406128	874.138062	411.924469	305.774658	863.610168	398.668488	100.620735	1032.305420	-552.335754	169.377182	845.070007	-524.912292	-30.443239
392.770386	0.736484	935.848206	414.588013	192.340744	929.196777	507.881042	-10.547960	495.916260	545.734863	184.191742	483.008240	540.928467	-1.187004	78.487366	602.432190	156.141663	93.413033	448.451630	-50.882923	1403.367920	475.475250	255.710938	1393.458374	390.789398	104.328201	1380.753784	385.976379	117.258156	1650.115601	487.005157	-157.842667	1130.284546	524.406494	326.137512	1121.979126	424.350037	-122.440285	874.125244	411.821777	305.706543	863.604614	398.628693	100.577888	1032.313110	-552.396484	169.425949	845.130493	-524.944336	-30.388109
392.725037	0.699458	935.828491	414.530731	192.298355	929.192505	508.024994	-10.736056	495.972168	545.723328	184.163437	483.027954	541.065613	-1.216594	78.538864	602.425110	156.134979	93.410698	448.448425	-50.901375	1403.351807	475.454559	255.688034	1393.458740	390.723145	104.228600	1380.714355	385.810730	117.196724	1650.101440	486.975250	-157.854431	1130.263306	524.322815	326.126709	1121.938965	424.284515	-122.473747	874.123840	411.722290	305.688629	863.578552	398.575104	100.530174	1032.301392	-552.501587	169.494827	845.208740	-525.011597	-30.337854
392.670502	0.659162	935.819153	414.481140	192.283676	929.179016	508.019531	-10.770333	495.992615	545.747131	184.165573	483.020538	541.066284	-1.199232	78.502983	602.437622	156.138504	93.427483	448.437347	-50.939991	1403.350464	475.429626	255.658829	1393.436890	390.723663	104.196495	1380.710571	385.610077	117.156693	1650.092041	486.925232	-157.886185	1130.259155	524.249939	326.080017	1121.893066	424.212677	-122.515472	874.120422	411.605286	305.682220	863.560730	398.516724	100.505165	1032.289551	-552.618713	169.514206	845.255554	-525.099731	-30.309343
392.603424	0.601862	935.804504	414.406403	192.225677	929.154968	508.030334	-10.836026	495.986206	545.769226	184.185562	483.057922	541.094849	-1.203175	78.517990	602.174438	155.875458	93.291214	448.432281	-50.990402	1403.343628	475.412323	255.626907	1393.419678	390.703766	104.157440	1380.699219	385.402008	117.112839	1650.063354	486.884827	-157.896194	1130.242310	524.169373	326.025787	1121.875610	424.196350	-122.490486	874.103394	411.497253	305.676178	863.534546	398.459747	100.450638	1032.270752	-552.739807	169.580963	845.317078	-525.214844	-30.249176
392.535187	0.587928	935.783997	414.298126	192.217255	929.155212	507.987701	-10.846862	495.967133	545.731323	184.138214	483.081268	541.090393	-1.207343	78.496803	602.198181	155.871857	93.282234	448.395416	-51.064472	1403.321045	475.373352	255.574493	1393.407227	390.707947	104.169228	1380.704102	385.195526	117.081299	1650.044189	486.817352	-157.892029	1130.212036	524.089355	325.988220	1121.830933	424.071442	-122.598541	874.095276	411.376495	305.661011	863.525269	398.362152	100.428551	1032.260620	-552.868530	169.619095	845.380798	-525.310181	-30.229887
392.464905	0.531208	935.764221	414.220825	192.133179	929.141296	507.974640	-10.885156	495.975677	545.746460	184.086670	483.100433	541.080688	-1.255465	78.502403	602.413696	156.126587	93.419556	448.359833	-51.108177	1403.329834	475.320709	255.543671	1393.389160	390.658722	104.099495	1380.697388	384.984009	117.060280	1650.014160	486.796234	-157.914444	1130.170654	524.020203	325.906067	1121.827881	424.007568	-122.644081	874.082642	411.268951	305.651154	863.519897	398.290985	100.355202	1032.244019	-552.992065	169.640488	845.448730	-525.398315	-30.185169
392.379211	0.470132	935.753845	414.112579	192.060043	929.139099	507.984833	-10.938602	495.990509	545.705566	184.008575	483.127045	541.082764	-1.257139	78.515923	602.379150	156.098618	93.434547	448.318604	-51.168671	1403.316284	475.244446	255.496979	1393.377563	390.577179	104.037369	1380.692017	384.777039	117.053459	1649.980469	486.771484	-157.934113	1130.156494	523.956726	325.845337	1121.814697	423.934692	-122.684944	874.063721	411.133850	305.631226	863.527588	398.181641	100.284897	1032.237305	-553.128845	169.699463	845.510864	-525.491821	-30.155817
392.304504	0.409316	935.744202	414.020599	191.998398	929.125793	507.999146	-10.972115	496.003845	545.593811	183.893127	483.130341	541.090576	-1.254261	78.510750	602.368469	156.109833	93.457191	448.261688	-51.214146	1403.301025	475.169983	255.435425	1393.356934	390.450226	103.903214	1380.634399	384.564087	117.049301	1649.967773	486.740204	-157.987946	1130.142944	523.885742	325.775574	1121.783081	423.870880	-122.729721	874.053467	411.010529	305.619720	863.512878	398.079620	100.227203	1032.224609	-553.269104	169.751495	845.597839	-525.616516	-30.101950
392.227112	0.336863	935.744141	413.935120	191.922485	929.140930	507.945221	-10.963306	496.017914	545.596863	183.897949	483.147675	541.054443	-1.256159	78.520096	602.140015	155.821167	93.322922	448.194763	-51.287743	1403.308228	475.051788	255.384674	1393.337402	390.380920	103.838165	1380.604736	384.357147	117.035912	1649.964844	486.698761	-158.038742	1130.143677	523.825378	325.726501	1121.785522	423.822937	-122.761200	874.067993	410.913757	305.591278	863.514404	397.982666	100.146721	1032.231689	-553.393250	169.815048	845.667603	-525.719238	-30.079454
392.134949	0.255897	935.738708	413.860291	191.866058	929.118835	508.005402	-11.017707	496.070526	545.513428	183.865814	483.150482	541.068848	-1.248703	78.575531	602.322021	156.053329	93.441086	448.099609	-51.333340	1403.305298	474.928497	255.339279	1393.338013	390.314209	103.758835	1380.578735	384.122040	117.029366	1649.969604	486.673492	-158.082962	1130.141968	523.740845	325.647430	1121.783813	423.762115	-122.805328	874.091370	410.797760	305.551422	863.517822	397.879303	100.088821	1032.216431	-553.541931	169.854797	845.724121	-525.834290	-30.044727
392.065369	0.224445	935.735779	413.766235	191.808823	929.113831	507.916534	-11.013955	496.085052	545.507019	183.869629	483.154449	541.047363	-1.262398	78.603622	602.373901	156.083649	93.461807	448.015778	-51.414539	1403.317383	474.805084	255.298233	1393.344238	390.201721	103.709427	1380.558838	383.915527	117.027466	1649.953125	486.648895	-158.173996	1130.182617	523.661621	325.590790	1121.794556	423.783417	-122.769791	874.101624	410.710754	305.555206	863.512268	397.802032	100.044945	1032.212646	-553.669312	169.894516	845.789246	-525.963196	-30.011282
391.968842	0.161525	935.734558	413.689758	191.764374	929.106995	507.840332	-10.970472	496.067230	545.478149	183.867538	483.179199	541.000305	-1.263426	78.581955	602.386230	156.088455	93.506767	447.917511	-51.446033	1403.322388	474.749939	255.220413	1393.201050	390.122559	103.629219	1380.532837	383.708069	117.028458	1649.914307	486.597168	-158.192932	1130.165283	523.581726	325.539093	1121.788696	423.705414	-122.895134	874.118164	410.608215	305.488037	863.528564	397.712982	99.994637	1032.208374	-553.831848	169.880386	845.855530	-526.106934	-29.955128
391.869934	0.108687	935.709778	413.604614	191.714066	929.091187	507.783295	-11.005610	496.044708	545.398743	183.847382	483.177399	541.000244	-1.274060	78.571915	602.315491	156.060852	93.498184	447.740173	-51.509277	1403.311157	474.528992	255.213379	1393.337891	390.010376	103.586266	1380.488892	383.499939	117.016037	1649.876343	486.559021	-158.234909	1130.155151	523.471436	325.502228	1121.790283	423.676514	-122.962784	874.103943	410.512726	305.441315	863.523682	397.624298	99.938324	1032.188477	-554.035339	169.887054	845.898315	-526.282166	-29.944315
391.797760	0.089378	935.681641	413.516846	191.670059	929.081909	507.705078	-11.053646	496.031189	545.327087	183.836426	483.167389	541.022217	-1.270320	78.562881	602.096252	155.778717	93.363693	447.577209	-51.570183	1403.271606	474.371338	255.165237	1393.325806	389.839233	103.538788	1380.447144	383.297882	117.007309	1649.825684	486.498474	-158.284729	1130.143921	523.362915	325.438995	1121.798096	423.649445	-123.031578	874.075928	410.405914	305.386566	863.516113	397.530548	99.898499	1032.169312	-554.199341	169.965439	845.974976	-526.400940	-29.928059
391.702820	0.014019	935.647034	413.437042	191.616135	929.056519	507.741455	-11.195824	496.030914	545.228333	183.780472	483.148712	541.109375	-1.292551	78.567024	602.248169	155.971649	93.461754	447.406006	-51.607979	1403.268921	474.189819	255.126358	1393.309204	389.614319	103.505028	1380.373535	383.083801	116.990173	1649.768799	486.441193	-158.347092	1130.136963	523.231567	325.397583	1121.787598	423.632416	-123.090797	874.040649	410.300629	305.308380	863.481018	397.430054	99.830475	1032.138794	-554.386536	169.951950	846.010559	-526.567566	-29.903362
391.595428	-0.026549	935.615723	413.365997	191.563217	929.037964	507.521118	-11.134522	495.988464	545.185852	183.791916	483.153687	540.997986	-1.292553	78.561325	602.301575	156.052032	93.526268	447.229004	-51.672512	1403.232666	474.017120	255.092590	1393.283569	389.430878	103.455872	1380.326050	382.863373	116.976524	1649.724365	486.345428	-158.409454	1130.103516	523.108154	325.366638	1121.774536	423.618530	-123.180473	874.025696	410.219513	305.271149	863.435181	397.321655	99.780472	1032.113037	-554.614075	169.925888	846.055847	-526.741394	-29.908672
391.490631	-0.074198	935.605286	413.257507	191.532257	929.036804	507.385559	-11.183907	495.991760	545.160583	183.864822	483.184845	540.974243	-1.278826	78.562553	602.111755	155.844101	93.404945	447.006195	-51.731815	1403.228149	473.815582	255.027237	1393.272095	389.255035	103.382492	1380.301880	382.656250	116.972260	1649.691040	486.257019	-158.464279	1130.102295	522.981445	325.329102	1121.763550	423.617676	-123.263725	873.996155	410.134796	305.174591	863.398376	397.202148	99.737343	1032.106812	-554.808167	169.960754	846.098572	-526.898254	-29.880520
391.398987	-0.148077	935.596375	413.194885	191.485214	929.033203	507.236084	-11.226489	495.962952	545.072693	183.869339	483.190247	540.984131	-1.280279	78.569267	602.102966	155.835464	93.406563	446.772888	-51.810265	1403.206299	473.578217	254.951309	1393.264893	389.125946	103.393784	1380.314331	382.433411	116.954308	1649.652710	486.156342	-158.555023	1130.121582	522.844421	325.270905	1121.743530	423.625977	-123.341652	873.951538	410.073517	305.076111	863.347839	397.109070	99.676117	1032.099731	-554.996460	170.043427	846.153687	-527.053955	-29.860182
391.284882	-0.152131	935.563904	413.074097	191.473373	929.028748	507.196991	-11.337348	495.976868	544.998596	183.859650	483.175079	541.015137	-1.320698	78.581451	602.106262	155.824051	93.448013	446.567688	-51.838161	1403.226074	473.351929	254.907669	1393.246094	388.968781	103.312958	1380.290527	382.203552	116.952789	1649.648926	486.045288	-158.602936	1130.113281	522.688538	325.204712	1121.754028	423.619812	-123.430275	873.930603	410.017853	304.991180	863.331909	396.987488	99.654053	1032.081543	-555.212097	170.074936	846.193787	-527.248657	-29.827232
391.189026	-0.209601	935.548584	412.965912	191.395279	929.009094	507.063812	-11.402623	495.947998	544.958557	183.846527	483.186737	541.005798	-1.338879	78.612656	602.126282	155.864044	93.457886	446.388123	-51.885689	1403.207886	473.150177	254.859985	1393.220459	388.814026	103.234428	1380.282593	381.950562	116.964989	1649.647705	485.917389	-158.710556	1130.133423	522.520203	325.162720	1121.751343	423.609467	-123.495468	873.882629	409.954041	304.858826	863.301819	396.871887	99.590103	1032.063232	-555.445496	170.074936	846.229919	-527.429565	-29.775650
391.055267	-0.244343	935.544312	412.841583	191.358963	929.001526	506.879333	-11.392154	495.927124	544.907532	183.886292	483.213806	540.942505	-1.341325	78.601395	602.341431	156.119659	93.624382	446.224304	-51.936047	1403.217529	472.974121	254.804947	1393.244385	388.588837	103.111671	1380.275879	381.661041	116.978386	1649.664795	485.769531	-158.778656	1130.156372	522.335938	325.080475	1121.779175	423.560455	-123.562088	873.870789	409.877258	304.780273	863.271606	396.733337	99.557655	1032.056641	-555.672913	170.162537	846.275879	-527.649231	-29.715899
390.920898	-0.286391	935.551086	412.692810	191.331543	929.026550	506.726898	-11.416899	495.927124	544.810364	183.809311	483.220917	540.874207	-1.323258	78.625824	602.294861	156.092255	93.631012	446.063934	-51.992359	1403.239868	472.770050	254.746689	1393.250610	388.450256	103.043251	1380.295288	381.365997	116.974174	1649.687744	485.619080	-158.866516	1130.189941	522.154419	324.991730	1121.793945	423.485870	-123.631638	873.857056	409.819275	304.711151	863.238647	396.592926	99.512634	1032.073120	-555.875610	170.186905	846.294922	-527.863708	-29.667339
390.807526	-0.330956	935.568176	412.557312	191.293503	929.028931	506.511261	-11.317439	495.897919	544.777649	183.833633	483.255585	540.749023	-1.313594	78.630951	602.263367	156.106659	93.664063	445.927032	-52.072628	1403.262695	472.589966	254.707092	1393.284790	388.270081	102.962517	1380.292847	381.069336	116.979218	1649.686768	485.489685	-158.952362	1130.212158	521.984741	324.929688	1121.824707	423.404449	-123.698753	873.863220	409.723053	304.629852	863.250122	396.456665	99.479553	1032.081909	-556.102295	170.227341	846.324341	-528.084106	-29.604914
390.685913	-0.339709	935.555481	412.432800	191.271255	929.054260	506.514435	-11.440436	495.943665	544.737793	183.825836	483.285004	540.809692	-1.335243	78.685799	602.246277	156.088654	93.681374	445.766022	-52.146740	1403.270874	472.419037	254.632935	1393.324707	388.101654	102.927460	1380.318481	380.768127	116.992226	1649.669189	485.375366	-158.999283	1130.230957	521.833313	324.847137	1121.846436	423.303314	-123.757500	873.889709	409.639404	304.561798	863.245972	396.329987	99.444893	1032.088745	-556.328491	170.200745	846.334656	-528.272583	-29.605877
390.560059	-0.366011	935.579102	412.302216	191.239609	929.091125	506.479126	-11.471465	495.968262	544.665955	183.816498	483.313751	540.828491	-1.305376	78.685089	602.262939	156.096558	93.724724	445.612244	-52.181347	1403.296265	472.241058	254.594345	1393.345581	388.001953	102.785385	1380.335083	380.456177	117.001106	1649.636353	485.282043	-159.077026	1130.263794	521.681885	324.768494	1121.885376	423.200989	-123.820030	873.902771	409.534546	304.518494	863.263489	396.195465	99.409668	1032.118896	-556.555908	170.252945	846.359192	-528.495728	-29.554054
390.444733	-0.431295	935.570129	412.199097	191.211746	929.083740	506.415405	-11.514954	495.962097	544.626099	183.833572	483.351929	540.720703	-1.242835	78.673447	602.301147	156.149384	93.756989	445.443939	-52.261925	1403.304688	472.039856	254.516266	1393.373535	387.856384	102.766769	1380.367188	380.128967	117.007820	1649.586426	485.185913	-159.107162	1130.289795	521.555115	324.678467	1121.922607	423.074890	-123.860466	873.908936	409.414276	304.464905	863.273804	396.069275	99.363754	1032.109863	-556.766968	170.242264	846.372803	-528.677246	-29.508923
390.341553	-0.441766	935.567200	412.090393	191.193161	929.105103	506.326416	-11.518209	495.963959	544.538757	183.772400	483.342712	540.818237	-1.324423	78.714134	602.246094	156.098328	93.767204	445.268188	-52.329475	1403.328247	471.842590	254.415527	1393.395996	387.630432	102.708961	1380.355347	379.788544	117.011429	1649.547241	485.084106	-159.162125	1130.293457	521.412292	324.589905	1121.948486	422.915497	-123.894852	873.963745	409.248016	304.369202	863.308716	395.940704	99.339111	1032.118164	-557.021362	170.254562	846.365723	-528.931458	-29.454721
390.192047	-0.463690	935.557678	411.963806	191.169769	929.094177	506.274872	-11.583870	495.991852	544.481506	183.767853	483.353455	540.809082	-1.319997	78.751045	602.256531	156.109482	93.781586	445.062592	-52.385540	1403.352539	471.642426	254.357666	1393.389160	387.429565	102.650536	1380.347412	379.446655	117.030075	1649.519897	484.955780	-159.203110	1130.313965	521.290100	324.512787	1121.969727	422.735657	-123.937607	873.992188	409.091217	304.296173	863.308411	395.787018	99.319611	1032.107056	-557.237183	170.293655	846.376038	-529.116882	-29.435743
390.062683	-0.489124	935.550293	411.830719	191.161667	929.106262	506.172485	-11.609786	495.986938	544.417969	183.766968	483.349182	540.784546	-1.322544	78.763695	601.976013	155.827255	93.650803	444.848206	-52.470371	1403.384766	471.434906	254.319305	1393.400879	387.261566	102.568710	1380.316040	379.108307	117.043350	1649.494019	484.817261	-159.252136	1130.322876	521.135864	324.426056	1121.962524	422.592102	-123.941513	874.018311	408.935181	304.243195	863.305969	395.650726	99.292809	1032.109497	-557.490845	170.327026	846.374512	-529.299683	-29.412439
389.915955	-0.544471	935.549561	411.713501	191.128433	929.100159	506.073853	-11.670080	495.993103	544.303711	183.707016	483.327057	540.799133	-1.323654	78.758110	602.178711	156.079575	93.809784	444.653412	-52.522205	1403.381958	471.334137	254.199829	1393.243286	386.928162	102.539650	1380.293091	378.764496	117.055908	1649.468018	484.643097	-159.319046	1130.342407	520.999878	324.379669	1121.959839	422.461517	-123.959366	874.025635	408.744720	304.177338	863.320190	395.493958	99.254433	1032.104614	-557.742432	170.420242	846.394348	-529.480530	-29.397398
389.804718	-0.564803	935.515503	411.597443	191.114410	929.109192	505.967926	-11.696692	495.968689	544.270325	183.730392	483.357849	540.799072	-1.322900	78.770325	602.185120	156.121506	93.851715	444.449799	-52.607285	1403.384888	471.102478	254.201553	1393.377075	386.709442	102.483711	1380.254517	378.392151	117.074806	1649.417358	484.455536	-159.414612	1130.363525	520.837585	324.321136	1121.977539	422.341919	-123.971916	874.018250	408.600891	304.116516	863.311707	395.355896	99.217369	1032.091553	-558.012695	170.486588	846.406067	-529.679993	-29.358414
389.646301	-0.613235	935.493225	411.471893	191.097900	929.104492	505.844666	-11.679302	495.960480	544.159302	183.740585	483.370605	540.778625	-1.320872	78.778938	602.193909	156.128906	93.902771	444.254395	-52.658398	1403.388550	470.930054	254.151169	1393.395630	386.525757	102.417313	1380.235107	378.027557	117.097778	1649.381592	484.251587	-159.468872	1130.344360	520.674072	324.264099	1121.975830	422.203094	-123.996925	874.010315	408.441376	304.080566	863.318359	395.204620	99.177025	1032.077881	-558.304077	170.455048	846.400269	-529.876404	-29.361300
389.517639	-0.620911	935.475037	411.340851	191.067490	929.116455	505.710266	-11.709254	495.920380	543.961731	183.566895	483.334290	540.785706	-1.320350	78.795441	602.084839	156.052628	93.913582	444.060547	-52.716167	1403.394165	470.771088	254.087860	1393.417236	386.330139	102.345810	1380.195923	377.659851	117.116806	1649.330566	484.057220	-159.534561	1130.359863	520.494080	324.212921	1121.983398	422.059418	-124.004715	874.028992	408.277832	304.031250	863.347046	395.065765	99.143723	1032.074829	-558.576538	170.459320	846.415588	-530.100586	-29.298647
389.360931	-0.675826	935.486145	411.193298	191.097824	929.146790	505.588989	-11.726042	495.917755	543.371338	182.825485	483.175446	540.815186	-1.338623	78.816101	601.807922	155.822571	93.902779	443.849915	-52.804287	1403.427979	470.589874	254.005188	1393.434692	386.128723	102.281715	1380.200073	377.269897	117.139145	1649.306885	483.830292	-159.579254	1130.344360	520.310059	324.155945	1122.025635	421.889923	-124.036896	874.027466	408.116058	303.996155	863.377441	394.923004	99.118896	1032.096558	-558.843018	170.444077	846.413696	-530.319824	-29.286085
389.239349	-0.717423	935.484863	411.054260	191.067123	929.159790	505.434631	-11.770474	495.917542	543.812622	183.694443	483.362152	540.774231	-1.329804	78.829788	602.070190	156.116104	94.014664	443.652283	-52.879539	1403.441650	470.434265	253.917297	1393.472534	385.957733	102.183983	1380.178711	376.874207	117.168152	1649.274902	483.609650	-159.645859	1130.369751	520.127502	324.097687	1122.063354	421.776123	-123.990433	874.014709	407.964111	303.995178	863.406555	394.784973	99.075493	1032.102295	-559.106567	170.412933	846.425049	-530.559692	-29.249100
389.074829	-0.766382	935.499268	410.911438	191.033524	929.171631	505.277985	-11.771457	495.927032	543.717163	183.746811	483.378418	540.745972	-1.353113	78.887207	602.065796	156.117493	94.011635	443.471405	-52.949142	1403.462646	470.258240	253.840134	1393.515625	385.775543	102.108253	1380.165527	376.475922	117.190170	1649.218506	483.390808	-159.672440	1130.368286	519.928589	324.022614	1122.107544	421.598328	-123.991898	874.030640	407.800476	303.977081	863.428101	394.609253	99.038300	1032.114014	-559.355896	170.411743	846.417908	-530.794678	-29.196589
388.944977	-0.803930	935.487305	410.806976	191.001328	929.180786	505.178894	-11.819936	495.935760	543.583435	183.748413	483.417267	540.714844	-1.324803	78.895309	602.069580	156.138901	94.083557	443.251404	-53.009171	1403.461182	470.081451	253.783539	1393.556396	385.617401	102.036880	1380.128052	376.062134	117.233841	1649.163818	483.181427	-159.692474	1130.362305	519.747375	323.971130	1122.168579	421.381104	-124.079185	874.019043	407.656189	304.007202	863.471375	394.468628	98.995689	1032.111694	-559.608032	170.479935	846.446228	-531.018372	-29.161448
388.793518	-0.831524	935.494446	410.666229	190.956253	929.195557	505.087830	-11.847925	495.955688	543.478760	183.764145	483.430054	540.737976	-1.321501	78.946686	602.041260	156.138672	94.102768	443.068085	-53.078381	1403.481445	469.923431	253.696884	1393.589722	385.448181	101.940025	1380.083862	375.642792	117.280739	1649.101196	483.009521	-159.706589	1130.356445	519.592529	323.915588	1122.187012	421.200684	-124.061455	874.005371	407.483368	304.005829	863.516479	394.312408	98.957199	1032.122192	-559.838196	170.541611	846.467224	-531.199707	-29.126169
388.617218	-0.872843	935.513672	410.554504	190.942078	929.211853	505.018524	-11.890433	496.006561	543.355774	183.719147	483.414093	540.711243	-1.332683	78.991196	602.036377	156.125809	94.165703	442.892151	-53.133694	1403.460449	469.767883	253.627518	1393.620239	385.283295	101.867126	1380.074097	375.232574	117.320633	1649.040527	482.805634	-159.734772	1130.330078	519.440735	323.861664	1122.246216	421.019470	-124.055618	874.008240	407.329590	304.019623	863.565796	394.164642	98.932671	1032.139648	-560.104248	170.570694	846.485718	-531.386902	-29.096619
388.467834	-0.930357	935.514038	410.423981	190.881805	929.232910	504.934082	-11.936148	496.015289	543.292786	183.796082	483.481201	540.718689	-1.338507	79.007668	602.013428	156.172089	94.235878	442.690247	-53.195316	1403.488403	469.618378	253.555344	1393.673584	385.114532	101.795052	1380.052002	374.761139	117.365219	1648.982910	482.622375	-159.761200	1130.349731	519.294067	323.776825	1122.283203	420.849884	-124.067146	874.013245	407.176453	304.043488	863.636108	394.018738	98.864265	1032.150391	-560.371643	170.613312	846.509216	-531.582153	-29.067774
388.673920	-0.654233	935.391418	410.400330	190.941116	929.239807	504.892303	-12.007259	495.987640	543.243896	183.874939	483.501923	540.709045	-1.343044	79.058617	602.010925	156.170303	94.307137	442.489349	-53.282543	1403.505005	469.482361	253.472519	1393.723755	384.995789	101.818115	1380.074707	374.285553	117.414833	1648.897217	482.409943	-159.813065	1130.362549	519.152832	323.748444	1122.324951	420.649750	-124.063721	874.022522	407.021210	304.083252	863.684204	394.059967	98.968102	1032.092163	-560.616455	170.636444	846.529541	-531.787720	-29.034838
388.178772	-0.944423	935.494629	410.186554	190.824341	929.264648	504.778900	-12.008602	496.086182	543.099548	183.857056	483.529633	540.681763	-1.343743	79.086380	601.982300	156.187042	94.340569	442.265442	-53.342133	1403.511230	469.349182	253.430801	1393.726929	384.814301	101.746803	1380.060913	373.813965	117.448494	1648.812012	482.188995	-159.840912	1130.342285	519.015808	323.716675	1122.359253	420.451355	-124.054047	874.038452	406.841095	304.062958	863.726501	393.749939	98.804893	1032.157104	-560.836731	170.636703	846.529602	-531.972717	-29.031307
388.007538	-0.971979	935.491394	410.060242	190.794327	929.284668	504.713684	-12.042099	496.099548	543.007202	183.860138	483.545074	540.692139	-1.356863	79.095276	601.689331	155.899780	94.220230	442.094879	-53.417664	1403.531982	469.227051	253.357437	1393.757202	384.580872	101.608139	1380.008545	373.321503	117.496925	1648.729248	481.999542	-159.883652	1130.327148	518.879761	323.668457	1122.376099	420.270660	-124.077034	874.045044	406.661377	304.057251	863.763000	393.600220	98.765457	1032.165894	-561.109192	170.588303	846.537903	-532.186157	-29.034676
387.860291	-0.982688	935.480896	409.944855	190.773849	929.303650	504.590637	-12.061142	496.118683	542.906982	183.896561	483.556000	540.649902	-1.338673	79.127617	601.913696	156.161102	94.409462	441.909271	-53.477089	1403.529907	469.102142	253.308228	1393.765625	384.402863	101.558968	1379.994507	372.809540	117.531555	1648.606445	481.804260	-159.928284	1130.343384	518.752502	323.632294	1122.393799	420.132996	-124.103867	874.038086	406.496918	304.050751	863.788391	393.454224	98.737312	1032.169800	-561.320801	170.649368	846.550476	-532.366211	-29.040182
387.736633	-1.016935	935.463928	409.850922	190.742188	929.291565	504.496674	-12.112356	496.120605	542.836304	183.912415	483.577454	540.638733	-1.340843	79.151588	601.906921	156.215790	94.452866	441.738159	-53.536980	1403.531128	468.981293	253.241806	1393.759521	384.241730	101.510086	1379.984375	372.277405	117.567436	1648.482300	481.619232	-159.959702	1130.343994	518.636475	323.597534	1122.413696	419.957428	-124.119041	874.033875	406.365173	304.077850	863.805420	393.321167	98.705345	1032.153931	-561.516235	170.643234	846.574768	-532.542236	-29.018419
387.588776	-1.075701	935.474304	409.754761	190.697800	929.309265	504.269745	-12.019393	496.075439	542.700073	183.851700	483.574188	540.565674	-1.306334	79.154160	601.888611	156.192383	94.470055	441.578552	-53.604321	1403.556641	468.854980	253.162109	1393.764282	384.084381	101.467323	1379.958374	371.736053	117.600197	1648.332764	481.453308	-160.031250	1130.370361	518.539368	323.554779	1122.405640	419.809296	-124.155914	874.038574	406.235413	304.066620	863.835510	393.188202	98.652412	1032.167480	-561.716919	170.698822	846.629517	-532.745239	-28.995817
387.465881	-1.089187	935.466980	409.656311	190.696106	929.327881	504.134003	-12.033603	496.083191	542.635986	183.841187	483.584412	540.538330	-1.311457	79.182663	601.874146	156.191376	94.528412	441.415863	-53.655853	1403.576538	468.738525	253.109497	1393.784180	383.942657	101.422020	1379.941406	371.227112	117.648300	1648.209717	481.266022	-160.089600	1130.394897	518.450378	323.523071	1122.449951	419.651215	-124.191315	874.049805	406.121155	304.063568	863.862366	393.075836	98.631981	1032.173462	-561.925781	170.651657	846.660217	-532.962463	-28.995390
387.342834	-1.114890	935.463684	409.552277	190.659973	929.329773	504.011200	-12.046870	496.051544	542.547241	183.858475	483.607025	540.522766	-1.302729	79.193306	601.860657	156.196762	94.555092	441.221832	-53.703800	1403.607910	468.604950	253.036591	1393.768677	383.808868	101.382462	1379.921631	370.702881	117.677574	1648.107788	481.080170	-160.158020	1130.407104	518.359802	323.473022	1122.456665	419.487793	-124.233498	874.048035	405.987244	304.024048	863.883057	392.955353	98.599915	1032.172363	-562.113647	170.687912	846.707764	-533.185303	-28.952682
387.205414	-1.138339	935.461548	409.456116	190.594437	929.315186	504.007874	-12.171257	496.084961	542.424744	183.769913	483.581390	540.583008	-1.325745	79.249138	601.812134	156.160828	94.552719	441.030304	-53.759628	1403.614624	468.477905	252.977509	1393.770630	383.682434	101.346466	1379.911621	370.164246	117.704559	1648.011719	480.911652	-160.221481	1130.429932	518.258606	323.428436	1122.452515	419.337524	-124.261192	874.075500	405.902466	304.045654	863.868713	392.846771	98.562981	1032.164185	-562.308167	170.716507	846.745483	-533.394104	-28.930534
387.060455	-1.171316	935.475708	409.358032	190.587051	929.328003	503.797089	-12.106901	496.073730	542.328613	183.704895	483.557068	540.483337	-1.296630	79.260735	601.741150	156.128967	94.559296	440.819092	-53.822155	1403.624878	468.330719	252.922882	1393.753052	383.526520	101.322289	1379.877930	369.648010	117.728363	1647.938110	480.735413	-160.282486	1130.429443	518.184875	323.393860	1122.446411	419.191437	-124.297127	874.074524	405.826294	304.031982	863.853210	392.729187	98.543877	1032.177856	-562.518066	170.743103	846.787720	-533.616272	-28.930878
386.925262	-1.204044	935.468811	409.262726	190.525406	929.317200	503.727722	-12.177601	496.118683	542.288696	183.726074	483.575348	540.488770	-1.298437	79.277786	602.037903	156.391220	94.718536	440.636322	-53.878815	1403.626221	468.183228	252.881149	1393.745361	383.366638	101.288368	1379.828491	369.165192	117.732063	1647.880005	480.575195	-160.349197	1130.462524	518.088196	323.318878	1122.425293	419.076263	-124.329048	874.063904	405.756958	303.981232	863.827209	392.604614	98.501495	1032.168335	-562.711792	170.774796	846.820862	-533.836670	-28.939140
386.821716	-1.223964	935.470032	409.194366	190.489426	929.319092	503.694183	-12.245214	496.145081	542.238159	183.692047	483.599060	540.516418	-1.303602	79.322823	601.739319	156.143417	94.647240	440.437836	-53.929077	1403.615967	468.044739	252.821030	1393.762573	383.253235	101.333160	1379.822388	368.683411	117.758286	1647.817383	480.423126	-160.422714	1130.466309	518.008728	323.287018	1122.435913	419.015503	-124.299866	874.057556	405.696198	303.937225	863.803406	392.510468	98.475487	1032.169312	-562.863037	170.806458	846.864563	-534.000732	-28.943472
386.744476	-1.249485	935.468445	409.136383	190.480347	929.323059	503.550507	-12.224319	496.118469	542.135193	183.658081	483.621826	540.477783	-1.297944	79.320091	601.705078	156.112457	94.660255	440.253815	-53.975029	1403.606079	467.909546	252.802185	1393.775757	383.023834	101.304779	1379.788574	368.217041	117.762802	1647.736694	480.281555	-160.474396	1130.471680	517.925049	323.214050	1122.436279	418.925903	-124.359596	874.043518	405.662842	303.900940	863.775940	392.429047	98.457077	1032.169800	-563.049683	170.827087	846.905151	-534.168457	-28.961185
386.646484	-1.282099	935.471924	409.087036	190.467361	929.342102	503.478912	-12.260844	496.136108	542.096741	183.635864	483.636566	540.474976	-1.305704	79.331215	601.682800	156.078751	94.716248	440.030609	-53.993801	1403.583618	467.763794	252.796555	1393.778809	382.917542	101.168007	1379.749512	367.778839	117.755211	1647.661377	480.137421	-160.505814	1130.479126	517.846313	323.153717	1122.426147	418.780121	-124.477921	874.046143	405.628387	303.870880	863.755066	392.350098	98.427803	1032.181030	-563.223999	170.768494	846.948669	-534.352356	-28.972841
386.543427	-1.298231	935.472473	409.011230	190.450272	929.370300	503.409088	-12.329939	496.159271	542.075623	183.636032	483.638489	540.476074	-1.323537	79.345604	601.973145	156.331467	94.835640	439.826324	-54.019451	1403.604004	467.636932	252.756577	1393.778076	382.605499	101.220512	1379.712036	367.380737	117.737801	1647.586670	479.999756	-160.554031	1130.486694	517.762268	323.077911	1122.437744	418.685730	-124.541565	874.041687	405.606537	303.807953	863.742310	392.257233	98.398048	1032.195679	-563.421509	170.762650	846.998535	-534.529724	-28.967247
386.452026	-1.313104	935.501160	408.977264	190.417526	929.369934	503.345917	-12.336651	496.148956	541.999329	183.575668	483.649536	540.491028	-1.348410	79.370049	601.651184	156.051910	94.729988	439.624329	-54.041328	1403.625854	467.456238	252.762161	1393.783447	382.361969	101.106216	1379.667603	366.991089	117.710403	1647.520752	479.847748	-160.609070	1130.521973	517.688416	323.004272	1122.441406	418.647888	-124.503609	874.069031	405.578247	303.732208	863.725342	392.181274	98.392845	1032.208496	-563.586304	170.732834	847.028442	-534.719299	-28.975405
386.380157	-1.330257	935.516724	408.926331	190.369461	929.379028	503.258484	-12.367264	496.167175	541.976624	183.593796	483.636444	540.478516	-1.338781	79.392868	601.709167	156.098267	94.731850	439.392273	-54.083881	1403.664551	467.284088	252.726761	1393.778198	382.174957	101.082169	1379.639893	366.601868	117.681053	1647.489624	479.699768	-160.638290	1130.550415	517.611877	322.938995	1122.467773	418.534943	-124.595718	874.097412	405.593506	303.681244	863.725281	392.109039	98.366081	1032.219971	-563.733337	170.738831	847.080505	-534.866211	-29.014177
386.692871	-1.011212	935.373352	408.991455	190.453491	929.402527	503.212830	-12.380573	496.129944	541.929138	183.558380	483.617767	540.472351	-1.351433	79.413277	601.699036	156.100189	94.759796	439.176331	-54.080643	1403.706543	467.148285	252.661072	1393.630737	382.078613	100.989967	1379.650269	366.206390	117.660294	1647.449219	479.584290	-160.666138	1130.613525	517.559998	322.860138	1122.478027	418.480743	-124.622452	874.131958	405.610931	303.610443	863.703430	392.215302	98.487785	1032.158447	-563.900330	170.719528	847.140015	-535.037964	-28.996115
386.233551	-1.336120	935.488281	408.850067	190.306152	929.391663	503.066681	-12.344810	496.156494	541.887756	183.504318	483.615692	540.428284	-1.340894	79.429451	601.655273	156.060333	94.768501	438.985046	-54.130276	1403.752197	466.969818	252.594025	1393.646973	381.808533	101.045692	1379.664551	365.839478	117.637794	1647.423462	479.444977	-160.731003	1130.660645	517.508850	322.814789	1122.527954	418.443024	-124.660278	874.171631	405.637482	303.532562	863.701599	391.951202	98.318718	1032.209961	-564.066345	170.699646	847.197571	-535.202576	-29.022511
386.179779	-1.351198	935.497925	408.809692	190.277481	929.410156	503.004272	-12.406273	496.171661	541.867737	183.531845	483.640656	540.424622	-1.343113	79.447014	601.639221	156.083344	94.793152	438.773254	-54.145939	1403.798828	466.730194	252.610962	1393.835205	381.635712	101.031509	1379.669434	365.480103	117.607010	1647.396240	479.306580	-160.783783	1130.721680	517.429688	322.738525	1122.568237	418.421448	-124.675262	874.201538	405.688080	303.447906	863.682739	391.889465	98.294617	1032.223267	-564.216492	170.677139	847.291626	-535.366638	-29.036098
386.115051	-1.369369	935.497070	408.789581	190.268570	929.414856	502.935486	-12.402512	496.165100	541.870239	183.527420	483.667419	540.432556	-1.344381	79.448341	601.636902	156.055099	94.805565	438.568542	-54.186592	1403.860474	466.553986	252.581772	1393.864380	381.454437	101.021751	1379.674805	365.147614	117.579659	1647.389648	479.185028	-160.868607	1130.795898	517.363953	322.676971	1122.597900	418.446259	-124.634193	874.243530	405.733185	303.385345	863.682617	391.826019	98.281738	1032.223999	-564.369751	170.691879	847.346802	-535.528748	-29.036964
385.995117	-1.402733	935.505615	408.704895	190.239624	929.421387	502.846161	-12.373713	496.157379	541.838806	183.472916	483.672913	540.417603	-1.337350	79.460693	601.618408	156.054611	94.814148	438.350769	-54.226532	1403.908325	466.400116	252.535706	1393.896240	381.279449	100.994675	1379.662720	364.816864	117.546082	1647.365234	479.051880	-160.908539	1130.818481	517.294189	322.628143	1122.633667	418.397217	-124.708565	874.255920	405.760101	303.320404	863.679260	391.715576	98.253510	1032.230957	-564.573242	170.647110	847.406616	-535.723206	-29.093212
385.939545	-1.417160	935.498962	408.652466	190.218735	929.432495	502.827271	-12.395157	496.152161	541.828735	183.434387	483.661163	540.421936	-1.347109	79.484879	601.614929	156.056427	94.873543	438.140167	-54.260353	1403.926025	466.241577	252.502853	1393.910889	381.107361	100.970390	1379.679199	364.491455	117.510719	1647.338379	478.892517	-160.995789	1130.876587	517.226501	322.589783	1122.683594	418.418427	-124.650734	874.263855	405.785492	303.233093	863.701721	391.649658	98.228249	1032.232788	-564.787659	170.645264	847.480286	-535.914429	-29.127573
385.871552	-1.424955	935.497864	408.610016	190.183975	929.439880	502.775696	-12.391325	496.188416	541.791992	183.392105	483.681549	540.422791	-1.331672	79.493401	601.622681	156.051056	94.868309	437.930145	-54.279896	1403.935425	466.096100	252.470840	1393.950562	380.960358	100.950020	1379.686401	364.179169	117.467583	1647.307129	478.771179	-161.063309	1130.891113	517.140930	322.580109	1122.721436	418.352814	-124.721413	874.286743	405.840363	303.192230	863.699280	391.584076	98.205032	1032.235474	-564.982605	170.653992	847.538208	-536.072815	-29.191172
385.810028	-1.444025	935.517944	408.560883	190.145538	929.465942	502.718170	-12.380203	496.186035	541.847229	183.422623	483.723480	540.413696	-1.332413	79.506355	601.632080	156.065872	94.879768	437.736847	-54.338791	1403.965454	465.957458	252.433807	1393.989990	380.904938	101.015266	1379.731934	363.880249	117.411819	1647.276123	478.609863	-161.116791	1130.930176	517.055237	322.553558	1122.763306	418.301880	-124.739815	874.296265	405.843750	303.132629	863.723572	391.514648	98.175606	1032.257690	-565.224670	170.613724	847.623413	-536.233459	-29.269541
385.762665	-1.437990	935.506897	408.529755	190.105774	929.487183	502.694305	-12.392815	496.198730	541.805420	183.388229	483.734283	540.399902	-1.319888	79.521713	601.610535	156.037216	94.915810	437.545044	-54.358467	1403.955811	465.849945	252.391159	1394.022217	380.768372	100.991135	1379.719116	363.591492	117.360565	1647.267334	478.479126	-161.183578	1130.957275	516.998901	322.517120	1122.812378	418.261963	-124.764862	874.306274	405.865112	303.140442	863.734924	391.449341	98.146378	1032.261841	-565.465088	170.584045	847.710999	-536.434509	-29.287563
385.691650	-1.394966	935.498291	408.480865	190.085907	929.521301	502.674774	-12.397139	496.207153	541.800049	183.387314	483.768188	540.405457	-1.315064	79.529846	601.591614	156.013672	94.929314	437.372162	-54.390602	1403.969238	465.728027	252.369232	1394.046631	380.649567	100.948494	1379.716431	363.313110	117.320580	1647.239014	478.340485	-161.209610	1130.994141	516.941040	322.477722	1122.860107	418.221680	-124.759850	874.303162	405.874146	303.108948	863.770203	391.380890	98.138626	1032.274780	-565.672607	170.541733	847.811279	-536.594482	-29.348532
385.657318	-1.424780	935.501831	408.467133	190.082397	929.525635	502.643341	-12.390546	496.191162	541.741394	183.325165	483.730865	540.399841	-1.297924	79.531639	601.566772	156.004959	94.956490	437.217712	-54.443748	1403.995239	465.605438	252.335922	1394.095459	380.525238	100.940193	1379.722534	363.040924	117.278084	1647.212769	478.201660	-161.268250	1131.008789	516.878479	322.460846	1122.891357	418.163757	-124.771652	874.306519	405.857819	303.125671	863.783813	391.338593	98.123787	1032.277588	-565.891479	170.540451	847.915039	-536.794617	-29.374229
385.593231	-1.410156	935.482788	408.429413	190.037155	929.515015	502.576355	-12.387971	496.174561	541.721741	183.316071	483.726746	540.373230	-1.296314	79.507439	601.567810	156.014328	94.943932	437.023071	-54.481174	1403.983887	465.477692	252.298889	1394.097412	380.427551	100.894585	1379.709473	362.775574	117.234047	1647.216675	478.087280	-161.289108	1131.008057	516.851013	322.431732	1122.949707	418.099945	-124.798279	874.300415	405.835388	303.142975	863.819397	391.272614	98.107819	1032.261963	-566.149414	170.453262	847.977905	-537.043640	-29.389713
385.530396	-1.381337	935.445496	408.373718	190.061493	929.516479	502.506744	-12.371412	496.148682	541.729004	183.332794	483.727814	540.385315	-1.294858	79.498695	601.593140	156.029297	94.905869	436.860626	-54.474079	1403.974243	465.388916	252.268600	1394.122437	380.219696	100.781525	1379.656494	362.526520	117.188896	1647.188354	477.971344	-161.310410	1130.997437	516.819397	322.416901	1122.972534	418.041077	-124.808975	874.296692	405.799988	303.182922	863.838440	391.205963	98.115387	1032.244385	-566.439453	170.328598	848.036865	-537.312561	-29.443102
385.459381	-1.401243	935.435791	408.344696	190.040192	929.503235	502.504791	-12.423649	496.125732	541.740234	183.361313	483.718414	540.388611	-1.297946	79.470734	601.564453	155.983246	94.903008	436.696411	-54.523205	1403.921631	465.287292	252.227325	1394.119507	380.138885	100.742081	1379.635498	362.311310	117.165146	1647.129395	477.844055	-161.344299	1130.969849	516.775574	322.387878	1122.977783	417.992767	-124.826912	874.277588	405.769562	303.233917	863.831970	391.157013	98.097786	1032.232788	-566.701904	170.315857	848.123047	-537.580200	-29.464407
385.398315	-1.432477	935.427917	408.295624	190.009323	929.463318	502.488678	-12.468981	496.100464	541.720581	183.336304	483.698456	540.433044	-1.305444	79.477318	601.601440	155.985886	94.887230	436.545319	-54.546486	1403.898804	465.199158	252.170853	1394.098755	379.993683	100.718178	1379.618042	362.096497	117.117676	1647.099121	477.731262	-161.357529	1130.936768	516.731628	322.378143	1123.000977	417.918976	-124.850998	874.261414	405.719543	303.287659	863.856506	391.089233	98.085289	1032.207520	-567.025696	170.244583	848.192749	-537.892944	-29.470890
385.308685	-1.421710	935.383850	408.254120	190.036331	929.453552	502.438293	-12.476575	496.088654	541.713379	183.318207	483.700623	540.423340	-1.317339	79.466209	601.583740	155.987946	94.890785	436.398743	-54.581474	1403.864990	465.118500	252.125977	1394.112915	379.901276	100.692184	1379.594604	361.908020	117.067284	1647.090088	477.592224	-161.397018	1130.885986	516.676086	322.360352	1123.022217	417.844666	-124.848312	874.222961	405.657684	303.347015	863.864319	391.020172	98.087837	1032.181030	-567.336975	170.279221	848.300354	-538.156006	-29.477777
385.272919	-1.418863	935.352295	408.198944	190.018219	929.436340	502.394348	-12.489468	496.070374	541.730103	183.332016	483.703522	540.416748	-1.322100	79.461243	601.614014	155.988251	94.897141	436.267395	-54.609776	1403.809814	465.052734	252.097107	1394.113892	379.801453	100.656250	1379.568970	361.716278	117.008972	1647.067383	477.455658	-161.416779	1130.826660	516.631165	322.339996	1123.013672	417.751190	-124.861565	874.184082	405.573730	303.409851	863.868042	390.952118	98.075256	1032.155518	-567.670532	170.255829	848.380676	-538.424622	-29.542931
385.200195	-1.422822	935.314880	408.168518	189.989822	929.409180	502.366730	-12.512344	496.054565	541.724915	183.327667	483.702667	540.435913	-1.360669	79.465454	601.633972	155.983139	94.890701	436.147003	-54.636208	1403.750732	464.978882	252.060410	1394.110962	379.707916	100.630844	1379.578247	361.535095	116.941185	1647.061523	477.338867	-161.452469	1130.807129	516.586487	322.334930	1123.019409	417.658447	-124.886047	874.128906	405.531036	303.478973	863.864685	390.885559	98.057251	1032.122437	-568.008789	170.250809	848.479492	-538.732239	-29.589006
385.134125	-1.439865	935.295471	408.135986	189.974533	929.392639	502.335785	-12.522438	496.053894	541.720703	183.281433	483.700928	540.430725	-1.315980	79.428223	601.645142	155.998108	94.893562	436.035889	-54.671150	1403.708008	464.921234	252.013840	1394.110962	379.644836	100.618248	1379.561768	361.411041	116.837242	1647.044189	477.207672	-161.440170	1130.730591	516.525574	322.349091	1123.026123	417.529968	-124.902245	874.088379	405.483063	303.612793	863.879028	390.827515	98.041618	1032.103882	-568.345398	170.201263	848.596924	-539.022217	-29.641024
385.404846	-1.106678	935.157837	408.153961	190.083817	929.398132	502.333130	-12.538051	495.996216	541.773438	183.291702	483.715759	540.400879	-1.313644	79.435272	601.635498	155.966431	94.854683	435.950043	-54.694664	1403.675415	464.853943	251.967987	1394.114624	379.582733	100.605431	1379.575073	361.279877	116.765800	1647.045410	477.082947	-161.461685	1130.682495	516.456543	322.353516	1123.044434	417.442139	-124.843903	874.023743	405.426605	303.746460	863.874939	390.914948	98.191658	1032.037109	-568.704224	170.103973	848.696472	-539.360474	-29.687016
385.327850	-1.107958	935.134521	408.091309	190.072464	929.363464	502.333038	-12.552552	496.020203	541.757202	183.270248	483.724152	540.466736	-1.362847	79.473083	601.644775	155.974686	94.877754	435.874664	-54.720951	1403.620850	464.810608	251.924103	1394.108643	379.530853	100.597878	1379.585449	361.166016	116.700798	1647.043335	476.955200	-161.444763	1130.643066	516.410767	322.364319	1123.075806	417.254517	-124.915680	873.964966	405.368103	303.838989	863.897461	390.838318	98.192688	1032.007568	-569.046814	170.029221	848.789917	-539.647644	-29.777124
384.837708	-1.422423	935.251953	407.897736	189.970306	929.375061	502.266571	-12.494304	496.045258	541.668274	183.192230	483.709808	540.440918	-1.323837	79.436211	601.590454	155.928665	94.884338	435.797638	-54.730534	1403.575562	464.744446	251.907181	1394.118896	379.489777	100.570618	1379.595459	361.085632	116.617554	1647.063843	476.857574	-161.436142	1130.597778	516.353149	322.375031	1123.099487	417.091980	-124.909653	873.890198	405.285461	303.939819	863.909485	390.567078	98.036095	1032.074219	-569.436951	169.937225	848.880188	-540.025330	-29.815062
385.113220	-1.123792	935.114319	407.936798	190.028839	929.363892	502.299347	-12.520167	495.999939	541.660522	183.217453	483.720337	540.487244	-1.340461	79.435493	601.575378	155.914856	94.871880	435.754852	-54.780270	1403.531616	464.688507	251.870575	1394.130493	379.427063	100.564163	1379.627808	361.020050	116.534660	1647.085083	476.757965	-161.423019	1130.502563	516.288208	322.373413	1123.114502	416.923584	-124.891151	873.820068	405.184967	304.055939	863.940002	390.662476	98.153564	1031.998535	-569.772400	169.905090	848.964233	-540.359375	-29.871412
384.652954	-1.412497	935.240845	407.772125	189.948120	929.370605	502.154144	-12.473269	496.011139	541.511230	183.101944	483.699371	540.430786	-1.319443	79.423386	601.549805	155.888626	94.901924	435.687408	-54.805264	1403.482300	464.615875	251.829468	1394.134155	379.371033	100.527390	1379.659546	360.971497	116.451294	1647.115967	476.655029	-161.397064	1130.437012	516.245056	322.372589	1123.136475	416.743469	-124.865540	873.746765	405.090576	304.155396	863.980957	390.397980	98.030579	1032.065552	-570.221741	169.793472	849.047058	-540.779968	-29.965216
384.556244	-1.450771	935.226379	407.717468	189.935654	929.359314	502.205902	-12.550715	496.047180	541.504761	183.147873	483.737701	540.473389	-1.325709	79.439301	601.554749	155.931442	94.933647	435.609497	-54.809784	1403.427002	464.530914	251.811340	1394.138428	379.286041	100.514946	1379.687012	360.945496	116.350403	1647.136230	476.601898	-161.391281	1130.373779	516.182373	322.408325	1123.150024	416.621399	-124.775208	873.682800	405.008850	304.279236	864.000366	390.314789	98.005211	1032.052246	-570.671204	169.804138	849.175476	-541.209717	-29.993498
384.851288	-1.140629	935.086304	407.742493	190.048782	929.358276	502.142212	-12.551759	495.986511	541.475159	183.200684	483.738281	540.481873	-1.320771	79.441238	601.562988	155.931686	94.947586	435.536713	-54.837345	1403.384399	464.447998	251.788574	1394.149170	379.200348	100.506874	1379.730835	360.946228	116.247047	1647.172974	476.499878	-161.345444	1130.302002	516.126343	322.450409	1123.167236	416.414795	-124.805771	873.636475	404.937103	304.396362	864.041809	390.421143	98.146378	1031.981201	-571.094788	169.805252	849.301086	-541.658752	-29.992678
384.743866	-1.154110	935.089905	407.653961	190.017761	929.350769	502.107086	-12.620377	496.011078	541.353638	183.131607	483.717377	540.505005	-1.326156	79.463707	601.524536	155.914810	94.939140	435.425232	-54.816830	1403.324951	464.346832	251.783951	1394.153931	379.194824	100.404053	1379.759399	360.953857	116.148743	1647.206177	476.418304	-161.346786	1130.248291	516.048645	322.471191	1123.189697	416.304840	-124.703064	873.588074	404.850098	304.537109	864.059021	390.339508	98.128899	1031.980103	-571.549500	169.766891	849.418701	-542.076538	-30.046288
384.270538	-1.467161	935.202515	407.472565	189.918640	929.351624	502.048828	-12.691716	496.068237	541.333862	183.139999	483.723389	540.513367	-1.338641	79.482132	601.529541	155.921143	94.951859	435.356720	-54.856155	1403.282593	464.264862	251.711060	1394.136841	379.006348	100.494530	1379.792114	360.963043	116.102959	1647.264893	476.350311	-161.299515	1130.186279	515.980286	322.531067	1123.194336	416.169525	-124.729652	873.556641	404.779633	304.630585	864.068787	390.081909	97.977448	1032.038818	-572.013916	169.693802	849.501465	-542.516235	-30.155846
384.154205	-1.471885	935.204834	407.358276	189.929031	929.340637	501.983154	-12.715440	496.054474	541.265747	183.141998	483.719482	540.519775	-1.349823	79.497749	601.528442	155.938568	94.968887	435.263885	-54.861004	1403.229126	464.175568	251.701538	1394.130981	378.912292	100.488693	1379.801880	361.021545	116.016273	1647.296753	476.261261	-161.306412	1130.135254	515.913391	322.610687	1123.204102	416.124725	-124.636360	873.517151	404.651062	304.686920	864.092896	389.998230	97.983208	1032.036133	-572.538574	169.562302	849.575073	-543.054626	-30.230757
384.047638	-1.462512	935.200745	407.263092	189.916687	929.331665	501.900513	-12.722189	496.058563	541.205017	183.126450	483.735931	540.503052	-1.344435	79.504974	601.527588	155.912018	94.968971	435.176361	-54.871002	1403.192139	464.076569	251.667068	1394.129272	378.846008	100.499512	1379.822998	361.080353	115.904472	1647.332886	476.142395	-161.330429	1130.067017	515.814575	322.676392	1123.210083	416.036499	-124.608139	873.466919	404.550690	304.806793	864.105286	389.923035	97.981987	1032.031128	-573.019165	169.507019	849.665527	-543.564087	-30.265163
383.963715	-1.483936	935.207825	407.172821	189.909088	929.304871	501.833038	-12.784309	496.058228	541.159302	183.156891	483.738251	540.525452	-1.352547	79.551422	601.480347	155.908813	94.990662	435.090210	-54.879333	1403.164429	463.995178	251.639725	1394.113525	378.782562	100.495392	1379.840576	361.145020	115.806145	1647.353516	476.019165	-161.306946	1130.004639	515.721741	322.755157	1123.201538	415.897888	-124.648911	873.426636	404.476654	304.906738	864.102661	389.847382	97.983284	1032.021362	-573.572693	169.441437	849.754456	-544.092468	-30.287050
383.858459	-1.477615	935.207642	407.090607	189.931778	929.301270	501.654877	-12.700372	496.027069	541.100708	183.108261	483.732178	540.463867	-1.375406	79.556984	601.504272	155.936142	94.992142	435.018799	-54.875015	1403.121460	463.951691	251.616516	1394.095093	378.729095	100.512016	1379.838257	361.223083	115.698021	1647.368896	475.921356	-161.289719	1129.971313	515.634155	322.823212	1123.201538	415.821014	-124.615288	873.375305	404.358246	304.999054	864.094177	389.776215	97.997231	1032.020752	-574.100464	169.430023	849.852722	-544.620422	-30.317659
383.790649	-1.469191	935.203430	406.999146	189.932480	929.283997	501.557983	-12.707284	496.037415	541.052673	183.152390	483.759064	540.455017	-1.342918	79.586609	601.520569	155.932465	95.014465	434.966736	-54.873199	1403.079102	463.916992	251.609497	1394.076660	378.694519	100.514839	1379.858154	361.314453	115.597359	1647.389648	475.799286	-161.317719	1129.923706	515.536560	322.896271	1123.194214	415.778625	-124.522095	873.329651	404.249817	305.113495	864.098633	389.713745	98.005989	1032.010864	-574.630371	169.400528	849.930664	-545.142578	-30.389090
383.678650	-1.466451	935.196899	406.889862	189.929611	929.272949	501.448639	-12.704850	496.056976	540.996094	183.143646	483.767822	540.420471	-1.359667	79.598564	601.536865	155.956909	95.056320	434.908295	-54.865406	1403.055664	463.891022	251.577118	1394.060303	378.671173	100.528687	1379.881104	361.409790	115.501312	1647.421997	475.706268	-161.324051	1129.901123	515.431641	322.965515	1123.192261	415.719421	-124.518204	873.291016	404.132904	305.226044	864.106750	389.620758	98.006348	1032.003052	-575.155334	169.307983	849.996277	-545.685669	-30.455591
383.581665	-1.456566	935.202942	406.790192	189.935303	929.278931	501.338806	-12.719017	496.047363	540.942932	183.164795	483.782318	540.397705	-1.323250	79.610786	601.512817	155.969208	95.115364	434.868317	-54.853344	1403.014893	463.869629	251.576233	1394.042969	378.729401	100.424026	1379.909058	361.512177	115.389381	1647.443359	475.595154	-161.327194	1129.879517	515.322083	323.029877	1123.183716	415.638611	-124.516800	873.259338	404.044220	305.332153	864.104919	389.538300	98.012283	1032.010010	-575.697449	169.249908	850.063965	-546.232239	-30.474726
383.510437	-1.467223	935.207092	406.691376	189.949417	929.283325	501.242767	-12.720523	496.072662	540.877747	183.180908	483.792542	540.361694	-1.319946	79.638107	601.520447	155.995926	95.123886	434.820160	-54.849262	1402.977661	463.860229	251.560638	1394.046387	378.717285	100.420715	1379.927979	361.619812	115.293953	1647.484619	475.493896	-161.321518	1129.837646	515.232544	323.075531	1123.184937	415.475952	-124.577324	873.219788	403.887695	305.427307	864.139771	389.470520	98.010536	1032.015381	-576.397400	169.171478	850.128479	-546.906982	-30.521713
383.429657	-1.478285	935.237854	406.606689	189.957245	929.302429	501.132751	-12.751239	496.073456	540.810364	183.215088	483.833618	540.351685	-1.331645	79.672104	601.479370	156.001770	95.154175	434.813080	-54.865417	1402.955322	463.855469	251.513245	1394.072632	378.588531	100.507141	1379.962158	361.753418	115.197639	1647.524170	475.417145	-161.312012	1129.790039	515.132446	323.116730	1123.193359	415.355255	-124.589325	873.198608	403.774414	305.522369	864.165894	389.409698	98.011894	1032.041382	-577.046997	169.212021	850.225830	-547.592896	-30.497662
383.390320	-1.470977	935.220764	406.538971	189.963409	929.311462	501.033569	-12.754598	496.048950	540.717957	183.236679	483.848602	540.358215	-1.330011	79.683929	601.460144	156.019424	95.165169	434.810516	-54.863403	1402.936157	463.854034	251.497452	1394.071899	378.563354	100.489426	1380.006348	361.898010	115.118599	1647.575195	475.355591	-161.308334	1129.729004	515.042969	323.119568	1123.180542	415.246460	-124.597115	873.171936	403.647217	305.577576	864.178894	389.367218	98.002892	1032.038574	-577.608887	169.211960	850.322205	-548.158752	-30.566290
383.340942	-1.495613	935.229370	406.486084	189.957230	929.328064	500.935303	-12.766557	496.072479	540.635498	183.256500	483.848938	540.326660	-1.308736	79.734184	601.464966	156.036774	95.222115	434.775665	-54.893211	1402.897705	463.835602	251.482056	1394.052368	378.556549	100.496864	1380.028320	362.058472	115.049637	1647.621460	475.318604	-161.301758	1129.700684	514.981812	323.123260	1123.161011	415.154755	-124.600441	873.133789	403.473633	305.598419	864.218445	389.325195	97.981766	1032.052002	-578.162537	169.107162	850.365173	-548.736267	-30.657774
383.284576	-1.503754	935.232605	406.417480	189.937454	929.332825	500.940216	-12.871020	496.114258	540.573975	183.263306	483.862671	540.369995	-1.306093	79.757805	601.472778	156.075195	95.269997	434.771332	-54.894550	1402.860718	463.825500	251.448990	1394.049805	378.533264	100.491234	1380.055786	362.224304	114.986221	1647.660522	475.271820	-161.297211	1129.666260	514.928284	323.119415	1123.182373	415.061432	-124.609543	873.100159	403.327332	305.618317	864.239563	389.274231	97.965508	1032.056641	-578.798340	169.005371	850.421875	-549.347656	-30.693264
383.228943	-1.528956	935.258484	406.365479	189.953125	929.339478	500.871063	-12.898364	496.133850	539.892212	182.369202	483.647705	540.368164	-1.290454	79.813782	601.101929	155.774017	95.232628	434.750916	-54.903812	1402.837524	463.803741	251.430557	1394.053223	378.516113	100.492447	1380.079834	362.370300	114.851219	1647.714722	475.219086	-161.301865	1129.636841	514.851440	323.080841	1123.163696	414.939667	-124.613892	873.091797	403.205139	305.629425	864.275085	389.228790	97.969101	1032.073120	-579.482422	169.026062	850.504822	-550.046143	-30.624084
383.182648	-1.523441	935.278503	406.298950	189.943436	929.364990	500.744080	-12.902654	496.130310	540.411926	183.265854	483.855743	540.342468	-1.302886	79.861649	601.412292	156.063995	95.300644	434.727051	-54.892818	1402.811890	463.773468	251.419662	1394.041016	378.476288	100.481895	1380.116333	362.534668	114.885300	1647.756348	475.194122	-161.297287	1129.629761	514.799927	323.065125	1123.178101	414.874115	-124.623352	873.065369	403.066406	305.627380	864.310730	389.197662	97.960838	1032.097534	-580.158752	169.108337	850.590088	-550.755066	-30.626692
383.156219	-1.525559	935.289673	406.267242	189.961639	929.360046	500.655701	-12.935170	496.144012	540.463135	183.401917	483.899353	540.315552	-1.277553	79.895599	601.467346	156.135925	95.317024	434.721344	-54.911423	1402.804565	463.758118	251.396118	1394.059570	378.446472	100.500496	1380.148193	362.681213	114.841400	1647.791992	475.155731	-161.307190	1129.599976	514.745605	323.079132	1123.173218	414.798462	-124.623192	873.072937	402.955139	305.605804	864.329529	389.172943	97.976212	1032.100586	-580.836182	169.119949	850.669006	-551.442627	-30.672060
383.122742	-1.538962	935.316284	406.238251	189.967804	929.395386	500.536652	-12.924651	496.139740	540.422485	183.425705	483.902130	540.289124	-1.295639	79.928192	601.462952	156.136139	95.330841	434.709045	-54.918983	1402.809204	463.730804	251.386368	1394.051270	378.447357	100.473358	1380.175415	362.796997	114.786514	1647.873535	475.139801	-161.300659	1129.587524	514.699524	323.066589	1123.176758	414.732086	-124.636292	873.067261	402.895264	305.594604	864.321838	389.157440	97.965904	1032.132690	-581.479248	169.004120	850.727539	-552.098206	-30.721750
383.104828	-1.509912	935.334473	406.213593	189.974319	929.392578	500.472778	-12.958269	496.147522	540.353943	183.372650	483.909790	540.284241	-1.277505	79.976662	601.401917	156.096039	95.341850	434.706268	-54.921280	1402.786499	463.727112	251.366608	1394.055908	378.429138	100.500328	1380.223145	362.954315	114.751038	1647.917480	475.104309	-161.324432	1129.562134	514.628967	323.045074	1123.164307	414.684174	-124.633636	873.063660	402.758942	305.499268	864.362488	389.156006	97.992531	1032.141113	-582.185242	168.889740	850.784302	-552.815857	-30.762760
383.076843	-1.513500	935.344421	406.207214	189.997665	929.389465	500.391449	-12.957849	496.144562	540.370911	183.388596	483.917542	540.267700	-1.281353	79.970726	601.438782	156.128937	95.345428	434.712402	-54.907318	1402.767700	463.725220	251.363724	1394.054810	378.435913	100.473656	1380.233398	363.093811	114.741135	1647.937256	475.087799	-161.342773	1129.534668	514.586914	323.034149	1123.151489	414.661407	-124.636833	873.043579	402.701202	305.435486	864.371338	389.155823	98.007256	1032.145386	-582.898315	168.988770	850.850464	-553.566467	-30.720325
383.073303	-1.463344	935.351501	406.196594	190.019211	929.389709	500.378937	-13.003242	496.149048	540.335632	183.364426	483.914459	540.258301	-1.304562	79.988602	601.455078	156.126572	95.359001	434.733185	-54.907566	1402.745483	463.732178	251.360733	1394.042847	378.433838	100.476456	1380.266113	363.238892	114.716377	1647.948975	475.081848	-161.354462	1129.537231	514.535522	323.012482	1123.162964	414.652252	-124.649467	873.010986	402.643555	305.389008	864.374573	389.169922	98.044518	1032.150024	-583.647034	169.030594	850.919250	-554.275146	-30.755316
383.068665	-1.467774	935.368652	406.195038	190.072525	929.389404	500.339844	-13.019047	496.163300	540.367737	183.379288	483.919495	540.240234	-1.290184	79.984039	601.437500	156.110641	95.356552	434.755707	-54.896591	1402.739868	463.737305	251.358307	1394.064087	378.464508	100.491806	1380.275391	363.350464	114.717529	1647.965332	475.052917	-161.366028	1129.513062	514.500122	323.025848	1123.159424	414.652344	-124.640091	873.006409	402.608185	305.306732	864.368652	389.176636	98.075836	1032.158813	-584.373474	168.935715	850.972290	-554.996399	-30.751600
383.098694	-1.402867	935.351868	406.198547	190.105972	929.376343	500.297913	-13.000355	496.143555	540.394470	183.407700	483.929901	540.262390	-1.301103	80.015511	601.616516	156.503723	95.499603	434.795593	-54.880646	1402.731201	463.754517	251.367859	1394.062012	378.496643	100.510162	1380.264282	363.456329	114.714897	1647.961182	475.037537	-161.382751	1129.524170	514.464722	323.020294	1123.151855	414.642303	-124.634949	873.001953	402.593964	305.237396	864.354309	389.204041	98.121681	1032.144531	-585.137939	168.876389	851.012146	-555.765381	-30.771862
383.482666	-1.089686	935.226990	406.342102	190.245941	929.367676	500.313599	-13.026014	496.056580	540.474365	183.476395	483.937866	540.256226	-1.282099	79.982155	601.494263	156.143143	95.323120	434.828979	-54.856052	1402.723267	463.765717	251.368958	1394.066162	378.534698	100.529205	1380.274658	363.585052	114.749329	1647.921021	475.032318	-161.404068	1129.503052	514.447815	323.022247	1123.136475	414.664581	-124.645203	872.999329	402.585754	305.147736	864.366821	389.403320	98.291847	1032.076416	-585.910828	168.894501	851.114014	-556.503113	-30.806442
383.506165	-1.064131	935.226318	406.363647	190.254730	929.353394	500.254150	-13.003819	496.071350	540.518494	183.471802	483.940155	540.226563	-1.288354	79.971207	601.589661	156.460190	95.412094	434.852203	-54.826187	1402.715576	463.809052	251.378510	1394.033813	378.575806	100.547897	1380.277344	363.667603	114.761879	1647.895020	475.039764	-161.405289	1129.492432	514.431702	323.027405	1123.127441	414.664642	-124.645996	872.998291	402.593445	305.058044	864.336548	389.433716	98.315483	1032.069092	-586.608887	168.915665	851.172302	-557.205322	-30.842226
383.181671	-1.308798	935.335083	406.310242	190.181564	929.358032	500.207672	-12.991167	496.088715	540.478271	183.422516	483.922424	540.247986	-1.257934	79.955879	601.557556	156.418854	95.393425	434.893005	-54.832321	1402.691528	463.841339	251.362534	1394.003418	378.600098	100.564789	1380.272949	363.733002	114.781952	1647.869629	475.056732	-161.419495	1129.470093	514.436707	323.020020	1123.106689	414.683411	-124.653946	872.974243	402.608032	304.953796	864.324951	389.302460	98.208321	1032.127075	-587.409668	168.855453	851.213135	-558.031555	-30.799084
383.209930	-1.282755	935.327454	406.330231	190.222198	929.342468	500.205017	-12.969830	496.063599	540.529968	183.440430	483.902802	540.244507	-1.276855	79.932724	601.468445	156.112228	95.271561	434.920532	-54.790859	1402.661743	463.895660	251.376602	1393.961670	378.646240	100.569252	1380.247437	363.783844	114.806053	1647.836426	475.087189	-161.413300	1129.439087	514.463501	322.982666	1123.054077	414.723846	-124.660309	872.950623	402.628845	304.861877	864.295044	389.340790	98.243607	1032.116089	-588.218018	168.804779	851.265564	-558.822021	-30.761824
383.256226	-1.259739	935.305481	406.367706	190.227478	929.322388	500.228333	-12.940491	496.052460	540.536987	183.400131	483.873810	540.257141	-1.263913	79.909950	601.477539	156.098541	95.216232	434.958130	-54.787533	1402.638062	463.944397	251.399185	1393.935425	378.661377	100.617134	1380.234985	363.821320	114.843864	1647.803223	475.122559	-161.391083	1129.415649	514.501465	322.976746	1122.999023	414.757904	-124.653748	872.919861	402.674469	304.745850	864.246765	389.384033	98.256683	1032.095215	-588.962952	168.874268	851.343811	-559.504456	-30.807129
383.316437	-1.223485	935.303223	406.439789	190.221451	929.302612	500.249420	-12.938135	496.027771	539.976135	182.465866	483.643463	540.243164	-1.254758	79.906044	601.123657	155.783173	95.152527	435.002808	-54.755096	1402.602051	463.995148	251.409271	1393.890869	378.718384	100.635521	1380.214478	363.858307	114.888962	1647.763672	475.173767	-161.386642	1129.395996	514.569580	322.973938	1122.973267	414.818756	-124.642555	872.885254	402.726715	304.619781	864.193970	389.448120	98.282333	1032.083740	-589.770081	168.834045	851.418945	-560.295837	-30.849308
383.373566	-1.233473	935.307007	406.510284	190.242126	929.302246	500.295319	-12.886178	496.031891	540.604980	183.414017	483.837494	540.216309	-1.252213	79.896217	601.496521	156.098846	95.204224	435.043427	-54.755512	1402.582520	464.050781	251.454346	1393.853027	378.754456	100.667389	1380.210938	363.866730	114.938652	1647.734375	475.242523	-161.362274	1129.371460	514.637512	322.943359	1122.902466	414.884583	-124.638672	872.859436	402.794464	304.558319	864.142151	389.520508	98.288628	1032.085815	-590.534424	168.865494	851.470276	-561.133972	-30.755592
383.433197	-1.217506	935.299622	406.568634	190.201813	929.285889	500.365570	-12.886073	496.040863	540.728210	183.501755	483.850616	540.258606	-1.251185	79.871887	601.504089	156.104202	95.179100	435.110382	-54.729069	1402.577148	464.119202	251.453598	1393.805664	378.820831	100.661896	1380.205566	363.869995	115.006546	1647.703857	475.300934	-161.354813	1129.355591	514.718628	322.924316	1122.856689	414.974091	-124.606010	872.845154	402.911133	304.486877	864.081360	389.575287	98.282677	1032.073486	-591.344238	168.890793	851.540222	-561.911255	-30.736832
383.871704	-0.868831	935.159241	406.742218	190.351715	929.284851	500.492493	-12.905851	496.000488	540.744202	183.484482	483.841797	540.308777	-1.268854	79.876076	601.490601	156.085190	95.179527	435.151031	-54.723999	1402.572388	464.202972	251.484512	1393.783691	378.881195	100.705223	1380.214111	363.863159	115.084389	1647.668701	475.380646	-161.324234	1129.348877	514.804016	322.892181	1122.830078	415.076691	-124.594307	872.821594	403.023468	304.353119	864.039978	389.828003	98.462044	1032.002441	-592.071594	168.932968	851.572571	-562.623352	-30.798901
383.574860	-1.143794	935.316711	406.718109	190.222855	929.289429	500.527527	-12.878818	496.043335	540.790588	183.479156	483.822693	540.303162	-1.277242	79.864799	601.529175	156.095612	95.164406	435.203827	-54.722446	1402.585083	464.261536	251.482986	1393.764038	379.008850	100.845726	1380.263550	363.848267	115.143669	1647.647095	475.457184	-161.302887	1129.372803	514.915588	322.843658	1122.809570	415.186157	-124.559654	872.842041	403.171692	304.273499	864.000854	389.733337	98.336899	1032.084229	-592.836792	168.918427	851.653320	-563.348145	-30.813929
383.648041	-1.157941	935.338928	406.808472	190.242950	929.287537	500.593628	-12.862679	496.064514	540.858154	183.515396	483.829926	540.294373	-1.257806	79.838432	601.520996	156.090240	95.141617	435.276642	-54.711376	1402.609863	464.347839	251.510895	1393.754883	379.077759	100.854340	1380.266479	363.819580	115.218971	1647.636475	475.532196	-161.284851	1129.404297	515.060608	322.782562	1122.812988	415.315765	-124.518654	872.861389	403.346344	304.215759	863.975037	389.816284	98.352089	1032.093994	-593.627258	168.858353	851.707397	-564.142761	-30.742256
384.138214	-0.793534	935.204102	407.003052	190.359421	929.303101	500.706940	-12.870019	495.999634	540.965942	183.558578	483.839386	540.341736	-1.296865	79.849030	601.525818	156.081100	95.106934	435.343445	-54.673515	1402.647095	464.438354	251.535233	1393.762451	379.138947	100.903725	1380.300293	363.794983	115.292030	1647.619629	475.645935	-161.234741	1129.432495	515.213928	322.721527	1122.797363	415.423370	-124.479660	872.907837	403.524841	304.156708	863.957458	390.090912	98.518677	1032.033447	-594.441772	168.887802	851.731750	-564.915161	-30.760912
384.231232	-0.795419	935.217041	407.101563	190.354309	929.312988	500.781464	-12.851542	496.006439	540.996399	183.537384	483.832977	540.390686	-1.298710	79.830231	601.526917	156.089859	95.095947	435.415314	-54.660023	1402.684814	464.528992	251.555511	1393.765015	379.208923	100.946556	1380.318970	363.777161	115.368973	1647.591919	475.733704	-161.228073	1129.458984	515.366516	322.657990	1122.804077	415.565765	-124.451111	872.927734	403.706207	304.068542	863.953979	390.187103	98.516922	1032.044800	-595.186218	168.890244	851.749268	-565.659973	-30.797380
384.361786	-0.766673	935.238708	407.255768	190.358948	929.316772	500.839630	-12.846727	495.993805	541.071167	183.565475	483.837646	540.372314	-1.283131	79.797638	601.545288	156.132965	95.084831	435.476044	-54.614914	1402.707031	464.611237	251.583084	1393.779907	379.278564	100.966400	1380.318115	363.745789	115.447090	1647.566162	475.849091	-161.197723	1129.525391	515.545471	322.594849	1122.804077	415.705109	-124.400452	872.966675	403.896545	303.989471	863.958557	390.312897	98.546059	1032.056152	-595.849121	168.799377	851.769470	-566.334351	-30.857637
384.462219	-0.770647	935.258728	407.362122	190.334656	929.320435	500.915771	-12.835383	496.008484	541.100891	183.511322	483.804779	540.388733	-1.294721	79.808311	601.554504	156.098145	95.063492	435.526703	-54.583733	1402.741821	464.692932	251.615784	1393.800049	379.357147	101.008095	1380.333252	363.733124	115.522537	1647.544800	475.962006	-161.162323	1129.574463	515.729736	322.573395	1122.823975	415.872894	-124.346474	872.988220	404.127350	303.981750	863.949463	390.412842	98.541405	1032.067505	-596.585510	168.756500	851.805054	-567.032104	-30.833862
384.597351	-0.751262	935.284546	407.504517	190.351883	929.347717	500.954254	-12.797830	495.976196	541.208923	183.577713	483.798676	540.370972	-1.267603	79.814507	601.546082	156.089706	95.060600	435.590607	-54.548485	1402.762939	464.779419	251.666809	1393.818237	379.431183	101.062622	1380.339111	363.711060	115.595612	1647.527588	476.079926	-161.149567	1129.616821	515.910583	322.557404	1122.827026	416.030182	-124.307243	873.020569	404.352020	303.924957	863.931091	390.550598	98.559341	1032.093994	-597.319702	168.802078	851.867737	-567.748413	-30.810877
384.783997	-0.687521	935.292297	407.655701	190.354843	929.372192	501.012421	-12.800564	495.979736	541.263489	183.563797	483.797485	540.349670	-1.267069	79.803406	601.554749	156.101654	95.060646	435.653137	-54.500782	1402.783813	464.855713	251.714935	1393.846436	379.508331	101.102287	1380.355103	363.658051	115.648582	1647.558838	476.199066	-161.144150	1129.652222	516.080383	322.579193	1122.843628	416.193848	-124.271263	873.038391	404.568542	303.910553	863.917603	390.713928	98.584816	1032.110107	-597.990356	168.843628	851.888611	-568.425415	-30.801254
384.909393	-0.668906	935.315308	407.805603	190.367722	929.381592	501.094604	-12.784184	495.964233	541.362427	183.584290	483.799286	540.378235	-1.280724	79.785271	601.551880	156.109390	95.027824	435.709045	-54.450745	1402.805664	464.934570	251.785690	1393.846313	379.562531	101.155785	1380.353271	363.657196	115.728951	1647.567749	476.324738	-161.130402	1129.682739	516.280762	322.631012	1122.896973	416.361542	-124.244644	873.065063	404.838623	303.880798	863.908447	390.854919	98.608070	1032.126221	-598.626465	168.820984	851.935791	-569.036865	-30.812222
384.719727	-0.916579	935.463440	407.852264	190.293030	929.392761	501.090271	-12.700054	495.980621	541.400208	183.532700	483.774597	540.322327	-1.280636	79.749130	601.530212	156.085968	95.005142	435.760437	-54.409344	1402.821655	465.009247	251.823669	1393.864014	379.662781	101.216194	1380.346680	363.648071	115.815315	1647.545166	476.451752	-161.117188	1129.723511	516.484070	322.691284	1122.911011	416.535431	-124.221062	873.094666	405.123444	303.847137	863.901123	390.845551	98.514259	1032.206665	-599.223511	168.781631	851.976257	-569.646301	-30.785675
384.852875	-0.937753	935.480286	408.018250	190.314407	929.382019	501.177002	-12.696319	495.983307	541.422180	183.470764	483.740448	540.324341	-1.283646	79.735641	601.531250	156.028351	94.964859	435.838318	-54.327271	1402.834106	465.112274	251.902084	1393.847290	379.668030	101.174316	1380.329346	363.653351	115.886154	1647.529297	476.583923	-161.112549	1129.763306	516.683960	322.749542	1122.935913	416.738770	-124.215225	873.108521	405.430237	303.866882	863.879822	390.989960	98.529442	1032.208862	-599.888794	168.838242	851.994263	-570.254639	-30.827103
385.015503	-0.887090	935.496460	408.187012	190.358047	929.383484	501.331543	-12.724704	495.987946	541.546692	183.510406	483.744232	540.398682	-1.279696	79.716599	601.537781	156.018906	94.929878	435.905090	-54.289406	1402.844971	465.197601	251.955688	1393.854370	379.758759	101.234299	1380.315918	363.656952	115.971924	1647.498901	476.723083	-161.097549	1129.806030	516.897278	322.807739	1122.970093	416.968109	-124.206444	873.108215	405.719666	303.839996	863.867126	391.165314	98.583412	1032.217896	-600.511963	168.837112	852.021606	-570.855469	-30.794611
385.172821	-0.867435	935.521179	408.364716	190.352219	929.392395	501.371582	-12.635017	495.957794	541.591797	183.434143	483.714752	540.370850	-1.275363	79.696190	601.562988	155.999481	94.916817	435.967285	-54.220169	1402.860229	465.278229	252.026550	1393.868286	379.843018	101.290871	1380.322754	363.656952	116.061836	1647.485840	476.868103	-161.089844	1129.863159	517.080811	322.847992	1122.973755	417.213348	-124.159691	873.142822	405.993927	303.919495	863.880981	391.329071	98.600121	1032.234131	-601.077637	168.860794	852.039246	-571.419983	-30.788509
385.356537	-0.824744	935.538208	408.561432	190.375534	929.400269	501.533417	-12.662130	495.969818	541.675110	183.344528	483.680878	540.439392	-1.292524	79.693565	601.547546	155.983536	94.849525	436.032684	-54.169476	1402.876099	465.383698	252.066284	1393.863403	379.924072	101.344299	1380.328735	363.666656	116.133949	1647.472168	476.984283	-161.040009	1129.912476	517.289856	322.908966	1122.992676	417.370483	-124.230125	873.185303	406.248779	303.938751	863.869446	391.505981	98.640259	1032.245605	-601.594971	168.881790	852.074341	-571.937195	-30.770687
385.537811	-0.780091	935.552734	408.765900	190.421310	929.402405	501.625641	-12.643332	495.982483	541.842285	183.445602	483.712616	540.413330	-1.272125	79.670303	601.592041	156.003159	94.837875	436.121887	-54.111004	1402.903320	465.453339	252.150330	1393.879272	380.010864	101.412285	1380.324951	363.700562	116.183586	1647.424438	477.122528	-161.011063	1129.947144	517.484314	322.959015	1123.009888	417.579315	-124.235374	873.213013	406.536224	304.013336	863.848267	391.685394	98.694138	1032.252930	-602.143616	168.868256	852.088074	-572.449951	-30.791569
385.708282	-0.752759	935.582520	408.959564	190.412430	929.426575	501.721802	-12.616961	495.954132	541.942566	183.443253	483.685150	540.411804	-1.273040	79.646286	601.569153	155.975296	94.789558	436.192749	-54.043003	1402.936157	465.551056	252.204498	1393.878418	380.107025	101.473778	1380.333008	363.702515	116.302734	1647.425415	477.265045	-160.968506	1129.987305	517.668457	323.020203	1123.001953	417.770447	-124.238655	873.260620	406.797424	304.080353	863.832336	391.862305	98.708298	1032.279419	-602.682678	168.889252	852.119751	-572.963440	-30.760157
386.266174	-0.402862	935.441345	409.260040	190.567886	929.436707	501.866577	-12.607618	495.894135	542.144897	183.511642	483.716125	540.427246	-1.282171	79.618469	601.619507	156.023621	94.790428	436.275360	-53.977966	1402.940308	465.641144	252.275177	1393.891602	380.205017	101.537285	1380.316772	363.731384	116.388710	1647.405029	477.404999	-160.930817	1130.039185	517.852661	323.082001	1123.051514	417.967743	-124.254677	873.283936	407.080292	304.168823	863.786133	392.224854	98.886536	1032.213013	-603.275085	168.904678	852.138733	-573.537415	-30.727449
386.066376	-0.668236	935.588318	409.341217	190.444168	929.433167	501.907471	-12.507195	495.914520	542.226868	183.471786	483.713837	540.419922	-1.315818	79.582970	601.623047	155.982208	94.749657	436.329987	-53.908501	1402.961670	465.742798	252.334930	1393.886597	380.304688	101.576515	1380.319702	363.774963	116.469353	1647.383545	477.547577	-160.919357	1130.066895	518.027527	323.141083	1123.064209	418.165833	-124.256165	873.315308	407.371307	304.303558	863.752258	392.210571	98.770363	1032.284302	-603.760742	168.883881	852.171814	-574.009949	-30.780485
386.577515	-0.370938	935.475647	409.626465	190.587540	929.453613	502.065399	-12.506904	495.863831	542.472168	183.596161	483.731720	540.447083	-1.312524	79.551888	601.682068	156.021484	94.707314	436.410736	-53.851921	1402.985352	465.842804	252.401535	1393.885620	380.382324	101.665146	1380.309448	363.820923	116.554070	1647.363037	477.679932	-160.873245	1130.090820	518.204956	323.162506	1123.077515	418.360992	-124.264359	873.360413	407.623260	304.387848	863.742432	392.542023	98.925819	1032.236938	-604.272522	168.842361	852.165466	-574.501953	-30.819138
386.386078	-0.616652	935.615112	409.695709	190.531052	929.475952	502.157532	-12.458992	495.896790	542.539063	183.527878	483.663788	540.434753	-1.318052	79.521217	601.704285	155.999527	94.661560	436.490112	-53.773579	1402.998291	465.950775	252.466644	1393.881226	380.467468	101.731812	1380.302124	363.862976	116.626472	1647.354614	477.819855	-160.856110	1130.132080	518.396118	323.235443	1123.091431	418.555023	-124.243706	873.375366	407.880737	304.493622	863.741577	392.535553	98.833008	1032.318604	-604.801697	168.791214	852.154541	-575.050049	-30.822716
386.944427	-0.293027	935.480225	410.013367	190.644455	929.472290	502.370209	-12.443866	495.848969	542.739563	183.619614	483.674225	540.478638	-1.324954	79.494835	601.751648	156.031754	94.635124	436.528687	-53.715397	1403.001465	466.054749	252.515656	1393.882813	380.544525	101.788109	1380.290527	363.921326	116.696609	1647.347412	477.944183	-160.827316	1130.169556	518.588806	323.286560	1123.098267	418.747955	-124.235970	873.364258	408.136841	304.612549	863.726624	392.902100	98.988846	1032.247803	-605.337769	168.800797	852.186584	-575.608521	-30.818291
386.735809	-0.560449	935.637268	410.084259	190.593536	929.502625	502.467468	-12.400495	495.886353	542.862305	183.576813	483.666748	540.468445	-1.311299	79.455727	601.743958	156.044662	94.585670	436.582458	-53.655308	1403.038330	466.130188	252.576569	1393.879272	380.641022	101.868904	1380.298706	363.989441	116.771591	1647.360718	478.076630	-160.818390	1130.201416	518.785828	323.376923	1123.123047	418.993469	-124.141060	873.366028	408.402954	304.686127	863.706238	392.880768	98.893837	1032.341675	-605.878052	168.776901	852.207031	-576.136108	-30.830511
386.945099	-0.521767	935.641663	410.298309	190.649963	929.515869	502.621277	-12.372884	495.908844	542.941956	183.507782	483.639008	540.479248	-1.307026	79.436745	601.771606	156.045151	94.571526	436.639465	-53.572598	1403.041992	466.238251	252.619873	1393.881958	380.720612	101.949509	1380.319214	364.052856	116.858284	1647.371948	478.211456	-160.764053	1130.261841	518.980225	323.442627	1123.141846	419.159149	-124.183952	873.380249	408.609375	304.756042	863.719849	393.071533	98.939110	1032.349365	-606.376099	168.742020	852.240356	-576.640442	-30.862999
387.527893	-0.189861	935.521057	410.640564	190.779800	929.526123	502.850403	-12.362474	495.876404	543.156982	183.568542	483.633118	540.583801	-1.328203	79.417625	601.854309	156.090286	94.540764	436.704834	-53.495747	1403.072144	466.341644	252.676437	1393.896606	380.796753	102.028809	1380.321289	364.129944	116.944656	1647.384277	478.335602	-160.720230	1130.308594	519.154114	323.499847	1123.171753	419.366455	-124.145073	873.399780	408.878967	304.901123	863.707153	393.442108	99.109741	1032.291382	-606.822632	168.707199	852.271118	-577.094421	-30.921221
387.727448	-0.149972	935.526367	410.844238	190.786926	929.516418	503.012085	-12.333359	495.896515	543.245178	183.493835	483.642151	540.557129	-1.323761	79.404022	601.827148	156.055389	94.470108	436.755219	-53.463436	1403.111572	466.455780	252.711258	1393.902588	380.878876	102.109451	1380.343018	364.207520	117.024773	1647.390503	478.444977	-160.679153	1130.349731	519.328857	323.565033	1123.188354	419.579224	-124.103760	873.439148	409.105042	304.964935	863.687256	393.638428	99.142509	1032.288574	-607.299561	168.623291	852.288086	-577.557373	-30.994551
387.929810	-0.109074	935.549316	411.072540	190.874100	929.549377	503.196472	-12.295581	495.918610	543.379761	183.490540	483.588623	540.574463	-1.323514	79.381821	601.837585	156.038254	94.449570	436.805298	-53.400925	1403.142456	466.544769	252.754120	1393.895142	381.041840	102.273628	1380.396973	364.340027	117.147430	1647.360229	478.566254	-160.642639	1130.417114	519.499084	323.618103	1123.218506	419.798798	-124.068085	873.486938	409.336426	305.039764	863.667908	393.831635	99.203789	1032.315308	-607.836182	168.551376	852.311096	-578.054199	-31.088242
388.139587	-0.043462	935.559814	411.275726	190.848312	929.570862	503.416260	-12.301189	495.909851	543.516174	183.474747	483.591797	540.618713	-1.321766	79.346199	601.830750	155.991104	94.366631	436.866974	-53.316551	1403.166382	466.655975	252.833145	1393.925293	381.059296	102.250320	1380.356934	364.424194	117.239166	1647.375244	478.674286	-160.608932	1130.468750	519.661133	323.665680	1123.234131	419.989563	-124.006096	873.525940	409.581848	305.108582	863.661621	394.017670	99.222038	1032.330200	-608.357544	168.441315	852.315247	-578.568726	-31.097044
387.986755	-0.287531	935.709351	411.386444	190.754181	929.585754	503.503448	-12.224519	495.939514	543.594238	183.430084	483.593323	540.580261	-1.349420	79.328384	601.863342	156.023651	94.357719	436.905426	-53.292328	1403.194824	466.740021	252.857224	1393.944580	381.216431	102.380432	1380.411377	364.505188	117.322464	1647.387451	478.799561	-160.545883	1130.531738	519.817627	323.700897	1123.255127	420.204895	-123.988350	873.559143	409.769806	305.175751	863.677917	394.024353	99.124649	1032.411255	-608.856079	168.440567	852.366150	-579.038208	-31.106064
388.177185	-0.242986	935.713501	411.596008	190.779694	929.589844	503.739532	-12.238669	495.955170	543.736938	183.430862	483.591736	540.602051	-1.348968	79.296135	601.881470	156.000320	94.323929	436.945282	-53.218533	1403.241211	466.846588	252.932922	1393.955811	381.284424	102.446487	1380.423096	364.604004	117.404953	1647.404785	478.913361	-160.479691	1130.557861	520.002991	323.740997	1123.284668	420.383636	-123.917923	873.589722	410.046356	305.185455	863.670044	394.209351	99.162498	1032.414429	-609.333313	168.443405	852.395325	-579.494080	-31.113543
388.391235	-0.206983	935.726013	411.835632	190.816116	929.607666	503.863129	-12.147702	495.942749	543.925659	183.505569	483.601318	540.600647	-1.355536	79.271751	601.912231	156.031448	94.280479	436.983612	-53.169815	1403.278687	466.919403	252.983551	1393.997559	381.347870	102.499443	1380.436523	364.707153	117.487213	1647.441528	479.040894	-160.428055	1130.611450	520.173035	323.773285	1123.343994	420.561127	-123.875206	873.607727	410.290649	305.216797	863.682495	394.399567	99.201080	1032.427368	-609.853699	168.315720	852.410950	-579.927795	-31.235096
388.592041	-0.166351	935.767700	412.041046	190.835236	929.626526	504.066315	-12.118304	495.957916	544.076233	183.555969	483.611206	540.657104	-1.371158	79.263031	601.974121	156.108429	94.277687	437.025299	-53.125336	1403.309692	467.007538	253.042862	1394.040283	381.404205	102.588806	1380.461304	364.804749	117.572838	1647.493774	479.141266	-160.380829	1130.682739	520.353821	323.809814	1123.385864	420.744659	-123.829475	873.654419	410.549286	305.278137	863.701965	394.596588	99.244194	1032.456787	-610.327332	168.206863	852.422729	-580.362915	-31.336203
389.142822	0.141619	935.662720	412.395111	190.986053	929.646851	504.243652	-12.071239	495.913330	544.327515	183.626740	483.620148	540.663818	-1.358241	79.244270	601.975037	156.095978	94.210106	437.068024	-53.051834	1403.368652	467.079834	253.110489	1394.091431	381.474701	102.643318	1380.493774	364.919373	117.626480	1647.519409	479.235992	-160.320984	1130.718262	520.512817	323.863647	1123.456543	420.926544	-123.761627	873.680298	410.799988	305.333557	863.729919	394.965607	99.415512	1032.411987	-610.760010	168.047379	852.446472	-580.725952	-31.406399
389.041992	-0.043069	935.816711	412.527313	190.896881	929.683105	504.269501	-11.919261	495.934875	544.411987	183.615128	483.599976	540.561707	-1.348591	79.214127	601.946472	156.051758	94.188377	437.099609	-52.986763	1403.415527	467.147705	253.173355	1394.130249	381.541473	102.716148	1380.523438	365.020081	117.707809	1647.574463	479.332123	-160.279831	1130.758179	520.679199	323.894196	1123.499390	421.090271	-123.701836	873.733826	411.008331	305.349640	863.763062	395.015961	99.340958	1032.506592	-611.249084	167.948929	852.474548	-581.119507	-31.446182
389.304688	0.062734	935.827698	412.792084	190.971954	929.710266	504.568756	-11.987915	495.948181	544.594238	183.612045	483.604462	540.699524	-1.373651	79.219963	602.012634	156.091904	94.169922	437.141968	-52.929329	1403.457031	467.218384	253.236069	1394.195190	381.606415	102.800781	1380.545410	365.074432	117.745384	1647.662598	479.423523	-160.218445	1130.834473	520.826233	323.909790	1123.565674	421.275543	-123.658272	873.788574	411.168243	305.388123	863.815430	395.247162	99.427597	1032.523926	-611.691833	167.973816	852.532532	-581.430725	-31.477127
389.564728	0.133155	935.837891	413.033142	191.029877	929.738159	504.758942	-11.991835	495.966888	544.721619	183.495178	483.606476	540.755554	-1.382362	79.214355	602.019714	156.046631	94.126183	437.177582	-52.852406	1403.497925	467.300659	253.286667	1394.225220	381.680450	102.861786	1380.572876	365.173340	117.833702	1647.710083	479.523254	-160.181671	1130.868042	520.983704	323.941528	1123.628418	421.439667	-123.593483	873.821228	411.396118	305.357849	863.828918	395.473114	99.485153	1032.541870	-612.241577	167.846542	852.606140	-581.848816	-31.506577
390.056641	0.378060	935.791077	413.344727	191.129089	929.759338	504.910034	-11.958693	495.904266	544.952515	183.531616	483.628784	540.714111	-1.372157	79.166870	602.325745	156.313187	94.209190	437.230652	-52.794674	1403.543457	467.384888	253.354599	1394.304932	381.760406	102.911079	1380.589111	365.263123	117.916595	1647.737793	479.604553	-160.138809	1130.933594	521.109924	323.949829	1123.692017	421.664856	-123.475090	873.858032	411.571960	305.346619	863.872314	395.810944	99.626854	1032.526367	-612.537292	167.921371	852.589661	-582.162964	-31.519979
390.047852	0.245859	935.902039	413.520752	191.157364	929.794800	505.129730	-11.973234	495.964844	545.083801	183.441940	483.628479	540.778076	-1.390945	79.172676	602.031799	156.071045	94.081512	437.272308	-52.740665	1403.588623	467.477539	253.421280	1394.348999	381.851776	102.957230	1380.610596	365.359406	118.002213	1647.791626	479.692719	-160.102417	1131.003052	521.248291	323.996918	1123.736572	421.841309	-123.422127	873.899658	411.776886	305.344421	863.913269	395.903442	99.615677	1032.598633	-612.975708	167.837952	852.618958	-582.512573	-31.592356
390.268280	0.286676	935.926025	413.742249	191.191437	929.831482	505.291473	-11.947335	495.919250	545.279785	183.393051	483.632629	540.795349	-1.386763	79.134193	602.053894	156.051224	94.041191	437.330109	-52.676338	1403.626831	467.562073	253.466293	1394.401855	381.942719	103.014252	1380.638794	365.412140	118.115044	1647.848877	479.780701	-160.058319	1131.040039	521.383240	324.044708	1123.813721	421.975464	-123.354988	873.948486	411.988586	305.368011	863.959900	396.104095	99.649139	1032.627930	-613.380127	167.687210	852.619751	-582.844971	-31.624870
390.488190	0.318435	935.958069	413.995667	191.248337	929.866821	505.420624	-11.913752	495.944183	545.556274	183.464447	483.647125	540.805969	-1.428521	79.147392	602.072876	156.049088	94.018082	437.378143	-52.614830	1403.685303	467.655609	253.523163	1394.438232	381.958130	102.999855	1380.613892	365.471771	118.194199	1647.886475	479.838165	-159.981766	1131.088989	521.510925	324.091553	1123.878906	422.079315	-123.384895	873.983826	412.206299	305.381744	864.000061	396.298004	99.697433	1032.658936	-613.757507	167.617767	852.649597	-583.120850	-31.680925
390.942596	0.549134	935.900635	414.295807	191.369415	929.899414	505.614746	-11.931437	495.912903	545.786743	183.521683	483.693542	540.835815	-1.435214	79.151527	602.153320	156.084885	93.971268	437.427429	-52.556179	1403.733521	467.735901	253.568665	1394.472534	382.033875	103.055588	1380.647095	365.522675	118.293022	1647.908203	479.933563	-159.933426	1131.157715	521.640686	324.142303	1123.911255	422.211304	-123.313110	874.017883	412.408356	305.402588	864.028320	396.611267	99.831474	1032.644287	-614.073242	167.566849	852.667969	-583.377319	-31.714937
390.901764	0.379087	936.025330	414.465027	191.343277	929.943604	505.715393	-11.873102	495.981720	545.992371	183.587433	483.680969	540.826538	-1.431456	79.144295	602.199585	156.107056	93.936562	437.490143	-52.497734	1403.776611	467.824158	253.600235	1394.517700	382.136566	103.138382	1380.675537	365.634766	118.379707	1647.860352	480.004974	-159.887039	1131.219482	521.793396	324.170288	1123.930420	422.363342	-123.257935	874.044067	412.548126	305.360840	864.081238	396.693298	99.776871	1032.728027	-614.383484	167.538544	852.718811	-583.640930	-31.737402
391.127258	0.443521	936.034851	414.714264	191.381836	929.972961	505.827118	-11.827093	495.933807	546.162842	183.563110	483.670166	540.808228	-1.410210	79.101677	602.205078	156.079086	93.893272	437.556976	-52.448261	1403.833862	467.919952	253.655441	1394.532593	382.230896	103.185043	1380.699219	365.657013	118.501160	1647.878052	480.088928	-159.835464	1131.262939	521.946777	324.191986	1123.950073	422.497040	-123.208687	874.074280	412.747437	305.412354	864.086792	396.898590	99.823196	1032.745728	-614.696899	167.565613	852.759277	-583.912903	-31.758736
391.599396	0.685672	935.962219	415.044342	191.479691	929.993530	506.006317	-11.802051	495.911011	546.337463	183.544708	483.653442	540.848694	-1.427831	79.084702	602.233276	156.052979	93.858078	437.623199	-52.411991	1403.842285	468.029907	253.688446	1394.556396	382.305725	103.241127	1380.698608	365.694550	118.567207	1647.862915	480.187897	-159.778549	1131.296021	522.113586	324.204895	1123.991943	422.610901	-123.141113	874.069702	412.921021	305.412140	864.095520	397.234985	99.950806	1032.717529	-615.032043	167.525681	852.771912	-584.162476	-31.809769
391.622009	0.603077	936.053284	415.231018	191.468216	930.004456	506.105469	-11.753392	495.945343	546.446716	183.471375	483.621307	540.860168	-1.413546	79.042755	602.199707	156.024063	93.837952	437.659271	-52.362431	1403.880249	468.118958	253.734146	1394.564575	382.400238	103.309074	1380.701172	365.666931	118.609604	1647.913574	480.261871	-159.751022	1131.349487	522.260681	324.238068	1124.005615	422.753540	-123.090157	874.094727	413.118866	305.437561	864.101746	397.358826	99.947067	1032.767944	-615.358154	167.478058	852.815796	-584.442871	-31.837133
391.893555	0.694851	936.049927	415.470154	191.516327	930.027954	506.108368	-11.637901	495.875824	546.589783	183.443481	483.585815	540.787903	-1.420704	79.021210	602.192139	155.979248	93.789368	437.724792	-52.306423	1403.907837	468.228363	253.761581	1394.587402	382.474426	103.361732	1380.697388	365.663025	118.690117	1647.900391	480.350403	-159.737244	1131.377441	522.420105	324.275970	1124.046875	422.900238	-123.027214	874.113586	413.293030	305.458130	864.084595	397.581390	100.006851	1032.776367	-615.620178	167.445190	852.862061	-584.706421	-31.819502
392.124237	0.765927	936.055298	415.726746	191.575272	930.042542	506.339813	-11.719518	495.901093	546.732178	183.424301	483.574982	540.861023	-1.423450	78.995399	602.166138	155.954269	93.751877	437.761353	-52.246918	1403.921631	468.302521	253.825394	1394.598511	382.678802	103.313591	1380.700806	365.667084	118.776306	1647.882935	480.438019	-159.676590	1131.400879	522.578430	324.262909	1124.074219	423.018646	-122.964272	874.140259	413.456146	305.515625	864.100769	397.808960	100.070091	1032.785522	-615.928528	167.329330	852.860413	-584.951172	-31.909599
392.394684	0.847504	936.069763	415.976013	191.603485	930.046448	506.366241	-11.625391	495.853363	546.903320	183.497437	483.584290	540.823181	-1.411429	78.962982	602.249146	155.995270	93.712334	437.821106	-52.222359	1403.925049	468.475769	253.812500	1394.460693	382.638855	103.499596	1380.703613	365.689423	118.914284	1647.823608	480.521729	-159.621872	1131.439087	522.736267	324.319672	1124.047241	423.158661	-122.921745	874.177429	413.626312	305.563080	864.107300	398.047668	100.133453	1032.793091	-616.184814	167.279465	852.882385	-585.193848	-31.940035
392.615845	0.910377	936.082703	416.199524	191.662064	930.056824	506.627350	-11.730563	495.879669	547.056641	183.498505	483.572906	540.916382	-1.422342	78.934677	602.303711	156.008102	93.703873	437.873352	-52.156631	1403.944946	468.550690	253.896881	1394.623901	382.745819	103.545097	1380.695801	365.646606	119.017242	1647.804810	480.608887	-159.599991	1131.439209	522.878601	324.332092	1124.089478	423.325226	-122.857147	874.168823	413.874084	305.590271	864.084839	398.262939	100.196587	1032.804199	-616.436829	167.205566	852.913208	-585.419556	-31.972458
392.843567	0.959998	936.090637	416.463409	191.683380	930.084900	506.807617	-11.784485	495.900757	547.186890	183.476761	483.547058	540.989075	-1.447334	78.941727	602.297607	155.989716	93.650429	437.894318	-52.113476	1403.931152	468.633972	253.953278	1394.611450	383.034210	103.581802	1380.710449	365.604614	119.101860	1647.765137	480.673767	-159.566315	1131.467407	523.005920	324.347900	1124.081299	423.458191	-122.834923	874.208984	414.034882	305.632416	864.103577	398.480103	100.226753	1032.820557	-616.643127	167.162048	852.939453	-585.615845	-31.965548
393.026642	0.983012	936.110352	416.686340	191.738983	930.083557	506.966522	-11.786908	495.937714	547.293274	183.484039	483.516541	541.056091	-1.444591	78.917969	602.322205	155.991302	93.647957	437.984650	-52.085903	1403.962036	468.770721	253.974976	1394.638672	382.992706	103.767715	1380.717285	365.563171	119.161102	1647.707153	480.759827	-159.550888	1131.486938	523.175354	324.383759	1124.091919	423.627136	-122.817207	874.215027	414.261292	305.675690	864.085022	398.679230	100.278130	1032.829102	-616.868103	167.102844	852.963562	-585.780457	-32.046574
393.169281	0.961304	936.156677	416.924683	191.786438	930.090210	507.105682	-11.774660	495.919312	547.438721	183.558609	483.524139	541.046265	-1.440038	78.909286	602.338745	155.966217	93.592415	438.055145	-52.017574	1403.959351	468.962006	253.961929	1394.492432	383.093689	103.825005	1380.709229	365.521942	119.252541	1647.662964	480.854309	-159.528076	1131.511597	523.360474	324.434052	1124.121338	423.826447	-122.718147	874.237427	414.495667	305.721130	864.093201	398.860565	100.314522	1032.854004	-617.120300	167.101196	853.013306	-585.995239	-32.083157
393.464630	1.106564	936.135620	417.185333	191.845047	930.102356	507.220856	-11.741076	495.911865	547.567017	183.569397	483.519867	541.065002	-1.445320	78.901253	602.330383	155.965820	93.554199	438.113953	-51.968765	1403.970093	469.038086	254.096054	1394.643311	383.113678	103.770897	1380.668579	365.461639	119.351608	1647.614380	480.924866	-159.498230	1131.520508	523.526062	324.453064	1124.141602	424.010406	-122.684006	874.246582	414.724915	305.755524	864.109802	399.124878	100.401443	1032.849365	-617.308167	167.060120	853.031189	-586.167725	-32.148117
393.658203	1.154307	936.158752	417.395233	191.891525	930.133240	507.360107	-11.696367	495.925781	547.661865	183.607086	483.528625	541.081360	-1.436083	78.879906	602.400024	156.007416	93.561798	438.140869	-51.922310	1403.991211	469.146729	254.124313	1394.662231	383.268646	103.924980	1380.687988	365.404205	119.442558	1647.570557	481.012024	-159.474869	1131.542603	523.719299	324.495422	1124.157715	424.159576	-122.637154	874.253723	414.950317	305.813202	864.099304	399.320496	100.445801	1032.876099	-617.486694	167.038589	853.048523	-586.344299	-32.169003
393.826172	1.202812	936.188110	417.588928	191.997787	930.159241	507.531311	-11.679026	495.937653	547.779541	183.649933	483.523804	541.130554	-1.475399	78.871490	602.409668	156.013123	93.524002	438.192841	-51.885582	1404.004395	469.245728	254.179123	1394.688965	383.368530	103.991623	1380.687378	365.330231	119.520912	1647.535278	481.093689	-159.440414	1131.574341	523.903748	324.542969	1124.192993	424.298553	-122.705482	874.276489	415.224304	305.877563	864.077637	399.511688	100.523323	1032.904419	-617.694214	166.983734	853.048218	-586.549255	-32.214314
394.028534	1.300258	936.190796	417.790314	192.037918	930.181335	507.617065	-11.591922	495.920380	547.847900	183.682907	483.490143	541.105469	-1.448654	78.856804	602.402649	155.994476	93.481308	438.243622	-51.820686	1404.006592	469.344086	254.226837	1394.702026	383.467926	104.033173	1380.676392	365.260590	119.641029	1647.510010	481.164246	-159.420181	1131.590576	524.090393	324.548645	1124.210327	424.469452	-122.676826	874.281006	415.457794	305.966339	864.051025	399.710205	100.583534	1032.916992	-617.879456	166.919128	853.059875	-586.744202	-32.268696
394.218536	1.346026	936.200256	417.998199	192.059891	930.187378	507.731140	-11.518649	495.905640	547.879822	183.640457	483.485657	541.128357	-1.471997	78.849403	602.416382	156.034180	93.494438	438.290314	-51.760895	1404.028198	469.444550	254.265686	1394.705933	383.554962	104.079926	1380.644531	365.183838	119.711937	1647.463013	481.268219	-159.384445	1131.649170	524.291809	324.586975	1124.227051	424.634064	-122.656525	874.316223	415.673859	306.037384	864.051575	399.900452	100.621338	1032.924072	-618.055115	166.917969	853.096985	-586.903687	-32.302582
394.399292	1.414991	936.217285	418.207520	192.098679	930.223450	507.858032	-11.503344	495.879181	547.981018	183.672699	483.460388	541.115662	-1.474753	78.825874	602.450439	156.029922	93.479393	438.336182	-51.720356	1404.042358	469.563751	254.295212	1394.723022	383.666565	104.135056	1380.635254	365.109344	119.796501	1647.420044	481.370911	-159.367386	1131.672241	524.486023	324.582855	1124.250610	424.819244	-122.629478	874.331787	415.889923	306.044922	864.066528	400.088684	100.667633	1032.950439	-618.225464	166.843155	853.094055	-587.066895	-32.374218
394.578339	1.474763	936.217224	418.389709	192.113983	930.251221	507.854584	-11.340105	495.845947	548.080933	183.741013	483.460938	541.059631	-1.424974	78.771194	602.488281	156.036163	93.481239	438.359100	-51.656448	1404.052979	469.642975	254.351883	1394.740723	383.883636	104.087517	1380.612915	365.061340	119.872360	1647.381226	481.470062	-159.371262	1131.704468	524.672424	324.613586	1124.281494	425.062073	-122.536896	874.338989	416.085541	306.094788	864.102539	400.260895	100.692688	1032.964233	-618.402527	166.778824	853.105774	-587.196899	-32.409348
394.755035	1.512152	936.233154	418.567566	192.118652	930.257996	507.963928	-11.280932	495.833008	548.138000	183.709229	483.417450	541.051636	-1.420593	78.743011	602.470459	155.995789	93.452316	438.403473	-51.585144	1404.059448	469.752136	254.405502	1394.746216	383.891388	104.049202	1380.565552	364.975311	119.937202	1647.338501	481.558838	-159.353546	1131.739136	524.871399	324.659729	1124.332764	425.230286	-122.589729	874.329285	416.316254	306.102570	864.145264	400.427673	100.720497	1032.974731	-618.552856	166.718445	853.101257	-587.334717	-32.448593
394.917053	1.558396	936.240173	418.758026	192.141159	930.266541	507.895691	-10.751844	495.822693	548.200134	183.686295	483.403595	540.966614	-1.421462	78.673973	602.449890	155.963425	93.439056	438.427368	-51.560604	1404.083374	469.837311	254.416504	1394.762451	384.050873	104.181953	1380.583984	364.916931	120.000717	1647.298462	481.677277	-159.329193	1131.790161	525.077209	324.696838	1124.355713	425.412354	-122.574814	874.362305	416.655640	306.208008	864.085083	400.598877	100.756119	1032.982056	-619.088074	166.051590	853.202881	-587.563477	-32.571690
395.066010	1.589975	936.238220	418.912872	192.197601	930.293091	508.312958	-11.315145	495.869720	548.214233	183.656525	483.384949	541.213196	-1.433178	78.713646	602.471069	156.010056	93.434074	438.491974	-51.491539	1404.101196	469.957886	254.479584	1394.773560	384.070129	104.147247	1380.570679	364.842407	120.062790	1647.255493	481.779602	-159.313644	1131.825317	525.272705	324.738434	1124.367188	425.626801	-122.577065	874.368835	416.914215	306.267975	864.095215	400.743317	100.785820	1032.994507	-619.277771	165.959534	853.202942	-587.707458	-32.632648
395.208130	1.595626	936.248169	419.054565	192.200958	930.303467	508.412262	-11.305132	495.864319	548.275208	183.649460	483.337952	541.194458	-1.452282	78.717575	602.479370	156.001389	93.409294	438.528748	-51.447544	1404.098755	470.055756	254.509491	1394.777222	384.142609	104.215370	1380.563965	364.782593	120.129768	1647.228394	481.896820	-159.313873	1131.878052	525.475220	324.781433	1124.382690	425.824829	-122.564911	874.372742	417.132172	306.329865	864.091370	400.876587	100.791206	1033.004028	-619.402710	165.931305	853.200928	-587.801392	-32.657185
395.268158	1.561545	936.275574	419.193512	192.161575	930.297913	508.529236	-11.271494	495.873444	548.345398	183.622833	483.305878	541.217834	-1.417623	78.686607	602.649536	156.145630	93.450165	438.583191	-51.411606	1404.113159	470.159576	254.539124	1394.789551	384.224121	104.261635	1380.553467	364.675385	120.155029	1647.252197	482.012939	-159.301270	1131.915039	525.653809	324.813232	1124.416504	426.020660	-122.562584	874.402588	417.356476	306.397919	864.089111	400.971344	100.774963	1033.013916	-619.501160	165.935638	853.210388	-587.903564	-32.688061
395.510162	1.616704	936.249695	419.374420	192.208313	930.306824	508.653259	-11.302879	495.871246	548.434265	183.600143	483.297974	541.231934	-1.419021	78.688194	602.721985	156.207336	93.446541	438.620972	-51.366150	1404.134888	470.241333	254.575485	1394.790405	384.294525	104.299873	1380.565918	364.621063	120.209404	1647.239868	482.123993	-159.295959	1131.933960	525.837280	324.821289	1124.440186	426.208588	-122.565941	874.418640	417.525848	306.399048	864.101257	401.138580	100.811333	1033.003174	-619.629944	165.871231	853.222046	-588.002014	-32.744495
395.534241	1.588304	936.298828	419.448334	192.188812	930.309265	508.695709	-11.240353	495.848633	548.488220	183.618240	483.288788	541.179077	-1.436879	78.664848	602.702332	156.150101	93.429367	438.673279	-51.323769	1404.126343	470.305969	254.625931	1394.812500	384.337006	104.331863	1380.574951	364.589233	120.258194	1647.221069	482.249390	-159.279831	1131.951904	525.989807	324.856903	1124.476685	426.369843	-122.566856	874.404724	417.723022	306.468201	864.094116	401.200073	100.811722	1033.028809	-619.775635	165.809006	853.216064	-588.090454	-32.764420
395.753693	1.654660	936.277893	419.606873	192.221985	930.314575	508.805695	-11.205080	495.864960	547.978699	182.716537	483.079498	541.213867	-1.425014	78.624725	602.354797	155.844971	93.368286	438.741699	-51.298672	1404.151611	470.391876	254.659714	1394.842163	384.394226	104.397552	1380.602783	364.550293	120.317612	1647.224243	482.359344	-159.257507	1131.988525	526.136780	324.869751	1124.490723	426.550537	-122.540405	874.400330	417.853973	306.516266	864.123047	401.351807	100.851036	1033.019043	-619.900879	165.772125	853.215942	-588.189331	-32.800079
395.864014	1.669741	936.288208	419.725800	192.235077	930.323669	508.878723	-11.185831	495.871368	548.577576	183.535156	483.259613	541.187256	-1.441429	78.641846	602.703430	156.140579	93.417000	438.789429	-51.251595	1404.176514	470.451263	254.710938	1394.846924	384.457489	104.420288	1380.597290	364.529327	120.364822	1647.235840	482.464630	-159.222824	1132.011108	526.291565	324.908844	1124.543823	426.697968	-122.526352	874.437927	418.151855	306.570221	864.087036	401.448853	100.868240	1033.027588	-620.010925	165.733170	853.201233	-588.282593	-32.823154
395.965179	1.681586	936.307678	419.827484	192.284668	930.344971	508.988556	-11.174960	495.886658	548.126465	182.748077	483.088593	541.224365	-1.446938	78.624100	602.439758	155.901596	93.376549	438.845154	-51.225445	1404.192017	470.530487	254.728714	1394.879395	384.385925	104.556778	1380.644409	364.519562	120.404045	1647.239868	482.574341	-159.182159	1132.048828	526.423035	324.938782	1124.578735	426.848602	-122.526726	874.428650	418.361267	306.623169	864.105408	401.540985	100.898392	1033.047363	-620.115173	165.731033	853.218262	-588.375366	-32.868015
396.049286	1.697891	936.331970	419.912689	192.240829	930.338135	509.052246	-11.150982	495.899261	548.135010	182.664429	483.040131	541.203064	-1.443441	78.618942	602.375244	155.858963	93.336800	438.899017	-51.175499	1404.213989	470.553040	254.780563	1394.901367	384.532532	104.503975	1380.664063	364.527863	120.435822	1647.256958	482.657745	-159.174789	1132.078369	526.553284	324.975342	1124.621948	426.997192	-122.508774	874.473633	418.546112	306.655029	864.123047	401.603821	100.904839	1033.053833	-620.227417	165.628204	853.210571	-588.455933	-32.926716
396.135559	1.738105	936.355103	419.997803	192.284607	930.371094	509.128418	-11.130797	495.877655	548.717529	183.514496	483.236267	541.215454	-1.431355	78.598572	602.719482	156.117905	93.337013	438.972260	-51.132828	1404.252441	470.593109	254.818115	1394.927490	384.574036	104.557533	1380.694214	364.537628	120.463173	1647.270508	482.779572	-159.154602	1132.130249	526.661621	325.017456	1124.674683	427.185913	-122.413849	874.527710	418.778931	306.690826	864.116089	401.679810	100.942795	1033.081421	-620.311584	165.621231	853.219788	-588.535217	-32.961853
396.230988	1.734945	936.376465	420.114624	192.258423	930.374695	509.242218	-11.120403	495.902649	548.805054	183.601395	483.234131	541.244873	-1.438784	78.578728	602.771851	156.158173	93.345695	439.039490	-51.116817	1404.288452	470.653900	254.833755	1394.967896	384.469421	104.694588	1380.711182	364.565216	120.488853	1647.283447	482.856567	-159.113586	1132.169189	526.754944	325.056274	1124.694702	427.315948	-122.403336	874.565186	418.944550	306.745056	864.140503	401.752930	100.942665	1033.091309	-620.426697	165.554977	853.216309	-588.614441	-33.012566
396.333160	1.786290	936.382935	420.191742	192.276108	930.381897	509.289612	-11.098419	495.900696	548.827942	183.568756	483.237732	541.221436	-1.424396	78.580910	602.803894	156.191879	93.355057	439.065735	-51.057865	1404.310303	470.630463	254.894974	1394.969727	384.636353	104.613647	1380.714355	364.666931	120.543449	1647.259766	482.936401	-159.097290	1132.211792	526.813721	325.098999	1124.753662	427.435120	-122.394882	874.601868	419.003479	306.775543	864.190186	401.826660	100.978592	1033.097046	-620.521362	165.521194	853.228271	-588.720703	-33.043941
396.416046	1.826115	936.403381	420.276093	192.301422	930.397522	509.329254	-11.073335	495.889343	548.921570	183.618195	483.230865	541.222229	-1.413419	78.568077	602.776855	156.167877	93.361725	439.137726	-51.017223	1404.327515	470.649658	254.940582	1395.011475	384.673035	104.619179	1380.747314	364.728577	120.570183	1647.293457	483.041077	-159.076538	1132.245239	526.892334	325.161438	1124.795532	427.561035	-122.370476	874.640137	419.136902	306.811279	864.200745	401.901093	101.015167	1033.114258	-620.589355	165.434219	853.229858	-588.778809	-33.118038
396.514587	1.820554	936.420227	420.360565	192.321381	930.408386	509.341644	-11.023894	495.892731	549.014893	183.686081	483.257080	541.234192	-1.421999	78.567825	602.839905	156.209747	93.363327	439.187347	-50.997887	1404.354248	470.665771	254.954605	1395.010010	384.595245	104.764076	1380.759155	364.735413	120.544151	1647.363403	483.106659	-159.040848	1132.260254	526.945740	325.210999	1124.803467	427.638947	-122.354988	874.659363	419.367218	306.900360	864.147400	401.976563	101.026451	1033.126953	-620.692444	165.408112	853.217896	-588.891418	-33.147369
396.533661	1.835342	936.415466	420.377319	192.341644	930.407654	509.331573	-10.988717	495.854889	549.064941	183.720154	483.266266	541.207764	-1.421391	78.545837	602.868225	156.232910	93.367363	439.198486	-50.934040	1404.351685	470.657654	255.009079	1395.007202	384.707916	104.675323	1380.757080	364.806427	120.555138	1647.398560	483.201416	-159.004059	1132.279053	526.981995	325.275177	1124.820557	427.732941	-122.362579	874.674866	419.355042	306.907684	864.178955	401.989624	101.042282	1033.124023	-620.803894	165.306686	853.201538	-589.010925	-33.218510
396.587402	1.822072	936.419250	420.416290	192.354080	930.391113	509.372894	-10.990168	495.843201	549.078918	183.694931	483.253204	541.236694	-1.413213	78.542946	602.834778	156.222763	93.342430	439.258087	-50.915913	1404.354980	470.662048	255.046829	1394.998901	384.708435	104.707138	1380.753052	364.950867	120.614853	1647.376099	483.261444	-158.959167	1132.251099	527.010742	325.338959	1124.822388	427.778076	-122.411674	874.660767	419.421204	306.941254	864.164429	402.039307	101.051079	1033.117432	-620.888428	165.248398	853.190125	-589.122253	-33.261204
396.635986	1.843543	936.425415	420.438965	192.328888	930.376526	509.410645	-11.012689	495.850525	549.070557	183.595306	483.236176	541.249512	-1.419751	78.516197	602.817993	156.204269	93.336044	439.298126	-50.931625	1404.347534	470.665405	255.046692	1394.987671	384.594025	104.839081	1380.776978	364.978668	120.575951	1647.446899	483.321136	-158.948639	1132.260132	527.025208	325.393890	1124.793823	427.838623	-122.399620	874.651855	419.471283	306.955261	864.138123	402.061157	101.061813	1033.111816	-620.974731	165.237595	853.195923	-589.235291	-33.315792
396.682709	1.834189	936.414490	420.443542	192.357758	930.375366	509.437958	-10.993629	495.860535	549.110718	183.646362	483.253082	541.234070	-1.416274	78.525024	602.877441	156.231918	93.348068	439.304199	-50.883358	1404.341553	470.631958	255.082596	1394.961060	384.724060	104.748360	1380.753784	365.119446	120.622314	1647.422729	483.367767	-158.930374	1132.244873	527.020935	325.440063	1124.802734	427.894531	-122.388885	874.662292	419.506134	307.031525	864.119080	402.084564	101.064529	1033.105835	-621.073792	165.199860	853.188538	-589.363281	-33.382927
396.714661	1.841618	936.410828	420.451477	192.365311	930.375793	509.455505	-10.993332	495.852600	549.133667	183.675156	483.247253	541.259277	-1.413329	78.496277	602.831726	156.213531	93.299706	439.351654	-50.886280	1404.337402	470.646240	255.097580	1394.959595	384.614838	104.864082	1380.770508	365.156250	120.578308	1647.495239	483.389130	-158.919312	1132.255615	527.016846	325.503021	1124.812134	427.960419	-122.325348	874.660706	419.596161	307.057892	864.071289	402.101654	101.069389	1033.104248	-621.133606	165.173996	853.198120	-589.465576	-33.408039
396.722473	1.840900	936.406067	420.450653	192.386230	930.388062	509.466797	-10.985632	495.854095	549.166565	183.703583	483.258545	541.247009	-1.402367	78.501167	602.858887	156.225952	93.313004	439.376648	-50.881943	1404.355469	470.634918	255.132095	1394.956543	384.622803	104.872055	1380.779663	365.307831	120.627548	1647.463867	483.410614	-158.895279	1132.259644	527.009705	325.525787	1124.793335	427.966614	-122.374046	874.652527	419.599304	307.110992	864.054871	402.108307	101.069481	1033.108643	-621.199097	165.129532	853.202332	-589.587463	-33.451962
396.741150	1.833305	936.410645	420.442566	192.402527	930.379883	509.506531	-10.981478	495.834198	549.167358	183.705063	483.261292	541.250000	-1.417089	78.510056	602.837646	156.219040	93.322990	439.409302	-50.865646	1404.346558	470.647278	255.140533	1394.949829	384.627197	104.870773	1380.782227	365.411499	120.637146	1647.469238	483.431244	-158.880981	1132.258911	526.982483	325.570068	1124.791748	428.020416	-122.368057	874.663391	419.491058	307.107300	864.075989	402.120514	101.078239	1033.107056	-621.305542	165.127151	853.208069	-589.732544	-33.510582
396.734070	1.866047	936.412170	420.401794	192.397125	930.377014	509.529572	-10.947095	495.845428	549.098145	183.630432	483.240631	541.255249	-1.418078	78.507118	602.820862	156.213043	93.315063	439.419373	-50.833641	1404.341553	470.618500	255.187958	1394.923828	384.779510	104.798187	1380.761475	365.453857	120.606194	1647.535889	483.447174	-158.860855	1132.276855	526.924316	325.601654	1124.776733	428.046936	-122.378464	874.672485	419.546692	307.208405	864.038452	402.099243	101.093521	1033.106445	-621.423035	165.081406	853.187683	-589.873047	-33.549442
396.707031	1.871797	936.406616	420.340698	192.408142	930.380371	509.525024	-10.935736	495.857513	549.101318	183.670090	483.250153	541.240662	-1.407628	78.509048	602.859741	156.241898	93.327347	439.432678	-50.825577	1404.341797	470.616516	255.198074	1394.920654	384.787720	104.799057	1380.773438	365.549377	120.608704	1647.558228	483.446503	-158.851486	1132.284668	526.890686	325.650482	1124.773804	428.098755	-122.404289	874.666565	419.490631	307.234131	864.026245	402.065979	101.094681	1033.106323	-621.526917	165.043259	853.177856	-590.008667	-33.598907
396.612732	1.844805	936.429443	420.294373	192.356277	930.363098	509.532654	-10.910665	495.849762	549.011597	183.609238	483.225616	541.265564	-1.419124	78.487411	602.785767	156.183060	93.293495	439.449249	-50.814190	1404.340454	470.598969	255.209473	1394.904907	384.795258	104.788292	1380.767090	365.694794	120.645813	1647.515137	483.461884	-158.859024	1132.280029	526.818542	325.666168	1124.747559	428.138947	-122.435455	874.670532	419.426788	307.291260	864.037292	402.004913	101.077248	1033.108887	-621.648499	165.015533	853.195313	-590.164368	-33.651096
396.657349	1.905494	936.393066	420.259155	192.425613	930.352112	509.523438	-10.921538	495.843506	549.002686	183.644104	483.245514	541.261169	-1.414799	78.479172	602.854797	156.238281	93.330750	439.460510	-50.802601	1404.318726	470.596466	255.208527	1394.904419	384.803009	104.789360	1380.764404	365.730286	120.602821	1647.584229	483.452911	-158.864426	1132.276611	526.760986	325.663025	1124.740479	428.165283	-122.448341	874.656616	419.343201	307.333344	864.031067	402.002472	101.126945	1033.085327	-621.771057	164.953720	853.189453	-590.293030	-33.672462
396.616608	1.896148	936.375916	420.217560	192.430908	930.344788	509.500336	-10.920102	495.835968	549.005615	183.757004	483.232941	541.197693	-1.363306	78.436363	602.836609	156.233170	93.325958	439.486908	-50.808811	1404.306030	470.593903	255.213699	1394.915527	384.807007	104.795517	1380.750977	365.833130	120.612267	1647.597778	483.472107	-158.882584	1132.241577	526.695374	325.681061	1124.729492	428.192535	-122.473625	874.624573	419.273682	307.417847	864.032654	401.962921	101.119270	1033.073364	-621.874695	164.964462	853.180725	-590.453186	-33.682167
396.557861	1.918999	936.360229	420.134125	192.450546	930.343384	509.454742	-10.875173	495.813629	548.896790	183.653488	483.219208	541.200439	-1.373537	78.442963	602.838989	156.235184	93.339882	439.528809	-50.812481	1404.267822	470.627686	255.216171	1394.912964	384.725189	104.905472	1380.759399	365.924072	120.610863	1647.604980	483.475311	-158.915253	1132.221558	526.630249	325.714386	1124.719482	428.210114	-122.527061	874.602234	419.153839	307.418365	864.032104	401.906586	101.130478	1033.066284	-622.005188	164.947372	853.183289	-590.616211	-33.708981
396.490295	1.928473	936.340759	420.067749	192.456329	930.319519	509.405701	-10.868851	495.808350	548.859924	183.678925	483.236725	541.181824	-1.383592	78.414948	602.817993	156.214264	93.334343	439.531464	-50.815830	1404.246704	470.631348	255.220428	1394.884277	384.725342	104.899712	1380.745117	366.064819	120.662544	1647.560913	483.484070	-158.925415	1132.175171	526.559387	325.725525	1124.697754	428.251831	-122.566986	874.570374	419.008270	307.396362	864.040588	401.852814	101.138931	1033.045410	-622.147583	164.922638	853.181396	-590.752991	-33.738651
396.386719	1.927225	936.337097	419.987061	192.462051	930.309082	509.397064	-10.892781	495.811340	548.791504	183.697372	483.222137	541.284180	-1.404881	78.436752	602.793945	156.215103	93.332924	439.551331	-50.807281	1404.196411	470.647766	255.203064	1394.863647	384.728088	104.903816	1380.749878	366.111359	120.588242	1647.609253	483.507446	-158.984283	1132.182861	526.469727	325.712860	1124.669800	428.407288	-122.845421	874.185547	418.778076	307.384460	864.068176	401.780365	101.142944	1033.039551	-622.269592	164.917450	853.185669	-590.886597	-33.742119
396.272797	1.937956	936.308960	419.868378	192.485229	930.302979	509.290588	-10.879225	495.816376	548.704895	183.614594	483.207916	541.257019	-1.401207	78.435425	602.771973	156.176712	93.342506	439.583405	-50.838642	1404.187378	470.654602	255.199203	1394.854004	384.712769	104.921669	1380.746216	366.208374	120.571480	1647.607178	483.495819	-158.961838	1132.125244	526.398987	325.738068	1124.623901	428.264343	-122.695992	874.488403	418.699463	307.405212	864.055725	401.684326	101.145493	1033.024292	-622.390930	164.923874	853.197693	-591.052002	-33.772839
396.180725	1.949244	936.290466	419.778625	192.493805	930.280518	509.400574	-11.020377	495.851807	548.702454	183.688538	483.203461	541.309753	-1.365639	78.423553	602.809265	156.231796	93.356049	439.564392	-50.813450	1404.154541	470.610413	255.224915	1394.823242	384.857361	104.798790	1380.727417	366.331573	120.629356	1647.577271	483.477783	-158.997162	1132.095581	526.314026	325.756927	1124.599976	428.273163	-122.780487	874.446045	418.550476	307.429382	864.035950	401.599640	101.156891	1033.004150	-622.556763	164.873947	853.202759	-591.206238	-33.749001
396.060516	1.956563	936.267822	419.671051	192.464539	930.266052	509.398529	-11.022715	495.842255	548.655212	183.698837	483.227020	541.376160	-1.420203	78.456680	602.766479	156.208344	93.358452	439.587799	-50.832924	1404.123169	470.630493	255.207108	1394.811279	384.850830	104.797432	1380.720581	366.416229	120.622688	1647.579102	483.474548	-159.003128	1132.064941	526.218628	325.736450	1124.539917	428.272339	-122.869057	874.410583	418.375671	307.414612	864.035828	401.502808	101.140724	1032.986938	-622.714172	164.849274	853.194946	-591.354492	-33.757904
395.938660	1.975299	936.259949	419.521515	192.539703	930.265076	509.317444	-11.016328	495.835938	548.067627	182.882904	483.055145	541.354919	-1.413363	78.451332	602.436157	155.920471	93.310234	439.584259	-50.820087	1404.088867	470.615448	255.218658	1394.806885	384.845642	104.780563	1380.707031	366.515533	120.575661	1647.567627	483.470184	-159.002914	1132.041504	526.138245	325.739899	1124.486816	428.255646	-122.952354	874.361572	418.211548	307.410492	864.014709	401.387329	101.179527	1032.984009	-622.848083	164.844162	853.196045	-591.500305	-33.756546
395.828705	1.971705	936.205872	419.420074	192.508713	930.226196	509.267334	-11.014738	495.837677	548.008057	182.858902	483.056976	541.331787	-1.414459	78.443573	602.430176	155.941559	93.321396	439.595032	-50.842884	1404.041260	470.611877	255.199005	1394.747314	384.835968	104.774849	1380.694824	366.605713	120.553108	1647.563721	483.472473	-159.038727	1131.998901	526.037537	325.723511	1124.435425	428.236908	-123.020889	874.310730	417.964264	307.355927	864.038635	401.283539	101.154915	1032.937988	-622.976379	164.837753	853.202881	-591.636658	-33.749592
395.666779	1.975390	936.206665	419.281097	192.498306	930.209839	509.037079	-10.809491	495.789673	547.966309	182.851532	483.042236	541.166992	-1.358341	78.398575	602.474426	155.985672	93.337715	439.600464	-50.862957	1404.019897	470.602386	255.195923	1394.728394	384.832245	104.767090	1380.687866	366.697021	120.528030	1647.562256	483.472870	-159.041306	1131.951416	525.959656	325.745361	1124.390503	428.211090	-123.110306	874.257141	417.863068	307.318176	864.003357	401.144501	101.160187	1032.930542	-623.075195	164.854599	853.209473	-591.766174	-33.744083
395.503448	1.976176	936.175964	419.104797	192.543472	930.183899	509.205719	-10.998540	495.848755	547.900391	182.876129	483.062958	541.350830	-1.409968	78.447144	602.426453	155.940414	93.330666	439.609497	-50.861053	1403.970581	470.591614	255.184662	1394.692017	384.823975	104.760719	1380.674561	366.787262	120.530800	1647.584961	483.451202	-159.076752	1131.927490	525.874329	325.724487	1124.342896	428.164459	-123.160896	874.204956	417.676056	307.309265	863.980652	401.008148	101.175240	1032.904663	-623.189941	164.871689	853.220764	-591.911133	-33.715187
395.336945	1.996632	936.153748	418.958496	192.555908	930.170410	509.127960	-10.970219	495.838196	548.396545	183.731049	483.278564	541.377258	-1.428019	78.497917	602.751770	156.216751	93.391563	439.614746	-50.873932	1403.947388	470.554443	255.169067	1394.669312	384.812103	104.737038	1380.660645	366.902466	120.468689	1647.584595	483.437775	-159.107681	1131.908081	525.765503	325.709808	1124.278076	428.123413	-123.225273	874.173950	417.533600	307.326660	863.961304	400.861664	101.186752	1032.887695	-623.288757	164.865753	853.234924	-592.015259	-33.697056
395.168549	2.023622	936.123169	418.787476	192.551468	930.141968	509.060333	-10.956583	495.844971	548.373901	183.734299	483.308624	541.290710	-1.377523	78.453018	602.744141	156.188782	93.377213	439.598328	-50.898510	1403.922729	470.543945	255.153366	1394.620972	384.803009	104.720245	1380.656616	367.008057	120.465767	1647.601440	483.422791	-159.116013	1131.867432	525.688416	325.675201	1124.217651	428.078644	-123.269936	874.130859	417.376984	307.333801	863.928223	400.710938	101.195152	1032.859497	-623.412720	164.844070	853.227356	-592.129761	-33.685436
394.994843	2.033373	936.110352	418.603363	192.585907	930.105225	508.969696	-10.960356	495.818542	548.266785	183.730499	483.313202	541.383545	-1.407670	78.470924	602.694824	156.148117	93.386139	439.600861	-50.908302	1403.876831	470.508057	255.143448	1394.604736	384.783722	104.692566	1380.641479	367.111572	120.405060	1647.602417	483.386414	-159.158096	1131.846069	525.575378	325.662781	1124.171021	428.030853	-123.288101	874.079590	417.239532	307.384125	863.897034	400.551270	101.226570	1032.835571	-623.529663	164.870911	853.246460	-592.258545	-33.695969
394.846893	2.041521	936.083679	418.433380	192.569641	930.063904	508.642853	-10.776561	495.757935	548.291870	183.833862	483.327576	541.223816	-1.391566	78.448494	602.717407	156.177795	93.410492	439.601929	-50.946030	1403.874146	470.497192	255.125320	1394.557251	384.769165	104.679878	1380.621094	367.200684	120.405228	1647.629272	483.344666	-159.178284	1131.812500	525.482605	325.655518	1124.117432	427.963593	-123.330467	874.047485	417.075195	307.345734	863.865295	400.394135	101.229729	1032.801392	-623.580627	164.877228	853.246887	-592.333740	-33.678871
394.641571	2.050690	936.048035	418.231232	192.588821	930.033691	508.457214	-10.719334	495.726929	548.170410	183.836884	483.351471	541.136780	-1.312658	78.413971	602.781799	156.232529	93.452225	439.589691	-50.959904	1403.825195	470.464142	255.097748	1394.516968	384.739441	104.651802	1380.614136	367.319916	120.370674	1647.620239	483.308899	-159.194809	1131.773804	525.371887	325.636780	1124.068237	427.853302	-123.389076	874.005432	416.950287	307.355316	863.824585	400.217041	101.237694	1032.770386	-623.687317	164.897110	853.253540	-592.432983	-33.673653
394.444122	2.036914	936.017883	418.041748	192.591797	929.997742	508.518890	-10.907225	495.771667	548.091248	183.880798	483.362213	541.307129	-1.371414	78.455383	602.747131	156.197372	93.450836	439.574707	-50.972843	1403.778931	470.429382	255.064774	1394.491821	384.705750	104.629051	1380.602417	367.419342	120.336845	1647.630249	483.249847	-159.240021	1131.730225	525.266907	325.621704	1124.013306	427.755707	-123.438805	873.956665	416.780975	307.362091	863.804993	400.034515	101.233925	1032.737915	-623.763184	164.910568	853.241516	-592.516296	-33.619881
394.214203	2.023945	936.004578	417.820496	192.579559	929.963501	508.349213	-10.898251	495.746979	547.933594	183.791458	483.346802	541.290710	-1.371782	78.447281	602.663757	156.159164	93.437729	439.541992	-51.009163	1403.733521	470.385895	255.048569	1394.456055	384.678192	104.620895	1380.586304	367.537292	120.286690	1647.627930	483.204071	-159.254990	1131.681030	525.164001	325.631256	1123.987671	427.645355	-123.452751	873.917603	416.610901	307.319000	863.763000	399.841064	101.228600	1032.715820	-623.851624	164.923645	853.232178	-592.585815	-33.638554
394.035492	2.025795	935.961487	417.613068	192.574509	929.933289	508.193970	-10.934256	495.729645	547.811462	183.781372	483.346375	541.311035	-1.382020	78.456612	602.628784	156.128998	93.431580	439.504517	-51.018616	1403.685669	470.358704	255.029678	1394.396851	384.627808	104.591652	1380.585205	367.625092	120.252754	1647.619385	483.132751	-159.280380	1131.623047	525.061951	325.608337	1123.906494	427.523407	-123.457161	873.878845	416.421570	307.274536	863.749390	399.663391	101.217613	1032.680542	-623.915833	164.912094	853.239075	-592.651367	-33.611374
393.780396	2.032964	935.927429	417.400238	192.569702	929.894775	508.013824	-10.933462	495.729889	547.730225	183.873474	483.363708	541.308105	-1.379359	78.473549	602.559204	156.083725	93.409119	439.480927	-51.046635	1403.645508	470.320892	254.994904	1394.361328	384.607269	104.583534	1380.551025	367.723450	120.214355	1647.626587	483.042542	-159.307343	1131.569580	524.950317	325.564911	1123.843628	427.399750	-123.425362	873.842224	416.178772	307.256866	863.740540	399.452454	101.219940	1032.645630	-624.000488	164.979599	853.246704	-592.722107	-33.616230
393.528442	1.953857	935.910583	417.171814	192.533112	929.862366	507.879303	-10.975320	495.751862	547.622498	183.875458	483.346954	541.305542	-1.390032	78.515137	602.568542	156.111404	93.472954	439.435760	-51.068390	1403.606567	470.294006	254.972794	1394.325317	384.552490	104.565475	1380.534424	367.770874	120.123650	1647.685425	482.948822	-159.307617	1131.505249	524.848694	325.583527	1123.791382	427.223389	-123.474457	873.814575	416.114532	307.296295	863.666992	399.241791	101.166504	1032.622681	-624.062561	164.989395	853.250610	-592.788513	-33.599285
393.301514	1.953598	935.875000	416.939331	192.509033	929.807434	507.532440	-10.837809	495.690704	547.465027	183.838898	483.367126	541.196838	-1.360192	78.493454	602.401855	155.971588	93.444847	439.390625	-51.102024	1403.556152	470.242981	254.946548	1394.248413	384.519012	104.537392	1380.519043	367.863770	120.072357	1647.691162	482.837830	-159.324402	1131.462036	524.735352	325.526703	1123.713623	427.050446	-123.491714	873.784424	415.828186	307.234344	863.672852	399.031372	101.162399	1032.578247	-624.146912	165.022705	853.229309	-592.871887	-33.608215
392.734833	1.726534	935.932007	416.595398	192.426788	929.760498	507.480804	-10.962965	495.744415	547.285156	183.769318	483.328339	541.254456	-1.359138	78.497513	602.361267	155.942642	93.442688	439.350311	-51.137726	1403.511108	470.196686	254.921173	1394.205566	384.479584	104.526855	1380.493652	367.967438	120.002274	1647.685303	482.719452	-159.339752	1131.375000	524.634888	325.513153	1123.631714	426.857147	-123.489929	873.730042	415.646851	307.202026	863.634338	398.648529	101.057289	1032.585693	-624.226868	165.046036	853.244202	-592.946838	-33.593750
392.442047	1.699164	935.908936	416.317413	192.402298	929.722229	507.143494	-10.847847	495.722717	547.061401	183.668320	483.298828	541.174316	-1.331985	78.489700	602.356934	155.942612	93.457321	439.311310	-51.156799	1403.466675	470.181091	254.886887	1394.145508	384.428680	104.509193	1380.464233	368.064941	119.942284	1647.681396	482.585846	-159.340729	1131.291382	524.536987	325.508911	1123.557983	426.660767	-123.444107	873.668091	415.478210	307.211182	863.590088	398.398163	101.035393	1032.557007	-624.289551	165.066879	853.229431	-592.977234	-33.581219
392.163605	1.682211	935.877319	416.043701	192.411270	929.689819	507.127441	-11.016944	495.758148	546.925232	183.640930	483.294098	541.253052	-1.355889	78.535553	602.303589	155.925461	93.485733	439.260742	-51.174469	1403.408325	470.130524	254.880264	1394.085938	384.387756	104.484314	1380.449097	368.164398	119.861885	1647.680908	482.447601	-159.345398	1131.220093	524.420471	325.488129	1123.488892	426.414032	-123.419029	873.594238	415.305176	307.207367	863.534973	398.158539	101.026924	1032.527344	-624.358398	165.120453	853.248962	-593.054016	-33.553162
391.916626	1.668714	935.839417	415.768158	192.377914	929.643860	506.916779	-11.036704	495.749451	546.808960	183.727509	483.330811	541.227783	-1.362117	78.546837	602.302246	155.927155	93.510193	439.218811	-51.208202	1403.354736	470.080414	254.841125	1394.025879	384.337982	104.469223	1380.428467	368.265442	119.762085	1647.677856	482.298523	-159.356064	1131.136108	524.322815	325.454651	1123.437866	426.170532	-123.433243	873.543457	415.179504	307.223206	863.477356	397.910950	101.005531	1032.486084	-624.434082	165.117920	853.250061	-593.116638	-33.518490
391.611145	1.636528	935.798401	415.473206	192.352524	929.591614	506.684265	-11.025007	495.714264	546.685120	183.785797	483.327087	541.214355	-1.363146	78.550331	602.318726	155.947266	93.536812	439.162170	-51.233486	1403.290527	470.029816	254.819534	1393.962158	384.281860	104.445213	1380.400269	368.364197	119.674400	1647.691772	482.121399	-159.359756	1131.054810	524.185364	325.437958	1123.371338	425.861206	-123.479713	873.466980	414.988037	307.229095	863.430237	397.650879	100.977867	1032.441772	-624.487671	165.176239	853.267944	-593.175232	-33.479221
391.289673	1.641487	935.748413	415.206329	192.331787	929.554443	506.430389	-10.994502	495.712189	546.563965	183.839218	483.331146	541.141907	-1.356408	78.569572	602.272156	155.903641	93.527206	439.100464	-51.272907	1403.209351	469.979980	254.770599	1393.907104	384.209930	104.433037	1380.392334	368.472046	119.549721	1647.667603	481.973145	-159.359940	1130.982422	524.065857	325.376465	1123.280518	425.594238	-123.458679	873.420044	414.717224	307.181946	863.388550	397.382172	100.962341	1032.400024	-624.593201	165.202774	853.277222	-593.239197	-33.441216
391.330811	1.869075	935.572083	415.032532	192.426361	929.489990	506.263367	-11.065402	495.642548	546.451172	183.885788	483.368134	541.162476	-1.350879	78.598557	602.330322	155.967117	93.556252	439.037323	-51.303352	1403.146973	469.927551	254.739670	1393.841919	384.157196	104.419525	1380.355957	368.573853	119.446671	1647.663940	481.801941	-159.389847	1130.881714	523.933044	325.353546	1123.232422	425.302002	-123.405968	873.349182	414.512085	307.191833	863.355896	397.278259	101.065712	1032.279663	-624.660583	165.259857	853.265381	-593.332092	-33.386257
390.632599	1.545032	935.660828	414.606720	192.301468	929.448547	506.011749	-11.056628	495.685333	546.281311	183.916153	483.368866	541.136902	-1.347337	78.596230	602.280457	155.929489	93.568886	438.975189	-51.343071	1403.056274	469.883423	254.701874	1393.788330	384.088318	104.392891	1380.324219	368.683990	119.344002	1647.654297	481.637390	-159.392365	1130.764038	523.798157	325.303192	1123.166626	424.976501	-123.349937	873.270081	414.274292	307.143341	863.302734	396.816162	100.901237	1032.306885	-624.732727	165.317688	853.284485	-593.382019	-33.334339
390.275818	1.500718	935.609375	414.290710	192.235962	929.397705	505.804749	-11.100429	495.659363	546.066833	183.839218	483.326538	541.139221	-1.345161	78.607765	602.260437	155.912903	93.575455	438.900299	-51.368282	1402.952393	469.838287	254.668854	1393.716553	384.025909	104.352608	1380.290527	368.775177	119.246071	1647.637451	481.425568	-159.362671	1130.638550	523.645935	325.273743	1123.093018	424.535675	-123.363434	873.145874	414.033936	307.140533	863.278442	396.506775	100.844315	1032.257324	-624.779419	165.417221	853.302429	-593.450623	-33.231693
390.334625	1.778863	935.442078	414.068787	192.315323	929.336548	505.627411	-11.134391	495.598907	545.930176	183.877899	483.369873	541.152161	-1.345819	78.654022	602.297668	155.994919	93.625519	438.841095	-51.411732	1402.861206	469.781311	254.626938	1393.658569	383.955383	104.337395	1380.270630	368.857544	119.178894	1647.640869	481.213409	-159.359650	1130.512817	523.503662	325.223663	1122.992188	424.147217	-123.324203	873.048645	413.800140	307.153229	863.242615	396.392731	100.967194	1032.143433	-624.873840	165.449966	853.298340	-593.514587	-33.194168
389.623566	1.416640	935.548523	413.629395	192.127975	929.278381	505.450592	-11.239804	495.697815	545.696228	183.774582	483.358124	541.155579	-1.338256	78.681557	602.223022	155.928406	93.664383	438.778473	-51.449615	1402.770020	469.718323	254.605728	1393.604004	383.898438	104.297447	1380.236694	368.957520	119.088272	1647.637573	480.969452	-159.356995	1130.389526	523.352661	325.224304	1122.944336	423.757233	-123.297974	872.997803	413.683441	307.196594	863.172119	395.917328	100.770744	1032.170288	-624.966003	165.500015	853.310303	-593.589966	-33.135189
389.254089	1.377541	935.533691	413.297882	192.098450	929.245361	505.159119	-11.264487	495.696503	545.482117	183.733078	483.346375	541.123962	-1.354699	78.727791	602.156250	155.889481	93.664909	438.712646	-51.515785	1402.692871	469.653748	254.557343	1393.552002	383.838654	104.263939	1380.213013	369.044098	118.989342	1647.644775	480.722015	-159.360535	1130.269897	523.183472	325.190521	1122.861084	423.352142	-123.272911	872.940796	413.452484	307.193024	863.145752	395.616272	100.740707	1032.148926	-625.019104	165.561020	853.321533	-593.670349	-33.028027
388.906921	1.385553	935.471252	412.960907	192.051086	929.179749	504.870087	-11.324187	495.709137	545.276001	183.702789	483.351074	541.088318	-1.337709	78.756508	602.106140	155.856842	93.682220	438.659729	-51.558979	1402.616455	469.597809	254.522491	1393.499023	383.753510	104.230598	1380.203247	369.130402	118.900894	1647.641724	480.451508	-159.333221	1130.127441	523.015625	325.182495	1122.761841	422.883301	-123.249878	872.877441	413.216949	307.173309	863.099365	395.305939	100.720207	1032.086792	-625.103455	165.640900	853.330383	-593.731445	-32.975067
388.535248	1.383035	935.434937	412.613708	192.056610	929.111938	504.463562	-11.244812	495.653168	545.004089	183.663773	483.339600	540.982849	-1.332192	78.792831	602.074158	155.868408	93.731689	438.602539	-51.610268	1402.539795	469.529999	254.484604	1393.419800	383.689240	104.184601	1380.185181	369.219025	118.802010	1647.643799	480.197449	-159.325882	1130.004761	522.847229	325.139465	1122.681152	422.389862	-123.211693	872.774597	412.956238	307.189789	863.064575	394.981842	100.734329	1032.036133	-625.173096	165.667099	853.343567	-593.786560	-32.919769
388.517517	1.666265	935.268677	412.348938	192.155243	929.063782	504.189911	-11.262128	495.598175	544.820068	183.667709	483.363007	540.975830	-1.343997	78.843079	602.067200	155.893936	93.748482	438.564484	-51.659382	1402.449829	469.467804	254.432922	1393.371826	383.625488	104.145889	1380.169434	369.304993	118.710342	1647.643311	479.937042	-159.318298	1129.903687	522.673523	325.111847	1122.614990	421.919403	-123.163162	872.663452	412.649200	307.170197	863.027100	394.827972	100.861671	1031.930786	-625.219543	165.732803	853.341675	-593.852112	-32.840576
387.736420	1.333852	935.376038	411.879974	192.023392	929.012146	503.878906	-11.276003	495.649811	544.539978	183.575333	483.360352	540.902588	-1.316417	78.847572	601.746521	155.564392	93.667107	438.512939	-51.732719	1402.392700	469.381836	254.375549	1393.327881	383.598572	104.143517	1380.175171	369.387695	118.614281	1647.628174	479.655029	-159.298630	1129.778809	522.494019	325.092285	1122.558838	421.409882	-123.119972	872.620544	412.302490	307.130646	863.007141	394.306854	100.704704	1031.961426	-625.303833	165.741776	853.347290	-593.917603	-32.808891
387.735016	1.585437	935.189270	411.653961	192.095886	928.965881	503.476654	-11.242609	495.571259	544.436462	183.730087	483.384796	540.836914	-1.319122	78.867195	602.064697	155.934906	93.882195	438.463654	-51.794128	1402.308228	469.337952	254.313507	1393.263550	383.466034	104.034340	1380.135010	369.481567	118.525375	1647.629883	479.377869	-159.288208	1129.648438	522.301453	325.053680	1122.499878	420.906860	-123.044891	872.543701	411.923096	307.050354	863.010010	394.164703	100.794067	1031.846313	-625.373657	165.795212	853.352051	-593.997192	-32.711983
386.984528	1.236831	935.312256	411.204803	191.940475	928.957275	503.118286	-11.318558	495.631317	544.168762	183.701004	483.390442	540.820984	-1.320784	78.934082	601.987549	155.888779	93.904121	438.399323	-51.848289	1402.244873	469.247467	254.250031	1393.211670	383.446960	104.021515	1380.130981	369.548981	118.441856	1647.625366	479.085022	-159.297241	1129.506104	522.087341	325.036316	1122.446289	420.411285	-122.996742	872.460083	411.710815	307.129608	862.977295	393.668732	100.602531	1031.906738	-625.460876	165.889313	853.358521	-594.094421	-32.643753
386.614685	1.202071	935.289185	410.850464	191.940598	928.933838	502.845154	-11.443680	495.627258	544.018616	183.759491	483.444489	540.816711	-1.296991	78.971786	601.990906	155.920120	93.972702	438.346375	-51.900028	1402.191650	469.171051	254.195480	1393.154053	383.366882	103.983055	1380.113037	369.598083	118.360214	1647.619751	478.786682	-159.281082	1129.381348	521.843994	325.001984	1122.384399	419.874725	-122.954948	872.401794	411.328613	307.112610	862.997986	393.349335	100.579788	1031.885986	-625.517334	165.904770	853.374817	-594.140381	-32.574348
386.262115	1.176692	935.254944	410.495270	191.909363	928.882690	502.566620	-11.540447	495.589935	543.769104	183.698410	483.440613	540.789673	-1.304593	79.048950	601.979248	155.950668	94.008522	438.283936	-51.951122	1402.126709	469.095581	254.153549	1393.108398	383.259430	103.928528	1380.111328	369.661407	118.278816	1647.619385	478.499695	-159.281464	1129.270508	521.614380	324.972260	1122.319336	419.353668	-122.919304	872.390930	411.042664	307.108490	862.972961	393.030029	100.556038	1031.844971	-625.598206	165.957581	853.364624	-594.218994	-32.517803
385.934814	1.145128	935.233398	410.152222	191.920914	928.851074	502.085999	-11.455402	495.538818	543.540466	183.679657	483.432037	540.685913	-1.278042	79.083122	601.949097	155.955322	94.064522	438.222900	-52.015976	1402.063477	469.014496	254.108887	1393.052490	383.192078	103.879982	1380.075195	369.710449	118.197998	1647.608887	478.200989	-159.281265	1129.148193	521.392639	324.903259	1122.256348	418.840210	-122.868393	872.331909	410.696564	307.108429	862.947510	392.730194	100.545555	1031.820313	-625.683411	165.983185	853.372375	-594.265015	-32.486195
385.549530	1.146585	935.220703	409.770905	191.884262	928.829346	501.813324	-11.584344	495.585602	543.209900	183.618805	483.415375	540.707947	-1.282524	79.177940	601.805115	155.866760	94.099937	438.156769	-52.084641	1402.022949	468.956787	254.020325	1392.980957	382.978851	103.904320	1380.075684	369.753693	118.125626	1647.606812	477.882172	-159.269943	1129.048096	521.159729	324.866486	1122.155640	418.314758	-122.837990	872.293579	410.272430	307.053558	862.939026	392.402191	100.526634	1031.806152	-625.759094	166.057663	853.367126	-594.338806	-32.445000
385.162476	1.101734	935.189880	409.439911	191.906189	928.799133	501.469330	-11.648799	495.623047	542.951599	183.648422	483.446228	540.655823	-1.287709	79.214622	601.771790	155.871124	94.175896	438.085297	-52.126530	1401.970093	468.876495	253.974792	1392.936890	382.886627	103.853371	1380.078735	369.788513	118.063606	1647.603271	477.560760	-159.290787	1128.938232	520.936157	324.801788	1122.088501	417.799591	-122.824005	872.209229	409.939148	307.069580	862.878235	392.085144	100.509781	1031.777954	-625.856262	166.119247	853.381958	-594.393799	-32.383148
384.796112	1.063042	935.178650	409.123077	191.873474	928.768127	501.129272	-11.707773	495.631195	542.677490	183.673416	483.432800	540.628235	-1.278930	79.293968	601.704956	155.844147	94.207405	437.987671	-52.180519	1401.915039	468.789246	253.901520	1392.904541	382.751282	103.829475	1380.082397	369.818451	118.002502	1647.601318	477.231598	-159.313751	1128.861084	520.711731	324.776550	1122.051147	417.289642	-122.806496	872.169739	409.580078	307.032013	862.879150	391.781891	100.480789	1031.758667	-625.925476	166.179230	853.384338	-594.469421	-32.337460
384.397156	1.066966	935.154419	408.785065	191.841614	928.748840	500.849670	-11.784010	495.671997	542.558167	183.883102	483.500824	540.612183	-1.247780	79.355667	601.739441	155.912674	94.289391	437.895142	-52.245857	1401.875000	468.708038	253.842178	1392.864014	382.687897	103.773872	1380.083008	369.861267	117.908073	1647.598389	476.899506	-159.363556	1128.758423	520.479492	324.748810	1121.992188	416.821167	-122.778160	872.151184	409.324341	307.034973	862.855774	391.463898	100.460304	1031.739746	-626.038574	166.232071	853.384033	-594.551208	-32.280212
384.024170	1.058850	935.150085	408.454285	191.812042	928.725525	500.519501	-11.853867	495.674347	542.401062	184.010986	483.537537	540.568176	-1.237245	79.435059	601.734131	155.965042	94.394279	437.780060	-52.279812	1401.827881	468.644012	253.781006	1392.842163	382.588928	103.717636	1380.073486	369.869812	117.853622	1647.601563	476.577118	-159.390137	1128.693237	520.232849	324.681488	1121.940186	416.361145	-122.778275	872.094849	408.906281	307.002167	862.892334	391.151276	100.447983	1031.727661	-626.142395	166.304123	853.380676	-594.653748	-32.230923
383.680389	1.071188	935.150085	408.138397	191.785599	928.727295	500.235291	-11.900066	495.666748	542.154175	184.055023	483.560028	540.540100	-1.209865	79.508904	601.720398	155.994797	94.477249	437.662476	-52.327679	1401.785522	468.582733	253.731934	1392.804321	382.483521	103.682335	1380.094727	369.873962	117.832756	1647.619385	476.290039	-159.427734	1128.624023	519.976013	324.635284	1121.861328	415.986694	-122.716148	872.059082	408.545959	307.018005	862.865112	390.861755	100.436470	1031.730835	-626.218262	166.350739	853.376770	-594.718933	-32.151009
383.384827	1.113949	935.130676	407.818695	191.776855	928.711182	499.758240	-11.838192	495.613037	541.881958	184.035004	483.551941	540.401550	-1.178308	79.550903	601.685181	156.020920	94.543449	437.568512	-52.378460	1401.760864	468.520844	253.673889	1392.762329	382.390198	103.659973	1380.098511	369.901703	117.754913	1647.609619	475.982361	-159.464783	1128.549072	519.733276	324.616760	1121.813354	415.542450	-122.722542	872.043945	408.123474	306.993683	862.877380	390.584961	100.448311	1031.714722	-626.295715	166.427765	853.387695	-594.796997	-32.119629
383.039520	1.083640	935.133911	407.523621	191.770279	928.722229	499.612793	-12.017550	495.689148	541.506226	183.951340	483.544983	540.464783	-1.185556	79.634613	601.556152	155.978989	94.639915	437.450806	-52.433201	1401.731812	468.480652	253.615997	1392.743408	382.305298	103.626633	1380.095337	369.899384	117.714828	1647.617676	475.689758	-159.460510	1128.471069	519.520996	324.569305	1121.750854	415.063660	-122.793243	872.009277	407.738129	306.963593	862.898926	390.304840	100.421555	1031.724243	-626.392761	166.457886	853.375427	-594.843262	-32.066040
383.095001	1.358463	934.987915	407.367126	191.876801	928.733459	499.340515	-12.100505	495.638000	541.203491	184.016891	483.551208	540.433105	-1.189972	79.714439	601.521545	156.017822	94.734612	437.323120	-52.481483	1401.722900	468.423187	253.553040	1392.735596	382.199005	103.602203	1380.121582	369.877502	117.692108	1647.656250	475.411041	-159.514511	1128.414429	519.301147	324.509613	1121.704224	414.677917	-122.815445	872.006531	407.384918	306.927490	862.916199	390.234100	100.530510	1031.659058	-626.458069	166.515701	853.397766	-594.923889	-31.997292
382.806122	1.350914	934.979248	407.111664	191.879501	928.742188	499.027008	-12.111777	495.632385	540.890076	184.054718	483.533661	540.459961	-1.175797	79.771027	601.496643	156.027527	94.810539	437.213867	-52.514153	1401.705811	468.389435	253.507095	1392.747314	382.043732	103.482292	1380.116943	369.869446	117.665474	1647.682373	475.141968	-159.585144	1128.401123	519.116699	324.427307	1121.674927	414.355804	-122.747192	871.999390	407.039734	306.892853	862.971252	389.984741	100.516762	1031.660645	-626.578369	166.517807	853.380859	-595.013611	-31.972641
382.483826	1.329238	934.991638	406.833862	191.891998	928.753540	498.744965	-12.185048	495.692047	540.575500	184.115265	483.575195	540.414429	-1.167518	79.833717	601.411499	156.026062	94.887627	437.045929	-52.547424	1401.685425	468.314117	253.475052	1392.762939	382.084381	103.329163	1380.152344	369.857635	117.625916	1647.705444	474.863983	-159.616058	1128.365601	518.906372	324.381195	1121.671265	413.888458	-122.846664	871.987610	406.679993	306.879059	863.047058	389.719971	100.508743	1031.674438	-626.653320	166.590668	853.402466	-595.094177	-31.906103
382.149750	1.381791	935.003296	406.546295	191.871658	928.787354	498.368774	-12.189614	495.687286	540.355713	184.180038	483.568359	540.357178	-1.175700	79.885117	601.393677	156.072586	94.986992	436.910065	-52.621784	1401.685669	468.271118	253.381760	1392.761353	381.979584	103.292603	1380.169067	369.846283	117.594261	1647.734253	474.610474	-159.699905	1128.350952	518.746155	324.316925	1121.624268	413.526093	-122.867226	871.992798	406.356689	306.865326	863.070313	389.446747	100.511215	1031.699585	-626.753540	166.606461	853.412109	-595.172668	-31.879972
381.897461	1.402808	935.000916	406.307251	191.903244	928.806396	498.055389	-12.192266	495.679199	540.182556	184.298813	483.611420	540.331970	-1.181277	79.951897	601.419495	156.157608	95.083733	436.798859	-52.683800	1401.688110	468.253906	253.308167	1392.768066	381.763977	103.373405	1380.219727	369.844269	117.556419	1647.770508	474.383667	-159.769608	1128.347168	518.575623	324.225739	1121.610840	413.215637	-122.880219	871.989319	405.985809	306.836151	863.109680	389.216766	100.524445	1031.709229	-626.853882	166.635147	853.397522	-595.276978	-31.831608
381.243713	1.100126	935.143311	405.954468	191.768890	928.816711	497.752869	-12.186630	495.713043	539.943115	184.285843	483.584198	540.277588	-1.182432	80.003494	601.349121	156.158981	95.166916	436.679932	-52.750500	1401.689209	468.191101	253.254425	1392.767822	381.689270	103.347015	1380.248047	369.844543	117.514503	1647.794556	474.130341	-159.835938	1128.347290	518.427307	324.156830	1121.587036	412.933838	-122.893845	871.998230	405.643677	306.820557	863.164001	388.793030	100.369087	1031.786987	-626.952393	166.654251	853.410095	-595.365723	-31.788456
380.966522	1.137995	935.153015	405.723450	191.793411	928.836609	497.444763	-12.180072	495.695892	539.767883	184.359909	483.620453	540.227234	-1.180549	80.080505	601.344177	156.198074	95.245216	436.518707	-52.789543	1401.684814	468.156952	253.186218	1392.765869	381.608398	103.313324	1380.280029	369.825256	117.470764	1647.830322	473.897675	-159.869308	1128.331055	518.279541	324.111450	1121.566895	412.656433	-122.927704	872.015076	405.323181	306.770233	863.210999	388.576416	100.391594	1031.803833	-627.014404	166.701340	853.412415	-595.438599	-31.732580
381.105164	1.495770	935.028564	405.619202	191.905182	928.864136	497.232025	-12.216347	495.646149	539.633789	184.524246	483.649872	540.166809	-1.149494	80.131104	601.354797	156.258469	95.337097	436.361053	-52.797741	1401.680664	468.078156	253.151566	1392.775879	381.636871	103.170006	1380.282104	369.811493	117.438423	1647.865479	473.671997	-159.931885	1128.344849	518.145874	324.054688	1121.555420	412.394714	-122.961525	872.005249	405.005859	306.731232	863.251953	388.550598	100.551247	1031.756348	-627.086182	166.740768	853.411987	-595.518066	-31.718561
380.493225	1.179338	935.160217	405.322357	191.784286	928.870422	496.986176	-12.248827	495.696167	539.348755	184.477798	483.629486	540.108459	-1.160814	80.207581	601.297974	156.227890	95.392159	436.219757	-52.857533	1401.682251	468.035980	253.083679	1392.791138	381.529541	103.125404	1380.308350	369.803650	117.392693	1647.905762	473.420868	-160.001266	1128.340210	518.008545	323.985352	1121.545410	412.127045	-123.018555	872.039001	404.696655	306.674835	863.315674	388.160614	100.393860	1031.825928	-627.202820	166.751785	853.412354	-595.613464	-31.666840
380.267731	1.171850	935.178711	405.147308	191.753662	928.883484	496.785889	-12.337591	495.737000	539.051575	184.396210	483.596680	540.083496	-1.184457	80.277496	601.216553	156.225510	95.445618	436.072388	-52.889900	1401.684692	467.974243	253.022812	1392.811279	381.412354	103.112564	1380.344604	369.788879	117.368469	1647.927124	473.190521	-160.056351	1128.303467	517.864136	323.929993	1121.550903	411.881470	-123.040390	872.051208	404.422089	306.670532	863.398926	387.977539	100.377174	1031.842407	-627.267090	166.818008	853.436890	-595.692810	-31.625862
380.023743	1.158974	935.174011	404.989044	191.748276	928.889465	496.452271	-12.216275	495.732513	538.816101	184.406036	483.577637	539.984985	-1.170864	80.320877	601.144531	156.199219	95.479248	435.923187	-52.938023	1401.680420	467.929626	252.963425	1392.827637	381.323456	103.059280	1380.348389	369.782410	117.323013	1647.950928	472.986389	-160.115280	1128.298950	517.736267	323.854340	1121.543701	411.640320	-123.092354	872.049194	404.136383	306.641205	863.469727	387.782562	100.363617	1031.843506	-627.351563	166.843262	853.426086	-595.802795	-31.579885
379.813354	1.148985	935.174988	404.834137	191.782913	928.899353	496.413269	-12.402743	495.815857	538.554688	184.343689	483.540283	540.069214	-1.202887	80.369049	601.045349	156.152893	95.530426	435.787964	-52.971333	1401.664917	467.892944	252.904221	1392.827637	381.223846	103.023193	1380.370239	369.762573	117.286804	1647.981689	472.792755	-160.185730	1128.297363	517.616089	323.804932	1121.555542	411.503418	-123.020042	872.041870	403.882568	306.612091	863.536377	387.617523	100.369484	1031.850098	-627.437195	166.847229	853.432068	-595.879761	-31.574139
379.611938	1.157373	935.189148	404.698273	191.781036	928.887878	496.311218	-12.446443	495.829865	538.445496	184.408524	483.575592	540.096252	-1.209368	80.412064	601.033752	156.171219	95.572838	435.685547	-53.023258	1401.663696	467.869843	252.857391	1392.839966	381.035950	103.202644	1380.435425	369.745087	117.249908	1648.003418	472.604218	-160.204544	1128.249023	517.488220	323.761658	1121.545288	411.233002	-123.115990	872.026245	403.665955	306.588928	863.574524	387.451416	100.387619	1031.850952	-627.562927	166.882660	853.412048	-595.983093	-31.555523
379.404327	1.148325	935.191101	404.557587	191.781464	928.909302	496.146454	-12.428548	495.851013	538.279785	184.402893	483.557587	540.043030	-1.200824	80.492950	600.958984	156.129349	95.607224	435.559235	-53.072636	1401.644653	467.825531	252.793259	1392.855347	380.861084	103.133568	1380.433472	369.732117	117.206352	1648.020996	472.423035	-160.246460	1128.233765	517.389771	323.728638	1121.547852	411.053955	-123.136688	872.019348	403.479797	306.528717	863.621094	387.294800	100.372299	1031.863892	-627.632874	166.921143	853.417725	-596.066772	-31.540661
379.621185	1.506337	935.041504	404.538849	191.916077	928.917847	496.002441	-12.454364	495.792267	538.348877	184.588837	483.634277	540.059875	-1.211847	80.527626	601.040283	156.241638	95.688705	435.425171	-53.095840	1401.638184	467.761078	252.744965	1392.865845	380.823639	103.181984	1380.468262	369.729492	117.176918	1648.032715	472.261139	-160.285416	1128.232422	517.289490	323.660126	1121.552490	410.897675	-123.164322	871.995728	403.270752	306.482971	863.645935	387.328522	100.543037	1031.793213	-627.709412	166.919205	853.428711	-596.176331	-31.496584
379.455414	1.549433	935.017090	404.434235	191.899384	928.931030	495.800812	-12.423115	495.777710	538.248535	184.602890	483.665436	540.023560	-1.210355	80.542313	600.994568	156.204941	95.735657	435.305176	-53.139500	1401.630859	467.716583	252.714493	1392.881226	380.709656	103.170555	1380.499268	369.707947	117.136459	1648.040405	472.105438	-160.385330	1128.234253	517.185730	323.617767	1121.551270	410.900024	-123.268372	871.916077	403.124390	306.427460	863.682861	387.194183	100.539162	1031.788330	-627.812439	166.986801	853.430664	-596.272522	-31.498842
379.297485	1.579048	935.022278	404.328033	191.936920	928.947266	495.617035	-12.416168	495.762939	538.149536	184.564651	483.674988	540.004700	-1.216177	80.564529	600.984802	156.219604	95.766975	435.207642	-53.153770	1401.610840	467.678558	252.672333	1392.889771	380.613525	103.127419	1380.482300	369.689423	117.097412	1648.057861	471.972931	-160.388565	1128.212769	517.103943	323.576782	1121.561401	410.704742	-123.362549	871.865906	402.972382	306.355591	863.701538	387.073090	100.566689	1031.799683	-627.870422	166.997314	853.436462	-596.379272	-31.434681
378.782410	1.294126	935.157043	404.116730	191.838516	928.958313	495.417023	-12.410997	495.803314	538.055420	184.566040	483.665466	539.931702	-1.157156	80.582108	600.987671	156.260422	95.817413	435.126495	-53.210510	1401.598999	467.619843	252.646851	1392.906372	380.524078	103.107025	1380.499023	369.675598	117.058243	1648.072876	471.809662	-160.407593	1128.179199	517.031372	323.526917	1121.575439	410.415741	-123.227570	871.933350	402.852295	306.290649	863.720093	386.765320	100.436287	1031.872925	-627.976685	167.003372	853.431335	-596.495300	-31.420200
378.670135	1.321842	935.174866	404.021942	191.812103	928.964478	495.242706	-12.400943	495.792999	537.980042	184.565445	483.670258	539.922729	-1.173329	80.609238	600.970520	156.246765	95.821136	435.018219	-53.251678	1401.581299	467.562408	252.588745	1392.915527	380.448334	103.081490	1380.493530	369.736237	117.095047	1648.051392	471.692780	-160.432922	1128.169189	516.944031	323.498047	1121.577637	410.282318	-123.214958	871.936401	402.750763	306.253876	863.753296	386.664490	100.444199	1031.884766	-628.057068	167.029556	853.444153	-596.595886	-31.395462
378.587189	1.343867	935.154602	403.968658	191.842850	928.969238	495.121063	-12.399385	495.786713	537.964172	184.649033	483.703400	539.896179	-1.163880	80.639587	600.934265	156.252350	95.849617	434.940338	-53.274864	1401.555786	467.484589	252.571671	1392.935425	380.373566	103.031662	1380.515381	369.742157	117.054810	1648.069824	471.580017	-160.438568	1128.146851	516.883179	323.448944	1121.605347	410.144043	-123.211693	871.914307	402.680908	306.204865	863.766724	386.587372	100.459244	1031.877075	-628.157043	167.057297	853.432983	-596.689026	-31.382193
378.488953	1.337687	935.173706	403.906372	191.837372	928.988892	494.987244	-12.400250	495.769073	537.931396	184.682770	483.713409	539.882080	-1.155311	80.649200	600.939819	156.263611	95.847275	434.881226	-53.347168	1401.547974	467.426971	252.513641	1392.945801	380.289124	102.995529	1380.515625	369.735291	117.026886	1648.088867	471.477600	-160.464996	1128.113159	516.814148	323.419403	1121.644653	410.040649	-123.212357	871.912109	402.644775	306.169678	863.787537	386.512756	100.453247	1031.896729	-628.273621	167.035690	853.414795	-596.814941	-31.373674
378.444000	1.407601	935.153870	403.862061	191.868393	928.998352	494.886047	-12.408009	495.770447	537.881714	184.666138	483.705933	539.872620	-1.158255	80.673210	600.976318	156.318283	95.887337	434.847534	-53.377041	1401.534668	467.371521	252.483551	1392.970581	380.234009	102.948616	1380.524536	369.726044	117.005302	1648.081299	471.393494	-160.487106	1128.083862	516.764954	323.391235	1121.681641	409.926849	-123.166939	871.885437	402.604736	306.163818	863.792542	386.464417	100.489677	1031.891846	-628.330017	167.077728	853.427856	-596.897827	-31.317541
378.376740	1.410449	935.155823	403.808044	191.873337	929.016052	494.843658	-12.419495	495.773315	537.877502	184.684799	483.733398	539.857605	-1.159329	80.697044	600.948669	156.293808	95.882736	434.763031	-53.430801	1401.513916	467.275024	252.421265	1392.995117	380.152283	102.920258	1380.518311	369.657349	116.943718	1648.162109	471.328979	-160.471115	1128.055054	516.720764	323.353699	1121.710327	409.828430	-123.130074	871.875000	402.619812	306.155701	863.813599	386.405975	100.485329	1031.902100	-628.424500	167.085541	853.443848	-596.991211	-31.312410
378.331970	1.424819	935.160522	403.777191	191.901154	929.018860	494.817535	-12.427773	495.786377	537.813171	184.667389	483.728638	539.894043	-1.172881	80.725426	600.913818	156.263535	95.875481	434.703369	-53.496403	1401.490601	467.215057	252.366562	1393.002808	380.108398	102.874329	1380.528198	369.651520	116.856041	1648.170288	471.278198	-160.465607	1128.005981	516.678589	323.343872	1121.729370	409.760315	-123.097412	871.861511	402.618225	306.145630	863.832031	386.374115	100.506691	1031.906128	-628.501709	167.099991	853.451477	-597.104858	-31.256124
378.311432	1.439310	935.158508	403.775696	191.897308	929.019775	494.773468	-12.438224	495.800781	537.800476	184.655426	483.724548	539.869690	-1.163132	80.741142	600.906006	156.278839	95.877228	434.645020	-53.532982	1401.493652	467.170410	252.335556	1393.013062	380.042450	102.828590	1380.517334	369.707214	116.975189	1648.119141	471.218872	-160.481857	1127.987915	516.643921	323.309692	1121.746094	409.687378	-123.053940	871.826050	402.676086	306.154144	863.810425	386.359192	100.511818	1031.905396	-628.583557	167.126114	853.460327	-597.185425	-31.247751
378.261871	1.421082	935.171997	403.755890	191.905304	929.024536	494.754852	-12.423000	495.826019	537.830444	184.711182	483.758606	539.876648	-1.170951	80.753204	600.928040	156.285263	95.897758	434.565826	-53.607498	1401.462280	467.099213	252.274292	1393.047974	379.998596	102.791962	1380.520142	369.630127	116.910667	1648.202271	471.182068	-160.470718	1127.957642	516.628235	323.279907	1121.815918	409.647430	-123.030663	871.800964	402.727142	306.164734	863.814453	386.326569	100.511230	1031.914429	-628.662537	167.118423	853.458313	-597.278076	-31.198927
378.258179	1.465236	935.176575	403.772858	191.914825	929.031921	494.758453	-12.412379	495.826691	537.877686	184.741287	483.763062	539.893127	-1.174416	80.745224	600.953125	156.291779	95.913551	434.516754	-53.646561	1401.446655	467.056458	252.232697	1393.075317	379.963593	102.755981	1380.526489	369.588470	116.823814	1648.195801	471.148407	-160.513809	1127.938354	516.618225	323.252655	1121.836426	409.668945	-122.909409	871.781311	402.726349	306.171356	863.851196	386.326904	100.538628	1031.920166	-628.771484	167.147583	853.474731	-597.384766	-31.201099
378.250122	1.500417	935.164429	403.789368	191.956985	929.039063	494.807556	-12.456090	495.838440	537.863831	184.735733	483.753387	539.901794	-1.168616	80.745338	600.958008	156.277222	95.889709	434.479309	-53.692997	1401.446167	467.026306	252.202255	1393.098511	379.867859	102.646843	1380.497925	369.622131	116.873802	1648.186035	471.094879	-160.537766	1127.901489	516.645508	323.229065	1121.885010	409.651794	-122.882050	871.751770	402.810913	306.185730	863.861328	386.325012	100.568466	1031.917603	-628.858276	167.150253	853.486145	-597.462036	-31.190126
378.290009	1.512795	935.184326	403.852692	191.945328	929.059204	494.875183	-12.511449	495.866547	537.880798	184.682632	483.742676	539.943909	-1.172652	80.744888	600.926941	156.247192	95.875587	434.418457	-53.726780	1401.425903	466.992798	252.154282	1393.125610	379.838837	102.598778	1380.494263	369.617676	116.879227	1648.195313	471.066162	-160.535217	1127.869995	516.664978	323.222137	1121.947021	409.630096	-122.850830	871.742310	402.857208	306.219147	863.899109	386.358276	100.572197	1031.936646	-628.967285	167.149872	853.490723	-597.565979	-31.160299
378.297913	1.525809	935.186096	403.871094	191.973083	929.090576	494.872620	-12.493938	495.853821	537.872314	184.663162	483.736847	539.924988	-1.172616	80.750076	600.910400	156.267685	95.903160	434.373566	-53.753151	1401.406250	466.976990	252.128922	1393.167603	379.790955	102.570534	1380.509155	369.591797	116.891670	1648.186279	471.006866	-160.521332	1127.836426	516.705200	323.182404	1122.007568	409.557617	-122.908104	871.710205	402.945709	306.234253	863.919373	386.375336	100.576530	1031.953979	-629.020813	167.215714	853.520264	-597.641052	-31.113209
378.336365	1.538965	935.186279	403.943207	191.966965	929.083740	494.882355	-12.476481	495.831635	537.943298	184.735580	483.742615	539.923706	-1.172397	80.748421	600.928589	156.254303	95.868874	434.298035	-53.810070	1401.399780	466.937683	252.072372	1393.210327	379.842072	102.627670	1380.534058	369.577087	116.883621	1648.181885	470.988800	-160.538177	1127.841064	516.766907	323.159637	1122.082275	409.577240	-122.893562	871.680298	403.077240	306.291565	863.945007	386.410034	100.587662	1031.949463	-629.133179	167.223145	853.522461	-597.765808	-31.082214
378.412933	1.547274	935.180786	404.043488	191.951523	929.089355	494.845276	-12.430021	495.828491	537.953125	184.682526	483.720856	539.884094	-1.165365	80.740501	600.928711	156.273712	95.886871	434.258331	-53.834503	1401.389648	466.948120	252.029144	1393.259644	379.832428	102.606094	1380.511353	369.528015	116.797493	1648.169800	470.961090	-160.580536	1127.809814	516.833618	323.146179	1122.152344	409.595184	-122.873070	871.669617	403.148712	306.308990	864.011292	386.474091	100.582581	1031.948364	-629.231262	167.231232	853.535889	-597.871826	-31.058128
378.496124	1.556101	935.176819	404.131958	191.973007	929.110474	494.893280	-12.394191	495.817902	538.002319	184.713074	483.755188	539.894165	-1.167709	80.725609	600.910034	156.251389	95.854584	434.226593	-53.859001	1401.374390	466.948578	251.997421	1393.328247	379.751801	102.509575	1380.496094	369.506653	116.797279	1648.160400	470.957214	-160.592117	1127.776245	516.912170	323.133881	1122.207520	409.614044	-122.850128	871.635559	403.238129	306.351807	864.068115	386.549805	100.585815	1031.956909	-629.311523	167.265076	853.538696	-597.953125	-31.013512
378.570770	1.559600	935.156067	404.233398	191.992493	929.115112	494.984924	-12.436072	495.830597	537.983215	184.626892	483.713043	539.927979	-1.158126	80.708420	600.856384	156.192474	95.843132	434.162018	-53.899357	1401.356567	466.964294	251.961411	1393.372070	379.741486	102.495255	1380.487671	369.530273	116.909393	1648.179932	470.953186	-160.590256	1127.762329	516.989258	323.145752	1122.306152	409.659973	-122.846420	871.602417	403.364471	306.401276	864.116211	386.620972	100.586639	1031.948486	-629.402527	167.281128	853.543701	-598.037598	-31.008970
378.634338	1.566302	935.167969	404.341248	191.983551	929.134399	494.965393	-12.366656	495.782379	538.040894	184.672409	483.716644	539.875488	-1.151713	80.679573	600.903809	156.237030	95.841377	434.127716	-53.919128	1401.340820	466.993530	251.925858	1393.420776	379.751282	102.467178	1380.463379	369.478516	116.818161	1648.158325	470.961914	-160.618362	1127.721924	517.059875	323.163391	1122.356689	409.723541	-122.816673	871.555603	403.446167	306.434235	864.188416	386.697998	100.584236	1031.963745	-629.520569	167.263962	853.546082	-598.121887	-31.003559
378.724976	1.584468	935.172974	404.462860	191.978409	929.162354	495.080688	-12.372797	495.779724	538.096436	184.685928	483.717041	539.891296	-1.160049	80.674004	600.942322	156.263718	95.841904	434.092987	-53.931610	1401.331177	467.051544	251.895035	1393.491211	379.755371	102.449257	1380.472168	369.691895	117.200439	1647.979492	470.981415	-160.617310	1127.715820	517.153870	323.165588	1122.434692	409.794250	-122.791306	871.517029	403.628113	306.503418	864.223389	386.801819	100.580254	1031.980469	-629.589844	167.308823	853.564880	-598.243713	-30.970362
378.849121	1.594402	935.182861	404.613220	191.994400	929.171570	495.180511	-12.365183	495.812683	538.088257	184.585403	483.691254	539.881897	-1.168517	80.682793	600.879089	156.213074	95.832367	434.045135	-53.952915	1401.324097	467.109680	251.868057	1393.542725	379.763062	102.447540	1380.477295	369.489563	116.972404	1648.170898	470.988708	-160.641586	1127.702148	517.260498	323.153595	1122.474243	409.875122	-122.771301	871.500000	403.697693	306.532349	864.288696	386.917908	100.596962	1031.988892	-629.648438	167.317856	853.566345	-598.320129	-30.939861
378.948059	1.618328	935.195007	404.777802	192.015930	929.200867	495.364655	-12.398015	495.826416	537.616455	183.683823	483.471649	539.980591	-1.173472	80.667328	600.571777	155.904526	95.745323	434.009735	-53.978447	1401.325195	467.146484	251.824097	1393.585815	379.785736	102.446030	1380.491333	369.625580	117.099281	1647.966187	471.012909	-160.652924	1127.710693	517.359619	323.180176	1122.543579	409.988617	-122.747261	871.467407	403.829926	306.603394	864.346985	387.033539	100.614571	1032.009033	-629.752991	167.384781	853.578247	-598.433716	-30.873074
379.056610	1.635080	935.203064	404.930115	192.079575	929.226929	495.521301	-12.392508	495.871582	537.731079	183.708572	483.509705	540.017883	-1.189481	80.655548	600.568176	155.896835	95.712128	433.965881	-54.003544	1401.333374	467.227448	251.809952	1393.631592	379.813049	102.473602	1380.499268	369.610504	117.115227	1647.953979	471.033630	-160.653854	1127.725342	517.481873	323.174622	1122.576660	410.089386	-122.730698	871.453003	403.974640	306.653717	864.398499	387.158325	100.646255	1032.026123	-629.822876	167.385284	853.591675	-598.515381	-30.859209
379.194519	1.673600	935.195557	405.107361	192.102341	929.235657	495.657959	-12.365231	495.885559	538.493835	184.671738	483.718475	540.015320	-1.203788	80.645477	600.969360	156.252090	95.768555	433.945435	-54.003117	1401.352417	467.299194	251.787399	1393.682373	379.860413	102.486137	1380.487183	369.578491	117.124184	1647.960938	471.050232	-160.666916	1127.728516	517.606445	323.184631	1122.648926	410.189667	-122.709702	871.455444	404.154663	306.736420	864.438416	387.301331	100.671684	1032.026245	-629.898499	167.408798	853.607239	-598.601563	-30.809530
379.347595	1.728659	935.208313	405.283997	192.133606	929.240662	495.810242	-12.374567	495.893829	538.601501	184.661499	483.722595	540.062195	-1.227115	80.602234	600.991882	156.245026	95.756294	433.955017	-53.998383	1401.363403	467.386047	251.765198	1393.717407	379.887177	102.511841	1380.501709	369.552490	117.120827	1647.947388	471.078766	-160.654572	1127.767456	517.752808	323.188995	1122.710327	410.291443	-122.684166	871.460144	404.333862	306.803162	864.491699	387.448395	100.722374	1032.033936	-629.975952	167.428360	853.607178	-598.686829	-30.763544
379.805817	2.052308	935.083801	405.569000	192.274948	929.262268	495.945984	-12.337424	495.822296	538.757629	184.672073	483.721893	540.060364	-1.234109	80.591454	600.988281	156.237320	95.712067	433.925781	-53.984585	1401.382446	467.486450	251.783707	1393.757568	379.947327	102.522881	1380.513428	369.442322	117.061501	1648.023315	471.100922	-160.656616	1127.785156	517.920288	323.191101	1122.758789	410.398407	-122.649673	871.475708	404.532410	306.861603	864.520386	387.755615	100.886116	1031.981934	-630.061523	167.454803	853.629272	-598.778625	-30.723688
379.656128	1.834916	935.216187	405.664520	192.245255	929.291382	496.036255	-12.301790	495.855499	538.869934	184.625504	483.754791	540.080872	-1.230319	80.531883	601.005310	156.204468	95.688179	433.930145	-53.970795	1401.417114	467.597229	251.778320	1393.798462	379.988007	102.545921	1380.529907	369.499756	117.126022	1647.936523	471.138947	-160.646515	1127.843750	518.121216	323.219940	1122.839233	410.488403	-122.611145	871.510437	404.833496	306.906036	864.531921	387.765778	100.814270	1032.062622	-630.149414	167.453506	853.650513	-598.851379	-30.692915
380.123871	2.118516	935.101379	405.981750	192.342499	929.299622	496.208160	-12.328140	495.822083	539.081909	184.652069	483.735199	540.105286	-1.258610	80.522644	601.051147	156.253616	95.647446	433.939636	-53.974110	1401.440430	467.704865	251.789520	1393.824707	380.061920	102.578911	1380.543945	369.417358	117.070168	1648.006348	471.193848	-160.630447	1127.879395	518.325012	323.232178	1122.885132	410.600708	-122.585075	871.533691	405.122406	306.987518	864.534607	388.092651	100.948860	1032.008179	-630.271118	167.437256	853.674377	-598.920166	-30.655148
380.046967	1.912122	935.228882	406.148193	192.246902	929.318237	496.328796	-12.319099	495.847656	539.172302	184.544724	483.721649	540.125122	-1.269539	80.476013	601.039673	156.196396	95.626785	433.947723	-53.953232	1401.489380	467.821320	251.792526	1393.839355	380.122772	102.609192	1380.539185	369.480408	117.151505	1647.922119	471.240417	-160.628555	1127.925903	518.510986	323.198578	1122.910156	410.767212	-122.465660	871.566345	405.250366	307.069946	864.610840	388.161591	100.855797	1032.080200	-630.356995	167.429413	853.695923	-598.985107	-30.648790
380.544556	2.203918	935.108154	406.488495	192.349518	929.326355	496.453186	-12.297262	495.805023	539.365356	184.577408	483.711823	540.157227	-1.280767	80.453728	601.083191	156.204132	95.572037	433.969574	-53.912323	1401.511108	467.937744	251.796158	1393.864868	380.258453	102.725853	1380.571411	369.472809	117.168190	1647.905762	471.297394	-160.614578	1127.953125	518.718872	323.189972	1122.930664	410.825623	-122.531403	871.589355	405.506836	307.117828	864.589844	388.514221	100.994041	1032.022827	-630.453735	167.441376	853.687561	-599.045715	-30.627583
380.468262	2.022792	935.218201	406.637390	192.251480	929.347229	496.584900	-12.296495	495.826843	539.487244	184.473389	483.683716	540.203918	-1.280449	80.422737	601.066528	156.168427	95.523972	433.975586	-53.897472	1401.518433	468.061615	251.817398	1393.873901	380.331421	102.758995	1380.557373	369.461792	117.175529	1647.893311	471.353638	-160.614197	1127.969849	518.941528	323.178558	1122.957642	410.965942	-122.487724	871.604980	405.780548	307.177734	864.606018	388.577515	100.901817	1032.087891	-630.532227	167.480072	853.691162	-599.088562	-30.587563
380.706726	2.064865	935.235229	406.912292	192.284958	929.360474	496.739594	-12.319180	495.814423	539.657410	184.458282	483.650879	540.263489	-1.274883	80.394775	601.068726	156.125778	95.467232	433.999512	-53.872494	1401.529663	468.172760	251.837814	1393.913208	380.349976	102.713890	1380.547729	369.373199	117.127174	1647.951660	471.406982	-160.614777	1127.990234	519.148438	323.152740	1122.969849	411.116486	-122.453171	871.633240	406.001984	307.196686	864.613831	388.806030	100.946548	1032.101318	-630.612427	167.480484	853.692383	-599.126099	-30.553478
380.905518	2.052680	935.257446	407.187134	192.317703	929.386230	496.922089	-12.328809	495.808990	539.859314	184.499069	483.646240	540.305969	-1.269767	80.372871	601.128357	156.145508	95.411247	434.026093	-53.867023	1401.539917	468.271667	251.844894	1393.908203	380.496521	102.812195	1380.562988	369.378143	117.143982	1647.947998	471.484314	-160.596069	1128.020386	519.412659	323.171783	1123.036255	411.248901	-122.422668	871.629517	406.508820	307.226166	864.554993	389.031311	100.957657	1032.124756	-630.675476	167.546722	853.700928	-599.173950	-30.502134
381.378998	2.273803	935.166565	407.559174	192.393448	929.375549	497.014221	-12.247990	495.734070	540.044312	184.483734	483.636627	540.287415	-1.258822	80.325562	601.138733	156.121277	95.368683	434.062225	-53.853710	1401.549438	468.399658	251.852798	1393.962769	380.572906	102.864838	1380.550659	369.380249	117.153725	1647.934448	471.535614	-160.591095	1128.031494	519.650940	323.155212	1123.098145	411.416443	-122.380264	871.649292	406.739807	307.252960	864.604553	389.386261	101.073463	1032.071777	-630.774414	167.560257	853.701477	-599.227966	-30.490280
381.637115	2.327777	935.174011	407.853180	192.465424	929.412109	497.164886	-12.210514	495.710571	540.159607	184.422531	483.639404	540.283936	-1.237903	80.282471	601.172241	156.109604	95.320930	434.076355	-53.831177	1401.560303	468.521576	251.873779	1393.990601	380.670013	102.900116	1380.550903	369.390869	117.172882	1647.927734	471.616730	-160.558853	1128.057373	519.906494	323.150970	1123.142700	411.563049	-122.356743	871.647095	407.054810	307.220276	864.625916	389.643860	101.124298	1032.093262	-630.832764	167.568222	853.688782	-599.271362	-30.450539
381.853027	2.351104	935.195984	408.148560	192.469681	929.419495	497.354553	-12.206264	495.708496	540.356995	184.446518	483.626801	540.338928	-1.257959	80.283432	601.199158	156.102646	95.252182	434.113525	-53.791187	1401.572021	468.648315	251.888885	1394.044556	380.770264	102.938240	1380.547485	369.403625	117.203384	1647.922974	471.701324	-160.563187	1128.079834	520.179016	323.182770	1123.214600	411.733246	-122.295601	871.652344	407.518585	307.269806	864.604919	389.888092	101.149803	1032.106934	-630.910278	167.589493	853.711670	-599.306152	-30.410330
382.086884	2.405802	935.214417	408.434357	192.486252	929.436768	497.549774	-12.210326	495.717804	540.572998	184.439026	483.591339	540.359314	-1.276850	80.238380	601.240540	156.097382	95.213455	434.160004	-53.745754	1401.583618	468.771362	251.933075	1394.073730	380.815247	102.882378	1380.528198	369.466919	117.343521	1647.942627	471.800598	-160.510483	1128.101318	520.450989	323.162537	1123.265503	411.922058	-122.242477	871.653931	407.828339	307.273529	864.611328	390.134369	101.190025	1032.123901	-630.979858	167.645706	853.698303	-599.350220	-30.399803
382.334015	2.439314	935.221375	408.738800	192.529007	929.464722	497.616425	-12.095745	495.686035	540.846802	184.466187	483.634888	540.338257	-1.251505	80.189163	601.244446	156.084686	95.167862	434.237061	-53.731731	1401.614380	468.920654	251.929611	1394.079956	380.919708	102.921593	1380.524170	369.431335	117.270187	1647.897217	471.903870	-160.487015	1128.129028	520.690308	323.192047	1123.299927	412.107086	-122.203720	871.648682	408.189209	307.246704	864.648804	390.394318	101.220695	1032.140869	-631.035889	167.657913	853.713501	-599.383911	-30.357353
382.581085	2.525843	935.231628	409.017517	192.576187	929.495605	497.784454	-12.024407	495.668243	541.100708	184.499847	483.619415	540.346741	-1.246870	80.143768	601.295715	156.082611	95.115440	434.306427	-53.705994	1401.636230	469.055725	251.957550	1394.116943	381.061279	102.946228	1380.518677	369.435760	117.315575	1647.877075	472.033966	-160.475281	1128.179810	520.969299	323.223846	1123.343506	412.449982	-122.359818	871.299255	408.645630	307.242035	864.646118	390.635803	101.281303	1032.160522	-631.102722	167.672501	853.713135	-599.411377	-30.364592
382.862152	2.589233	935.231384	409.340240	192.592529	929.524109	497.991364	-12.043417	495.682312	541.345032	184.513321	483.632660	540.362915	-1.267038	80.118752	601.336060	156.082779	95.068192	434.364685	-53.691986	1401.670898	469.166565	251.973541	1394.151978	381.189331	102.988426	1380.524414	369.456909	117.361565	1647.855469	472.130493	-160.404083	1128.193604	521.255249	323.158508	1123.405640	412.474426	-122.086105	871.665222	409.012695	307.225616	864.664246	390.911469	101.311752	1032.173584	-631.163452	167.695221	853.723328	-599.463867	-30.312538
383.157745	2.610490	935.254211	409.700439	192.604599	929.536194	498.209412	-12.056385	495.706940	541.526123	184.508392	483.608429	540.440674	-1.268380	80.102104	601.337158	156.053238	95.026894	434.418182	-53.629772	1401.703003	469.291473	252.004257	1394.188843	381.463257	102.903343	1380.497314	369.463562	117.400871	1647.835327	472.240875	-160.341446	1128.236572	521.560364	323.149536	1123.469482	412.619598	-122.022453	871.720459	409.425354	307.223785	864.669617	391.201050	101.341278	1032.188599	-631.227905	167.711273	853.742065	-599.508911	-30.303425
383.396545	2.655701	935.278870	410.022858	192.612366	929.561646	498.409973	-12.042731	495.717438	541.065125	183.452942	483.343079	540.435974	-1.280249	80.052307	600.945374	155.675568	94.895943	434.490723	-53.590912	1401.733765	469.428131	252.024399	1394.226440	381.605865	102.948601	1380.526123	369.480957	117.437050	1647.833984	472.362122	-160.310791	1128.266235	521.881042	323.165863	1123.539063	412.820343	-121.990974	871.752869	409.912415	307.241150	864.610474	391.476013	101.371162	1032.213257	-631.299561	167.731964	853.728333	-599.562866	-30.289877
383.686096	2.688412	935.311768	410.357544	192.610458	929.580994	498.764740	-12.130317	495.748169	541.805115	184.331833	483.524506	540.549561	-1.301089	80.040276	601.343018	156.000031	94.940376	434.580994	-53.560570	1401.761353	469.562500	252.040329	1394.255493	381.734009	102.986740	1380.530396	369.496063	117.483444	1647.828979	472.506897	-160.282898	1128.296875	522.201233	323.185669	1123.592285	413.006226	-121.927483	871.778687	410.354553	307.231781	864.606079	391.765839	101.398705	1032.237793	-631.356873	167.733139	853.739014	-599.607605	-30.280754
383.960663	2.735329	935.337341	410.669006	192.656586	929.627991	498.959930	-12.073035	495.723969	541.991028	184.354065	483.521576	540.591553	-1.291566	79.984985	601.356323	155.973526	94.856567	434.642700	-53.516933	1401.794556	469.727264	252.074066	1394.284912	381.872864	103.044998	1380.526978	369.516449	117.520927	1647.809570	472.647247	-160.251389	1128.342773	522.513306	323.168152	1123.641968	413.265503	-121.868011	871.808350	410.801117	307.242767	864.619019	392.049988	101.436234	1032.273926	-631.412109	167.757629	853.738281	-599.656311	-30.258308
384.244049	2.726535	935.368042	411.010315	192.681015	929.636108	499.220825	-12.120829	495.715973	542.171204	184.380478	483.530731	540.625122	-1.299920	79.960793	601.392944	156.001129	94.804207	434.728485	-53.487083	1401.819092	469.908936	252.112686	1394.323120	381.999237	103.109428	1380.534180	369.535065	117.569267	1647.801880	472.798584	-160.271500	1128.392334	522.850647	323.193146	1123.709351	413.605164	-121.727112	871.834534	411.352570	307.226349	864.588013	392.346527	101.459030	1032.291870	-631.478149	167.812012	853.728455	-599.728577	-30.244741
384.537476	2.738823	935.381775	411.373932	192.706009	929.652466	499.453827	-12.086720	495.705688	542.320190	184.327240	483.494446	540.669983	-1.311366	79.925697	601.415833	155.981735	94.728531	434.816193	-53.423119	1401.824707	470.079407	252.156586	1394.357300	382.124725	103.153786	1380.528564	369.569061	117.613640	1647.792603	472.959808	-160.227875	1128.397095	523.135193	323.127563	1123.760376	413.806061	-121.756073	871.838989	411.603302	307.243835	864.652466	392.644775	101.482254	1032.305176	-631.542603	167.807648	853.700500	-599.765503	-30.222565
384.873505	2.787581	935.397217	411.733002	192.761932	929.682190	499.380646	-11.458858	495.685669	542.530151	184.312515	483.467560	540.496094	-1.284178	79.845024	601.432861	155.970108	94.667175	434.896912	-53.397987	1401.861450	470.284851	252.180298	1394.390015	382.247009	103.225883	1380.526123	369.599091	117.662415	1647.794678	473.116425	-160.201813	1128.453979	523.484741	323.076416	1123.812134	414.076874	-121.677483	871.886719	411.989105	307.254639	864.658508	392.963562	101.531609	1032.326294	-631.597046	167.837112	853.699158	-599.804565	-30.216692
385.182648	2.828193	935.430969	412.093170	192.777359	929.711121	499.886444	-11.985416	495.704010	542.783936	184.386429	483.493347	540.710449	-1.310765	79.867889	601.476440	155.969681	94.629646	434.992401	-53.389759	1401.898071	470.487946	252.193298	1394.440430	382.259613	103.402489	1380.554321	369.618134	117.704315	1647.804321	473.272400	-160.191711	1128.520752	523.800720	323.076233	1123.865723	414.336670	-121.636597	871.907288	412.313293	307.255280	864.725708	393.272491	101.567657	1032.355957	-631.659546	167.845139	853.696533	-599.884338	-30.207775
385.467194	2.828906	935.482727	412.440125	192.784973	929.726013	500.137939	-11.976027	495.723907	543.011292	184.384735	483.504578	540.708862	-1.299539	79.856194	601.530945	155.983871	94.554047	435.067413	-53.332123	1401.931152	470.691711	252.252182	1394.500122	382.419830	103.454842	1380.564941	369.658264	117.759903	1647.810547	473.461517	-160.151749	1128.584106	524.134827	323.091095	1123.958984	414.602386	-121.584244	871.915955	412.741119	307.304535	864.733337	393.568970	101.595520	1032.387329	-631.724304	167.854584	853.705139	-599.941223	-30.191235
385.748993	2.888118	935.507629	412.784149	192.842941	929.779785	500.379700	-11.949399	495.738708	543.239075	184.404144	483.485168	540.752319	-1.308273	79.799759	601.575806	155.988312	94.512993	435.152130	-53.283092	1401.988525	470.887756	252.270004	1394.542969	382.559723	103.516228	1380.579468	369.681885	117.812668	1647.821899	473.643127	-160.129959	1128.653198	524.456726	323.103851	1124.016846	414.909576	-121.546547	871.958130	413.139252	307.343811	864.772217	393.870453	101.642334	1032.426636	-631.807556	167.854813	853.688904	-599.978638	-30.179419
386.027283	2.880440	935.553589	413.127747	192.838364	929.811768	500.715057	-11.967201	495.780304	543.448853	184.446701	483.433044	540.836548	-1.308968	79.790627	601.616516	156.026733	94.472755	435.251617	-53.234539	1402.033081	471.118805	252.326981	1394.593384	382.741425	103.584549	1380.601318	369.707214	117.872627	1647.821411	473.823578	-160.122574	1128.729492	524.798401	323.155182	1124.088257	415.243500	-121.502235	871.989136	413.761536	307.384277	864.708923	394.173615	101.646469	1032.464722	-631.869629	167.864365	853.710754	-600.045349	-30.179226
386.375458	2.951768	935.551514	413.538788	192.859955	929.833496	500.964569	-11.923926	495.764801	543.629089	184.422852	483.392609	540.895081	-1.336820	79.781097	601.647339	156.020660	94.446114	435.337891	-53.161812	1402.082642	471.339294	252.369934	1394.615967	382.916473	103.654007	1380.609863	369.733307	117.930275	1647.817261	474.001862	-160.096832	1128.780151	525.132690	323.167206	1124.116577	415.561707	-121.456978	872.028381	414.135345	307.446289	864.734863	394.509277	101.689407	1032.472290	-631.962524	167.877304	853.708618	-600.113159	-30.163935
386.803162	3.077466	935.519592	413.963440	192.888153	929.858704	501.234741	-11.906526	495.777618	543.793274	184.398361	483.387726	540.909363	-1.342658	79.723137	601.679443	156.003052	94.400154	435.451965	-53.110157	1402.127197	471.545441	252.398132	1394.656494	383.099182	103.717484	1380.624756	369.750763	117.982895	1647.818970	474.179535	-160.083344	1128.862183	525.443787	323.143646	1124.177124	415.868073	-121.419464	872.069336	414.416687	307.464325	864.804810	394.876587	101.746513	1032.466431	-632.012573	167.911835	853.724060	-600.140381	-30.134336
387.052185	3.083488	935.582764	414.290253	192.941116	929.891541	501.475616	-11.878400	495.800812	544.005493	184.409866	483.362457	540.950012	-1.361664	79.679893	601.742676	156.062653	94.374435	435.525909	-53.069748	1402.167236	471.702911	252.438950	1394.723511	383.466248	103.776749	1380.658325	369.781097	118.043892	1647.812134	474.357056	-160.060532	1128.910034	525.757751	323.149750	1124.223633	416.178070	-121.382927	872.129333	414.743073	307.549255	864.861816	395.156250	101.794441	1032.513306	-632.032776	167.931000	853.735046	-600.182556	-30.125614
387.481201	3.188919	935.588684	414.672333	193.043060	929.946777	501.668671	-11.808563	495.753906	544.164490	184.341629	483.361145	540.959595	-1.361133	79.632454	601.751160	156.011246	94.305328	435.647095	-53.022438	1402.216431	471.939056	252.451950	1394.741577	383.535156	103.950264	1380.680420	369.810730	118.104446	1647.811035	474.541016	-160.057938	1128.993652	526.075562	323.195374	1124.311646	416.471283	-121.358208	872.167236	415.108521	307.606567	864.904785	395.529053	101.875549	1032.542969	-632.118835	167.930267	853.731445	-600.234619	-30.108843
387.845764	3.267849	935.629333	415.060242	193.103668	929.992310	501.957001	-11.857026	495.752747	544.414368	184.309219	483.371185	541.009460	-1.372131	79.605934	602.007446	156.181412	94.342567	435.763367	-52.968979	1402.257690	472.138580	252.493118	1394.790039	383.710236	104.014969	1380.718628	369.831940	118.174599	1647.790649	474.743988	-160.019730	1129.039917	526.386963	323.229370	1124.348511	416.757629	-121.350380	872.190002	415.439850	307.700867	864.960815	395.894470	101.945335	1032.585449	-632.192993	167.952118	853.731873	-600.304199	-30.067986
388.188110	3.276426	935.671753	415.442352	193.106964	930.022888	502.100861	-11.761714	495.747467	544.753052	184.392792	483.363647	541.018555	-1.372267	79.572121	602.123474	156.296036	94.310493	435.901520	-52.902504	1402.322266	472.364716	252.547791	1394.826416	383.824646	103.994186	1380.700439	369.856049	118.238289	1647.790161	474.942444	-159.990326	1129.102905	526.685181	323.279388	1124.383911	417.077484	-121.326485	872.255005	415.787872	307.753448	864.997559	396.241302	101.960976	1032.620728	-632.257568	167.961441	853.722839	-600.375549	-30.067974
388.526367	3.292135	935.714355	415.823822	193.139999	930.055969	502.306610	-11.698502	495.743256	544.399597	183.482925	483.148590	541.013123	-1.358738	79.539078	601.277100	155.462311	93.924568	436.044037	-52.845932	1402.362915	472.596313	252.583817	1394.861816	383.991699	104.080879	1380.708740	369.875946	118.312958	1647.779663	475.152802	-159.972290	1129.168945	526.998230	323.308533	1124.413696	417.410675	-121.304619	872.299561	416.151062	307.819244	865.018372	396.583832	101.993683	1032.657227	-632.313721	167.956116	853.697021	-600.431519	-30.046938
388.707428	3.203564	935.810242	416.140594	193.102768	930.079102	502.471619	-11.623086	495.740417	545.224426	184.386597	483.327118	541.033997	-1.354554	79.510468	601.586365	155.701706	93.960068	436.179871	-52.812740	1402.411621	472.831207	252.632828	1394.914307	384.154694	104.174957	1380.736816	369.915649	118.387825	1647.759888	475.347931	-159.941391	1129.231567	527.346985	323.364624	1124.464600	417.734680	-121.278336	872.367676	416.703369	307.873779	864.995056	396.838837	101.971077	1032.715576	-632.369324	167.961395	853.699097	-600.481140	-30.042576
389.014648	3.191589	935.862793	416.482361	193.132462	930.119934	502.665039	-11.578162	495.721100	545.498047	184.511002	483.359924	541.046631	-1.389291	79.462006	601.928467	156.037491	94.073662	436.319702	-52.748310	1402.441162	473.057709	252.681213	1394.965698	384.333618	104.238792	1380.757202	370.002319	118.573784	1647.800049	475.559387	-159.912476	1129.293579	527.691772	323.402283	1124.551880	418.032501	-121.225700	872.392395	417.078857	307.925812	865.006104	397.147339	101.988541	1032.760986	-632.428833	167.983368	853.707764	-600.541443	-30.004375
389.597046	3.408072	935.790588	416.939880	193.248962	930.146362	502.930176	-11.641228	495.681152	545.718140	184.520554	483.340881	541.134827	-1.400311	79.438324	601.946472	156.036209	94.037331	436.463440	-52.693016	1402.472290	473.289886	252.730972	1394.999268	384.517578	104.305206	1380.752930	369.979797	118.538795	1647.740723	475.766388	-159.902435	1129.349365	528.005432	323.440308	1124.608887	418.326843	-121.209633	872.423157	417.242065	308.007172	865.108948	397.611847	102.109497	1032.736816	-632.472473	167.977783	853.710449	-600.599121	-29.993982
389.978607	3.446397	935.821167	417.308990	193.311707	930.207397	503.124115	-11.591570	495.678223	545.899597	184.522217	483.337524	541.138855	-1.393583	79.410736	601.734985	155.757721	93.857040	436.605133	-52.632664	1402.509766	473.488129	252.791153	1395.030762	384.724396	104.342094	1380.770508	369.994934	118.614319	1647.725464	475.982361	-159.870209	1129.410034	528.302002	323.506287	1124.688599	418.615936	-121.203659	872.435486	417.792389	308.042084	865.099121	397.982544	102.143845	1032.782959	-632.510071	167.977097	853.715027	-600.648682	-30.008200
390.340729	3.479399	935.845093	417.676056	193.325302	930.242004	503.350342	-11.598286	495.639923	545.978333	184.382523	483.313599	541.191040	-1.415908	79.378555	601.877563	155.923721	93.905701	436.768738	-52.562725	1402.539063	473.696686	252.848694	1395.080322	384.927582	104.409866	1380.760986	370.037689	118.692192	1647.694580	476.197144	-159.841049	1129.459961	528.559509	323.501831	1124.745728	418.911499	-121.184418	872.437500	417.896515	308.087433	865.229248	398.336395	102.163597	1032.811646	-632.602112	167.953156	853.710144	-600.727905	-29.991722
390.698303	3.522003	935.898071	418.033325	193.333801	930.286499	503.529205	-11.580686	495.638153	546.163818	184.395309	483.294830	541.187744	-1.404965	79.343262	601.925415	155.960922	93.909531	436.910034	-52.519402	1402.578369	473.878815	252.889709	1395.126221	385.130615	104.471428	1380.777466	370.064758	118.765205	1647.689941	476.400513	-159.823776	1129.516357	528.831787	323.542511	1124.795166	419.218018	-121.163246	872.498657	418.284485	308.144562	865.241394	398.685242	102.195480	1032.859741	-632.634460	167.971130	853.716064	-600.777649	-29.961847
391.027924	3.515515	935.958374	418.386719	193.351746	930.311096	503.727173	-11.561697	495.666565	546.375854	184.425980	483.270386	541.228943	-1.420813	79.320061	601.957275	155.972260	93.857834	437.082581	-52.465454	1402.625488	474.062134	252.944565	1395.159058	385.330841	104.540451	1380.783691	370.099945	118.850929	1647.678589	476.623688	-159.784180	1129.584473	529.132751	323.608704	1124.849365	419.544525	-121.130493	872.569580	418.771576	308.224945	865.213623	399.014282	102.221931	1032.900635	-632.691284	167.974686	853.724548	-600.836914	-29.962799
391.370789	3.569969	936.015442	418.779175	193.395676	930.367371	503.931824	-11.545583	495.662048	546.628723	184.470306	483.289612	541.224243	-1.426443	79.312271	602.009521	155.996964	93.814346	437.226898	-52.376587	1402.663940	474.248291	253.005692	1395.171265	385.694305	104.480850	1380.764771	370.136841	118.936615	1647.660400	476.857635	-159.737000	1129.647461	529.455566	323.648590	1124.921631	419.868805	-121.076729	872.629456	419.165253	308.307861	865.223572	399.381226	102.273354	1032.957153	-632.750244	167.982162	853.728333	-600.879150	-29.951540
391.760742	3.608308	936.064575	419.215302	193.402100	930.401184	504.138672	-11.497462	495.667786	546.867798	184.456085	483.272125	541.248352	-1.419302	79.296715	602.063477	155.993668	93.779251	437.445251	-52.357880	1402.715210	474.463531	253.018005	1395.213013	385.727112	104.666702	1380.812012	370.171997	119.010780	1647.645508	477.101807	-159.708481	1129.716187	529.758179	323.691254	1124.973755	420.196136	-121.038231	872.686523	419.549316	308.367371	865.245300	399.781128	102.307678	1032.997437	-632.800781	167.958603	853.723083	-600.934570	-29.952082
392.159027	3.690605	936.104553	419.618408	193.464661	930.445923	504.397552	-11.539008	495.685394	547.117371	184.510696	483.270355	541.337830	-1.440445	79.286560	602.128052	156.035767	93.730209	437.629456	-52.310074	1402.738403	474.659882	253.046219	1395.263550	385.913086	104.706947	1380.816528	370.210693	119.088882	1647.622803	477.361511	-159.662750	1129.788086	530.093506	323.810059	1125.058105	420.498871	-121.016151	872.722473	420.123840	308.400360	865.207031	400.175476	102.379066	1033.039429	-632.864929	167.970230	853.725098	-600.997375	-29.926914
392.532288	3.735428	936.122253	419.972412	193.501404	930.464905	504.608612	-11.582097	495.661224	547.377930	184.537582	483.264374	541.358521	-1.457624	79.251579	602.177002	156.047546	93.678734	437.806305	-52.237270	1402.785767	474.866608	253.117264	1395.304688	386.142853	104.765900	1380.845703	370.252502	119.170479	1647.601440	477.604156	-159.628403	1129.815186	530.379761	323.840790	1125.110596	420.772156	-120.985008	872.715210	420.526794	308.473236	865.215027	400.517792	102.421768	1033.056519	-632.908997	167.953934	853.725342	-601.046265	-29.926529
392.918396	3.762354	936.144043	420.360535	193.540741	930.484192	504.788879	-11.554294	495.633881	547.521301	184.520798	483.210724	541.381104	-1.470444	79.211082	602.158081	156.033997	93.649025	437.971680	-52.200977	1402.825317	475.050049	253.154312	1395.333618	386.431854	104.894722	1380.878296	370.293762	119.241402	1647.563843	477.857086	-159.587814	1129.857056	530.612793	323.839294	1125.132935	421.075012	-120.951523	872.723328	420.719604	308.525116	865.276917	400.882996	102.459183	1033.075684	-632.984558	167.956375	853.743958	-601.136047	-29.915846
393.268982	3.753148	936.176819	420.731506	193.582230	930.507813	504.971832	-11.512644	495.604309	547.660461	184.481781	483.174805	541.360535	-1.488654	79.178062	602.224487	156.038895	93.600166	438.170502	-52.123554	1402.871704	475.281281	253.229675	1395.353882	386.613129	104.864151	1380.822144	370.331390	119.310547	1647.530884	478.092316	-159.551010	1129.895020	530.903198	323.920532	1125.142578	421.395020	-120.918427	872.772461	421.085419	308.573486	865.290894	401.229401	102.481750	1033.102783	-633.053894	167.976181	853.728760	-601.190613	-29.901596
393.619629	3.779334	936.195679	421.098480	193.596756	930.539185	505.162231	-11.512546	495.577972	547.870911	184.526825	483.149780	541.420349	-1.500388	79.165016	602.258179	156.060760	93.571495	438.362732	-52.075470	1402.905762	475.493317	253.275955	1395.365112	386.831726	104.921890	1380.805176	370.375732	119.386261	1647.502563	478.345398	-159.533356	1129.942505	531.204712	323.986359	1125.179688	421.760651	-120.885880	872.819580	421.499939	308.634796	865.290466	401.572449	102.498550	1033.127075	-633.151611	167.948227	853.707397	-601.280396	-29.918652
393.970764	3.807479	936.212524	421.456604	193.603149	930.565186	505.346008	-11.469410	495.544525	547.971436	184.436829	483.103088	541.447571	-1.513342	79.116623	602.262817	156.051895	93.529854	438.522644	-51.986164	1402.921875	475.701813	253.366074	1395.397461	387.172424	104.870354	1380.798340	370.426788	119.468040	1647.475952	478.614990	-159.478531	1129.977539	531.531128	324.063965	1125.224609	422.092377	-120.841743	872.840454	421.938293	308.690796	865.275879	401.915955	102.513237	1033.147949	-633.221436	167.955139	853.687256	-601.352295	-29.905172
394.351990	3.838857	936.244873	421.832062	193.652084	930.594849	505.516205	-11.437747	495.526154	548.147034	184.378830	483.076477	541.424500	-1.488570	79.058510	602.296814	156.065048	93.496460	438.735840	-51.930161	1402.953613	475.923370	253.419586	1395.399902	387.373535	104.910561	1380.809326	370.471985	119.537132	1647.455322	478.900757	-159.439697	1130.019409	531.841064	324.082916	1125.255859	422.425629	-120.827103	872.859192	422.326874	308.744110	865.255432	402.293640	102.554382	1033.178955	-633.268188	167.939835	853.703796	-601.392944	-29.906260
394.686646	3.903134	936.288391	422.159027	193.705261	930.642273	505.723572	-11.412460	495.526154	548.388245	184.448410	483.096252	541.457825	-1.500183	79.037567	602.585876	156.275543	93.542358	438.943939	-51.927933	1402.987671	476.142609	253.423660	1395.446655	387.444885	105.068794	1380.845215	370.532349	119.614937	1647.433105	479.190704	-159.378036	1130.078979	532.151794	324.110291	1125.288208	422.763489	-120.811966	872.863647	422.675934	308.772614	865.260742	402.630066	102.610222	1033.224854	-633.330322	167.966248	853.704773	-601.454773	-29.894638
395.046692	3.917145	936.326782	422.541107	193.670273	930.655884	506.020447	-11.448265	495.544006	548.654419	184.544724	483.101440	541.527466	-1.528526	79.037788	602.612915	156.289017	93.521423	439.160065	-51.875736	1403.015991	476.350037	253.476578	1395.479858	387.623352	105.134987	1380.838379	370.573486	119.684341	1647.423828	479.471344	-159.314453	1130.128540	532.437073	324.155212	1125.311157	423.085052	-120.754509	872.899780	423.036774	308.809357	865.274292	402.984070	102.616852	1033.249146	-633.368835	167.977493	853.699158	-601.503662	-29.869995
395.417908	3.984065	936.329834	422.883270	193.727249	930.708862	506.223511	-11.399685	495.516022	548.994629	184.668137	483.136597	541.532532	-1.525685	79.001076	602.669739	156.308380	93.444794	439.339020	-51.825577	1403.045776	476.563995	253.527313	1395.526367	387.831085	105.178810	1380.854614	370.624268	119.754631	1647.403931	479.730835	-159.286636	1130.183228	532.761597	324.249359	1125.364990	423.420441	-120.713005	872.972656	423.595795	308.857635	865.226318	403.321899	102.654579	1033.276978	-633.452637	167.990509	853.711670	-601.590515	-29.867411
395.707642	3.989666	936.377319	423.168091	193.746140	930.749207	506.484406	-11.383218	495.538666	549.209839	184.711975	483.114014	541.586304	-1.529487	78.980339	602.763000	156.382019	93.434830	439.525757	-51.761047	1403.076172	476.759552	253.582169	1395.554321	388.061401	105.243866	1380.871582	370.662445	119.815704	1647.377441	479.982025	-159.266785	1130.235962	533.039734	324.259735	1125.393188	423.804077	-120.684570	873.051392	423.854492	308.915009	865.264160	403.612946	102.669662	1033.321045	-633.529114	167.976334	853.690796	-601.648560	-29.890305
396.035187	3.980625	936.413696	423.491119	193.741287	930.760010	506.740662	-11.344487	495.530701	549.394470	184.672729	483.091431	541.573486	-1.531916	78.927101	602.757690	156.373474	93.370827	439.722992	-51.711277	1403.125977	476.959564	253.643646	1395.572754	388.278595	105.314774	1380.882202	370.720398	119.890381	1647.349609	480.248840	-159.276031	1130.313477	533.334412	324.316345	1125.439941	424.296753	-120.818024	873.044922	424.229218	308.980774	865.273621	403.927643	102.677414	1033.343384	-633.600403	167.984024	853.661316	-601.728882	-29.883633
396.365845	3.972529	936.438660	423.810272	193.767868	930.772888	506.956299	-11.257605	495.522736	549.578125	184.654236	483.059967	541.602112	-1.552498	78.890015	602.792969	156.360474	93.355843	439.917206	-51.648682	1403.168457	477.166626	253.706711	1395.588989	388.511780	105.356796	1380.906860	370.772827	119.950424	1647.334961	480.511139	-159.275757	1130.381958	533.602905	324.324768	1125.493652	424.718323	-120.732262	873.046143	424.454956	309.002899	865.331360	404.255493	102.691521	1033.362305	-633.645020	167.992508	853.668640	-601.766907	-29.884310
396.707031	3.983096	936.466919	424.135986	193.764709	930.803955	507.142517	-11.156942	495.501862	549.658569	184.486145	483.025330	541.567017	-1.528238	78.853477	602.809937	156.334869	93.315964	440.122375	-51.605927	1403.208252	477.372101	253.735123	1395.600464	388.744476	105.420486	1380.926636	370.834839	120.011223	1647.312256	480.796234	-159.175644	1130.428955	533.927673	324.327271	1125.528198	424.855530	-120.621010	873.113464	424.893341	309.078278	865.289490	404.573486	102.695755	1033.391113	-633.693787	167.972717	853.647583	-601.801086	-29.900276
397.074677	3.997633	936.466003	424.488983	193.796463	930.820129	507.412506	-11.145357	495.547882	549.820862	184.452850	483.001648	541.626709	-1.536073	78.819946	602.766541	156.254700	93.273865	440.329803	-51.524643	1403.244751	477.598846	253.774811	1395.634277	388.971283	105.461365	1380.932251	370.896851	120.072594	1647.296997	481.067413	-159.142258	1130.468384	534.222534	324.357483	1125.557373	425.170227	-120.592468	873.136414	425.272095	309.102386	865.312317	404.903809	102.713379	1033.397217	-633.732910	167.959122	853.644165	-601.855652	-29.886820
397.391357	3.980938	936.512390	424.803131	193.788422	930.842102	507.741425	-11.167438	495.557892	549.892517	184.320953	482.957733	541.708740	-1.547377	78.776901	602.747375	156.203094	93.231827	440.559326	-51.490841	1403.279541	477.804077	253.829987	1395.658936	389.147858	105.512436	1380.946899	370.952362	120.129631	1647.275635	481.360443	-159.125153	1130.547119	534.528809	324.420715	1125.618408	425.517273	-120.586777	873.182251	425.680328	309.148315	865.315063	405.201477	102.716148	1033.429688	-633.799133	167.997162	853.631897	-601.895996	-29.875158
397.736206	4.022157	936.506226	425.128052	193.803772	930.851563	507.953247	-11.086181	495.541077	550.064880	184.299896	482.934540	541.584717	-1.470473	78.684021	602.753235	156.216125	93.193031	440.709473	-51.412285	1403.295776	477.990540	253.914398	1395.677002	389.503845	105.442276	1380.930054	371.010315	120.193085	1647.258667	481.633972	-159.115509	1130.593262	534.811462	324.472687	1125.670776	425.867096	-120.582741	873.255737	426.046875	309.212555	865.307800	405.509338	102.739967	1033.429932	-633.814880	167.999115	853.623596	-601.901917	-29.877653
398.036194	4.064274	936.515137	425.399658	193.832565	930.871338	508.188995	-11.020329	495.543365	550.274109	184.365112	482.950958	541.733887	-1.541991	78.688042	602.669373	156.092545	93.115623	440.914642	-51.362499	1403.306274	478.197144	253.967285	1395.673584	389.704803	105.458092	1380.912720	371.078064	120.238693	1647.229248	481.915802	-159.084839	1130.623291	535.090210	324.526276	1125.688477	426.214447	-120.573853	873.288147	426.394867	309.278564	865.286255	405.780609	102.771156	1033.443604	-633.821594	168.073135	853.642273	-601.947327	-29.825035
398.321533	4.040035	936.552612	425.689087	193.811966	930.886841	508.497192	-11.018004	495.538147	550.487671	184.368668	482.951935	541.785522	-1.554669	78.634254	602.700806	156.084595	93.042801	441.121887	-51.322014	1403.315063	478.424957	254.001251	1395.677979	389.751892	105.637497	1380.919434	371.147461	120.294365	1647.205078	482.173706	-159.091797	1130.645508	535.379700	324.600464	1125.724731	426.604065	-120.516678	873.324219	426.857758	309.322327	865.254089	406.046234	102.763428	1033.468262	-633.853821	168.075058	853.613159	-601.964050	-29.854265
398.611694	4.068272	936.566406	425.973175	193.805222	930.905090	508.760590	-11.036492	495.526672	550.741516	184.436737	482.965637	541.848389	-1.562816	78.607422	602.789429	156.138504	93.039474	441.286896	-51.264011	1403.336914	478.602417	254.048218	1395.678589	389.952606	105.692047	1380.929688	371.218079	120.345627	1647.182495	482.454681	-159.055145	1130.697998	535.618042	324.607697	1125.720093	426.862244	-120.584625	873.314575	427.040039	309.349457	865.308350	406.326569	102.773331	1033.483887	-633.875305	168.082001	853.604614	-602.004395	-29.812740
398.888977	4.080058	936.591309	426.243591	193.767258	930.935120	509.011841	-11.031245	495.509888	550.957092	184.391312	482.938568	541.873047	-1.562699	78.562843	602.841003	156.172272	93.026154	441.458252	-51.230511	1403.341309	478.783569	254.091003	1395.700317	390.159515	105.717056	1380.938721	371.307251	120.390282	1647.177002	482.723999	-159.014511	1130.714355	535.904968	324.628357	1125.752319	427.156891	-120.578033	873.336487	427.399231	309.397156	865.320068	406.593964	102.759247	1033.510986	-633.874695	168.116013	853.620117	-602.006714	-29.801292
399.141754	4.080310	936.617554	426.516724	193.776245	930.965820	509.182281	-10.947762	495.484253	551.175232	184.386383	482.954315	541.809753	-1.531458	78.510536	602.821716	156.117584	92.951836	441.628937	-51.197254	1403.355835	478.975403	254.124283	1395.716309	390.362701	105.761192	1380.947388	371.389038	120.441940	1647.167725	482.984802	-158.970703	1130.749268	536.185181	324.653809	1125.764771	427.465637	-120.583679	873.353210	427.755524	309.420868	865.301514	406.849915	102.762970	1033.539063	-633.850952	168.126740	853.631226	-601.976440	-29.788570
399.423889	4.058310	936.652832	426.782196	193.769440	930.981201	509.490173	-10.997097	495.533234	551.444336	184.516281	482.985657	541.846924	-1.553587	78.504776	602.893372	156.151566	92.932953	441.780060	-51.132866	1403.384644	479.118286	254.160507	1395.723511	390.733429	105.775124	1380.982056	371.468994	120.493355	1647.154419	483.236420	-158.998901	1130.833130	536.434753	324.699982	1125.776978	427.889130	-120.517845	873.403442	428.066833	309.474335	865.291199	407.128479	102.757530	1033.564331	-633.842041	168.156296	853.626831	-602.010315	-29.746622
399.733124	4.069507	936.665771	427.039246	193.800613	931.004395	509.437805	-10.360826	495.514435	551.623230	184.522751	482.963348	541.688904	-1.524389	78.422722	602.959167	156.190933	92.910202	441.993134	-51.083935	1403.403931	479.300018	254.226547	1395.721436	390.861115	105.734161	1380.954834	371.560913	120.543266	1647.143677	483.451782	-158.989456	1130.882935	536.652832	324.759033	1125.809204	428.204224	-120.507698	873.450134	428.367859	309.506287	865.272949	407.399506	102.773026	1033.581909	-633.817871	168.181961	853.616821	-601.975525	-29.747519
400.034790	4.085004	936.683167	427.304901	193.806778	931.012695	509.939484	-10.893785	495.554901	551.802673	184.530930	482.946625	541.885925	-1.561800	78.446228	603.121399	156.299713	92.902153	442.215302	-51.079639	1403.457275	479.512787	254.229294	1395.719971	390.904541	105.898964	1380.966675	371.646057	120.582138	1647.128174	483.692688	-159.006149	1130.937134	536.900391	324.789612	1125.814697	428.533905	-120.531319	873.470825	428.674377	309.561127	865.248962	407.658508	102.791138	1033.593018	-633.817383	168.203735	853.606995	-601.988220	-29.733315
400.273773	4.038116	936.714661	427.545166	193.822113	931.030273	510.230469	-10.879995	495.595978	551.941895	184.512238	482.939728	541.912415	-1.579122	78.423737	603.012573	156.196548	92.817139	442.377106	-51.039631	1403.493652	479.687866	254.277634	1395.727539	391.072174	105.902679	1380.974854	371.742828	120.627136	1647.114746	483.924377	-158.957611	1130.969849	537.126160	324.824188	1125.818115	428.803528	-120.524513	873.486023	428.996948	309.587097	865.252930	407.892853	102.782219	1033.616943	-633.755676	168.279739	853.602966	-601.945740	-29.742983
400.561523	4.057297	936.712952	427.803680	193.818466	931.054443	510.466583	-10.862276	495.608490	552.001953	184.363556	482.906830	541.922913	-1.561993	78.370682	603.035583	156.146973	92.800941	442.582581	-50.996376	1403.526123	479.859924	254.322815	1395.758179	391.233490	105.939209	1380.975098	371.838196	120.671860	1647.109985	484.127350	-158.906891	1130.991333	537.323181	324.845215	1125.845581	428.989044	-120.606514	873.504761	429.299194	309.621094	865.247498	408.155182	102.777481	1033.628052	-633.709473	168.245743	853.594849	-601.920166	-29.701746
400.811798	4.066513	936.727966	428.050720	193.834808	931.081482	510.661194	-10.818499	495.620056	552.126343	184.369873	482.906036	541.960693	-1.556106	78.364311	603.078430	156.169693	92.791534	442.775818	-50.974453	1403.573486	480.018097	254.344879	1395.784058	391.379639	105.980324	1381.010742	371.928070	120.704689	1647.104980	484.362427	-158.883453	1131.049438	537.539246	324.868652	1125.865356	429.251587	-120.624680	873.527222	429.609436	309.650604	865.241699	408.399261	102.784325	1033.649048	-633.660461	168.290497	853.589172	-601.883911	-29.706102
401.044006	4.057852	936.742493	428.285095	193.808487	931.106140	510.868896	-10.786073	495.630005	552.214722	184.304672	482.899628	541.913025	-1.534178	78.343674	603.091370	156.149460	92.773613	442.948761	-50.944210	1403.611206	480.174286	254.368774	1395.784058	391.542969	105.983002	1381.028198	372.016388	120.747475	1647.108032	484.590973	-158.869034	1131.104614	537.765320	324.948761	1125.908813	429.516022	-120.604218	873.574646	430.040131	309.649353	865.197571	408.632263	102.761986	1033.668701	-633.627747	168.305252	853.591858	-601.856506	-29.665972
401.246185	4.008201	936.776917	428.501740	193.782654	931.105591	510.987244	-10.701174	495.639984	552.346741	184.320831	482.898895	541.894897	-1.530339	78.300491	603.078491	156.138763	92.733597	443.122589	-50.903259	1403.645020	480.315613	254.394974	1395.806396	391.717285	106.026115	1381.048340	372.117218	120.783493	1647.102783	484.847809	-158.823303	1131.159058	537.983337	324.986816	1125.917603	429.790192	-120.596664	873.626587	430.326630	309.683929	865.163940	408.834503	102.743591	1033.684448	-633.621582	168.304016	853.584167	-601.846130	-29.653067
401.455872	3.951614	936.794312	428.711670	193.749268	931.105347	511.240936	-10.743666	495.660828	552.429871	184.258270	482.861298	541.930054	-1.526281	78.286606	603.062134	156.119263	92.709435	443.300385	-50.875263	1403.660522	480.464539	254.426636	1395.790527	391.877625	106.038834	1381.052002	372.205902	120.823235	1647.106323	485.085327	-158.814407	1131.217285	538.150269	324.956573	1125.905151	430.070404	-120.597527	873.677979	430.382507	309.724823	865.195129	409.039703	102.708076	1033.692383	-633.556030	168.337692	853.578430	-601.787720	-29.636595
401.687866	3.944963	936.822571	428.887421	193.731186	931.105652	511.422638	-10.767616	495.672363	552.572632	184.276932	482.858429	541.945801	-1.548425	78.262848	603.125000	156.127991	92.693550	443.423615	-50.873112	1403.696045	480.615723	254.443893	1395.788086	392.048187	106.074768	1381.038818	372.298889	120.867874	1647.089478	485.309631	-158.800781	1131.249268	538.352173	324.977142	1125.901855	430.305542	-120.578423	873.715454	430.614746	309.767944	865.176514	409.232117	102.710426	1033.705444	-633.558044	168.353165	853.556519	-601.765930	-29.633316
401.906494	3.916707	936.828491	429.092957	193.672028	931.106812	511.552795	-10.755703	495.627472	552.655579	184.230667	482.858734	541.959106	-1.547791	78.243805	603.176636	156.153473	92.701744	443.592804	-50.843758	1403.723999	480.744537	254.474792	1395.788940	392.195618	106.069572	1381.044922	372.394836	120.907707	1647.084229	485.519073	-158.793320	1131.297974	538.542847	324.978638	1125.914429	430.528687	-120.572433	873.746094	430.844238	309.782104	865.143005	409.424744	102.672203	1033.707642	-633.491455	168.376831	853.558960	-601.724854	-29.604542
402.082916	3.907242	936.859375	429.262817	193.646881	931.130127	511.637390	-10.739682	495.616028	552.789490	184.211136	482.877502	541.936584	-1.527440	78.217026	603.202209	156.183319	92.690720	443.717865	-50.864143	1403.736328	480.881714	254.481598	1395.787476	392.432770	106.179352	1381.104004	372.482666	120.945938	1647.092896	485.710663	-158.796295	1131.332031	538.718323	324.981812	1125.906616	430.739990	-120.557457	873.772461	431.061340	309.786774	865.136292	409.604370	102.658073	1033.734985	-633.451416	168.385208	853.561951	-601.661194	-29.610390
402.298981	3.898093	936.880066	429.440308	193.639877	931.153992	511.744049	-10.747938	495.608521	553.010864	184.314087	482.928101	541.940186	-1.533342	78.190506	603.273499	156.221863	92.683090	443.844513	-50.803589	1403.776245	480.998383	254.519196	1395.773926	392.647949	105.951584	1381.046021	372.584106	120.984177	1647.092529	485.877258	-158.791687	1131.339600	538.890198	324.978241	1125.912476	430.948486	-120.556595	873.809082	431.276917	309.789825	865.150452	409.805756	102.646370	1033.757690	-633.435913	168.394302	853.557068	-601.641602	-29.590927
402.498138	3.883813	936.899353	429.626099	193.586151	931.165833	511.939728	-10.825176	495.634521	553.105652	184.261536	482.899292	542.026733	-1.549272	78.203278	603.261902	156.206604	92.636070	443.989868	-50.808197	1403.798950	481.118652	254.541107	1395.772095	392.787781	105.952744	1381.053101	372.780121	121.092461	1647.018799	486.045258	-158.796432	1131.381714	539.052429	324.996124	1125.910522	431.135498	-120.573708	873.836853	431.460114	309.783051	865.134644	409.993774	102.617317	1033.772705	-633.409790	168.400421	853.556091	-601.615967	-29.587856
402.704315	3.867230	936.927856	429.807129	193.556946	931.166687	512.082397	-10.842909	495.631805	553.170166	184.236786	482.879425	542.061829	-1.577158	78.211281	603.290588	156.211792	92.630478	444.122833	-50.778065	1403.820313	481.259521	254.566086	1395.771118	392.917328	105.980209	1381.070190	372.786804	121.067215	1647.092285	486.223877	-158.784286	1131.422485	539.214661	325.002289	1125.895996	431.339996	-120.585426	873.866516	431.661072	309.783691	865.109558	410.183289	102.608971	1033.786621	-633.390137	168.410965	853.526367	-601.601440	-29.581503
402.868622	3.840130	936.949768	429.969604	193.526062	931.191589	512.191772	-10.839950	495.644775	553.334534	184.330627	482.893158	542.087830	-1.554178	78.187210	603.392517	156.281876	92.602051	444.281281	-50.780373	1403.844849	481.379150	254.555206	1395.759766	393.036957	105.991043	1381.073853	372.893280	121.087601	1647.091797	486.372223	-158.790588	1131.452759	539.395874	325.019653	1125.922485	431.500763	-120.612801	873.888306	431.986572	309.759338	865.069519	410.353790	102.577431	1033.810547	-633.375366	168.403580	853.512756	-601.580383	-29.584877
403.047668	3.808864	936.964783	430.111267	193.491043	931.209045	512.298279	-10.857080	495.666962	553.385803	184.278961	482.868225	542.078430	-1.552022	78.185921	603.421570	156.283600	92.609917	444.406799	-50.771301	1403.869141	481.518311	254.568497	1395.778076	393.159088	105.993019	1381.097656	372.990143	121.118866	1647.091064	486.513794	-158.813171	1131.470825	539.492188	324.978210	1125.915405	431.679138	-120.644623	873.915344	431.843323	309.727661	865.198975	410.515869	102.541626	1033.827026	-633.359619	168.409042	853.527222	-601.553406	-29.559608
403.198364	3.795883	936.990112	430.261261	193.486420	931.240967	512.321411	-10.782198	495.641968	553.467041	184.267502	482.860138	542.020569	-1.576593	78.193512	603.385803	156.246399	92.595688	444.553375	-50.766663	1403.897461	481.645905	254.562424	1395.812988	393.283386	106.007362	1381.107544	373.089996	121.151932	1647.095093	486.652557	-158.824768	1131.507935	539.618713	324.991516	1125.948730	431.831055	-120.684418	873.948914	432.117981	309.727661	865.143982	410.675385	102.527885	1033.856445	-633.316711	168.421555	853.534790	-601.484375	-29.592749
403.325104	3.748861	937.002197	430.382385	193.498138	931.264832	512.359253	-10.749657	495.635437	553.509155	184.235397	482.868988	542.003662	-1.576497	78.182953	603.407593	156.259613	92.597023	444.720428	-50.756378	1403.902954	481.767670	254.577103	1395.834717	393.434692	106.000786	1381.133057	373.208679	121.178055	1647.105957	486.805328	-158.852829	1131.555542	539.742249	324.971527	1125.979492	431.994812	-120.737053	873.963013	432.260498	309.705872	865.154175	410.800385	102.502487	1033.874756	-633.268738	168.419510	853.522766	-601.476013	-29.584343
403.437103	3.719236	937.029968	430.517914	193.475540	931.268372	512.436523	-10.748241	495.612549	553.558777	184.238632	482.856842	542.000061	-1.557956	78.163841	603.418762	156.262207	92.607193	444.876465	-50.783611	1403.927979	481.904846	254.542297	1395.859985	393.515442	106.186455	1381.172241	373.311890	121.184235	1647.098633	486.949982	-158.890076	1131.553467	539.859985	324.980194	1125.982178	432.171997	-120.709229	874.000427	432.361023	309.664368	865.175964	410.931671	102.488678	1033.890381	-633.249817	168.422974	853.512085	-601.453674	-29.579353
403.564728	3.712728	937.017517	430.623505	193.471741	931.283875	512.506226	-10.768342	495.601257	553.627258	184.220413	482.869904	542.010986	-1.568588	78.126579	603.449341	156.255630	92.572380	445.002045	-50.801174	1403.926514	482.029297	254.552399	1395.860474	393.621704	106.200050	1381.188721	373.497498	121.312225	1647.140869	487.061249	-158.920807	1131.580933	539.964050	324.971130	1125.979980	432.238495	-120.815620	874.000183	432.474304	309.628906	865.167603	411.056641	102.466911	1033.893066	-633.225708	168.433838	853.507019	-601.422791	-29.555126
403.666077	3.691688	937.029968	430.725220	193.446335	931.278442	512.684021	-10.858076	495.619476	553.661377	184.181244	482.835754	542.108215	-1.575674	78.122398	603.425232	156.228195	92.527748	445.142334	-50.798729	1403.924316	482.169067	254.539978	1395.843384	393.774017	106.203156	1381.186890	373.594055	121.328094	1647.133545	487.197784	-158.928970	1131.583008	540.070618	324.972748	1125.942505	432.341339	-120.869400	873.996643	432.532410	309.599243	865.154236	411.166351	102.452019	1033.896729	-633.171021	168.434601	853.505127	-601.377991	-29.567158
403.738525	3.680298	937.028625	430.789856	193.429733	931.268005	512.709534	-10.881684	495.627502	553.698975	184.187378	482.816528	542.086853	-1.573877	78.123817	603.431580	156.228378	92.534706	445.302856	-50.778793	1403.931763	482.288788	254.569870	1395.835083	393.829437	106.105713	1381.143799	373.644348	121.224281	1647.080200	487.319672	-158.956879	1131.572021	540.159973	324.947754	1125.938965	432.433838	-120.899979	874.001648	432.590210	309.570496	865.155884	411.240601	102.441879	1033.890991	-633.118958	168.433212	853.483826	-601.338562	-29.582441
403.860168	3.638479	937.027344	430.888977	193.430771	931.268250	512.713196	-10.852127	495.607849	553.713989	184.150543	482.804688	542.102905	-1.574460	78.107712	603.420410	156.223068	92.522224	445.427795	-50.795708	1403.921753	482.401794	254.570755	1395.805176	393.960876	106.088898	1381.142334	373.755188	121.230446	1647.071533	487.418243	-158.988342	1131.584229	540.270264	324.967896	1125.929321	432.509521	-120.954041	873.998291	432.815857	309.532501	865.105286	411.343567	102.420097	1033.890137	-633.061218	168.451874	853.497681	-601.302551	-29.549509
403.923950	3.632318	937.038574	430.932587	193.399551	931.286499	512.738586	-10.853105	495.626190	553.812012	184.206741	482.844238	542.110413	-1.578142	78.110367	603.488159	156.281158	92.523827	445.559906	-50.786606	1403.929810	482.510376	254.558151	1395.815063	394.104462	106.079193	1381.135986	373.868958	121.232964	1647.063843	487.526062	-159.007187	1131.578003	540.336914	324.972717	1125.903931	432.574554	-120.990631	874.015686	432.840729	309.504639	865.096619	411.412170	102.395531	1033.906006	-633.015991	168.461777	853.486572	-601.254639	-29.590515
403.982758	3.567309	937.039856	431.008942	193.372208	931.288635	512.749084	-10.880072	495.617065	553.832520	184.200546	482.841217	542.085876	-1.572981	78.109177	603.416992	156.208740	92.510605	445.692017	-50.812119	1403.934814	482.627533	254.542435	1395.812988	394.209534	106.097603	1381.149658	373.990112	121.224945	1647.071167	487.612732	-159.027817	1131.578491	540.418701	324.955048	1125.886719	432.629364	-121.034744	874.012268	432.877411	309.499420	865.091492	411.488708	102.347412	1033.908325	-632.945313	168.497223	853.502625	-601.222351	-29.543247
404.053925	3.562474	937.046631	431.053345	193.329956	931.276489	512.808777	-10.922563	495.616943	553.847351	184.177429	482.838989	542.099304	-1.580824	78.110207	603.409851	156.166245	92.506569	445.813477	-50.813049	1403.934326	482.740143	254.548141	1395.794067	394.322571	106.069832	1381.151611	374.105438	121.218231	1647.065796	487.711395	-159.051132	1131.558228	540.506409	324.939972	1125.853760	432.666504	-121.056351	874.014465	432.879761	309.455566	865.085510	411.560272	102.331787	1033.906128	-632.897339	168.500168	853.497986	-601.155090	-29.585028
404.089935	3.522198	937.051758	431.080444	193.286896	931.268677	512.816162	-10.929189	495.605469	553.832764	184.110931	482.801086	542.089905	-1.568090	78.106529	603.405334	156.156555	92.511314	445.930939	-50.834198	1403.932983	482.883606	254.516174	1395.756714	394.422302	106.067825	1381.135376	374.220398	121.215363	1647.059326	487.796692	-159.072052	1131.543579	540.563171	324.910492	1125.819092	432.708221	-121.092842	874.003540	432.898438	309.436523	865.056091	411.612610	102.293808	1033.905884	-632.851013	168.473846	853.474365	-601.111145	-29.582329
404.107452	3.486953	937.050110	431.088562	193.263016	931.260681	512.852661	-10.912643	495.599823	553.841736	184.086212	482.806274	542.078064	-1.574898	78.081932	603.473694	156.184586	92.494598	446.055115	-50.835026	1403.913452	482.982361	254.513367	1395.729248	394.533783	106.054955	1381.140869	374.348480	121.204247	1647.051147	487.866943	-159.071945	1131.530396	540.629761	324.879883	1125.763062	432.764771	-121.119865	874.002625	432.888885	309.420929	865.043518	411.639954	102.265007	1033.901855	-632.798462	168.474442	853.459778	-601.068665	-29.582754
404.111694	3.469123	937.064758	431.077148	193.251785	931.264404	512.992676	-11.013658	495.650055	553.868347	184.091827	482.802734	542.155518	-1.587705	78.094002	603.428284	156.168152	92.480850	446.163971	-50.857639	1403.920776	483.094269	254.502609	1395.700073	394.635529	106.057373	1381.153076	374.459442	121.197899	1647.050781	487.917267	-159.101578	1131.506836	540.666870	324.850647	1125.700439	432.774689	-121.127174	874.008972	432.864288	309.401855	865.014099	411.668213	102.251114	1033.912964	-632.740356	168.474335	853.465332	-601.024353	-29.556438
404.134979	3.426019	937.054382	431.097778	193.228333	931.264221	513.025879	-11.057664	495.652985	553.847961	184.050629	482.787689	542.175598	-1.622200	78.129662	603.436279	156.156006	92.485970	446.271576	-50.870098	1403.914429	483.201660	254.476303	1395.665161	394.748016	106.009239	1381.145752	374.580200	121.175354	1647.057007	487.984802	-159.116104	1131.507813	540.700806	324.848480	1125.680542	432.792206	-121.176308	873.996948	432.853516	309.384735	865.005493	411.700134	102.210617	1033.908569	-632.700745	168.487671	853.447021	-600.996704	-29.565376
404.133484	3.394089	937.054382	431.081635	193.225311	931.279419	512.923767	-10.968041	495.629242	553.874878	184.098160	482.821442	542.111328	-1.582917	78.077156	603.470764	156.182938	92.503387	446.378723	-50.903442	1403.890747	483.285492	254.441940	1395.657471	394.922699	106.076256	1381.189697	374.714111	121.158455	1647.064331	488.032928	-159.130478	1131.502319	540.743774	324.815033	1125.666016	432.803558	-121.188004	874.009094	432.860260	309.349518	865.002014	411.707947	102.181755	1033.917603	-632.631042	168.498642	853.459900	-600.946228	-29.548464
404.162262	3.361973	937.044067	431.076721	193.193390	931.275757	512.950134	-10.983553	495.608154	553.829834	184.028320	482.811493	542.120117	-1.586033	78.093048	603.439636	156.157990	92.493355	446.498505	-50.918106	1403.894409	483.386841	254.432602	1395.665894	394.975952	105.949837	1381.166870	374.850525	121.139435	1647.076294	488.077454	-159.165588	1131.491577	540.770569	324.774353	1125.649902	432.785950	-121.191940	874.018860	432.837708	309.317291	865.007629	411.734161	102.143227	1033.911743	-632.568542	168.534485	853.458618	-600.890686	-29.544525
404.132874	3.299144	937.065063	431.049530	193.124481	931.268066	512.936462	-11.019373	495.623108	553.841248	184.025314	482.826263	542.132080	-1.598939	78.110481	603.450745	156.160324	92.496048	446.613831	-50.907070	1403.878784	483.494110	254.433884	1395.654175	395.072449	105.893730	1381.175415	374.989777	121.123947	1647.083862	488.123322	-159.176559	1131.480347	540.795044	324.766418	1125.622803	432.770050	-121.224945	874.000854	432.815186	309.280762	865.010132	411.721313	102.090424	1033.918823	-632.494507	168.540543	853.472412	-600.836487	-29.532841
404.118561	3.272660	937.062683	431.025360	193.110733	931.264343	512.928162	-11.026762	495.625549	553.823059	184.023376	482.830688	542.116272	-1.607624	78.100128	603.485352	156.186646	92.509071	446.731262	-50.941967	1403.868286	483.564423	254.392181	1395.648438	395.180084	105.871826	1381.171143	375.127502	121.089485	1647.093384	488.145935	-159.187302	1131.476807	540.824707	324.726746	1125.578491	432.776093	-121.146141	874.026489	432.796600	309.242004	864.994019	411.723663	102.067436	1033.917114	-632.458618	168.552124	853.449585	-600.793335	-29.532146
404.099243	3.252595	937.060364	430.998016	193.058090	931.239197	512.878479	-11.039209	495.620239	553.769653	183.984985	482.791870	542.108398	-1.580975	78.086868	603.480164	156.187607	92.487473	446.821808	-50.958721	1403.863403	483.643524	254.373734	1395.621338	395.268036	105.866013	1381.157471	375.272614	121.065918	1647.110596	488.172302	-159.194611	1131.437866	540.840515	324.739410	1125.552612	432.696289	-121.248024	874.017517	432.752411	309.230408	864.983704	411.708191	102.042381	1033.903442	-632.410583	168.593109	853.439941	-600.760315	-29.491898
404.052368	3.194960	937.062927	430.922363	193.013107	931.226624	512.840759	-11.060328	495.625458	553.764343	184.030960	482.799927	542.133118	-1.586780	78.120224	603.450806	156.165161	92.488968	446.906250	-51.016605	1403.856567	483.704376	254.331299	1395.588745	395.356079	105.854561	1381.177856	375.411224	121.040039	1647.127197	488.188538	-159.242889	1131.430542	540.844788	324.707275	1125.531860	432.675568	-121.177551	874.027893	432.707947	309.187103	864.982910	411.677734	101.993576	1033.900146	-632.360168	168.592941	853.437866	-600.670776	-29.509254
404.047821	3.164402	937.048584	430.902222	192.987442	931.205811	512.822937	-11.088017	495.616943	553.733704	184.012283	482.806793	542.104614	-1.611200	78.131386	603.452820	156.185791	92.506096	447.017059	-51.026848	1403.864624	483.798126	254.347061	1395.572754	395.453613	105.780388	1381.160034	375.548737	121.000259	1647.142944	488.192261	-159.273041	1131.411377	540.864258	324.707184	1125.494507	432.614349	-121.180580	874.023438	432.688812	309.157349	864.964539	411.675049	101.966949	1033.882935	-632.315186	168.635880	853.444336	-600.659241	-29.474775
403.998749	3.142175	937.055542	430.819275	192.953140	931.205933	512.767517	-11.103344	495.586029	553.678284	183.972137	482.792816	542.115295	-1.590530	78.097839	603.471313	156.210526	92.509293	447.071747	-51.082767	1403.848755	483.823730	254.304123	1395.555908	395.644531	105.647011	1381.156250	375.724640	120.956589	1647.147949	488.202026	-159.287338	1131.372925	540.859070	324.675018	1125.477661	432.567963	-121.220650	874.002930	432.623779	309.111938	864.972595	411.641205	101.937004	1033.888428	-632.264709	168.627899	853.432007	-600.578308	-29.455820
403.950897	3.087406	937.040344	430.764160	192.922256	931.184509	512.746582	-11.131487	495.591766	553.618042	183.945969	482.814056	542.143372	-1.624360	78.096992	603.417786	156.151016	92.497368	447.174133	-51.121784	1403.826050	483.867554	254.273026	1395.514038	395.708008	105.604767	1381.138916	375.875854	120.909393	1647.153320	488.232971	-159.295441	1131.332764	540.865234	324.627228	1125.424805	432.496002	-121.234428	873.973267	432.546082	309.084747	864.979126	411.599274	101.895401	1033.870728	-632.227478	168.640381	853.428833	-600.531433	-29.458176
403.779114	2.959342	937.085876	430.652161	192.803558	931.169250	512.703979	-11.173940	495.606232	553.550232	183.872391	482.811249	542.139832	-1.612209	78.084770	603.446045	156.154770	92.503525	447.251831	-51.164234	1403.799194	483.921021	254.241608	1395.482056	395.772522	105.544411	1381.137695	376.021790	120.862015	1647.152466	488.232758	-159.305328	1131.293945	540.834839	324.578125	1125.366333	432.375519	-121.329597	873.947998	432.318573	309.054443	865.023987	411.495544	101.800224	1033.886841	-632.168579	168.672211	853.412048	-600.480774	-29.413460
403.828674	2.975919	937.024414	430.630280	192.783676	931.132935	512.686462	-11.206339	495.602753	553.555725	183.915802	482.827209	542.160706	-1.606804	78.088013	603.448975	156.170258	92.512550	447.356567	-51.221241	1403.786865	483.972565	254.174316	1395.452637	395.713989	105.609077	1381.141724	376.162598	120.829010	1647.156006	488.243896	-159.321304	1131.246704	540.822449	324.561127	1125.348755	432.287720	-121.363327	873.923401	432.261871	309.031525	864.978027	411.501709	101.785004	1033.838135	-632.101135	168.692780	853.416809	-600.426819	-29.401897
403.728821	2.940936	937.010742	430.511993	192.738510	931.122131	512.596252	-11.202923	495.596069	553.504333	183.921341	482.812347	542.125854	-1.599365	78.097946	603.444336	156.164963	92.536179	447.445709	-51.257393	1403.771362	484.041107	254.158325	1395.419922	395.752228	105.557831	1381.142578	376.320190	120.776726	1647.167114	488.250946	-159.379761	1131.228516	540.800903	324.549347	1125.286377	432.262726	-121.297440	873.910828	432.201508	309.009369	864.944397	411.413879	101.740166	1033.827271	-632.045593	168.736938	853.403259	-600.357178	-29.395386
403.631256	2.898655	937.002441	430.402924	192.709900	931.127075	512.587952	-11.232871	495.593079	553.435120	183.852554	482.812286	542.137695	-1.598681	78.128174	603.415344	156.162003	92.541344	447.517700	-51.329624	1403.744995	484.064636	254.095001	1395.409546	395.774536	105.532639	1381.146606	376.530457	120.843399	1647.219604	488.255798	-159.390213	1131.175659	540.765442	324.502838	1125.252197	432.119812	-121.398689	873.896118	432.121948	308.985138	864.924683	411.334442	101.693832	1033.827393	-632.027527	168.735306	853.404968	-600.318054	-29.380619
403.516968	2.831264	936.997925	430.273895	192.626083	931.096680	512.572510	-11.258549	495.620850	553.337585	183.819839	482.801666	542.142822	-1.599110	78.139923	603.383179	156.137619	92.513779	447.574280	-51.375267	1403.713989	484.073792	254.046722	1395.373901	395.808289	105.488876	1381.147583	376.619263	120.676994	1647.201904	488.262299	-159.424988	1131.156250	540.751282	324.477722	1125.215820	432.087524	-121.339310	873.886047	432.212219	308.940155	864.857666	411.235565	101.628525	1033.810791	-631.985474	168.748352	853.419861	-600.285461	-29.356827
403.399353	2.782700	936.981750	430.147522	192.584839	931.087708	512.506042	-11.269435	495.599518	553.238342	183.776611	482.821533	542.124207	-1.587019	78.125061	603.355896	156.128006	92.539642	447.639252	-51.438896	1403.707275	484.115662	254.006027	1395.348755	395.841125	105.448456	1381.146606	376.776306	120.623512	1647.212891	488.276672	-159.442947	1131.108154	540.704407	324.429749	1125.197876	431.995270	-121.364532	873.845520	432.127655	308.910339	864.838623	411.132568	101.576767	1033.799561	-631.927124	168.794189	853.411682	-600.250854	-29.292830
403.269531	2.732391	936.956360	430.025299	192.529984	931.062500	512.448914	-11.296650	495.609070	553.196899	183.732910	482.789154	542.156006	-1.600740	78.105919	603.345154	156.132233	92.551949	447.708160	-51.472347	1403.660889	484.169037	253.954117	1395.326050	395.864624	105.373825	1381.144165	376.936401	120.564064	1647.223511	488.272888	-159.486481	1131.042358	540.652832	324.391846	1125.156128	431.859833	-121.472992	873.782532	432.026154	308.859772	864.818848	411.014435	101.523323	1033.774780	-631.879333	168.807892	853.397583	-600.190369	-29.303225
403.149567	2.688917	936.917358	429.885925	192.512344	931.038696	512.410767	-11.367661	495.611115	553.091980	183.687042	482.802368	542.184692	-1.611428	78.108788	603.332764	156.117462	92.548500	447.771332	-51.510296	1403.628296	484.189270	253.899399	1395.309692	395.880737	105.320076	1381.130371	377.085876	120.496414	1647.243896	488.274597	-159.533081	1131.001343	540.604553	324.358887	1125.128174	431.779755	-121.518875	873.751648	431.927948	308.835022	864.802368	410.899292	101.481674	1033.744629	-631.809509	168.833389	853.380493	-600.111328	-29.262255
402.998169	2.642782	936.900208	429.731415	192.473160	931.011475	512.305664	-11.342102	495.585510	553.043213	183.697388	482.804138	542.155090	-1.606638	78.106133	603.340210	156.107117	92.570969	447.820526	-51.571453	1403.605469	484.225372	253.850937	1395.266479	395.916138	105.251488	1381.131104	377.238800	120.431824	1647.253052	488.271332	-159.579712	1130.955688	540.526733	324.300842	1125.082031	431.696228	-121.558212	873.724854	431.803497	308.793884	864.783813	410.764008	101.441605	1033.723389	-631.773682	168.861603	853.391541	-600.098938	-29.255219
402.865509	2.585678	936.875732	429.580322	192.435730	930.981995	512.224121	-11.400811	495.611420	552.954224	183.683060	482.809174	542.177185	-1.611426	78.145592	603.239990	156.033020	92.574150	447.861023	-51.624420	1403.581055	484.244934	253.804581	1395.239990	395.934662	105.211906	1381.121704	377.382751	120.365265	1647.275146	488.264130	-159.625717	1130.923340	540.455078	324.257477	1125.039673	431.652771	-121.523888	873.713989	431.554871	308.733459	864.814026	410.645355	101.392784	1033.697632	-631.725403	168.904465	853.388489	-600.056396	-29.245855
402.712463	2.545529	936.858948	429.444672	192.386383	930.973633	512.095703	-11.381486	495.588989	552.951355	183.766586	482.822784	542.147034	-1.605309	78.142090	603.320313	156.082581	92.588638	447.910950	-51.666946	1403.544800	484.269928	253.746750	1395.210205	395.963501	105.151917	1381.135498	377.530304	120.276100	1647.299194	488.256287	-159.696228	1130.890747	540.349976	324.216187	1124.970703	431.540466	-121.572273	873.691345	431.239410	308.690826	864.875183	410.521973	101.341423	1033.686523	-631.656616	168.932831	853.392822	-600.008667	-29.212519
402.528534	2.539842	936.854919	429.248322	192.360764	930.960083	511.976105	-11.400938	495.580048	552.754761	183.599762	482.804565	542.120300	-1.594453	78.133827	603.367737	156.334808	92.681694	447.941162	-51.726292	1403.537231	484.296722	253.702621	1395.197754	395.974884	105.115349	1381.121582	377.675812	120.201820	1647.317993	488.234680	-159.722214	1130.855103	540.268616	324.190277	1124.953857	431.457703	-121.635880	873.660156	431.191437	308.699402	864.807739	410.359314	101.326965	1033.679199	-631.631775	168.966263	853.396729	-599.989563	-29.178801
402.359924	2.472748	936.821655	429.065857	192.304001	930.929077	511.823120	-11.406138	495.586060	552.728394	183.671417	482.831085	542.092224	-1.604799	78.154869	603.286926	156.093445	92.604355	447.980835	-51.780384	1403.497314	484.290924	253.646011	1395.156616	395.979004	105.060394	1381.132568	377.815796	120.124229	1647.338379	488.196289	-159.746826	1130.791016	540.186157	324.144867	1124.890381	431.287872	-121.780693	873.610107	430.986450	308.670929	864.798340	410.211243	101.259453	1033.648804	-631.547058	169.005951	853.411926	-599.929810	-29.134651
402.228912	2.452547	936.794922	428.894562	192.257141	930.920044	511.730835	-11.450709	495.557007	552.599182	183.613022	482.814789	542.101929	-1.593776	78.166977	603.241638	156.038376	92.612862	448.020416	-51.827946	1403.440308	484.312073	253.604568	1395.127441	395.993683	104.981071	1381.113281	377.980804	120.032227	1647.343628	488.176483	-159.787033	1130.738647	540.091431	324.111694	1124.821411	431.174805	-121.861038	873.570801	430.794403	308.630768	864.785217	410.069397	101.214729	1033.631958	-631.508301	169.024704	853.396362	-599.883972	-29.140127
401.912567	2.326778	936.822327	428.683746	192.163239	930.889282	511.595032	-11.456269	495.573181	552.480408	183.581406	482.801636	542.090820	-1.589989	78.160568	603.223083	156.054794	92.616280	448.049103	-51.890358	1403.417725	484.319305	253.529404	1395.073730	396.013184	104.926910	1381.107422	378.124695	119.960175	1647.363403	488.150146	-159.834900	1130.697144	539.992798	324.075195	1124.761108	431.086090	-121.903770	873.539734	430.601868	308.615082	864.764648	409.859253	101.130379	1033.632202	-631.436279	169.062897	853.373291	-599.844604	-29.091541
401.724091	2.258470	936.807556	428.491272	192.115250	930.861389	511.491119	-11.481145	495.585754	552.351990	183.526138	482.826172	542.069031	-1.571477	78.151199	603.287415	156.294022	92.717590	448.072601	-51.947643	1403.374878	484.305847	253.478851	1395.024780	396.008606	104.856705	1381.105591	378.274841	119.877487	1647.383789	488.097229	-159.887375	1130.640259	539.898804	324.036743	1124.703613	430.953857	-121.967850	873.513000	430.395203	308.583038	864.738342	409.696899	101.074654	1033.612305	-631.409241	169.088074	853.365173	-599.821106	-29.083839
401.531555	2.231364	936.767395	428.284973	192.089523	930.848755	511.366425	-11.491806	495.563690	552.331787	183.584045	482.823639	542.026428	-1.574945	78.169891	603.294250	156.289612	92.718353	448.103699	-52.025684	1403.336304	484.302887	253.425385	1394.994263	396.011414	104.794319	1381.106445	378.422852	119.797043	1647.395996	488.054962	-159.906464	1130.563232	539.783508	323.982391	1124.642944	430.820343	-122.043335	873.466858	430.133240	308.534546	864.764648	409.522949	101.029846	1033.588013	-631.325195	169.114349	853.371948	-599.764099	-29.064817
401.326447	2.193874	936.726624	428.065979	192.033707	930.812500	511.250458	-11.519339	495.596466	552.163147	183.520386	482.800201	541.997375	-1.576436	78.182098	603.472229	156.468918	92.797714	448.107849	-52.093811	1403.304321	484.270203	253.353516	1394.952148	396.007568	104.701828	1381.095825	378.569061	119.702560	1647.415039	488.005981	-159.970413	1130.546875	539.668823	323.971466	1124.600464	430.734283	-122.019051	873.451172	430.044830	308.521973	864.706116	409.331970	100.977867	1033.550781	-631.304749	169.147095	853.384827	-599.757263	-29.029516
401.067719	2.113061	936.719055	427.822388	191.994629	930.808350	511.095123	-11.476413	495.577789	552.060974	183.507584	482.826385	541.989624	-1.572055	78.197350	603.282349	156.298248	92.779350	448.134796	-52.136143	1403.258057	484.241241	253.308060	1394.927612	396.004089	104.637268	1381.101074	378.713989	119.605247	1647.432373	487.942413	-159.982285	1130.470337	539.530273	323.882660	1124.527100	430.514099	-122.154434	873.415161	429.745300	308.444122	864.727112	409.124908	100.909576	1033.547607	-631.251038	169.166977	853.363159	-599.711792	-29.024021
400.895020	2.087644	936.687622	427.617554	191.957870	930.769104	510.989594	-11.516623	495.604370	551.924072	183.483078	482.816803	541.993286	-1.570899	78.214310	603.440979	156.439346	92.814255	448.142975	-52.221371	1403.224487	484.222015	253.228119	1394.882324	395.973083	104.550964	1381.081055	378.856293	119.513374	1647.433105	487.868317	-160.051651	1130.417114	539.380737	323.847107	1124.476563	430.325409	-122.207359	873.381531	429.541626	308.406982	864.701721	408.957062	100.879005	1033.513428	-631.219666	169.193420	853.381470	-599.684814	-28.983034
400.747253	2.087252	936.627258	427.401184	191.936722	930.738525	510.834198	-11.525146	495.582428	551.759338	183.444778	482.815277	541.949951	-1.565400	78.211746	603.409302	156.438995	92.826523	448.162720	-52.286011	1403.176147	484.180786	253.166458	1394.830811	395.944611	104.485703	1381.071045	379.007751	119.414635	1647.441895	487.799957	-160.099030	1130.360352	539.267639	323.822845	1124.432495	430.143829	-122.267113	873.344360	429.425781	308.401062	864.638123	408.791809	100.848801	1033.469604	-631.142151	169.212189	853.376038	-599.641724	-28.946203
400.524078	2.004081	936.608459	427.176117	191.890869	930.696350	510.712616	-11.551970	495.577148	551.604309	183.406906	482.800507	541.998718	-1.582657	78.215347	603.419861	156.466370	92.857605	448.153381	-52.359425	1403.116699	484.122162	253.106445	1394.779419	395.919708	104.426201	1381.041992	379.180817	119.323891	1647.441895	487.718079	-160.157150	1130.280762	539.154419	323.818665	1124.381104	429.921387	-122.309128	873.299927	429.394226	308.333954	864.529358	408.599396	100.791359	1033.440430	-631.112549	169.237167	853.365967	-599.611755	-28.906561
400.283356	1.924164	936.575500	426.969849	191.804733	930.639343	510.601990	-11.632277	495.597046	551.518005	183.459534	482.794281	542.009949	-1.583517	78.223190	603.393372	156.445023	92.877129	448.145081	-52.421665	1403.042236	484.066010	253.047974	1394.717773	395.883972	104.356529	1381.019897	379.330292	119.231194	1647.447510	487.635742	-160.216064	1130.210083	539.007568	323.769653	1124.306274	429.723267	-122.355659	873.269104	429.123535	308.306305	864.505920	408.396454	100.719170	1033.396118	-631.101990	169.260101	853.361511	-599.610962	-28.898691
400.046936	1.869768	936.546631	426.702179	191.745117	930.592468	510.507996	-11.708620	495.601715	551.304382	183.373199	482.793152	542.028748	-1.605128	78.255280	603.298279	156.358643	92.849884	448.117279	-52.496105	1402.991699	483.973816	252.989090	1394.665771	395.825500	104.277565	1381.001709	379.490173	119.127876	1647.461914	487.523163	-160.279190	1130.141113	538.847778	323.725464	1124.249268	429.508514	-122.415573	873.213745	428.888885	308.234589	864.466309	408.176086	100.666435	1033.359741	-631.084839	169.281235	853.366821	-599.598450	-28.847162
399.795593	1.835578	936.510620	426.446198	191.667511	930.557190	510.371277	-11.740027	495.592957	551.130310	183.330704	482.801971	542.027771	-1.621027	78.267342	603.082947	156.205429	92.862442	448.079285	-52.572041	1402.923828	483.914825	252.902512	1394.621704	395.837616	104.256226	1381.007202	379.661743	119.039589	1647.467041	487.423279	-160.384842	1130.051758	538.652222	323.637421	1124.150635	429.434998	-122.595268	873.125427	428.478088	308.207855	864.479553	407.958801	100.605888	1033.326172	-631.062378	169.266022	853.363770	-599.564514	-28.855919
399.571198	1.791467	936.465515	426.180573	191.636642	930.524353	510.104614	-11.679293	495.551208	550.934326	183.223282	482.762054	541.936218	-1.594044	78.258080	603.007568	156.155365	92.852776	448.054871	-52.631237	1402.868530	483.835266	252.858887	1394.567383	395.787872	104.175110	1380.968018	379.835266	118.935837	1647.490234	487.289856	-160.427902	1129.957520	538.479004	323.605957	1124.094360	429.115570	-122.505707	873.105469	428.273285	308.151917	864.440002	407.736420	100.557434	1033.288818	-631.028015	169.309616	853.360107	-599.531372	-28.841105
399.314972	1.744641	936.420837	425.911469	191.582794	930.490601	509.950043	-11.707290	495.539825	550.820007	183.257614	482.778534	541.912598	-1.579098	78.275536	603.028687	156.194122	92.907005	448.057007	-52.721741	1402.802368	483.769226	252.775269	1394.524048	395.708862	104.095100	1380.944946	380.005554	118.840332	1647.497925	487.164307	-160.477142	1129.875366	538.347900	323.583923	1124.022583	428.912048	-122.553543	873.039307	428.228180	308.092407	864.329163	407.497070	100.497932	1033.251099	-630.969299	169.317490	853.363403	-599.492432	-28.801970
399.048218	1.679992	936.388489	425.614349	191.530045	930.458008	509.798401	-11.754748	495.537354	550.720337	183.311813	482.825531	541.907166	-1.576649	78.298233	603.073547	156.244324	92.924339	447.994293	-52.793922	1402.742554	483.669830	252.720825	1394.465576	395.656250	104.005646	1380.907104	380.192383	118.753937	1647.512939	487.052887	-160.518265	1129.785522	538.148315	323.504395	1123.937622	428.696503	-122.616455	872.975464	427.879395	308.052765	864.354248	407.238861	100.435036	1033.219971	-630.944092	169.343582	853.367371	-599.483215	-28.790049
398.784668	1.629083	936.355347	425.319305	191.494553	930.430603	509.553131	-11.728289	495.516998	550.614563	183.309830	482.828827	541.868896	-1.588973	78.336998	603.013428	156.242401	92.957306	447.960114	-52.872902	1402.673096	483.594513	252.645233	1394.405518	395.569763	103.945679	1380.879761	380.371155	118.658791	1647.543457	486.898804	-160.575424	1129.715088	537.973572	323.447693	1123.900024	428.461090	-122.655502	872.885254	427.623322	307.994537	864.304932	406.981476	100.384666	1033.191162	-630.903687	169.381500	853.355957	-599.436707	-28.763895
398.497803	1.518423	936.333313	425.043854	191.397919	930.385559	509.380829	-11.807961	495.539581	550.515320	183.362350	482.841187	541.839294	-1.600020	78.372406	603.024231	156.220520	92.964890	447.925232	-52.937008	1402.627930	483.510345	252.591873	1394.367188	395.446808	103.785362	1380.841553	380.568420	118.577507	1647.561523	486.776855	-160.616318	1129.638794	537.782898	323.407410	1123.844360	428.210449	-122.700783	872.812988	427.374603	307.955200	864.275391	406.724487	100.289787	1033.158447	-630.897400	169.398575	853.340576	-599.439087	-28.749823
398.248871	1.470457	936.285889	424.770996	191.348404	930.359802	509.156647	-11.831428	495.523315	550.395813	183.386185	482.880127	541.804321	-1.586501	78.364326	602.964355	156.009415	92.933876	447.878082	-53.022610	1402.582275	483.417358	252.524185	1394.350464	395.422119	103.767456	1380.861450	380.751953	118.487068	1647.592651	486.630951	-160.660217	1129.559082	537.570190	323.339447	1123.795166	427.939697	-122.723618	872.750183	427.089355	307.884430	864.258606	406.489410	100.225494	1033.123779	-630.857422	169.431839	853.354614	-599.402893	-28.724464
397.961639	1.372140	936.272583	424.496552	191.304977	930.338379	508.970825	-11.914860	495.524231	550.280151	183.433578	482.919037	541.747070	-1.554908	78.374718	603.006165	156.254074	93.031319	447.842224	-53.065372	1402.541870	483.328674	252.464554	1394.314819	395.285675	103.598656	1380.834595	380.931641	118.395454	1647.627197	486.489655	-160.687698	1129.467529	537.376770	323.254883	1123.760742	427.681946	-122.771530	872.710754	426.792999	307.825562	864.241760	406.239471	100.153862	1033.108032	-630.847900	169.434387	853.341064	-599.395813	-28.706127
397.701782	1.303746	936.247009	424.195404	191.290436	930.334595	508.804596	-12.023030	495.524933	550.123901	183.442856	482.935547	541.850708	-1.613506	78.445786	602.913513	155.993744	93.012238	447.799408	-53.168400	1402.513916	483.235962	252.386276	1394.278198	395.191315	103.470329	1380.844360	381.111206	118.297829	1647.663330	486.356689	-160.724930	1129.419067	537.187256	323.189850	1123.715210	427.454742	-122.795311	872.689758	426.510071	307.754333	864.226929	405.993958	100.093956	1033.095825	-630.826416	169.430740	853.326782	-599.400208	-28.699432
397.462921	1.252252	936.207642	423.935272	191.239441	930.302612	508.702393	-12.140542	495.543945	549.934753	183.430069	482.957336	541.894348	-1.613125	78.481667	603.019836	156.104980	93.068817	447.755493	-53.245155	1402.481567	483.131012	252.298660	1394.250122	395.103638	103.410393	1380.840576	381.284851	118.207481	1647.692749	486.208160	-160.797180	1129.379395	536.968201	323.113007	1123.666626	427.288116	-122.739952	872.685242	426.242767	307.696350	864.213562	405.761688	100.035889	1033.061279	-630.769653	169.463287	853.337646	-599.344238	-28.649944
397.232849	1.224472	936.181519	423.646484	191.191299	930.300415	508.440247	-12.174020	495.517883	549.658936	183.311691	482.928986	541.843811	-1.628477	78.521088	602.930237	156.078415	93.095383	447.674103	-53.293839	1402.435059	483.020844	252.263046	1394.225708	395.121582	103.213722	1380.813477	381.446503	118.117729	1647.732056	486.038239	-160.828186	1129.320923	536.748474	323.059723	1123.621216	426.975159	-122.863487	872.677368	425.882751	307.633942	864.250488	405.513519	99.982697	1033.048218	-630.738525	169.503204	853.338013	-599.335571	-28.628759
[truncated: 74 more rows]
[truncated: 40 more columns]
