# Supplementary material for: A dyadic stimulus set of audiovisual affective displays for the study of multisensory, emotional, social interactions
Source: Behav Res Methods. 2015 Nov 5;48(4):1285–95. doi: 10.3758/s13428-015-0654-4 (PMC5101291; doi:10.3758/s13428-015-0654-4)
Supplement: Supplementary file 1 — (ZIP 270 MB) [file 13428_2015_654_MOESM1_ESM.zip › supplementary_material_2_stimuli_set_files/C/C09.txt]

401.614502	6.662246	936.236084	444.529083	192.935776	932.024353	501.197723	-17.681414	492.409546	550.754272	184.138504	480.236908	551.928833	-5.471706	79.302238	606.152649	155.951797	93.235275	444.496246	-50.021702	1403.797485	510.580322	249.171509	1395.585693	408.204803	110.960701	1380.735718	374.488708	137.388428	1639.978271	472.110779	-159.646774	1130.422852	565.901062	312.242401	1123.971313	412.630707	-117.718086	874.791260	451.549377	308.871063	866.005371	418.667389	103.071365	1033.979614	-669.036804	178.247055	854.244263	-643.775696	-20.682898
401.595276	6.656193	936.229370	444.520142	192.919907	932.011780	499.924347	-16.327154	492.051025	550.727722	184.118591	480.228851	551.090332	-5.285693	79.103172	606.146973	155.940781	93.228729	444.495148	-50.023506	1403.804688	510.561249	249.191559	1395.594971	408.179291	110.970085	1380.723877	374.450226	137.402161	1639.956787	472.086121	-159.633163	1130.419678	565.902649	312.247131	1123.988525	412.555420	-117.800194	874.771423	451.562378	308.887299	865.984253	418.654053	103.063789	1033.969849	-669.112610	178.260284	854.242920	-643.838562	-20.630062
401.596252	6.658045	936.223755	444.507874	192.930542	932.015503	499.883453	-16.291588	492.032898	550.726624	184.140656	480.230377	551.030945	-5.264431	79.089432	606.175415	155.993896	93.250839	444.494293	-50.015587	1403.816162	510.547974	249.192184	1395.589966	408.167023	110.973442	1380.725830	374.431671	137.405960	1639.955566	472.089905	-159.653458	1130.427979	565.873535	312.257843	1123.997681	412.627014	-117.693535	874.790283	451.571259	308.897369	865.989075	418.646576	103.064980	1033.968994	-669.158264	178.266296	854.253296	-643.850647	-20.638094
401.589661	6.646881	936.248779	444.475983	192.904648	932.031311	499.938446	-16.341452	492.064209	550.735229	184.148193	480.232056	551.090454	-5.285784	79.095215	606.172913	155.987076	93.257866	444.479431	-50.011078	1403.821533	510.505310	249.203568	1395.606079	408.150116	110.970444	1380.731689	374.405579	137.404312	1639.959106	472.090942	-159.625336	1130.425903	565.869751	312.248779	1124.009155	412.552216	-117.771965	874.783630	451.575134	308.901337	866.000000	418.634460	103.049416	1033.989624	-669.200195	178.265701	854.259094	-643.880615	-20.608566
401.592682	6.653734	936.253235	444.470673	192.929428	932.045044	499.939972	-16.340843	492.068207	550.702576	184.152863	480.251984	551.049255	-5.270816	79.106110	606.135437	155.954437	93.269104	444.465942	-50.005962	1403.814697	510.475311	249.203522	1395.610352	408.132263	110.980766	1380.726807	374.370178	137.410980	1639.969727	472.085449	-159.617401	1130.433105	565.857056	312.268585	1124.033081	412.522217	-117.792900	874.797241	451.569580	308.904144	866.019226	418.627777	103.061012	1033.998657	-669.272034	178.270920	854.260254	-643.931458	-20.621546
401.602295	6.664422	936.244812	444.470856	192.966248	932.052979	499.945038	-16.343390	492.093018	550.726196	184.184311	480.274292	551.064026	-5.282238	79.127716	606.165039	155.993912	93.275505	444.449097	-50.006989	1403.822998	510.433319	249.211319	1395.610718	408.119263	110.975098	1380.722656	374.338593	137.414368	1639.971802	472.084564	-159.623657	1130.446533	565.849487	312.295532	1124.049316	412.579865	-117.688858	874.799744	451.586700	308.883362	866.003601	418.621246	103.077957	1033.998047	-669.324341	178.305878	854.262146	-643.983215	-20.610279
401.597595	6.642436	936.250671	444.482697	192.958008	932.044067	499.935791	-16.333273	492.084351	550.722412	184.182404	480.251740	551.054504	-5.277540	79.123955	606.148560	156.007584	93.258965	444.439331	-49.994431	1403.826050	510.408600	249.217285	1395.619873	408.081451	110.983688	1380.723389	374.311066	137.421799	1639.981812	472.063019	-159.593658	1130.449219	565.830750	312.307159	1124.024780	412.462860	-117.793549	874.800598	451.559326	308.874115	866.018005	418.619232	103.072166	1033.995972	-669.379883	178.297836	854.260681	-644.006775	-20.606012
401.563202	6.656327	936.252380	444.440582	192.952347	932.042786	499.908722	-16.313763	492.068481	550.673706	184.128967	480.238739	551.019958	-5.263800	79.117844	606.129211	155.958160	93.244736	444.433990	-49.990734	1403.822632	510.386688	249.235123	1395.626709	408.065308	110.995071	1380.736816	374.280212	137.434113	1639.960571	472.051361	-159.581039	1130.432373	565.830322	312.306610	1124.029297	412.450775	-117.760231	874.790466	451.578217	308.858002	866.014099	418.592682	103.075348	1033.996826	-669.440125	178.300293	854.249939	-644.032288	-20.611069
401.562500	6.649655	936.234314	444.430573	192.960114	932.031677	499.923737	-16.324966	492.067017	550.709106	184.150970	480.245087	551.050903	-5.244927	79.106850	606.160034	155.980820	93.256363	444.417847	-49.980358	1403.813232	510.359253	249.225861	1395.609131	408.046326	110.984634	1380.725830	374.256531	137.443863	1639.956909	472.036560	-159.559250	1130.414185	565.816895	312.295929	1124.033691	412.451904	-117.773033	874.780396	451.553253	308.863953	866.011597	418.593658	103.070251	1033.982666	-669.505371	178.298080	854.238342	-644.095337	-20.585405
401.571503	6.660543	936.222473	444.423737	192.992798	932.039917	499.919342	-16.320442	492.055939	550.720947	184.161987	480.251465	551.065491	-5.275876	79.090569	606.202332	155.975906	93.261696	444.411255	-49.996605	1403.815308	510.324860	249.238205	1395.606079	408.009644	110.981026	1380.711914	374.241913	137.455353	1639.943726	472.025513	-159.538345	1130.418579	565.811218	312.314575	1124.019531	412.423920	-117.771935	874.784973	451.551514	308.845947	866.002197	418.593719	103.080795	1033.981201	-669.546204	178.334549	854.253479	-644.124939	-20.565294
401.554382	6.647529	936.226379	444.396667	192.925980	932.011169	499.926605	-16.328192	492.060516	550.684204	184.125488	480.251556	551.095093	-5.284073	79.087608	606.177490	156.010803	93.271645	444.404358	-49.985687	1403.805176	510.304718	249.232010	1395.603149	407.995148	110.988747	1380.720947	374.209290	137.458389	1639.948486	472.026672	-159.531296	1130.397705	565.785034	312.326416	1124.019897	412.408539	-117.779114	874.772644	451.549591	308.821991	865.989197	418.568481	103.059776	1033.968018	-669.598450	178.314758	854.251404	-644.145569	-20.562174
401.568695	6.638149	936.235901	444.387909	192.950150	932.018005	499.912292	-16.313641	492.056091	550.681335	184.130264	480.245789	551.064331	-5.276218	79.096413	606.164917	155.976837	93.263275	444.376923	-49.999851	1403.818237	510.263672	249.241959	1395.605469	407.986450	110.966896	1380.712036	374.176849	137.463272	1639.947510	472.000885	-159.543594	1130.420776	565.752258	312.331726	1124.034180	412.392700	-117.757874	874.773071	451.538391	308.811432	865.987671	418.564423	103.069038	1033.975830	-669.655090	178.379379	854.277954	-644.197754	-20.514788
401.580688	6.662796	936.218445	444.399567	192.972031	932.025024	499.907990	-16.325003	492.061920	550.712402	184.177002	480.261047	551.074707	-5.263639	79.112259	606.174255	156.022095	93.282379	444.360748	-50.002205	1403.827515	510.229126	249.240601	1395.614990	407.953827	110.976173	1380.710083	374.156403	137.467865	1639.943115	471.976990	-159.553680	1130.415161	565.705505	312.335175	1124.031982	412.392883	-117.755768	874.773499	451.497620	308.807983	865.982544	418.557983	103.083420	1033.970093	-669.717102	178.407486	854.282104	-644.200623	-20.531591
401.578979	6.668821	936.216736	444.405548	192.976440	932.020630	499.911346	-16.328291	492.070831	550.745544	184.209869	480.256683	551.066406	-5.260509	79.122673	606.183472	156.029236	93.280540	444.332672	-49.975952	1403.812500	510.179291	249.248047	1395.605957	407.921936	110.991776	1380.691284	374.117676	137.466202	1639.935791	471.968719	-159.550369	1130.405029	565.677185	312.340851	1124.022339	412.401031	-117.732262	874.755737	451.513062	308.823120	865.958252	418.552795	103.091957	1033.966553	-669.780334	178.427658	854.300903	-644.246887	-20.503468
401.571899	6.677788	936.201416	444.385254	192.972168	932.007202	499.886841	-16.299948	492.065735	550.750122	184.213989	480.258972	551.056519	-5.258951	79.102577	606.190613	156.027130	93.283463	444.314026	-49.970131	1403.782715	510.134491	249.267609	1395.587524	407.904633	110.970222	1380.684937	374.091217	137.479553	1639.923828	471.961548	-159.539307	1130.386841	565.649536	312.349640	1124.019409	412.389709	-117.747650	874.736267	451.502136	308.841339	865.941223	418.534851	103.094170	1033.952026	-669.839905	178.471069	854.296509	-644.291626	-20.470940
401.552307	6.681273	936.199646	444.369476	192.997437	932.016174	499.918823	-16.321680	492.059875	550.737671	184.184006	480.252197	551.102905	-5.287504	79.108131	606.231323	156.073853	93.289597	444.314606	-49.972084	1403.777344	510.126953	249.269928	1395.576172	407.874329	110.980774	1380.683594	374.061707	137.480255	1639.921509	471.955872	-159.551147	1130.372925	565.594482	312.351990	1124.028442	412.402618	-117.745361	874.731384	451.461243	308.835114	865.927734	418.520233	103.101791	1033.955933	-669.888184	178.508514	854.305725	-644.286987	-20.477026
401.654327	6.415696	936.213806	444.605682	192.316208	931.654480	500.013672	-16.420467	492.100891	550.665039	184.100876	480.166504	551.132263	-5.291091	79.077133	606.192566	156.028580	93.286575	444.280823	-49.976837	1403.771851	510.116089	249.294708	1395.601929	407.856995	110.989212	1380.692505	374.039551	137.482391	1639.923584	471.964752	-159.542633	1130.357178	565.570618	312.358612	1124.031128	412.415283	-117.734192	874.725525	451.427368	308.808624	865.950623	418.588623	102.863754	1033.769653	-669.949280	178.554642	854.314636	-644.346558	-20.436586
401.539917	6.674123	936.225281	444.363586	192.958878	932.021973	499.926270	-16.296829	492.049408	550.697571	184.137558	480.260010	551.042542	-5.273355	79.076668	606.151367	156.000870	93.285805	444.249054	-49.959450	1403.787109	510.094330	249.289627	1395.616699	407.840027	110.991714	1380.690308	374.001953	137.479019	1639.932373	471.964905	-159.539169	1130.371216	565.529724	312.335663	1124.048584	412.424591	-117.722443	874.720093	451.411316	308.818085	865.955383	418.508606	103.090858	1033.971191	-669.967834	178.610977	854.344238	-644.368469	-20.409731
401.521973	6.697670	936.237549	444.345032	192.992065	932.040222	499.948212	-16.315691	492.087921	550.707214	184.166824	480.273865	551.055664	-5.284636	79.095276	606.154785	155.998703	93.293701	444.213074	-49.954861	1403.787598	510.047394	249.285461	1395.645020	407.817780	110.999283	1380.709473	373.971710	137.487595	1639.946655	471.962036	-159.530304	1130.400269	565.508728	312.350311	1124.058716	412.432465	-117.721649	874.731750	451.358276	308.808472	865.977417	418.494507	103.114876	1033.986816	-670.028442	178.652313	854.373413	-644.415405	-20.388346
401.523834	6.683236	936.249939	444.363037	192.970413	932.024170	499.946808	-16.291178	492.098145	550.774536	184.249100	480.280090	551.034058	-5.261237	79.122505	606.178711	156.042694	93.292717	444.206757	-49.951847	1403.809570	510.019073	249.299515	1395.649292	407.784485	111.014641	1380.731689	373.930145	137.478119	1639.953369	471.951141	-159.504379	1130.409546	565.477661	312.363647	1124.066284	412.447052	-117.704369	874.761353	451.318176	308.808899	865.992615	418.490936	103.115685	1033.983765	-670.087646	178.680634	854.375732	-644.459595	-20.382814
401.506500	6.686433	936.241577	444.360077	192.961884	932.017151	499.990479	-16.299932	492.119843	550.762085	184.246246	480.269073	551.070862	-5.269524	79.133469	606.174011	156.027267	93.287514	444.192200	-49.947628	1403.823853	510.007507	249.303467	1395.651855	407.777191	111.014809	1380.713135	373.899109	137.482605	1639.952393	471.964081	-159.489990	1130.436523	565.461609	312.382233	1124.068237	412.501923	-117.668434	874.743469	451.291016	308.818176	866.000305	418.472015	103.114845	1033.975586	-670.129944	178.707520	854.380615	-644.462891	-20.366693
401.531219	6.726163	936.228821	444.371857	192.994278	932.026306	499.974915	-16.303295	492.118286	550.732178	184.202316	480.256866	551.100281	-5.263338	79.120049	606.171631	156.044128	93.265137	444.168671	-49.929859	1403.825073	510.005798	249.316757	1395.651733	407.759857	111.034225	1380.726074	373.880310	137.491547	1639.949829	471.972534	-159.474854	1130.420166	565.444092	312.410461	1124.076538	412.473328	-117.697762	874.749817	451.243866	308.829132	866.012512	418.481689	103.140961	1033.973755	-670.159363	178.762390	854.384094	-644.488647	-20.355272
401.496674	6.710383	936.221619	444.361023	192.996292	932.015503	499.975403	-16.300787	492.091644	550.719299	184.145554	480.238556	551.086792	-5.273335	79.113609	606.167847	156.022858	93.249619	444.156921	-49.919041	1403.810303	509.988159	249.322861	1395.646484	407.739166	111.040543	1380.730957	373.857788	137.485504	1639.938721	471.986359	-159.481369	1130.418579	565.428162	312.443329	1124.071167	412.527802	-117.664551	874.730103	451.232819	308.830383	866.004822	418.465729	103.134682	1033.964966	-670.212341	178.759964	854.383118	-644.526062	-20.344067
401.498962	6.747411	936.204163	444.329163	193.044449	932.039490	499.933350	-16.285120	492.042786	550.730774	184.148880	480.255463	551.083984	-5.270542	79.070297	606.144897	155.983521	93.239838	444.139252	-49.915733	1403.800781	509.966919	249.327377	1395.644775	407.729523	111.038338	1380.720215	373.826050	137.486343	1639.932251	471.970703	-159.494461	1130.412231	565.397827	312.420227	1124.064941	412.533936	-117.642265	874.738098	451.202332	308.850403	866.019287	418.450317	103.154221	1033.968994	-670.247498	178.774414	854.394165	-644.550232	-20.333776
401.487671	6.721867	936.211121	444.336792	193.036331	932.030212	499.902405	-16.252779	492.044373	550.719360	184.141281	480.256195	551.057068	-5.279493	79.092560	606.179871	155.990479	93.256256	444.107483	-49.908108	1403.797363	509.955688	249.330383	1395.645508	407.713806	111.031685	1380.711792	373.792755	137.477081	1639.935791	471.967865	-159.481247	1130.411621	565.396667	312.426208	1124.077026	412.513306	-117.694885	874.726990	451.178375	308.853760	866.032227	418.446381	103.146721	1033.967407	-670.297241	178.805420	854.409912	-644.578125	-20.336382
401.479919	6.731565	936.202209	444.329163	193.053040	932.028259	499.879913	-16.266737	492.058685	550.749695	184.198914	480.276794	551.059082	-5.281493	79.083862	606.189392	156.017151	93.271530	444.073029	-49.920506	1403.815552	509.909637	249.342728	1395.644531	407.706512	111.036995	1380.708130	373.747925	137.490128	1639.935791	471.942657	-159.500427	1130.417847	565.372009	312.458405	1124.086182	412.512115	-117.652473	874.723328	451.160156	308.874756	866.024963	418.430176	103.158066	1033.961670	-670.314453	178.810577	854.426392	-644.605469	-20.292957
401.451538	6.724036	936.202576	444.317322	193.050690	932.025330	499.877045	-16.260963	492.063599	550.710815	184.183670	480.274658	551.080750	-5.286432	79.109573	606.141968	155.959549	93.253380	444.047607	-49.915035	1403.810303	509.909027	249.343338	1395.652100	407.658295	111.035500	1380.711304	373.714020	137.487106	1639.921631	471.929077	-159.485214	1130.415527	565.353760	312.468079	1124.086548	412.500641	-117.640816	874.718872	451.158966	308.910736	866.024292	418.418701	103.153214	1033.960815	-670.375488	178.829941	854.445496	-644.664246	-20.283377
401.445038	6.748727	936.213318	444.307373	193.043564	932.014709	499.893066	-16.276585	492.065979	550.721802	184.192276	480.277069	551.065796	-5.255552	79.107521	606.152649	156.007446	93.259392	444.033356	-49.902763	1403.806396	509.856323	249.364944	1395.645142	407.647278	111.051636	1380.697388	373.689636	137.491562	1639.915039	471.892639	-159.484711	1130.417969	565.320679	312.456238	1124.072021	412.482819	-117.632004	874.715759	451.165955	308.933899	866.000244	418.406708	103.174767	1033.960205	-670.432739	178.847290	854.442200	-644.704102	-20.261051
401.456024	6.759796	936.219238	444.320618	193.023148	931.995789	499.910614	-16.269445	492.076080	550.699219	184.158829	480.254059	551.079224	-5.253280	79.115448	606.164307	155.981583	93.248131	444.012085	-49.897446	1403.801514	509.838623	249.358810	1395.636597	407.627136	111.069138	1380.699219	373.665802	137.502411	1639.906616	471.894897	-159.491318	1130.432007	565.318848	312.458862	1124.078491	412.532440	-117.532097	874.728882	451.155548	308.949097	865.982788	418.407806	103.186501	1033.952759	-670.483459	178.850784	854.434875	-644.728638	-20.284777
401.438904	6.770444	936.223816	444.302277	193.045349	931.998779	499.904755	-16.287279	492.093353	550.728333	184.218704	480.283417	551.061768	-5.241468	79.110909	606.171448	156.029388	93.243942	443.994080	-49.889183	1403.797363	509.831909	249.364853	1395.617310	407.610504	111.068604	1380.693481	373.636017	137.500748	1639.891113	471.852081	-159.468231	1130.412964	565.309937	312.501343	1124.071777	412.426636	-117.669914	874.704102	451.176971	308.965271	865.968445	418.393768	103.202698	1033.956665	-670.519226	178.834045	854.453369	-644.772644	-20.280680
401.428009	6.787163	936.207642	444.287598	193.075577	932.012085	499.877228	-16.226250	492.062378	550.767700	184.264725	480.280304	551.065979	-5.247652	79.076874	606.187012	156.050308	93.258057	443.978638	-49.872730	1403.794434	509.796509	249.364685	1395.611084	407.603485	111.062538	1380.678955	373.590759	137.499298	1639.886963	471.844543	-159.451279	1130.397949	565.278931	312.502777	1124.090942	412.426422	-117.614410	874.695679	451.197632	308.987488	865.964233	418.377075	103.210945	1033.955566	-670.595093	178.850861	854.451843	-644.825562	-20.266273
401.441254	6.797911	936.204834	444.279114	193.079697	932.001465	499.902863	-16.238049	492.057617	550.774353	184.289566	480.290192	551.075623	-5.283667	79.112534	606.160950	156.008087	93.268730	443.964142	-49.878895	1403.784546	509.779938	249.372910	1395.641602	407.569000	111.066414	1380.678833	373.556061	137.505814	1639.881714	471.813019	-159.435425	1130.379028	565.264648	312.505463	1124.082886	412.355774	-117.650848	874.690674	451.184570	308.997894	865.979858	418.381683	103.221672	1033.948853	-670.664490	178.825607	854.465759	-644.890137	-20.261278
401.396759	6.804676	936.209778	444.250244	193.101089	932.025269	499.902405	-16.244553	492.070404	550.750488	184.279282	480.276611	551.069092	-5.291569	79.098701	606.155762	155.997849	93.275612	443.941132	-49.871483	1403.775513	509.746887	249.394485	1395.642578	407.562012	111.065033	1380.675659	373.522247	137.502899	1639.877686	471.790710	-159.442032	1130.373535	565.273193	312.488159	1124.099243	412.345612	-117.637024	874.698364	451.200195	309.005859	865.969788	418.354706	103.223534	1033.964111	-670.743225	178.781906	854.461914	-644.960205	-20.271935
401.392487	6.797760	936.199158	444.244354	193.114014	932.008118	499.902863	-16.230433	492.067169	550.693054	184.204193	480.258209	551.054871	-5.254357	79.075516	606.148865	155.990982	93.283051	443.916840	-49.861084	1403.771240	509.733307	249.381821	1395.642700	407.537933	111.077240	1380.677856	373.492004	137.507233	1639.859619	471.775177	-159.417068	1130.358398	565.279114	312.496735	1124.113281	412.334106	-117.617432	874.690002	451.221252	309.023041	865.961304	418.354431	103.228554	1033.950317	-670.786316	178.759277	854.457336	-644.991516	-20.263216
401.367310	6.835677	936.194031	444.238739	193.141571	932.028015	499.913696	-16.245388	492.069183	550.708618	184.233032	480.256104	551.101013	-5.265037	79.094437	606.188660	156.026642	93.282196	443.911469	-49.850903	1403.759888	509.732635	249.383560	1395.636597	407.526367	111.073273	1380.678223	373.461670	137.496704	1639.855469	471.769684	-159.420837	1130.353638	565.304382	312.521912	1124.092407	412.313995	-117.596085	874.677673	451.233856	309.005493	865.968750	418.333832	103.249741	1033.957886	-670.843262	178.756775	854.453186	-645.023071	-20.259876
401.357422	6.831522	936.195007	444.238556	193.140900	932.024109	499.905365	-16.227505	492.094604	550.712463	184.235992	480.277710	551.083313	-5.255002	79.095467	606.173889	156.001648	93.280548	443.892456	-49.860241	1403.762817	509.702393	249.395645	1395.638550	407.518280	111.094849	1380.678101	373.437927	137.521637	1639.851807	471.754700	-159.388809	1130.354980	565.304871	312.534058	1124.114258	412.292084	-117.603233	874.671631	451.248657	309.029755	865.971375	418.329132	103.250000	1033.956299	-670.909729	178.736649	854.469910	-645.092224	-20.273775
401.360199	6.825730	936.205078	444.231689	193.114456	932.001709	499.881561	-16.213491	492.105011	550.671875	184.251236	480.282654	551.060791	-5.253777	79.100716	606.129700	155.977722	93.249054	443.885712	-49.848522	1403.764282	509.689331	249.407837	1395.638184	407.475159	111.096893	1380.682129	373.406708	137.530823	1639.847412	471.729187	-159.398331	1130.362183	565.298340	312.540985	1124.122314	412.278229	-117.572586	874.660828	451.247711	309.039581	865.975159	418.309174	103.255516	1033.948608	-670.977234	178.737213	854.464966	-645.132813	-20.285362
401.345947	6.846076	936.193420	444.197937	193.148087	932.016846	499.858643	-16.186186	492.084839	550.652283	184.228439	480.267487	551.047119	-5.255687	79.108070	606.119446	155.968704	93.247391	443.839966	-49.817451	1403.761719	509.675476	249.421448	1395.664795	407.452698	111.112183	1380.688477	373.372437	137.523361	1639.853027	471.696838	-159.375259	1130.377441	565.293213	312.536530	1124.123779	412.259003	-117.566063	874.661438	451.245453	309.044708	865.989502	418.287231	103.266983	1033.950928	-671.032043	178.714249	854.471130	-645.199524	-20.267176
401.353149	6.849732	936.185974	444.212677	193.164963	932.017029	499.871948	-16.205774	492.072144	550.662659	184.252869	480.257965	551.063965	-5.261848	79.118729	606.158813	156.005569	93.292427	443.810120	-49.825447	1403.764526	509.662567	249.428055	1395.669312	407.433136	111.127594	1380.705078	373.340149	137.533096	1639.858521	471.676636	-159.397644	1130.366943	565.299316	312.558563	1124.144165	412.311279	-117.464783	874.677490	451.249542	309.034943	865.999451	418.292969	103.274330	1033.947266	-671.126099	178.678391	854.451172	-645.281799	-20.289782
401.338928	6.844816	936.191040	444.204987	193.162689	932.013672	499.855072	-16.187698	492.060303	550.656677	184.273300	480.244843	551.069336	-5.259022	79.109039	606.149902	156.011642	93.266998	443.795380	-49.809204	1403.759521	509.646027	249.424713	1395.662720	407.423492	111.125885	1380.698364	373.310608	137.529846	1639.851685	471.656067	-159.339462	1130.343140	565.301880	312.546539	1124.134277	412.227020	-117.542252	874.653870	451.257507	309.036652	865.997131	418.286346	103.274376	1033.948120	-671.131165	178.685806	854.454651	-645.307251	-20.290379
401.455170	6.611637	936.176086	444.454651	192.528503	931.674377	499.947327	-16.290115	492.106293	550.591064	184.202332	480.168274	551.130249	-5.269405	79.114838	606.148010	155.986694	93.267319	443.763916	-49.813423	1403.754761	509.623413	249.431824	1395.660889	407.399139	111.130196	1380.694702	373.286469	137.532593	1639.851563	471.646057	-159.337509	1130.335327	565.287231	312.543915	1124.145752	412.242950	-117.511070	874.634583	451.269867	309.041321	865.993347	418.367432	103.048424	1033.759399	-671.138794	178.708633	854.457886	-645.344971	-20.279913
401.439911	6.633642	936.170532	444.445679	192.515823	931.655090	499.937866	-16.280478	492.103302	550.593384	184.199310	480.164459	551.132751	-5.274098	79.098907	606.148376	155.986618	93.267174	443.742462	-49.799866	1403.742554	509.614410	249.438141	1395.654541	407.363373	111.159142	1380.683838	373.261536	137.542358	1639.840088	471.620331	-159.342804	1130.346802	565.270386	312.536224	1124.142456	412.258423	-117.464348	874.627686	451.249725	309.052979	865.995422	418.351593	103.062111	1033.746460	-671.198059	178.639374	854.448364	-645.408508	-20.312119
401.451721	6.616122	936.172852	444.445770	192.493042	931.620361	499.933594	-16.269062	492.115173	550.610657	184.189362	480.186829	551.126282	-5.268411	79.112411	606.118408	155.983200	93.261284	443.702057	-49.766098	1403.740112	509.587738	249.447449	1395.656738	407.340027	111.158363	1380.684692	373.235229	137.553543	1639.845703	471.592529	-159.312210	1130.341919	565.265808	312.531586	1124.145020	412.233673	-117.453735	874.617249	451.260681	309.067993	865.966248	418.342316	103.065155	1033.728760	-671.165039	178.650543	854.445923	-645.420776	-20.318338
401.295135	6.883777	936.181091	444.187469	193.198975	932.003113	499.860504	-16.193151	492.102051	550.726379	184.298553	480.295288	551.081543	-5.262274	79.110886	606.171448	156.030304	93.277206	443.682587	-49.782742	1403.751343	509.575256	249.455551	1395.666992	407.315002	111.169556	1380.676147	373.203400	137.564651	1639.848877	471.551544	-159.306656	1130.337891	565.249451	312.556122	1124.147949	412.221863	-117.452217	874.633606	451.250183	309.071442	865.970886	418.242157	103.316086	1033.937134	-671.183899	178.668182	854.452148	-645.481323	-20.324133
401.270233	6.920713	936.170898	444.156525	193.244400	932.015198	499.846649	-16.184950	492.090668	550.711121	184.308578	480.286072	551.079834	-5.252677	79.114334	606.176453	156.034882	93.279549	443.635529	-49.779232	1403.740479	509.552155	249.465866	1395.667236	407.295319	111.180649	1380.668701	373.182434	137.562347	1639.845337	471.517456	-159.313629	1130.329590	565.235779	312.576416	1124.152954	412.184998	-117.458168	874.627686	451.249023	309.085205	865.973145	418.206940	103.346733	1033.938110	-671.164063	178.665314	854.477539	-645.520630	-20.325369
401.241882	6.904299	936.179138	444.142700	193.234482	932.022644	499.827148	-16.172981	492.088501	550.709351	184.295639	480.294342	551.045227	-5.254206	79.105431	606.156555	155.999130	93.264862	443.618561	-49.756130	1403.742676	509.552582	249.466782	1395.657471	407.291443	111.189857	1380.675171	373.155884	137.568192	1639.846313	471.496185	-159.331268	1130.343506	565.234924	312.565521	1124.132080	412.189026	-117.427437	874.616272	451.247803	309.080902	865.958923	418.189850	103.333267	1033.946167	-671.177856	178.655090	854.466003	-645.558411	-20.351284
401.232635	6.904979	936.172363	444.136566	193.257263	932.016357	499.835724	-16.160154	492.076355	550.685303	184.256195	480.284607	551.081726	-5.259235	79.101151	606.162170	156.000717	93.288589	443.594543	-49.743118	1403.740601	509.543243	249.472427	1395.660767	407.261322	111.186241	1380.679810	373.144806	137.577347	1639.839722	471.479584	-159.285538	1130.338257	565.195984	312.529205	1124.135620	412.160919	-117.465973	874.607788	451.219818	309.066162	865.963379	418.181244	103.344650	1033.939575	-671.194763	178.658691	854.457397	-645.616577	-20.343603
401.208740	6.948790	936.174622	444.124573	193.274246	932.013794	499.821045	-16.150253	492.067444	550.696045	184.257553	480.284302	551.070923	-5.251943	79.088524	606.160339	155.993179	93.282135	443.575684	-49.737450	1403.737305	509.545166	249.474106	1395.669556	407.239960	111.211403	1380.664917	373.124084	137.588058	1639.834473	471.470490	-159.287598	1130.343262	565.195129	312.573334	1124.125732	412.164398	-117.415131	874.601135	451.189148	309.065125	865.972168	418.168396	103.377243	1033.939575	-671.216431	178.609344	854.442078	-645.635742	-20.370684
401.194641	6.951352	936.164856	444.128510	193.275497	932.010254	499.826294	-16.143904	492.066559	550.692444	184.228546	480.298615	551.079407	-5.253654	79.088692	606.166321	155.997650	93.279968	443.555145	-49.727180	1403.737061	509.500214	249.482269	1395.670776	407.224487	111.218590	1380.660278	373.096344	137.604401	1639.837280	471.444061	-159.291214	1130.347656	565.187622	312.574432	1124.147949	412.137238	-117.402290	874.609619	451.192261	309.070618	865.979248	418.156403	103.377869	1033.932617	-671.239563	178.619141	854.446655	-645.701660	-20.369190
401.191895	6.974787	936.168945	444.123779	193.270691	932.002014	499.882935	-16.203091	492.114960	550.704224	184.259491	480.308777	551.102966	-5.257403	79.110672	606.166199	155.995575	93.273590	443.529480	-49.708073	1403.737915	509.473602	249.493942	1395.674683	407.185730	111.240036	1380.669800	373.071960	137.618118	1639.850342	471.406525	-159.285095	1130.339233	565.166870	312.568176	1124.164307	412.107727	-117.411522	874.618591	451.171417	309.093231	865.983948	418.145721	103.395798	1033.930054	-671.219238	178.606979	854.439575	-645.699829	-20.416641
401.183044	6.989015	936.176086	444.127350	193.265198	932.005615	499.879791	-16.194010	492.120605	550.705627	184.282150	480.316071	551.093689	-5.257806	79.129059	606.171631	155.995285	93.288612	443.478119	-49.709621	1403.754883	509.454865	249.499924	1395.674683	407.176056	111.248100	1380.676514	373.039795	137.630341	1639.846680	471.371399	-159.271118	1130.354126	565.149109	312.591522	1124.167114	412.070831	-117.390892	874.624878	451.157410	309.109924	865.987122	418.131226	103.405441	1033.934692	-671.228943	178.604111	854.448303	-645.728210	-20.402866
401.176483	6.988296	936.155884	444.125580	193.255936	931.987000	499.880127	-16.210838	492.131348	550.697327	184.276764	480.293640	551.105652	-5.268627	79.116890	606.154480	156.005768	93.294548	443.439758	-49.703548	1403.739746	509.447784	249.503159	1395.685791	407.140869	111.274307	1380.682983	373.005676	137.631119	1639.859863	471.350464	-159.281174	1130.340088	565.131714	312.590576	1124.176758	412.053741	-117.395546	874.638489	451.137421	309.110046	865.995117	418.115662	103.402504	1033.914673	-671.211731	178.597046	854.447510	-645.735413	-20.409252
401.132080	6.966030	936.169250	444.084686	193.312866	932.013428	499.854858	-16.180340	492.096405	550.679626	184.242584	480.289856	551.086609	-5.264353	79.112175	606.142456	155.995392	93.292320	443.434021	-49.696842	1403.736450	509.434326	249.511322	1395.682495	407.110229	111.279198	1380.689819	372.990051	137.656601	1639.858398	471.336426	-159.258636	1130.334961	565.118896	312.588776	1124.152710	412.033752	-117.398842	874.608765	451.122772	309.126984	865.991516	418.082184	103.409393	1033.935303	-671.222717	178.610352	854.437378	-645.766602	-20.408720
401.122437	6.986115	936.169556	444.088196	193.289322	932.001221	499.844330	-16.168869	492.092133	550.658630	184.250717	480.292175	551.109253	-5.268539	79.113716	606.160095	155.994034	93.296455	443.390839	-49.674576	1403.716309	509.429443	249.516068	1395.679199	407.096954	111.306732	1380.695679	372.978668	137.667419	1639.852905	471.312866	-159.252777	1130.341309	565.108459	312.600159	1124.155518	412.012512	-117.412071	874.606812	451.111328	309.137695	865.986450	418.080811	103.415062	1033.929199	-671.167908	178.655396	854.451538	-645.782898	-20.379969
401.122620	6.997979	936.162598	444.097656	193.293777	931.996399	499.876617	-16.170179	492.086060	550.693665	184.258026	480.299042	551.125366	-5.271165	79.113419	606.189636	156.019348	93.297012	443.365540	-49.656487	1403.712891	509.427155	249.541122	1395.676025	407.067993	111.303574	1380.693359	372.956451	137.678894	1639.852295	471.267883	-159.266739	1130.330444	565.102539	312.602661	1124.175537	412.016266	-117.396523	874.601746	451.110077	309.156708	865.987305	418.074158	103.425056	1033.922729	-671.153442	178.650879	854.444702	-645.793518	-20.384703
401.107788	7.005010	936.163635	444.083038	193.315018	932.008179	499.867859	-16.165276	492.090240	550.665527	184.256256	480.317139	551.113098	-5.268370	79.111572	606.174500	156.004044	93.289368	443.313599	-49.654366	1403.713867	509.402832	249.539932	1395.684326	407.038544	111.322281	1380.704956	372.930542	137.697708	1639.852173	471.206665	-159.257568	1130.329590	565.101074	312.633881	1124.167236	411.994843	-117.383850	874.595703	451.101746	309.171936	865.994385	418.063599	103.432266	1033.929565	-671.139282	178.650970	854.453430	-645.806702	-20.402182
401.106537	7.009585	936.171204	444.072296	193.333664	932.005127	499.860809	-16.174433	492.113953	550.693359	184.316071	480.325623	551.098450	-5.269183	79.119804	606.189575	156.005615	93.287003	443.272919	-49.620026	1403.725952	509.377075	249.558685	1395.685059	406.998779	111.343216	1380.693604	372.911072	137.711517	1639.850830	471.184540	-159.248917	1130.342407	565.069214	312.653473	1124.165894	411.969330	-117.373093	874.611145	451.091400	309.201202	865.974731	418.054932	103.449707	1033.931519	-671.124023	178.625687	854.442261	-645.815491	-20.411736
401.089172	7.033355	936.166870	444.066376	193.330719	931.997681	499.866211	-16.181799	492.120605	550.679993	184.314041	480.294769	551.097412	-5.265796	79.111610	606.171448	156.015030	93.293083	443.241364	-49.613811	1403.732666	509.353790	249.557861	1395.670288	406.975372	111.363991	1380.698853	372.885498	137.728745	1639.843262	471.125397	-159.244095	1130.345703	565.060913	312.648499	1124.152344	411.954010	-117.354485	874.598572	451.076355	309.200195	865.956177	418.041473	103.462914	1033.925415	-671.108032	178.654633	854.436523	-645.817261	-20.396832
401.083496	7.031707	936.162903	444.055176	193.331665	931.983765	499.857880	-16.181107	492.108917	550.685486	184.318344	480.296722	551.117432	-5.266076	79.104866	606.157288	156.014511	93.285362	443.207031	-49.614948	1403.738770	509.348267	249.562820	1395.671387	406.947144	111.384621	1380.689331	372.867249	137.743347	1639.836548	471.098450	-159.218369	1130.346069	565.044373	312.635773	1124.141968	411.941315	-117.344864	874.596313	451.058624	309.210266	865.951233	418.038147	103.466545	1033.916626	-671.085266	178.664093	854.412415	-645.836121	-20.394682
401.095612	7.050132	936.160583	444.045258	193.342819	931.989380	499.871521	-16.177744	492.112305	550.672729	184.312973	480.292572	551.115112	-5.258463	79.121056	606.168335	156.016327	93.263672	443.168732	-49.593098	1403.719482	509.318024	249.582291	1395.665894	406.940155	111.386978	1380.678101	372.845154	137.767609	1639.837891	471.072144	-159.224152	1130.367310	565.029175	312.657318	1124.139771	411.924255	-117.334473	874.607971	451.045929	309.228088	865.951599	418.035400	103.477570	1033.918213	-671.060486	178.657516	854.426331	-645.853271	-20.410971
401.075073	7.050338	936.156128	444.049164	193.340027	931.993103	499.873840	-16.200157	492.116394	550.662476	184.288086	480.280914	551.144653	-5.270688	79.120789	606.171997	156.002090	93.275871	443.155792	-49.577698	1403.733521	509.295227	249.577194	1395.657349	406.909393	111.398964	1380.677734	372.825745	137.781830	1639.834717	471.042175	-159.229370	1130.361938	565.013428	312.651276	1124.136963	411.902405	-117.319374	874.611938	451.041901	309.242096	865.938599	418.015503	103.475227	1033.917358	-671.019592	178.696381	854.442322	-645.829712	-20.421583
401.070862	7.062976	936.157532	444.015289	193.373596	932.000732	499.874634	-16.217842	492.113098	550.680176	184.324890	480.297852	551.161194	-5.275959	79.113190	606.161133	156.009827	93.275711	443.121857	-49.561180	1403.748047	509.261292	249.578262	1395.649292	406.895905	111.407173	1380.669067	372.803406	137.805832	1639.829346	471.010254	-159.197998	1130.355591	565.009399	312.683899	1124.141235	411.864624	-117.293648	874.616821	451.034363	309.253418	865.929443	417.994904	103.494247	1033.921875	-670.977600	178.687531	854.444153	-645.836365	-20.421944
401.053986	7.087887	936.144165	443.983643	193.405807	932.016968	499.820007	-16.170065	492.086578	550.679749	184.326523	480.303436	551.101074	-5.266473	79.111748	606.165039	156.008133	93.282524	443.094208	-49.551231	1403.745117	509.254395	249.581787	1395.630493	406.845337	111.425636	1380.658325	372.779846	137.821548	1639.829102	471.003510	-159.194855	1130.351685	565.005066	312.686096	1124.133911	411.842102	-117.296715	874.618530	451.030090	309.252411	865.925964	417.973511	103.505821	1033.924072	-670.974548	178.687439	854.442017	-645.833801	-20.421602
401.045929	7.070936	936.142273	443.986115	193.383087	931.986877	499.809540	-16.157053	492.087555	550.629517	184.319717	480.290100	551.100098	-5.266275	79.110817	606.147705	155.998810	93.277695	443.050659	-49.562637	1403.744507	509.238098	249.608307	1395.627930	406.817413	111.427032	1380.645630	372.755737	137.855820	1639.814941	470.981689	-159.170792	1130.341675	564.994324	312.678680	1124.122070	411.810822	-117.285080	874.619019	451.015320	309.258759	865.901123	417.969696	103.501656	1033.907471	-670.929077	178.716476	854.434753	-645.832397	-20.414444
401.035400	7.107032	936.124451	443.979401	193.406525	931.976135	499.808075	-16.155148	492.085114	550.666016	184.364441	480.305634	551.122925	-5.267281	79.104294	606.194824	156.025101	93.293999	443.044708	-49.556492	1403.735962	509.222046	249.625183	1395.612061	406.792114	111.455780	1380.641846	372.732910	137.877548	1639.810181	470.966614	-159.165771	1130.341064	564.989075	312.717773	1124.092529	411.802643	-117.251076	874.604614	451.018372	309.260986	865.874390	417.951416	103.530174	1033.892822	-670.890747	178.707092	854.418396	-645.817566	-20.439171
401.015106	7.129308	936.121948	443.950287	193.441406	931.991089	499.829834	-16.154408	492.100433	550.648682	184.344635	480.270721	551.131287	-5.269032	79.104584	606.200500	156.041473	93.288071	443.013641	-49.542805	1403.730591	509.190735	249.622864	1395.597534	406.770447	111.477303	1380.644897	372.709412	137.905518	1639.798462	470.944550	-159.145187	1130.330444	564.952698	312.685852	1124.085449	411.793793	-117.246948	874.601685	451.012970	309.257507	865.869080	417.927307	103.548828	1033.899414	-670.895874	178.714005	854.414307	-645.859558	-20.443375
401.009277	7.132436	936.127747	443.945038	193.442535	932.006287	499.842102	-16.188938	492.106934	550.610474	184.329941	480.273773	551.151306	-5.272147	79.120995	606.178894	156.022980	93.287537	442.973907	-49.514320	1403.729248	509.152405	249.637375	1395.587769	406.711243	111.483650	1380.630615	372.688782	137.932037	1639.795410	470.923370	-159.140305	1130.345093	564.948792	312.681824	1124.090088	411.772339	-117.221085	874.597473	451.012146	309.260803	865.865295	417.916382	103.547173	1033.909790	-670.863159	178.702087	854.411072	-645.856628	-20.436237
400.988434	7.123180	936.133118	443.920380	193.429871	932.000000	499.837830	-16.209070	492.134247	550.609680	184.351181	480.306549	551.143494	-5.274519	79.131119	606.148743	156.005554	93.292137	442.932648	-49.507355	1403.742676	509.106293	249.674911	1395.604736	406.686798	111.481964	1380.633057	372.655426	137.952454	1639.809814	470.892700	-159.125458	1130.367920	564.940308	312.686432	1124.104004	411.755615	-117.216110	874.609070	451.018188	309.252716	865.860718	417.888184	103.543694	1033.908813	-670.858704	178.705414	854.416870	-645.867554	-20.445000
400.959961	7.108479	936.155151	443.901489	193.427841	932.008606	499.794830	-16.150724	492.121674	550.628845	184.365677	480.308350	551.096619	-5.268012	79.130295	606.132996	155.992233	93.303116	442.929596	-49.516884	1403.761841	509.096619	249.659012	1395.619019	406.678101	111.491936	1380.649292	372.622681	137.981781	1639.829712	470.861359	-159.113556	1130.362671	564.922729	312.677368	1124.108765	411.714020	-117.221611	874.624268	451.016602	309.219360	865.870239	417.860016	103.543556	1033.923584	-670.807007	178.709625	854.428650	-645.855713	-20.459040
400.928223	7.130127	936.157532	443.877594	193.450211	932.016602	499.752960	-16.123219	492.111725	550.634277	184.386185	480.334961	551.070740	-5.262258	79.125603	606.129944	155.989685	93.303787	442.906921	-49.519264	1403.774658	509.061676	249.657120	1395.640625	406.651611	111.523277	1380.663940	372.599976	137.999222	1639.835571	470.840881	-159.107834	1130.364746	564.901978	312.685852	1124.104370	411.695313	-117.222496	874.635071	451.029114	309.223511	865.889221	417.842041	103.560501	1033.929443	-670.810181	178.716049	854.427490	-645.865051	-20.471066
400.931427	7.148816	936.154236	443.865997	193.451263	932.003540	499.747467	-16.107801	492.106659	550.573059	184.308884	480.302643	551.082214	-5.255101	79.122444	606.119873	155.963379	93.302383	442.885101	-49.493382	1403.762939	509.043701	249.677094	1395.622925	406.627899	111.514969	1380.659790	372.585022	138.027969	1639.823975	470.850098	-159.091827	1130.369141	564.878662	312.659241	1124.122314	411.697662	-117.199432	874.624390	451.027588	309.220123	865.883667	417.833923	103.576447	1033.920898	-670.766846	178.750244	854.427673	-645.898804	-20.428820
400.883301	7.146947	936.151001	443.833496	193.471710	932.005737	499.807068	-16.153250	492.117889	550.553894	184.271027	480.273987	551.133484	-5.268054	79.116348	606.106812	155.933823	93.288246	442.869263	-49.477360	1403.748047	509.025665	249.700623	1395.627563	406.616852	111.535851	1380.647705	372.571075	138.054382	1639.816284	470.848114	-159.085205	1130.367798	564.865601	312.676544	1124.132202	411.705719	-117.195107	874.629272	451.029358	309.220367	865.864502	417.798615	103.581665	1033.920776	-670.756714	178.750259	854.419983	-645.889404	-20.445421
400.870850	7.148264	936.148193	443.830170	193.459351	931.995239	499.806030	-16.151993	492.118591	550.554993	184.270386	480.293518	551.128235	-5.253765	79.110146	606.099426	155.938690	93.286980	442.851776	-49.482174	1403.742920	509.020020	249.711411	1395.638428	406.584991	111.553093	1380.648804	372.542847	138.077087	1639.821045	470.845978	-159.081909	1130.361572	564.861755	312.673584	1124.132690	411.686462	-117.200798	874.608154	451.016327	309.214569	865.870117	417.785889	103.581833	1033.913696	-670.729065	178.717361	854.396362	-645.892700	-20.454500
400.856873	7.151751	936.136536	443.815216	193.454742	931.987000	499.819794	-16.147869	492.111389	550.602600	184.332169	480.309418	551.147583	-5.257775	79.111740	606.164978	155.996552	93.293747	442.822601	-49.470264	1403.736694	508.990448	249.725128	1395.645874	406.561707	111.559029	1380.631348	372.520264	138.085678	1639.820313	470.820953	-159.088989	1130.358887	564.838928	312.718719	1124.147949	411.675415	-117.206314	874.611206	450.995575	309.215973	865.863403	417.750916	103.584236	1033.902710	-670.730652	178.726822	854.415344	-645.912354	-20.454927
400.825317	7.157768	936.141968	443.781433	193.464157	931.992554	499.793060	-16.161877	492.137543	550.572632	184.298019	480.302185	551.116089	-5.268015	79.133026	606.125183	155.967712	93.301956	442.774170	-49.440605	1403.744751	508.964081	249.757568	1395.639771	406.536438	111.585449	1380.629639	372.488525	138.099213	1639.825928	470.800354	-159.083908	1130.375366	564.798279	312.719940	1124.155518	411.650116	-117.213142	874.620544	450.965515	309.224030	865.868530	417.715546	103.592430	1033.908081	-670.696045	178.745178	854.417175	-645.929871	-20.442554
400.796417	7.171469	936.145569	443.772522	193.460114	931.991821	499.782776	-16.152090	492.136383	550.586792	184.345993	480.318726	551.109436	-5.253667	79.126625	606.159424	155.973389	93.310966	442.757172	-49.419285	1403.750488	508.953888	249.763443	1395.648926	406.514771	111.595490	1380.630981	372.479004	138.113312	1639.828369	470.788391	-159.087936	1130.385010	564.788696	312.755463	1124.147095	411.651978	-117.223427	874.619202	450.930267	309.243408	865.880798	417.696136	103.600479	1033.909302	-670.694580	178.754532	854.413147	-645.954102	-20.443497
400.772308	7.185956	936.139954	443.739319	193.508148	931.986450	499.759979	-16.101242	492.110809	550.563599	184.318878	480.317352	551.095703	-5.266285	79.119392	606.125183	155.968246	93.314186	442.728821	-49.413818	1403.742798	508.945007	249.784668	1395.647217	406.492615	111.628288	1380.633423	372.460541	138.122910	1639.824463	470.791382	-159.071060	1130.371948	564.761475	312.746826	1124.122070	411.658844	-117.231087	874.624939	450.901245	309.258362	865.864441	417.678925	103.628181	1033.904541	-670.689453	178.745316	854.407715	-645.981079	-20.442860
400.747253	7.202724	936.121704	443.716431	193.521622	931.979126	500.415436	-16.785263	492.295105	550.572754	184.327301	480.301788	551.553345	-5.364370	79.222847	606.149719	155.972733	93.304787	442.714935	-49.383442	1403.735474	508.932373	249.802948	1395.617676	406.481018	111.649017	1380.616699	372.452057	138.132339	1639.816528	470.773193	-159.087463	1130.367065	564.753723	312.798035	1124.129761	411.669250	-117.227188	874.616394	450.876068	309.283020	865.843201	417.652252	103.638184	1033.891724	-670.668091	178.754517	854.398499	-645.982300	-20.468487
400.734192	7.166983	936.130432	443.731171	193.485382	931.948242	501.013489	-17.437916	492.485840	550.545349	184.312653	480.281830	551.962463	-5.459863	79.312317	606.144531	155.990448	93.300110	442.684113	-49.386845	1403.739258	508.916443	249.820770	1395.607544	406.468414	111.663963	1380.612427	372.451721	138.141953	1639.820313	470.768982	-159.060226	1130.377197	564.720642	312.780334	1124.082031	411.660370	-117.224663	874.616272	450.824158	309.310059	865.835083	417.641937	103.626633	1033.879395	-670.652405	178.742966	854.390625	-645.993042	-20.463663
400.695160	7.196169	936.118591	443.679962	193.496826	931.936035	501.105896	-17.539192	492.513733	550.555359	184.364563	480.317169	551.997131	-5.472901	79.332169	606.170715	156.014359	93.305099	442.656586	-49.343182	1403.745605	508.877289	249.840652	1395.589355	406.455200	111.681297	1380.591187	372.435547	138.157837	1639.817261	470.757141	-159.057068	1130.392822	564.696350	312.836945	1124.081909	411.657593	-117.256569	874.602051	450.775665	309.350922	865.825928	417.602142	103.645943	1033.867676	-670.653015	178.729599	854.400757	-646.008545	-20.467796
400.684723	7.211683	936.120300	443.658447	193.511292	931.946716	501.008423	-17.456573	492.504761	550.577881	184.404907	480.333435	551.941650	-5.450483	79.324219	606.152893	156.008209	93.286842	442.627869	-49.317913	1403.738525	508.850311	249.883347	1395.604126	406.420776	111.708504	1380.596924	372.414215	138.172302	1639.827026	470.725281	-159.051254	1130.398315	564.649963	312.855103	1124.079102	411.703644	-117.150681	874.622681	450.749451	309.370850	865.809570	417.575806	103.658272	1033.873413	-670.640015	178.732040	854.400818	-646.037903	-20.471601
400.673370	7.223271	936.108154	443.617401	193.565796	931.949036	501.002716	-17.443939	492.496704	550.544006	184.401245	480.335175	551.966614	-5.465541	79.329445	606.130127	155.986084	93.327019	442.603760	-49.299873	1403.743774	508.838226	249.892059	1395.578491	406.411285	111.712334	1380.574707	372.389435	138.191162	1639.829590	470.701630	-159.026199	1130.398560	564.622131	312.873291	1124.062378	411.630310	-117.229843	874.618774	450.707458	309.412720	865.802795	417.546936	103.682686	1033.868652	-670.646851	178.712479	854.395203	-646.037109	-20.506376
400.644043	7.244776	936.102966	443.579407	193.581406	931.959167	500.911163	-17.334385	492.468048	550.530762	184.386856	480.348450	551.895264	-5.442812	79.305878	606.106079	155.965302	93.325584	442.603516	-49.297504	1403.732788	508.810425	249.917633	1395.570190	406.408508	111.726326	1380.573486	372.389038	138.197693	1639.823486	470.699097	-159.001007	1130.385620	564.791077	313.422150	1124.205200	411.623383	-117.220840	874.611572	450.682098	309.443695	865.816040	417.522400	103.690826	1033.871948	-670.646057	178.698853	854.391663	-646.042664	-20.512325
400.632721	7.249413	936.097595	443.556305	193.589447	931.951477	500.902893	-17.308796	492.456482	550.523193	184.432434	480.335602	551.904724	-5.437676	79.293297	606.148926	155.980209	93.321739	442.598053	-49.266586	1403.725708	508.800140	249.931351	1395.545898	406.377686	111.747734	1380.565430	372.391022	138.212540	1639.813232	470.702728	-158.986389	1130.368896	564.784241	313.448517	1124.175415	411.621033	-117.205414	874.608154	450.652374	309.447449	865.804749	417.515564	103.695694	1033.865845	-670.635437	178.683411	854.384033	-646.040833	-20.515118
400.583588	7.225769	936.106140	443.502594	193.588409	931.949341	500.971405	-17.384354	492.482544	550.420959	184.326080	480.308777	551.952393	-5.464058	79.308167	606.106140	155.947678	93.310783	442.590546	-49.262135	1403.736328	508.774445	249.953186	1395.536987	406.383484	111.755371	1380.562622	372.382996	138.218079	1639.824463	470.701660	-158.969940	1130.366577	564.758545	313.436462	1124.153320	411.618103	-117.199074	874.613708	450.637360	309.474579	865.784363	417.474945	103.686081	1033.869507	-670.619019	178.693542	854.383118	-646.040161	-20.496016
400.572693	7.230803	936.103027	443.498657	193.583832	931.934631	500.995453	-17.405096	492.496887	550.424622	184.390335	480.309631	551.964600	-5.476302	79.325447	606.120056	155.954788	93.310028	442.591736	-49.246567	1403.731445	508.744751	249.981628	1395.545410	406.372314	111.753357	1380.561401	372.381287	138.241913	1639.826660	470.685638	-158.967560	1130.388672	564.517456	312.941040	1123.997314	411.591949	-117.171349	874.616089	450.591278	309.506500	865.759521	417.459625	103.694687	1033.859985	-670.645752	178.714874	854.391418	-646.050903	-20.489054
400.539124	7.246939	936.119202	443.468109	193.583740	931.939758	500.902130	-17.322588	492.477081	550.408997	184.409485	480.306641	551.913086	-5.447049	79.335915	606.121338	155.967712	93.317963	442.595306	-49.222984	1403.758423	508.715424	250.001526	1395.540405	406.365692	111.762848	1380.569092	372.367584	138.261200	1639.844849	470.671112	-158.948868	1130.407715	564.681091	313.500244	1124.184937	411.541229	-117.152222	874.644043	450.579163	309.504944	865.778442	417.423065	103.710007	1033.870239	-670.654846	178.708496	854.398010	-646.038025	-20.493868
400.528046	7.231411	936.107117	443.445496	193.593613	931.922302	500.869324	-17.299141	492.511688	550.440857	184.456909	480.324219	551.879517	-5.446769	79.342690	606.129639	155.993332	93.332008	442.579803	-49.231182	1403.771362	508.673492	250.006668	1395.551636	406.346680	111.777748	1380.571289	372.358704	138.275604	1639.857056	470.643799	-158.923737	1130.415283	564.450317	312.997375	1124.030884	411.508667	-117.117241	874.673584	450.548523	309.527252	865.765076	417.393372	103.712257	1033.854614	-670.661621	178.737335	854.422363	-646.029602	-20.468615
400.520172	7.270923	936.101196	443.426208	193.619064	931.929749	500.872192	-17.312721	492.517365	550.406677	184.482635	480.313843	551.883850	-5.435481	79.335632	606.149841	156.018234	93.344482	442.583588	-49.198952	1403.775879	508.639313	250.039581	1395.557007	406.329498	111.789482	1380.578735	372.343231	138.296600	1639.857666	470.635162	-158.907272	1130.420410	564.603882	313.533569	1124.185669	411.452454	-117.116661	874.681519	450.522278	309.540283	865.793457	417.378540	103.737862	1033.855591	-670.670898	178.743652	854.422791	-646.022095	-20.459734
400.484161	7.270155	936.105530	443.387634	193.620132	931.918091	500.816742	-17.274529	492.507996	550.409119	184.485718	480.317566	551.874756	-5.430949	79.337502	606.151123	156.025711	93.340424	442.585602	-49.181103	1403.785767	508.624237	250.069794	1395.552246	406.304352	111.788391	1380.564819	372.354767	138.318909	1639.860352	470.649261	-158.890732	1130.405762	564.595581	313.583038	1124.192993	411.429138	-117.086426	874.677612	450.495667	309.531006	865.799072	417.346008	103.745354	1033.851807	-670.681458	178.759048	854.420959	-646.026245	-20.417431
400.463715	7.277273	936.100586	443.350159	193.655396	931.916565	500.837158	-17.275118	492.472504	550.351868	184.462357	480.331085	551.860840	-5.431121	79.314575	606.162842	156.011948	93.335197	442.582550	-49.186329	1403.758301	508.585968	250.084396	1395.546631	406.308258	111.807365	1380.539429	372.369324	138.336838	1639.863281	470.655640	-158.846664	1130.385986	564.558289	313.598358	1124.186768	411.416840	-117.064377	874.675903	450.465149	309.539337	865.781433	417.320892	103.762932	1033.848999	-670.728333	178.763092	854.409973	-646.022339	-20.411320
400.454041	7.306511	936.090820	443.321198	193.664581	931.894775	500.804016	-17.239683	492.478485	550.310486	184.437851	480.292969	551.855164	-5.413175	79.305298	606.134644	155.988174	93.336609	442.583771	-49.154747	1403.760864	508.575043	250.116776	1395.534546	406.285614	111.808517	1380.532227	372.365662	138.361954	1639.862549	470.653168	-158.832977	1130.375122	564.537476	313.646423	1124.168213	411.395782	-117.055473	874.671814	450.412109	309.547119	865.779053	417.301086	103.788597	1033.832886	-670.734924	178.794922	854.411255	-645.997437	-20.375622
400.434296	7.307580	936.085449	443.289856	193.658218	931.885498	500.884735	-17.328312	492.479980	550.306763	184.468796	480.307922	551.921997	-5.449433	79.338402	606.126831	155.987320	93.331863	442.587036	-49.150387	1403.759766	508.529968	250.144150	1395.517456	406.265564	111.814491	1380.535889	372.367249	138.377899	1639.871704	470.638855	-158.806778	1130.363281	564.494934	313.659668	1124.162109	411.365021	-117.053207	874.665222	450.382050	309.547882	865.755859	417.273224	103.788422	1033.825439	-670.764343	178.816818	854.414673	-645.978516	-20.344494
400.410278	7.336440	936.089417	443.247467	193.725189	931.892700	500.796722	-17.242630	492.478668	550.323059	184.484894	480.321625	551.855347	-5.422884	79.317207	606.131042	156.002350	93.327324	442.564178	-49.147923	1403.744385	508.479950	250.176224	1395.505737	406.255737	111.824364	1380.520996	372.359192	138.401031	1639.875000	470.619507	-158.786240	1130.361816	564.455750	313.674805	1124.148438	411.345520	-117.029869	874.661011	450.342834	309.543274	865.736633	417.236664	103.834213	1033.830933	-670.799500	178.813980	854.422180	-645.940308	-20.323809
400.418457	7.342761	936.085754	443.244202	193.700684	931.859680	500.808380	-17.245176	492.493927	550.347290	184.537766	480.313507	551.838196	-5.391909	79.315247	606.138855	156.021637	93.334030	442.573090	-49.142826	1403.757202	508.452515	250.189575	1395.489746	406.236023	111.846985	1380.503662	372.369568	138.428207	1639.875244	470.603363	-158.764297	1130.355225	564.408630	313.682343	1124.133667	411.316864	-117.013916	874.650818	450.283112	309.555786	865.732849	417.230652	103.843040	1033.811646	-670.827881	178.803314	854.408630	-645.940002	-20.323488
400.373138	7.332987	936.079163	443.197815	193.680161	931.835449	500.791656	-17.219440	492.505310	550.291443	184.537964	480.304535	551.866699	-5.402247	79.347054	606.164917	156.015854	93.345390	442.557465	-49.101685	1403.754883	508.431396	250.226227	1395.487183	406.216003	111.871666	1380.515503	372.371826	138.449051	1639.885864	470.613312	-158.737030	1130.368652	564.360718	313.724060	1124.118286	411.318848	-117.004829	874.632935	450.253876	309.570038	865.715820	417.172821	103.840248	1033.795166	-670.855164	178.835022	854.408997	-645.902039	-20.271584
400.372864	7.312511	936.078369	443.171173	193.577484	931.759216	500.828491	-17.225952	492.503601	550.178528	184.418701	480.279419	551.864197	-5.395146	79.329231	606.090515	155.956436	93.334007	442.547119	-49.093796	1403.757568	508.377960	250.249542	1395.483032	406.187439	111.875900	1380.515259	372.377655	138.467377	1639.897095	470.604248	-158.703247	1130.348755	564.109924	313.185883	1123.933228	411.300903	-116.993523	874.625854	450.207336	309.581177	865.673950	417.145172	103.823128	1033.754639	-670.911743	178.836563	854.401062	-645.873840	-20.265253
400.376343	7.324807	936.073547	443.140472	193.537231	931.726807	500.859436	-17.231073	492.518494	550.165161	184.405731	480.274994	551.887207	-5.403647	79.349060	606.074036	155.942139	93.332443	442.535797	-49.075459	1403.750366	508.342163	250.267487	1395.474976	406.169434	111.887543	1380.501953	372.378021	138.477798	1639.904053	470.608215	-158.669388	1130.353516	564.061035	313.200348	1123.913940	411.296143	-116.984612	874.619019	450.159546	309.578094	865.673767	417.125824	103.825340	1033.735107	-670.898865	178.870575	854.418762	-645.847229	-20.215330
400.482605	7.097171	936.063965	443.308258	192.956131	931.377197	500.970947	-17.347393	492.551544	550.175781	184.481033	480.206635	551.847778	-5.358264	79.341316	606.064087	155.946396	93.343300	442.512665	-49.049046	1403.740967	508.309845	250.317215	1395.468750	406.163025	111.901131	1380.493774	372.377106	138.506516	1639.919189	470.595093	-158.672729	1130.345581	564.008301	313.226074	1123.933838	411.295471	-116.961861	874.637634	450.109375	309.600281	865.677307	417.156921	103.635696	1033.542969	-670.922913	178.902313	854.417725	-645.779968	-20.163815
400.455933	7.117571	936.060181	443.300140	192.984238	931.379333	500.952606	-17.318588	492.549255	550.152588	184.500580	480.218170	551.925659	-5.394242	79.333298	606.076050	155.957138	93.336823	442.521851	-49.031876	1403.728882	508.272308	250.351196	1395.458374	406.131042	111.930901	1380.475708	372.350983	138.506104	1639.951660	470.599213	-158.653717	1130.345825	563.953247	313.235138	1123.923584	411.299683	-116.948860	874.623108	450.056152	309.609344	865.675598	417.136841	103.657722	1033.542114	-670.960754	178.945236	854.423767	-645.766052	-20.156069
400.340729	7.361005	936.058044	443.067627	193.571075	931.680908	500.824097	-17.170795	492.499695	550.216064	184.566559	480.301392	551.856445	-5.385415	79.319214	606.098999	156.013809	93.337952	442.509460	-49.020031	1403.729370	508.233978	250.379257	1395.476807	406.125305	111.947540	1380.466553	372.355835	138.526825	1639.956421	470.597931	-158.653641	1130.339600	563.906860	313.270294	1123.923096	411.286224	-116.925575	874.621521	450.011322	309.626160	865.667664	417.048767	103.880966	1033.702637	-670.986084	178.926132	854.416260	-645.727600	-20.102705
400.346344	7.365261	936.045349	443.040680	193.554352	931.650940	500.864838	-17.183489	492.516937	550.090332	184.498230	480.263000	551.883667	-5.410037	79.340630	606.047424	155.958969	93.342461	442.483124	-49.002335	1403.726196	508.193909	250.395142	1395.466675	406.100739	111.957527	1380.452637	372.357483	138.536713	1639.961426	470.623413	-158.611481	1130.324097	563.880859	313.298279	1123.929688	411.286652	-116.919434	874.616577	449.975403	309.626190	865.666077	417.015991	103.888573	1033.679810	-671.011475	178.934052	854.404114	-645.670227	-20.100227
400.341766	7.312174	936.051636	443.047272	193.446671	931.579712	500.920288	-17.244158	492.548004	550.067688	184.484589	480.223419	551.804626	-5.337289	79.306633	606.081482	155.940048	93.340874	442.489838	-48.982830	1403.713745	508.154266	250.439636	1395.451904	406.083588	111.973541	1380.460693	372.355530	138.561951	1639.966187	470.632599	-158.593796	1130.331787	563.834656	313.313110	1123.908325	411.298462	-116.904480	874.633850	449.911560	309.630890	865.660950	416.986603	103.858002	1033.644165	-671.046997	178.946045	854.392517	-645.627380	-20.066353
400.296295	7.320281	936.064697	443.000793	193.428833	931.550476	500.912750	-17.230371	492.564178	550.028381	184.435959	480.224884	551.898560	-5.405415	79.349243	606.048279	155.927811	93.348541	442.483582	-48.935555	1403.733032	508.120117	250.492065	1395.457031	406.063934	111.982109	1380.456299	372.348511	138.572235	1639.989746	470.643616	-158.565613	1130.340088	563.775024	313.351593	1123.925293	411.297760	-116.898270	874.634644	449.853180	309.663086	865.687378	416.934784	103.877579	1033.635010	-671.057678	179.015091	854.431030	-645.593689	-20.010420
400.306519	7.372780	936.052795	442.975769	193.476822	931.559265	500.865417	-17.160812	492.546692	550.063599	184.487823	480.246460	551.876221	-5.397570	79.342705	606.064087	155.904678	93.348892	442.456421	-48.915104	1403.749268	508.058258	250.521576	1395.479004	406.042786	112.017921	1380.458862	372.346710	138.610886	1640.006714	470.648865	-158.522598	1130.357422	563.736633	313.387207	1123.932495	411.283997	-116.890640	874.641418	449.800842	309.660645	865.705383	416.918060	103.918053	1033.633301	-671.082764	179.036163	854.424316	-645.566895	-19.993549
400.311951	7.404195	936.039490	442.970276	193.471237	931.540649	500.880280	-17.172174	492.551025	550.065369	184.553268	480.256256	551.880737	-5.411712	79.345467	606.108582	155.969757	93.359032	442.443970	-48.877762	1403.750244	507.985199	250.567795	1395.470093	406.019379	112.039589	1380.458862	372.335419	138.632172	1640.020874	470.649933	-158.482590	1130.356445	563.673279	313.423767	1123.961304	411.278595	-116.870026	874.652161	449.728973	309.675842	865.692627	416.908569	103.936356	1033.616699	-671.113647	179.057739	854.434143	-645.533875	-19.984999
400.296936	7.420133	936.042847	442.935242	193.451050	931.499268	500.891113	-17.162149	492.543610	550.016113	184.560486	480.232880	551.882751	-5.412726	79.379944	606.049072	155.945618	93.340599	442.439606	-48.852726	1403.760010	507.966278	250.590958	1395.479858	405.988770	112.083290	1380.432739	372.323303	138.658707	1640.016357	470.668884	-158.459778	1130.368774	563.819641	313.998413	1124.086670	411.283203	-116.865112	874.659912	449.685852	309.707794	865.732422	416.877197	103.959869	1033.596436	-671.122253	179.058777	854.412109	-645.500549	-19.939617
400.288452	7.425187	936.039429	442.891083	193.459106	931.483215	500.831573	-17.098740	492.533203	550.044678	184.595779	480.222992	551.831726	-5.389866	79.349533	606.071472	155.944244	93.334557	442.440521	-48.826683	1403.742310	507.919830	250.634628	1395.468872	405.985291	112.100647	1380.438232	372.316284	138.675201	1640.021729	470.678986	-158.448334	1130.380493	563.581238	313.524445	1123.916260	411.347565	-116.760857	874.673828	449.635437	309.736267	865.701294	416.854004	103.971519	1033.586792	-671.170410	179.080093	854.393494	-645.490967	-19.938904
400.289215	7.438861	936.023621	442.851227	193.533340	931.470825	500.852570	-17.091272	492.518372	550.024902	184.607361	480.227386	551.774292	-5.328285	79.308113	606.091309	155.970810	93.340927	442.453186	-48.795502	1403.732422	507.877533	250.673798	1395.444702	405.958221	112.124390	1380.430054	372.309509	138.694748	1640.024536	470.692535	-158.401459	1130.360962	563.535706	313.569519	1123.912720	411.298706	-116.830544	874.660828	449.587769	309.775604	865.691956	416.836853	104.010933	1033.572876	-671.137329	179.108185	854.402222	-645.431335	-19.893040
400.286530	7.459717	936.033997	442.805542	193.535919	931.460815	500.813446	-17.047987	492.510162	549.982788	184.593826	480.232910	551.734680	-5.315279	79.282181	606.099854	155.958405	93.355293	442.444183	-48.763489	1403.729370	507.846924	250.719147	1395.446167	405.922485	112.144630	1380.420288	372.295471	138.724228	1640.026367	470.699615	-158.354675	1130.350098	563.487427	313.593292	1123.908936	411.296295	-116.826462	874.646973	449.543243	309.820740	865.696716	416.809448	104.033539	1033.572632	-671.163574	179.135559	854.396851	-645.435791	-19.865068
400.267426	7.493298	936.022034	442.738068	193.578583	931.468628	500.832550	-17.054688	492.529968	549.920044	184.547958	480.218872	551.844604	-5.383912	79.338440	606.077087	155.918777	93.346375	442.442230	-48.732979	1403.739136	507.783844	250.753204	1395.433472	405.919495	112.148247	1380.411499	372.276062	138.744934	1640.021973	470.697998	-158.330734	1130.354858	563.434448	313.635223	1123.876587	411.290375	-116.818382	874.654846	449.488800	309.861420	865.673889	416.757935	104.061539	1033.570435	-671.165894	179.153854	854.398926	-645.392944	-19.843979
400.284241	7.451743	936.003052	442.747986	193.486435	931.381714	500.821320	-17.042946	492.529449	549.887939	184.559860	480.198456	551.835815	-5.384214	79.326431	606.062256	155.902969	93.341423	442.432343	-48.695030	1403.735474	507.720856	250.818771	1395.416992	405.893890	112.169891	1380.381348	372.251587	138.760925	1640.020996	470.712372	-158.315231	1130.344971	563.376587	313.688446	1123.876343	411.334564	-116.722725	874.655396	449.389282	309.910248	865.682556	416.741577	104.038620	1033.514526	-671.173523	179.176270	854.405884	-645.379578	-19.800642
400.257874	7.480588	936.004639	442.673920	193.527115	931.384521	500.806549	-17.026932	492.524933	549.859863	184.568024	480.214142	551.826904	-5.380100	79.334938	606.070679	155.916504	93.331436	442.432892	-48.657139	1403.731934	507.662415	250.867233	1395.388428	405.874542	112.204948	1380.361816	372.237701	138.789124	1640.014648	470.719055	-158.257050	1130.353149	563.312195	313.731140	1123.856323	411.270691	-116.775093	874.645691	449.328857	309.957733	865.670044	416.698669	104.069618	1033.517212	-671.203735	179.191315	854.395935	-645.358398	-19.800741
400.250549	7.482801	936.017578	442.658020	193.474960	931.340515	500.833038	-17.018684	492.520874	549.842285	184.609634	480.179138	551.828979	-5.374999	79.340141	606.020874	155.902298	93.338295	442.453064	-48.628098	1403.738159	507.613403	250.908646	1395.369263	405.848145	112.243645	1380.356201	372.211182	138.823059	1640.007446	470.724976	-158.236725	1130.349243	563.249878	313.765686	1123.819458	411.282745	-116.763481	874.669006	449.286133	310.007202	865.653931	416.683258	104.076874	1033.500366	-671.226257	179.194092	854.389160	-645.373840	-19.777161
400.236633	7.501859	936.015076	442.601654	193.535797	931.343140	500.838470	-16.975288	492.529541	549.850830	184.674057	480.213318	551.810974	-5.362273	79.354790	606.064880	155.925323	93.345184	442.455109	-48.577129	1403.744385	507.533112	250.967010	1395.341797	405.833466	112.254387	1380.354858	372.199768	138.843765	1640.016235	470.751617	-158.197769	1130.372925	563.198608	313.809601	1123.820313	411.336334	-116.679810	874.693787	449.248779	310.053192	865.640625	416.654816	104.110664	1033.500977	-671.233704	179.198624	854.374756	-645.346619	-19.770554
400.202911	7.456625	936.026917	442.553650	193.499207	931.303772	500.918274	-17.054836	492.585022	549.860657	184.734787	480.225189	551.870544	-5.356231	79.344940	606.089172	155.973923	93.363289	442.452179	-48.554928	1403.733032	507.481506	251.007385	1395.343018	405.811096	112.273941	1380.351318	372.169189	138.865845	1640.026978	470.764465	-158.156830	1130.382935	563.130188	313.860199	1123.810181	411.266052	-116.735214	874.683899	449.188232	310.093781	865.641541	416.606354	104.098396	1033.485840	-671.243164	179.246384	854.394348	-645.357666	-19.730070
400.179291	7.494748	936.029297	442.472748	193.563538	931.311157	500.823578	-16.942564	492.571869	549.815125	184.721375	480.214264	551.799011	-5.341160	79.330269	606.069946	155.949341	93.358353	442.472626	-48.521606	1403.741333	507.426239	251.046722	1395.324463	405.790131	112.313011	1380.336426	372.148193	138.896744	1640.021240	470.799438	-158.100189	1130.364746	563.066589	313.925842	1123.796509	411.267029	-116.701195	874.702271	449.123322	310.117584	865.630249	416.556824	104.144333	1033.490967	-671.254089	179.240372	854.391174	-645.339294	-19.705530
400.168884	7.500201	936.027161	442.449219	193.578827	931.299561	500.870300	-16.971842	492.562683	549.765869	184.718323	480.222992	551.824219	-5.347548	79.335228	606.054993	155.977829	93.368629	442.472931	-48.474335	1403.736084	507.343811	251.106064	1395.305054	405.766754	112.324020	1380.338013	372.127747	138.936600	1640.021851	470.834869	-158.068359	1130.381470	563.002991	313.976990	1123.799438	411.326691	-116.602547	874.715332	449.071625	310.143616	865.625244	416.537109	104.159851	1033.483765	-671.270081	179.245453	854.392517	-645.337708	-19.698780
400.149170	7.506044	936.023682	442.390930	193.579498	931.289063	500.843201	-16.938757	492.561920	549.712891	184.730240	480.213959	551.823547	-5.343025	79.323654	606.044495	155.991272	93.371544	442.492065	-48.431564	1403.745239	507.264343	251.168518	1395.286255	405.741974	112.366135	1380.316650	372.114868	138.966751	1640.014404	470.857025	-157.994965	1130.348511	562.957275	314.049774	1123.792847	411.253021	-116.665932	874.702759	449.084106	310.168579	865.560181	416.490906	104.167625	1033.476318	-671.264709	179.247375	854.387085	-645.309143	-19.709980
400.135468	7.550404	936.000916	442.336700	193.623718	931.266968	500.859833	-16.930517	492.558960	549.696838	184.777695	480.203064	551.696594	-5.265201	79.282021	606.076111	155.974030	93.371544	442.516846	-48.407097	1403.734253	507.225586	251.218018	1395.269897	405.717804	112.380630	1380.320557	372.156006	139.103912	1640.038330	470.894958	-157.978104	1130.351440	562.881042	314.130188	1123.730225	411.263062	-116.639709	874.691895	449.024109	310.196808	865.524170	416.447815	104.212578	1033.453369	-671.243713	179.263763	854.369690	-645.256775	-19.693922
400.120209	7.532648	935.988708	442.296326	193.625656	931.231384	500.932312	-16.982452	492.605377	549.685608	184.785446	480.167938	551.837341	-5.334481	79.352051	606.098938	155.994385	93.378067	442.545929	-48.359070	1403.723755	507.133270	251.285629	1395.245605	405.688751	112.408653	1380.311768	372.140259	139.149261	1640.037109	470.934265	-157.914871	1130.368042	562.782227	314.173737	1123.725342	411.269287	-116.629951	874.689514	448.881958	310.209991	865.570496	416.405945	104.219353	1033.428345	-671.243408	179.266327	854.364136	-645.250610	-19.664499
400.100128	7.556182	936.000366	442.246582	193.674103	931.231506	500.894531	-16.934135	492.584503	549.667114	184.836014	480.178864	551.795654	-5.331673	79.352943	606.099548	156.014465	93.388771	442.554993	-48.325531	1403.725098	507.057617	251.329773	1395.239868	405.656311	112.437477	1380.302124	372.119019	139.182846	1640.041992	470.961578	-157.861542	1130.368652	562.697937	314.283569	1123.735474	411.276581	-116.603920	874.699646	448.779724	310.225403	865.570496	416.371399	104.260147	1033.434082	-671.251038	179.293762	854.376221	-645.220093	-19.647331
400.076538	7.590292	936.004333	442.196655	193.697052	931.217529	500.835999	-16.871891	492.586060	549.607788	184.814194	480.182495	551.749634	-5.301343	79.346680	606.039734	155.945663	93.399109	442.556458	-48.287506	1403.739380	506.970093	251.407227	1395.230591	405.617584	112.457687	1380.305420	372.092072	139.229980	1640.056152	470.998596	-157.794754	1130.373413	562.586487	314.337952	1123.725830	411.275574	-116.597855	874.706726	448.714752	310.243378	865.553528	416.335480	104.297676	1033.428711	-671.264343	179.310379	854.386597	-645.217712	-19.630749
400.070709	7.622767	935.996887	442.140839	193.770081	931.212463	500.849854	-16.872236	492.592316	549.599670	184.834122	480.179047	551.758545	-5.318684	79.343544	606.080688	155.958618	93.421631	442.547058	-48.255234	1403.739868	506.875854	251.468521	1395.234741	405.595093	112.502731	1380.318726	372.010193	139.175034	1640.017334	471.016663	-157.756058	1130.369263	562.500183	314.417419	1123.736816	411.278748	-116.587334	874.718323	448.635986	310.262024	865.540710	416.306488	104.346642	1033.422729	-671.273560	179.329315	854.383545	-645.186340	-19.598183
400.024017	7.627298	936.017944	442.071991	193.816269	931.220886	500.821198	-16.812937	492.595581	549.574585	184.844223	480.196533	551.733154	-5.301241	79.325241	606.052185	155.956696	93.421982	442.574860	-48.221703	1403.730835	506.820007	251.543640	1395.228027	405.561768	112.527222	1380.317871	371.981934	139.219482	1640.024170	471.067627	-157.686661	1130.373779	562.416687	314.474243	1123.730713	411.289185	-116.558754	874.705811	448.641510	310.271729	865.472839	416.262970	104.374184	1033.438110	-671.287292	179.337952	854.361938	-645.168945	-19.584127
400.013947	7.633718	936.014648	442.012939	193.851883	931.197449	500.853027	-16.826378	492.608826	549.533203	184.815247	480.174438	551.777344	-5.306605	79.347527	606.027405	155.916504	93.419052	442.603943	-48.189552	1403.719604	506.754456	251.590408	1395.200562	405.525696	112.579681	1380.308960	371.973236	139.265366	1640.016357	471.107269	-157.636169	1130.370728	562.330750	314.549377	1123.714111	411.313385	-116.541039	874.714966	448.566162	310.282166	865.452637	416.229736	104.403854	1033.424438	-671.286682	179.336090	854.356873	-645.144348	-19.565186
399.999481	7.658103	936.002075	441.945740	193.901978	931.183044	500.862396	-16.787907	492.609589	549.527222	184.835129	480.183044	551.789185	-5.299632	79.342552	606.035095	155.916901	93.414719	442.617523	-48.122402	1403.711670	506.642487	251.656082	1395.166504	405.491180	112.605003	1380.293091	371.943848	139.322357	1640.002197	471.140106	-157.577637	1130.354370	562.245850	314.631195	1123.688110	411.333374	-116.535057	874.698547	448.467499	310.318573	865.432129	416.195221	104.438835	1033.411377	-671.312866	179.385574	854.351990	-645.117737	-19.527775
400.000610	7.628391	935.992126	441.929413	193.839081	931.105408	500.879974	-16.770405	492.602051	549.481750	184.835236	480.159485	551.755310	-5.299103	79.336380	605.994629	155.892212	93.436722	442.617218	-48.074909	1403.704346	506.624878	251.716537	1395.172729	405.454193	112.640388	1380.292969	371.922455	139.374634	1639.998779	471.154694	-157.514862	1130.365479	562.150818	314.672913	1123.672852	411.332977	-116.503403	874.703491	448.369904	310.326202	865.412231	416.158997	104.435364	1033.364624	-671.308411	179.391571	854.343567	-645.067444	-19.512928
400.009857	7.647439	935.994812	441.876831	193.895844	931.109497	500.896362	-16.781612	492.621918	549.540527	184.889389	480.217041	551.752258	-5.303452	79.356087	606.016724	155.903473	93.441559	442.653473	-48.025249	1403.716919	506.528534	251.786484	1395.164673	405.425598	112.679764	1380.286133	371.904907	139.417923	1640.004883	471.180511	-157.459396	1130.363525	562.054382	314.748993	1123.666016	411.316620	-116.496796	874.706482	448.261169	310.345459	865.393555	416.127106	104.472473	1033.367554	-671.311768	179.410202	854.345947	-645.030762	-19.507395
399.992035	7.645423	936.008545	441.840271	193.876465	931.080811	500.849152	-16.744152	492.641113	549.511292	184.904312	480.210510	551.684326	-5.257108	79.352852	606.036255	155.940262	93.437996	442.663788	-47.969707	1403.731567	506.466675	251.856903	1395.167358	405.369476	112.734299	1380.282349	371.864685	139.464142	1640.011597	471.211578	-157.407318	1130.376953	561.954285	314.816223	1123.655640	411.318024	-116.472137	874.735107	448.149902	310.383057	865.403320	416.083649	104.487946	1033.358276	-671.300781	179.425659	854.364685	-645.001770	-19.461720
399.958160	7.690367	936.002686	441.723206	193.983551	931.105469	500.841858	-16.708242	492.632294	549.546936	184.958099	480.244781	551.694824	-5.276172	79.352089	606.034973	155.945877	93.459419	442.700653	-47.936031	1403.734253	506.369904	251.926971	1395.155518	405.344666	112.766518	1380.301147	371.848785	139.516312	1640.019531	471.248474	-157.359863	1130.408203	561.848145	314.886597	1123.641357	411.305023	-116.426414	874.757813	448.020477	310.424011	865.370972	416.026947	104.540047	1033.369507	-671.306335	179.486450	854.375122	-644.982727	-19.432423
399.959717	7.682313	936.015808	441.636719	194.045013	931.120117	500.902710	-16.737551	492.627960	549.442261	184.915848	480.232544	551.740417	-5.280924	79.355858	606.008484	155.912537	93.457932	442.711487	-47.871655	1403.735718	506.300323	251.989624	1395.121216	405.308990	112.817650	1380.294922	371.845093	139.560287	1640.020630	471.308441	-157.296219	1130.443848	561.745605	314.948120	1123.600220	411.360962	-116.428879	874.771545	447.892548	310.460388	865.365356	415.998474	104.559219	1033.384277	-671.299927	179.515366	854.377014	-644.920410	-19.389957
399.939606	7.680234	936.021423	441.589447	193.977798	931.055847	500.882751	-16.687885	492.610809	549.390930	184.834106	480.208954	551.764038	-5.270324	79.335129	605.993103	155.911041	93.446609	442.748077	-47.793808	1403.729736	506.244659	252.057266	1395.109009	405.272217	112.846535	1380.289307	371.847168	139.620941	1640.015991	471.381012	-157.223495	1130.444214	561.647827	315.040741	1123.587036	411.414215	-116.367409	874.786804	447.771210	310.499451	865.343994	415.964020	104.562714	1033.353516	-671.309631	179.522812	854.374573	-644.908081	-19.348038
399.914459	7.692617	936.020874	441.494568	194.056122	931.077332	500.891296	-16.699720	492.621277	549.369507	184.908463	480.201508	551.731995	-5.269454	79.314568	606.019592	155.938278	93.479927	442.777771	-47.727299	1403.754150	506.173859	252.119522	1395.085083	405.243744	112.900223	1380.296631	371.828033	139.669083	1640.007690	471.408875	-157.164719	1130.458984	561.718811	315.672638	1123.688232	411.439880	-116.345940	874.796204	447.660736	310.520416	865.334290	415.914368	104.590874	1033.365112	-671.293335	179.551590	854.350891	-644.865051	-19.322594
399.907135	7.707031	936.020691	441.424530	194.112335	931.066406	500.898743	-16.671259	492.618042	549.363831	184.952789	480.210876	551.675476	-5.246657	79.324432	606.046265	155.955185	93.486717	442.783905	-47.660095	1403.760864	506.082367	252.187256	1395.055176	405.204620	112.958801	1380.305420	371.808136	139.719620	1640.010742	471.485046	-157.091187	1130.485962	561.391296	315.250580	1123.529297	411.475372	-116.316887	874.814148	447.460083	310.594788	865.329346	415.871796	104.630363	1033.359253	-671.284363	179.567139	854.360413	-644.824463	-19.296375
399.900360	7.687744	936.043030	441.397125	194.060959	931.010986	500.902527	-16.669046	492.627655	549.328735	184.986969	480.203186	551.692688	-5.255414	79.328094	606.005188	155.927307	93.466530	442.800385	-47.592728	1403.761841	505.979156	252.259293	1395.041626	405.151123	113.028114	1380.302002	371.786316	139.779175	1640.008545	471.516327	-157.046448	1130.513062	561.238953	315.350769	1123.511108	411.527985	-116.299660	874.838684	447.302856	310.639221	865.324829	415.831482	104.641838	1033.339844	-671.268494	179.557877	854.365479	-644.755310	-19.286547
399.932129	7.626800	936.035156	441.395050	193.939056	930.901062	500.913818	-16.667809	492.658356	549.326660	185.030182	480.209808	551.714661	-5.262498	79.344185	606.037842	155.958832	93.495636	442.809448	-47.532223	1403.767212	505.890381	252.339630	1395.020020	405.124573	113.068916	1380.321777	371.774078	139.837051	1640.015625	471.571838	-156.976822	1130.526489	561.096802	315.431274	1123.471069	411.571411	-116.248543	874.841431	447.152527	310.670898	865.298950	415.820923	104.611038	1033.277466	-671.270691	179.611465	854.363342	-644.737244	-19.267015
399.861176	7.724416	936.036560	441.219513	194.149277	931.000854	500.899628	-16.636793	492.652008	549.258179	184.948837	480.171234	551.678162	-5.250380	79.354721	606.015015	155.903427	93.482056	442.801758	-47.458607	1403.762451	505.792877	252.433823	1394.993530	405.066864	113.107819	1380.322510	371.770447	139.890030	1640.005127	471.644592	-156.883820	1130.524658	560.961426	315.512817	1123.456665	411.639648	-116.208519	874.843933	447.006500	310.719757	865.285522	415.725922	104.701065	1033.331787	-671.256287	179.609924	854.360718	-644.690552	-19.243299
399.844299	7.774284	936.047302	441.084167	194.290588	931.051270	500.920502	-16.628584	492.648712	549.259338	184.951965	480.193054	551.723877	-5.248678	79.369736	606.007385	155.889664	93.472610	442.807373	-47.414780	1403.763550	505.708954	252.516357	1394.972534	405.024292	113.163979	1380.326172	371.779175	139.954895	1640.004395	471.685333	-156.830536	1130.537354	560.843079	315.589386	1123.427612	411.688324	-116.171761	874.852905	446.868439	310.738098	865.256836	415.678192	104.764336	1033.364990	-671.257690	179.636795	854.369995	-644.683044	-19.219837
399.866394	7.815603	936.036072	441.018707	194.349640	931.027344	500.881134	-16.596340	492.632568	549.269775	184.980072	480.199463	551.677063	-5.245751	79.342606	606.010620	155.890488	93.494446	442.811310	-47.330887	1403.749268	505.622925	252.599335	1394.939941	404.979645	113.207191	1380.339478	371.783875	140.014404	1640.010620	471.723755	-156.773926	1130.520508	560.729004	315.674957	1123.413574	411.732422	-116.131187	874.880005	446.828583	310.760773	865.177185	415.647186	104.820763	1033.346680	-671.240723	179.653244	854.356689	-644.638367	-19.195248
399.845062	7.804110	936.057922	440.918793	194.413223	931.044556	500.836334	-16.559969	492.626282	549.229431	185.011322	480.215179	551.645203	-5.240878	79.347290	606.024841	155.908813	93.502014	442.813507	-47.273109	1403.765259	505.504486	252.690536	1394.914795	404.902222	113.284378	1380.342041	371.781311	140.076828	1640.028931	471.786469	-156.715561	1130.556274	560.591980	315.772278	1123.374268	411.869171	-115.989937	874.894775	446.668915	310.801270	865.154907	415.597504	104.843353	1033.366821	-671.226257	179.664139	854.362061	-644.605530	-19.186163
399.873810	7.847821	936.037842	440.816437	194.516373	931.081787	500.862579	-16.603701	492.637451	549.226807	185.049255	480.258575	551.651672	-5.246789	79.369675	605.966919	155.844406	93.505119	442.809540	-47.172390	1403.768311	505.370392	252.799454	1394.900146	404.849243	113.334869	1380.326416	371.764740	140.141129	1640.046265	471.805176	-156.643524	1130.565918	560.452026	315.845734	1123.339355	411.867950	-116.011421	874.898682	446.534027	310.853363	865.141418	415.556061	104.882660	1033.376465	-671.220520	179.671829	854.378235	-644.596436	-19.154680
399.868469	7.871203	936.037842	440.720703	194.539520	931.068115	500.824860	-16.556896	492.640015	549.217285	185.050903	480.242218	551.621216	-5.230202	79.362663	605.972229	155.849091	93.526382	442.815704	-47.117912	1403.779419	505.243011	252.895508	1394.891724	404.791046	113.384300	1380.316162	371.768921	140.203156	1640.049683	471.871338	-156.590866	1130.565674	560.313049	315.946686	1123.327759	411.954712	-115.944427	874.921814	446.377045	310.867004	865.128418	415.515198	104.908775	1033.369995	-671.226685	179.693008	854.365295	-644.578064	-19.133587
399.854797	7.875492	936.045898	440.604492	194.623367	931.073608	500.829163	-16.551365	492.636047	549.217957	185.100052	480.277863	551.626221	-5.193112	79.348808	606.020081	155.877136	93.494537	442.842926	-47.053497	1403.780273	505.137207	252.999191	1394.864136	404.761292	113.445557	1380.308228	371.769745	140.294144	1640.044800	471.955414	-156.514709	1130.578613	560.172058	316.032501	1123.282715	412.042969	-115.886803	874.929077	446.234558	310.901520	865.088379	415.464478	104.946960	1033.377686	-671.210144	179.700836	854.360657	-644.542786	-19.134729
399.839752	7.917489	936.039612	440.474579	194.720581	931.102295	500.813171	-16.488081	492.618439	549.156921	185.054794	480.275452	551.566833	-5.178027	79.338188	606.011963	155.862259	93.524635	442.843475	-46.968269	1403.788818	505.014832	253.097061	1394.854004	404.694580	113.487427	1380.308594	371.788452	140.341415	1640.057739	472.028442	-156.410370	1130.596313	560.022156	316.138428	1123.257202	412.120667	-115.806274	874.931396	446.093384	310.915283	865.081787	415.401276	104.991867	1033.390259	-671.171997	179.702667	854.344055	-644.515198	-19.146929
399.836395	7.963665	936.046082	440.323700	194.794601	931.132446	500.810486	-16.458147	492.598572	549.135376	185.091019	480.285522	551.587646	-5.184976	79.343094	606.022034	155.872192	93.530289	442.862823	-46.913513	1403.807617	504.898834	253.193863	1394.837769	404.637268	113.524704	1380.318481	371.826172	140.404694	1640.058105	472.132355	-156.330750	1130.602295	559.861145	316.281677	1123.260132	412.184143	-115.748093	874.940247	445.961731	310.959503	865.058716	415.335510	105.032600	1033.409790	-671.154785	179.708267	854.335022	-644.504700	-19.122908
399.822876	7.973135	936.061707	440.207092	194.844254	931.153259	500.825928	-16.437780	492.629242	549.057922	185.082581	480.258545	551.585938	-5.175166	79.335976	606.007080	155.856003	93.530518	442.875275	-46.844872	1403.838867	504.808899	253.284653	1394.812988	404.539825	113.574448	1380.318604	371.844238	140.465393	1640.061646	472.221222	-156.223373	1130.613159	559.679077	316.409485	1123.246216	412.255066	-115.692520	874.957703	445.812714	310.991089	865.045105	415.278442	105.054260	1033.428711	-671.117859	179.722839	854.344055	-644.461731	-19.123800
399.802704	8.036115	936.064575	440.036194	194.938889	931.209412	500.836273	-16.416407	492.630249	549.049561	185.178055	480.291260	551.553345	-5.172690	79.327431	605.983582	155.855576	93.524269	442.841675	-46.773907	1403.855103	504.647644	253.403397	1394.811279	404.459900	113.625626	1380.325073	371.861450	140.500580	1640.075317	472.297943	-156.127060	1130.634155	559.503906	316.509857	1123.218262	412.323486	-115.636879	874.992676	445.665436	311.029266	865.023926	415.198517	105.096863	1033.460327	-671.103333	179.743851	854.358582	-644.438477	-19.105803
399.815216	8.006918	936.064880	439.962952	194.965240	931.189331	500.848175	-16.400070	492.644318	549.021667	185.225174	480.294739	551.537231	-5.152558	79.344330	605.991150	155.874619	93.525154	442.832642	-46.694244	1403.896851	504.510590	253.545044	1394.790161	404.371185	113.677856	1380.303345	371.886871	140.562561	1640.093140	472.364746	-156.034195	1130.711426	559.504944	317.151947	1123.339722	412.413666	-115.582443	874.999329	445.448608	311.045776	865.070984	415.153595	105.106194	1033.449341	-671.082581	179.737259	854.353088	-644.417175	-19.110048
399.779419	8.075212	936.060608	439.785217	195.046402	931.235901	500.816772	-16.344913	492.622131	548.972900	185.247543	480.298523	551.501221	-5.140785	79.333420	606.043701	155.916061	93.535172	442.818481	-46.592976	1403.931519	504.359131	253.694305	1394.768066	404.290985	113.734131	1380.298462	371.910980	140.587738	1640.098511	472.430054	-155.959702	1130.745361	559.187988	316.727570	1123.133545	412.510651	-115.520508	875.020142	445.296906	311.078613	864.994812	415.065613	105.145927	1033.472656	-671.068848	179.736664	854.338196	-644.417786	-19.129850
399.821625	8.097516	936.065552	439.687195	195.053864	931.220947	500.830048	-16.341942	492.618683	548.926453	185.254135	480.304474	551.484375	-5.133652	79.322212	606.029114	155.954102	93.545547	442.809204	-46.502903	1403.972046	504.202271	253.838272	1394.725586	404.203400	113.789688	1380.287964	371.947327	140.606628	1640.128906	472.477905	-155.917496	1130.812012	559.039917	316.851501	1123.081177	412.623413	-115.467155	875.050171	445.151825	311.067291	864.934692	415.035828	105.168594	1033.467285	-671.043701	179.730194	854.328308	-644.387512	-19.109924
399.822327	8.146143	936.071106	439.493835	195.145691	931.297302	500.848267	-16.340508	492.607697	548.907959	185.291840	480.320251	551.517822	-5.146874	79.310493	605.994385	155.913483	93.534393	442.828949	-46.363770	1404.041016	504.072083	254.014862	1394.699097	404.130768	113.862808	1380.290283	371.960815	140.634445	1640.146851	472.534058	-155.827621	1130.873657	558.869568	316.998047	1123.055298	412.727997	-115.423111	875.086914	445.015839	311.108185	864.867249	414.955872	105.191910	1033.510620	-670.976196	179.767868	854.348450	-644.364990	-19.094501
399.842499	8.146059	936.087402	439.409058	195.172409	931.284668	500.813843	-16.328188	492.600128	548.213928	184.333878	480.112274	551.445740	-5.133873	79.310127	605.586426	155.566299	93.517151	442.814880	-46.222965	1404.125366	503.945740	254.163910	1394.693848	404.058594	113.943039	1380.278564	371.973480	140.619217	1640.168945	472.575806	-155.753342	1130.981689	558.892517	317.673737	1123.156006	412.820374	-115.387131	875.172119	444.887146	311.118805	864.845154	414.918335	105.218582	1033.511719	-670.968506	179.769440	854.343079	-644.326050	-19.101341
399.858063	8.120400	936.109863	439.321747	195.156525	931.255676	500.824463	-16.332478	492.625061	548.856140	185.311371	480.305023	551.459900	-5.136335	79.323341	605.973450	155.890640	93.577522	442.824371	-46.111160	1404.208618	503.776459	254.336380	1394.647949	403.977356	114.032753	1380.280273	371.984772	140.622833	1640.216797	472.605682	-155.713745	1131.122803	558.534790	317.295898	1122.996826	412.915771	-115.395058	875.272705	444.846344	311.130280	864.693604	414.872498	105.224564	1033.507080	-670.967834	179.772766	854.331848	-644.316528	-19.120319
399.895355	8.133693	936.126526	439.239990	195.227081	931.270142	500.828094	-16.281315	492.596252	548.878235	185.384140	480.339447	551.428467	-5.127688	79.352417	605.991455	155.938217	93.593262	442.865845	-45.983585	1404.300171	503.644012	254.518936	1394.639404	403.909698	114.122215	1380.287476	371.964966	140.613892	1640.252319	472.671844	-155.644211	1131.234863	558.336548	317.477570	1122.966064	412.998199	-115.363205	875.366211	444.690643	311.186035	864.660156	414.836670	105.266418	1033.521973	-670.913147	179.762299	854.341980	-644.268372	-19.135830
399.901855	8.087367	936.166321	439.113342	195.226913	931.261292	500.879913	-16.346243	492.660095	548.852173	185.348022	480.325897	551.471497	-5.134464	79.353981	606.040527	155.948685	93.616356	442.911316	-45.829777	1404.384277	503.469910	254.704468	1394.626831	403.832153	114.216812	1380.294922	371.967651	140.586914	1640.281494	472.734253	-155.580017	1131.360107	558.148987	317.624573	1122.929565	413.082062	-115.372261	875.489746	444.541351	311.198456	864.616333	414.778503	105.264465	1033.536743	-670.900635	179.768143	854.339844	-644.251465	-19.128149
399.936218	8.101345	936.185181	438.993134	195.264999	931.258606	500.880981	-16.301067	492.654938	548.861633	185.355881	480.353180	551.436462	-5.117043	79.368576	606.015442	155.906189	93.598198	442.970276	-45.697819	1404.457275	503.311798	254.865723	1394.590820	403.751404	114.320290	1380.300903	371.962158	140.574524	1640.306274	472.818695	-155.497482	1131.445923	557.952454	317.757843	1122.881348	413.112457	-115.390404	875.571228	444.384369	311.243530	864.562378	414.729187	105.298912	1033.544189	-670.860596	179.783386	854.320313	-644.234314	-19.109085
399.954987	8.121894	936.200256	438.835571	195.291855	931.267273	500.629120	-16.003284	492.583069	548.831421	185.322998	480.381744	551.235107	-5.071798	79.312119	605.990906	155.836502	93.586357	443.044983	-45.599617	1404.536133	503.130920	255.047180	1394.582520	403.676392	114.416939	1380.324951	371.949982	140.577682	1640.331909	472.918152	-155.417007	1131.527100	557.735352	317.912109	1122.875854	413.137848	-115.406227	875.649841	444.225159	311.274231	864.535400	414.654022	105.322639	1033.555786	-670.834229	179.784668	854.334656	-644.186768	-19.127113
399.936157	8.078828	936.233826	438.677521	195.323395	931.265991	500.852814	-16.227005	492.647491	548.872192	185.317734	480.387726	551.365601	-5.114505	79.337868	605.987061	155.818024	93.581360	443.105682	-45.477455	1404.576294	502.944672	255.181305	1394.574463	403.607910	114.500603	1380.340210	371.918182	140.559662	1640.371704	473.012085	-155.350494	1131.598022	557.713867	318.644928	1123.013550	413.141083	-115.436134	875.737549	444.063110	311.307312	864.542053	414.579895	105.327545	1033.572266	-670.826233	179.764114	854.316467	-644.171448	-19.145269
399.775055	7.925669	936.341125	438.461029	195.281601	931.248535	500.993225	-16.354326	492.696259	548.862122	185.354126	480.434540	551.407166	-5.137613	79.346008	606.027466	155.842575	93.609634	443.196777	-45.354740	1404.612915	502.721741	255.398346	1394.564087	403.563019	114.581116	1380.337769	371.878021	140.533585	1640.406494	473.128357	-155.275986	1131.665405	557.489441	318.844818	1123.020996	413.143921	-115.459015	875.802612	443.881775	311.364410	864.533997	414.414368	105.288124	1033.616211	-670.800659	179.768326	854.313110	-644.152283	-19.166393
399.811768	7.899011	936.329529	438.308319	195.243607	931.213989	500.955383	-16.273636	492.678955	548.828918	185.290268	480.454041	551.328674	-5.119223	79.320953	605.954346	155.786194	93.585625	443.282257	-45.175362	1404.639282	502.482605	255.630020	1394.542603	403.686096	114.470421	1380.333740	371.871857	140.622314	1640.440918	473.255005	-155.197632	1131.718506	557.234436	319.027344	1123.006714	413.156403	-115.501572	875.844055	443.575287	311.426605	864.577454	414.350586	105.264709	1033.592529	-670.788025	179.761871	854.326050	-644.124146	-19.167166
399.877441	7.865113	936.328308	438.165894	195.275864	931.179993	501.014923	-16.275858	492.695221	548.841125	185.306305	480.443268	551.357300	-5.121375	79.340073	605.997314	155.785172	93.584137	443.425415	-45.076107	1404.658813	502.307068	255.793457	1394.539063	403.424957	114.720459	1380.355591	371.829071	140.617355	1640.441528	473.410461	-155.098801	1131.735229	556.990417	319.216461	1122.942383	413.162537	-115.540009	875.900208	443.337769	311.521118	864.572327	414.300354	105.277184	1033.573853	-670.770447	179.774506	854.327942	-644.104309	-19.118912
399.884796	7.818294	936.348877	437.968933	195.295944	931.151917	500.784485	-15.933811	492.616425	548.745789	185.231400	480.430359	551.157410	-5.085342	79.277939	606.004272	155.837677	93.598518	443.550995	-44.919540	1404.660889	502.083374	255.991592	1394.507324	403.371429	114.805183	1380.333618	371.764862	140.509933	1640.435059	473.573029	-155.013123	1131.769897	556.525696	318.883850	1122.755005	413.198822	-115.586273	875.945313	443.089691	311.641968	864.524109	414.201874	105.283974	1033.569092	-670.757080	179.779449	854.297546	-644.076721	-19.134153
399.897919	7.762935	936.349731	437.777283	195.304337	931.115356	500.787354	-15.919060	492.619171	548.721863	185.229919	480.436035	551.118347	-5.034515	79.260025	606.003052	155.841339	93.593414	443.688416	-44.819046	1404.681763	501.854797	256.188965	1394.487183	403.309845	114.864548	1380.278198	371.741486	140.598038	1640.422241	473.737671	-154.915283	1131.819092	556.254639	319.151184	1122.730347	413.225372	-115.643280	875.991150	442.878204	311.732422	864.495361	414.101288	105.276222	1033.550171	-670.746338	179.785065	854.287659	-644.075134	-19.134771
399.914398	7.713679	936.363281	437.585327	195.317642	931.081482	500.820343	-15.893217	492.622437	548.696045	185.244080	480.468292	551.101868	-5.038320	79.261414	606.009460	155.820908	93.583076	443.817017	-44.689465	1404.666138	501.593903	256.382690	1394.438599	403.234314	114.930389	1380.202515	371.646332	140.505035	1640.425049	473.913208	-154.802719	1131.847534	555.953186	319.366364	1122.715820	413.252136	-115.683968	876.025757	442.590057	311.849152	864.472595	414.004486	105.278755	1033.538818	-670.721741	179.788498	854.300842	-644.029419	-19.141531
399.909729	7.612282	936.363647	437.390472	195.337616	931.038269	500.857178	-15.905024	492.655640	548.628113	185.329910	480.460022	551.084167	-5.038972	79.244278	606.009399	155.866791	93.594582	443.953552	-44.612667	1404.680786	501.334442	256.555847	1394.403809	403.161011	114.970741	1380.095825	371.562042	140.507355	1640.414795	474.099304	-154.690933	1131.874146	555.819153	320.131836	1122.816895	413.264954	-115.726311	876.053162	442.258423	311.974426	864.491333	413.897522	105.255402	1033.516357	-670.731018	179.821106	854.315979	-644.002625	-19.146465
400.149261	7.691640	936.271301	437.229401	195.432938	931.005615	500.882477	-15.889959	492.611633	548.621887	185.425598	480.492889	551.041992	-5.034334	79.247017	605.998901	155.889618	93.592690	444.089325	-44.523701	1404.713501	501.060944	256.729675	1394.365112	403.047699	115.007782	1379.977905	371.480682	140.513931	1640.401611	474.284943	-154.600525	1131.922363	555.489258	320.300201	1122.773193	413.342407	-115.662956	876.104126	441.861420	312.095612	864.503052	413.892670	105.309219	1033.453003	-670.752136	179.792130	854.298340	-643.994690	-19.142916
400.173187	7.608143	936.261963	437.033752	195.441132	930.957397	500.894745	-15.861422	492.597870	548.508606	185.460220	480.471191	551.001038	-5.035377	79.224464	606.008301	155.912506	93.598480	444.246796	-44.469398	1404.734619	500.820557	256.862244	1394.340820	402.945740	115.046005	1379.810181	371.387207	140.508545	1640.380127	474.499878	-154.494659	1131.926270	555.149109	320.513092	1122.734619	413.349579	-115.783630	876.124695	441.524323	312.241241	864.469177	413.792023	105.287636	1033.422974	-670.755493	179.798615	854.306702	-644.002563	-19.137579
400.213196	7.552243	936.279907	436.849121	195.485031	930.929688	500.955353	-15.868716	492.653046	548.474915	185.565430	480.476135	551.050659	-5.048660	79.240501	606.029785	155.920654	93.586243	444.443817	-44.404678	1404.790161	500.527588	257.056793	1394.292725	402.800812	115.058868	1379.673828	371.270782	140.530655	1640.366699	474.729584	-154.363983	1131.912842	554.596924	320.205872	1122.555054	413.413208	-115.784721	876.172302	441.175812	312.399139	864.432190	413.724152	105.297302	1033.417725	-670.730225	179.799713	854.306580	-643.984863	-19.107752
400.277252	7.480165	936.290405	436.697876	195.497452	930.890747	500.979797	-15.863665	492.680145	548.402100	185.637375	480.453644	550.999573	-5.013814	79.243263	606.012695	155.937286	93.594101	444.615601	-44.322876	1404.841919	500.255798	257.240540	1394.282349	402.652985	115.095901	1379.571533	371.144592	140.544952	1640.365479	474.988892	-154.241028	1131.942383	554.253540	320.432709	1122.538940	413.537231	-115.803146	876.213074	440.814636	312.564636	864.428528	413.664917	105.289497	1033.401855	-670.719727	179.785706	854.308838	-643.942383	-19.164803
400.246307	7.355873	936.342407	436.504364	195.542450	930.892456	501.001221	-15.844549	492.680756	548.304626	185.740173	480.458740	551.005737	-5.020638	79.263863	606.032104	156.015198	93.627495	444.786957	-44.228683	1404.887451	500.000793	257.407501	1394.296875	402.462677	115.102280	1379.439575	371.035522	140.631714	1640.364258	475.254089	-154.114105	1131.968140	553.875732	320.577118	1122.514648	413.653839	-115.767982	876.272095	440.398590	312.734436	864.449097	413.545563	105.270256	1033.427612	-670.710510	179.814636	854.317078	-643.907471	-19.147085
400.386230	7.349919	936.333862	436.340851	195.591721	930.889709	500.999908	-15.826821	492.681763	548.214111	185.855148	480.449493	550.954346	-4.999599	79.256149	606.066650	156.064636	93.652092	444.982697	-44.132694	1404.949219	499.789551	257.588745	1394.304077	402.195892	115.047783	1379.328369	370.901550	140.651291	1640.346436	475.550964	-153.980347	1131.993652	553.466736	320.787231	1122.574951	413.807373	-115.751839	876.326965	439.981995	312.929077	864.471069	413.512817	105.283936	1033.421265	-670.696960	179.808685	854.312439	-643.894836	-19.139273
400.461487	7.353473	936.347046	436.182678	195.634369	930.904846	501.025177	-15.828294	492.681824	548.101013	185.908417	480.439301	550.955383	-5.001590	79.269630	605.982788	156.005981	93.641129	445.148041	-44.063938	1404.997437	499.533173	257.720825	1394.319580	401.996490	115.059952	1379.232422	370.753845	140.581543	1640.348022	475.854980	-153.845169	1132.063599	553.040833	321.002655	1122.596436	414.000732	-115.699257	876.398376	439.719086	313.068726	864.412170	413.462555	105.300819	1033.435181	-670.700439	179.814301	854.305969	-643.873047	-19.145452
400.535431	7.313543	936.388062	436.042053	195.632553	930.893555	501.042328	-15.833151	492.693817	547.964844	185.904724	480.420654	550.966309	-5.003663	79.271454	605.947205	156.048080	93.645668	445.303040	-43.981304	1405.062988	499.290497	257.829926	1394.355347	401.839020	114.999222	1379.183716	370.624847	140.670883	1640.345459	476.168365	-153.716995	1132.121582	552.591064	321.171600	1122.613525	414.218964	-115.679459	876.459839	439.232727	313.232605	864.519958	413.417542	105.303543	1033.448608	-670.675110	179.779526	854.294556	-643.855225	-19.139339
400.548737	7.292675	936.433594	435.842377	195.685455	930.921204	500.860168	-15.647765	492.661896	547.864014	185.969849	480.406036	550.814270	-4.971854	79.254921	605.916748	156.049072	93.643227	445.407867	-43.910465	1405.135132	498.963379	257.956238	1394.383423	401.886963	114.958458	1379.176392	370.451660	140.589722	1640.366821	476.483337	-153.627472	1132.223389	552.184692	321.416382	1122.686523	414.500275	-115.579430	876.537231	438.871429	313.413635	864.559265	413.341492	105.318832	1033.486084	-670.673340	179.775040	854.295898	-643.833435	-19.159512
400.559418	7.244090	936.497131	435.666077	195.691788	930.922607	500.962585	-15.761705	492.726532	547.742371	185.985260	480.396759	550.863586	-5.001096	79.296211	605.870605	156.018051	93.646095	445.556213	-43.827297	1405.196777	498.675995	258.148743	1394.436890	401.629822	114.822563	1379.150146	370.294312	140.600159	1640.379883	476.781250	-153.512344	1132.291016	551.896973	322.220306	1122.880127	414.705811	-115.639709	876.606567	438.477539	313.538544	864.620056	413.260345	105.324364	1033.517578	-670.668945	179.774506	854.284668	-643.813538	-19.162897
400.621185	7.236916	936.517761	435.523621	195.746094	930.936096	500.856689	-15.606243	492.697235	547.695496	186.076157	480.414185	550.770386	-4.967665	79.311897	605.878174	156.036423	93.702522	445.714966	-43.832378	1405.276611	498.447632	258.177216	1394.500488	401.438873	115.078323	1379.175781	370.128082	140.604813	1640.393311	477.101563	-153.381851	1132.347168	551.453308	322.471680	1122.891113	414.970306	-115.601967	876.686157	438.003662	313.681122	864.719910	413.195282	105.349747	1033.533447	-670.641846	179.793381	854.303772	-643.780640	-19.155607
400.648499	7.228845	936.552002	435.352539	195.780823	930.933350	500.982361	-15.697726	492.749329	547.653320	186.112930	480.426941	550.814270	-4.986516	79.326241	605.854553	156.026291	93.678574	445.858734	-43.727924	1405.327393	498.186462	258.341125	1394.536377	401.327209	114.793350	1379.154541	369.966980	140.611526	1640.397217	477.435455	-153.275391	1132.406006	551.034546	322.694244	1122.925049	415.307373	-115.554382	876.736694	437.536652	313.779877	864.801453	413.111633	105.378746	1033.547974	-670.626404	179.777008	854.314026	-643.748108	-19.166960
400.668945	7.241117	936.573547	435.181976	195.841049	930.920105	501.008148	-15.639744	492.741577	547.544067	186.074661	480.384918	550.751160	-4.956678	79.303810	605.866455	156.026047	93.705292	446.027191	-43.714607	1405.368652	497.874573	258.455261	1394.557495	401.151733	115.054756	1379.166260	369.675568	140.367538	1640.508057	477.787720	-153.220627	1132.444580	550.439148	322.406799	1122.797607	415.663971	-115.422043	876.803284	437.016327	313.882172	864.840698	413.027283	105.429138	1033.551147	-670.594727	179.763321	854.284241	-643.711975	-19.163979
400.710815	7.281011	936.574768	434.982391	195.939194	930.908264	501.026062	-15.549480	492.712524	547.470581	186.065735	480.400330	550.744446	-4.947176	79.277458	605.841492	156.009125	93.711342	446.179352	-43.611725	1405.397339	497.581329	258.656006	1394.534424	401.065277	114.751884	1379.125854	369.633911	140.532532	1640.372803	478.137268	-153.132233	1132.474609	550.012512	322.623627	1122.776245	415.928955	-115.503624	876.822510	436.462402	313.951782	864.915222	412.942139	105.498711	1033.545410	-670.566528	179.764771	854.266724	-643.655090	-19.177179
400.834259	7.366295	936.544312	434.810333	196.062180	930.907104	501.088440	-15.516386	492.701263	547.431763	186.081619	480.443542	550.779358	-4.963916	79.280800	605.859192	156.031372	93.709244	446.354706	-43.589951	1405.428833	497.398560	258.684692	1394.531738	400.818359	114.889015	1379.095703	369.469971	140.489044	1640.348267	478.475067	-153.031479	1132.484985	549.591370	322.820221	1122.743652	416.240906	-115.475433	876.821716	435.911407	314.052948	864.960388	412.880524	105.585579	1033.528442	-670.504883	179.783173	854.269226	-643.584045	-19.172499
400.844086	7.383977	936.548584	434.606934	196.155685	930.888184	501.113556	-15.472034	492.691956	547.398132	186.122986	480.473389	550.715210	-4.952885	79.258163	605.849426	156.080292	93.727531	446.494141	-43.517601	1405.420532	497.040741	258.907471	1394.547119	400.733368	114.859985	1379.080933	369.289612	140.515366	1640.312866	478.773529	-152.957672	1132.485840	549.276123	323.543945	1122.884644	416.541962	-115.464897	876.841431	435.376282	314.126556	865.006653	412.768494	105.649017	1033.520020	-670.493103	179.785675	854.274292	-643.554749	-19.166052
400.858185	7.387151	936.536621	434.404175	196.248535	930.874084	501.156036	-15.390660	492.715027	546.817688	185.339935	480.289948	550.674500	-4.939630	79.226044	605.475342	155.748459	93.697418	446.608765	-43.457077	1405.426758	496.743073	259.019043	1394.534546	400.647064	114.842018	1379.063354	369.090881	140.464432	1640.280762	479.084076	-152.862854	1132.504150	548.648743	323.239960	1122.770020	416.809662	-115.484337	876.827209	434.774506	314.206238	865.041199	412.666992	105.691902	1033.506958	-670.491577	179.792328	854.275391	-643.552246	-19.124409
400.867554	7.429274	936.546570	434.194519	196.326340	930.873169	501.185242	-15.336302	492.742065	546.816528	185.377991	480.322174	550.641052	-4.913945	79.213852	605.438232	155.744965	93.670670	446.736938	-43.408543	1405.405396	496.435364	259.147705	1394.543091	400.548798	114.808388	1379.031128	368.735046	140.173340	1640.395996	479.389221	-152.789001	1132.531982	548.180420	323.415802	1122.730957	417.057831	-115.541557	876.835327	434.206970	314.280121	865.077148	412.570465	105.750481	1033.511597	-670.464417	179.766891	854.265808	-643.501831	-19.140501
400.895752	7.475237	936.531738	434.014435	196.393051	930.861206	501.257690	-15.267611	492.753174	546.855835	185.491959	480.329590	550.663025	-4.911629	79.202858	605.505127	155.837845	93.671150	446.899170	-43.366886	1405.381470	496.135712	259.268158	1394.535645	400.449158	114.827118	1379.012207	368.665466	140.258286	1640.253174	479.696991	-152.711929	1132.521973	547.878784	324.127655	1122.824219	417.321045	-115.593918	876.820007	433.655884	314.365051	865.131104	412.493591	105.799583	1033.498535	-670.448364	179.771545	854.260315	-643.475586	-19.132059
400.715332	7.401858	936.587891	433.739075	196.451172	930.840027	501.294220	-15.166605	492.791748	547.445190	186.413834	480.530426	550.655090	-4.891253	79.188316	605.888123	156.164719	93.726357	447.059357	-43.323063	1405.341797	495.928314	259.319183	1394.494385	400.382599	114.801819	1378.964844	368.593994	140.356125	1640.113525	480.041504	-152.659103	1132.500122	547.416687	324.325836	1122.774536	417.579529	-115.643906	876.796448	433.063202	314.430756	865.137268	412.303619	105.820992	1033.516724	-670.422607	179.775436	854.244446	-643.439636	-19.111822
400.681702	7.412002	936.599487	433.508728	196.543289	930.821411	501.291992	-14.984884	492.776733	547.427490	186.438446	480.563354	550.583252	-4.860377	79.149025	605.903381	156.141785	93.718544	447.250946	-43.275150	1405.283813	495.563934	259.522949	1394.500610	400.277863	114.759033	1378.922729	368.450562	140.324875	1640.052856	480.397064	-152.570847	1132.436523	546.773376	323.946686	1122.646973	417.838898	-115.671303	876.754089	432.452637	314.525024	865.139893	412.184998	105.878922	1033.513550	-670.353882	179.774704	854.232788	-643.343201	-19.129881
400.692261	7.425004	936.595337	433.284424	196.649750	930.816895	501.324219	-14.924821	492.787170	547.367920	186.447006	480.571136	550.439209	-4.796388	79.087395	605.918213	156.137711	93.708817	447.413605	-43.209003	1405.242554	495.285950	259.611572	1394.512695	400.175781	114.717453	1378.892090	368.271820	140.273224	1640.024902	480.728943	-152.504089	1132.390259	546.432251	324.636139	1122.761475	418.092560	-115.637299	876.699341	431.947418	314.611023	865.195129	412.073151	105.931709	1033.509277	-670.313416	179.767609	854.243774	-643.302856	-19.103750
400.732147	7.468566	936.586365	433.107483	196.756760	930.788879	501.380615	-14.894329	492.789185	546.879395	185.799942	480.447113	550.424744	-4.792107	79.096657	605.615356	155.886185	93.718971	447.583313	-43.189888	1405.223877	495.015656	259.712372	1394.508057	400.064453	114.678551	1378.896729	367.871185	139.947159	1640.222412	481.009186	-152.414246	1132.336548	545.796265	324.367493	1122.633789	418.285278	-115.683105	876.675293	431.404236	314.668915	865.212036	411.991608	106.012283	1033.489990	-670.292542	179.794281	854.247375	-643.270020	-19.103518
400.763977	7.516690	936.594055	432.893799	196.905380	930.811218	501.596161	-15.032506	492.862518	547.437561	186.770386	480.614960	550.561340	-4.876161	79.136513	605.929382	156.200180	93.757767	447.696075	-43.131390	1405.233154	494.675690	259.818390	1394.502808	400.045258	114.489647	1378.884521	367.790131	140.092331	1640.112305	481.306152	-152.299316	1132.325195	545.429688	325.037292	1122.714722	418.453918	-115.660606	876.684937	430.828918	314.696259	865.246155	411.903473	106.094055	1033.505737	-670.303467	179.794617	854.250793	-643.235962	-19.115108
400.813110	7.556449	936.596680	432.704010	196.991638	930.798706	501.844452	-15.176915	492.951202	547.353882	186.877869	480.634003	550.706238	-4.898270	79.208061	605.957031	156.252228	93.781532	447.873047	-43.142452	1405.258179	494.365112	259.912750	1394.550415	399.814545	114.564583	1378.862305	367.604034	140.037674	1640.107544	481.595306	-152.182755	1132.297729	544.899719	325.257721	1122.720947	418.651428	-115.672508	876.701965	430.254944	314.736603	865.299255	411.820435	106.159981	1033.500122	-670.272644	179.816284	854.258118	-643.190735	-19.080830
400.814331	7.574957	936.614502	432.502411	197.125824	930.816833	501.684082	-14.928688	492.919250	547.249634	186.934952	480.633972	550.550537	-4.864887	79.170425	605.886902	156.276581	93.827271	448.051453	-43.115692	1405.288696	494.070435	260.039215	1394.536377	399.689514	114.523544	1378.850098	367.292847	139.780563	1640.220093	481.916534	-152.059952	1132.308105	544.290466	324.985962	1122.600220	418.848907	-115.664284	876.720642	429.750549	314.776703	865.333618	411.733002	106.226402	1033.519043	-670.232422	179.786041	854.225891	-643.129517	-19.105652
400.824768	7.638651	936.635498	432.280151	197.230698	930.835571	501.677734	-14.811295	492.887787	547.117981	186.932159	480.657379	550.510071	-4.853283	79.121620	605.884766	156.271652	93.809464	448.227509	-43.066490	1405.296021	493.750793	260.135193	1394.543823	399.559967	114.516602	1378.860474	367.119446	139.747330	1640.202026	482.225647	-151.926407	1132.316650	543.833008	325.155426	1122.601929	419.055206	-115.602005	876.753601	429.234497	314.793762	865.389893	411.632813	106.304077	1033.539429	-670.215881	179.825470	854.211304	-643.074463	-19.096607
401.062317	7.808527	936.558899	432.143463	197.367172	930.838257	501.754150	-14.749833	492.877350	546.991882	186.931259	480.635986	550.510132	-4.841879	79.117851	605.931763	156.337387	93.874199	448.395691	-43.024204	1405.325806	493.460571	260.226685	1394.555420	399.487061	114.494759	1378.881226	367.063507	139.895233	1640.057861	482.511353	-151.843781	1132.345581	543.468933	325.786469	1122.729614	419.225159	-115.553223	876.794128	428.703064	314.818329	865.478882	411.644318	106.412834	1033.502319	-670.173645	179.791229	854.186462	-643.021423	-19.054705
401.083557	7.817647	936.609741	431.929840	197.429611	930.868591	501.776733	-14.702024	492.893829	546.849609	187.025009	480.666870	550.449036	-4.830814	79.122772	605.936890	156.358246	93.908386	448.545288	-42.989594	1405.353516	493.151489	260.297974	1394.613281	399.414764	114.489143	1378.931641	366.880676	139.860077	1640.046387	482.780762	-151.732086	1132.365234	542.978577	325.979675	1122.780762	419.395599	-115.502670	876.839355	428.262268	314.760345	865.497131	411.555084	106.451042	1033.543091	-670.157166	179.795700	854.198303	-642.989685	-19.022158
401.136322	7.837955	936.648254	431.718719	197.538940	930.894287	501.740631	-14.640410	492.892975	546.815430	187.208984	480.720306	550.402405	-4.820203	79.130829	605.863708	156.339584	93.930496	448.656433	-42.972599	1405.409546	492.812866	260.382538	1394.671265	399.377838	114.517838	1378.981567	366.696899	139.831848	1640.033203	483.027374	-151.638687	1132.410400	542.528748	326.137543	1122.801392	419.573883	-115.463158	876.869446	427.769897	314.792267	865.585876	411.466675	106.515411	1033.574829	-670.141479	179.807571	854.208252	-642.947876	-19.036797
401.218353	7.885546	936.648865	431.500793	197.662231	930.914246	501.714844	-14.599518	492.924194	546.719238	187.347610	480.738831	550.369202	-4.811387	79.158585	605.886597	156.457520	93.992210	448.743561	-42.934731	1405.421997	492.462585	260.489929	1394.691650	399.333008	114.618340	1379.050049	366.594849	139.843063	1639.910767	483.265839	-151.549728	1132.436890	541.900024	325.800385	1122.720215	419.717010	-115.416756	876.908386	427.215118	314.836273	865.644409	411.397461	106.581543	1033.585693	-670.133728	179.827759	854.229004	-642.914001	-19.021383
401.255890	7.885727	936.648743	431.288757	197.701157	930.885376	501.723602	-14.549742	492.907837	546.668091	187.466431	480.727203	550.317749	-4.796305	79.145966	605.819641	156.227997	93.935104	448.841461	-42.915981	1405.411865	492.136688	260.581970	1394.710693	399.333893	114.780190	1379.119629	366.335571	139.702087	1639.919189	483.510681	-151.464569	1132.419678	541.441589	326.008362	1122.720215	419.870483	-115.383476	876.908325	426.741974	314.829987	865.664001	411.308167	106.609222	1033.570801	-670.137756	179.830521	854.213379	-642.880554	-18.992371
401.305237	7.887483	936.655640	431.078735	197.755234	930.880493	501.644684	-14.403342	492.870392	546.534302	187.479599	480.686005	550.262207	-4.785782	79.102791	605.859558	156.258377	93.932228	448.925964	-42.879524	1405.371338	491.837891	260.681793	1394.677124	399.250458	114.756210	1379.092041	366.160248	139.719574	1639.881348	483.777100	-151.352493	1132.403931	541.148865	326.575592	1122.794556	420.047852	-115.345772	876.877502	426.281586	314.841919	865.706116	411.241913	106.633301	1033.572754	-670.106201	179.859604	854.185852	-642.837524	-19.011663
401.339783	7.876951	936.638123	430.853333	197.789413	930.859924	501.662628	-14.352308	492.827820	546.424805	187.489548	480.700226	550.266296	-4.789459	79.085220	605.846191	156.251877	93.957535	449.051025	-42.853355	1405.328613	491.566040	260.752258	1394.653320	399.139465	114.779320	1379.046387	366.004364	139.740814	1639.832764	484.034485	-151.257065	1132.345459	540.744019	326.754761	1122.778931	420.238922	-115.323608	876.824341	425.832764	314.829529	865.701904	411.157806	106.637329	1033.554565	-670.063599	179.854568	854.176392	-642.781921	-18.980207
401.401367	7.856783	936.609314	430.653320	197.843719	930.837463	501.676483	-14.316858	492.812134	546.364807	187.554764	480.714294	550.258911	-4.775427	79.069984	605.886841	156.277924	93.974991	449.118744	-42.794277	1405.289673	491.286713	260.854980	1394.634521	399.052338	114.734299	1379.023804	365.843079	139.673889	1639.759766	484.266144	-151.147751	1132.301880	540.354675	326.939209	1122.773315	420.432495	-115.335426	876.786621	425.390106	314.826294	865.739746	411.092102	106.642242	1033.529541	-670.026306	179.876694	854.188416	-642.718506	-18.979809
401.468445	7.853128	936.613770	430.461487	197.935120	930.825012	502.384369	-14.999433	493.003174	546.333984	187.691223	480.768494	550.640808	-4.847166	79.173676	605.905884	156.337387	94.013298	449.188599	-42.740967	1405.271362	490.953949	260.976868	1394.642944	398.955139	114.742851	1379.009644	365.671753	139.661575	1639.712891	484.483002	-151.041229	1132.290894	539.934570	327.126160	1122.762817	420.632263	-115.343399	876.753845	424.984375	314.815247	865.737610	411.031952	106.686058	1033.525635	-670.011475	179.866776	854.213074	-642.685608	-18.964094
401.506378	7.820380	936.607971	430.269592	197.912476	930.779846	502.431366	-15.005234	493.023041	546.313965	187.802841	480.766388	550.671631	-4.878942	79.195152	605.904907	156.363205	94.020828	449.261414	-42.686653	1405.261475	490.625824	261.098389	1394.630005	398.875000	114.708839	1378.991821	365.491577	139.662140	1639.665161	484.645782	-150.959503	1132.278564	539.535828	327.289063	1122.727173	420.787781	-115.345016	876.725952	424.595856	314.804657	865.699219	410.948822	106.673775	1033.499268	-670.040588	179.843903	854.223633	-642.675598	-18.984919
401.539948	7.774314	936.606628	430.054901	197.967468	930.755371	502.273102	-14.842527	493.009094	546.259644	187.899597	480.770172	550.497864	-4.841645	79.178719	605.855835	156.359726	93.994019	449.321350	-42.655544	1405.227051	490.316345	261.181915	1394.586792	398.803375	114.720024	1378.937134	365.171631	139.463577	1639.732910	484.840851	-150.856400	1132.251953	539.103210	327.443695	1122.632080	420.970245	-115.359116	876.697266	424.084381	314.773834	865.718262	410.857574	106.682014	1033.486206	-670.004639	179.850311	854.221436	-642.656677	-18.966841
401.552338	7.735755	936.594849	429.846313	197.970795	930.720520	501.713379	-14.261828	492.843506	546.169556	187.965744	480.755798	550.126099	-4.760898	79.081474	605.883545	156.400391	94.006424	449.436188	-42.607590	1405.203857	490.029999	261.264374	1394.519165	398.712585	114.731956	1378.902832	364.984039	139.467880	1639.656738	485.032562	-150.763000	1132.241211	538.712646	327.626923	1122.557495	421.130310	-115.371246	876.660522	423.872711	314.851868	865.611389	410.774048	106.667763	1033.463501	-669.994324	179.842331	854.222351	-642.616760	-18.993269
401.536591	7.740168	936.585876	429.597046	198.009628	930.699524	501.674622	-14.142483	492.803528	546.080017	187.981781	480.757782	550.079346	-4.731381	79.018204	605.952820	156.663086	94.080200	449.574005	-42.562393	1405.178955	489.761841	261.371674	1394.437744	398.633392	114.698845	1378.873047	364.912689	139.710648	1639.473267	485.238647	-150.693787	1132.194580	538.203674	327.333160	1122.415405	421.296997	-115.366562	876.619995	423.478577	314.905182	865.547119	410.653778	106.687164	1033.449097	-669.943604	179.859558	854.213501	-642.573792	-18.984503
401.535461	7.697296	936.579651	429.398743	198.008575	930.676208	501.704193	-14.107135	492.768280	546.018494	188.045395	480.770538	550.087341	-4.727690	79.003456	605.974670	156.688599	94.099144	449.698700	-42.498211	1405.163818	489.488068	261.467529	1394.412598	398.550446	114.642952	1378.828247	364.602600	139.544678	1639.536255	485.463196	-150.585236	1132.153198	537.847229	327.459442	1122.373657	421.446960	-115.376167	876.602905	423.081085	314.950867	865.535706	410.563995	106.666817	1033.434814	-669.908447	179.840958	854.206970	-642.526611	-18.974857
401.553741	7.700565	936.571960	429.206940	198.032654	930.673096	501.704803	-14.078648	492.748932	545.881653	187.967422	480.762177	550.028625	-4.722768	78.968796	605.917908	156.677460	94.098862	449.843536	-42.431820	1405.162598	489.225586	261.557739	1394.366089	398.469452	114.614105	1378.831787	364.610229	139.851807	1639.286987	485.689789	-150.474274	1132.142212	537.588867	328.043793	1122.460327	421.574127	-115.387192	876.614441	422.744751	314.990540	865.512878	410.463867	106.674194	1033.428955	-669.890686	179.836807	854.214478	-642.489502	-18.979177
401.549988	7.648079	936.587769	429.000610	198.016830	930.637939	501.700531	-14.054552	492.788177	545.867249	188.040344	480.810181	550.024231	-4.724411	78.989464	605.937683	156.700699	94.142471	449.974182	-42.401211	1405.186035	488.961243	261.655701	1394.349854	398.352905	114.567986	1378.808228	364.415863	139.889603	1639.247559	485.910706	-150.369034	1132.143188	537.193542	328.205872	1122.429077	421.686127	-115.388290	876.636719	422.455872	315.028259	865.494751	410.354156	106.661415	1033.418335	-669.863586	179.800674	854.214111	-642.465759	-18.992941
401.521759	7.665704	936.589050	428.793457	198.004105	930.623169	501.558380	-13.911670	492.758728	545.870361	188.140442	480.826782	549.905334	-4.715490	79.014832	605.945129	156.730057	94.141975	450.064972	-42.342285	1405.186401	488.714661	261.748718	1394.319946	398.242981	114.576988	1378.804199	364.235260	139.920349	1639.189575	486.146790	-150.296997	1132.174683	536.824097	328.357605	1122.400146	421.790222	-115.392509	876.670410	422.143646	315.056519	865.467957	410.232727	106.668785	1033.411133	-669.844971	179.840302	854.217957	-642.467529	-18.977737
401.460297	7.659976	936.606262	428.533325	198.059708	930.623596	501.532196	-13.850233	492.754120	545.819763	188.144699	480.838287	549.872864	-4.722819	79.011757	605.945251	156.731033	94.145058	450.194122	-42.273476	1405.203735	488.514130	261.839966	1394.297241	398.105804	114.557564	1378.779053	363.951630	139.905045	1639.223389	486.400330	-150.232285	1132.191528	536.518555	328.471893	1122.357178	421.906494	-115.395195	876.714355	421.779327	315.119232	865.430603	410.096771	106.692642	1033.421265	-669.833984	179.848526	854.215637	-642.448669	-18.974798
401.428284	7.625383	936.628845	428.321625	198.058960	930.597534	501.515839	-13.796080	492.782227	545.798462	188.173920	480.846039	549.800659	-4.686196	79.004082	605.980164	156.734329	94.126022	450.295380	-42.213837	1405.202026	488.280426	261.934784	1394.264526	398.017548	114.549850	1378.758911	363.773132	139.904114	1639.176270	486.639557	-150.157349	1132.215210	536.227966	328.559509	1122.309082	422.025269	-115.378395	876.764587	421.425507	315.163818	865.380798	409.968353	106.696075	1033.418335	-669.773804	179.837036	854.197144	-642.386902	-19.003227
401.409973	7.611160	936.619629	428.116913	198.062042	930.573486	501.666534	-13.914985	492.807190	545.714783	188.089005	480.856232	549.893311	-4.698820	79.008194	605.926514	156.660416	94.166756	450.372925	-42.190884	1405.214966	488.030518	261.998749	1394.222534	397.894440	114.550629	1378.712769	363.592041	139.985107	1639.112549	486.882507	-150.086609	1132.241211	535.930176	328.643951	1122.272339	422.143982	-115.382713	876.781311	421.131561	315.220520	865.318481	409.854187	106.693466	1033.401489	-669.758057	179.835846	854.198975	-642.356262	-19.002203
401.385590	7.584372	936.639893	427.918365	198.074631	930.576721	501.580261	-13.826256	492.760864	545.654480	188.096329	480.911438	549.832092	-4.684937	78.982918	605.903320	156.670425	94.191719	450.454681	-42.116810	1405.223511	487.823181	262.109802	1394.196289	397.783051	114.569199	1378.698364	363.417358	140.049210	1639.089844	487.083099	-150.048538	1132.256348	535.631165	328.758820	1122.237671	422.282288	-115.395607	876.824341	420.833099	315.262207	865.280640	409.738739	106.690567	1033.412842	-669.693176	179.826248	854.201660	-642.290222	-19.004471
401.374573	7.582587	936.640869	427.714600	198.059265	930.576416	501.543640	-13.801433	492.768982	545.582764	188.121262	480.964966	549.792542	-4.689734	78.985489	605.883850	156.652908	94.228851	450.520477	-42.071339	1405.231567	487.577454	262.191711	1394.193970	397.680695	114.558395	1378.678345	363.232788	140.134171	1639.077637	487.273010	-149.980011	1132.288940	535.312439	328.892365	1122.207642	422.419159	-115.423462	876.851440	420.599335	315.311096	865.248535	409.617249	106.679871	1033.412598	-669.652161	179.812744	854.213257	-642.233948	-19.028522
401.345093	7.517838	936.648987	427.543427	198.040909	930.562866	501.498657	-13.761723	492.765900	545.465332	188.072403	480.932068	549.755737	-4.675027	78.984108	605.829041	156.610321	94.207512	450.601288	-42.001247	1405.244385	487.376282	262.286072	1394.168579	397.598358	114.571373	1378.666138	363.060333	140.228134	1639.056030	487.436035	-149.930817	1132.326904	535.027954	329.016693	1122.174805	422.568817	-115.455582	876.882080	420.364105	315.352905	865.211365	409.513763	106.645508	1033.409424	-669.629333	179.821396	854.221313	-642.220093	-19.030287
401.322479	7.489633	936.661560	427.360962	198.010986	930.535217	501.388092	-13.684923	492.758087	545.377136	188.075882	480.912598	549.669983	-4.664301	78.973488	605.766418	156.593445	94.232384	450.655701	-41.959732	1405.266479	487.151306	262.361023	1394.155640	397.516510	114.539581	1378.661377	362.876526	140.348160	1639.023071	487.596954	-149.885452	1132.376221	534.744202	329.114014	1122.121338	422.703644	-115.514244	876.911621	420.109833	315.378937	865.179688	409.414429	106.632950	1033.401367	-669.580200	179.822739	854.229919	-642.191895	-18.990051
401.255310	7.437478	936.659607	427.152740	198.012405	930.507446	500.959961	-13.322787	492.668579	545.251831	188.057953	480.877441	549.429382	-4.618629	78.930122	605.766479	156.614548	94.202164	450.698029	-41.885620	1405.270264	486.953156	262.467163	1394.102539	397.531219	114.395157	1378.653442	362.594696	140.270752	1639.116699	487.748871	-149.828064	1132.406494	534.454590	329.234436	1122.067627	422.850983	-115.581314	876.917358	419.701630	315.294403	865.190857	409.290649	106.614502	1033.386963	-669.532166	179.830643	854.213928	-642.155640	-18.988789
401.239410	7.422718	936.664917	426.995636	198.002243	930.497498	500.939087	-13.296875	492.660431	545.174988	188.071686	480.894867	549.385254	-4.623641	78.950134	605.750488	156.646072	94.205566	450.734222	-41.839474	1405.293335	486.741150	262.522339	1394.075073	397.445740	114.441124	1378.631836	362.406219	140.396317	1639.093018	487.883026	-149.796539	1132.432617	534.182495	329.367615	1122.038574	422.982391	-115.644806	876.947815	419.530731	315.276520	865.119812	409.192474	106.607834	1033.383911	-669.489136	179.853088	854.204651	-642.117920	-18.964870
401.199890	7.398055	936.673523	426.803131	198.023865	930.511719	500.873047	-13.279584	492.655060	545.102417	188.127655	480.895508	549.349121	-4.621127	78.928474	605.755859	156.651855	94.246696	450.790100	-41.828075	1405.304688	486.608826	262.537201	1394.058838	397.191040	114.636642	1378.575317	362.238586	140.520767	1639.072876	488.013397	-149.758545	1132.441650	533.936523	329.504974	1121.993652	423.092499	-115.693062	876.957458	419.234131	315.267822	865.111328	409.081757	106.597801	1033.395874	-669.431396	179.772446	854.198364	-642.053528	-19.011051
401.166870	7.380924	936.690857	426.656067	197.998795	930.513184	500.815430	-13.243505	492.634277	544.986694	188.110291	480.931274	549.297241	-4.619035	78.930855	605.761047	156.679626	94.323914	450.809723	-41.782654	1405.326904	486.416168	262.600769	1394.067627	397.053650	114.702858	1378.547485	362.076294	140.636307	1639.062988	488.115326	-149.742676	1132.485352	533.676819	329.547302	1121.970337	423.202576	-115.769051	876.973145	418.950928	315.282959	865.098999	408.990601	106.582352	1033.405029	-669.385742	179.825455	854.218567	-642.016357	-18.990391
401.163086	7.346940	936.679504	426.532715	197.974503	930.489807	500.791077	-13.265352	492.634705	544.962708	188.191696	480.973907	549.264404	-4.613246	78.936577	605.777222	156.719406	94.342445	450.854279	-41.710197	1405.338867	486.240814	262.686646	1394.070923	396.900360	114.696739	1378.507935	361.907959	140.755020	1639.044678	488.241486	-149.711365	1132.511353	533.439819	329.606781	1121.931030	423.293091	-115.806801	877.008972	418.589386	315.254395	865.121460	408.922974	106.556740	1033.387329	-669.330994	179.810913	854.206970	-641.970825	-19.007647
401.147247	7.323343	936.682129	426.374451	197.980301	930.486877	500.803497	-13.285577	492.649841	544.384888	187.410156	480.770416	549.270691	-4.614788	78.938721	605.435120	156.430374	94.315178	450.882813	-41.673283	1405.357910	486.060760	262.741302	1394.024780	396.773651	114.715897	1378.459351	361.876892	141.087967	1638.896484	488.339966	-149.671661	1132.527222	533.244141	329.643829	1121.866821	423.379944	-115.875534	877.033997	418.473083	315.320404	865.063660	408.825348	106.547844	1033.386597	-669.250732	179.827301	854.231750	-641.888489	-18.971455
401.109985	7.287793	936.692932	426.238403	197.969864	930.471863	500.791321	-13.282251	492.677063	544.776917	188.183640	480.948212	549.280579	-4.609575	78.947998	605.757629	156.730087	94.383308	450.899933	-41.599648	1405.357910	485.901489	262.836365	1393.970581	396.679260	114.730293	1378.434326	361.714844	141.223587	1638.870361	488.443817	-149.654022	1132.563232	533.061890	329.672943	1121.806152	423.472168	-115.896812	877.062744	418.223846	315.327393	865.034729	408.740936	106.535004	1033.384277	-669.191162	179.802170	854.201660	-641.838867	-18.984304
401.087128	7.258899	936.697937	426.121185	197.940994	930.454651	500.781738	-13.260193	492.670319	544.703186	188.169861	480.930389	549.301270	-4.616457	78.952522	605.779114	156.770477	94.397972	450.922943	-41.563465	1405.393433	485.748383	262.917419	1393.933594	396.609100	114.783760	1378.441040	361.557312	141.283768	1638.827515	488.567596	-149.616882	1132.614136	532.857361	329.703308	1121.777100	423.551086	-115.931244	877.107056	417.990021	315.326355	864.986877	408.668427	106.515617	1033.377563	-669.120300	179.849136	854.202393	-641.756836	-18.977840
401.057953	7.240129	936.713623	425.978333	197.983597	930.450684	500.735168	-13.244641	492.671906	544.682678	188.268341	480.980743	549.235657	-4.602452	78.988007	605.711914	156.736816	94.391403	450.911652	-41.499054	1405.422974	485.613739	262.978271	1393.898804	396.535553	114.782837	1378.444824	361.372620	141.424728	1638.815063	488.644165	-149.574463	1132.661987	532.629517	329.749146	1121.733887	423.603241	-115.943443	877.151306	417.601898	315.248657	865.019836	408.573853	106.534706	1033.382813	-669.078308	179.801117	854.203003	-641.720276	-18.973988
401.022095	7.191349	936.728760	425.861969	197.936920	930.430786	500.694092	-13.235917	492.681366	544.620361	188.310760	480.982391	549.204773	-4.589372	78.989166	605.699951	156.742889	94.418732	450.908600	-41.484051	1405.468506	485.453491	263.012360	1393.875610	396.507263	114.988609	1378.509644	361.195404	141.550293	1638.791504	488.698822	-149.570587	1132.730713	532.437134	329.828278	1121.726807	423.645782	-115.966232	877.199951	417.482300	315.260437	864.928162	408.486328	106.504601	1033.379150	-669.000732	179.785583	854.223083	-641.628479	-19.016064
400.999237	7.157880	936.750549	425.730164	197.889679	930.431519	500.629608	-13.267301	492.684479	544.655212	188.404663	481.025635	549.189941	-4.612763	79.017189	605.483276	156.490753	94.329880	450.921234	-41.441631	1405.547607	485.329437	263.086090	1393.854614	396.358856	114.849258	1378.455811	361.023376	141.671783	1638.764160	488.737366	-149.549942	1132.756958	532.240601	329.915131	1121.716187	423.671661	-115.995705	877.251221	417.275726	315.225311	864.885498	408.405121	106.473236	1033.389893	-668.935608	179.804077	854.248596	-641.569519	-19.013546
400.964447	7.119438	936.755066	425.593567	197.863907	930.410034	500.584961	-13.264543	492.671143	544.639954	188.487030	481.054047	549.148926	-4.603173	79.005478	605.508057	156.529251	94.345993	450.909393	-41.403233	1405.610107	485.196259	263.175720	1393.815308	396.309723	114.858719	1378.463257	360.729187	141.612091	1638.859131	488.778076	-149.502686	1132.812256	532.073914	330.000854	1121.657837	423.691681	-115.992500	877.299316	417.058319	315.156219	864.848572	408.321411	106.451553	1033.381104	-668.885803	179.815018	854.281372	-641.529541	-18.975342
401.058990	6.918394	936.753906	425.866760	197.353043	930.215271	500.636139	-13.348001	492.709869	544.582214	188.443817	480.994476	549.199280	-4.606487	79.033127	605.502686	156.539093	94.348434	450.894196	-41.343300	1405.653931	485.057281	263.256683	1393.776611	396.247253	114.900169	1378.458618	360.572571	141.726669	1638.817627	488.805420	-149.471710	1132.843750	531.912476	330.061707	1121.597046	423.740234	-116.019859	877.329834	416.885468	315.073608	864.783508	408.436829	106.216759	1033.274780	-668.819763	179.837372	854.283203	-641.447021	-19.000200
401.004425	6.874977	936.764221	425.747498	197.321381	930.188599	500.542847	-13.350749	492.695404	544.491943	188.386322	480.988861	549.166748	-4.605618	79.024086	605.481628	156.506470	94.341423	450.843079	-41.304607	1405.685425	484.907837	263.321716	1393.719482	396.231659	114.904335	1378.476440	360.538757	142.080414	1638.666504	488.838318	-149.440155	1132.890015	531.768738	330.133514	1121.536621	423.770447	-116.032234	877.368530	416.713348	314.963623	864.739014	408.353729	106.196136	1033.266113	-668.748779	179.834213	854.292114	-641.398621	-18.970398
400.832611	7.039409	936.759766	425.222839	197.779068	930.356628	499.559723	-12.568017	492.448700	544.430969	188.325363	481.058594	548.590698	-4.503080	78.891441	605.480530	156.495728	94.327599	450.828705	-41.249672	1405.729858	484.741516	263.396301	1393.653564	396.188293	114.959091	1378.459106	360.282867	142.000885	1638.752197	488.831512	-149.422012	1132.928101	531.629517	330.188232	1121.452881	423.792511	-116.034210	877.408936	416.582855	314.854889	864.662781	408.078979	106.392258	1033.356201	-668.702759	179.865524	854.316956	-641.350891	-18.967499
400.817108	7.035067	936.759399	425.128967	197.781235	930.340759	500.308716	-13.269311	492.647827	544.477539	188.448624	481.094940	549.067932	-4.577041	79.010323	605.531738	156.536896	94.360115	450.788025	-41.218365	1405.777710	484.566559	263.488647	1393.628906	396.153900	115.011215	1378.464233	360.112335	142.112762	1638.739014	488.821777	-149.364273	1132.964966	531.501404	330.235321	1121.396729	423.777618	-116.055710	877.444092	416.488647	314.743225	864.613220	408.014191	106.398384	1033.347290	-668.608154	179.871536	854.336548	-641.262939	-18.972145
400.771149	6.999276	936.773315	425.039856	197.757080	930.332703	500.297424	-13.312071	492.661621	544.402405	188.443878	481.132263	549.097961	-4.588362	79.029465	605.472473	156.527252	94.385361	450.721008	-41.168491	1405.815308	484.390167	263.558136	1393.587891	396.121155	115.064171	1378.468872	359.944794	142.226044	1638.717529	488.782349	-149.334061	1133.024292	531.370972	330.288239	1121.347290	423.775604	-116.090553	877.474976	416.401917	314.596161	864.529358	407.944641	106.378769	1033.349731	-668.541870	179.888657	854.382935	-641.225647	-18.949656
400.751709	6.975121	936.785339	424.966461	197.755081	930.321289	500.244690	-13.335856	492.657745	544.359070	188.422089	481.150330	549.079163	-4.588559	79.039421	605.481445	156.591248	94.417953	450.638062	-41.149075	1405.845337	484.208496	263.609711	1393.560791	396.163544	115.276329	1378.547607	359.795441	142.354324	1638.695801	488.742249	-149.306778	1133.071533	531.236267	330.325165	1121.306152	423.741638	-116.111099	877.492737	416.328461	314.461731	864.462402	407.893951	106.376602	1033.349365	-668.457275	179.877060	854.404541	-641.157837	-18.962763
400.709259	6.960509	936.792542	424.876831	197.767731	930.316162	500.196289	-13.345742	492.682983	544.321289	188.424805	481.154755	549.059875	-4.588552	79.047852	605.510498	156.586853	94.433968	450.573669	-41.091877	1405.850952	484.061279	263.672699	1393.530640	396.158142	115.290634	1378.546265	359.770508	142.680237	1638.550171	488.719818	-149.280365	1133.108765	531.124512	330.337860	1121.241577	423.720154	-116.137344	877.515381	416.259491	314.296600	864.373657	407.835510	106.379341	1033.350708	-668.401550	179.859299	854.418518	-641.122803	-18.938253
400.700623	6.931518	936.798340	424.833679	197.731079	930.288757	500.166595	-13.367687	492.651978	544.300537	188.395203	481.108368	549.076233	-4.603343	79.073441	605.490784	156.570709	94.435112	450.506622	-41.013542	1405.882080	483.936371	263.767487	1393.492920	396.083771	115.191872	1378.504883	359.627991	142.805283	1638.505493	488.690094	-149.250214	1133.125732	531.033142	330.389008	1121.192749	423.704193	-116.162933	877.532898	416.227905	314.151947	864.281372	407.797821	106.364571	1033.338501	-668.330688	179.851227	854.407654	-641.059937	-18.958563
400.638702	6.910074	936.804749	424.770874	197.746689	930.290527	500.111755	-13.341839	492.658478	544.231689	188.393463	481.124054	549.034119	-4.571999	79.069138	605.469727	156.549850	94.434448	450.445007	-40.952656	1405.895508	483.822754	263.846893	1393.440186	396.069672	115.230492	1378.504517	359.477509	142.894073	1638.496826	488.661713	-149.210251	1133.148071	530.937622	330.399628	1121.156250	423.641998	-116.170334	877.559326	416.203339	314.018951	864.198486	407.744171	106.362175	1033.343018	-668.241882	179.846558	854.424988	-640.999084	-18.965748
400.599304	6.915008	936.818298	424.692871	197.731827	930.267639	500.089294	-13.403920	492.674255	544.219788	188.366074	481.102509	549.013794	-4.591167	79.104790	605.694092	156.817505	94.588036	450.374817	-40.892414	1405.918823	483.687744	263.939972	1393.406494	396.048035	115.300179	1378.496460	359.338806	142.993759	1638.468750	488.627136	-149.181702	1133.170654	530.851074	330.380554	1121.105835	423.617096	-116.183350	877.582703	416.156097	313.882477	864.112061	407.693695	106.374634	1033.338013	-668.161377	179.831268	854.420776	-640.936157	-18.984615
400.579346	6.929483	936.806458	424.641388	197.738037	930.271545	500.065155	-13.429322	492.688477	544.174072	188.373764	481.123596	549.018982	-4.591284	79.139679	605.698792	156.823990	94.630150	450.301025	-40.811687	1405.916504	483.582031	264.024689	1393.375122	396.009735	115.375778	1378.487061	359.195557	143.112808	1638.453247	488.582336	-149.132980	1133.211304	530.784302	330.369812	1121.048584	423.551514	-116.205467	877.622437	416.180054	313.769470	864.014954	407.641174	106.378212	1033.333496	-668.056580	179.834091	854.443115	-640.863770	-18.960012
400.524384	6.891533	936.843872	424.581970	197.740417	930.262756	499.993439	-13.404996	492.695770	544.132813	188.322571	481.101532	549.015198	-4.596254	79.161278	605.646057	156.811325	94.627472	450.224854	-40.770668	1405.932495	483.487823	264.085968	1393.336670	395.996460	115.433960	1378.494385	359.078247	143.231476	1638.434448	488.549164	-149.092178	1133.250977	530.750183	330.380981	1120.999390	423.503876	-116.216789	877.630127	416.200439	313.665924	863.908691	407.586761	106.383255	1033.347046	-667.969238	179.830811	854.471741	-640.787598	-18.976032
400.504333	6.902558	936.835876	424.545990	197.711853	930.250427	499.953979	-13.463451	492.729797	544.093018	188.307541	481.135162	549.021118	-4.608330	79.178413	605.373596	156.497787	94.475891	450.161987	-40.655109	1405.946045	483.409607	264.206970	1393.295532	395.964569	115.451019	1378.502930	359.036377	143.401077	1638.327637	488.522736	-149.059753	1133.273682	530.717957	330.356689	1120.940308	423.462616	-116.219086	877.661011	416.248718	313.570740	863.802307	407.542786	106.379150	1033.335938	-667.860413	179.809387	854.473816	-640.703552	-18.982576
400.440277	6.885261	936.845703	424.494293	197.743881	930.256104	499.851746	-13.441234	492.689331	544.055481	188.288818	481.131012	548.983215	-4.606947	79.170769	605.573425	156.744827	94.601021	450.080963	-40.621845	1405.948975	483.322662	264.258545	1393.261841	395.952759	115.520653	1378.508423	358.923859	143.490219	1638.289063	488.486511	-149.037552	1133.292236	530.728760	330.326050	1120.911987	423.433075	-116.230972	877.687805	416.314941	313.488403	863.692139	407.496979	106.386452	1033.344238	-667.771606	179.792267	854.480835	-640.620972	-18.972561
400.413239	6.879597	936.856567	424.455017	197.688080	930.220520	499.836639	-13.479054	492.720551	544.102783	188.347412	481.156555	548.986145	-4.606326	79.183662	605.441956	156.564423	94.497894	449.997864	-40.502113	1405.947510	483.220398	264.380859	1393.236084	396.063293	115.356583	1378.541992	358.714691	143.536636	1638.364258	488.465698	-149.002197	1133.310791	530.774902	330.352509	1120.893433	423.419617	-116.245514	877.692017	416.527527	313.366516	863.574585	407.454926	106.381851	1033.330444	-667.642639	179.723236	854.468445	-640.533569	-18.995407
400.353943	6.872722	936.854004	424.394562	197.754303	930.230957	499.746979	-13.483908	492.700073	544.094788	188.347839	481.191010	548.943115	-4.588536	79.181076	605.603027	156.738464	94.599350	449.947968	-40.485672	1405.965576	483.181915	264.401123	1393.197998	395.944946	115.658501	1378.535522	358.608704	143.661316	1638.351318	488.420258	-148.991623	1133.334229	530.775635	330.347656	1120.834595	423.379364	-116.224586	877.709961	416.503204	313.329651	863.510620	407.403290	106.402092	1033.335083	-667.583557	179.811371	854.505432	-640.469177	-18.995495
400.350555	6.890591	936.838989	424.343170	197.759293	930.208313	499.723083	-13.512897	492.704895	544.141785	188.342453	481.172821	548.968750	-4.592355	79.198036	605.453186	156.537201	94.482491	449.856598	-40.417484	1405.966797	483.125702	264.447449	1393.169434	395.947296	115.720818	1378.564941	358.500092	143.760681	1638.346191	488.376343	-148.953293	1133.383301	530.818237	330.364227	1120.793823	423.342438	-116.205284	877.740234	416.598053	313.261139	863.425476	407.361267	106.418373	1033.315430	-667.488159	179.798569	854.510803	-640.397766	-18.995968
400.296631	6.894520	936.831055	424.317505	197.757950	930.204468	499.649445	-13.498918	492.683960	544.094971	188.303284	481.203888	548.963257	-4.614892	79.215240	605.434448	156.510727	94.483261	449.766357	-40.362236	1405.972046	483.074066	264.520538	1393.130371	395.943176	115.791168	1378.581787	358.400391	143.852448	1638.346069	488.336578	-148.918121	1133.404907	530.868042	330.365845	1120.756592	423.334991	-116.196861	877.747620	416.691101	313.192596	863.351929	407.320862	106.418457	1033.309448	-667.387695	179.818130	854.550903	-640.310913	-18.974010
400.235840	6.879324	936.839050	424.247742	197.745163	930.190674	499.641418	-13.498217	492.687988	544.121887	188.361465	481.214020	548.990601	-4.602460	79.196548	605.653137	156.745346	94.591934	449.671204	-40.291050	1405.982300	483.040070	264.569336	1393.091797	395.964447	115.799889	1378.613770	358.312286	143.946732	1638.318848	488.306793	-148.888626	1133.408691	530.925964	330.383881	1120.722656	423.316467	-116.172501	877.785156	416.791779	313.151794	863.289551	407.268677	106.413887	1033.306885	-667.288391	179.767090	854.542480	-640.211853	-19.016314
400.220459	6.869118	936.843567	424.214630	197.769775	930.183167	499.639771	-13.502830	492.661835	544.076294	188.300140	481.200531	548.964233	-4.579867	79.204376	605.681580	156.835495	94.632858	449.580170	-40.230358	1405.964233	483.017609	264.633575	1393.025757	395.956543	115.885033	1378.652832	358.232605	144.032227	1638.305908	488.263428	-148.859970	1133.444946	531.003540	330.380890	1120.682251	423.312531	-116.141891	877.804504	416.860199	313.099152	863.248291	407.243378	106.426292	1033.305054	-667.192017	179.757629	854.574341	-640.102783	-19.010452
400.172150	6.856431	936.826294	424.171875	197.755753	930.181824	499.573975	-13.478631	492.674469	544.089478	188.355545	481.204895	548.909790	-4.579245	79.213272	605.468262	156.568375	94.499771	449.477020	-40.189148	1405.960693	482.990601	264.672760	1392.992920	395.964935	115.943962	1378.671143	358.147461	144.125153	1638.280518	488.211731	-148.829422	1133.458130	531.098511	330.417480	1120.658936	423.312286	-116.146461	877.820129	416.967987	313.102875	863.175110	407.190643	106.405724	1033.295776	-667.075195	179.762253	854.594727	-640.003235	-18.989410
400.146210	6.853777	936.825317	424.137695	197.746674	930.158447	499.542694	-13.474372	492.664124	544.079956	188.348541	481.205444	548.912598	-4.591879	79.226906	605.645935	156.803482	94.624496	449.395996	-40.114552	1405.969604	482.972229	264.712189	1392.944946	395.984436	115.999901	1378.694214	357.956818	144.024139	1638.373779	488.137543	-148.834991	1133.486328	531.191223	330.416626	1120.621948	423.304871	-116.124924	877.831299	417.076813	313.110718	863.123352	407.146149	106.413254	1033.282349	-666.992859	179.731750	854.634583	-639.893188	-19.003531
400.124237	6.842138	936.808167	424.116058	197.738831	930.153625	499.523804	-13.515989	492.682068	544.057434	188.338013	481.176971	548.914368	-4.595490	79.240372	605.656860	156.811920	94.641739	449.299500	-40.086479	1405.988281	482.942017	264.744141	1392.932129	395.985443	116.006447	1378.695557	357.995667	144.314499	1638.228882	488.065765	-148.816574	1133.526245	531.273743	330.448303	1120.615112	423.272705	-116.110474	877.869629	417.284760	313.176544	863.046814	407.115753	106.398048	1033.271118	-666.922241	179.725983	854.668213	-639.805481	-18.989161
400.095551	6.820188	936.805908	424.094849	197.731140	930.153564	499.497925	-13.515627	492.687500	544.063171	188.382553	481.194000	548.897095	-4.599247	79.230171	605.457397	156.565033	94.502167	449.213531	-40.045773	1405.987671	482.919128	264.784271	1392.896851	395.966278	116.059196	1378.686279	357.922485	144.430161	1638.204712	488.001556	-148.810822	1133.554077	531.372131	330.472351	1120.612915	423.254211	-116.110809	877.875366	417.379395	313.208496	863.021729	407.084869	106.382713	1033.269653	-666.860657	179.706589	854.699158	-639.703308	-18.981447
400.049835	6.823451	936.803528	424.055481	197.708206	930.138000	499.471436	-13.497431	492.678162	544.042175	188.354355	481.183502	548.874878	-4.589348	79.216301	605.442261	156.548203	94.496780	449.132568	-40.001606	1405.974609	482.917725	264.804230	1392.864746	395.966034	116.081909	1378.693970	357.954956	144.610840	1638.093750	487.941620	-148.790314	1133.549805	531.482666	330.496948	1120.581665	423.226379	-116.112289	877.875122	417.601074	313.310120	862.956116	407.038544	106.380959	1033.260132	-666.785828	179.656174	854.727051	-639.586121	-18.990099
400.001648	6.815983	936.789917	424.035278	197.730713	930.145935	499.494141	-13.503410	492.678986	543.940247	188.207306	481.162354	548.899414	-4.598931	79.214363	605.562561	156.755386	94.609406	449.076569	-39.985527	1405.962769	482.954865	264.803802	1392.837769	395.957458	116.156464	1378.702271	357.812744	144.648834	1638.151367	487.905090	-148.768921	1133.571411	531.582336	330.496765	1120.548584	423.202576	-116.076515	877.868530	417.781769	313.405518	862.914612	407.019958	106.375397	1033.258667	-666.743958	179.625381	854.745911	-639.490295	-18.957151
399.953339	6.803954	936.775391	424.010162	197.710342	930.143005	499.509430	-13.485753	492.665192	543.955322	188.202118	481.177246	548.931580	-4.599786	79.207703	605.389832	156.494781	94.469742	449.020233	-39.943283	1405.944458	482.986511	264.839996	1392.800293	395.948181	116.188156	1378.710815	357.759766	144.738159	1638.133789	487.847168	-148.756653	1133.543823	531.699829	330.537872	1120.574463	423.172272	-116.072105	877.862305	417.960632	313.469116	862.868713	406.981720	106.354126	1033.250000	-666.642456	179.615707	854.775879	-639.386597	-18.956869
399.895447	6.786833	936.793030	424.004456	197.693649	930.137329	499.497314	-13.473001	492.668945	543.952026	188.210968	481.193909	548.940186	-4.602562	79.187775	605.403259	156.508148	94.510590	448.954376	-39.859028	1405.929077	482.996063	264.897583	1392.776611	395.995789	115.912224	1378.702148	357.721130	144.848526	1638.111572	487.772766	-148.724869	1133.539063	531.804443	330.573486	1120.577271	423.114685	-116.059975	877.869568	418.151947	313.548340	862.827393	406.950165	106.350708	1033.255493	-666.557739	179.579773	854.835083	-639.245972	-18.930758
399.875610	6.782557	936.779480	424.027069	197.690002	930.124451	499.536255	-13.516081	492.706238	543.995422	188.278381	481.209839	548.932190	-4.587895	79.217293	605.415955	156.535782	94.522896	448.871765	-39.866253	1405.925049	483.009979	264.879944	1392.743286	395.918762	116.161018	1378.695435	357.675659	144.965927	1638.087769	487.684875	-148.724487	1133.572144	531.899902	330.601044	1120.575562	423.045013	-116.071198	877.856812	418.269623	313.587250	862.807190	406.941681	106.348724	1033.241699	-666.468506	179.562576	854.877747	-639.120178	-18.947844
399.843964	6.766976	936.770935	424.054047	197.714233	930.121643	499.477264	-13.523063	492.724823	544.056824	188.351059	481.241241	548.897522	-4.583689	79.235390	605.437805	156.581375	94.525238	448.829803	-39.830162	1405.936523	483.029938	264.930817	1392.743652	395.830017	116.106216	1378.659058	357.615112	145.068359	1638.062012	487.613281	-148.711609	1133.567627	531.998352	330.640686	1120.584351	422.986725	-116.040070	877.876465	418.553314	313.682800	862.733032	406.933044	106.351517	1033.235718	-666.397949	179.565857	854.919495	-639.054993	-18.931095
399.792145	6.780936	936.762634	424.042816	197.711380	930.108276	499.490143	-13.540630	492.731110	544.059631	188.384644	481.242645	548.908630	-4.602467	79.254143	605.430603	156.567245	94.514725	448.759247	-39.797062	1405.923462	483.032654	264.928833	1392.715454	395.794983	116.117859	1378.639893	357.574738	145.179916	1638.039185	487.543945	-148.726563	1133.588257	532.098755	330.675171	1120.569824	422.918121	-116.046539	877.878906	418.698395	313.749084	862.681213	406.909271	106.360146	1033.225220	-666.372375	179.524078	854.940125	-639.005981	-18.924902
399.743286	6.768366	936.764099	424.048157	197.685165	930.102173	499.434021	-13.512857	492.703888	544.061401	188.331940	481.210175	548.920837	-4.604115	79.239159	605.394531	156.517929	94.490356	448.703064	-39.774567	1405.911255	483.058044	264.950592	1392.697144	395.774170	116.088150	1378.619751	357.542267	145.297241	1638.007080	487.494934	-148.724915	1133.587891	532.222900	330.710480	1120.570190	422.881500	-116.026321	877.873840	419.084229	313.806702	862.559387	406.895416	106.345436	1033.223022	-666.329651	179.461075	854.965942	-638.910400	-18.924549
399.724792	6.784253	936.754333	424.072205	197.710083	930.104858	499.442383	-13.529162	492.702545	544.052979	188.298004	481.221283	548.955322	-4.609635	79.238434	605.625183	156.775772	94.610779	448.608521	-39.720608	1405.899536	483.066986	264.971832	1392.661743	395.847137	115.943787	1378.639282	357.518768	145.438690	1637.978516	487.449768	-148.695251	1133.572998	532.331177	330.641510	1120.538208	422.827728	-116.012527	877.877747	419.014954	313.877747	862.574707	406.905518	106.359375	1033.220215	-666.261536	179.408737	854.976807	-638.810608	-18.907314
399.639313	6.750915	936.776794	424.066437	197.685501	930.117004	499.406891	-13.521661	492.707977	544.056030	188.255936	481.230896	548.940979	-4.610007	79.244148	605.418884	156.474487	94.501991	448.575562	-39.733784	1405.902832	483.127441	264.933594	1392.645874	395.740417	116.114059	1378.618042	357.491730	145.565781	1637.955811	487.382080	-148.713730	1133.585083	532.479675	330.666016	1120.553833	422.762146	-116.000626	877.893311	419.392914	313.924438	862.477417	406.862183	106.337395	1033.237305	-666.122498	179.417328	855.040161	-638.676270	-18.866615
399.604675	6.700325	936.805603	424.116272	197.624405	930.107666	499.410736	-13.554406	492.723663	544.026978	188.224838	481.234680	548.982300	-4.617845	79.232063	605.558167	156.698212	94.624489	448.499237	-39.729420	1405.903687	483.180023	264.936157	1392.654541	395.742828	116.167145	1378.644775	357.467957	145.687088	1637.937866	487.318207	-148.697876	1133.618896	532.583435	330.636841	1120.556885	422.726471	-115.987106	877.888794	419.594299	314.018951	862.445313	406.865936	106.304352	1033.245972	-666.024841	179.396927	855.110535	-638.545288	-18.834074
399.598694	6.693310	936.817017	424.153259	197.616165	930.108582	499.361023	-13.584649	492.737579	544.048645	188.268723	481.242950	548.960632	-4.611128	79.282120	605.349670	156.432861	94.520561	448.418640	-39.732182	1405.901978	483.172516	264.926880	1392.641724	395.738831	116.209579	1378.666382	357.451447	145.809509	1637.923340	487.199677	-148.716873	1133.657104	532.706360	330.633881	1120.573120	422.650818	-115.971107	877.927124	419.795227	314.073151	862.411987	406.875427	106.304115	1033.251465	-665.954102	179.355194	855.155273	-638.422546	-18.816286
399.558044	6.678399	936.828735	424.183929	197.607193	930.110901	499.330597	-13.589888	492.737061	544.126648	188.329956	481.252289	548.958252	-4.613548	79.292793	605.603699	156.715347	94.639229	448.331299	-39.691250	1405.899780	483.206879	264.924652	1392.627563	395.730774	116.235191	1378.657227	357.408997	145.914337	1637.904053	487.108154	-148.738495	1133.693237	532.813904	330.640411	1120.550293	422.590607	-115.967163	877.957825	419.978882	314.122833	862.365417	406.862152	106.299866	1033.257813	-665.891907	179.294266	855.193481	-638.326477	-18.794182
399.563629	6.684180	936.824219	424.213837	197.620056	930.096252	499.310577	-13.622836	492.753296	544.094788	188.253250	481.215454	548.953247	-4.622043	79.298233	605.574463	156.698685	94.623070	448.266296	-39.689034	1405.921875	483.242432	264.908081	1392.601074	395.729431	116.297089	1378.676025	357.397919	146.085922	1637.870117	487.023865	-148.747620	1133.709595	532.911072	330.589203	1120.546143	422.538452	-115.960052	877.970398	419.950409	314.194092	862.386597	406.886536	106.314148	1033.248291	-666.134705	178.962692	855.130554	-638.280029	-18.916451
399.528381	6.681787	936.819763	424.270691	197.616272	930.100159	499.280762	-13.600306	492.706635	544.099060	188.204620	481.189758	548.940491	-4.612225	79.280334	605.605530	156.755173	94.616470	448.213196	-39.669739	1405.905518	483.296936	264.910553	1392.587158	395.739716	116.297630	1378.657959	357.367249	146.129013	1637.832520	486.955322	-148.768005	1133.719849	533.033264	330.543274	1120.516846	422.491852	-115.964279	877.971008	420.019714	314.173889	862.401733	406.904510	106.308212	1033.248535	-666.000610	178.937546	855.149963	-638.106506	-18.947958
399.504242	6.680076	936.814148	424.306305	197.595688	930.089172	499.274536	-13.625163	492.709625	544.142761	188.242462	481.216827	549.000793	-4.640834	79.267334	605.616516	156.724167	94.636169	448.164032	-39.647053	1405.906982	483.356628	264.910919	1392.553711	395.732635	116.309769	1378.645874	357.387421	146.308075	1637.798340	486.875244	-148.776031	1133.707642	533.173706	330.522491	1120.512939	422.413544	-115.917290	877.965332	420.270172	314.217163	862.342224	406.922913	106.300201	1033.240723	-665.850891	178.909439	855.171509	-637.926636	-18.959988
399.597076	6.778600	936.759949	424.373260	197.616074	930.088501	499.241394	-13.603747	492.651489	544.154785	188.177292	481.199463	548.991699	-4.627770	79.252098	605.635498	156.729736	94.631279	448.128235	-39.628597	1405.894287	483.431976	264.918610	1392.543457	395.731110	116.318291	1378.628662	357.345398	146.405701	1637.784912	486.800201	-148.798141	1133.680054	533.290833	330.471588	1120.509033	422.369385	-115.923149	877.965332	420.402313	314.204498	862.329773	406.981262	106.335464	1033.213135	-665.732300	178.888535	855.213379	-637.750916	-18.981606
399.473907	6.676796	936.819641	424.395996	197.563721	930.083923	499.244446	-13.618398	492.669189	544.195251	188.217239	481.220001	549.000244	-4.653637	79.242943	605.674316	156.756744	94.608498	448.059479	-39.616722	1405.907715	483.492584	264.928650	1392.528687	395.725952	116.307541	1378.620483	357.374054	146.525406	1637.738525	486.722931	-148.803360	1133.697144	533.413025	330.444489	1120.496704	422.325775	-115.947632	877.941467	420.564758	314.180359	862.318542	406.959686	106.291008	1033.240845	-665.565430	178.857269	855.262939	-637.574219	-18.962734
399.594116	6.782357	936.764221	424.490753	197.582413	930.072632	499.228790	-13.635894	492.679138	544.232300	188.232880	481.227325	548.990234	-4.647003	79.275673	605.622620	156.707809	94.589233	448.006866	-39.603867	1405.905396	483.546600	264.917969	1392.523804	395.713104	116.324493	1378.611694	357.325378	146.616409	1637.743896	486.639923	-148.798782	1133.708496	533.513367	330.412689	1120.474121	422.260284	-115.952614	877.961182	420.687103	314.144287	862.281555	407.039581	106.334900	1033.206787	-665.441589	178.799866	855.306030	-637.371704	-19.018866
399.585327	6.760045	936.773071	424.542206	197.572372	930.078247	499.240936	-13.643088	492.695709	544.320923	188.276276	481.225677	549.032288	-4.650099	79.298752	605.447876	156.495422	94.460945	447.940887	-39.558262	1405.924072	483.597717	264.954407	1392.491455	395.851471	116.191605	1378.641724	357.306580	146.670959	1637.726196	486.561462	-148.801956	1133.722168	533.618408	330.356781	1120.467529	422.205750	-115.954971	877.971375	420.806305	314.112579	862.262451	407.055481	106.322395	1033.213623	-665.263184	178.800262	855.331482	-637.185669	-19.012859
399.574188	6.778419	936.777527	424.604736	197.543747	930.079590	499.207977	-13.616863	492.687225	544.312378	188.211090	481.228455	548.978088	-4.623741	79.303261	605.427612	156.424515	94.439102	447.909332	-39.579132	1405.912231	483.693695	264.919434	1392.490967	395.776337	116.375046	1378.631836	357.292175	146.776566	1637.695190	486.479126	-148.821396	1133.742188	533.733887	330.309387	1120.443848	422.161682	-115.943848	877.957825	420.931244	314.070587	862.215332	407.073029	106.322906	1033.215942	-665.076416	178.794937	855.354858	-636.983704	-18.985149
399.614105	6.804841	936.763123	424.672424	197.568863	930.076111	499.218140	-13.651668	492.672455	544.345947	188.227859	481.218201	548.980225	-4.626154	79.298698	605.447937	156.438812	94.439064	447.865417	-39.562473	1405.919556	483.760773	264.897461	1392.475342	395.770752	116.402977	1378.646118	357.298065	146.878464	1637.671753	486.413147	-148.807953	1133.734131	533.841736	330.256042	1120.426880	422.117767	-115.940125	877.948364	421.028992	314.019257	862.194397	407.114899	106.345276	1033.206543	-664.880188	178.767349	855.381836	-636.776978	-18.981390
399.617889	6.801804	936.755310	424.746613	197.552353	930.076233	499.204498	-13.658979	492.672852	544.400024	188.232910	481.216156	549.021057	-4.665766	79.270210	605.706543	156.754761	94.581459	447.828003	-39.559425	1405.936157	483.833405	264.912354	1392.470459	395.813446	116.393074	1378.646729	357.300720	146.954956	1637.645996	486.339630	-148.825516	1133.725342	533.964905	330.168427	1120.418701	422.077087	-115.935471	877.952393	421.148407	313.964600	862.189697	407.152161	106.333725	1033.202637	-664.726807	178.699310	855.386658	-636.613647	-18.971310
399.612488	6.804677	936.761780	424.801819	197.525742	930.072266	499.209473	-13.686789	492.660919	544.435669	188.264282	481.231018	549.042725	-4.676048	79.297340	605.671631	156.719376	94.578926	447.792053	-39.543980	1405.939941	483.913727	264.902435	1392.447876	395.835358	116.394012	1378.645874	357.293427	147.042786	1637.621704	486.262329	-148.853195	1133.730835	534.067932	330.088745	1120.395996	422.059875	-115.913406	877.947571	421.230194	313.901947	862.167664	407.184906	106.328506	1033.203979	-664.543213	178.704468	855.408447	-636.407654	-18.960335
399.592957	6.801950	936.774353	424.843445	197.530807	930.086670	499.210999	-13.728465	492.673401	544.469727	188.246017	481.225739	549.046265	-4.687479	79.312355	605.465271	156.431427	94.430771	447.725067	-39.577553	1405.944336	483.953705	264.853516	1392.446533	396.026703	116.710640	1378.798340	357.295807	147.146957	1637.605713	486.192719	-148.882172	1133.779419	534.172913	329.997620	1120.381104	421.994568	-115.898567	877.980713	421.354614	313.848969	862.130920	407.215576	106.327621	1033.218506	-664.331238	178.644577	855.398621	-636.188171	-18.985828
399.620422	6.839442	936.774536	424.912170	197.525665	930.092163	499.190979	-13.707082	492.678802	544.417908	188.171448	481.184570	549.037354	-4.695068	79.305466	605.645203	156.681137	94.573669	447.675629	-39.578709	1405.965820	484.044952	264.842773	1392.413086	396.064484	116.712982	1378.792725	357.337921	147.310822	1637.572510	486.135040	-148.877472	1133.779419	534.288940	329.945984	1120.349365	421.942352	-115.869049	878.003723	421.454803	313.756073	862.127441	407.261597	106.343315	1033.221313	-664.088440	178.618301	855.387817	-635.919983	-18.986265
399.624512	6.841038	936.772461	424.997009	197.533188	930.112854	499.261566	-13.758499	492.725922	544.524109	188.264130	481.202789	549.099548	-4.698461	79.328423	605.698303	156.749252	94.545364	447.670502	-39.563808	1405.993530	484.123962	264.843811	1392.395508	396.107513	116.721634	1378.795654	357.345703	147.409714	1637.559082	486.083740	-148.901947	1133.817749	534.398438	329.858185	1120.327515	421.927094	-115.861855	878.036682	421.546417	313.683075	862.098022	407.302063	106.338470	1033.230835	-663.810181	178.600723	855.362915	-635.643066	-18.993925
399.649261	6.840676	936.798767	425.088257	197.491226	930.108704	499.241516	-13.764989	492.712921	544.546631	188.240265	481.198425	549.095703	-4.706634	79.354027	605.700806	156.722458	94.572304	447.648590	-39.562572	1406.018188	484.215790	264.812561	1392.394775	396.183533	116.782967	1378.836548	357.366180	147.505661	1637.544189	486.034180	-148.886932	1133.851807	534.399658	329.339081	1120.203369	421.900421	-115.833435	878.052429	421.643951	313.597900	862.064819	407.351166	106.337067	1033.240601	-663.482239	178.633545	855.365845	-635.310425	-19.017792
399.682007	6.841154	936.787781	425.180328	197.506744	930.126892	499.216919	-13.757520	492.713104	544.598938	188.248032	481.227631	549.093872	-4.696434	79.340515	605.714539	156.725418	94.564491	447.632751	-39.565773	1406.030518	484.294220	264.808960	1392.384766	396.213562	116.777969	1378.845825	357.403687	147.585754	1637.533447	485.987366	-148.902176	1133.869629	534.499451	329.282654	1120.218140	421.879974	-115.812973	878.054016	421.795197	313.532440	862.033997	407.400055	106.332825	1033.244141	-663.184265	178.597336	855.336792	-634.986816	-19.034264
399.716370	6.873186	936.788818	425.241486	197.530350	930.153442	499.238464	-13.800065	492.693909	544.613708	188.200470	481.225494	549.112732	-4.710159	79.330528	605.471375	156.448929	94.435081	447.617920	-39.572594	1406.052002	484.382782	264.787750	1392.375488	396.279175	116.794037	1378.866577	357.400848	147.602509	1637.517334	485.927460	-148.933945	1133.883789	534.591125	329.214539	1120.199829	421.850098	-115.793427	878.069458	421.891418	313.465393	862.028198	407.462067	106.346336	1033.259155	-662.916199	178.572968	855.317383	-634.679871	-19.067438
399.748352	6.885832	936.787598	425.338593	197.507950	930.159180	499.189423	-13.775393	492.657959	544.689575	188.270737	481.221466	549.095398	-4.712586	79.316879	605.474365	156.437881	94.439743	447.610107	-39.566727	1406.057373	484.471283	264.777740	1392.360229	396.330505	116.778755	1378.862793	357.423798	147.669968	1637.493286	485.890564	-148.944290	1133.883789	534.700195	329.179749	1120.190186	421.821136	-115.787109	878.084351	422.008240	313.401794	862.019653	407.526337	106.340302	1033.261475	-662.605896	178.592819	855.301392	-634.338379	-19.104086
399.768555	6.893573	936.781677	425.428436	197.484177	930.140564	499.244659	-13.838114	492.662567	544.631226	188.109955	481.182373	549.139282	-4.724592	79.331970	605.436401	156.383514	94.399200	447.632202	-39.551582	1406.049561	484.562195	264.768524	1392.347412	396.365082	116.747505	1378.840454	357.483582	147.756393	1637.453613	485.871887	-148.954605	1133.882690	534.813599	329.121399	1120.166870	421.833801	-115.771866	878.081726	422.117432	313.349182	862.001099	407.593079	106.339882	1033.249512	-662.273926	178.526245	855.238098	-634.013672	-19.113049
399.781281	6.904098	936.771118	425.502258	197.542618	930.150452	499.594391	-14.164372	492.737762	544.710815	188.119492	481.167450	549.382935	-4.768605	79.348251	605.497314	156.404984	94.382637	447.632050	-39.577393	1406.045044	484.669861	264.757263	1392.318481	396.411804	116.793892	1378.852539	357.546387	147.850555	1637.413330	485.858948	-148.940842	1133.867920	534.922302	329.067322	1120.107178	421.788452	-115.742584	878.096863	422.217560	313.323395	861.988037	407.649841	106.362457	1033.250366	-661.919495	178.458466	855.123962	-633.649170	-19.197836
399.799133	6.906464	936.795715	425.573883	197.543900	930.160828	499.618958	-14.187116	492.749390	544.754517	188.127060	481.135925	549.400940	-4.766774	79.388657	605.462769	156.225311	94.348175	447.665070	-39.526112	1406.066528	484.792938	264.804443	1392.321411	396.307617	116.529800	1378.730957	357.684998	148.075333	1637.297607	485.824677	-148.945526	1133.863647	535.158997	329.447693	1120.200195	421.768250	-115.733696	878.098022	422.311554	313.262451	862.007202	407.702179	106.372131	1033.267822	-661.492737	178.491379	855.070984	-633.264282	-19.172993
399.862701	6.914561	936.805420	425.682343	197.526993	930.169128	499.620148	-14.206073	492.773285	544.760986	188.065155	481.132141	549.401245	-4.760068	79.399849	605.700806	156.647125	94.512733	447.660645	-39.537983	1406.084473	484.871948	264.768585	1392.326172	396.402130	116.542099	1378.736572	357.638489	148.072144	1637.379517	485.815094	-148.972824	1133.885620	535.258118	329.399261	1120.173828	421.773529	-115.739861	878.097839	422.435211	313.228027	862.006226	407.783722	106.370758	1033.276489	-661.102905	178.483749	855.046021	-632.829468	-19.196608
399.938354	6.957972	936.814087	425.782288	197.546692	930.190063	499.599884	-14.220393	492.779297	544.834534	188.116928	481.172760	549.362122	-4.757761	79.416000	605.503723	156.414337	94.368904	447.667145	-39.535927	1406.078369	484.951416	264.750366	1392.328369	396.442474	116.571724	1378.757813	357.670746	148.142593	1637.366333	485.775269	-148.992554	1133.905396	535.371216	329.347321	1120.192139	421.772430	-115.753029	878.100220	422.464630	313.154144	862.038635	407.854156	106.399368	1033.290527	-660.685669	178.455292	855.011658	-632.422424	-19.218554
399.965057	6.944086	936.832825	425.879089	197.516083	930.207214	499.622742	-14.270499	492.785889	544.866638	188.100327	481.176483	549.380005	-4.773925	79.431351	605.487427	156.369095	94.350243	447.677032	-39.541435	1406.102783	485.047028	264.742554	1392.330811	396.487976	116.553162	1378.760376	357.708405	148.193192	1637.364990	485.749786	-149.014206	1133.918457	535.478333	329.291840	1120.186890	421.781494	-115.768959	878.100769	422.559418	313.101685	862.044495	407.909180	106.381050	1033.307983	-660.290955	178.431076	854.957275	-632.003906	-19.285858
400.029968	6.948768	936.841309	425.985931	197.528885	930.208252	499.639618	-14.279564	492.774689	544.868530	188.114182	481.150909	549.419922	-4.785254	79.436340	605.579102	156.356339	94.420181	447.709320	-39.559914	1406.113403	485.161285	264.700226	1392.330078	396.576904	116.569534	1378.786499	357.763885	148.259933	1637.350830	485.728546	-149.047745	1133.932495	535.637024	329.296600	1120.203857	421.793030	-115.775970	878.119507	422.820892	313.115295	862.002380	408.008453	106.392807	1033.313354	-659.880188	178.354019	854.886353	-631.596252	-19.334757
400.055420	6.981056	936.838440	426.056885	197.540131	930.207458	499.646027	-14.270254	492.741241	544.933411	188.115677	481.110382	549.422302	-4.779753	79.397301	605.633179	156.399353	94.402367	447.736145	-39.550671	1406.087646	485.282288	264.684998	1392.333496	396.632416	116.565125	1378.773926	357.822205	148.317734	1637.331177	485.732880	-149.092056	1133.915894	535.768372	329.244354	1120.193726	421.805298	-115.780418	878.102356	422.966400	313.080414	861.995605	408.073425	106.412903	1033.312378	-659.393982	178.296402	854.811157	-631.107361	-19.407913
400.107452	6.949142	936.838135	426.157349	197.563278	930.194824	499.661743	-14.269357	492.725800	544.912903	187.989334	481.069702	549.413513	-4.759622	79.382927	605.682373	156.596024	94.407486	447.763702	-39.567181	1406.084229	485.400055	264.650604	1392.322998	396.696045	116.596748	1378.785522	357.860168	148.296265	1637.306030	485.741486	-149.101349	1133.906006	535.878845	329.210449	1120.180542	421.829651	-115.770866	878.085571	422.956726	313.040894	862.055481	408.162659	106.413269	1033.306396	-658.953796	178.261108	854.765625	-630.612549	-19.453186
400.159149	6.972512	936.817017	426.240570	197.549667	930.183289	499.691345	-14.267015	492.700684	544.428162	187.207489	480.898651	549.454346	-4.780387	79.352058	605.430969	156.371384	94.366005	447.809784	-39.576031	1406.067627	485.558167	264.625946	1392.324463	396.743988	116.614159	1378.795166	357.921021	148.339066	1637.291870	485.737640	-149.125153	1133.901733	536.044739	329.194916	1120.199463	421.869354	-115.797745	878.071411	423.207947	313.031158	862.011169	408.234222	106.414200	1033.290405	-658.515625	178.161484	854.704224	-630.170959	-19.445435
400.217285	6.979616	936.814697	426.332947	197.535980	930.179321	499.730286	-14.270473	492.707336	544.955811	187.966812	481.080750	549.478516	-4.755153	79.343025	605.725464	156.613876	94.384964	447.824829	-39.583076	1406.050293	485.681366	264.603516	1392.329224	396.802521	116.620438	1378.801147	357.978149	148.380920	1637.270996	485.736786	-149.172180	1133.890137	536.187195	329.152283	1120.191895	421.878448	-115.791725	878.075439	423.333038	313.025146	862.034119	408.290344	106.415726	1033.286133	-658.025818	178.133804	854.648071	-629.655823	-19.466068
400.283234	6.956990	936.816528	426.432404	197.505096	930.181091	499.756470	-14.262280	492.716156	545.018127	187.966248	481.062836	549.482117	-4.745372	79.338440	605.587769	156.417130	94.261375	447.858215	-39.583881	1406.061035	485.817871	264.587616	1392.325439	396.874817	116.627022	1378.793213	358.057861	148.433823	1637.255127	485.741577	-149.192322	1133.899902	536.334229	329.114929	1120.197266	421.906799	-115.807198	878.061340	423.463562	313.034760	862.026489	408.366943	106.390900	1033.287476	-657.497131	178.094315	854.581238	-629.102539	-19.518003
400.174561	6.891878	936.875488	426.443237	197.458496	930.196228	499.755585	-14.244811	492.708160	545.031311	187.964325	481.063629	549.488220	-4.770102	79.345230	605.574158	156.428116	94.233238	447.892883	-39.605911	1406.051758	485.947693	264.538361	1392.329956	396.938293	116.654625	1378.803833	358.135010	148.452927	1637.234619	485.732697	-149.228516	1133.878174	536.362732	328.651276	1120.090698	421.928680	-115.813484	878.041443	423.778137	312.999054	861.959045	408.348053	106.356583	1033.325195	-656.974060	178.097748	854.568420	-628.498169	-19.558725
400.388123	6.976662	936.797119	426.589722	197.500793	930.188293	499.795349	-14.264201	492.688507	545.089111	187.942169	481.069916	549.462585	-4.756833	79.301880	605.747620	156.656967	94.336113	447.926208	-39.625923	1406.026733	486.067566	264.531921	1392.325317	397.019257	116.649834	1378.815430	358.211853	148.475555	1637.224121	485.721039	-149.293243	1133.881348	536.613342	329.041199	1120.192017	421.966827	-115.833107	878.011902	423.708618	313.050232	862.030640	408.508698	106.385094	1033.282471	-656.457397	178.057938	854.529236	-627.974731	-19.586348
400.428589	7.001656	936.789612	426.668945	197.497101	930.189697	499.793060	-14.208871	492.669891	545.129028	187.950623	481.033234	549.455261	-4.773306	79.287788	605.776245	156.677643	94.341408	447.966309	-39.620804	1406.016846	486.202637	264.520355	1392.323975	397.080811	116.656319	1378.815186	358.286499	148.502487	1637.213257	485.728333	-149.311401	1133.863159	536.748535	329.010101	1120.179565	422.000732	-115.829109	878.006775	423.717377	313.042389	862.077576	408.574432	106.391930	1033.279907	-655.916626	178.020340	854.495300	-627.428162	-19.632566
400.452789	6.989822	936.807373	426.729980	197.490707	930.209595	499.911011	-14.287124	492.711639	545.157898	187.906326	481.021210	549.517944	-4.791211	79.314011	605.723816	156.399307	94.280487	448.021851	-39.626457	1406.012451	486.332367	264.525940	1392.345215	397.164124	116.658569	1378.813843	358.377686	148.507904	1637.208862	485.734589	-149.331543	1133.863159	536.895874	328.993530	1120.187988	422.028229	-115.820946	878.013977	423.967621	313.095459	862.039063	408.643829	106.378914	1033.300293	-655.376648	177.969833	854.470154	-626.877075	-19.628927
400.518860	7.020127	936.807434	426.821838	197.463806	930.197937	499.978027	-14.246695	492.733521	545.235046	187.976425	481.007050	549.549316	-4.784808	79.306786	605.751709	156.417740	94.264816	448.062500	-39.647346	1406.010986	486.470276	264.497650	1392.349365	397.228455	116.685486	1378.845825	358.446411	148.536774	1637.217529	485.730560	-149.343277	1133.845093	537.041565	328.947540	1120.190796	422.044586	-115.817131	878.005737	424.072052	313.115173	862.056274	408.717102	106.389389	1033.293823	-654.811096	177.975555	854.436829	-626.282959	-19.707951
400.580505	6.995009	936.800903	426.918243	197.458054	930.212402	500.244873	-14.435757	492.788422	545.240479	187.896027	481.018829	549.646973	-4.799191	79.301140	605.699402	156.347412	94.241859	448.115143	-39.651146	1406.004272	486.598083	264.491760	1392.366089	397.335327	116.655647	1378.858887	358.538025	148.542664	1637.208984	485.752899	-149.354721	1133.842529	537.184265	328.930634	1120.194702	422.075623	-115.807938	878.001831	424.107788	313.117310	862.131775	408.794189	106.363708	1033.298096	-654.181580	177.893768	854.428650	-625.653564	-19.756866
400.622406	7.030955	936.805664	426.984650	197.476563	930.220581	500.169342	-14.291530	492.751373	545.218079	187.853149	480.969421	549.585754	-4.784314	79.272598	605.701416	156.340439	94.221588	448.173492	-39.659977	1406.003540	486.715027	264.472778	1392.373413	397.420410	116.656914	1378.856934	358.637390	148.645996	1637.196289	485.774475	-149.353821	1133.826416	537.316101	328.921356	1120.211426	422.094116	-115.793175	877.969421	424.339355	313.151001	862.088318	408.858582	106.388817	1033.305176	-653.569458	177.859573	854.365356	-625.012390	-19.828253
400.658478	7.033839	936.810059	427.066772	197.457962	930.209656	500.221313	-14.238955	492.746948	545.294495	187.868622	480.990112	549.555298	-4.755054	79.239922	605.794128	156.628265	94.288712	448.245148	-39.661789	1406.005005	486.825623	264.445709	1392.353516	397.512115	116.651169	1378.874023	358.696289	148.563217	1637.196289	485.808685	-149.372437	1133.833740	537.453125	328.880096	1120.232422	422.128021	-115.791756	877.959961	424.449463	313.164703	862.101624	408.920380	106.390251	1033.301636	-652.963318	177.802353	854.351929	-624.426636	-19.856508
400.746826	7.035506	936.792175	427.188263	197.472214	930.221008	500.330231	-14.281773	492.775452	545.363525	187.937897	480.987915	549.614075	-4.775763	79.228058	605.828613	156.670197	94.282417	448.283813	-39.665085	1405.988892	486.917633	264.436646	1392.370361	397.734741	116.508865	1378.893311	358.796906	148.559738	1637.196045	485.832916	-149.372299	1133.823242	537.584717	328.889771	1120.246826	422.153656	-115.784164	877.965393	424.604279	313.190582	862.114380	409.022644	106.383858	1033.298828	-652.308228	177.759750	854.358154	-623.790955	-19.906546
400.790649	7.050050	936.795959	427.282349	197.479889	930.221924	500.404144	-14.268648	492.764984	545.459351	187.992905	481.003448	549.633118	-4.800906	79.224747	605.840271	156.672836	94.273170	448.383606	-39.693203	1405.986694	487.068329	264.405670	1392.358032	397.683319	116.616066	1378.899292	358.886627	148.595581	1637.203613	485.877960	-149.392746	1133.804810	537.706604	328.849792	1120.256348	422.179321	-115.770332	877.961487	424.711304	313.211548	862.115845	409.079712	106.399544	1033.300415	-651.666443	177.771973	854.325256	-623.178711	-19.963417
400.822144	7.059459	936.804871	427.340668	197.488464	930.239258	500.471649	-14.249474	492.801727	545.513672	187.998245	481.006866	549.640076	-4.784944	79.225586	605.831604	156.663956	94.269035	448.429749	-39.719791	1405.993042	487.176727	264.378387	1392.359741	397.805237	116.625435	1378.922729	359.010773	148.663956	1637.207031	485.922791	-149.378616	1133.819336	537.834839	328.833344	1120.274902	422.187592	-115.721413	877.975830	424.857117	313.254150	862.146057	409.143066	106.402306	1033.314697	-651.058289	177.699341	854.308838	-622.529663	-20.036755
400.879852	7.087084	936.802612	427.443512	197.500763	930.239136	500.530975	-14.261345	492.818512	545.611267	188.035583	481.013855	549.671814	-4.783993	79.198006	605.846130	156.472260	94.190048	448.493805	-39.746887	1405.998169	487.305206	264.346130	1392.359375	397.893646	116.606735	1378.939331	359.092529	148.562546	1637.214233	485.967072	-149.389420	1133.793945	537.965637	328.843048	1120.283203	422.238007	-115.711739	877.974915	424.981140	313.274109	862.142151	409.229370	106.421806	1033.313843	-650.390869	177.649704	854.257324	-621.867249	-20.135567
400.916901	7.111816	936.793762	427.525879	197.484695	930.246643	500.589294	-14.256893	492.780426	545.684753	188.003891	481.015442	549.670044	-4.781209	79.175964	605.866638	156.473221	94.176331	448.550079	-39.757240	1405.980957	487.432434	264.320709	1392.366943	397.962067	116.579735	1378.933228	359.187134	148.559052	1637.215454	485.998322	-149.396973	1133.779785	538.100830	328.815521	1120.282349	422.259613	-115.675774	877.951172	425.113190	313.293396	862.131653	409.298645	106.418335	1033.313965	-649.699524	177.604767	854.220947	-621.208313	-20.146946
400.956512	7.130379	936.798462	427.602844	197.515335	930.241455	500.570892	-14.140124	492.759216	545.717285	187.937057	480.995667	549.650635	-4.753054	79.130440	605.859436	156.453629	94.164482	448.599487	-39.772167	1405.968384	487.528473	264.304474	1392.359741	398.051880	116.588043	1378.952637	359.295013	148.604950	1637.223145	486.027557	-149.414749	1133.746460	538.231995	328.792114	1120.269531	422.322357	-115.647064	877.923462	425.229065	313.321808	862.137878	409.370453	106.446945	1033.314209	-648.977966	177.613434	854.174744	-620.502258	-20.148293
401.014984	7.106969	936.794922	427.688446	197.496948	930.228149	500.660645	-14.172387	492.775665	545.827881	188.018600	481.017334	549.690186	-4.761133	79.137848	605.933655	156.510971	94.158577	448.661865	-39.785313	1405.965820	487.650726	264.266937	1392.361816	398.130371	116.577492	1378.950195	359.403229	148.726318	1637.235840	486.050537	-149.412201	1133.721313	538.356262	328.799591	1120.295044	422.335327	-115.631020	877.927002	425.349823	313.343018	862.128723	409.443573	106.431572	1033.305664	-648.329468	177.539703	854.139404	-619.776367	-20.283823
401.059875	7.100016	936.787231	427.774353	197.486313	930.226685	500.751617	-14.199208	492.783722	545.887329	188.023514	481.023224	549.708191	-4.778688	79.126038	605.911865	156.477585	94.155327	448.700684	-39.812389	1405.940186	487.732880	264.266296	1392.363525	398.217987	116.577423	1378.941528	359.491241	148.617798	1637.233154	486.055603	-149.429321	1133.707031	538.459045	328.784882	1120.336426	422.359680	-115.619095	877.890808	425.472107	313.336884	862.116089	409.498749	106.422081	1033.300537	-647.525085	177.479889	854.053711	-618.978455	-20.348204
401.107605	7.126824	936.787170	427.835510	197.494812	930.228394	500.788605	-14.202166	492.786346	545.929993	188.031448	481.038910	549.749084	-4.782281	79.129250	605.955383	156.521591	94.127815	448.744415	-39.834938	1405.934692	487.838318	264.229614	1392.378174	398.295288	116.565102	1378.947632	359.597382	148.598679	1637.224365	486.081970	-149.446335	1133.681030	538.437378	328.297485	1120.233887	422.393005	-115.611603	877.868652	425.569763	313.372253	862.093933	409.554565	106.439369	1033.301392	-646.789917	177.521530	854.039185	-618.249695	-20.325407
401.165955	7.162301	936.783081	427.912231	197.511337	930.233154	500.802612	-14.157227	492.764740	546.027039	188.073730	481.029053	549.723450	-4.779369	79.133347	606.051819	156.767807	94.156036	448.797791	-39.849003	1405.919189	487.936462	264.196686	1392.369385	398.367828	116.574333	1378.949097	359.707764	148.567398	1637.222900	486.114594	-149.459549	1133.660278	538.684814	328.750305	1120.360962	422.434601	-115.598801	877.862854	425.683258	313.380707	862.119507	409.622253	106.461609	1033.302002	-645.963257	177.541946	854.003784	-617.472412	-20.288275
401.227325	7.150396	936.760132	427.992096	197.491531	930.220276	500.805817	-14.132709	492.758820	546.067688	188.052155	481.033173	549.713928	-4.767359	79.100510	605.943665	156.487030	94.086578	448.859863	-39.872715	1405.903687	488.060822	264.165802	1392.390137	398.432709	116.560074	1378.943726	359.821594	148.611176	1637.232056	486.145477	-149.483063	1133.642090	538.792480	328.718353	1120.361572	422.469513	-115.598785	877.829224	425.778076	313.401367	862.127991	409.684235	106.442299	1033.283813	-645.130737	177.518600	853.939880	-616.641296	-20.379093
401.241241	7.128776	936.752319	428.055511	197.485062	930.193298	500.879181	-14.104404	492.762177	546.086121	188.012161	481.011505	549.727112	-4.775232	79.091034	605.963928	156.493256	94.067970	448.930023	-39.892879	1405.871460	488.177094	264.134857	1392.387451	398.513031	116.551613	1378.923950	359.936890	148.601303	1637.230713	486.176025	-149.494431	1133.602905	538.911377	328.708466	1120.379028	422.505493	-115.586357	877.805054	425.891418	313.395447	862.125610	409.729431	106.438362	1033.266235	-644.269714	177.588226	853.905823	-615.817993	-20.372873
401.284180	7.170002	936.744690	428.138641	197.508438	930.202881	501.015381	-14.154492	492.757751	546.117554	187.979904	480.983276	549.787292	-4.770434	79.084511	606.010742	156.508682	94.061340	448.995544	-39.905071	1405.847900	488.301575	264.123718	1392.384521	398.588379	116.542274	1378.942383	360.050049	148.621307	1637.234863	486.233673	-149.488556	1133.566284	539.028442	328.655701	1120.373779	422.546997	-115.569504	877.791077	425.959900	313.407349	862.144897	409.795227	106.462692	1033.267700	-643.377502	177.573959	853.836548	-614.985413	-20.291950
401.308228	7.202634	936.753357	428.191223	197.521545	930.208801	501.057892	-14.103757	492.743958	546.139648	187.928711	480.977844	549.796143	-4.765784	79.059906	606.010437	156.492844	94.048500	449.044952	-39.955864	1405.838135	488.397888	264.054718	1392.394165	398.787903	116.759575	1379.040649	360.161743	148.640793	1637.250732	486.273895	-149.518448	1133.553833	539.130737	328.624603	1120.365723	422.584045	-115.566879	877.766052	426.051666	313.409698	862.149597	409.851318	106.485649	1033.275879	-642.461487	177.568100	853.780579	-614.078125	-20.326864
401.333344	7.208213	936.759521	428.269623	197.536865	930.226807	501.031799	-14.031185	492.725800	546.219971	187.983963	480.984924	549.748840	-4.738009	79.067200	605.993713	156.478546	94.025589	449.081177	-39.976063	1405.819946	488.522491	264.039398	1392.405762	398.862457	116.729820	1379.037354	360.271332	148.740356	1637.259766	486.293365	-149.558319	1133.531982	539.217712	328.596130	1120.379150	422.628021	-115.564804	877.730835	426.112823	313.406006	862.163879	409.904755	106.490829	1033.288208	-641.597473	177.626266	853.792480	-613.222046	-20.296459
401.352234	7.202321	936.749573	428.333099	197.513809	930.205750	501.063293	-14.014946	492.726624	546.248474	188.017609	480.990631	549.763306	-4.758347	79.057419	605.992737	156.493835	94.009758	449.133698	-39.997417	1405.806641	488.627350	264.013123	1392.404907	398.970184	116.711945	1379.044189	360.359802	148.591919	1637.260986	486.324829	-149.563736	1133.505737	539.317017	328.553314	1120.365723	422.649200	-115.556999	877.721497	426.184326	313.409332	862.154114	409.949585	106.483208	1033.272705	-640.632141	177.659027	853.744873	-612.343628	-20.311726
401.383453	7.241548	936.737122	428.420319	197.521835	930.200195	501.071960	-13.976368	492.718506	546.364319	188.089569	481.009644	549.732422	-4.730540	79.047005	606.005188	156.504822	94.008072	449.206909	-39.977581	1405.785400	488.789124	264.005371	1392.387085	398.944061	116.523140	1378.971558	360.471527	148.683502	1637.258667	486.348877	-149.579910	1133.494751	539.459351	328.570496	1120.355713	422.680573	-115.574471	877.698303	426.463165	313.386444	862.114380	410.016571	106.504227	1033.264160	-639.682617	177.656631	853.706360	-611.462891	-20.305069
401.385864	7.239071	936.739075	428.479675	197.516174	930.202209	501.193024	-14.038901	492.765930	546.349792	188.044144	480.980194	549.824036	-4.747121	79.064751	606.040710	156.530533	93.985558	449.277771	-39.998085	1405.775635	488.927032	263.969574	1392.390015	399.037292	116.541214	1378.984863	360.565735	148.703812	1637.259155	486.401550	-149.590958	1133.460571	539.536011	328.492218	1120.331543	422.703705	-115.568329	877.709412	426.283875	313.412903	862.181519	410.053772	106.500778	1033.266479	-638.636353	177.706207	853.662109	-610.491455	-20.259865
401.382263	7.243599	936.729797	428.526428	197.542740	930.199402	501.148132	-13.934836	492.742340	546.361511	187.980118	480.965576	549.780518	-4.722679	79.023941	605.986389	156.462326	93.964890	449.329498	-39.990189	1405.746460	489.054138	263.944000	1392.356079	399.135590	116.542542	1378.984497	360.638458	148.629150	1637.255005	486.420807	-149.613220	1133.455200	539.644348	328.463715	1120.309937	422.718292	-115.548073	877.697998	426.342834	313.418091	862.171326	410.079498	106.513184	1033.260742	-637.686096	177.680923	853.583374	-609.508484	-20.323256
401.415588	7.256300	936.730347	428.601471	197.522919	930.212585	501.180908	-13.910465	492.731171	546.430786	188.005814	480.972687	549.772156	-4.717391	79.010857	606.065186	156.513794	93.979919	449.408264	-40.007248	1405.739014	489.192719	263.929657	1392.341797	399.211182	116.540169	1379.003906	360.741241	148.598373	1637.261963	486.473572	-149.615997	1133.446533	539.794922	328.464874	1120.322021	422.729614	-115.540222	877.702332	426.625732	313.372559	862.138123	410.132568	106.504921	1033.267700	-636.561340	177.734558	853.580627	-608.518616	-20.286335
401.453613	7.273572	936.724060	428.680206	197.519333	930.201172	501.306458	-13.992836	492.772614	546.420471	187.968872	480.983948	549.815186	-4.716115	79.026840	606.003540	156.466812	93.935989	449.460815	-40.026939	1405.740601	489.315125	263.911530	1392.348755	399.323303	116.527222	1379.010742	360.847931	148.600769	1637.263794	486.501587	-149.642517	1133.437256	539.894592	328.434509	1120.336914	422.747498	-115.540726	877.698364	426.698914	313.360870	862.147644	410.195679	106.515274	1033.258911	-635.541809	177.820602	853.550354	-607.601990	-20.220770
401.438293	7.298187	936.732605	428.714844	197.518143	930.218140	501.319489	-13.996032	492.761902	546.500916	188.035080	480.997223	549.880432	-4.762929	79.095039	606.032349	156.498337	93.975922	449.490082	-40.034195	1405.741211	489.424408	263.911865	1392.356079	399.428711	116.515129	1379.034912	360.940613	148.598343	1637.286133	486.498352	-149.672363	1133.447144	539.848877	327.949097	1120.231323	422.763153	-115.531738	877.699463	426.748291	313.363098	862.142029	410.226868	106.521378	1033.272949	-634.440186	177.785828	853.521851	-606.594238	-20.298643
401.440918	7.283939	936.729858	428.785004	197.517944	930.219727	501.333160	-13.963544	492.782532	546.506958	188.012390	480.983307	550.011963	-4.834893	79.182076	606.023926	156.473297	93.953278	449.513733	-40.035526	1405.759644	489.540771	263.878601	1392.363770	399.509125	116.514320	1379.056396	361.027985	148.568756	1637.304077	486.479095	-149.690201	1133.463379	540.068115	328.367279	1120.329956	422.761322	-115.522385	877.693420	426.830750	313.356598	862.159485	410.272491	106.511955	1033.272949	-633.287781	177.855179	853.472534	-605.576904	-20.245474
401.493622	7.305753	936.729858	428.850555	197.527252	930.223267	501.582825	-14.157348	492.865051	546.584900	188.050705	480.984741	550.370422	-5.077146	79.417290	606.065125	156.505951	93.986153	449.574310	-40.047234	1405.745972	489.635529	263.863037	1392.361450	399.609009	116.506638	1379.065552	361.162933	148.660721	1637.304199	486.506989	-149.697723	1133.436401	540.141907	328.287903	1120.288696	422.765533	-115.514549	877.691345	426.664581	313.393433	862.225525	410.331177	106.526337	1033.274780	-632.148743	177.863251	853.461243	-604.529663	-20.163107
401.481384	7.286417	936.742859	428.884125	197.516953	930.215271	501.425171	-14.017279	492.808716	546.554688	188.029831	480.990784	549.996155	-4.616387	79.146706	606.044250	156.502518	93.972221	449.626953	-40.057236	1405.743774	489.759766	263.839478	1392.331421	399.685211	116.530167	1379.053711	361.257202	148.664215	1637.306641	486.503571	-149.741745	1133.429565	540.239868	328.240051	1120.291382	422.767639	-115.509087	877.685303	426.738525	313.388245	862.243774	410.361359	106.520706	1033.277832	-630.960999	177.968460	853.417542	-603.478455	-20.212236
401.512512	7.282094	936.732605	428.951538	197.503387	930.206726	501.449799	-14.000116	492.795654	545.999695	187.116760	480.797485	550.210571	-4.866367	79.292488	605.680115	156.170471	93.881531	449.673645	-40.081181	1405.726563	489.873718	263.833649	1392.328979	399.764526	116.514534	1379.055298	361.365662	148.656204	1637.308472	486.499542	-149.743484	1133.413696	540.327820	328.211548	1120.293823	422.760162	-115.516045	877.666138	426.819946	313.360504	862.248230	410.401520	106.513298	1033.267944	-629.735291	178.056595	853.398376	-602.427734	-20.123737
401.550446	7.299648	936.720886	429.029114	197.503815	930.224731	501.483948	-13.992254	492.779022	546.028992	187.096527	480.795105	550.017090	-4.607071	79.112122	605.703918	156.171295	93.879921	449.706482	-40.053452	1405.707642	489.973053	263.829956	1392.340332	399.955414	116.381416	1379.054443	361.479126	148.654205	1637.322632	486.493774	-149.783478	1133.390991	540.436646	328.173370	1120.293091	422.738678	-115.507545	877.659973	426.886383	313.366425	862.270020	410.451508	106.509186	1033.271118	-628.521423	178.084763	853.350769	-601.340637	-20.080509
401.574341	7.298134	936.708801	429.086090	197.504410	930.229919	501.481812	-13.981963	492.787415	546.038879	187.071564	480.792389	550.026001	-4.616767	79.112015	605.699036	156.173004	93.884003	449.759918	-40.093727	1405.718384	490.074036	263.817261	1392.348877	399.912903	116.490524	1379.055176	361.550079	148.583115	1637.342896	486.479553	-149.805054	1133.380859	540.403076	327.681671	1120.191162	422.718994	-115.531998	877.653931	426.973511	313.372772	862.236084	410.499176	106.499451	1033.268433	-627.296387	178.158981	853.317993	-600.220886	-20.076395
401.587036	7.264508	936.726257	429.130920	197.461395	930.216003	501.463562	-13.953037	492.784119	546.040039	187.061829	480.771729	550.010254	-4.613717	79.098206	605.703003	156.175171	93.873581	449.796295	-40.129723	1405.705078	490.195953	263.779510	1392.323608	399.960876	116.508987	1379.079224	361.668030	148.664368	1637.356079	486.467438	-149.795090	1133.359253	540.503784	327.658783	1120.183838	422.670349	-115.525665	877.643188	427.043335	313.366882	862.249634	410.539795	106.476852	1033.270142	-626.006897	178.163055	853.269226	-599.132446	-20.005274
401.599976	7.289334	936.732422	429.178192	197.465469	930.235229	501.537354	-13.996121	492.811157	546.052490	187.034821	480.755737	550.039795	-4.618049	79.103294	605.707397	156.160919	93.873016	449.832703	-40.117519	1405.705688	490.290131	263.773621	1392.331421	400.017792	116.503197	1379.088379	361.751404	148.588760	1637.373047	486.450348	-149.814087	1133.364136	540.603455	327.636292	1120.166626	422.645386	-115.495964	877.647217	427.134613	313.370392	862.255859	410.588074	106.483192	1033.284058	-624.761475	178.276764	853.252869	-597.983093	-20.000261
401.603760	7.305896	936.735535	429.210480	197.448303	930.229187	501.585297	-13.999397	492.806061	546.628052	187.899536	480.918976	550.059631	-4.611279	79.102814	606.032104	156.458725	93.921700	449.872162	-40.162277	1405.709351	490.396820	263.726776	1392.311401	400.083740	116.504112	1379.089844	361.844696	148.582474	1637.377930	486.439362	-149.787720	1133.327637	540.710938	327.598083	1120.146362	422.597778	-115.487350	877.637573	427.209320	313.356354	862.246277	410.613770	106.488068	1033.282837	-623.501648	178.292572	853.180542	-596.892822	-19.938246
401.599030	7.280624	936.736084	429.249664	197.442917	930.225647	501.604248	-13.987991	492.799866	546.639465	187.872009	480.906921	550.064392	-4.613400	79.094238	606.019165	156.442566	93.921730	449.917053	-40.170559	1405.713867	490.478607	263.688293	1392.305542	400.144958	116.493408	1379.105835	361.935394	148.592789	1637.392334	486.409210	-149.812225	1133.315918	540.826172	327.590637	1120.122803	422.588867	-115.487122	877.628113	427.275024	313.348877	862.245972	410.652161	106.472504	1033.282349	-622.172119	178.349762	853.180908	-595.642273	-19.947824
401.633514	7.279034	936.718506	429.312225	197.429642	930.223267	501.627411	-13.981925	492.802612	546.680176	187.887955	480.927277	550.085022	-4.618592	79.109802	606.099792	156.701431	93.970490	449.918976	-40.166496	1405.686768	490.549530	263.691986	1392.297119	400.310425	116.369324	1379.098755	362.029419	148.588013	1637.401245	486.395264	-149.810776	1133.320190	540.919983	327.601044	1120.126831	422.534882	-115.467499	877.624451	427.353394	313.345001	862.227417	410.689758	106.459641	1033.271973	-620.806885	178.398361	853.103333	-594.405823	-19.906631
401.667938	7.307652	936.715393	429.348602	197.426727	930.235718	501.645203	-14.012382	492.811157	546.728882	187.928772	480.939850	550.052002	-4.620421	79.104759	606.042603	156.482544	93.927414	449.967041	-40.185806	1405.706177	490.664581	263.650116	1392.314087	400.237610	116.480522	1379.089600	362.109131	148.610001	1637.419556	486.379272	-149.830460	1133.325317	541.005615	327.570007	1120.116333	422.506287	-115.478302	877.632141	427.437317	313.357239	862.207031	410.716187	106.466362	1033.276489	-619.403748	178.483673	853.111389	-593.191040	-19.880682
401.690186	7.304820	936.715576	429.400421	197.408157	930.231995	501.658020	-14.030132	492.806335	546.730225	187.856079	480.944153	550.038208	-4.621422	79.112457	605.998474	156.403870	93.930351	450.005768	-40.218212	1405.713745	490.745178	263.601990	1392.304077	400.287140	116.481560	1379.118530	362.196594	148.626968	1637.430908	486.356110	-149.826202	1133.327881	541.081238	327.547241	1120.120483	422.482971	-115.463722	877.628540	427.495850	313.371216	862.235229	410.754211	106.458618	1033.274658	-617.990295	178.588516	853.119324	-591.911743	-19.869333
401.678436	7.303061	936.724976	429.407715	197.424973	930.243652	501.667023	-14.038825	492.809692	546.766296	187.881180	480.962402	550.044006	-4.622580	79.113937	606.049316	156.472916	93.945671	450.033691	-40.231995	1405.723633	490.811584	263.595551	1392.305908	400.345062	116.455910	1379.102905	362.285156	148.631378	1637.437134	486.333923	-149.852417	1133.327637	541.171997	327.493134	1120.120239	422.459015	-115.455772	877.633179	427.571625	313.383575	862.217224	410.766663	106.462936	1033.286011	-616.610718	178.635803	853.067383	-590.725647	-19.776930
401.671875	7.296302	936.719299	429.422363	197.397720	930.235657	501.686371	-14.056768	492.816223	546.753113	187.860565	480.933380	550.091980	-4.627717	79.112518	606.065552	156.418076	93.919258	450.065369	-40.223095	1405.707642	490.890045	263.577606	1392.311157	400.380157	116.476723	1379.117920	362.360931	148.655792	1637.436157	486.339996	-149.880569	1133.309937	541.245117	327.476532	1120.116577	422.422943	-115.425003	877.647583	427.644104	313.373840	862.230164	410.782471	106.446426	1033.279785	-615.245300	178.664856	853.012268	-589.487122	-19.758821
401.681244	7.276952	936.718323	429.473938	197.378159	930.218506	501.613129	-14.015682	492.793701	546.763855	187.776886	480.909424	550.064270	-4.618904	79.098686	606.038879	156.420242	93.894363	450.104706	-40.260357	1405.719482	490.958313	263.555817	1392.287476	400.446594	116.466324	1379.126831	362.455566	148.670151	1637.447998	486.320953	-149.890945	1133.298950	541.313538	327.407013	1120.107178	422.414063	-115.426346	877.634094	427.707642	313.366211	862.214966	410.810547	106.436836	1033.270142	-613.810425	178.725906	852.945984	-588.210999	-19.756884
401.674469	7.258855	936.737549	429.500916	197.356445	930.236633	501.696228	-14.080904	492.834534	546.749695	187.750244	480.898712	550.110291	-4.627439	79.108414	606.041809	156.424728	93.915718	450.126373	-40.277832	1405.722046	491.031036	263.511353	1392.290283	400.483856	116.484154	1379.144165	362.548431	148.685196	1637.452148	486.321777	-149.902954	1133.296631	541.500183	327.882721	1120.183350	422.402191	-115.408455	877.638184	427.791077	313.367065	862.232605	410.831177	106.416931	1033.289307	-612.411011	178.764572	852.921692	-586.978638	-19.697741
401.694061	7.254468	936.728088	429.529907	197.355164	930.234619	501.695160	-14.102796	492.828491	546.749756	187.712677	480.914368	550.113770	-4.626531	79.117073	606.023254	156.389511	93.926529	450.143494	-40.283245	1405.720703	491.087646	263.496582	1392.279419	400.519684	116.466858	1379.133179	362.626343	148.677002	1637.480713	486.298615	-149.929672	1133.299683	541.554199	327.822144	1120.199219	422.385834	-115.411354	877.636658	427.836243	313.381989	862.241760	410.847351	106.411537	1033.283325	-610.963623	178.837372	852.836426	-585.671692	-19.750643
401.715118	7.278059	936.714600	429.566803	197.371628	930.258911	501.642151	-14.053259	492.810059	546.775635	187.759628	480.925232	550.087708	-4.625933	79.123497	606.031250	156.401276	93.913437	450.158417	-40.316513	1405.721680	491.140533	263.480865	1392.284424	400.543976	116.462387	1379.152588	362.703491	148.667664	1637.493164	486.282898	-149.961639	1133.295776	541.615967	327.807434	1120.203857	422.368591	-115.417160	877.634888	427.889954	313.355835	862.231323	410.871460	106.413017	1033.289307	-609.567627	178.820526	852.790527	-584.365723	-19.729952
401.730011	7.242493	936.735535	429.597260	197.329254	930.260742	501.701080	-14.129233	492.830475	546.792542	187.711945	480.965363	550.110535	-4.631532	79.121330	606.018799	156.380234	93.914108	450.170471	-40.324890	1405.723511	491.187347	263.459595	1392.293579	400.582947	116.464935	1379.154785	362.779327	148.706100	1637.524536	486.271606	-149.974884	1133.297607	541.685669	327.783356	1120.227295	422.358459	-115.432396	877.634216	427.953705	313.341431	862.245422	410.904877	106.383026	1033.300781	-608.112488	178.796997	852.699097	-583.064575	-19.809155
401.724457	7.255119	936.724976	429.626801	197.330276	930.264893	501.709961	-14.123390	492.810364	546.872437	187.773346	480.967377	550.112305	-4.616701	79.103661	606.098083	156.457932	93.926598	450.169037	-40.326569	1405.722534	491.232422	263.456024	1392.309082	400.611664	116.457169	1379.161865	362.868469	148.708588	1637.543335	486.268951	-149.980484	1133.293335	541.745911	327.761322	1120.211304	422.354858	-115.440742	877.625854	428.021027	313.340851	862.235962	410.917084	106.383247	1033.297852	-606.769287	178.894226	852.662109	-581.810059	-19.777088
401.723145	7.242941	936.725891	429.662018	197.295227	930.253418	501.728638	-14.147583	492.804352	546.854553	187.735474	480.975800	550.151794	-4.634828	79.118507	606.124634	156.679947	93.976563	450.171326	-40.329159	1405.715332	491.295685	263.446899	1392.275757	400.656464	116.466240	1379.159546	362.949432	148.720398	1637.544556	486.266388	-149.988449	1133.283447	541.792542	327.745819	1120.192993	422.369232	-115.461411	877.620911	428.027435	313.319916	862.238708	410.949036	106.365326	1033.293091	-605.243286	178.910461	852.595825	-580.442078	-19.858479
401.711548	7.245591	936.722595	429.647247	197.325363	930.267883	501.661713	-14.050748	492.767487	546.839783	187.643387	480.958771	550.087769	-4.627285	79.077507	606.018433	156.354279	93.890259	450.208618	-40.343189	1405.725464	491.359985	263.438690	1392.270386	400.685699	116.488274	1379.161743	363.028809	148.741516	1637.561768	486.275238	-149.995056	1133.291992	541.852356	327.729462	1120.179565	422.378265	-115.474838	877.623657	428.075439	313.297791	862.234070	410.958008	106.368553	1033.300171	-603.886902	179.038452	852.567383	-579.186279	-19.756371
401.728149	7.221134	936.724304	429.701935	197.273514	930.245850	501.254211	-13.682800	492.681122	546.882446	187.690277	480.964569	549.839233	-4.581535	79.021194	606.136353	156.658203	93.961906	450.202484	-40.349442	1405.729980	491.398560	263.426147	1392.259644	400.736053	116.473389	1379.159180	363.088135	148.756454	1637.573853	486.268280	-150.017197	1133.302368	541.907837	327.713226	1120.181152	422.382568	-115.473701	877.639465	428.100983	313.303986	862.226746	410.983185	106.345886	1033.288940	-602.476807	179.001846	852.539795	-577.826660	-19.819162
401.727203	7.217851	936.723267	429.712006	197.271652	930.236328	501.215759	-13.653078	492.665192	546.888489	187.651428	480.921600	549.801941	-4.578470	79.023155	606.065735	156.396118	93.895889	450.194305	-40.366848	1405.744507	491.453125	263.416962	1392.235840	400.756378	116.473114	1379.162720	363.140228	148.764542	1637.575195	486.243958	-150.049927	1133.309570	541.931213	327.694031	1120.172607	422.368866	-115.517578	877.658386	428.117310	313.270599	862.219421	410.982727	106.348724	1033.283203	-601.125854	179.086349	852.512207	-576.560181	-19.795031
401.742218	7.198650	936.728821	429.749420	197.230164	930.245117	501.272583	-13.711045	492.701752	546.931335	187.695358	480.932190	549.829529	-4.580614	79.058090	606.065125	156.403870	93.898010	450.219696	-40.387436	1405.729980	491.472504	263.384979	1392.235107	400.778229	116.484627	1379.156982	363.206238	148.777924	1637.587158	486.232025	-150.063492	1133.337280	541.966675	327.674866	1120.134399	422.362335	-115.532310	877.677673	428.159821	313.268677	862.202515	411.001526	106.318840	1033.290039	-599.740051	179.073761	852.453735	-575.198303	-19.849401
401.751923	7.192980	936.732666	429.775787	197.200241	930.251526	501.761200	-14.155381	492.848022	546.968628	187.758789	480.960052	550.138184	-4.632311	79.128952	606.181580	156.697495	93.980339	450.231323	-40.379143	1405.746948	491.519379	263.383514	1392.241577	400.811981	116.476929	1379.170654	363.242188	148.777008	1637.593750	486.228333	-150.119446	1133.376587	541.997437	327.642548	1120.143799	422.367249	-115.540085	877.681641	428.169922	313.263062	862.200867	411.012634	106.301628	1033.294800	-598.409485	179.111664	852.450623	-573.857788	-19.898190
401.702209	7.175479	936.742249	429.747864	197.189255	930.268372	501.811951	-14.178487	492.856476	546.907654	187.629364	480.943512	550.169861	-4.643748	79.129501	606.116882	156.632339	93.966309	450.229218	-40.379086	1405.761353	491.549316	263.372864	1392.221436	400.861969	116.482384	1379.182617	363.306244	148.799683	1637.592773	486.227936	-150.118469	1133.376465	542.062195	327.637573	1120.133667	422.359070	-115.560616	877.688904	428.419678	313.201813	862.147888	410.998718	106.280357	1033.309448	-597.062744	179.177765	852.393311	-572.604858	-19.862558
401.715515	7.145681	936.749268	429.770599	197.184265	930.278870	501.743774	-14.136166	492.828705	546.868896	187.591888	480.935181	550.096375	-4.632763	79.099892	606.065552	156.403427	93.949005	450.245361	-40.387794	1405.761108	491.613617	263.361969	1392.202148	400.904816	116.467262	1379.195679	363.361572	148.804871	1637.597168	486.254761	-150.129547	1133.369873	542.072021	327.594696	1120.112793	422.358124	-115.560013	877.701904	428.215820	313.238525	862.200684	411.020691	106.260254	1033.318481	-595.758240	179.193604	852.397156	-571.313965	-19.896524
401.706665	7.138095	936.757751	429.783661	197.177048	930.281738	501.744537	-14.113913	492.835052	546.864441	187.588089	480.932526	550.109009	-4.631588	79.104538	606.148193	156.661957	93.960083	450.252045	-40.389473	1405.764282	491.642395	263.358276	1392.195313	400.917908	116.496330	1379.210571	363.404114	148.830826	1637.599365	486.254425	-150.151443	1133.376099	542.105896	327.546417	1120.080811	422.361603	-115.584122	877.707214	428.205322	313.238617	862.187256	411.035767	106.254433	1033.324707	-594.499329	179.186691	852.356750	-570.106262	-19.929155
401.692841	7.131806	936.760864	429.771423	197.142654	930.275757	501.721069	-14.119701	492.815186	546.890320	187.620102	480.957520	550.094543	-4.630799	79.098373	606.116638	156.643417	93.959213	450.254852	-40.386868	1405.742432	491.677643	263.340485	1392.170776	400.947937	116.503494	1379.207886	363.443420	148.852310	1637.613770	486.239319	-150.171967	1133.365479	542.141357	327.534241	1120.069458	422.354340	-115.617035	877.705078	428.228302	313.212769	862.182983	411.030853	106.238327	1033.323486	-593.312683	179.133698	852.310181	-568.957458	-19.913853
401.690277	7.120814	936.750000	429.791870	197.122864	930.261292	501.758850	-14.122544	492.815460	546.909302	187.637421	480.959381	550.121033	-4.621921	79.076302	606.114258	156.635513	93.949707	450.264557	-40.401440	1405.751099	491.707672	263.342346	1392.157837	400.943268	116.486969	1379.213989	363.473816	148.867325	1637.614136	486.218262	-150.203003	1133.361328	542.164368	327.485687	1120.041382	422.348328	-115.619240	877.699951	428.226563	313.202393	862.158447	411.041107	106.225395	1033.310791	-592.125732	179.170776	852.319458	-567.715210	-19.972517
401.694672	7.092694	936.756531	429.791199	197.116562	930.267883	501.752869	-14.128094	492.791626	546.874268	187.558212	480.930817	550.115356	-4.619752	79.075272	606.128418	156.650116	93.944702	450.265930	-40.399632	1405.756104	491.741821	263.335358	1392.150269	400.953613	116.472099	1379.211182	363.534058	148.986771	1637.616211	486.218201	-150.217117	1133.364502	542.169312	327.475067	1120.046143	422.350372	-115.619987	877.704224	428.229736	313.184540	862.147583	411.045258	106.207230	1033.317505	-590.925537	179.121216	852.312683	-566.610535	-19.941694
401.699524	7.071861	936.747681	429.794586	197.090027	930.269287	501.727692	-14.160357	492.801056	546.949829	187.668594	480.972321	550.111023	-4.634254	79.087135	606.163879	156.678711	93.971367	450.268829	-40.414761	1405.767334	491.755005	263.311462	1392.126587	400.977783	116.470619	1379.210083	363.670135	149.079514	1637.538696	486.223267	-150.217728	1133.378174	542.221619	327.469757	1120.041138	422.360535	-115.637466	877.702515	428.480103	313.113800	862.074707	411.041046	106.179474	1033.313599	-589.791626	179.135284	852.334412	-565.436707	-20.020685
401.704224	7.044352	936.746094	429.807892	197.056046	930.273865	501.722870	-14.144139	492.820953	546.937683	187.619141	480.952271	550.092224	-4.630480	79.082916	606.068359	156.408630	93.894661	450.279877	-40.408260	1405.780396	491.782684	263.320221	1392.130249	400.982086	116.469612	1379.201294	363.606384	149.026352	1637.621094	486.215485	-150.233307	1133.406006	542.236938	327.465424	1120.032471	422.351105	-115.658798	877.730408	428.473083	313.072845	862.059204	411.046692	106.146332	1033.314941	-588.759583	179.014832	852.289917	-564.445862	-20.068420
401.690430	7.022084	936.775879	429.812347	197.027832	930.269226	501.827637	-14.233499	492.836304	546.943604	187.557831	480.966339	550.166992	-4.648636	79.101372	606.143250	156.652603	93.942368	450.287292	-40.416328	1405.800781	491.800598	263.312714	1392.124512	401.013580	116.484337	1379.234497	363.626434	149.046097	1637.628174	486.213928	-150.229462	1133.430176	542.213196	327.404114	1119.992310	422.348145	-115.673820	877.739868	428.239899	313.099579	862.114380	411.050293	106.138512	1033.327271	-587.722717	178.892868	852.276184	-563.386841	-20.185459
401.690155	7.025881	936.778931	429.807678	197.042130	930.285278	501.750366	-14.173263	492.818054	546.940125	187.554230	480.966827	550.101990	-4.639519	79.098854	606.135864	156.667755	93.959137	450.299072	-40.416973	1405.812134	491.805573	263.316345	1392.128052	401.022552	116.471687	1379.235840	363.659821	149.084473	1637.636475	486.214386	-150.233261	1133.440674	542.210205	327.391113	1119.989990	422.355011	-115.684929	877.775757	428.240173	313.080719	862.107727	411.061493	106.138420	1033.337891	-586.800659	178.838226	852.248535	-562.441589	-20.230413
401.677124	7.013499	936.787720	429.797424	196.999176	930.286743	501.773651	-14.191376	492.847351	546.970337	187.584015	480.966827	550.132080	-4.634848	79.099556	606.084778	156.601196	93.944962	450.291229	-40.421089	1405.834961	491.833557	263.290863	1392.106812	401.038269	116.469109	1379.241699	363.769318	149.182037	1637.563599	486.189606	-150.248230	1133.460693	542.219299	327.358124	1119.981323	422.349823	-115.675537	877.786743	428.257355	313.053406	862.101013	411.047363	106.115669	1033.342651	-585.891907	178.661591	852.215759	-561.569519	-20.330177
401.665436	7.008058	936.771973	429.805359	196.970963	930.279358	501.784729	-14.211776	492.842590	546.930176	187.493073	480.934875	550.118408	-4.627174	79.099815	606.106873	156.635193	93.953896	450.327576	-40.424274	1405.846313	491.848877	263.271271	1392.098145	401.047729	116.460808	1379.242065	363.671295	149.022675	1637.638672	486.189087	-150.265076	1133.474365	542.224915	327.341248	1119.960083	422.343536	-115.677437	877.787720	428.234802	313.028076	862.094482	411.045715	106.095375	1033.331177	-584.975098	178.543747	852.220947	-560.657776	-20.503248
401.670288	6.982691	936.777344	429.816376	196.948715	930.279297	501.777832	-14.205753	492.842499	546.952820	187.511414	480.936646	550.105347	-4.635471	79.093285	606.041321	156.377090	93.889603	450.321472	-40.434174	1405.852417	491.850769	263.246582	1392.104980	401.048920	116.455894	1379.243408	363.682098	149.046799	1637.639160	486.195557	-150.271942	1133.479004	542.226257	327.320709	1119.941284	422.333557	-115.685707	877.792175	428.235596	312.982788	862.089111	411.047485	106.075432	1033.333374	-584.173950	178.515244	852.233032	-559.848633	-20.585896
401.683624	6.984599	936.781372	429.821564	196.965790	930.296692	501.778473	-14.227021	492.844025	546.977112	187.526779	480.982544	550.088806	-4.648004	79.088684	606.078613	156.617493	93.940544	450.309845	-40.443466	1405.853271	491.849640	263.254639	1392.091064	401.048889	116.455429	1379.239502	363.683990	149.060196	1637.641602	486.169159	-150.293686	1133.486938	542.259705	327.357849	1119.964111	422.327484	-115.708313	877.798279	428.483063	312.925812	862.027893	411.052582	106.077988	1033.344238	-583.261597	178.532166	852.195801	-559.005188	-20.679436
401.663849	6.955013	936.776062	429.826050	196.927444	930.281982	501.863647	-14.308191	492.859436	546.995544	187.548340	480.996338	550.139526	-4.660202	79.082741	606.042908	156.397202	93.889450	450.305573	-40.443089	1405.848389	491.862335	263.253723	1392.089111	401.050201	116.448502	1379.234619	363.706421	149.088654	1637.628906	486.172760	-150.325806	1133.469971	542.227539	327.334229	1119.940796	422.318268	-115.724129	877.805054	428.257355	312.960663	862.061340	411.037476	106.050835	1033.333618	-582.359558	178.643295	852.192566	-558.145752	-20.817404
401.669281	6.959155	936.772888	429.832306	196.940552	930.286133	501.799866	-14.254375	492.834442	547.028381	187.577408	481.020874	550.130737	-4.672729	79.103279	606.175781	156.724792	93.992844	450.314362	-40.447048	1405.854370	491.875580	263.251923	1392.069092	401.049683	116.433861	1379.228638	363.711304	149.107361	1637.624390	486.179626	-150.350006	1133.473267	542.222778	327.280426	1119.915527	422.314911	-115.731804	877.802551	428.226990	312.941620	862.061096	411.048889	106.054596	1033.334595	-581.529785	178.878891	852.232361	-557.386902	-20.808857
401.639862	6.938356	936.777832	429.825928	196.928192	930.284790	501.865204	-14.301246	492.846924	546.989075	187.480118	480.990509	550.146240	-4.691153	79.100433	606.113342	156.636703	93.968758	450.307739	-40.454494	1405.853149	491.881104	263.248627	1392.065674	401.050201	116.434433	1379.228271	363.816742	149.201904	1637.538208	486.177551	-150.342773	1133.471558	542.224976	327.279999	1119.906006	422.294586	-115.739189	877.812988	428.235321	312.915253	862.043396	411.039215	106.040527	1033.336670	-580.801636	178.968399	852.244385	-556.706909	-20.806902
401.637970	6.926007	936.776184	429.815460	196.915100	930.294006	501.891693	-14.340919	492.859955	547.027466	187.501450	480.976532	550.195068	-4.696367	79.100533	606.078857	156.397186	93.892433	450.296478	-40.460953	1405.846191	491.881195	263.236572	1392.046509	401.046997	116.440002	1379.240845	363.729797	149.137115	1637.613892	486.183258	-150.357330	1133.478882	542.215942	327.237213	1119.888062	422.295288	-115.752121	877.806885	428.208710	312.890289	862.026733	411.043518	106.020378	1033.341187	-580.187195	178.833923	852.250427	-556.057373	-20.934740
401.618927	6.902845	936.787964	429.828033	196.865784	930.286438	501.878479	-14.345281	492.865662	546.992004	187.419006	480.955841	550.220276	-4.704258	79.104408	606.116638	156.592422	93.921432	450.292938	-40.467022	1405.842773	491.893860	263.231171	1392.030396	401.063416	116.459419	1379.253174	363.727539	149.148468	1637.611938	486.172882	-150.357681	1133.489868	542.200195	327.216919	1119.867432	422.289948	-115.765862	877.804810	428.091888	312.829407	862.067139	411.041107	105.995514	1033.342896	-579.591003	178.759628	852.269836	-555.420715	-21.030405
401.610535	6.894787	936.793701	429.817230	196.875244	930.298523	501.857574	-14.339037	492.851563	546.967529	187.348465	480.948090	550.215027	-4.701019	79.122620	606.102783	156.587448	93.923485	450.276154	-40.458931	1405.853027	491.896881	263.230286	1392.023560	401.052887	116.446236	1379.271240	363.723236	149.161728	1637.611572	486.154266	-150.362823	1133.505615	542.203857	327.177002	1119.858887	422.279999	-115.785378	877.816406	428.202881	312.841278	862.006836	411.034790	105.991966	1033.352173	-579.044373	178.677322	852.291626	-554.860718	-21.132330
401.614014	6.877885	936.798401	429.840790	196.828293	930.285645	501.846802	-14.365862	492.864838	547.010742	187.409897	480.979187	550.192627	-4.692457	79.107216	606.115784	156.611954	93.954498	450.246307	-40.445122	1405.854126	491.907104	263.215881	1392.047729	401.038635	116.462257	1379.259521	363.712158	149.190582	1637.611572	486.105225	-150.381958	1133.501099	542.196533	327.188080	1119.854492	422.262573	-115.807449	877.817017	428.198883	312.838837	862.007141	411.036957	105.972084	1033.347046	-578.542419	178.688507	852.327087	-554.368896	-21.223261
401.613556	6.873744	936.789246	429.852386	196.835342	930.282471	501.823761	-14.363781	492.834442	547.010864	187.421310	480.980347	550.118408	-4.663944	79.085472	606.111633	156.633606	93.954254	450.212830	-40.458305	1405.873779	491.909607	263.218719	1392.027344	401.032196	116.486458	1379.275635	363.691711	149.208984	1637.592651	486.084747	-150.387848	1133.512573	542.181824	327.151215	1119.846069	422.266449	-115.824188	877.818359	428.088074	312.797516	862.042358	411.028015	105.972572	1033.340210	-578.143372	178.553558	852.319214	-554.012024	-21.298697
401.621735	6.869466	936.791870	429.859344	196.829758	930.284363	501.802399	-14.385454	492.844971	547.083801	187.510666	480.999084	550.129333	-4.682569	79.088951	606.133972	156.652252	93.964172	450.194672	-40.467739	1405.891968	491.914124	263.212769	1392.035400	401.024994	116.469612	1379.271851	363.673096	149.227753	1637.582886	486.057312	-150.403900	1133.544312	542.192200	327.152283	1119.846924	422.264557	-115.826324	877.819946	428.078979	312.782257	862.050598	411.034119	105.968231	1033.342407	-577.700134	178.503082	852.314453	-553.578186	-21.418444
401.631012	6.846490	936.791809	429.867340	196.846375	930.300110	501.810333	-14.424430	492.865753	547.070679	187.526932	481.006622	550.165833	-4.708825	79.117355	606.164185	156.686722	93.979813	450.181183	-40.471756	1405.889648	491.914001	263.198700	1392.034546	401.028015	116.469261	1379.280151	363.653809	149.229935	1637.577759	486.017273	-150.423645	1133.533447	542.181396	327.132355	1119.843384	422.259979	-115.848587	877.822021	428.064484	312.787659	862.048035	411.043396	105.955780	1033.350586	-577.323853	178.478806	852.326294	-553.174316	-21.546923
401.633789	6.844560	936.794739	429.875885	196.810425	930.304749	501.817444	-14.425456	492.858063	547.041687	187.502823	481.000153	550.138428	-4.676044	79.102554	606.134521	156.656265	93.970016	450.162628	-40.468449	1405.892944	491.938599	263.185944	1392.015625	401.023590	116.470016	1379.274536	363.630127	149.252045	1637.573730	485.995667	-150.431168	1133.531006	542.192932	327.132050	1119.835327	422.240875	-115.825783	877.847107	428.070343	312.773865	862.052368	411.058868	105.935387	1033.354858	-576.972229	178.399612	852.358154	-552.754578	-21.617155
401.638153	6.836674	936.797363	429.868744	196.802948	930.305237	501.837311	-14.403049	492.850403	546.991333	187.406052	480.985504	550.160095	-4.689245	79.096603	606.106873	156.611771	93.965515	450.149200	-40.482311	1405.919800	491.933685	263.182892	1392.019531	401.020966	116.440826	1379.286133	363.610657	149.266205	1637.562622	485.973602	-150.447220	1133.558472	542.206970	327.104126	1119.837646	422.252075	-115.867325	877.865417	428.185150	312.786041	862.009033	411.060913	105.928032	1033.356567	-576.504761	178.303497	852.394226	-552.295837	-21.638659
401.667572	6.842032	936.787720	429.886749	196.811935	930.312012	501.858887	-14.401178	492.844025	547.036377	187.451004	481.007080	550.160522	-4.679149	79.097595	606.146545	156.636688	93.970505	450.144653	-40.474392	1405.923218	491.928864	263.179535	1392.012573	401.009918	116.451088	1379.288818	363.586121	149.258667	1637.546631	485.972656	-150.468262	1133.585815	542.236450	327.082794	1119.837646	422.239655	-115.854523	877.879089	428.196320	312.788116	862.002075	411.074249	105.927750	1033.354980	-576.010742	178.269699	852.439514	-551.853516	-21.598198
401.653503	6.818488	936.802734	429.881927	196.806076	930.314148	501.842621	-14.410756	492.857574	547.051147	187.458405	480.994385	550.163879	-4.687926	79.116837	606.104431	156.622162	93.965881	450.120209	-40.472004	1405.922852	491.919830	263.171753	1391.998779	400.990936	116.448402	1379.281372	363.547272	149.290848	1637.532593	485.949402	-150.463837	1133.589844	542.240723	327.098755	1119.820679	422.210022	-115.859253	877.883484	428.195068	312.779022	861.974365	411.067902	105.919167	1033.363525	-575.774536	178.163681	852.445007	-551.457031	-21.674908
401.641602	6.797259	936.802246	429.873108	196.765121	930.303955	502.003326	-14.543004	492.911469	547.087952	187.485245	480.996094	550.237122	-4.704612	79.150749	606.175476	156.685989	93.971207	450.094513	-40.477219	1405.937988	491.906616	263.158020	1391.982056	400.977142	116.432564	1379.266479	363.501465	149.305161	1637.521240	485.913330	-150.479218	1133.596558	542.229614	327.098083	1119.795532	422.174438	-115.877075	877.891968	428.201355	312.775238	861.952454	411.043945	105.895691	1033.357178	-575.513062	178.077484	852.462463	-551.029724	-21.758213
401.664581	6.802006	936.801880	429.873657	196.764648	930.307251	501.959869	-14.498260	492.909271	547.105591	187.483734	481.036896	550.233215	-4.698637	79.139221	606.153381	156.688858	93.960556	450.067841	-40.478848	1405.942261	491.888855	263.155792	1391.978394	400.943909	116.456253	1379.260254	363.453339	149.333862	1637.505615	485.901306	-150.470215	1133.609009	542.235779	327.099335	1119.803223	422.157318	-115.855003	877.896606	428.211151	312.766724	861.944092	411.051605	105.896057	1033.358521	-575.318787	177.917999	852.455139	-550.662720	-21.832909
401.644867	6.780607	936.803894	429.877838	196.739212	930.303284	502.024506	-14.560990	492.908173	547.059509	187.490723	481.026733	550.267151	-4.710157	79.120598	606.176819	156.706909	93.985291	450.049591	-40.498672	1405.947510	491.870758	263.138092	1391.963989	400.913391	116.429970	1379.254761	363.405731	149.354645	1637.487427	485.878204	-150.519165	1133.605835	542.243225	327.095093	1119.798706	422.162933	-115.878967	877.892456	428.238831	312.760742	861.942749	411.054108	105.874962	1033.357910	-575.191650	177.826309	852.480042	-550.416504	-21.886896
401.641907	6.803981	936.794678	429.849762	196.753922	930.321289	502.026672	-14.550663	492.894135	547.042297	187.424072	481.029541	550.252075	-4.707176	79.117523	606.123535	156.633438	93.969597	450.019073	-40.501598	1405.933838	491.867523	263.119415	1391.960449	400.881866	116.414345	1379.255249	363.357910	149.381439	1637.470703	485.867432	-150.511749	1133.605103	542.241272	327.076416	1119.787964	422.145721	-115.880577	877.887146	428.257263	312.754181	861.945007	411.040680	105.878975	1033.363037	-574.938110	177.534698	852.484497	-550.230835	-21.875751
401.645386	6.771830	936.788147	429.859009	196.703323	930.318481	501.723389	-14.049476	492.908203	547.042114	187.435150	481.013092	550.067261	-4.655798	79.054550	606.123962	156.639664	93.965836	449.999542	-40.508278	1405.941040	491.843658	263.118896	1391.943115	400.845032	116.404762	1379.266357	363.304993	149.379196	1637.452759	485.842896	-150.514969	1133.586914	542.234680	327.013855	1119.782349	422.145538	-115.887016	877.892456	428.147034	312.718506	861.991882	411.043671	105.836662	1033.358276	-574.661316	177.314087	852.497864	-550.463196	-21.898186
401.661102	6.774828	936.781799	429.865082	196.707764	930.318726	501.695068	-14.016957	492.897888	547.024048	187.456131	480.990540	550.052551	-4.652882	79.050354	606.146423	156.653503	93.985725	449.975189	-40.542744	1405.939453	491.807648	263.112518	1391.946411	400.828796	116.404411	1379.260254	363.254486	149.398422	1637.442383	485.825867	-150.526016	1133.595947	542.247437	327.037354	1119.799194	422.151733	-115.912567	877.881958	428.297882	312.731262	861.914551	411.050079	105.837326	1033.355103	-576.063171	176.390198	852.228333	-550.690186	-22.493340
401.667603	6.757469	936.795532	429.881378	196.692596	930.327637	502.028687	-14.562110	492.912628	547.023193	187.453674	481.007538	550.260925	-4.726645	79.137047	606.108826	156.655823	94.005875	449.948700	-40.538483	1405.948486	491.895477	263.015900	1391.879150	400.771301	116.386314	1379.251831	363.183441	149.424332	1637.434326	485.792572	-150.540848	1133.616577	542.257446	327.041931	1119.767456	422.138062	-115.919441	877.874146	428.326263	312.728271	861.895874	411.042847	105.826546	1033.365356	-575.496887	176.271729	852.397888	-550.432983	-22.348665
401.653015	6.709265	936.789856	429.880920	196.667603	930.321045	501.681335	-14.041435	492.914398	547.040955	187.491058	481.016449	550.001465	-4.661377	79.074989	606.126282	156.685715	94.009720	449.914429	-40.550446	1405.946655	491.843719	263.005768	1391.874146	400.754303	116.379631	1379.247437	363.102722	149.420410	1637.404419	485.757416	-150.548904	1133.620361	542.257568	327.043243	1119.784546	422.122009	-115.933731	877.873962	428.362946	312.701172	861.870728	411.019592	105.792557	1033.358398	-575.553955	176.529373	852.396423	-550.353760	-22.425974
401.701385	6.743971	936.784546	429.903198	196.675629	930.332458	501.688812	-14.033382	492.922729	547.020508	187.468613	481.017517	550.042358	-4.653687	79.071342	606.094604	156.664978	93.996834	449.891815	-40.560726	1405.955444	491.717224	263.095886	1391.974121	400.728241	116.375145	1379.253174	363.049164	149.452530	1637.403076	485.748627	-150.549377	1133.642456	542.245117	327.003113	1119.824463	422.136444	-115.926491	877.889038	428.380981	312.695374	861.879089	411.038879	105.807434	1033.360962	-575.249390	175.906021	852.434448	-550.240723	-22.428995
401.689941	6.698922	936.812805	429.890198	196.652985	930.343201	502.027832	-14.595098	492.930206	547.018616	187.428513	481.032898	550.315491	-4.726873	79.148811	606.097900	156.640671	94.005440	449.867676	-40.561852	1405.962524	491.688568	263.096588	1391.979858	400.671753	116.360962	1379.271240	362.977448	149.475021	1637.394653	485.758789	-150.549973	1133.638794	542.240540	326.994385	1119.846558	422.149475	-115.924759	877.904419	428.426422	312.668884	861.893311	411.032959	105.781311	1033.380371	-574.969299	175.171967	852.443176	-550.140808	-22.436228
401.696381	6.704105	936.819580	429.903534	196.659622	930.368103	501.671783	-14.080180	492.915863	547.001831	187.413727	481.047363	550.035034	-4.663947	79.074440	606.092346	156.636078	94.015205	449.831787	-40.592751	1405.972778	491.672058	263.065613	1392.000000	400.655487	116.352829	1379.277344	362.922638	149.487839	1637.400391	485.742310	-150.576950	1133.651855	542.228821	326.957611	1119.860107	422.162354	-115.941940	877.914307	428.431427	312.658264	861.909058	411.036346	105.778824	1033.396240	-574.581177	174.290955	852.443604	-550.051453	-22.470430
401.699799	6.718042	936.837891	429.902344	196.664093	930.393738	501.984039	-14.601279	492.909821	547.091919	187.504013	481.078003	550.239197	-4.688976	79.158936	606.105347	156.660507	94.021896	449.805908	-40.598301	1405.998657	491.636871	263.050842	1392.029785	400.628662	116.341141	1379.284668	362.860229	149.488571	1637.392822	485.737793	-150.594574	1133.680176	542.229004	326.947388	1119.913330	422.183228	-115.945908	877.928528	428.468842	312.643494	861.944458	411.037384	105.784264	1033.418335	-576.451172	177.427780	852.367249	-550.199890	-22.893118
401.711090	6.706958	936.841064	429.932617	196.634277	930.388489	501.993561	-14.624432	492.929810	547.033508	187.428528	481.056671	550.219482	-4.702218	79.143761	606.042786	156.606094	94.018974	449.750153	-40.605213	1406.009155	491.600098	263.028381	1392.074951	400.592010	116.335037	1379.304321	362.767303	149.504257	1637.392090	485.739014	-150.610062	1133.702881	542.211182	326.931122	1119.929443	422.190674	-115.952682	877.956726	428.473114	312.620789	861.950073	411.049652	105.770370	1033.416626	-577.714294	179.356125	852.382080	-550.132080	-23.155771
401.719238	6.690853	936.842529	429.946686	196.672455	930.388550	502.004608	-14.654547	492.932068	547.101563	187.514069	481.046112	550.217224	-4.681271	79.148430	606.070251	156.640305	94.013069	449.715240	-40.638184	1406.015747	491.572479	263.030487	1392.072510	400.547546	116.333717	1379.289795	362.693451	149.499237	1637.368652	485.734344	-150.619308	1133.724365	542.204102	326.926758	1119.964966	422.214142	-115.960480	877.971008	428.481903	312.602295	861.964294	411.046783	105.783165	1033.416748	-577.889160	179.477829	852.346619	-549.898193	-23.183842
401.702789	6.662161	936.853088	429.956360	196.635269	930.383911	501.993622	-14.655002	492.962128	547.083679	187.476776	481.030884	550.258179	-4.725357	79.182205	606.121338	156.640686	93.997414	449.681976	-40.630039	1406.010376	491.546906	263.004974	1392.086182	400.517761	116.323425	1379.298218	362.629578	149.508713	1637.347412	485.738922	-150.646698	1133.726196	542.205688	326.928619	1119.965698	422.249390	-115.957672	877.950256	428.496429	312.595734	861.959900	411.037720	105.759880	1033.418945	-577.625549	178.909073	852.275391	-549.583984	-23.146345
401.696838	6.631260	936.852844	429.969025	196.613693	930.383484	502.008331	-14.645885	492.931580	547.051086	187.422821	481.013000	550.225891	-4.690111	79.151985	606.134094	156.713623	93.989021	449.657166	-40.639751	1405.996582	491.543335	262.994293	1392.086304	400.499298	116.296143	1379.277588	362.574066	149.504318	1637.326660	485.738892	-150.663010	1133.702026	542.215698	326.919220	1119.978394	422.256409	-115.970520	877.947205	428.492188	312.585297	861.996216	411.035675	105.734810	1033.418335	-577.584595	178.571823	852.232544	-549.532776	-23.127777
401.697693	6.626129	936.845276	429.994904	196.620331	930.391418	502.021332	-14.642542	492.908997	546.996338	187.401474	481.023010	550.262939	-4.703133	79.138298	606.161255	156.736801	93.994873	449.605499	-40.666721	1405.980347	491.525177	262.977081	1392.084473	400.471558	116.284355	1379.257690	362.513733	149.505539	1637.299927	485.747894	-150.669739	1133.682617	542.219299	326.914612	1119.976318	422.288879	-115.985748	877.944153	428.471008	312.591797	862.012817	411.054382	105.727013	1033.419189	-577.608215	178.381042	852.196411	-549.388367	-23.257511
401.693634	6.634730	936.851196	430.014832	196.624161	930.410461	502.181610	-14.792304	492.956421	546.997925	187.396667	481.020721	550.371094	-4.757664	79.176048	606.146179	156.782974	94.027573	449.568848	-40.658569	1405.975830	491.493164	262.958679	1392.099365	400.427887	116.268486	1379.263428	362.451172	149.505554	1637.290527	485.752930	-150.680054	1133.681152	542.233398	326.885712	1119.995239	422.326599	-116.025993	877.910950	428.474457	312.584442	862.004333	411.048950	105.729027	1033.431152	-577.919434	178.494125	852.153137	-549.941284	-23.531763
401.684235	6.621517	936.843872	430.023041	196.623749	930.413696	501.927246	-14.577470	492.904114	547.018005	187.438354	481.030762	550.194763	-4.755714	79.176346	606.058594	156.489853	93.934547	449.526978	-40.672806	1405.963867	491.464294	262.970673	1392.117432	400.386353	116.260056	1379.262085	362.404175	149.592453	1637.277344	485.718994	-150.702957	1133.712158	542.197327	326.873199	1119.988892	422.341064	-116.058815	877.923035	428.477264	312.597321	862.006531	411.035583	105.718727	1033.428589	-578.056396	178.483078	852.092712	-549.890503	-23.608963
401.678986	6.611284	936.864075	430.036926	196.579834	930.405518	501.925415	-14.561997	492.948639	546.971619	187.483154	481.003174	550.193604	-4.762697	79.187241	606.139282	156.779221	94.004890	449.456146	-40.685123	1405.988647	491.418243	262.942261	1392.102051	400.362976	116.249557	1379.248291	362.336609	149.580612	1637.265991	485.690918	-150.715607	1133.723633	542.173889	326.868805	1119.981689	422.356323	-116.089554	877.920837	428.483765	312.633331	861.987427	411.035950	105.708351	1033.433716	-578.182983	178.394974	852.070801	-549.782471	-23.641857
401.681885	6.604427	936.848694	430.072845	196.571472	930.416809	501.912842	-14.581579	492.930634	546.999207	187.480179	481.005951	550.149231	-4.747347	79.172455	606.090820	156.574371	93.942719	449.407776	-40.710106	1405.985840	491.381622	262.945007	1392.103394	400.337677	116.242714	1379.243530	362.259979	149.571365	1637.260498	485.675812	-150.733963	1133.750854	542.150085	326.887482	1119.979736	422.381531	-116.131187	877.918213	428.480591	312.632141	861.971985	411.043762	105.689323	1033.431641	-578.234253	178.164597	852.028503	-549.682495	-23.679089
401.668610	6.610034	936.857849	430.079895	196.567749	930.409485	501.934967	-14.584485	492.935272	547.069763	187.543884	481.008850	550.200317	-4.743177	79.163017	606.098083	156.585693	93.932289	449.340149	-40.707226	1405.991211	491.376404	262.907074	1392.081055	400.293915	116.246254	1379.239624	362.179108	149.482208	1637.235718	485.658173	-150.729736	1133.753052	542.137329	326.876495	1119.961670	422.374359	-116.142143	877.913879	428.497559	312.643402	861.953796	411.043854	105.699158	1033.432373	-578.285400	177.945175	851.988220	-549.567444	-23.740564
401.644135	6.614534	936.827637	430.102051	196.561783	930.403015	501.929962	-14.564645	492.926361	547.122925	187.521072	481.030243	550.198975	-4.747280	79.164818	606.067871	156.543610	93.925865	449.298340	-40.718185	1405.990723	491.352722	262.889465	1392.089844	400.286316	116.239586	1379.221802	362.138458	149.565964	1637.213623	485.637634	-150.764633	1133.753174	542.128113	326.849426	1119.973267	422.415161	-116.164330	877.906250	428.521820	312.657471	861.941711	411.038757	105.687935	1033.414185	-578.336914	177.741028	851.973694	-549.495178	-23.776276
401.638306	6.618568	936.827148	430.122223	196.590164	930.437134	501.933258	-14.573634	492.895630	547.159485	187.484879	481.059326	550.190613	-4.745735	79.147087	606.033447	156.471405	93.893036	449.240479	-40.722557	1405.984009	491.361572	262.895599	1392.092041	400.266663	116.194565	1379.224121	362.085266	149.550690	1637.209961	485.611877	-150.769043	1133.775146	542.129089	326.832367	1119.985718	422.434204	-116.182159	877.914429	428.524811	312.663574	861.961792	411.046143	105.686089	1033.431763	-578.351746	177.508682	851.932617	-549.397583	-23.813171
401.617706	6.594177	936.835876	430.124451	196.578140	930.445496	501.957794	-14.587859	492.915100	547.188293	187.420654	481.046967	550.213745	-4.758994	79.147919	606.106445	156.727325	93.980286	449.185394	-40.738495	1405.996948	491.331512	262.859283	1392.098267	400.236755	116.179314	1379.218628	362.011230	149.560638	1637.194702	485.579132	-150.805023	1133.778809	542.111755	326.812744	1119.998413	422.435974	-116.182228	877.930908	428.526703	312.651764	861.966980	411.039063	105.668083	1033.440430	-578.492920	177.422379	851.924377	-549.361084	-23.875883
401.624695	6.594013	936.843506	430.149414	196.548370	930.461182	501.936920	-14.571834	492.915009	547.212097	187.310699	481.061829	550.200317	-4.757393	79.146057	606.099792	156.677414	93.958237	449.143768	-40.754642	1406.009521	491.331421	262.836700	1392.114990	400.207794	116.175713	1379.222534	361.952881	149.557327	1637.192261	485.538361	-150.821411	1133.803345	542.159790	326.802673	1120.013916	422.419861	-116.188797	877.964172	428.791443	312.609833	861.914429	411.040466	105.652176	1033.451416	-578.645264	177.344482	851.875122	-549.358398	-23.972324
401.607117	6.574977	936.848816	430.179108	196.546814	930.452942	501.945740	-14.607385	492.921143	547.296509	187.335815	481.095215	550.185669	-4.744195	79.148613	606.122742	156.693542	93.972664	449.058167	-40.728477	1406.022461	491.292206	262.840240	1392.122803	400.309235	116.039429	1379.213013	361.876587	149.585968	1637.192139	485.495483	-150.865295	1133.840088	542.146118	326.772858	1120.027954	422.412537	-116.202477	877.980286	428.602478	312.658356	861.950684	411.038513	105.651001	1033.449219	-578.971252	177.464767	851.855164	-549.808044	-24.173437
401.616150	6.543922	936.865906	430.206055	196.543762	930.448120	501.960358	-14.598183	492.951172	547.340088	187.299881	481.095001	550.188232	-4.749075	79.186043	606.162720	156.726212	93.960915	449.041168	-40.793781	1406.041382	491.308502	262.781281	1392.118286	400.153992	116.175346	1379.225952	361.803955	149.491928	1637.184204	485.450043	-150.898300	1133.870972	542.158813	326.740509	1120.013306	422.395844	-116.200989	878.007690	428.608978	312.650574	861.963135	411.052490	105.645874	1033.454590	-579.104126	177.371857	851.804382	-549.921814	-24.243254
401.625275	6.513032	936.865234	430.247070	196.513000	930.451904	502.006989	-14.627258	492.957001	547.393433	187.292892	481.087616	550.225891	-4.739334	79.200142	606.177002	156.709412	93.971283	448.985718	-40.823151	1406.064087	491.291168	262.754852	1392.128296	400.144531	116.154724	1379.235107	361.764160	149.578018	1637.170410	485.415771	-150.894424	1133.877075	542.157776	326.714630	1120.025513	422.347595	-116.207367	878.018677	428.637268	312.646545	861.970825	411.058655	105.616348	1033.455200	-579.185425	177.233459	851.751343	-549.957947	-24.346165
401.628693	6.521201	936.876343	430.248962	196.493820	930.470032	502.005615	-14.623921	492.939209	547.403198	187.230240	481.124786	550.218811	-4.741047	79.177681	606.149536	156.676956	93.957069	448.931824	-40.831921	1406.073975	491.266113	262.754913	1392.149902	400.116974	116.140594	1379.230591	361.696045	149.502808	1637.177002	485.363892	-150.919876	1133.883667	542.185364	326.703674	1120.064209	422.322632	-116.236732	878.025696	428.656952	312.610870	861.983704	411.055847	105.608513	1033.469604	-579.161804	176.877808	851.691101	-549.692139	-24.310711
401.599884	6.511524	936.873047	430.252686	196.517441	930.485901	502.006897	-14.653475	492.964569	547.404541	187.205444	481.126007	550.200928	-4.752822	79.176353	606.128479	156.660461	93.994858	448.879181	-40.864254	1406.086792	491.257507	262.708191	1392.173706	400.083527	116.136070	1379.243896	361.656067	149.592178	1637.175781	485.310852	-150.947067	1133.899536	542.188965	326.668518	1120.088745	422.277740	-116.232224	878.036621	428.711945	312.591919	862.014404	411.040710	105.605942	1033.476196	-579.305847	176.723358	851.633179	-549.871521	-24.430777
401.600250	6.476265	936.879333	430.276093	196.462708	930.503662	502.013855	-14.680905	492.951691	547.475159	187.243332	481.138611	550.227966	-4.760004	79.171936	606.168152	156.700821	94.015823	448.836395	-40.898369	1406.084717	491.248657	262.658997	1392.206665	400.062531	116.093399	1379.260254	361.607513	149.596329	1637.170410	485.239319	-150.966843	1133.906006	542.212769	326.611786	1120.119995	422.244385	-116.252052	878.036011	428.736664	312.558777	862.045410	411.056061	105.555420	1033.488647	-579.491760	176.632034	851.596985	-550.031494	-24.548706
401.621582	6.457644	936.891174	430.309448	196.450348	930.504333	502.029999	-14.710444	492.960541	547.540894	187.280792	481.199066	550.225830	-4.759584	79.173988	606.151489	156.681992	94.004654	448.780029	-40.916931	1406.090332	491.235474	262.644958	1392.208862	400.026123	116.061562	1379.250732	361.531677	149.488815	1637.159424	485.179932	-150.979050	1133.901978	542.259277	326.596710	1120.126953	422.220764	-116.288689	878.035156	428.817657	312.522369	862.038452	411.069122	105.548096	1033.493896	-579.641968	176.565384	851.527710	-549.901123	-24.634050
401.621857	6.475125	936.889343	430.334564	196.423203	930.506409	502.016266	-14.716428	492.977814	547.496155	187.230209	481.167084	550.213501	-4.769674	79.183586	606.177734	156.704193	93.987381	448.729492	-40.943840	1406.106201	491.202393	262.609833	1392.203003	400.012360	116.047997	1379.247070	361.476105	149.506653	1637.156860	485.128510	-150.993225	1133.928589	542.275574	326.544800	1120.140991	422.149506	-116.298660	878.036255	428.859222	312.511475	862.022278	411.078766	105.543259	1033.493896	-580.283936	176.961151	851.444641	-550.122864	-24.849014
401.645172	6.443430	936.879517	430.393097	196.397385	930.504639	502.041473	-14.740377	492.986023	547.544739	187.239044	481.142548	550.192261	-4.759018	79.210548	606.175781	156.709610	93.939415	448.674377	-40.958317	1406.088501	491.178650	262.579834	1392.201416	399.956299	116.049461	1379.234497	361.441254	149.607590	1637.142578	485.058044	-151.012527	1133.928345	542.309509	326.504150	1120.112183	422.127594	-116.307007	878.033386	428.904694	312.467712	862.021973	411.107849	105.512848	1033.487549	-581.852173	178.203720	851.261536	-550.654114	-25.313309
401.656372	6.430105	936.885925	430.420410	196.377045	930.491638	502.041626	-14.741111	492.981018	547.515076	187.187668	481.124512	550.211609	-4.758815	79.204956	606.148193	156.679977	93.950447	448.603729	-41.002701	1406.098022	491.164978	262.546509	1392.178955	399.935455	116.040749	1379.216797	361.399597	149.612976	1637.131348	484.998138	-151.026276	1133.931763	542.348083	326.476044	1120.118896	422.060974	-116.306641	878.037048	428.979645	312.441284	861.999084	411.113159	105.508820	1033.483032	-582.849487	178.194794	852.373962	-551.051208	-25.261436
401.674164	6.416869	936.879944	430.465149	196.349258	930.499390	502.045380	-14.756161	492.985504	547.524231	187.169952	481.131866	550.229614	-4.766717	79.199478	606.136230	156.664917	93.946915	448.540558	-41.009670	1406.098267	491.140564	262.546661	1392.204834	399.898010	116.007195	1379.217163	361.355591	149.605972	1637.126953	484.927307	-151.034225	1133.922974	542.363220	326.417725	1120.144897	422.036011	-116.332054	878.019897	429.020111	312.396637	862.007813	411.125610	105.484947	1033.483154	-582.246033	176.238052	854.431152	-551.086121	-24.540838
401.677094	6.369389	936.886292	430.479401	196.309906	930.517639	502.049896	-14.794641	492.965698	547.579895	187.232742	481.162903	550.223267	-4.769543	79.210503	606.149902	156.682297	93.967545	448.514252	-41.049179	1406.095459	491.118500	262.515167	1392.217773	399.866882	116.004158	1379.211914	361.297668	149.606339	1637.120361	484.859192	-151.088699	1133.918213	542.381287	326.378815	1120.150146	422.000610	-116.343864	878.006042	429.099274	312.358887	862.001648	411.138763	105.434746	1033.495972	-580.576538	173.965515	855.322632	-551.061157	-23.928917
401.704041	6.377541	936.866821	430.494415	196.296906	930.519531	502.136719	-14.882082	492.971130	547.580444	187.218323	481.148499	550.294739	-4.773272	79.196335	606.193665	156.713058	94.000595	448.423096	-41.075748	1406.087891	491.097778	262.474518	1392.215332	399.843109	115.971031	1379.193848	361.244690	149.457947	1637.116821	484.786194	-151.117615	1133.889648	542.417969	326.319092	1120.165039	421.998901	-116.356506	877.983337	429.185028	312.310760	861.976624	411.161743	105.420952	1033.487671	-579.042725	173.126846	853.705566	-551.243469	-24.115967
401.707001	6.342164	936.863098	430.514648	196.264008	930.521606	502.158386	-14.921499	492.958130	547.557129	187.179733	481.134674	550.309509	-4.777408	79.188133	606.180359	156.700699	93.998901	448.336639	-41.075256	1406.088623	491.057922	262.449066	1392.211304	399.945618	115.824554	1379.182495	361.204224	149.443604	1637.097656	484.721191	-151.127502	1133.892090	542.450989	326.255249	1120.166382	421.975891	-116.373650	877.974976	429.262482	312.269592	861.976074	411.169128	105.384796	1033.486694	-578.636719	173.731552	851.362488	-551.583191	-24.806997
401.703857	6.340304	936.860352	430.533966	196.243927	930.521118	502.177948	-14.938349	492.970795	547.530151	187.149017	481.137878	550.322937	-4.806980	79.213829	606.166443	156.687805	93.997025	448.308807	-41.113976	1406.095459	491.068085	262.404694	1392.228394	399.804047	115.933456	1379.184692	361.150940	149.439621	1637.088257	484.639862	-151.180725	1133.906738	542.476868	326.236725	1120.169800	421.946045	-116.379547	877.959656	429.312408	312.230591	861.981018	411.170258	105.374626	1033.484741	-579.185181	174.158264	851.014771	-551.685730	-25.031069
401.709381	6.333362	936.861206	430.566406	196.209183	930.525696	502.159546	-14.931394	492.964691	547.568237	187.198639	481.141907	550.340393	-4.807184	79.208099	606.168213	156.670731	93.982040	448.224670	-41.119865	1406.090942	491.058777	262.383209	1392.224854	399.897217	115.818230	1379.183960	361.118286	149.440231	1637.084595	484.575684	-151.208313	1133.905518	542.529602	326.177887	1120.197998	421.911407	-116.374168	877.979797	429.364471	312.198669	861.967041	411.188782	105.353210	1033.487427	-579.683289	174.454773	850.783081	-551.830566	-25.197241
401.696625	6.300653	936.879639	430.578278	196.200790	930.538696	502.194031	-14.950988	492.995636	547.583679	187.219452	481.156128	550.344482	-4.807634	79.209282	606.217957	156.757309	94.011345	448.187866	-41.141193	1406.115601	491.069794	262.357971	1392.231201	399.873688	115.808372	1379.181396	361.073059	149.407562	1637.067993	484.516602	-151.241913	1133.918701	542.421326	325.661621	1120.078125	421.904877	-116.389626	877.974487	429.414398	312.162689	861.945618	411.176514	105.337418	1033.502441	-580.011353	174.656296	850.602356	-551.885315	-25.291416
401.669006	6.275273	936.888489	430.579285	196.176575	930.553955	502.203827	-14.944914	492.998535	547.538330	187.157303	481.146606	550.326355	-4.813381	79.212715	606.194275	156.715820	93.997330	448.124939	-41.189861	1406.106934	491.070435	262.335541	1392.238647	399.847076	115.801842	1379.192505	361.045807	149.401352	1637.069824	484.456329	-151.246979	1133.907104	542.459534	325.619690	1120.095337	421.881317	-116.387421	877.960144	429.446655	312.118927	861.962036	411.155273	105.311165	1033.514038	-580.296387	174.686127	850.535400	-551.962341	-25.355513
401.674103	6.260921	936.881531	430.600342	196.154495	930.579529	502.233459	-14.977437	493.020966	547.570740	187.197311	481.153595	550.354370	-4.821974	79.222336	606.214600	156.728027	94.005539	448.095856	-41.230938	1406.126343	491.101379	262.265778	1392.249634	399.699066	115.869164	1379.189331	361.007538	149.384048	1637.062256	484.407227	-151.288498	1133.887085	542.495117	325.561829	1120.095825	421.853607	-116.408493	877.966309	429.481384	312.094421	861.987976	411.163116	105.277229	1033.523804	-580.245667	174.734589	850.789124	-551.478149	-25.158861
401.673859	6.269668	936.862793	430.627838	196.135788	930.579224	502.256104	-14.971260	493.015930	547.564148	187.150574	481.158875	550.337463	-4.825544	79.213913	606.140869	156.645813	93.979218	448.055908	-41.264507	1406.119141	491.105621	262.226746	1392.264893	399.683258	115.848686	1379.181763	360.981628	149.333817	1637.057861	484.371429	-151.342834	1133.902710	542.537964	325.508698	1120.119751	421.858612	-116.422966	877.939392	429.522644	312.049072	861.983948	411.163818	105.265823	1033.513916	-580.595703	174.825775	850.704712	-551.506104	-25.292318
401.632202	6.231682	936.882751	430.641235	196.093307	930.598572	502.273621	-14.962035	493.016083	547.541016	187.102615	481.138458	550.313599	-4.824817	79.218094	606.147766	156.672531	93.997231	448.015900	-41.293030	1406.130859	491.088135	262.203033	1392.279785	399.655914	115.815659	1379.200439	360.969818	149.288528	1637.068115	484.328064	-151.359970	1133.930054	542.559509	325.454498	1120.138916	421.837738	-116.448898	877.954163	429.569061	312.038879	861.981323	411.154968	105.226692	1033.533813	-581.019958	174.644104	850.629272	-551.403870	-25.468243
401.635406	6.234549	936.882080	430.666870	196.088715	930.596863	502.291382	-14.987543	493.061066	547.601807	187.152649	481.158508	550.306946	-4.825117	79.200470	606.162109	156.698441	94.001106	447.944305	-41.333923	1406.156250	491.093658	262.145996	1392.292969	399.615051	115.802986	1379.207886	360.946777	149.256790	1637.087891	484.280090	-151.406937	1133.941040	542.603271	325.429810	1120.150879	421.800018	-116.455399	877.968384	429.623840	312.010406	861.988281	411.154083	105.229439	1033.531738	-581.504333	174.637711	850.551392	-551.819153	-25.456846
401.621307	6.221986	936.883057	430.697601	196.038818	930.588379	502.326111	-15.013812	493.079926	547.617859	187.179001	481.159882	550.335327	-4.809784	79.213165	606.178894	156.719482	94.009331	447.893677	-41.360222	1406.148682	491.067078	262.124481	1392.294922	399.593842	115.798805	1379.199829	360.967285	149.218094	1637.111084	484.249176	-151.414383	1133.937866	542.637268	325.369476	1120.154663	421.764465	-116.463196	877.967285	429.653809	311.979828	861.981140	411.154175	105.206406	1033.527222	-581.846741	174.841583	850.534119	-552.373047	-25.257263
401.575684	6.207680	936.866455	430.695374	196.029709	930.581909	502.342834	-14.997661	493.058167	547.569824	187.106369	481.148376	550.326904	-4.802100	79.180161	606.185059	156.664383	93.987320	447.825409	-41.425388	1406.151489	491.055115	262.057190	1392.307007	399.668671	115.906548	1379.253296	360.978973	149.161575	1637.133301	484.224060	-151.463654	1133.947876	542.655212	325.294434	1120.147217	421.751648	-116.478951	877.964783	429.684113	311.969910	861.989929	411.124512	105.191261	1033.515503	-582.219910	174.965775	850.502258	-552.860779	-25.074751
401.568695	6.202032	936.859131	430.728546	196.022507	930.585449	502.379883	-15.004790	493.062897	547.612976	187.094528	481.145050	550.351074	-4.821814	79.178841	606.159607	156.634171	93.972076	447.773285	-41.388813	1406.133667	491.065491	262.067291	1392.304199	399.657166	115.619431	1379.206665	361.007385	149.127762	1637.163208	484.197021	-151.477142	1133.934326	542.670776	325.267548	1120.162231	421.748383	-116.480133	877.958679	429.713959	311.963562	862.006714	411.141602	105.179642	1033.514038	-582.531799	175.072250	850.507751	-553.074829	-25.059641
401.541290	6.201924	936.856140	430.737366	195.996277	930.581177	502.376221	-15.014876	493.032043	547.569214	187.022629	481.132294	550.359802	-4.807740	79.156570	606.162354	156.623932	93.964470	447.727386	-41.448689	1406.132935	491.093597	262.000702	1392.317017	399.488007	115.725143	1379.207764	361.053894	149.088150	1637.198730	484.147888	-151.516617	1133.937866	542.853943	325.733612	1120.326782	421.725128	-116.493454	877.935608	429.772858	311.953064	862.027588	411.122620	105.170120	1033.509766	-582.646484	175.013229	850.465271	-552.721619	-25.380701
401.505554	6.180787	936.844849	430.738983	195.984070	930.586060	502.403076	-15.007753	493.053375	547.572693	186.995728	481.121246	550.420410	-4.819056	79.166588	606.155334	156.599472	93.963394	447.674377	-41.482342	1406.114868	491.065491	261.964081	1392.319092	399.435120	115.712952	1379.219238	361.094604	149.012070	1637.237183	484.105286	-151.555725	1133.923462	542.866333	325.677246	1120.312866	421.701935	-116.515533	877.922607	429.783691	311.929504	862.028381	411.099487	105.146645	1033.506470	-582.895752	175.027618	850.443970	-552.782227	-25.393856
401.517609	6.169583	936.840515	430.775055	195.971268	930.592041	502.396393	-15.042018	493.057739	547.611572	187.043686	481.130402	550.387756	-4.820792	79.165604	606.158203	156.615372	93.969704	447.594818	-41.492260	1406.104004	491.133850	261.841614	1392.281372	399.550476	115.558632	1379.200806	361.172363	148.939163	1637.278564	484.035126	-151.591171	1133.898071	542.894958	325.704987	1120.324219	421.671326	-116.532867	877.904480	429.844391	311.930695	862.016846	411.105377	105.132675	1033.506470	-583.107910	175.063858	850.443298	-552.858459	-25.386724
401.485901	6.157685	936.833923	430.797302	195.943329	930.588867	502.374908	-15.055201	493.077728	547.673096	187.112930	481.157684	550.410706	-4.837655	79.203323	606.174744	156.642136	93.977325	447.512085	-41.524708	1406.094604	491.103882	261.802643	1392.291504	399.509705	115.537560	1379.203613	361.230896	148.847275	1637.333130	483.965576	-151.642075	1133.904663	542.890320	325.654266	1120.346436	421.643585	-116.562050	877.894958	429.874634	311.924377	862.011475	411.093842	105.113762	1033.501221	-583.319702	175.054993	850.402771	-552.960388	-25.392565
401.448669	6.159754	936.827576	430.794739	195.935791	930.603027	502.353851	-15.038873	493.070160	547.654175	187.075409	481.134827	550.398254	-4.825149	79.186035	606.198547	156.663269	93.980789	447.435944	-41.556473	1406.078979	490.965973	261.856232	1392.338867	399.458344	115.506813	1379.202515	361.331604	148.875137	1637.382568	483.888824	-151.687317	1133.897217	542.865540	325.598267	1120.364624	421.628937	-116.583992	877.867432	429.895691	311.906097	862.015259	411.073059	105.101547	1033.505493	-583.548096	175.024002	850.378418	-553.062378	-25.385946
401.414001	6.158371	936.810059	430.790070	195.936371	930.600891	502.309418	-15.005433	493.065033	547.641724	187.013580	481.146240	550.367310	-4.820411	79.160484	606.188110	156.651199	93.966255	447.373108	-41.577572	1406.057739	490.967346	261.804749	1392.343262	399.412720	115.472832	1379.209717	361.403076	148.688232	1637.435059	483.832336	-151.717728	1133.858154	542.871155	325.558777	1120.358032	421.592285	-116.587532	877.833313	429.904602	311.900940	862.011108	411.050568	105.094246	1033.495728	-583.810547	174.970139	850.328186	-553.203979	-25.379793
401.391388	6.150857	936.807129	430.809387	195.917313	930.626465	502.347290	-15.049065	493.068298	547.596069	186.974854	481.134064	550.397949	-4.821162	79.166763	606.189758	156.700348	93.975479	447.301575	-41.613953	1406.044678	490.953888	261.763763	1392.350098	399.355286	115.461098	1379.228760	361.517517	148.602615	1637.495605	483.781372	-151.722641	1133.869629	542.889832	325.522705	1120.412109	421.562103	-116.587212	877.817261	429.921814	311.892914	862.030273	411.058167	105.065933	1033.508179	-584.069458	174.974045	850.334595	-553.336365	-25.369389
401.380066	6.172367	936.797241	430.838684	195.906784	930.624390	502.328217	-15.066321	493.082092	547.605957	186.989624	481.145203	550.398743	-4.826612	79.169281	606.183044	156.665710	93.981178	447.225250	-41.652107	1406.033325	490.938232	261.719208	1392.384888	399.308685	115.423775	1379.225708	361.638550	148.489822	1637.574829	483.710175	-151.753860	1133.858398	542.895752	325.482117	1120.439697	421.531555	-116.603027	877.801880	429.958160	311.889191	862.056152	411.046082	105.072296	1033.501099	-584.326294	174.973404	850.355347	-553.483276	-25.333719
401.371460	6.184101	936.794128	430.864532	195.896774	930.632629	502.351074	-15.096431	493.066223	547.630493	187.033127	481.148926	550.444458	-4.845893	79.194557	606.176636	156.676224	93.980812	447.158020	-41.737457	1406.044434	490.910156	261.614716	1392.393311	399.202026	115.665619	1379.270264	361.782684	148.392258	1637.646362	483.651886	-151.796036	1133.855103	542.887146	325.454132	1120.458862	421.490906	-116.597763	877.785339	429.968414	311.891815	862.077515	411.043732	105.070274	1033.503174	-584.576599	174.990280	850.339600	-553.604614	-25.358088
401.359802	6.194235	936.773682	430.889648	195.926987	930.636780	502.321381	-15.100611	493.055176	547.627319	187.000107	481.137268	550.422241	-4.826892	79.191933	606.142761	156.646439	93.975906	447.060211	-41.729794	1406.027832	490.867554	261.625671	1392.404419	399.200500	115.403740	1379.234741	361.930115	148.280655	1637.739380	483.567993	-151.831070	1133.856079	542.897705	325.407928	1120.495117	421.444794	-116.591614	877.764099	429.961426	311.914154	862.108215	411.042419	105.079323	1033.495117	-584.828857	175.023361	850.381958	-553.772217	-25.315260
401.322601	6.154052	936.781799	430.898193	195.921768	930.632324	502.167938	-14.990927	493.039032	547.636658	187.005493	481.134003	550.381714	-4.839547	79.183167	606.132324	156.602661	93.969017	446.943726	-41.771072	1406.013428	490.820435	261.594574	1392.425659	399.133209	115.383087	1379.210083	362.091003	148.160645	1637.831543	483.486450	-151.847641	1133.846680	542.896912	325.383087	1120.502686	421.377594	-116.585327	877.759949	429.965912	311.907440	862.128418	411.023865	105.064339	1033.496460	-585.053345	175.064651	850.376038	-553.991699	-25.240065
401.288727	6.179011	936.778748	430.914124	195.890182	930.624695	502.167633	-14.993562	493.040405	547.653931	187.011978	481.129700	550.383484	-4.832842	79.198616	606.168457	156.609558	93.963989	446.842438	-41.804821	1406.011963	490.798309	261.537872	1392.438843	399.049866	115.352127	1379.230347	362.273743	148.035736	1637.932007	483.409424	-151.882614	1133.836914	542.897644	325.324188	1120.514648	421.305206	-116.590271	877.747620	429.971466	311.904266	862.125610	411.011627	105.066483	1033.490723	-585.279602	175.134323	850.398438	-554.154846	-25.210722
401.248291	6.169558	936.766296	430.927460	195.913177	930.635071	502.176208	-15.003513	493.042816	547.629822	186.977966	481.118652	550.386780	-4.816168	79.196632	606.154785	156.590485	93.952568	446.757355	-41.835487	1405.982788	490.790466	261.488403	1392.444092	398.999542	115.336662	1379.244019	362.465942	147.889465	1638.054199	483.316010	-151.905716	1133.825562	542.919617	325.262024	1120.537964	421.263245	-116.569687	877.734497	429.980164	311.901398	862.151672	410.987671	105.063637	1033.489502	-585.482788	175.197906	850.414551	-554.323975	-25.152407
401.193970	6.186509	936.767151	430.900208	195.913147	930.640442	502.152740	-15.006460	493.025879	547.611084	186.937393	481.108948	550.421753	-4.835644	79.200829	606.156616	156.608200	93.958733	446.651733	-41.853672	1405.977539	490.773315	261.442993	1392.464722	398.930878	115.317604	1379.253540	362.671783	147.743011	1638.177246	483.219482	-151.919922	1133.817261	542.772400	324.729401	1120.484253	421.197601	-116.560989	877.726318	429.968811	311.890015	862.169922	410.960510	105.068695	1033.493408	-585.716064	175.212585	850.429321	-554.532898	-25.109093
401.174103	6.195355	936.758911	430.923462	195.884674	930.649841	502.146667	-15.019700	493.036285	547.633240	186.945694	481.143646	550.418152	-4.831136	79.166321	606.165588	156.606064	93.964897	446.542908	-41.895115	1405.981445	490.720001	261.400726	1392.505127	398.858643	115.294037	1379.265991	362.906128	147.580078	1638.305908	483.102875	-151.939941	1133.802246	542.907532	325.173859	1120.634521	421.137970	-116.574196	877.691101	430.002472	311.877747	862.238403	410.945862	105.054077	1033.493408	-585.429504	175.898117	850.558716	-554.601440	-24.885481
401.148499	6.221931	936.742126	430.935242	195.896805	930.644104	502.118561	-15.011770	493.017365	547.690186	187.005905	481.169952	550.405273	-4.843461	79.188080	606.163513	156.616379	93.970428	446.398895	-41.930496	1405.970093	490.668243	261.352295	1392.538818	398.791626	115.287010	1379.265747	363.149170	147.414719	1638.429443	482.991150	-151.996704	1133.808105	542.915039	325.109802	1120.686035	421.070709	-116.592896	877.682617	430.037109	311.863312	862.265381	410.924957	105.071129	1033.481567	-585.564636	176.044861	850.554871	-554.796692	-24.823273
401.120148	6.215544	936.749268	430.957001	195.895737	930.666809	502.063110	-14.976165	492.995697	547.670349	186.961090	481.165833	550.351807	-4.837218	79.174896	606.139954	156.602081	93.976265	446.282013	-41.965466	1405.975220	490.617798	261.320984	1392.569214	398.719666	115.271881	1379.264526	363.417267	147.246201	1638.565552	482.855865	-152.010651	1133.796631	542.930481	325.091980	1120.733032	420.984711	-116.587563	877.656799	430.066315	311.882721	862.297302	410.903809	105.063217	1033.495728	-585.872681	175.956161	850.507507	-555.005310	-24.906759
401.093628	6.249457	936.732544	430.968842	195.895081	930.675781	502.087799	-14.995132	493.018707	547.633728	186.926407	481.162842	550.397827	-4.835180	79.178452	606.169128	156.676300	93.991379	446.149902	-41.989887	1405.948975	490.598907	261.251343	1392.599243	398.513153	115.432571	1379.265503	363.719513	147.056213	1638.712158	482.719025	-152.030304	1133.764160	542.920654	325.036102	1120.759399	420.904510	-116.584694	877.654968	430.085968	311.885010	862.313538	410.878632	105.070915	1033.491211	-586.278015	175.765472	850.487305	-555.281738	-24.964520
401.055481	6.259567	936.718567	430.980621	195.910843	930.670837	502.072571	-15.000451	493.017090	547.674072	186.946960	481.160522	550.440186	-4.839310	79.175964	606.176941	156.673630	93.984108	445.992462	-42.013920	1405.926880	490.562683	261.202087	1392.586792	398.411621	115.453835	1379.236328	364.059326	146.939896	1638.864502	482.596222	-152.036819	1133.752441	542.932739	324.997589	1120.773926	420.822662	-116.575706	877.625488	430.104675	311.882751	862.324951	410.852783	105.082321	1033.481201	-586.676270	175.442810	850.443542	-555.564209	-25.047056
401.019958	6.294564	936.713989	430.998352	195.876770	930.658630	502.232056	-15.139256	493.047180	547.640381	186.893753	481.144012	550.570679	-4.862652	79.237991	606.132935	156.625015	93.974442	445.818878	-42.027664	1405.905396	490.491699	261.199280	1392.597778	398.315186	115.456108	1379.210449	364.390198	146.618500	1639.032104	482.457458	-152.050430	1133.744263	542.938538	324.953857	1120.799805	420.737335	-116.573532	877.589966	430.133301	311.879547	862.345886	410.831696	105.091560	1033.471802	-587.099976	175.095688	850.426758	-555.856934	-25.152859
400.960297	6.274507	936.707214	431.006500	195.877975	930.668213	502.213409	-15.169999	493.063721	547.632446	186.885635	481.141144	550.538940	-4.870126	79.221985	606.158630	156.654968	93.969429	445.623169	-42.040485	1405.877563	490.388916	261.169250	1392.613525	398.185242	115.456711	1379.214478	364.754852	146.366882	1639.235474	482.317841	-152.088150	1133.716309	542.933472	324.935760	1120.810913	420.657654	-116.581512	877.578674	430.150238	311.886963	862.348816	410.799347	105.075989	1033.473145	-587.467834	174.723999	850.376831	-556.014404	-25.367207
400.921539	6.314901	936.685730	431.034271	195.901169	930.675903	502.207977	-15.134582	493.068146	547.642578	186.920120	481.150757	550.526489	-4.871404	79.220085	606.137146	156.648361	93.974937	445.421753	-42.059040	1405.855469	490.264252	261.163666	1392.617554	398.064941	115.478050	1379.223877	365.166046	146.200928	1639.470215	482.157135	-152.108658	1133.721802	542.918579	324.884430	1120.859497	420.566986	-116.569023	877.564270	430.218231	311.894867	862.354248	410.768555	105.098602	1033.465332	-587.857483	174.621368	850.367126	-556.520813	-25.329987
400.883972	6.351201	936.687439	431.037262	195.923523	930.692444	502.196472	-15.121917	493.065765	547.750305	187.010437	481.191772	550.485168	-4.845080	79.201721	606.176758	156.671082	93.988960	445.223114	-42.063656	1405.841187	490.159607	261.143250	1392.663452	397.915283	115.507477	1379.237183	365.619507	145.921570	1639.598389	482.005219	-152.140945	1133.707153	542.915344	324.873627	1120.892700	420.492157	-116.567871	877.556091	430.269653	311.896332	862.352112	410.747772	105.122078	1033.474487	-588.117920	174.605209	850.382507	-556.834473	-25.326021
400.836304	6.399366	936.667908	431.067749	195.932510	930.704468	502.067047	-15.021902	493.026245	547.730896	186.970657	481.178101	550.427307	-4.846987	79.196915	606.169617	156.677490	93.988113	445.019592	-42.067757	1405.836304	490.054199	261.112640	1392.663696	397.796356	115.518921	1379.248779	365.978394	145.562820	1639.917725	481.844543	-152.168701	1133.734619	542.908997	324.830109	1120.931396	420.437439	-116.561089	877.533386	430.334808	311.884552	862.361023	410.717590	105.140442	1033.469971	-588.192139	174.855103	850.370911	-557.110840	-25.281996
400.772766	6.408197	936.670227	431.076172	195.931122	930.690796	501.990936	-14.929148	492.978210	547.734680	186.946869	481.171814	550.438354	-4.845737	79.188286	606.166199	156.656128	93.974251	444.843719	-42.106449	1405.826294	489.992645	261.079895	1392.679810	397.651031	115.528008	1379.250000	366.440765	145.366592	1640.156738	481.679688	-152.146820	1133.716675	542.909851	324.799835	1120.953125	420.351624	-116.521271	877.524841	430.414642	311.881195	862.347900	410.678070	105.156654	1033.463135	-587.977539	175.364624	850.352356	-557.198792	-25.223186
400.721344	6.443310	936.643066	431.088287	195.958801	930.692383	502.039917	-14.974141	493.014587	547.626038	186.787079	481.114929	550.457581	-4.849491	79.170563	606.161438	156.605316	93.961716	444.659424	-42.106083	1405.840576	489.899353	261.046936	1392.688965	397.519043	115.556137	1379.258057	366.887573	144.971222	1640.385742	481.515045	-152.171082	1133.733154	542.908142	324.793091	1120.988647	420.280853	-116.493774	877.498291	430.464447	311.885681	862.358643	410.642609	105.177368	1033.449951	-588.377075	174.929276	850.284668	-557.331970	-25.498299
400.707245	6.494802	936.637817	431.129913	195.985779	930.698608	502.072327	-14.990434	493.025452	547.671936	186.841827	481.128204	550.497253	-4.858089	79.167633	606.132507	156.575775	93.929428	444.464996	-42.106010	1405.849487	489.818451	261.026489	1392.738037	397.412537	115.582985	1379.271973	367.467041	144.825089	1640.558594	481.348389	-152.157837	1133.732788	542.899658	324.743896	1121.024658	420.176514	-116.471672	877.479614	430.531647	311.901001	862.359863	410.625244	105.217552	1033.448730	-589.093140	174.458191	850.290161	-558.062317	-25.449059
400.638916	6.521843	936.647888	431.138336	195.986389	930.701050	502.017212	-14.943339	493.015320	547.703064	186.850464	481.164886	550.464539	-4.845112	79.166443	606.127258	156.592773	93.960838	444.232239	-42.076668	1405.868896	489.686737	261.037811	1392.759888	397.389496	115.474419	1379.286987	367.843170	144.427063	1640.906250	481.153748	-152.155823	1133.752197	542.892639	324.739624	1121.091797	420.074158	-116.431625	877.493713	430.589355	311.927338	862.391846	410.578094	105.240837	1033.453735	-589.500916	174.274826	850.235229	-558.438477	-25.526558
400.582947	6.552358	936.647278	431.153564	196.012024	930.725952	502.001282	-14.948089	493.023621	547.713257	186.842682	481.178314	550.455017	-4.844401	79.194412	606.134949	156.593307	93.986259	444.035431	-42.081097	1405.898193	489.578918	261.021301	1392.799438	397.278931	115.507286	1379.319214	368.309418	144.085648	1641.147949	480.951996	-152.148590	1133.762817	542.864868	324.692749	1121.118652	419.948059	-116.399658	877.511536	430.631989	311.931091	862.391052	410.542053	105.260094	1033.465454	-589.781006	173.947021	850.234985	-558.289795	-25.931263
400.533813	6.555454	936.653992	431.161926	195.994080	930.720276	502.010681	-14.977989	493.040497	547.736938	186.821350	481.168152	550.471558	-4.852114	79.221283	606.093262	156.563492	93.982651	443.830292	-42.096889	1405.908325	489.491791	260.981476	1392.826904	397.041962	115.659081	1379.328003	368.752808	143.662445	1641.399170	480.755493	-152.151291	1133.787231	542.846436	324.687592	1121.168335	419.806244	-116.363533	877.522705	430.668701	311.949097	862.421448	410.506531	105.263649	1033.464722	-589.852844	174.329605	850.324036	-558.577759	-25.852877
400.503906	6.568459	936.653015	431.157745	196.033203	930.711609	502.100555	-15.085989	493.076263	547.721313	186.809021	481.148346	550.531921	-4.876642	79.246841	606.062561	156.539764	93.952652	443.617645	-42.102486	1405.890137	489.409790	260.985657	1392.853394	396.922913	115.652512	1379.342285	369.213806	143.319397	1641.642944	480.561340	-152.154541	1133.794800	542.836060	324.628326	1121.196899	419.687134	-116.356117	877.509460	430.710876	311.964905	862.432556	410.479126	105.295593	1033.459106	-590.047852	174.415939	850.453186	-558.948486	-25.715075
400.453583	6.593199	936.640625	431.180542	196.058350	930.727661	502.119843	-15.103910	493.105621	547.701843	186.765182	481.137634	550.562683	-4.886957	79.264503	606.089600	156.569778	93.964127	443.422333	-42.102016	1405.893921	489.343719	260.951599	1392.878906	396.808685	115.714836	1379.359619	369.681610	142.967087	1641.872681	480.363281	-152.180984	1133.785889	542.826599	324.599487	1121.220337	419.567047	-116.315079	877.497375	430.721283	311.991058	862.458069	410.446655	105.310600	1033.460327	-590.339905	174.443420	850.478760	-559.325195	-25.695385
400.397491	6.625685	936.642090	431.163452	196.081192	930.748352	502.118347	-15.085551	493.093872	547.760681	186.824219	481.210663	550.544250	-4.871231	79.245476	606.136658	156.614883	93.991463	443.223206	-42.112720	1405.885742	489.259094	260.925903	1392.923950	396.686218	115.729546	1379.374146	370.034302	142.440002	1642.205200	480.165649	-152.186081	1133.767578	542.819275	324.577026	1121.277710	419.416687	-116.271492	877.488953	430.727234	312.013275	862.503723	410.408875	105.329643	1033.471680	-590.679749	174.422806	850.481812	-559.703247	-25.672297
400.380829	6.658241	936.628357	431.200165	196.088928	930.748352	501.999512	-14.959427	493.055603	547.743286	186.780884	481.195404	550.473999	-4.856751	79.227470	606.141785	156.606323	94.009109	443.033844	-42.113678	1405.868530	489.181946	260.901642	1392.956909	396.560120	115.763756	1379.380615	370.606354	142.390656	1642.317627	479.968597	-152.181091	1133.735474	542.709229	324.089020	1121.238159	419.264404	-116.226852	877.457642	430.751892	312.001617	862.498657	410.382660	105.350464	1033.462769	-590.995789	174.388580	850.521301	-560.066040	-25.637186
400.311584	6.651896	936.647888	431.185486	196.086227	930.747009	502.143372	-15.104968	493.104553	547.701904	186.697510	481.201599	550.546509	-4.869450	79.245476	606.086121	156.528778	93.986099	442.846008	-42.132519	1405.851563	489.103302	260.874634	1393.008667	396.500732	115.865692	1379.419312	371.024261	141.986115	1642.522949	479.763489	-152.178070	1133.739502	542.825439	324.533142	1121.404053	419.082611	-116.184990	877.441833	430.777557	312.063110	862.559570	410.341949	105.358200	1033.471436	-591.342834	174.390106	850.552063	-560.446411	-25.644146
400.295349	6.690365	936.622314	431.207977	196.083328	930.739136	502.217163	-15.145623	493.129944	547.722107	186.732666	481.197235	550.597961	-4.872856	79.259262	606.092896	156.550156	93.977516	442.651733	-42.115871	1405.815186	489.028595	260.883087	1393.049072	396.460632	115.678055	1379.396729	371.529449	141.719193	1642.625732	479.554840	-152.158691	1133.716064	542.687805	324.025940	1121.325806	418.919403	-116.148270	877.400879	430.787628	312.075073	862.542114	410.318024	105.373009	1033.453369	-591.703125	174.347794	850.565002	-560.798523	-25.676115
400.221436	6.699149	936.615784	431.186646	196.102722	930.738831	502.477753	-15.369901	493.201874	547.752869	186.760712	481.209717	550.773682	-4.908380	79.294960	606.097046	156.560089	93.970978	442.491943	-42.167519	1405.807983	489.003204	260.833557	1393.095703	396.187805	115.830811	1379.395752	371.890991	141.394958	1642.911865	479.347870	-152.172241	1133.693481	542.814758	324.497833	1121.473267	418.770721	-116.135674	877.363464	430.766327	312.129883	862.626892	410.261749	105.386505	1033.449585	-592.092468	174.341583	850.558289	-561.180725	-25.697229
400.160034	6.760733	936.598999	431.176605	196.162247	930.767090	502.607574	-15.489411	493.259796	547.788696	186.801483	481.251892	550.856323	-4.922892	79.322533	606.058533	156.557236	93.975563	442.324036	-42.194962	1405.800293	488.916992	260.796295	1393.125854	396.099487	115.831306	1379.393188	372.156494	140.799927	1643.193481	479.132050	-152.144272	1133.659058	542.797913	324.474670	1121.513794	418.589142	-116.115005	877.323792	430.792236	312.176056	862.662170	410.228271	105.424515	1033.456299	-592.447388	174.412979	850.580566	-561.543701	-25.662586
400.100372	6.749609	936.593994	431.163452	196.164261	930.760071	502.160065	-15.020413	493.147583	547.753052	186.747711	481.218048	550.543396	-4.859146	79.252441	606.077332	156.546097	93.972084	442.169159	-42.241245	1405.777588	488.889709	260.738190	1393.174805	395.992249	115.833626	1379.427612	372.540100	140.490417	1643.364990	478.922272	-152.174423	1133.610962	542.793518	324.441010	1121.569214	418.422119	-116.076294	877.297729	430.796173	312.221039	862.710327	410.180664	105.423882	1033.449463	-592.844788	174.374908	850.579590	-561.928650	-25.626787
400.019989	6.750743	936.592224	431.132507	196.160004	930.760132	501.627899	-14.476774	492.998016	547.762939	186.740097	481.215393	550.218750	-4.791852	79.166595	606.069519	156.538422	93.970360	442.028564	-42.254787	1405.727783	488.855194	260.705261	1393.222046	395.894348	115.816689	1379.416748	373.073486	140.427475	1643.442749	478.718353	-152.177414	1133.564331	542.769653	324.413879	1121.633179	418.264343	-116.033417	877.235474	430.740082	312.290222	862.796936	410.125275	105.422844	1033.448608	-592.979736	174.903214	850.550354	-562.237488	-25.485325
399.963837	6.793729	936.572083	431.133575	196.190384	930.771057	501.613434	-14.441747	492.998657	547.788940	186.772781	481.261963	550.187683	-4.796416	79.162392	606.101685	156.554565	93.999680	441.900238	-42.288822	1405.699829	488.834808	260.648407	1393.265747	395.809937	115.801163	1379.433594	373.340759	139.946106	1643.701294	478.527863	-152.213104	1133.523438	542.770447	324.438782	1121.684326	418.117035	-116.019775	877.175049	430.770569	312.297333	862.832275	410.082214	105.447594	1033.443726	-593.389160	174.902145	850.580383	-562.614136	-25.430285
399.887695	6.804077	936.575562	431.117096	196.206375	930.785217	501.612000	-14.448285	492.994080	547.731812	186.681778	481.236084	550.190979	-4.790556	79.169212	606.044189	156.489868	93.995064	441.764648	-42.337204	1405.672119	488.813354	260.607544	1393.341797	395.744904	115.793304	1379.434082	373.692932	139.619492	1643.876099	478.337036	-152.214798	1133.468872	542.745850	324.413269	1121.762573	417.930817	-115.961472	877.141907	430.734436	312.402802	862.927368	410.026489	105.458321	1033.452026	-594.009766	174.405029	850.633728	-563.027832	-25.459660
399.829926	6.812363	936.563843	431.114197	196.217133	930.771545	501.611023	-14.435987	493.009369	547.750427	186.703201	481.249390	550.216431	-4.793195	79.157372	606.059021	156.509644	94.000702	441.628723	-42.349670	1405.625000	488.793121	260.545471	1393.377197	395.684326	115.777946	1379.434692	374.059296	139.312683	1644.020996	478.156433	-152.235352	1133.440186	542.747864	324.403839	1121.820801	417.781525	-115.928490	877.083435	430.730957	312.454102	862.952209	409.975494	105.473755	1033.437988	-594.389893	174.463211	850.655518	-563.351807	-25.476589
399.752502	6.843788	936.526428	431.121399	196.233765	930.750122	501.599854	-14.431876	493.010498	547.685364	186.640030	481.227600	550.210266	-4.796423	79.159874	606.039490	156.508331	93.985962	441.518341	-42.399689	1405.603882	488.772675	260.495422	1393.415527	395.627899	115.775482	1379.432251	374.404144	139.028503	1644.145508	477.998535	-152.243698	1133.373901	542.579285	323.897583	1121.757690	417.619904	-115.881416	877.009644	430.712616	312.528931	862.974976	409.929352	105.493942	1033.408081	-594.772949	174.533920	850.673889	-563.655029	-25.472576
399.650909	6.881169	936.527771	431.072357	196.293549	930.767334	501.036713	-13.910038	492.881744	547.680298	186.655746	481.227936	549.863159	-4.735706	79.071793	606.009155	156.484039	93.992783	441.390198	-42.461727	1405.576416	488.746521	260.422272	1393.457886	395.692505	115.831337	1379.461304	374.719421	138.738647	1644.266968	477.836060	-152.226822	1133.329102	542.551147	323.902008	1121.800659	417.462433	-115.831963	876.974609	430.687408	312.585724	863.057861	409.873810	105.531967	1033.418945	-595.364746	174.302933	850.619934	-564.044617	-25.573784
399.555481	6.884939	936.512634	431.048981	196.324722	930.771667	501.420471	-14.248191	492.998016	547.657227	186.663193	481.228333	550.131714	-4.781914	79.150612	605.988403	156.473160	93.999664	441.305878	-42.500443	1405.541138	488.734741	260.368042	1393.489624	395.639343	115.785439	1379.482666	375.039703	138.460144	1644.397217	477.697540	-152.238388	1133.261841	542.552429	323.904846	1121.847290	417.322021	-115.802780	876.910400	430.673004	312.662842	863.105103	409.813110	105.540970	1033.413818	-595.994141	174.002426	850.563416	-564.402832	-25.678253
399.463226	6.923651	936.509827	431.015778	196.346313	930.778687	501.335938	-14.160344	492.963562	547.683594	186.661194	481.239838	550.064758	-4.766569	79.132950	605.990417	156.472031	93.994377	441.229950	-42.541451	1405.490479	488.748199	260.321381	1393.517334	395.531677	115.660828	1379.447632	375.349182	138.175659	1644.501709	477.569855	-152.221817	1133.174561	542.562012	323.891541	1121.893188	417.183258	-115.741722	876.851563	430.660461	312.729828	863.144958	409.752869	105.567589	1033.416138	-596.438843	173.960831	850.562012	-564.751831	-25.664585
399.399963	6.940997	936.490906	431.033051	196.362564	930.770813	501.389465	-14.188782	492.987091	547.650269	186.685379	481.243286	550.114441	-4.775416	79.139885	606.000122	156.480896	93.988869	441.154449	-42.594559	1405.441040	488.748047	260.240295	1393.531738	395.498077	115.619804	1379.457764	375.632751	137.797424	1644.595093	477.450684	-152.236877	1133.088257	542.561523	323.812134	1121.957153	417.067322	-115.710556	876.779968	430.635559	312.776581	863.191162	409.715759	105.583244	1033.401978	-596.688599	174.167084	850.606140	-565.033020	-25.559095
399.297516	6.980510	936.478577	431.010803	196.386658	930.782166	500.994507	-13.809769	492.907990	547.678467	186.700562	481.257355	549.870239	-4.730519	79.083328	606.011902	156.492584	93.996941	441.104401	-42.663013	1405.383545	488.759308	260.177948	1393.561035	395.459076	115.578629	1379.445435	375.934326	137.614655	1644.685303	477.342377	-152.256943	1133.015259	542.572388	323.817535	1121.985107	416.940277	-115.665527	876.713684	430.614441	312.848358	863.238403	409.662598	105.603691	1033.402466	-596.876282	174.443069	850.677490	-565.303833	-25.412151
399.239746	7.028693	936.457581	430.990540	196.386047	930.766052	500.949188	-13.754498	492.900848	547.696838	186.744537	481.262268	549.848267	-4.695551	79.084923	606.040710	156.483337	93.996117	441.023285	-42.715187	1405.349976	488.771637	260.113800	1393.569946	395.433380	115.534187	1379.457520	376.206238	137.361389	1644.794312	477.238251	-152.254135	1132.945801	542.593140	323.779724	1122.019409	416.829071	-115.616447	876.667297	430.600647	312.901794	863.277283	409.613922	105.628624	1033.383301	-597.027161	174.887100	850.766907	-565.613220	-25.207552
399.137054	7.069414	936.451416	430.947906	196.419815	930.782410	501.317261	-14.111976	493.024872	547.720154	186.764572	481.277710	550.095093	-4.737856	79.151817	605.968628	156.424164	93.989960	440.953308	-42.785126	1405.299805	488.778381	260.051178	1393.590698	395.393555	115.492271	1379.465576	376.447968	137.031799	1644.884033	477.116516	-152.271912	1132.897583	542.591064	323.774933	1122.070679	416.715057	-115.592949	876.623047	430.592560	312.961151	863.302612	409.558655	105.653015	1033.389893	-597.345093	175.347824	850.870544	-566.326599	-24.752335
399.028778	7.126055	936.427917	430.925232	196.427872	930.781677	501.284119	-14.072731	493.035187	547.671082	186.749054	481.278534	550.083984	-4.735521	79.156105	605.998718	156.467529	94.018509	440.893585	-42.838436	1405.248413	488.792267	259.984711	1393.619629	395.397491	115.444633	1379.460938	376.691895	136.771942	1644.968628	477.035858	-152.265808	1132.826904	542.610291	323.736877	1122.104980	416.601868	-115.544273	876.563843	430.568329	313.023956	863.358459	409.502136	105.675362	1033.378662	-597.727661	175.466843	850.950500	-566.658264	-24.648136
398.939087	7.143896	936.408447	430.895813	196.489700	930.777344	501.199066	-13.991582	493.006531	547.606995	186.660522	481.247314	550.026855	-4.725447	79.116035	605.934998	156.394943	94.001137	440.846466	-42.913216	1405.198486	488.805084	259.910614	1393.650635	395.388458	115.410957	1379.476196	376.953796	136.513611	1645.039063	476.950531	-152.301956	1132.757813	542.617615	323.706055	1122.139282	416.533905	-115.520271	876.511230	430.568481	313.078796	863.397888	409.447113	105.707314	1033.367310	-598.516663	175.010300	850.914551	-567.046814	-24.800146
398.869995	7.181440	936.377319	430.880859	196.498566	930.768616	501.117126	-13.910715	492.968201	547.582764	186.630661	481.255035	549.974854	-4.703208	79.088181	605.950989	156.412674	94.000122	440.804016	-42.983597	1405.150513	488.855255	259.822388	1393.667725	395.390381	115.344055	1379.467773	377.222290	136.356812	1645.109375	476.878998	-152.326645	1132.702759	542.641602	323.671753	1122.180786	416.433807	-115.461449	876.447205	430.554596	313.116272	863.448364	409.400543	105.721664	1033.347534	-598.903870	174.983841	850.915100	-567.341309	-24.808754
398.787750	7.188636	936.366211	430.867035	196.510025	930.771240	501.123322	-13.946991	493.004303	547.542786	186.596497	481.246613	550.015442	-4.711748	79.088043	605.939270	156.396255	94.000435	440.770142	-43.060196	1405.112915	488.886200	259.725647	1393.680054	395.380829	115.291710	1379.480713	377.444427	136.022919	1645.177368	476.805878	-152.359924	1132.628418	542.667053	323.617523	1122.218384	416.360687	-115.442574	876.400391	430.556122	313.165222	863.481201	409.361938	105.724060	1033.344116	-599.309814	175.031357	850.930542	-567.644653	-24.794140
398.714111	7.215061	936.346741	430.845123	196.498718	930.770996	501.122528	-13.938541	493.001312	547.554321	186.617386	481.267609	550.071960	-4.737975	79.119286	605.909485	156.363098	93.992905	440.720734	-43.127125	1405.078735	488.920624	259.667969	1393.710693	395.385345	115.221565	1379.466309	377.658997	135.789886	1645.237915	476.731689	-152.408600	1132.571411	542.685059	323.572784	1122.265991	416.274597	-115.424812	876.345947	430.543915	313.188995	863.518921	409.322540	105.722366	1033.334961	-599.691223	175.123154	850.960022	-567.926575	-24.756775
398.612823	7.253913	936.330566	430.803864	196.547180	930.790588	501.079102	-13.945109	493.023895	547.586182	186.680923	481.282104	550.004272	-4.703794	79.128448	606.003235	156.462494	94.017212	440.700165	-43.194248	1405.041138	488.966248	259.565399	1393.722290	395.370178	115.198303	1379.479858	377.884552	135.641022	1645.302979	476.661407	-152.450058	1132.541016	542.703491	323.531189	1122.266113	416.183777	-115.391022	876.316895	430.527039	313.207916	863.565369	409.265717	105.746262	1033.338257	-600.082397	175.190308	850.985291	-568.252014	-24.716673
398.536377	7.252139	936.323608	430.798645	196.539810	930.771423	501.115448	-14.007073	493.064575	547.595337	186.763519	481.252380	550.092468	-4.731511	79.158531	605.961182	156.438263	94.010345	440.631592	-43.255657	1405.013672	489.004761	259.473694	1393.736206	395.383575	115.146126	1379.474487	378.084991	135.394012	1645.369629	476.562134	-152.511307	1132.510620	542.741333	323.502045	1122.302612	416.096497	-115.405853	876.283142	430.537292	313.242554	863.584595	409.224609	105.750328	1033.324829	-600.429138	175.336945	851.039673	-568.569275	-24.583540
398.444183	7.259909	936.306335	430.781311	196.554611	930.762695	500.756470	-13.733190	493.010315	547.582520	186.792313	481.255554	549.887939	-4.684336	79.121475	605.921570	156.428970	94.016167	440.592957	-43.325127	1404.961670	489.048248	259.412720	1393.774658	395.387909	115.103180	1379.487183	378.258667	135.057983	1645.430908	476.482086	-152.543335	1132.454712	542.780762	323.467072	1122.307373	415.973633	-115.396614	876.218323	430.560028	313.242371	863.618469	409.182587	105.756989	1033.312744	-600.729980	175.452087	851.099487	-568.883240	-24.470205
398.363831	7.320302	936.283875	430.779541	196.551666	930.763489	500.774017	-13.734419	492.979950	547.551514	186.780380	481.278412	549.934326	-4.659938	79.107903	605.942383	156.449356	94.030426	440.592773	-43.386993	1404.921387	489.087708	259.347565	1393.787964	395.403198	115.058594	1379.485718	378.450256	134.823486	1645.483276	476.406006	-152.609924	1132.373901	542.956421	323.910004	1122.439575	415.902191	-115.403801	876.165283	430.570160	313.252625	863.671082	409.145538	105.776299	1033.302490	-600.915405	175.498825	851.138977	-568.930298	-24.500273
398.277985	7.321722	936.278015	430.738190	196.584732	930.782043	500.716766	-13.742472	492.964203	547.522766	186.702866	481.280518	549.907959	-4.655894	79.105789	605.898560	156.394318	94.025978	440.576904	-43.439507	1404.879517	489.173401	259.256287	1393.786865	395.411652	115.014046	1379.488159	378.641235	134.592056	1645.529053	476.341980	-152.670029	1132.310791	543.013184	323.859528	1122.446533	415.828308	-115.411140	876.108093	430.576935	313.248566	863.722717	409.100983	105.778069	1033.310425	-601.208008	175.725586	851.161194	-569.361755	-24.296835
398.218536	7.391478	936.242371	430.717621	196.615372	930.789429	500.833771	-13.890644	492.992340	547.522644	186.702484	481.284424	550.014404	-4.688113	79.140312	605.919373	156.415649	94.052368	440.567383	-43.516613	1404.846802	489.221008	259.205933	1393.815308	395.428955	114.962067	1379.507690	378.810486	134.370529	1645.571045	476.286743	-152.675278	1132.253540	543.053101	323.828217	1122.466064	415.737335	-115.411308	876.057800	430.587494	313.238861	863.745972	409.067780	105.806358	1033.297485	-601.460449	175.859192	851.205933	-569.612549	-24.244549
398.158508	7.410647	936.229492	430.713623	196.604645	930.789368	500.760223	-13.866387	492.968689	547.497620	186.694489	481.298828	549.989380	-4.683090	79.136124	605.945618	156.431305	94.074104	440.569397	-43.590744	1404.789795	489.278046	259.126251	1393.822144	395.462067	114.907959	1379.501831	379.001831	134.239532	1645.624023	476.210571	-152.726608	1132.190063	543.109436	323.777039	1122.485474	415.653992	-115.429741	876.001831	430.624603	313.234283	863.778503	409.045532	105.804367	1033.291870	-601.752747	175.957550	851.240173	-569.810791	-24.205343
398.085876	7.397913	936.205933	430.707794	196.602509	930.764771	500.788666	-13.915430	492.977295	547.516846	186.743134	481.303131	550.048828	-4.693961	79.146942	605.895996	156.407104	94.020973	440.553955	-43.661331	1404.750732	489.297058	259.056000	1393.834839	395.481567	114.849930	1379.505127	379.143066	134.046127	1645.683350	476.138519	-152.760925	1132.138428	543.138855	323.726532	1122.487427	415.554077	-115.440102	875.960388	430.639771	313.231842	863.807983	409.009369	105.798668	1033.267822	-602.098633	175.957748	851.277588	-570.055725	-24.155485
398.026917	7.415820	936.196289	430.687683	196.592789	930.755432	500.611237	-13.802638	492.943085	547.489014	186.710144	481.280121	549.944519	-4.677328	79.127800	605.881104	156.381851	94.016624	440.551819	-43.705948	1404.707275	489.366974	258.992462	1393.862915	395.491394	114.799316	1379.505859	379.299622	133.802780	1645.731445	476.070251	-152.802536	1132.083252	543.200867	323.656647	1122.510986	415.449310	-115.471321	875.930481	430.661499	313.219910	863.818054	408.974396	105.803459	1033.258545	-602.529602	175.860443	851.292603	-570.318298	-24.117109
397.955414	7.442998	936.174255	430.682648	196.621780	930.772034	500.543396	-13.762095	492.955780	547.488403	186.710571	481.262146	549.889526	-4.647422	79.113678	605.875854	156.367630	94.011101	440.524414	-43.759399	1404.678589	489.397858	258.939667	1393.869995	395.666138	114.584869	1379.510376	379.452332	133.578033	1645.765259	476.022980	-152.844818	1132.025391	543.240601	323.575378	1122.524658	415.354462	-115.468193	875.899109	430.675232	313.211243	863.853333	408.940308	105.812317	1033.256836	-602.833984	175.874420	851.324707	-570.548096	-24.069620
397.885864	7.477040	936.174744	430.660919	196.611938	930.770935	500.519440	-13.781675	492.962982	547.432495	186.677277	481.251404	549.973938	-4.690013	79.158836	605.870789	156.355530	94.038666	440.531464	-43.811390	1404.645142	489.442383	258.867889	1393.889038	395.682343	114.547699	1379.525024	379.591583	133.350616	1645.802002	475.959564	-152.883621	1131.970337	543.298889	323.494446	1122.544556	415.261353	-115.463448	875.869446	430.701752	313.189056	863.887512	408.912018	105.824524	1033.257446	-603.551697	175.507919	851.251587	-570.887390	-24.150164
397.814575	7.464375	936.170654	430.638214	196.626846	930.779114	500.494354	-13.792503	492.954559	547.424011	186.670227	481.252411	549.951477	-4.659108	79.139694	605.901245	156.386124	94.038086	440.539185	-43.881321	1404.611694	489.517700	258.780212	1393.900024	395.703857	114.506332	1379.525146	379.712555	133.036118	1645.833496	475.908997	-152.947571	1131.918091	543.359802	323.427185	1122.560303	415.171326	-115.439613	875.821533	430.729462	313.164764	863.935425	408.881042	105.817245	1033.260620	-603.917542	175.497940	851.230408	-571.159424	-24.125504
397.785339	7.509296	936.140320	430.652435	196.624802	930.777039	500.468994	-13.771207	492.951813	547.395691	186.689728	481.278534	549.969116	-4.675688	79.149513	605.893616	156.401596	94.053612	440.516357	-43.949467	1404.580444	489.563049	258.694031	1393.942505	395.813141	114.541588	1379.544678	379.841400	132.832123	1645.883057	475.847382	-152.970428	1131.857788	543.415100	323.375854	1122.600464	415.086639	-115.442757	875.788635	430.773224	313.160156	863.965332	408.873260	105.825989	1033.244873	-604.238464	175.545105	851.268311	-571.395142	-24.056843
397.727112	7.510376	936.134216	430.643250	196.624954	930.784241	500.423279	-13.775847	492.951538	547.383667	186.706299	481.282532	549.942139	-4.654662	79.130005	605.866882	156.384094	94.054573	440.508331	-44.020950	1404.543457	489.632660	258.638916	1393.951782	395.829926	114.494377	1379.558716	379.952454	132.617905	1645.925049	475.784241	-153.013031	1131.807007	543.480042	323.323151	1122.624390	415.001373	-115.424408	875.734009	430.799103	313.144043	864.003479	408.843445	105.820320	1033.245850	-604.570679	175.531464	851.276001	-571.603455	-24.051882
397.665192	7.549522	936.111877	430.640747	196.635864	930.786377	500.399597	-13.760511	492.965393	547.374756	186.707962	481.236603	549.900208	-4.635269	79.121979	605.842712	156.384445	94.044014	440.510498	-44.084217	1404.513184	489.677460	258.580475	1393.973755	395.853577	114.447899	1379.554565	380.095428	132.493942	1645.972656	475.706207	-153.075806	1131.781860	543.528442	323.242432	1122.644531	414.916504	-115.423691	875.700928	430.834229	313.146637	864.019836	408.814972	105.834068	1033.236450	-604.936646	175.514099	851.291321	-571.830383	-24.060688
397.622284	7.529339	936.101746	430.664215	196.632385	930.771973	500.429901	-13.797344	492.984436	547.448547	186.803406	481.277740	549.921143	-4.646618	79.130623	605.882263	156.413147	94.041527	440.507233	-44.134026	1404.471924	489.742523	258.486725	1393.986328	395.890656	114.400276	1379.570679	380.212067	132.268570	1645.998535	475.655548	-153.081436	1131.719238	543.421448	322.699982	1122.527100	414.807678	-115.469780	875.663696	430.869446	313.140778	864.025818	408.809601	105.825264	1033.224365	-605.275879	175.515564	851.298035	-572.013855	-24.079693
397.572815	7.556835	936.081604	430.647278	196.644623	930.771729	500.455261	-13.805065	492.986267	547.348511	186.662094	481.253357	549.979065	-4.694213	79.152100	605.869629	156.392700	94.037468	440.517914	-44.188595	1404.430176	489.804382	258.439331	1393.994019	395.853210	114.242073	1379.552124	380.328003	132.056000	1646.026855	475.589935	-153.138672	1131.665283	543.489380	322.623138	1122.548950	414.787231	-115.410332	875.608337	430.883606	313.129486	864.052612	408.790375	105.833427	1033.215332	-605.602295	175.509720	851.304260	-572.257324	-24.095913
397.495453	7.543972	936.092651	430.645630	196.631424	930.802307	500.450012	-13.764981	492.979919	547.337158	186.621811	481.274292	549.995239	-4.668199	79.129868	605.883240	156.396698	94.068077	440.528473	-44.248085	1404.390869	489.904907	258.367859	1394.023438	395.878967	114.200485	1379.558960	380.446167	131.832367	1646.048218	475.546570	-153.167053	1131.612549	543.548340	322.555969	1122.566650	414.708618	-115.367714	875.555847	430.905212	313.119537	864.089417	408.765686	105.809685	1033.237305	-605.856506	175.512115	851.356689	-572.447754	-24.060038
397.457489	7.547609	936.080322	430.645721	196.602875	930.791260	500.479767	-13.792883	492.991028	547.351257	186.634125	481.276978	549.979858	-4.648608	79.132553	605.905273	156.392059	94.064758	440.533112	-44.316502	1404.365479	489.971771	258.280029	1394.025879	395.912476	114.144493	1379.581665	380.514679	131.550079	1646.079834	475.490326	-153.199036	1131.549805	543.607239	322.497467	1122.587891	414.642303	-115.364891	875.502991	430.921967	313.109894	864.123840	408.751892	105.797371	1033.225830	-606.148682	175.536697	851.377625	-572.647339	-24.041454
397.422882	7.567278	936.056274	430.657043	196.587540	930.797180	500.450073	-13.799665	492.969330	547.306030	186.610489	481.251770	549.961487	-4.648844	79.139793	605.857422	156.365021	94.048988	440.524567	-44.393177	1404.338501	490.036255	258.211945	1394.043579	395.942841	114.090248	1379.598389	380.597839	131.327621	1646.116333	475.429382	-153.216965	1131.510498	543.663879	322.475677	1122.611694	414.561584	-115.353325	875.458862	430.946381	313.117126	864.146729	408.736816	105.786293	1033.217163	-606.474854	175.554367	851.414429	-572.865601	-24.034859
397.391632	7.576192	936.041809	430.677826	196.596817	930.787842	500.410522	-13.750449	493.002350	547.414734	186.735291	481.297241	549.952515	-4.662987	79.171188	605.894470	156.464127	94.068916	440.542267	-44.489025	1404.341919	490.138214	258.096924	1394.064575	395.849915	114.178062	1379.603638	380.657654	131.109085	1646.140625	475.375153	-153.242340	1131.485229	543.711426	322.418732	1122.624023	414.480194	-115.332619	875.438843	430.964172	313.112244	864.165833	408.729126	105.794556	1033.205078	-606.821655	175.570496	851.459778	-573.110718	-24.023108
397.345123	7.552278	936.049927	430.691589	196.551712	930.785645	500.421417	-13.776726	493.021973	547.400818	186.723495	481.289581	549.977051	-4.661443	79.182724	605.881226	156.442108	94.076782	440.554260	-44.535671	1404.296387	490.207886	258.022430	1394.090454	395.892487	114.138924	1379.621216	380.763794	130.984711	1646.176270	475.313507	-153.274307	1131.451660	543.773376	322.390656	1122.646851	414.403687	-115.329926	875.398010	430.993622	313.115234	864.208679	408.719513	105.766411	1033.208252	-607.135559	175.540085	851.476196	-573.301514	-24.041885
397.298553	7.597448	936.026367	430.674103	196.593002	930.808411	500.473633	-13.830585	493.036865	547.366333	186.679153	481.296112	550.023743	-4.668475	79.164986	605.852783	156.435226	94.051147	440.555939	-44.609619	1404.278076	490.293976	257.940125	1394.103394	395.942383	114.097717	1379.632202	380.824066	130.713562	1646.180298	475.248657	-153.294846	1131.379761	543.847778	322.335236	1122.683838	414.333679	-115.318352	875.361145	431.010101	313.139191	864.225281	408.707062	105.782669	1033.209839	-607.431458	175.525055	851.517822	-573.524963	-24.012627
397.273865	7.596540	936.024353	430.691925	196.584015	930.804871	500.432800	-13.781398	492.994110	547.328491	186.620560	481.278259	550.029846	-4.683935	79.159973	605.834534	156.416626	94.065681	440.592133	-44.682487	1404.249634	490.406616	257.864960	1394.125854	396.010498	114.046303	1379.648193	380.881866	130.544144	1646.201172	475.207031	-153.322174	1131.314087	543.901367	322.276855	1122.686279	414.256012	-115.306412	875.307434	431.038940	313.144104	864.273621	408.716217	105.777679	1033.207764	-607.682251	175.526764	851.535400	-573.701477	-24.002962
397.230957	7.572104	936.011475	430.695129	196.609894	930.822693	500.445801	-13.781361	493.001068	547.339905	186.586380	481.283020	550.037292	-4.676332	79.131813	605.856201	156.413467	94.066933	440.624420	-44.754158	1404.217041	490.497620	257.772675	1394.141235	396.042145	113.989510	1379.656494	381.025879	130.491852	1646.145386	475.144501	-153.371094	1131.247314	543.951538	322.235565	1122.722656	414.163910	-115.291656	875.256775	431.050262	313.162567	864.307495	408.701355	105.761612	1033.211060	-607.944458	175.515289	851.549988	-573.888306	-24.015207
397.218964	7.579963	935.990112	430.715912	196.572998	930.815552	500.429321	-13.787096	493.000183	547.369385	186.634109	481.321014	550.045837	-4.694856	79.143837	605.779297	156.177261	94.003754	440.619446	-44.832523	1404.192017	490.592224	257.685486	1394.172119	396.126526	113.917122	1379.656006	381.011017	130.219421	1646.235107	475.057129	-153.405640	1131.202271	544.000549	322.179535	1122.739746	414.064911	-115.307693	875.221924	431.071381	313.174866	864.351685	408.706848	105.741158	1033.197144	-608.248169	175.478989	851.571655	-574.087036	-24.057035
397.181366	7.572137	935.989807	430.750061	196.576111	930.846252	500.329224	-13.721300	492.989319	547.469543	186.755997	481.351776	549.909973	-4.651839	79.118835	605.855652	156.463547	94.083321	440.641479	-44.907383	1404.166260	490.752899	257.520172	1394.179688	396.175842	113.850586	1379.655029	381.090515	130.103958	1646.190308	474.976593	-153.442871	1131.137085	544.070190	322.145721	1122.781860	413.971863	-115.331749	875.186279	431.099182	313.193787	864.395752	408.711945	105.723076	1033.213257	-608.548889	175.422272	851.585266	-574.306030	-24.084328
397.163849	7.563983	935.979614	430.789032	196.527817	930.825195	500.332245	-13.755369	493.012970	547.458008	186.745407	481.342255	549.923035	-4.683882	79.150604	605.888367	156.447266	94.075813	440.638123	-44.993073	1404.135254	490.852966	257.433167	1394.221436	396.241669	113.790031	1379.667725	381.042847	129.835724	1646.274048	474.895874	-153.498322	1131.103760	544.156799	322.115662	1122.813477	413.851868	-115.362495	875.157043	431.123535	313.207153	864.432434	408.721466	105.703140	1033.197266	-608.831299	175.444489	851.606567	-574.492798	-24.111597
397.136475	7.571159	935.971680	430.814606	196.573700	930.852539	500.332245	-13.728614	493.026398	547.432861	186.723465	481.317535	549.913269	-4.667741	79.142563	605.855469	156.437424	94.042870	440.664795	-45.068985	1404.108887	490.861328	257.439392	1394.249878	396.301270	113.725044	1379.668213	381.067963	129.641754	1646.275146	474.852539	-153.550751	1131.063843	544.204041	322.045441	1122.848511	413.761902	-115.374252	875.100464	431.170410	313.207520	864.439758	408.736542	105.708961	1033.208496	-609.142029	175.474487	851.622681	-574.726074	-24.104912
397.098389	7.564625	935.983398	430.834656	196.527054	930.832947	500.405182	-13.774165	493.035492	547.355103	186.599228	481.261505	549.988953	-4.667583	79.156738	605.851807	156.405823	94.037514	440.699310	-45.147110	1404.056030	491.083008	257.251892	1394.231812	396.371429	113.693771	1379.680420	381.087646	129.453110	1646.261963	474.814301	-153.564331	1130.988770	544.295654	321.958679	1122.823242	413.691559	-115.378067	875.062317	431.188873	313.203339	864.489502	408.753693	105.696640	1033.205444	-609.409607	175.430481	851.651123	-574.931885	-24.104151
397.073334	7.574990	935.961304	430.874847	196.526093	930.842957	500.382935	-13.691963	493.033447	547.335205	186.514267	481.251526	550.006836	-4.661827	79.148170	605.820679	156.362320	94.000206	440.737000	-45.212910	1404.026978	491.194153	257.156403	1394.250488	396.443451	113.630867	1379.688721	381.097290	129.272156	1646.248535	474.771057	-153.598404	1130.919678	544.540710	322.396973	1122.989502	413.611725	-115.365562	875.018433	431.242249	313.207794	864.558960	408.780273	105.683044	1033.201050	-609.649597	175.444168	851.654419	-575.162903	-24.100662
397.060852	7.579157	935.949341	430.941345	196.515533	930.846924	500.381989	-13.690466	493.020691	547.272583	186.389923	481.229187	549.999084	-4.656085	79.134216	605.805115	156.308655	94.021599	440.746948	-45.282589	1404.007202	491.208588	257.126160	1394.281616	396.528046	113.561699	1379.695313	381.080139	129.082550	1646.241089	474.713623	-153.653809	1130.870117	544.461609	321.839050	1122.932495	413.544464	-115.376808	874.964478	431.286346	313.211823	864.578064	408.803070	105.674622	1033.197021	-609.887878	175.442352	851.702759	-575.374084	-24.081318
397.025391	7.586472	935.944275	430.980682	196.490509	930.854370	500.380859	-13.727108	493.014374	547.372314	186.476959	481.282715	549.974915	-4.659034	79.150787	605.832275	156.364883	94.051208	440.735626	-45.340954	1403.985718	491.286041	257.063202	1394.298828	396.746674	113.354347	1379.714722	381.035400	128.891449	1646.240967	474.639221	-153.730148	1130.836792	544.686279	322.271118	1123.066772	413.458221	-115.389427	874.948730	431.323761	313.205841	864.664978	408.811707	105.660667	1033.198730	-610.138367	175.417618	851.734558	-575.590332	-24.108013
397.035034	7.569674	935.936157	431.038330	196.477463	930.861084	500.393005	-13.759652	493.041016	547.440125	186.567856	481.279236	550.012756	-4.685174	79.156670	605.861816	156.405823	94.086769	440.772064	-45.430164	1403.956299	491.390167	256.969299	1394.332031	396.831909	113.297493	1379.703125	380.992554	128.696762	1646.222168	474.584198	-153.759247	1130.788330	544.775513	322.204346	1123.108032	413.362640	-115.413986	874.920471	431.387939	313.197571	864.703613	408.856415	105.637177	1033.198975	-610.397644	175.379410	851.747925	-575.813110	-24.113457
397.015991	7.569213	935.909790	431.104095	196.499390	930.861389	500.380096	-13.773067	493.023132	547.460022	186.542313	481.287415	549.974915	-4.657115	79.135834	605.851501	156.405151	94.055832	440.796173	-45.502930	1403.926392	491.500824	256.885468	1394.339600	396.901276	113.213913	1379.697876	380.999054	128.556534	1646.114014	474.540070	-153.841003	1130.742310	544.875183	322.156555	1123.108643	413.310730	-115.410896	874.878845	431.433746	313.187195	864.724854	408.885040	105.634811	1033.186646	-610.649536	175.377884	851.758301	-576.032166	-24.146639
396.988403	7.570951	935.905884	431.146088	196.502853	930.864685	500.409332	-13.811596	493.026581	547.454224	186.499619	481.268585	550.028931	-4.683609	79.140076	605.856873	156.368073	94.037483	440.835907	-45.589802	1403.894897	491.625244	256.776703	1394.339355	396.973419	113.133163	1379.697876	380.863373	128.275757	1646.144531	474.503510	-153.899017	1130.668091	544.982117	322.055603	1123.107300	413.242310	-115.405739	874.839478	431.498444	313.174805	864.749207	408.918518	105.630730	1033.187988	-610.897156	175.334549	851.742249	-576.241821	-24.172951
396.872772	7.491298	935.926941	431.176086	196.451706	930.872803	500.387207	-13.788549	493.015808	547.447693	186.453247	481.265015	550.038513	-4.682355	79.131821	605.871460	156.406342	94.023354	440.872375	-45.680241	1403.843262	491.774811	256.671997	1394.345947	397.137543	113.167900	1379.719849	380.845337	128.184677	1646.124878	474.495758	-153.960175	1130.611206	545.111084	321.991516	1123.104980	413.233185	-115.408928	874.792603	431.563385	313.163361	864.784729	408.905640	105.570236	1033.203979	-611.124634	175.253326	851.718994	-576.404846	-24.226292
396.838165	7.500732	935.940857	431.226410	196.423340	930.884583	500.408356	-13.807892	493.035645	546.903320	185.589996	481.096527	550.060852	-4.686271	79.135620	605.565369	156.123627	93.995781	440.922546	-45.749184	1403.806763	491.918396	256.598267	1394.391846	397.117218	113.018326	1379.729858	380.775726	128.023483	1646.103516	474.478027	-154.000824	1130.561890	545.233521	321.909576	1123.151245	413.181915	-115.408882	874.756958	431.627594	313.150818	864.832214	408.927551	105.562393	1033.217407	-611.335510	175.222458	851.739441	-576.582397	-24.231905
396.818665	7.474471	935.950500	431.301849	196.378342	930.901978	500.393250	-13.828403	493.053253	547.454712	186.357635	481.264587	550.027893	-4.688170	79.170525	605.793213	156.288330	94.017334	440.953827	-45.821636	1403.780151	492.059296	256.510437	1394.416626	397.196777	112.957573	1379.739258	380.688232	127.855515	1646.090088	474.431091	-154.033356	1130.508423	545.176575	321.332245	1123.058838	413.130951	-115.417282	874.725281	431.681091	313.123047	864.853333	408.961761	105.524422	1033.231323	-611.606384	175.218674	851.789673	-576.761780	-24.265392
396.828491	7.457701	935.956055	431.383606	196.317535	930.903748	500.324493	-13.802317	493.051453	547.485107	186.403839	481.273071	550.015686	-4.667948	79.177040	605.810364	156.302399	94.047211	441.022522	-45.933640	1403.762695	492.204132	256.387024	1394.447021	397.107147	113.044891	1379.768066	380.577393	127.717178	1646.080078	474.400330	-154.103943	1130.486206	545.295776	321.254150	1123.056763	413.102997	-115.439148	874.698425	431.765228	313.113831	864.893921	409.009033	105.490143	1033.234863	-611.860962	175.221069	851.827759	-576.937378	-24.288452
396.810791	7.452749	935.948608	431.434692	196.301498	930.917847	500.324951	-13.816721	493.058350	547.519226	186.397079	481.264465	549.998230	-4.670560	79.165619	605.800537	156.293549	93.990639	441.064240	-46.030235	1403.719727	492.348785	256.287567	1394.470703	397.187469	112.977089	1379.784912	380.472809	127.554054	1646.028320	474.367462	-154.166336	1130.428955	545.569641	321.682617	1123.222290	413.063934	-115.434013	874.635254	431.858978	313.074951	864.959595	409.050293	105.465881	1033.239990	-612.139465	175.205933	851.839600	-577.177795	-24.297178
396.831879	7.427668	935.924988	431.514435	196.246582	930.901062	500.317932	-13.827499	493.017700	547.528320	186.398849	481.238281	550.029053	-4.672565	79.161903	605.816040	156.320343	93.991837	441.114960	-46.129906	1403.692139	492.463745	256.200409	1394.490723	397.283386	112.915291	1379.789307	380.575745	127.666245	1645.784180	474.356934	-154.206238	1130.372681	545.535217	321.112579	1123.105957	413.052887	-115.459930	874.583069	431.950623	313.051025	864.964172	409.104614	105.423691	1033.220093	-612.422729	175.166306	851.837646	-577.343323	-24.354345
396.854004	7.431361	935.909973	431.575439	196.251663	930.907654	500.315491	-13.864660	493.011841	546.957336	185.514664	481.040466	550.045166	-4.680086	79.140816	605.519470	156.015823	93.926361	441.180878	-46.216732	1403.653320	492.617401	256.084137	1394.512329	397.377167	112.831505	1379.765869	380.363464	127.380417	1645.786743	474.375275	-154.267853	1130.309814	545.675476	321.013702	1123.110596	413.055237	-115.459480	874.540283	432.058685	313.029694	864.975891	409.155273	105.416039	1033.216797	-612.651245	175.192780	851.854187	-577.522888	-24.357231
396.867828	7.389704	935.920898	431.651489	196.216736	930.919189	500.324371	-13.886498	493.013580	546.972900	185.444611	481.009338	550.071350	-4.694000	79.161301	605.520691	156.013016	93.938622	441.226654	-46.315960	1403.630981	492.760529	255.964233	1394.533691	397.470001	112.756256	1379.767700	380.280121	127.326553	1645.735352	474.371246	-154.332901	1130.254517	545.968933	321.410583	1123.279907	413.049744	-115.469955	874.508789	432.179260	313.004089	865.060425	409.211273	105.376930	1033.228638	-612.939697	175.145126	851.895569	-577.711609	-24.379217
396.873596	7.383286	935.926270	431.705780	196.177155	930.951050	500.329346	-13.897076	493.008209	546.942505	185.425095	481.031250	550.102295	-4.693754	79.152290	605.422241	155.928619	93.935127	441.268280	-46.405975	1403.605957	492.893433	255.854401	1394.578369	397.568207	112.671852	1379.787598	380.151703	127.204285	1645.691162	474.384949	-154.413605	1130.227051	546.104370	321.340515	1123.315430	413.041138	-115.462540	874.472717	432.286530	312.960083	865.115234	409.261414	105.338188	1033.248779	-613.216370	175.108536	851.909912	-577.889954	-24.399969
396.942841	7.378873	935.919495	431.786987	196.170517	930.966064	500.329498	-13.911663	493.012604	547.012634	185.428268	481.046539	550.071655	-4.704670	79.166306	605.455322	155.958969	93.970711	441.271179	-46.490929	1403.556274	492.962585	255.735138	1394.611206	397.917664	112.521751	1379.814941	380.016174	127.074707	1645.655518	474.398987	-154.480347	1130.189453	546.253479	321.241577	1123.373169	413.050079	-115.495979	874.446716	432.429932	312.942352	865.176575	409.337280	105.321396	1033.253296	-613.449768	175.093262	851.944214	-578.054626	-24.444275
396.986053	7.350034	935.911865	431.846161	196.092804	930.969116	500.324890	-13.955650	493.000732	547.001465	185.382065	481.006134	550.059143	-4.692243	79.166122	605.461792	155.985748	93.979919	441.351440	-46.597954	1403.533569	493.136078	255.621735	1394.657959	397.766174	112.510353	1379.823120	379.877380	126.959129	1645.606323	474.396118	-154.551788	1130.145630	546.256897	320.671021	1123.282471	413.051422	-115.520157	874.422241	432.563782	312.896210	865.202698	409.398987	105.261879	1033.251831	-613.732605	175.035400	851.950073	-578.287354	-24.451744
397.138245	7.392404	935.859863	431.973450	196.076752	930.963562	500.345612	-13.985572	492.986328	547.026978	185.364273	480.985382	550.066162	-4.700457	79.172478	605.450195	155.957748	93.952400	441.394836	-46.671844	1403.502441	493.252686	255.503098	1394.674194	397.867828	112.442360	1379.827393	379.737762	126.843758	1645.556763	474.429047	-154.615631	1130.093872	546.571655	321.055054	1123.454102	413.065826	-115.536308	874.381775	432.740662	312.876068	865.254944	409.522949	105.253830	1033.222900	-614.034668	174.955353	851.924805	-578.474365	-24.482527
397.171814	7.356670	935.866394	432.028564	196.043793	930.957397	500.390381	-14.015776	492.987579	547.054993	185.390610	480.983521	550.095337	-4.700904	79.182434	605.521790	155.987778	93.943489	441.426819	-46.784851	1403.459961	493.377106	255.372025	1394.693848	398.037140	112.420151	1379.842163	379.581665	126.757988	1645.506104	474.451355	-154.704117	1130.066162	546.744507	320.977051	1123.481323	413.089569	-115.555084	874.330383	432.908417	312.832825	865.282471	409.583099	105.223846	1033.223755	-614.321777	174.902069	851.918640	-578.666321	-24.493195
397.204132	7.328568	935.866150	432.101898	195.991226	930.951782	500.401642	-14.053275	492.998718	547.087585	185.364349	481.001678	550.125244	-4.704277	79.168594	605.476318	155.924347	93.916809	441.473969	-46.868900	1403.417480	493.532745	255.261078	1394.705444	398.148865	112.336761	1379.846069	379.436981	126.633720	1645.428467	474.473083	-154.767563	1130.006348	546.732788	320.425751	1123.402954	413.124542	-115.575684	874.294006	433.058716	312.819061	865.300049	409.636078	105.187828	1033.220703	-614.564087	174.889847	851.927246	-578.850708	-24.487326
397.241028	7.277615	935.869263	432.173248	195.932281	930.957642	500.432312	-14.072618	493.005371	547.094788	185.280136	480.970062	550.154175	-4.731027	79.173431	605.459961	155.908813	93.918808	441.536957	-46.962223	1403.404419	493.651398	255.148514	1394.731201	398.246796	112.245361	1379.872681	379.259521	126.466995	1645.369141	474.518433	-154.872192	1129.958130	546.896240	320.329010	1123.467773	413.160400	-115.622681	874.238403	433.227997	312.757050	865.340149	409.701050	105.130508	1033.225830	-614.872009	174.858292	851.971741	-579.023560	-24.485792
397.294769	7.240753	935.870300	432.247162	195.880539	930.969727	500.447754	-14.064747	493.002594	547.117920	185.258942	480.980377	550.161926	-4.733424	79.187492	605.432373	155.890472	93.911728	441.580719	-47.070400	1403.375610	493.774658	255.045166	1394.780273	398.355347	112.142815	1379.900391	379.180176	126.450645	1645.211548	474.507263	-154.961578	1129.913330	547.054993	320.271149	1123.536621	413.191254	-115.683182	874.199402	433.402283	312.738770	865.391052	409.762848	105.081551	1033.232422	-615.222351	174.756226	851.973022	-579.225708	-24.512129
397.337799	7.237840	935.862244	432.319153	195.860062	930.980652	500.454956	-14.096770	493.016571	547.211914	185.285385	480.995392	550.134399	-4.718419	79.177078	605.478271	155.945999	93.944801	441.652985	-47.151058	1403.364746	493.897217	254.952332	1394.806519	398.446777	112.069527	1379.920288	378.895081	126.273682	1645.223022	474.530121	-155.058945	1129.885742	547.205933	320.224182	1123.578613	413.242218	-115.725891	874.180054	433.564148	312.705688	865.430481	409.831177	105.058922	1033.234741	-615.585693	174.736374	852.005371	-579.433289	-24.524742
397.368286	7.201190	935.881226	432.374939	195.802139	931.002747	500.475159	-14.102321	493.006195	547.765747	186.117722	481.161041	550.121582	-4.744052	79.185493	605.806580	156.224670	93.979294	441.723877	-47.240734	1403.323120	494.057587	254.849426	1394.833008	398.470306	111.894272	1379.907593	378.695343	126.180252	1645.159912	474.580963	-155.141281	1129.850464	547.356873	320.106689	1123.612549	413.277344	-115.797935	874.136841	433.726685	312.671570	865.458862	409.892670	105.007713	1033.256348	-615.948547	174.707367	852.010864	-579.649780	-24.506062
397.407501	7.180742	935.882080	432.440796	195.762650	931.024902	500.512878	-14.115333	493.013245	547.249268	185.193802	480.971985	550.127014	-4.736993	79.161377	605.500244	155.914474	93.888962	441.824127	-47.351360	1403.309082	494.196625	254.738739	1394.852051	398.561249	111.827148	1379.933716	378.513367	126.209763	1645.089844	474.619385	-155.223328	1129.789185	547.678772	320.516541	1123.772583	413.314880	-115.850304	874.103455	433.870331	312.648132	865.504700	409.963470	104.964127	1033.269287	-616.334778	174.634766	852.004700	-579.859497	-24.533129
397.240936	6.961317	935.976929	432.449280	195.645874	931.022095	500.539551	-14.134785	493.014282	547.284607	185.147766	480.949524	550.127991	-4.727248	79.131645	605.507324	155.922073	93.884941	441.927673	-47.439327	1403.279175	494.368011	254.625458	1394.859375	398.655884	111.740013	1379.931641	378.293732	126.142998	1645.002075	474.680298	-155.303528	1129.758545	547.824585	320.416016	1123.784302	413.347839	-115.905930	874.063965	434.005188	312.609863	865.531250	409.928101	104.842255	1033.315918	-616.662354	174.621292	852.029419	-580.066162	-24.531788
397.295593	6.919644	935.992432	432.524414	195.613693	931.053528	500.576233	-14.192062	493.040039	547.826294	185.934708	481.142029	550.148743	-4.749383	79.151039	605.810486	156.186676	93.946396	442.023712	-47.553692	1403.261841	494.534302	254.507858	1394.886353	398.748718	111.677383	1379.953003	378.078308	126.067055	1644.916016	474.724579	-155.401108	1129.730347	547.986145	320.316315	1123.793213	413.389130	-115.958611	874.044006	434.144714	312.590454	865.555237	410.017487	104.792755	1033.340942	-617.016418	174.557037	852.038635	-580.270813	-24.549410
397.361053	6.896369	935.984680	432.602386	195.568665	931.073059	500.573395	-14.196321	493.007660	547.912476	185.976685	481.171021	550.120667	-4.731952	79.140793	605.870789	156.241943	93.972343	442.108185	-47.670090	1403.262085	494.678772	254.377319	1394.903931	398.863983	111.599335	1379.970459	377.855164	125.997444	1644.847412	474.774658	-155.478577	1129.717163	548.138977	320.232697	1123.821777	413.415802	-116.015549	874.029175	434.285126	312.585266	865.578979	410.088562	104.745010	1033.347290	-617.314697	174.511032	852.076111	-580.439941	-24.551378
397.417938	6.853535	935.995911	432.688873	195.532074	931.099854	500.637421	-14.257384	493.019196	547.899841	185.914536	481.186646	550.179321	-4.739930	79.133507	605.832458	156.222382	93.974678	442.199799	-47.764263	1403.238037	494.808594	254.260803	1394.917236	398.972565	111.515640	1379.978882	377.647308	125.909195	1644.736816	474.854187	-155.535217	1129.673218	548.287354	320.166077	1123.857300	413.455414	-116.060379	874.019409	434.412659	312.577057	865.631226	410.175110	104.694954	1033.367432	-617.621216	174.495529	852.098572	-580.655701	-24.524286
397.491699	6.784524	935.997986	432.784393	195.437103	931.103821	500.714996	-14.346991	493.018951	547.967285	185.925308	481.174988	550.203918	-4.742807	79.130608	605.855408	156.235580	93.975998	442.289093	-47.871323	1403.219849	494.942139	254.148270	1394.925781	399.075958	111.424850	1379.976563	377.407074	125.874222	1644.652466	474.911072	-155.628983	1129.652344	548.425659	320.059814	1123.866455	413.500214	-116.114243	873.985168	434.459534	312.552490	865.716858	410.264526	104.612144	1033.370728	-617.939209	174.464920	852.081787	-580.852661	-24.543427
397.583160	6.722949	935.999451	432.897064	195.353531	931.122375	500.740173	-14.412400	493.029175	548.022888	185.880722	481.172089	550.255859	-4.753554	79.128571	605.849182	156.211105	93.963730	442.378876	-47.953842	1403.214600	495.061707	254.050385	1394.916260	399.177826	111.338928	1379.968994	377.254578	125.897964	1644.483887	474.988190	-155.698318	1129.631592	548.430664	319.478821	1123.743164	413.568024	-116.171272	873.971863	434.596680	312.539978	865.698181	410.371216	104.530640	1033.381226	-618.275024	174.414841	852.103210	-581.050110	-24.579979
397.665039	6.651822	935.997620	432.999146	195.267593	931.106750	500.760406	-14.450351	493.011139	548.011902	185.774628	481.129211	550.237915	-4.759368	79.127113	605.884521	156.181931	93.914955	442.443970	-48.039856	1403.189087	495.187134	253.942581	1394.922974	399.285950	111.274612	1379.968628	377.030640	125.840820	1644.384766	475.062134	-155.766449	1129.629150	548.571838	319.425629	1123.747070	413.616180	-116.204880	873.956421	434.735657	312.508575	865.711670	410.473358	104.458290	1033.372803	-618.580139	174.382889	852.100220	-581.254883	-24.609926
397.772278	6.600781	936.003479	433.122925	195.221756	931.108704	500.805420	-14.518294	493.023926	548.104614	185.881973	481.144714	550.229614	-4.759244	79.131195	605.927795	156.239883	93.923004	442.515808	-48.150787	1403.200562	495.303589	253.849350	1394.929932	399.408234	111.182823	1379.973267	376.708069	125.718071	1644.375977	475.110077	-155.857437	1129.620728	548.721802	319.340485	1123.769775	413.683441	-116.249329	873.959351	434.913147	312.477203	865.749634	410.593933	104.411301	1033.376953	-618.905884	174.355087	852.125427	-581.444641	-24.661184
398.038879	6.674677	935.947510	433.271606	195.175827	931.142761	500.816376	-14.554922	492.989258	548.127686	185.855820	481.149536	550.271729	-4.777140	79.136536	605.863953	156.154144	93.912048	442.591278	-48.227463	1403.202026	495.405823	253.763077	1394.953979	399.534149	111.072151	1379.968506	376.467285	125.660789	1644.296143	475.157806	-155.925446	1129.618164	548.860229	319.283447	1123.804688	413.741241	-116.308128	873.952820	435.093140	312.458313	865.782593	410.770844	104.382584	1033.365967	-619.239929	174.332657	852.168091	-581.654236	-24.662014
398.169678	6.626762	935.964844	433.386139	195.133362	931.161743	500.866058	-14.662516	492.988220	548.138794	185.789169	481.146729	550.291382	-4.790696	79.123596	605.855225	156.156754	93.910446	442.668274	-48.338036	1403.206787	495.524567	253.656525	1395.004272	399.628082	110.968147	1379.973633	376.215942	125.603714	1644.203491	475.221283	-156.020920	1129.596436	549.004395	319.188690	1123.835205	413.814819	-116.366264	873.960083	435.261475	312.407684	865.807861	410.898010	104.335129	1033.384399	-619.547424	174.317596	852.172485	-581.881042	-24.673658
398.052429	6.404581	936.052917	433.413086	194.981400	931.193542	500.839752	-14.656910	492.999115	548.180176	185.747879	481.157532	550.288269	-4.831798	79.155930	605.900452	156.178543	93.911858	442.745728	-48.437431	1403.207886	495.685547	253.493698	1395.041260	399.749237	110.856316	1380.009521	375.967712	125.474838	1644.093628	475.271515	-156.133804	1129.606934	549.127258	319.145416	1123.862427	413.904755	-116.430519	873.974976	435.429382	312.352600	865.824280	410.913849	104.168938	1033.446533	-619.824097	174.283569	852.173706	-582.093018	-24.694201
398.373657	6.469587	935.987366	433.571533	194.974518	931.209961	500.931580	-14.725314	492.972260	548.245422	185.727570	481.161285	550.335999	-4.844153	79.158073	605.913635	156.182648	93.899178	442.849426	-48.529835	1403.212646	495.765045	253.418320	1395.079102	399.863129	110.753723	1380.015869	375.815094	125.542816	1643.943237	475.340729	-156.211044	1129.594849	549.240784	319.053558	1123.908447	413.980103	-116.491440	873.964966	435.586060	312.318115	865.834534	411.119751	104.158073	1033.421753	-620.103943	174.265289	852.183044	-582.284485	-24.691111
398.482239	6.390398	936.006042	433.698730	194.870941	931.222412	500.965118	-14.757774	492.943329	548.262695	185.639206	481.157562	550.302979	-4.822417	79.113541	605.897461	156.175125	93.919785	442.914825	-48.627789	1403.191895	495.899261	253.321808	1395.107178	399.961121	110.669182	1380.024902	375.565369	125.516693	1643.840210	475.420624	-156.323181	1129.596802	549.413940	318.982300	1123.957520	414.078735	-116.578545	873.956543	435.853027	312.269684	865.803772	411.230347	104.072243	1033.436768	-620.372864	174.229172	852.149902	-582.519775	-24.713276
398.569672	6.321536	936.013306	433.789764	194.819595	931.255859	501.011993	-14.816402	492.950562	548.404297	185.686111	481.195557	550.332092	-4.826555	79.107582	605.952271	156.208588	93.909782	443.011627	-48.718094	1403.194092	496.081085	253.161255	1395.166382	400.058197	110.569778	1380.056030	375.241241	125.417450	1643.827148	475.477570	-156.420151	1129.599365	549.540771	318.938446	1123.996704	414.173340	-116.644043	873.958008	435.989594	312.229034	865.840393	411.326813	103.996735	1033.458008	-620.614990	174.218185	852.156250	-582.758362	-24.681221
398.619324	6.229486	936.047119	433.869629	194.708252	931.251953	500.997528	-14.820171	492.956268	548.427246	185.608978	481.192932	550.306274	-4.819648	79.114716	605.961426	156.207779	93.894066	443.086090	-48.797302	1403.200195	496.163544	253.102402	1395.203247	400.170166	110.476990	1380.054443	375.003418	125.390739	1643.729980	475.560028	-156.528824	1129.588867	549.668762	318.865631	1124.060547	414.277863	-116.738304	873.951843	436.138611	312.161621	865.852722	411.416534	103.911476	1033.473633	-620.877747	174.171967	852.153076	-582.969971	-24.691240
398.723755	6.151251	936.044678	433.977264	194.604324	931.252747	501.041840	-14.861636	492.956390	548.469788	185.540024	481.179596	550.320618	-4.830638	79.131760	605.961304	156.180191	93.859306	443.174408	-48.877686	1403.206177	496.281982	253.023697	1395.216064	400.275543	110.374237	1380.069946	374.772339	125.366669	1643.633545	475.649323	-156.647858	1129.605713	549.780518	318.761597	1124.086060	414.367584	-116.842087	873.968994	436.220093	312.140045	865.938293	411.522278	103.819298	1033.472778	-621.169556	174.128281	852.144287	-583.251099	-24.693701
398.825592	6.077550	936.052490	434.091156	194.531830	931.281006	501.070679	-14.907189	492.960449	548.580872	185.545059	481.190369	550.357544	-4.862434	79.117104	605.966553	156.150299	93.846031	443.271790	-48.970947	1403.209473	496.406952	252.928757	1395.231689	400.350494	110.305511	1380.089355	374.512573	125.330223	1643.539795	475.758118	-156.733185	1129.605225	550.067444	319.181152	1124.258057	414.498810	-116.944458	873.972839	436.346588	312.067505	865.997864	411.635864	103.734604	1033.491455	-621.405151	174.130600	852.136108	-583.453674	-24.681711
398.923004	5.970874	936.066772	434.201385	194.403244	931.278198	500.998169	-14.838326	492.917603	548.571655	185.390594	481.177948	550.254028	-4.837001	79.088684	605.933716	156.130203	93.835922	443.373138	-49.044197	1403.196777	496.505463	252.845444	1395.256104	400.469269	110.219765	1380.091553	374.275604	125.308456	1643.447510	475.865295	-156.845581	1129.619507	550.058044	318.627441	1124.175049	414.599091	-117.056671	873.968628	436.479767	312.014374	866.006470	411.732605	103.628052	1033.496460	-621.630127	174.121521	852.170593	-583.678711	-24.662973
399.030273	5.890693	936.078796	434.314026	194.319672	931.305969	501.002716	-14.865746	492.898804	548.645386	185.329453	481.179901	550.244202	-4.847095	79.069328	605.953857	156.148804	93.831856	443.468140	-49.122177	1403.196899	496.600311	252.769073	1395.258301	400.576111	110.138397	1380.084961	374.060608	125.283127	1643.343384	475.977753	-156.950470	1129.609131	550.365601	319.062500	1124.332275	414.726013	-117.175323	873.968384	436.646545	311.955261	866.047546	411.851868	103.536301	1033.517212	-621.837769	174.152039	852.179810	-583.886719	-24.645782
399.106781	5.779117	936.090942	434.414764	194.229431	931.311157	501.084351	-14.950993	492.885193	548.701111	185.272720	481.207092	550.277100	-4.846888	79.055153	605.994385	156.147156	93.849564	443.582123	-49.207027	1403.188599	496.736298	252.690262	1395.270874	400.679504	110.081017	1380.075439	373.842346	125.332695	1643.240723	476.087219	-157.055542	1129.614624	550.523865	318.954773	1124.356201	414.842468	-117.276764	873.964905	436.801605	311.905792	866.055298	411.953766	103.436844	1033.526489	-622.037048	174.159637	852.200562	-584.079102	-24.625853
399.216156	5.695671	936.077576	434.531586	194.111816	931.322083	501.158356	-15.039076	492.893463	548.773254	185.227356	481.173676	550.286560	-4.842471	79.049034	606.032349	156.167969	93.842621	443.672516	-49.275822	1403.199219	496.858154	252.610703	1395.268799	400.790375	109.990356	1380.056885	373.626953	125.309937	1643.132324	476.187714	-157.149048	1129.628296	550.674438	318.905243	1124.368164	414.955292	-117.375786	873.975525	436.947723	311.831573	866.058533	412.064667	103.324661	1033.525513	-622.261108	174.169693	852.216248	-584.267944	-24.630743
399.290161	5.649653	936.086121	434.597321	194.035294	931.337646	501.158356	-15.076563	492.875488	548.854553	185.220108	481.191833	550.293823	-4.893549	79.074936	606.052612	156.165833	93.831345	443.778046	-49.351463	1403.212036	496.991058	252.511063	1395.288208	400.899384	109.920990	1380.049683	373.417236	125.285500	1643.028564	476.298401	-157.227386	1129.644897	550.824097	318.821594	1124.362427	415.065125	-117.482162	873.979736	437.098145	311.775391	866.049133	412.147400	103.257637	1033.538452	-622.438538	174.162262	852.226379	-584.405640	-24.645527
399.380890	5.536750	936.101868	434.704376	193.887650	931.341797	501.214447	-15.148618	492.872894	548.877930	185.154984	481.161774	550.269348	-4.897884	79.039688	606.026855	156.121155	93.814926	443.865875	-49.423512	1403.207886	497.085388	252.427963	1395.282471	400.989868	109.856644	1380.044434	373.216309	125.248955	1642.930420	476.410187	-157.333740	1129.683105	550.951721	318.760895	1124.374512	415.190216	-117.578278	874.000916	437.316528	311.716431	866.031494	412.251404	103.133598	1033.548340	-622.680481	174.163162	852.247192	-584.596863	-24.625999
399.493378	5.442958	936.083191	434.828461	193.805298	931.354065	501.269348	-15.201911	492.846954	548.942749	185.076569	481.164612	550.334839	-4.918355	79.050926	606.053467	156.139542	93.793175	443.939117	-49.484135	1403.229492	497.165009	252.365692	1395.268311	401.108765	109.786743	1380.052124	373.011902	125.229111	1642.843872	476.517670	-157.397354	1129.678833	551.081726	318.668182	1124.374756	415.311829	-117.668152	874.041748	437.453674	311.655731	866.013184	412.364868	103.030128	1033.545532	-622.847473	174.195221	852.256226	-584.726807	-24.650303
399.588837	5.317676	936.108032	434.907623	193.666077	931.361084	501.335083	-15.287721	492.866028	548.963013	185.007431	481.136322	550.341309	-4.916358	79.015320	606.030701	156.115433	93.761665	444.023560	-49.549770	1403.236328	497.261566	252.306259	1395.262451	401.209991	109.699081	1380.050171	372.949127	125.258003	1642.677490	476.622070	-157.470108	1129.699707	550.983154	318.081329	1124.212402	415.423859	-117.775940	874.059814	437.469727	311.579163	866.041504	412.457764	102.906120	1033.561401	-623.051514	174.183441	852.250122	-584.878113	-24.659779
399.689758	5.222655	936.123169	435.003662	193.578918	931.368164	501.399994	-15.331172	492.848663	549.030823	184.971512	481.140381	550.388672	-4.919792	79.016937	606.084045	156.155777	93.773285	444.092834	-49.641090	1403.259277	497.337677	252.230499	1395.244995	401.337738	109.668297	1380.031860	372.776825	125.248726	1642.583740	476.719269	-157.542160	1129.744141	551.111389	318.016571	1124.208862	415.569916	-117.862114	874.102051	437.726929	311.481720	865.952881	412.556732	102.818924	1033.572388	-622.918823	174.526215	852.316406	-584.958069	-24.519123
399.771240	5.138375	936.142334	435.087646	193.471466	931.398499	501.586975	-15.520654	492.867798	549.071106	184.927094	481.160248	550.439880	-4.920262	79.032974	606.085388	156.134186	93.792847	444.179749	-49.709682	1403.308594	497.431458	252.147537	1395.243896	401.461975	109.613297	1380.069580	372.544586	125.135979	1642.578369	476.830170	-157.641098	1129.784302	551.408081	318.467926	1124.357422	415.699921	-117.945351	874.130066	437.870483	311.396515	865.951782	412.658386	102.714111	1033.598389	-623.400452	174.189346	852.280640	-585.189880	-24.618635
399.865601	5.053832	936.151733	435.182404	193.367188	931.428101	501.631714	-15.591785	492.862244	549.156921	184.955795	481.203247	550.484192	-4.983934	79.065353	606.113342	156.182709	93.789589	444.270203	-49.774212	1403.345825	497.504791	252.096451	1395.239258	401.562653	109.522232	1380.084839	372.401917	125.106361	1642.498535	476.912842	-157.734146	1129.836792	551.481140	318.421661	1124.382568	415.815216	-118.011963	874.173584	437.968140	311.317444	865.976135	412.748993	102.610130	1033.618042	-623.135315	174.698593	852.369812	-585.213501	-24.400391
399.968170	4.919102	936.157776	435.276764	193.281586	931.447388	501.675568	-15.659902	492.876801	549.222900	184.954224	481.189697	550.470581	-4.978550	79.043922	606.140198	156.240860	93.802429	444.342407	-49.843307	1403.372803	497.578674	252.028564	1395.250488	401.619873	109.465225	1380.089233	372.253418	125.100143	1642.433716	476.994659	-157.833633	1129.888184	551.563293	318.355682	1124.395630	415.929688	-118.121613	874.207581	438.116028	311.210510	865.960938	412.839935	102.493225	1033.630493	-623.287598	174.762161	852.383362	-585.361755	-24.362810
400.073181	4.811281	936.177979	435.366760	193.173981	931.459961	501.661255	-15.678168	492.863586	549.251221	184.909698	481.200836	550.453796	-4.961688	79.037453	606.142822	156.186798	93.766396	444.410980	-49.903694	1403.409668	497.639679	251.943405	1395.260132	401.687378	109.395935	1380.101929	372.141907	125.062637	1642.345337	477.053986	-157.973419	1129.944580	551.649963	318.317963	1124.395386	416.099213	-118.134125	874.249329	438.266815	311.138489	865.935425	412.934723	102.389664	1033.646606	-623.451782	174.799774	852.383423	-585.531067	-24.301296
400.141602	4.696978	936.179871	435.431427	193.059509	931.450317	501.698303	-15.744354	492.826202	549.246216	184.800995	481.151703	550.447937	-4.965271	78.995934	606.169678	156.204041	93.760361	444.469788	-49.950375	1403.427490	497.706116	251.885834	1395.262085	401.755005	109.311005	1380.099731	372.023743	125.028946	1642.270752	477.151733	-158.038269	1129.963501	551.740295	318.243317	1124.381470	416.155304	-118.307518	874.266052	438.444702	311.003174	865.875793	413.014313	102.278885	1033.643311	-623.614746	174.858124	852.372314	-585.695801	-24.258757
400.274384	4.601829	936.190857	435.540955	192.917191	931.447632	501.732819	-15.796239	492.772247	549.290649	184.726334	481.140533	550.461914	-4.964125	78.993240	606.166870	156.156860	93.751450	444.540222	-50.026672	1403.463501	497.772247	251.815323	1395.239136	401.813843	109.245865	1380.092896	371.932922	125.007622	1642.193726	477.246552	-158.151688	1130.000488	551.669495	317.667023	1124.236450	416.327454	-118.339348	874.284241	438.590118	310.925568	865.815979	413.115875	102.171310	1033.646118	-623.787415	174.879944	852.364990	-585.811401	-24.215023
400.368439	4.487128	936.214966	435.605072	192.844772	931.459106	501.763306	-15.844849	492.761597	549.276672	184.579224	481.166962	550.486755	-4.966575	78.984467	606.181458	156.140121	93.728241	444.616333	-50.074917	1403.471802	497.828583	251.744843	1395.218994	401.886719	109.179802	1380.084839	371.862305	124.993622	1642.125244	477.350525	-158.250275	1130.030762	551.782349	317.587372	1124.230225	416.460754	-118.444260	874.317688	438.719543	310.816345	865.793640	413.203827	102.081245	1033.664185	-623.937561	174.955002	852.382751	-585.938721	-24.122686
400.478668	4.398957	936.227539	435.706299	192.734924	931.492554	501.753265	-15.857693	492.762817	549.359314	184.551834	481.153656	550.491272	-5.003737	79.023582	606.185059	156.136246	93.735443	444.676147	-50.127514	1403.516968	497.901855	251.690384	1395.223022	401.939667	109.112740	1380.122803	371.800476	124.977135	1642.081055	477.431976	-158.322678	1130.085327	551.876343	317.504761	1124.231445	416.532288	-118.623947	874.351257	438.842712	310.711853	865.782898	413.297424	101.973625	1033.686890	-624.131897	174.960159	852.402710	-586.062195	-24.100113
400.556335	4.304159	936.241760	435.783112	192.658127	931.508911	501.733490	-15.877987	492.773895	549.478943	184.638702	481.192139	550.419006	-4.973878	79.036156	606.246399	156.216690	93.743721	444.727173	-50.178921	1403.577393	497.934204	251.626251	1395.228638	401.988770	109.045883	1380.116821	371.723785	124.944038	1642.055054	477.485870	-158.436417	1130.167114	551.945068	317.448975	1124.206909	416.659393	-118.679237	874.421448	438.842255	310.622559	865.836975	413.381714	101.885048	1033.702637	-624.349121	174.981979	852.424683	-586.193054	-24.065866
400.656189	4.157449	936.273071	435.869293	192.499893	931.498779	501.649506	-15.897427	492.771729	549.568787	184.675217	481.210480	550.286438	-4.937067	79.015495	606.187256	156.128693	93.713303	444.773773	-50.261169	1403.637817	497.957794	251.560272	1395.246704	402.029388	108.986481	1380.116821	371.641846	124.918030	1642.031738	477.523926	-158.564011	1130.238647	552.019104	317.413727	1124.210083	416.740692	-118.815430	874.455505	438.977142	310.544952	865.805847	413.471466	101.754967	1033.712280	-624.592712	174.956055	852.455505	-586.360352	-24.048231
400.736115	4.062961	936.286011	435.935089	192.404404	931.509338	501.597595	-15.868273	492.723114	549.588989	184.642059	481.181335	550.241089	-4.932067	79.016556	606.187744	156.177994	93.738388	444.802185	-50.321205	1403.663696	497.960388	251.513748	1395.246216	402.080536	108.908745	1380.114258	371.580383	124.881844	1642.001465	477.565216	-158.666306	1130.272217	552.256653	317.850342	1124.348633	416.800964	-118.949455	874.516663	439.190826	310.451324	865.752808	413.549805	101.659882	1033.724243	-624.786133	174.978775	852.442627	-586.497498	-23.999256
400.792328	3.974568	936.286072	435.974670	192.291641	931.505676	501.612823	-15.903813	492.690094	549.653503	184.595154	481.197327	550.219116	-4.919378	78.952133	606.196350	156.118683	93.686806	444.857300	-50.376709	1403.640503	498.011383	251.438995	1395.220947	402.123077	108.851402	1380.130493	371.551819	124.860489	1641.955078	477.658936	-158.728867	1130.278687	552.307739	317.757263	1124.307739	416.847992	-119.126907	874.517090	439.199463	310.349945	865.795105	413.615326	101.558014	1033.723389	-624.977783	174.976913	852.418518	-586.636658	-23.965202
400.850067	3.887655	936.290527	436.022522	192.206924	931.515808	501.674316	-15.923749	492.625824	549.589294	184.345291	481.152039	550.325867	-4.962783	78.900879	606.233215	156.101456	93.625359	444.943146	-50.428669	1403.621460	498.079132	251.377869	1395.174316	402.175140	108.777390	1380.119873	371.555847	124.819939	1641.882324	477.759705	-158.824646	1130.243774	552.388367	317.657837	1124.257568	416.944580	-119.230896	874.516479	439.273407	310.264069	865.747070	413.683319	101.466095	1033.731567	-625.097046	175.020477	852.408203	-586.695129	-23.934435
400.908936	3.771950	936.305237	436.073486	192.110138	931.522034	501.732422	-15.979111	492.612305	549.562012	184.154449	481.141296	550.398560	-4.980718	78.891991	606.280762	156.083344	93.616776	445.022156	-50.506947	1403.620483	498.147736	251.303604	1395.134277	402.210968	108.693100	1380.094971	371.537018	124.743111	1641.805298	477.855865	-158.900650	1130.257568	552.473022	317.578644	1124.250610	417.038116	-119.315826	874.517639	439.328522	310.155151	865.741882	413.741150	101.363266	1033.742065	-625.197327	175.024918	852.391052	-586.699158	-23.907942
400.974884	3.653494	936.315491	436.145691	191.991394	931.528625	501.810883	-16.083076	492.628571	549.606689	184.124084	481.177460	550.455200	-4.996106	78.898186	606.269104	156.070267	93.640823	445.075134	-50.570728	1403.646851	498.193085	251.226761	1395.137573	402.227020	108.616394	1380.096680	371.540497	124.721779	1641.782227	477.924957	-159.011185	1130.287720	552.533142	317.526398	1124.260132	417.130310	-119.419212	874.551270	439.446472	310.053711	865.723206	413.793488	101.249847	1033.749512	-625.337585	175.057571	852.407349	-586.759094	-23.882870
401.072723	3.586627	936.326477	436.218079	191.928711	931.565613	501.824982	-16.142715	492.629730	549.712280	184.207932	481.188965	550.407410	-5.011472	78.946556	606.261963	156.091995	93.653244	445.108795	-50.637512	1403.686890	498.178802	251.193130	1395.186890	402.262604	108.555458	1380.113281	371.506836	124.688919	1641.787842	477.928131	-159.096558	1130.341675	552.525269	317.459778	1124.282593	417.148010	-119.511192	874.581177	439.519928	309.970001	865.724365	413.863342	101.173409	1033.773193	-625.515442	175.106277	852.435425	-586.860779	-23.861759
401.144836	3.487333	936.337585	436.300812	191.774414	931.564270	501.783142	-16.213999	492.670868	549.755127	184.253815	481.193542	550.294312	-4.998439	78.947853	606.227722	156.107773	93.662025	445.102722	-50.726822	1403.744141	498.148834	251.135040	1395.241089	402.320953	108.500832	1380.126099	371.479797	124.638580	1641.795410	477.923706	-159.221451	1130.408936	552.526489	317.423126	1124.328613	417.168457	-119.607140	874.647888	439.556824	309.888428	865.726990	413.923157	101.057747	1033.776855	-625.700195	175.154602	852.475464	-586.972534	-23.819107
401.221222	3.399163	936.347351	436.360809	191.689011	931.583618	501.877533	-16.352297	492.712524	549.764893	184.243057	481.189209	550.311829	-4.993661	78.978729	606.192322	156.068359	93.642509	445.116547	-50.788418	1403.771362	498.159393	251.083420	1395.262573	402.338043	108.415115	1380.140991	371.471222	124.594231	1641.796143	477.945587	-159.295059	1130.461548	552.529114	317.334045	1124.324341	417.211395	-119.701859	874.688782	439.638153	309.792480	865.699524	413.997131	100.964371	1033.791992	-625.918945	175.209747	852.480164	-587.100281	-23.775110
401.250977	3.280469	936.345642	436.409241	191.545746	931.580505	501.957184	-16.448776	492.693970	549.754395	184.104324	481.138428	550.397156	-4.995960	78.964302	606.222046	156.057083	93.624611	445.174866	-50.846977	1403.781250	498.198029	250.989578	1395.242676	402.403351	108.353737	1380.155518	371.521790	124.540298	1641.765625	478.027985	-159.367798	1130.477661	552.572998	317.275482	1124.312134	417.296783	-119.780632	874.704163	439.741028	309.657898	865.659729	414.054932	100.831566	1033.790527	-626.046509	175.240540	852.455383	-587.175964	-23.711226
401.277069	3.170811	936.352905	436.444824	191.421356	931.561584	501.983612	-16.429123	492.639252	549.697327	183.916031	481.125122	550.490540	-5.025775	78.915497	606.268799	156.019135	93.566750	445.241943	-50.929562	1403.769531	498.297424	250.907425	1395.216064	402.430695	108.289619	1380.174438	371.585571	124.509529	1641.731201	478.108948	-159.431549	1130.466064	552.621887	317.197754	1124.310059	417.392883	-119.868912	874.698242	439.790436	309.554291	865.660522	414.111694	100.724136	1033.785522	-626.184326	175.306702	852.441895	-587.250427	-23.620331
401.327820	3.095170	936.350769	436.478973	191.349472	931.583862	502.030548	-16.512629	492.616547	549.652466	183.775742	481.123657	550.580444	-5.054753	78.912041	606.269714	155.996292	93.592140	445.295227	-51.006710	1403.795288	498.348083	250.839020	1395.230835	402.472839	108.227943	1380.191162	371.654907	124.466286	1641.724976	478.161713	-159.520737	1130.464233	552.649109	317.136597	1124.321533	417.454742	-119.930908	874.721252	439.775238	309.474213	865.697937	414.154816	100.636780	1033.796143	-626.292175	175.390259	852.456299	-587.316650	-23.530914
401.397675	3.012256	936.361755	436.557770	191.252579	931.607910	502.063507	-16.590351	492.640839	549.723877	183.829254	481.149475	550.481262	-5.033505	78.903488	606.278992	156.012253	93.621857	445.314972	-51.059120	1403.829834	498.368835	250.790771	1395.277954	402.446930	108.108955	1380.215820	371.696869	124.414452	1641.736328	478.164337	-159.621246	1130.529907	552.493835	316.572815	1124.249146	417.507782	-120.044128	874.756592	439.781647	309.403137	865.698181	414.216156	100.542885	1033.813110	-626.425781	175.453171	852.507568	-587.403320	-23.455963
401.490112	2.906519	936.367676	436.635742	191.146683	931.618408	502.042572	-16.666893	492.666626	549.824158	183.927200	481.192535	550.442932	-5.046086	78.957947	606.286377	156.056015	93.636627	445.326752	-51.143681	1403.879639	498.342560	250.726624	1395.319092	402.495300	108.040672	1380.217896	371.709686	124.346191	1641.756470	478.135376	-159.721573	1130.601196	552.627258	317.036774	1124.393799	417.505524	-120.119133	874.810364	439.795624	309.328430	865.742859	414.267090	100.440628	1033.819580	-626.581970	175.542694	852.546082	-587.511719	-23.351139
401.555328	2.793613	936.355103	436.702759	191.038162	931.623352	502.053070	-16.777254	492.695984	549.801331	183.897858	481.170105	550.413818	-5.033383	78.978783	606.234802	156.032318	93.636284	445.268555	-51.178314	1403.917480	498.308319	250.709503	1395.333252	402.706573	107.819092	1380.223511	371.759888	124.324333	1641.778442	478.107727	-159.803070	1130.663330	552.612488	316.996948	1124.417114	417.509277	-120.194702	874.853516	439.781860	309.235626	865.738647	414.321991	100.322693	1033.815552	-626.741272	175.641495	852.561523	-587.661255	-23.260489
401.577728	2.716008	936.357971	436.718262	190.920197	931.605652	502.057373	-16.789413	492.682922	549.794922	183.803406	481.131897	550.441772	-5.074582	79.010109	606.239258	155.991455	93.587837	445.260864	-51.243702	1403.932739	498.303864	250.640457	1395.332031	402.744659	107.775688	1380.225830	371.830597	124.251900	1641.767578	478.121185	-159.898590	1130.700073	552.608337	316.916229	1124.372437	417.554413	-120.304161	874.858643	439.755157	309.151215	865.728821	414.342590	100.236015	1033.807739	-627.149719	175.295746	852.588928	-587.822571	-23.276739
401.597839	2.641879	936.364441	436.740448	190.840820	931.598083	502.108887	-16.821520	492.657959	549.755554	183.638550	481.085663	550.530823	-5.094103	78.984238	606.226563	155.960587	93.570488	445.324432	-51.354393	1403.940796	498.403320	250.551926	1395.317871	402.616272	107.855148	1380.297119	371.947998	124.175644	1641.740967	478.165344	-159.979568	1130.676025	552.466492	316.347809	1124.217529	417.609406	-120.351700	874.860474	439.712494	309.070862	865.704651	414.388184	100.162338	1033.808350	-626.999634	175.732422	852.531433	-587.844116	-23.109655
401.648254	2.546870	936.367981	436.756683	190.750168	931.609863	502.141479	-16.847376	492.617706	549.699646	183.475983	481.075989	550.586792	-5.116241	78.935394	606.224731	155.918823	93.543152	445.333618	-51.434219	1403.962402	498.438782	250.483521	1395.311523	402.659576	107.782776	1380.335449	372.059387	124.097137	1641.722900	478.172485	-160.082993	1130.697388	552.458252	316.272430	1124.214600	417.644012	-120.426857	874.854919	439.717621	308.998413	865.703308	414.437378	100.061272	1033.817017	-627.089478	175.790192	852.539856	-587.888245	-23.042759
401.658966	2.472965	936.382874	436.759827	190.657028	931.630798	502.122284	-16.858877	492.593506	549.700562	183.428040	481.105103	550.516296	-5.079355	78.882767	606.156921	155.663971	93.487427	445.333954	-51.540932	1404.004395	498.445984	250.417053	1395.336548	402.666595	107.711884	1380.411499	372.157227	123.947151	1641.698975	478.145813	-160.189850	1130.729004	552.622986	316.700897	1124.382568	417.668274	-120.505905	874.895386	439.715546	308.919922	865.769043	414.458313	99.972084	1033.835815	-627.231018	175.821686	852.560242	-587.949097	-22.978327
401.727570	2.377677	936.410156	436.811493	190.543823	931.640747	502.067383	-16.896925	492.624756	549.856384	183.544937	481.166016	550.412720	-5.083207	78.909134	606.264832	155.957581	93.607910	445.314636	-51.603901	1404.056641	498.425568	250.397827	1395.406982	402.690399	107.625595	1380.485596	372.264069	123.890900	1641.688843	478.081116	-160.284943	1130.798340	552.583069	316.674103	1124.435791	417.643494	-120.599602	874.963440	439.711060	308.861023	865.801392	414.514496	99.877678	1033.853882	-627.349792	175.877472	852.592712	-588.077637	-22.920664
401.772003	2.286337	936.426514	436.824249	190.504715	931.665771	502.098846	-17.013371	492.652649	549.897827	183.592224	481.188477	550.450134	-5.109751	78.969986	606.234314	155.951416	93.610298	445.243286	-51.668388	1404.119629	498.393707	250.359711	1395.466309	402.703217	107.551064	1380.550537	372.369995	123.781227	1641.631592	477.995789	-160.394501	1130.884888	552.550903	316.631195	1124.479614	417.633942	-120.675903	875.023621	439.687378	308.792206	865.817993	414.542664	99.806190	1033.874756	-627.513733	175.921051	852.608887	-588.174927	-22.849264
401.810822	2.202316	936.429871	436.837006	190.390930	931.675171	502.099091	-17.060240	492.657471	549.892883	183.506210	481.165253	550.421692	-5.100800	78.988640	606.230225	155.941238	93.596329	445.201660	-51.742634	1404.172852	498.385162	250.332489	1395.500610	402.712555	107.497307	1380.619263	372.503632	123.669441	1641.552734	477.921051	-160.495041	1130.960327	552.499512	316.605713	1124.507568	417.644684	-120.750237	875.067444	439.688721	308.707916	865.846375	414.563385	99.704895	1033.880981	-627.603638	176.020355	852.633301	-588.266479	-22.757187
401.876434	2.104869	936.430054	436.881653	190.279846	931.680115	502.156189	-17.089237	492.676331	549.851929	183.393463	481.124115	550.522583	-5.110327	78.999397	606.266357	155.911942	93.563690	445.167023	-51.785343	1404.230835	498.394043	250.288376	1395.546509	402.721466	107.448288	1380.672974	372.672363	123.535370	1641.461426	477.867676	-160.617844	1131.034546	552.474121	316.626190	1124.559204	417.656952	-120.817703	875.116455	439.682526	308.627472	865.872559	414.601593	99.600960	1033.882690	-627.720032	176.065735	852.626892	-588.326355	-22.723083
401.915405	2.000791	936.463013	436.913727	190.180435	931.693176	502.140350	-17.103155	492.632782	549.833801	183.315308	481.125946	550.517578	-5.102854	78.973755	606.233154	155.908432	93.580780	445.123779	-51.817913	1404.284302	498.388092	250.244019	1395.590454	402.760620	107.383980	1380.725098	372.835449	123.390907	1641.380493	477.761383	-160.736038	1131.080566	552.272644	316.145599	1124.465332	417.682770	-120.881058	875.150146	439.681274	308.564880	865.881226	414.650909	99.506958	1033.906128	-627.809570	176.095261	852.622009	-588.383728	-22.701723
401.977905	1.920254	936.488342	436.958008	190.118362	931.732422	502.102234	-17.157679	492.624725	549.860779	183.352264	481.152985	550.472290	-5.095535	78.959015	606.243225	155.873444	93.567413	445.066223	-51.882046	1404.381592	498.362213	250.176147	1395.679199	402.783722	107.320244	1380.794434	372.981567	123.149582	1641.337158	477.615784	-160.885406	1131.167725	552.358032	316.668915	1124.699219	417.666595	-120.960449	875.227539	439.690460	308.483521	865.970520	414.705170	99.427307	1033.938721	-627.989197	176.074173	852.649109	-588.458069	-22.712288
402.049072	1.828416	936.515015	437.000305	190.029602	931.769653	502.069397	-17.233253	492.618378	549.855164	183.346344	481.190643	550.448730	-5.096445	78.945053	606.237244	155.875351	93.608521	444.994873	-51.925156	1404.472534	498.325165	250.136917	1395.802002	402.762787	107.263618	1380.871826	373.147156	123.002022	1641.321289	477.432281	-161.041061	1131.286377	552.272034	316.731415	1124.812622	417.622650	-121.048187	875.331543	439.671875	308.415741	866.065979	414.776001	99.328026	1033.971680	-628.145691	176.067673	852.673157	-588.591675	-22.694645
402.104675	1.749734	936.563171	437.019531	189.965179	931.811218	502.075043	-17.312042	492.609283	549.914551	183.426620	481.233276	550.396301	-5.100957	78.925339	606.266846	155.921844	93.634995	444.909729	-51.962963	1404.575562	498.272339	250.095032	1395.919800	402.752625	107.218307	1380.927002	373.310699	122.829384	1641.322266	477.247406	-161.204086	1131.405518	552.178467	316.805786	1124.930298	417.575562	-121.155502	875.419312	439.651733	308.355621	866.174194	414.831940	99.255394	1034.017456	-628.307068	176.080688	852.683228	-588.719238	-22.669815
402.182312	1.644617	936.575073	437.074127	189.887039	931.833313	501.989716	-17.294615	492.586792	549.896301	183.370789	481.194702	550.394287	-5.109087	78.952110	606.235718	155.900208	93.617699	444.809723	-51.985851	1404.640747	498.228302	250.048370	1396.026733	402.733154	107.170967	1381.011597	373.491333	122.656265	1641.309448	477.065308	-161.375854	1131.514282	552.107300	316.894470	1125.035400	417.535614	-121.279991	875.500854	439.617096	308.320831	866.291382	414.897552	99.157372	1034.034668	-628.434265	176.074127	852.674316	-588.813232	-22.626249
402.237518	1.553891	936.604248	437.132874	189.795593	931.851257	502.039185	-17.361931	492.564636	549.910767	183.324554	481.172821	550.439636	-5.095627	78.957512	606.330994	155.970123	93.609230	444.738342	-52.017727	1404.739380	498.211395	250.014435	1396.122314	402.693726	107.138565	1381.083740	373.686249	122.536774	1641.306152	476.908936	-161.503464	1131.613525	551.867554	316.512329	1124.996826	417.482849	-121.370338	875.573914	439.550049	308.291473	866.375061	414.952759	99.072701	1034.057861	-628.938416	175.585739	852.562988	-588.978394	-22.797213
402.339508	1.498822	936.600769	437.195923	189.752838	931.871277	502.099304	-17.412500	492.571136	549.871338	183.221207	481.119751	550.657776	-5.326001	79.127174	606.311218	155.917358	93.594841	444.672760	-52.018684	1404.813477	498.145264	249.961746	1396.195557	402.618530	107.126945	1381.154297	373.858215	122.347000	1641.306519	476.749268	-161.638245	1131.709839	551.942505	317.035797	1125.242065	417.418365	-121.502495	875.654480	439.490631	308.267700	866.500793	415.021790	99.012573	1034.065918	-628.989685	175.609818	852.537109	-589.060547	-22.763559
402.414215	1.446553	936.639221	437.240753	189.650360	931.902710	502.161621	-17.527502	492.609406	549.866638	183.199142	481.149048	550.749939	-5.413601	79.194107	606.257141	155.867630	93.576752	444.564575	-52.070728	1404.911743	498.054718	249.890701	1396.311890	402.564270	107.096306	1381.239868	374.014587	122.136414	1641.341553	476.536102	-161.782410	1131.818970	551.840515	317.134735	1125.394653	417.323944	-121.604858	875.746277	439.391632	308.290375	866.649841	415.072540	98.940742	1034.100220	-629.049561	175.657852	852.576904	-589.130493	-22.727243
402.483795	1.396111	936.698181	437.272614	189.610214	931.963867	502.151703	-17.572670	492.605347	549.918091	183.209488	481.197418	550.685547	-5.403793	79.216194	606.234009	155.867813	93.582100	444.500641	-52.080730	1405.008423	497.962769	249.835419	1396.436279	402.489258	107.036674	1381.332397	374.135437	121.870468	1641.379883	476.327148	-161.944061	1131.951660	551.725647	317.210205	1125.547241	417.214569	-121.727768	875.841980	439.297455	308.338318	866.762573	415.120300	98.893677	1034.160156	-629.150696	175.701508	852.616943	-589.222961	-22.699009
402.529755	1.340850	936.742676	437.291016	189.507217	931.997864	502.174103	-17.663910	492.627289	549.941833	183.248901	481.257843	550.473694	-5.166498	79.038757	606.250427	155.878159	93.658600	444.391113	-52.120392	1405.098389	497.866272	249.791885	1396.564209	402.421967	106.982658	1381.417114	374.291107	121.695564	1641.432129	476.126099	-162.072250	1132.064087	551.580444	317.296753	1125.668823	417.073822	-121.869171	875.938538	439.186035	308.388153	866.888428	415.158142	98.819252	1034.199585	-629.274048	175.724930	852.642395	-589.341858	-22.672087
402.603149	1.284704	936.747620	437.345459	189.460571	932.026489	502.195099	-17.722166	492.599792	549.984009	183.213287	481.228851	550.424072	-5.159055	79.005646	606.255310	155.886536	93.648415	444.321198	-52.140511	1405.162231	497.766754	249.748917	1396.669067	402.351624	106.939301	1381.477051	374.422028	121.476692	1641.471436	475.962372	-162.218628	1132.133789	551.457764	317.380707	1125.762817	416.918396	-121.993523	876.011780	439.073242	308.458282	866.987122	415.223419	98.754395	1034.216919	-629.403809	175.742584	852.632080	-589.475525	-22.637299
402.643707	1.229297	936.778015	437.366516	189.414963	932.044434	502.238373	-17.768312	492.595001	550.011414	183.149338	481.226379	550.763489	-5.550336	79.267258	606.289429	155.921143	93.612762	444.241943	-52.184528	1405.193970	497.699280	249.708420	1396.727905	402.297546	106.901604	1381.544189	374.564087	121.194344	1641.491333	475.804626	-162.332153	1132.194458	551.335327	317.430725	1125.829224	416.837738	-122.034134	876.077087	438.953857	308.507660	867.047424	415.269897	98.706955	1034.241699	-629.459717	175.797806	852.609802	-589.602295	-22.565832
402.745789	1.156184	936.770874	437.421936	189.321121	932.049927	502.351593	-17.879740	492.598785	550.027161	183.017365	481.164948	550.525757	-5.167629	78.991760	606.270691	155.822479	93.550865	444.177063	-52.217991	1405.238281	497.629761	249.647781	1396.767456	402.233093	106.838020	1381.618164	374.710358	120.942261	1641.520874	475.694489	-162.416733	1132.238281	551.208984	317.470245	1125.876587	416.677429	-122.226990	876.120117	438.834778	308.581879	867.094055	415.323334	98.620613	1034.239746	-629.571350	175.821838	852.590942	-589.699951	-22.535215
402.815033	1.101562	936.800781	437.436707	189.316299	932.099365	502.425995	-17.947632	492.623169	549.419373	181.978088	480.977814	550.922302	-5.614182	79.328789	605.911438	155.441910	93.483864	444.105927	-52.281982	1405.308350	497.570221	249.600998	1396.837769	402.155792	106.800385	1381.677124	374.849426	120.711044	1641.583740	475.561615	-162.489380	1132.293579	551.076355	317.498810	1125.942505	416.550842	-122.313126	876.194519	438.692413	308.652069	867.190918	415.355804	98.580002	1034.279297	-629.607300	175.888672	852.602051	-589.770081	-22.518482
402.886383	1.016046	936.855225	437.467346	189.232742	932.128113	502.500458	-18.023182	492.640808	550.011047	182.796295	481.196381	550.973816	-5.678502	79.393990	606.196289	155.728577	93.582542	444.041840	-52.304607	1405.380127	497.478302	249.567245	1396.911499	402.057129	106.745865	1381.761597	374.978973	120.510117	1641.663574	475.433960	-162.587219	1132.377197	550.926514	317.560944	1126.031006	416.441132	-122.412315	876.259155	438.552368	308.718323	867.266968	415.383392	98.512260	1034.319214	-629.662964	175.893570	852.645203	-589.854553	-22.495829
402.978241	0.930792	936.874023	437.516571	189.168610	932.154846	502.397614	-17.925299	492.621765	550.120667	182.802429	481.228516	550.487732	-5.169823	79.026215	606.282471	155.772415	93.611351	443.955383	-52.350121	1405.435669	497.380127	249.523331	1396.989258	401.960114	106.699051	1381.809082	375.055328	120.265892	1641.751953	475.290222	-162.649231	1132.475830	550.782166	317.615631	1126.117920	416.300781	-122.468361	876.325684	438.418427	308.823547	867.342651	415.425995	98.437012	1034.340698	-629.728516	175.943649	852.675110	-589.932861	-22.459297
403.030334	0.864375	936.880981	437.538055	189.110901	932.162537	502.383575	-17.937984	492.608612	550.104736	182.698074	481.206390	550.404419	-5.154339	79.022705	606.207275	155.679031	93.578339	443.887421	-52.387699	1405.492188	497.266571	249.480606	1397.048828	401.867279	106.660034	1381.873901	375.139923	120.040977	1641.823608	475.153839	-162.716476	1132.508423	550.628967	317.718903	1126.187378	416.196045	-122.522789	876.369446	438.308411	308.902283	867.405518	415.458038	98.374481	1034.347778	-629.825195	175.972214	852.674072	-590.038818	-22.424074
403.122650	0.782580	936.864563	437.586182	189.054962	932.167053	502.421143	-17.978891	492.602631	550.149109	182.664474	481.214752	550.773010	-5.643996	79.335663	606.203552	155.676147	93.541328	443.859650	-52.438614	1405.512207	497.140198	249.435455	1397.086548	401.766022	106.587120	1381.935181	375.214508	119.825912	1641.891357	475.066772	-162.770035	1132.536499	550.356445	317.341949	1126.148682	416.109528	-122.570564	876.396729	438.209930	308.980072	867.417114	415.511139	98.296021	1034.341309	-629.941833	175.949814	852.625366	-590.153503	-22.437353
403.178650	0.719487	936.870422	437.583282	189.004776	932.179321	502.456696	-18.004835	492.595917	550.210693	182.630844	481.183258	550.799561	-5.687947	79.319229	606.261475	155.712173	93.538399	443.809357	-52.505672	1405.548584	497.003479	249.394669	1397.133789	401.661530	106.495125	1381.965942	375.292999	119.586884	1641.948364	474.970764	-162.817459	1132.565186	550.360352	317.866028	1126.296753	416.062134	-122.611183	876.440125	438.147797	309.055267	867.483215	415.549622	98.232101	1034.351196	-629.989624	176.036682	852.618042	-590.254456	-22.368164
403.233398	0.639753	936.883545	437.588287	188.958099	932.214233	502.480835	-17.981977	492.555481	550.247375	182.592728	481.207336	550.763306	-5.682161	79.293129	606.237305	155.673782	93.536247	443.779755	-52.564781	1405.592041	496.828461	249.388977	1397.194580	401.571045	106.429024	1382.005127	375.358398	119.359657	1642.018555	474.891632	-162.852844	1132.604736	550.214111	317.870270	1126.379150	415.994080	-122.636261	876.481567	438.048126	309.105652	867.527649	415.575317	98.156227	1034.375488	-630.105469	176.029327	852.581665	-590.343872	-22.403553
403.326752	0.574934	936.910156	437.587860	188.911255	932.258545	502.573395	-18.058741	492.580139	550.264099	182.508545	481.212067	550.466858	-5.227885	78.972572	606.233154	155.682022	93.553596	443.752838	-52.635677	1405.633667	496.669281	249.333588	1397.234985	401.489288	106.346024	1382.040283	375.389526	119.142120	1642.084351	474.835754	-162.890091	1132.633179	550.059875	317.919159	1126.468140	415.956726	-122.660896	876.516296	437.956451	309.161194	867.577087	415.600220	98.092224	1034.410156	-630.145020	176.047928	852.597778	-590.440186	-22.372631
403.377655	0.451630	936.965881	437.621918	188.821762	932.274475	502.660553	-18.097042	492.590820	550.323975	182.490005	481.260742	550.755981	-5.681804	79.279076	606.256958	155.708069	93.571571	443.739319	-52.692616	1405.680542	496.492920	249.263824	1397.289185	401.401520	106.271812	1382.082031	375.394073	118.923965	1642.141113	474.770294	-162.952103	1132.662842	549.911865	317.941681	1126.549316	415.922974	-122.664223	876.549988	437.881622	309.170746	867.615845	415.627441	98.008575	1034.444458	-630.213623	176.078766	852.607971	-590.518860	-22.363062
403.423828	0.406924	936.993713	437.610931	188.771271	932.328369	502.733521	-18.095253	492.632080	550.356323	182.422638	481.282288	550.688721	-5.660970	79.254585	606.287415	155.704483	93.601601	443.747711	-52.746372	1405.696777	496.359070	249.193726	1397.334595	401.294403	106.193512	1382.146118	375.381836	118.731613	1642.201904	474.757141	-162.963623	1132.700073	549.743713	317.958801	1126.635742	415.912048	-122.659523	876.574646	437.795898	309.214264	867.672913	415.633423	97.947929	1034.485229	-630.276367	176.133347	852.631592	-590.573425	-22.383471
403.498749	0.367475	937.002502	437.635315	188.723892	932.370850	502.820526	-18.113871	492.634705	550.403320	182.447372	481.307587	550.684021	-5.643034	79.215660	606.263184	155.737915	93.570450	443.732513	-52.794689	1405.730225	496.219849	249.120438	1397.397583	401.221497	106.127411	1382.200439	375.347015	118.528984	1642.246460	474.756561	-162.982422	1132.713745	549.587280	317.989807	1126.744995	415.917786	-122.653831	876.606262	437.698517	309.208832	867.731445	415.665497	97.888664	1034.510498	-630.361572	176.161331	852.644836	-590.671814	-22.342348
403.535461	0.302130	937.048523	437.631775	188.712830	932.400940	502.929321	-18.145473	492.652252	550.486755	182.455032	481.321869	550.639282	-5.591443	79.205292	606.305420	155.755295	93.568810	443.746857	-52.874588	1405.750244	496.128845	249.054337	1397.471924	401.134888	106.071892	1382.229614	375.298523	118.338760	1642.277588	474.789734	-163.002487	1132.718994	549.432922	317.997803	1126.809082	415.940033	-122.660912	876.618958	437.634857	309.241394	867.797485	415.696198	97.854332	1034.549194	-630.417480	176.182587	852.652649	-590.750244	-22.295717
403.622192	0.258071	937.051636	437.670105	188.669556	932.422913	503.006195	-18.185747	492.689484	550.526794	182.437378	481.318420	550.631042	-5.576599	79.178391	606.383667	155.821854	93.583138	443.739532	-52.925819	1405.752930	496.034912	248.986984	1397.539429	401.080963	105.990051	1382.271362	375.193573	118.143860	1642.314087	474.816986	-163.034790	1132.729614	549.305969	318.041351	1126.877930	415.984161	-122.681526	876.602600	437.555176	309.246277	867.845581	415.742462	97.802353	1034.561157	-630.505798	176.190704	852.646423	-590.877319	-22.279018
403.719788	0.216067	937.047974	437.684875	188.631210	932.431946	503.023682	-18.186226	492.680847	550.604736	182.456619	481.334625	550.535522	-5.548824	79.147346	606.373901	155.798355	93.572357	443.737793	-53.020851	1405.745361	495.918274	248.918915	1397.602661	401.013062	105.900726	1382.274292	375.095947	117.958351	1642.331665	474.843536	-163.078476	1132.723511	549.175598	318.025757	1126.952271	416.031372	-122.688995	876.583679	437.440826	309.228607	867.915039	415.790131	97.754753	1034.563721	-630.598938	176.187073	852.636353	-590.976501	-22.307129
403.782715	0.150867	937.037537	437.705841	188.593536	932.438232	503.079010	-18.236504	492.673187	550.568054	182.423370	481.302124	550.534302	-5.539833	79.080902	606.320374	155.738098	93.548691	443.735138	-53.087631	1405.733643	495.808472	248.857773	1397.642700	400.942444	105.795471	1382.285889	374.947144	117.780968	1642.336548	474.866394	-163.102615	1132.650757	548.896179	317.576508	1126.892822	416.085144	-122.701744	876.544495	437.300140	309.196594	867.953552	415.824677	97.694199	1034.561523	-630.690674	176.177429	852.624390	-591.096680	-22.286940
403.848724	0.079782	937.028687	437.706818	188.540726	932.465393	503.131989	-18.263117	492.626465	550.562866	182.379227	481.305084	550.502014	-5.533271	79.046005	606.310364	155.708801	93.521019	443.758270	-53.161472	1405.691772	495.720917	248.784332	1397.692017	400.872559	105.703896	1382.287354	374.836426	117.638344	1642.302490	474.942444	-163.117493	1132.594238	548.750244	317.550385	1126.944214	416.165253	-122.733521	876.479187	437.171173	309.152649	868.001892	415.852875	97.612129	1034.571045	-630.791809	176.187286	852.630676	-591.201416	-22.289682
403.900970	0.010032	937.026123	437.684204	188.483643	932.469604	503.165497	-18.280750	492.616882	550.571045	182.310211	481.311493	550.459534	-5.512019	78.960388	606.327148	155.723511	93.529716	443.804535	-53.256207	1405.634766	495.629028	248.717117	1397.726074	400.815277	105.580261	1382.298828	374.691528	117.494377	1642.275024	475.033539	-163.149887	1132.536255	548.662659	317.523743	1127.014771	416.288239	-122.765747	876.418823	437.047119	309.095734	868.030334	415.869507	97.542625	1034.572266	-630.807434	176.239868	852.642700	-591.250732	-22.278536
403.982697	-0.046316	937.019653	437.692383	188.434113	932.476685	503.221954	-18.303911	492.593689	550.547485	182.241379	481.311249	550.496033	-5.496367	78.920143	606.351685	155.711426	93.525970	443.865112	-53.350433	1405.594482	495.549469	248.632187	1397.729980	400.802856	105.496925	1382.313965	374.523804	117.378502	1642.244507	475.157562	-163.151947	1132.467896	548.724060	317.973938	1127.134888	416.394440	-122.805923	876.364014	436.948822	309.025421	868.081055	415.917358	97.479942	1034.572998	-630.828735	176.218292	852.643433	-591.322815	-22.265764
404.073090	-0.093492	937.005493	437.736694	188.414063	932.490295	503.298065	-18.369596	492.595795	550.604248	182.238403	481.293640	550.506165	-5.491006	78.908470	606.417908	155.776566	93.545143	443.935516	-53.433807	1405.570313	495.492188	248.564087	1397.759521	400.705414	105.290970	1382.310303	374.336151	117.260574	1642.202881	475.280182	-163.167786	1132.413696	548.636047	317.973694	1127.165039	416.512848	-122.865593	876.294983	436.845856	308.968201	868.125427	415.971649	97.432274	1034.572510	-630.844055	176.262741	852.669617	-591.382263	-22.242668
404.154602	-0.145445	937.014954	437.759521	188.357971	932.502197	503.297485	-18.371622	492.592041	550.664124	182.275452	481.302246	550.487122	-5.482475	78.949081	606.427551	155.795212	93.528336	443.978271	-53.543186	1405.535156	495.389557	248.471985	1397.767456	400.746277	105.254425	1382.335693	374.095581	117.151428	1642.165894	475.379303	-163.193008	1132.380249	548.521118	317.952698	1127.212524	416.628448	-122.924965	876.252014	436.720764	308.880829	868.173950	416.021851	97.375877	1034.583130	-630.892212	176.277649	852.685364	-591.470093	-22.221020
404.225830	-0.184634	937.026245	437.753448	188.325592	932.518799	503.329529	-18.428541	492.624603	550.683411	182.308472	481.327820	550.445801	-5.485601	78.939468	606.411438	155.807617	93.527908	444.021515	-53.616905	1405.527100	495.277466	248.431381	1397.802246	400.649872	105.072548	1382.315308	373.824921	117.047119	1642.111572	475.478210	-163.251648	1132.333252	548.386536	317.904266	1127.242676	416.744202	-122.991669	876.215271	436.589355	308.792603	868.220459	416.034302	97.338676	1034.596191	-630.993652	176.276367	852.708435	-591.582947	-22.240860
404.276337	-0.222739	937.006287	437.774841	188.297531	932.526306	503.304901	-18.447500	492.615479	550.707642	182.342880	481.331207	550.378174	-5.460526	78.922035	606.330139	155.786682	93.517006	444.070343	-53.744446	1405.510864	495.160950	248.339172	1397.838501	400.611694	104.942696	1382.301880	373.525757	116.946915	1642.052734	475.602570	-163.283859	1132.301514	548.265442	317.875488	1127.290649	416.858551	-123.052711	876.165161	436.458038	308.728760	868.241150	416.073212	97.289612	1034.590576	-631.071289	176.260361	852.720093	-591.724121	-22.241091
404.332642	-0.269014	936.984558	437.792603	188.293320	932.524109	503.301697	-18.463360	492.583466	550.706421	182.289673	481.332642	550.351868	-5.460595	78.885681	606.335388	155.754486	93.507927	444.138153	-53.849499	1405.467285	495.090637	248.245758	1397.860718	400.598114	104.830101	1382.300537	373.224121	116.872055	1641.965454	475.768829	-163.321915	1132.234863	548.156799	317.831482	1127.295410	416.998810	-123.111397	876.114563	436.358368	308.626373	868.277161	416.102356	97.253677	1034.578613	-631.134216	176.254593	852.699829	-591.839050	-22.266865
404.354218	-0.279788	936.981750	437.767212	188.261383	932.532654	503.323975	-18.437881	492.536987	550.728210	182.225449	481.325989	550.353760	-5.430548	78.813156	606.390503	155.799194	93.515633	444.204926	-53.954002	1405.419312	495.024719	248.143066	1397.849121	400.591858	104.732796	1382.296753	373.033936	116.880882	1641.780396	475.963226	-163.367355	1132.156006	548.064331	317.758362	1127.283936	417.188019	-123.158325	876.045288	436.240845	308.530212	868.307556	416.122009	97.221672	1034.582886	-631.175293	176.245377	852.675415	-591.911316	-22.287073
404.380310	-0.324768	936.969543	437.766602	188.223953	932.521912	503.366730	-18.450811	492.519165	550.697632	182.145950	481.310913	550.391602	-5.428758	78.770653	606.407776	155.785416	93.500549	444.307465	-54.057827	1405.365967	494.970642	248.057236	1397.858521	400.586304	104.616676	1382.292725	372.652100	116.754997	1641.744873	476.194427	-163.418213	1132.094482	547.973083	317.677979	1127.280884	417.365570	-123.181786	876.026306	436.135651	308.416626	868.335754	416.147827	97.176567	1034.572144	-631.194336	176.237320	852.655151	-591.983093	-22.285826
404.430176	-0.368235	936.972107	437.789764	188.187271	932.540100	503.429504	-18.484798	492.540710	550.695679	182.142593	481.304565	550.428772	-5.429284	78.750618	606.366150	155.704163	93.470657	444.369324	-54.160305	1405.315552	494.886414	247.976318	1397.834839	400.640533	104.562157	1382.307983	372.351227	116.705215	1641.648560	476.418427	-163.494293	1132.093872	547.867493	317.595947	1127.289063	417.605286	-123.155624	876.008850	436.038849	308.300476	868.353699	416.172455	97.129517	1034.582275	-631.205505	176.264862	852.677307	-592.057068	-22.269045
404.527924	-0.389591	936.973938	437.827789	188.147018	932.550476	503.426666	-18.521830	492.554688	550.743835	182.208206	481.320801	550.401794	-5.428155	78.785484	606.382690	155.738586	93.504303	444.427032	-54.278477	1405.323364	494.791290	247.897903	1397.865845	400.643585	104.446068	1382.294556	372.109589	116.745201	1641.471069	476.582123	-163.579437	1132.107056	547.761108	317.528931	1127.301270	417.710693	-123.283882	876.014771	435.973358	308.171448	868.365723	416.200134	97.099991	1034.586304	-631.237366	176.296753	852.716064	-592.141724	-22.270098
404.586761	-0.431359	936.970581	437.884766	188.112305	932.569031	503.395233	-18.566395	492.572296	550.772705	182.286194	481.341919	550.360718	-5.422676	78.836815	606.386963	155.775299	93.526199	444.473938	-54.368237	1405.321411	494.658875	247.835541	1397.901367	400.627533	104.328819	1382.275513	371.669281	116.618851	1641.472900	476.762268	-163.675598	1132.117432	547.645386	317.460022	1127.345703	417.922058	-123.281448	876.022156	435.891388	308.067688	868.378601	416.233704	97.054237	1034.592896	-631.281006	176.266663	852.740234	-592.255066	-22.274355
404.617920	-0.467630	936.960449	437.894745	188.094650	932.567566	503.343292	-18.552099	492.555420	550.717224	182.264221	481.331543	550.346741	-5.438964	78.839058	606.315674	155.749130	93.484039	444.506165	-54.481979	1405.297241	494.577209	247.770889	1397.940796	400.614807	104.222603	1382.297363	371.340912	116.582565	1641.385254	476.933685	-163.753006	1132.113647	547.540955	317.409698	1127.371338	418.037140	-123.415535	875.992432	435.826935	307.922241	868.389954	416.242523	97.023849	1034.586670	-631.340027	176.268845	852.752747	-592.366150	-22.294104
404.659943	-0.482328	936.940002	437.910736	188.074646	932.571045	503.515564	-18.674284	492.546936	550.710510	182.221863	481.310638	550.497314	-5.452770	78.809578	606.348816	155.738174	93.484390	444.565033	-54.572922	1405.237427	494.501251	247.687225	1397.948608	400.578278	104.108009	1382.271851	371.039001	116.549934	1641.271729	477.139374	-163.838058	1132.060547	547.465698	317.349457	1127.387939	418.321564	-123.402061	875.951416	435.783356	307.761444	868.391785	416.282410	96.991371	1034.579102	-631.383423	176.221481	852.723694	-592.439819	-22.323267
404.615204	-0.512857	936.939331	437.861908	188.046021	932.569580	503.504089	-18.637949	492.483002	550.676758	182.112259	481.282684	550.512817	-5.451268	78.737915	606.387634	155.737518	93.480400	444.633698	-54.673450	1405.177002	494.450256	247.615845	1397.933594	400.557678	104.007729	1382.271606	370.764954	116.525368	1641.172974	477.336273	-163.902344	1131.973389	547.409302	317.275085	1127.385010	418.497437	-123.545349	875.892090	435.749146	307.613708	868.417114	416.272705	96.955551	1034.580200	-631.466675	176.202820	852.698730	-592.534851	-22.344767
404.631500	-0.515134	936.910034	437.869965	188.068054	932.577759	503.475525	-18.619961	492.455505	550.618713	181.994354	481.250122	550.513672	-5.445396	78.713303	606.389832	155.720871	93.447708	444.661804	-54.756565	1405.112671	494.387360	247.549484	1397.924561	400.539307	103.940262	1382.258545	370.482330	116.516335	1641.080933	477.547302	-163.965912	1131.918213	547.345154	317.241974	1127.405518	418.768616	-123.551529	875.819885	435.693237	307.476135	868.413269	416.289154	96.944221	1034.570435	-631.495605	176.197235	852.679565	-592.617554	-22.358065
404.643616	-0.557905	936.903198	437.901917	188.039688	932.563538	503.410828	-18.605927	492.427979	550.650879	182.021042	481.245544	550.467346	-5.427685	78.711967	606.362610	155.708527	93.471954	444.728638	-54.831478	1405.090332	494.352356	247.489929	1397.957520	400.387665	103.714691	1382.209473	370.187805	116.515991	1641.014648	477.691071	-164.018082	1131.897339	547.275024	317.208954	1127.424438	418.951447	-123.647964	875.766296	435.653717	307.337097	868.423706	416.302399	96.914413	1034.559326	-631.556824	176.165543	852.688171	-592.725708	-22.365349
404.648865	-0.583168	936.902344	437.904907	187.999878	932.568054	503.342804	-18.600340	492.445984	550.734863	182.154572	481.300110	550.387512	-5.424512	78.754341	606.374268	155.755615	93.482651	444.721039	-54.934776	1405.073120	494.229919	247.402725	1397.992310	400.510040	103.800568	1382.258179	369.874573	116.507851	1640.942993	477.805664	-164.089142	1131.888672	547.186523	317.168579	1127.471802	419.068848	-123.838303	875.766602	435.625061	307.208954	868.428162	416.281647	96.883553	1034.559814	-631.565979	176.171753	852.726624	-592.784546	-22.371822
404.674103	-0.612680	936.901062	437.947540	187.979584	932.576721	503.328186	-18.638678	492.490204	550.783020	182.217117	481.315338	550.371521	-5.431787	78.773468	606.377380	155.758499	93.488945	444.727844	-55.000862	1405.038330	494.143646	247.362289	1398.016235	400.432800	103.632492	1382.197388	369.576569	116.502792	1640.871216	477.919525	-164.141891	1131.883667	547.012146	316.710724	1127.405396	419.206299	-123.950348	875.727722	435.580353	307.084198	868.410156	416.276703	96.860497	1034.561523	-631.599060	176.188080	852.748840	-592.857788	-22.375082
404.660248	-0.640001	936.884277	437.931763	187.957397	932.577454	503.310486	-18.612061	492.477661	550.794189	182.198837	481.317108	550.363892	-5.426243	78.761681	606.384033	155.765152	93.464462	444.757813	-55.071999	1404.984375	494.102112	247.289734	1398.023438	400.352966	103.519600	1382.157959	369.301208	116.502945	1640.781250	478.065491	-164.184662	1131.835815	546.951355	316.626251	1127.410400	419.378052	-124.044540	875.659607	435.548248	306.963867	868.396362	416.246948	96.828979	1034.552979	-631.647400	176.152435	852.744141	-592.936951	-22.397902
404.668396	-0.633810	936.839966	437.901703	187.989517	932.555176	503.332489	-18.573227	492.424500	550.778198	182.080933	481.283569	550.418579	-5.428952	78.736610	606.389221	155.749008	93.454590	444.787048	-55.139229	1404.896851	494.061462	247.216675	1397.990845	400.334076	103.411674	1382.109253	369.067261	116.492805	1640.677979	478.239319	-164.219025	1131.755615	546.926880	316.540558	1127.392944	419.561584	-124.095680	875.576721	435.522430	306.818085	868.400085	416.218109	96.838142	1034.519043	-631.670715	176.140717	852.727173	-592.976318	-22.408661
404.656769	-0.648544	936.820374	437.900665	187.962479	932.545837	503.330200	-18.563408	492.379547	550.760681	181.995422	481.271332	550.393066	-5.411108	78.677780	606.429260	155.750778	93.440994	444.792023	-55.202988	1404.834961	494.031372	247.150192	1397.983643	400.267761	103.333038	1382.064453	368.852203	116.490974	1640.588135	478.390717	-164.247314	1131.677734	546.939941	316.412567	1127.407349	419.724548	-124.166000	875.486389	435.509521	306.690643	868.418274	416.217468	96.811333	1034.505127	-631.736389	176.112106	852.698914	-593.060242	-22.420923
404.595001	-0.651035	936.815308	437.856323	187.940109	932.534851	503.660522	-18.880135	492.458405	550.735901	181.972168	481.286926	550.598877	-5.453664	78.697617	606.410156	155.724533	93.447525	444.791901	-55.272453	1404.781616	493.972626	247.074677	1397.971802	400.233643	103.267342	1382.039795	368.638367	116.492355	1640.527588	478.500366	-164.292099	1131.613281	547.070923	316.790527	1127.525757	419.846130	-124.230911	875.431824	435.504303	306.575897	868.445984	416.176331	96.800781	1034.497681	-631.795532	176.062012	852.702759	-593.152649	-22.444811
404.581085	-0.629967	936.808044	437.824219	187.908920	932.523499	504.496918	-19.727324	492.679871	550.745544	182.018860	481.268951	551.141174	-5.570863	78.835655	606.370056	155.708038	93.432480	444.686127	-55.296726	1404.725342	493.823303	247.086273	1397.980835	400.411530	103.049309	1381.996338	368.434753	116.497627	1640.481323	478.573029	-164.313202	1131.578979	547.060425	316.742859	1127.557129	419.940247	-124.294617	875.393250	435.495972	306.485565	868.446838	416.140533	96.800461	1034.487549	-631.848267	176.055222	852.721680	-593.258240	-22.440340
404.521576	-0.653033	936.798340	437.795105	187.905136	932.515564	504.542572	-19.831192	492.722809	550.796326	182.098145	481.292725	551.155884	-5.579077	78.863831	606.444580	155.782639	93.458214	444.631531	-55.373070	1404.702881	493.741547	247.032623	1397.993286	400.367767	103.019218	1381.986938	368.221802	116.515648	1640.439575	478.624420	-164.343887	1131.543335	546.937073	316.244537	1127.430786	420.032410	-124.322975	875.353516	435.480255	306.372314	868.450623	416.087158	96.788193	1034.478271	-631.914490	176.044403	852.765625	-593.362244	-22.446472
404.496826	-0.636067	936.750061	437.749695	187.923477	932.495789	504.475342	-19.794128	492.714935	550.765991	182.065857	481.280518	551.131348	-5.565059	78.863693	606.375671	155.728775	93.445084	444.622040	-55.441071	1404.682983	493.687927	246.977249	1397.975464	400.052765	103.147972	1381.950195	368.043427	116.516113	1640.395142	478.695374	-164.383835	1131.506958	546.914795	316.147766	1127.386230	420.125305	-124.351067	875.296570	435.470428	306.292236	868.434265	416.026825	96.794624	1034.443237	-631.948303	176.049118	852.758911	-593.424133	-22.445063
404.440735	-0.696374	936.734741	437.719360	187.885895	932.460083	504.305725	-19.631989	492.647064	550.708130	182.010925	481.248077	551.076782	-5.537752	78.836327	606.400818	155.743759	93.435097	444.567352	-55.485870	1404.590332	493.620331	246.926331	1397.920654	399.998627	103.120880	1381.886475	367.894897	116.524414	1640.338135	478.776184	-164.386459	1131.448730	546.953308	316.087433	1127.375854	420.224304	-124.362419	875.224854	435.495544	306.199799	868.383667	415.970001	96.759125	1034.416626	-631.977295	176.057236	852.740845	-593.500122	-22.433889
404.414948	-0.682829	936.689697	437.694397	187.904297	932.437500	504.164551	-19.482885	492.593506	550.696472	181.966446	481.228638	551.038513	-5.521903	78.784393	606.448853	155.755600	93.442215	444.488312	-55.497494	1404.533447	493.539825	246.913834	1397.868896	400.158691	102.878868	1381.803955	367.765320	116.522919	1640.282349	478.830902	-164.408112	1131.384277	547.107544	316.455170	1127.474609	420.308014	-124.377403	875.149658	435.539246	306.122803	868.364136	415.928406	96.766037	1034.382202	-631.972229	176.072525	852.717346	-593.526489	-22.452648
404.343781	-0.718078	936.675354	437.647034	187.914825	932.429260	504.104279	-19.484350	492.558899	550.633362	181.906479	481.260010	551.026978	-5.523202	78.758034	606.413452	155.692566	93.458054	444.454865	-55.597408	1404.471924	493.484833	246.827042	1397.844849	399.950226	103.135063	1381.810913	367.658813	116.536125	1640.266724	478.853912	-164.450287	1131.305542	547.093811	316.414520	1127.460205	420.384155	-124.374222	875.085022	435.560944	306.072388	868.341553	415.867554	96.750603	1034.370972	-632.002930	176.054855	852.715454	-593.565125	-22.493412
404.290344	-0.735102	936.658936	437.578949	187.873123	932.412292	504.015076	-19.497271	492.547729	550.638855	181.996719	481.291107	550.990112	-5.515148	78.751610	606.412720	155.737808	93.501091	444.354858	-55.580463	1404.459106	493.382263	246.850418	1397.846069	399.981750	102.769241	1381.708130	367.550476	116.545197	1640.271973	478.843811	-164.441040	1131.279053	547.090820	316.366455	1127.488892	420.388214	-124.354980	875.048462	435.599487	306.050110	868.337769	415.793152	96.723923	1034.353516	-632.049927	176.036728	852.735413	-593.651917	-22.481480
404.206390	-0.694129	936.641418	437.507538	187.883224	932.418701	503.915680	-19.507650	492.533478	550.636841	182.078171	481.296448	550.961243	-5.524378	78.790466	606.415894	155.743347	93.480316	444.266388	-55.597294	1404.426392	493.340271	246.797104	1397.884644	399.906158	102.741028	1381.640015	367.451416	116.556259	1640.276001	478.789764	-164.445953	1131.238647	547.068237	316.360046	1127.466553	420.359711	-124.356796	875.021179	435.649994	306.036499	868.328064	415.729828	96.735176	1034.349121	-632.107910	176.019745	852.764099	-593.721375	-22.492205
404.130615	-0.704860	936.621033	437.445099	187.877090	932.411133	503.870300	-19.541452	492.550140	550.569763	182.059616	481.266327	550.962219	-5.523971	78.821861	606.413940	155.766556	93.503494	444.166351	-55.606255	1404.403931	493.208801	246.847626	1397.860352	399.828247	102.713280	1381.618652	367.385498	116.556488	1640.284424	478.760132	-164.437622	1131.230957	547.042419	316.324921	1127.460083	420.350555	-124.328705	874.996033	435.707428	306.041199	868.292542	415.670288	96.718559	1034.335938	-632.198242	176.000153	852.763245	-593.861267	-22.488020
404.031097	-0.743113	936.619873	437.372650	187.829559	932.390076	503.801361	-19.538170	492.556305	550.515015	182.061386	481.254120	550.964355	-5.508740	78.812309	606.391418	155.782730	93.499924	444.094086	-55.684704	1404.371460	493.142212	246.740204	1397.830200	399.610291	103.013535	1381.623413	367.331970	116.553238	1640.291504	478.706390	-164.445313	1131.203857	546.897339	315.834045	1127.306030	420.289398	-124.317307	874.962830	435.743286	306.056244	868.218323	415.594086	96.685356	1034.324951	-632.229553	175.963028	852.733765	-593.918335	-22.488243
403.972321	-0.757196	936.583557	437.316559	187.850586	932.374878	503.876160	-19.651525	492.577423	550.514221	182.088943	481.268463	551.064575	-5.529974	78.826370	606.415466	155.769852	93.480553	443.977234	-55.709743	1404.346558	493.064728	246.722916	1397.775635	399.512268	103.010056	1381.580811	367.302551	116.538551	1640.312866	478.663696	-164.408035	1131.144775	546.885376	315.790802	1127.289185	420.222198	-124.297256	874.917419	435.774689	306.063080	868.165649	415.515503	96.680840	1034.298340	-632.217041	175.966629	852.726807	-593.935791	-22.514383
403.896393	-0.757264	936.571045	437.249512	187.810379	932.347900	503.931915	-19.740349	492.617828	550.338501	181.998001	481.259583	551.151245	-5.565523	78.877052	606.329895	155.711411	93.500778	443.851288	-55.724659	1404.312988	492.988708	246.702469	1397.725342	399.424011	102.962555	1381.514038	367.286774	116.544533	1640.339600	478.596863	-164.377304	1131.134521	547.002502	316.192993	1127.385864	420.148224	-124.265633	874.874817	435.797943	306.102905	868.154175	415.400330	96.676949	1034.275879	-632.223267	176.005783	852.738464	-593.951416	-22.521852
403.808044	-0.755227	936.557983	437.180115	187.831482	932.342712	503.696686	-19.588621	492.568848	550.283752	181.984589	481.253082	551.041016	-5.531447	78.850700	606.306885	155.668655	93.531578	443.712280	-55.727493	1404.280029	492.898712	246.702316	1397.692139	399.337616	102.945618	1381.464478	367.286316	116.530869	1640.390869	478.485413	-164.340286	1131.108276	546.991760	316.187622	1127.379883	420.029877	-124.258659	874.862427	435.831329	306.154388	868.105774	415.302490	96.687889	1034.265747	-632.285217	175.982788	852.759644	-594.018799	-22.527708
403.654114	-0.769268	936.568787	437.072479	187.821198	932.335144	503.698425	-19.670376	492.603729	550.221069	182.009460	481.277405	551.076294	-5.538964	78.839630	606.295166	155.664536	93.575195	443.580353	-55.733883	1404.282959	492.824707	246.709869	1397.673950	399.218628	102.925438	1381.439331	367.407959	116.594398	1640.375122	478.342896	-164.337021	1131.099243	546.982605	316.178680	1127.373413	419.910400	-124.233063	874.864563	435.887390	306.204712	868.055359	415.182526	96.684776	1034.267700	-632.322571	175.970093	852.777222	-594.050659	-22.551422
403.512512	-0.764243	936.550842	436.951233	187.795883	932.295166	503.491760	-19.564507	492.571320	550.160461	182.010056	481.269501	550.977783	-5.523218	78.838135	606.319580	155.702148	93.572235	443.437836	-55.728569	1404.268433	492.717590	246.702377	1397.647705	399.121674	102.945213	1381.426392	367.367188	116.488976	1640.502930	478.207428	-164.311081	1131.093750	546.971252	316.171936	1127.326416	419.760101	-124.219910	874.853516	435.913239	306.268707	868.027832	415.072906	96.683487	1034.239624	-632.401306	175.933716	852.770081	-594.138245	-22.552618
403.358612	-0.760344	936.529236	436.829987	187.796982	932.253662	503.433929	-19.555485	492.555725	550.055542	181.976715	481.213654	551.001404	-5.510691	78.849655	606.263794	155.634354	93.539581	443.320313	-55.719009	1404.270752	492.640167	246.705780	1397.606201	398.988373	102.942673	1381.397461	367.423828	116.467430	1640.558594	478.058258	-164.263824	1131.072876	546.960144	316.142883	1127.292847	419.630005	-124.201035	874.860168	435.943909	306.321381	867.963562	414.955048	96.694000	1034.208862	-632.450439	175.925568	852.763428	-594.220337	-22.527115
403.200806	-0.738597	936.504150	436.679138	187.760269	932.204407	503.376160	-19.562553	492.576691	549.933350	181.913376	481.167450	551.009766	-5.495165	78.845673	606.223267	155.592194	93.520668	443.181915	-55.706833	1404.241211	492.590729	246.692459	1397.549683	398.856476	102.937454	1381.343018	367.594971	116.517334	1640.524536	477.904388	-164.250595	1131.057983	546.933044	316.163391	1127.245239	419.446777	-124.173637	874.844788	435.965118	306.381866	867.912598	414.808685	96.699074	1034.171631	-632.492371	175.901413	852.753723	-594.248108	-22.530245
403.063904	-0.740355	936.466797	436.535309	187.761505	932.166443	503.431854	-19.706745	492.589630	549.803650	181.871613	481.174103	551.101318	-5.520375	78.854012	606.137512	155.503708	93.514427	443.017548	-55.699986	1404.235840	492.469299	246.703156	1397.504272	398.725708	102.963982	1381.297974	367.574493	116.421196	1640.673340	477.702942	-164.258621	1131.043213	546.890808	316.160065	1127.228394	419.256470	-124.159622	874.830688	435.953552	306.446411	867.883362	414.634125	96.704933	1034.131958	-632.554688	175.895752	852.741699	-594.295959	-22.595413
402.917114	-0.751703	936.462280	436.431000	187.731033	932.138123	503.340149	-19.729759	492.605316	549.768066	181.911499	481.221741	551.123718	-5.532092	78.871178	606.127136	155.528458	93.552979	442.882385	-55.671150	1404.210449	492.344025	246.738068	1397.482422	398.586334	102.984657	1381.272339	367.652313	116.397636	1640.756104	477.465424	-164.277161	1131.035156	546.841492	316.154358	1127.230835	419.057434	-124.173378	874.814514	435.965698	306.507965	867.840942	414.483765	96.702446	1034.113770	-632.574707	175.888489	852.759888	-594.326111	-22.609385
402.757568	-0.748266	936.445129	436.284149	187.705002	932.123779	503.718903	-20.272053	492.739014	549.711670	181.956116	481.241547	551.411743	-5.609391	78.963371	606.172241	155.625580	93.647545	442.712952	-55.670338	1404.192749	492.260376	246.738846	1397.478394	398.450043	103.007042	1381.238892	367.737610	116.382446	1640.841187	477.216370	-164.303329	1131.001465	546.790710	316.180328	1127.235474	418.811432	-124.162109	874.767212	435.975342	306.584900	867.806213	414.306732	96.694717	1034.096680	-632.630920	175.861389	852.794617	-594.374817	-22.625572
402.580444	-0.747887	936.428528	436.147064	187.719376	932.104065	503.692444	-20.389826	492.748932	549.614929	181.979141	481.285004	551.449341	-5.628688	78.984856	606.143860	155.604965	93.686745	442.557861	-55.649132	1404.168457	492.237244	246.682404	1397.465088	398.332092	103.010284	1381.216309	367.821228	116.365219	1640.925293	476.977753	-164.350754	1131.005371	546.763672	316.232330	1127.218262	418.609985	-124.162094	874.757690	435.977264	306.660919	867.773682	414.152313	96.704185	1034.078491	-632.706787	175.847137	852.797485	-594.447144	-22.658211
402.348999	-0.764208	936.439392	435.966278	187.698425	932.094238	503.029694	-19.828867	492.577972	549.526978	181.991547	481.267578	551.103455	-5.553743	78.934402	606.111206	155.599548	93.669556	442.408081	-55.610332	1404.144897	492.072205	246.756760	1397.446167	398.188965	103.031372	1381.203613	367.913147	116.344322	1641.015137	476.742340	-164.335739	1130.985229	546.682678	316.217255	1127.212158	418.311554	-124.218987	874.735962	435.987854	306.732208	867.740356	413.971802	96.693413	1034.080078	-632.761230	175.843399	852.806274	-594.499451	-22.628248
402.142151	-0.730592	936.411621	435.783844	187.740356	932.062439	502.037933	-18.983746	492.375000	549.408203	181.968735	481.239624	550.556030	-5.441931	78.834030	606.117676	155.597168	93.650276	442.226318	-55.583981	1404.123169	491.993317	246.783661	1397.390503	398.272675	102.893135	1381.168335	368.091797	116.420609	1641.000488	476.517395	-164.309418	1130.964355	546.633728	316.226105	1127.186157	418.065491	-124.211021	874.715759	435.942841	306.826202	867.696594	413.804199	96.729042	1034.051880	-632.828979	175.810196	852.784790	-594.579773	-22.630611
401.918671	-0.687201	936.395630	435.593262	187.759415	932.046143	501.844513	-18.895851	492.338806	549.286926	181.952057	481.223907	550.482727	-5.423010	78.814285	606.071106	155.546829	93.667107	442.116364	-55.575985	1404.088501	491.956879	246.738480	1397.352417	397.975311	103.106209	1381.168457	368.174927	116.425720	1641.076416	476.262207	-164.308319	1130.926514	546.576416	316.211395	1127.135132	417.798492	-124.205376	874.701599	435.890991	306.930359	867.662415	413.611237	96.759254	1034.036499	-632.883911	175.815598	852.789978	-594.595093	-22.684456
401.744812	-0.644718	936.356079	435.461273	187.811234	932.039917	501.298431	-18.495977	492.211456	549.169983	181.952744	481.247253	550.193604	-5.362492	78.773132	606.038269	155.527161	93.696136	441.981171	-55.573936	1404.077026	491.908936	246.724518	1397.337769	397.858307	103.118538	1381.142822	368.152466	116.339386	1641.237793	476.023987	-164.276627	1130.875000	546.513428	316.209991	1127.127441	417.485992	-124.180077	874.698303	435.813263	307.002075	867.623352	413.434052	96.794067	1034.012695	-632.915588	175.793808	852.800415	-594.619934	-22.704660
401.542542	-0.606479	936.322632	435.280151	187.834488	932.018005	501.679169	-18.974533	492.319092	549.117493	182.026566	481.322784	550.504883	-5.428579	78.866234	606.041565	155.545135	93.756317	441.861816	-55.587051	1404.074341	491.835266	246.699783	1397.302734	397.785187	103.129951	1381.084229	368.204407	116.356659	1641.323730	475.775940	-164.264938	1130.838135	546.416016	316.192749	1127.090210	417.172760	-124.147865	874.665161	435.716980	307.121460	867.605042	413.233551	96.821106	1033.984741	-632.724976	176.068558	852.878479	-594.629578	-22.610268
401.341217	-0.558897	936.268066	435.087189	187.922638	932.004700	501.604431	-19.003925	492.321198	549.034607	182.080994	481.334991	550.496948	-5.438633	78.878487	605.989502	155.487854	93.753418	441.755249	-55.580639	1404.035522	491.885986	246.636490	1397.287964	397.699036	103.108017	1381.034302	368.237762	116.373154	1641.386230	475.525208	-164.250137	1130.752319	546.371277	316.184021	1127.067749	416.821777	-124.106255	874.631897	435.615723	307.207672	867.579773	413.041534	96.865784	1033.951782	-632.982605	175.771133	852.817261	-594.695190	-22.740948
401.113708	-0.555018	936.209473	434.885468	187.954239	931.955383	501.074860	-18.613216	492.191071	548.938782	182.108246	481.343079	550.272644	-5.398330	78.818039	605.954956	155.473495	93.793823	441.613983	-55.565331	1403.987305	491.730560	246.711731	1397.214233	397.835266	102.906670	1380.881714	368.252075	116.399368	1641.446655	475.307434	-164.226746	1130.691650	546.291443	316.160675	1127.044312	416.493164	-124.074738	874.598267	435.508972	307.301605	867.540588	412.851807	96.874413	1033.899414	-632.642822	176.258362	852.917114	-594.673645	-22.543478
400.825592	-0.551903	936.174622	434.682556	187.966003	931.898254	500.940125	-18.601538	492.177094	548.859924	182.136780	481.319946	550.265625	-5.401585	78.825676	605.969971	155.472244	93.743423	441.547882	-55.583588	1403.931274	491.737091	246.680893	1397.148438	397.775787	102.887070	1380.726318	368.355774	116.502266	1641.417725	475.106689	-164.180725	1130.616943	546.241089	316.125488	1126.946411	416.160828	-124.030914	874.536682	435.368408	307.386292	867.505737	412.620514	96.893288	1033.853760	-632.633728	176.313110	852.915527	-594.700378	-22.554014
400.527618	-0.523938	936.143616	434.493042	187.989777	931.866943	500.799683	-18.574503	492.169128	548.725952	182.112411	481.295013	550.271790	-5.382833	78.829498	606.001587	155.520370	93.805138	441.559906	-55.630928	1403.877441	491.864960	246.563705	1397.085571	397.411224	103.024948	1380.582520	368.266418	116.495880	1641.527100	474.927490	-164.153854	1130.528320	546.223206	316.109009	1126.842651	415.823700	-123.950951	874.481750	435.214111	307.463379	867.468506	412.389313	96.920097	1033.823242	-632.647644	176.280151	852.910767	-594.732178	-22.543768
400.263733	-0.472304	936.090759	434.285828	188.024353	931.835266	500.598083	-18.481026	492.152863	548.550842	182.025726	481.279602	550.271057	-5.385385	78.856918	605.941833	155.440323	93.801857	441.558472	-55.659332	1403.833862	491.839417	246.564590	1396.999878	397.278839	102.987213	1380.389771	368.226807	116.564148	1641.567139	474.774658	-164.115295	1130.435425	546.151672	316.063110	1126.798096	415.530975	-123.808006	874.416504	435.048035	307.541473	867.447510	412.151001	96.954323	1033.781128	-632.665466	176.271469	852.911926	-594.729858	-22.583241
400.000427	-0.381484	936.068176	434.087860	188.055847	931.816711	500.442078	-18.473782	492.192474	548.417419	182.064377	481.282745	550.243713	-5.377147	78.855339	605.913879	155.372910	93.817505	441.559265	-55.703827	1403.818359	491.883331	246.472107	1396.936523	397.196167	102.944145	1380.218018	368.148438	116.665031	1641.588379	474.593872	-164.059448	1130.349854	546.100647	316.026306	1126.697388	415.183258	-123.723068	874.361938	434.859924	307.624725	867.409607	411.912598	97.017525	1033.760010	-632.716003	176.284515	852.921387	-594.755554	-22.610542
399.749878	-0.326210	936.036438	433.893280	188.111694	931.794617	500.321472	-18.508774	492.230469	548.339844	182.115952	481.308899	550.221985	-5.353151	78.924881	605.839417	155.380310	93.859886	441.564545	-55.783485	1403.778564	491.883667	246.388062	1396.876221	397.136719	102.887787	1380.097168	368.025604	116.751656	1641.604858	474.413086	-164.012726	1130.250244	545.896667	315.526550	1126.501221	414.770874	-123.742805	874.310974	434.671326	307.692535	867.350708	411.684723	97.070442	1033.732910	-633.207947	175.726318	852.839417	-594.882874	-22.822493
399.474152	-0.283037	935.996094	433.688660	188.113785	931.754150	500.123108	-18.491283	492.267487	548.209534	182.175491	481.291901	550.175415	-5.358984	78.988472	605.776184	155.345520	93.891838	441.580292	-55.870159	1403.734009	491.876556	246.336823	1396.807251	397.114655	102.800964	1379.999512	367.860840	116.848679	1641.582886	474.254150	-163.978607	1130.142334	545.926025	315.919281	1126.537720	414.369263	-123.651505	874.259460	434.483490	307.786377	867.344421	411.456024	97.093681	1033.693115	-632.837341	176.237457	852.927246	-594.854980	-22.650570
399.189484	-0.240206	935.944946	433.478821	188.193039	931.731140	500.010590	-18.510490	492.293182	548.116943	182.239990	481.307861	550.187683	-5.369702	79.011482	605.704163	155.286362	93.915039	441.666870	-55.976353	1403.673218	491.916779	246.252289	1396.725464	397.128174	102.706696	1379.900513	367.686035	116.967041	1641.537231	474.137817	-163.928925	1129.997070	545.870544	315.855011	1126.424805	414.025970	-123.559822	874.213684	434.315521	307.836212	867.283386	411.243530	97.134987	1033.658447	-632.882751	176.238556	852.918396	-594.888062	-22.680887
398.912811	-0.209833	935.887146	433.226318	188.255661	931.672119	499.876648	-18.489166	492.270935	547.920166	182.140274	481.295593	550.191833	-5.357400	78.987396	605.689148	155.226105	93.969788	441.799622	-56.067226	1403.560303	491.989868	246.175385	1396.633667	397.173859	102.594513	1379.818115	367.491760	117.116379	1641.461060	474.079407	-163.887863	1129.808350	545.822815	315.803223	1126.321045	413.707581	-123.436348	874.127502	434.134155	307.888275	867.238037	411.035187	97.172081	1033.603149	-632.939514	176.237823	852.914490	-594.938232	-22.623581
398.621124	-0.147397	935.844299	432.937195	188.367447	931.643250	499.774506	-18.438999	492.255920	547.676208	182.005157	481.300781	550.233459	-5.325772	78.972809	605.950500	155.433411	94.093613	441.946960	-56.182217	1403.460815	492.110321	246.078964	1396.533081	397.253540	102.472305	1379.730103	367.296021	117.284348	1641.347900	474.062653	-163.821335	1129.639038	545.787964	315.720703	1126.245850	413.434601	-123.311951	874.046326	433.937317	307.923248	867.203918	410.805511	97.240044	1033.570923	-632.918396	176.249802	852.902039	-594.903076	-22.637747
398.308990	-0.066647	935.799377	432.634155	188.461334	931.643738	499.621155	-18.418531	492.287628	547.417908	181.899979	481.324188	550.282227	-5.348538	78.998978	605.673096	155.134323	94.084618	442.092743	-56.299362	1403.377441	492.210785	245.957153	1396.444702	397.326447	102.368233	1379.679932	367.055237	117.468864	1641.224854	474.066864	-163.751434	1129.473633	545.726135	315.611389	1126.157715	413.144958	-123.200554	873.972656	433.746674	307.939697	867.169861	410.546387	97.294594	1033.552124	-632.966431	176.226074	852.908508	-594.900574	-22.637571
398.072418	0.027118	935.762573	432.378540	188.536835	931.630798	499.371216	-18.354551	492.315552	547.213135	181.927109	481.357666	550.212158	-5.335863	79.088356	605.563782	155.073517	94.140114	442.241394	-56.417202	1403.334595	492.293060	245.860916	1396.383423	397.412689	102.229683	1379.627075	366.743530	117.617775	1641.071289	474.014465	-163.735687	1129.349854	545.611023	315.537323	1126.100342	412.848541	-123.123016	873.916626	433.472748	307.937897	867.144287	410.310364	97.364578	1033.528320	-633.040222	176.247711	852.946228	-594.961853	-22.645353
397.823975	0.068264	935.747559	432.139618	188.577942	931.607544	499.066986	-18.344946	492.357117	547.072021	182.070572	481.395386	550.081055	-5.328743	79.180908	605.464783	155.069107	94.214874	442.361908	-56.530048	1403.303345	492.354919	245.767273	1396.364990	397.489716	102.113533	1379.587524	366.384430	117.763649	1640.891846	473.975952	-163.708313	1129.266479	545.509766	315.428558	1126.029053	412.498230	-123.039307	873.888672	433.239380	307.965790	867.133972	410.086395	97.406731	1033.510010	-633.137756	176.246994	852.979187	-595.009216	-22.670813
397.591156	0.137963	935.710266	431.897339	188.612381	931.570679	498.951141	-18.468493	492.405731	546.920776	182.200592	481.407959	550.122437	-5.329031	79.268051	605.416870	155.049408	94.281685	442.485382	-56.646091	1403.242065	492.421539	245.699432	1396.337769	397.563690	102.026062	1379.522949	366.032318	117.905640	1640.686768	473.940674	-163.697571	1129.157959	545.409241	315.317810	1125.948730	412.172729	-122.934998	873.825134	432.982697	307.962006	867.116089	409.890076	97.451462	1033.475220	-633.283936	176.191406	852.975464	-595.088684	-22.707600
397.316742	0.217030	935.692383	431.601288	188.629227	931.523499	498.541260	-18.314846	492.305359	546.679626	182.170990	481.373749	550.030945	-5.309130	79.250107	605.413696	155.114517	94.332489	442.629700	-56.730671	1403.125977	492.514008	245.624725	1396.233521	397.664276	101.967346	1379.485474	365.719910	117.998116	1640.428467	473.988831	-163.648102	1128.987915	545.216064	314.776611	1125.671509	411.933441	-122.864136	873.753418	432.709320	307.924164	867.078491	409.679199	97.501945	1033.446167	-633.360901	176.201920	852.949280	-595.136536	-22.681295
397.090790	0.268823	935.659790	431.357056	188.668716	931.476013	498.279541	-18.254532	492.210144	546.421387	182.085892	481.319885	550.053650	-5.312928	79.229622	605.450989	155.091324	94.340782	442.819122	-56.763134	1402.993164	492.657745	245.581696	1396.125732	397.746277	101.934715	1379.462891	365.441956	118.105766	1640.164551	474.108124	-163.627716	1128.824951	545.191162	314.619324	1125.521240	411.778809	-122.779221	873.671692	432.481964	307.869080	867.036194	409.511658	97.543022	1033.409424	-633.423584	176.189911	852.907043	-595.163818	-22.693974
396.855591	0.299070	935.661560	431.098267	188.688522	931.437927	498.028503	-18.249250	492.161133	546.095276	181.982010	481.266388	550.095215	-5.326503	79.225906	605.688293	155.270706	94.427536	442.921936	-56.810905	1402.909546	492.764191	245.532272	1395.988770	397.845764	101.960823	1379.470093	365.195801	118.183167	1639.935791	474.216187	-163.601852	1128.717041	545.154602	314.462677	1125.394897	411.692596	-122.647705	873.637756	432.249908	307.815979	866.996704	409.336548	97.575745	1033.394531	-633.461121	176.184433	852.889648	-595.166260	-22.658882
396.687378	0.348524	935.660095	430.887115	188.718903	931.430237	497.769684	-18.320261	492.150177	545.834473	182.046906	481.250183	550.083435	-5.324518	79.299103	605.380005	155.004150	94.440239	442.977600	-56.873161	1402.864746	492.801941	245.475159	1395.918823	397.955383	102.207657	1379.578735	364.930359	118.213539	1639.749023	474.295166	-163.573242	1128.643311	545.278625	314.821411	1125.400879	411.563171	-122.597488	873.628906	432.034546	307.727814	866.994507	409.175812	97.612984	1033.391357	-633.527344	176.157379	852.923401	-595.177612	-22.675499
396.576202	0.372102	935.650024	430.702087	188.742065	931.407654	497.403473	-18.362591	492.157532	545.695618	182.357056	481.297516	550.008057	-5.334813	79.420280	605.321960	155.089920	94.512962	442.987793	-56.854740	1402.861206	492.743042	245.514404	1395.875366	397.932831	102.233345	1379.560669	364.678650	118.205223	1639.619629	474.327576	-163.561935	1128.643677	545.203918	314.744720	1125.302490	411.487701	-122.626122	873.622620	431.805817	307.634308	866.947876	409.027191	97.641273	1033.374756	-633.616882	176.154358	852.980530	-595.202087	-22.676525
396.452393	0.430978	935.614502	430.482086	188.816788	931.382263	497.006073	-18.391127	492.151611	545.536865	182.608185	481.313232	549.875671	-5.293888	79.490807	605.251099	155.159088	94.538025	442.962799	-56.777912	1402.837891	492.650085	245.628586	1395.822144	397.869812	102.246056	1379.527832	364.397766	118.199913	1639.531738	474.337921	-163.562958	1128.657837	545.092957	314.672363	1125.198486	411.401459	-122.625160	873.643250	431.547882	307.533813	866.873901	408.856445	97.699883	1033.344604	-633.757568	176.166153	853.030090	-595.279358	-22.694624
396.331207	0.477218	935.580933	430.288513	188.854172	931.335388	496.650421	-18.349272	492.075684	545.346436	182.742172	481.260651	549.825378	-5.272189	79.504074	605.217224	155.164124	94.518814	442.895935	-56.733963	1402.791382	492.498413	245.728256	1395.719116	397.800568	102.294937	1379.485962	364.204468	118.131332	1639.428955	474.402771	-163.520569	1128.629761	545.008423	314.623871	1125.077271	411.413513	-122.646378	873.605042	431.338104	307.365753	866.759583	408.729523	97.741684	1033.305786	-633.897766	176.159103	853.014160	-595.362000	-22.717052
396.203461	0.502677	935.532043	430.091431	188.928009	931.274109	496.432831	-18.390556	491.981598	545.182007	182.761078	481.170441	549.935425	-5.286226	79.492966	605.253174	155.185623	94.504143	442.862427	-56.646721	1402.719482	492.417603	245.810562	1395.591919	397.755432	102.343887	1379.457764	363.933075	117.769569	1639.460693	474.511597	-163.507019	1128.596069	544.956360	314.563080	1124.913696	411.536591	-122.655914	873.557373	431.167664	307.191772	866.658203	408.610840	97.787582	1033.252808	-633.970764	176.097885	852.950867	-595.392578	-22.707741
396.094910	0.524496	935.539856	429.913116	188.980606	931.239746	496.130554	-18.364168	491.852325	544.949768	182.703278	481.091461	549.933533	-5.276680	79.462654	605.518677	155.442459	94.593208	442.862579	-56.557178	1402.671143	492.349518	245.916870	1395.468628	397.666809	102.442688	1379.457520	363.897003	117.639496	1639.407959	474.600586	-163.484375	1128.561768	544.932556	314.547028	1124.816528	411.637878	-122.760086	873.540405	431.034241	306.986481	866.593384	408.536438	97.832649	1033.242432	-633.989258	176.132538	852.933655	-595.374084	-22.705603
396.014801	0.520344	935.560608	429.759064	189.009857	931.213318	495.768768	-18.381409	491.782990	544.798645	182.798447	481.112762	549.901306	-5.283065	79.520149	605.251343	155.227341	94.556519	442.813354	-56.453415	1402.664063	492.280151	245.961182	1395.439331	397.589111	102.513031	1379.468994	363.834412	117.531609	1639.409424	474.660980	-163.439880	1128.576172	544.702820	314.118866	1124.638306	411.782379	-122.820435	873.540222	430.937439	306.809540	866.519714	408.456177	97.861328	1033.240723	-634.098877	176.081848	852.950073	-595.420532	-22.711979
395.960602	0.531625	935.578674	429.615173	189.047745	931.216064	495.423798	-18.427353	491.748657	544.667175	182.909256	481.123108	549.806458	-5.278820	79.601685	605.169983	155.227692	94.601959	442.752838	-56.352890	1402.719238	491.993927	246.154633	1395.427368	397.477875	102.590988	1379.512207	363.848511	117.436783	1639.433838	474.662506	-163.437256	1128.677856	544.524536	314.174408	1124.664795	411.881470	-122.876999	873.602173	430.856445	306.625244	866.499939	408.372070	97.888817	1033.251709	-634.247314	176.066925	853.012329	-595.511536	-22.700897
395.924713	0.619173	935.593811	429.463318	189.107452	931.239868	495.040710	-18.445721	491.735107	544.593689	183.069351	481.129547	549.692993	-5.258989	79.686462	605.217163	155.335693	94.642517	442.675232	-56.246613	1402.766357	491.737396	246.286682	1395.431885	397.373535	102.669029	1379.531372	363.770935	117.238647	1639.523682	474.660919	-163.434067	1128.799438	544.338196	314.294250	1124.649536	411.966278	-122.967476	873.664978	430.788086	306.476776	866.429993	408.279755	97.955360	1033.271484	-634.395752	176.049606	853.064148	-595.628784	-22.723866
395.889832	0.628475	935.591736	429.300812	189.154358	931.235107	494.855530	-18.613873	491.711365	544.497375	183.170624	481.102570	549.727844	-5.276862	79.780960	604.803406	154.846024	94.424187	442.611267	-56.135193	1402.812256	491.441772	246.489456	1395.412964	397.272552	102.725929	1379.558228	363.758240	117.015175	1639.603394	474.675385	-163.396255	1128.866577	544.083069	314.334808	1124.602783	412.096313	-123.040314	873.688538	430.724457	306.348267	866.348206	408.171997	97.982826	1033.267700	-634.493958	176.025314	853.082764	-595.702698	-22.715715
395.870087	0.639428	935.588135	429.152924	189.205688	931.200073	494.757690	-18.807220	491.661285	544.423096	183.130157	481.057892	549.796631	-5.257429	79.812263	605.041382	155.092697	94.570351	442.582275	-56.035004	1402.817383	491.208130	246.629120	1395.387329	397.227478	102.787498	1379.572021	363.790771	116.770416	1639.662598	474.774933	-163.356201	1128.933838	544.031738	314.858673	1124.677612	412.251465	-123.053162	873.686829	430.686279	306.224823	866.256775	408.079590	98.028465	1033.247559	-634.543518	176.061829	853.076660	-595.723572	-22.693148
395.848907	0.640190	935.592957	429.043304	189.219696	931.152405	494.086243	-18.362291	491.429474	544.309875	183.024063	481.083618	549.517456	-5.183905	79.726089	605.115845	155.102676	94.577522	442.591827	-55.910980	1402.803223	491.023102	246.781342	1395.348999	397.125519	102.855759	1379.568848	363.856537	116.523079	1639.744385	474.901611	-163.264969	1128.948486	543.853821	314.957458	1124.640625	412.357086	-123.182335	873.663391	430.616333	306.123383	866.185730	407.986786	98.066109	1033.223999	-634.591248	176.050308	853.069702	-595.749146	-22.694981
395.820068	0.639243	935.613281	428.910309	189.256027	931.149902	494.415558	-18.895939	491.510040	544.207642	182.895737	481.077911	549.850159	-5.260994	79.813797	604.802979	154.754349	94.426743	442.598999	-55.810497	1402.815063	490.776062	246.941513	1395.329834	397.024597	102.935402	1379.580078	363.913574	116.257912	1639.861084	475.026703	-163.168289	1128.974365	543.647644	315.047150	1124.632690	412.471893	-123.258217	873.679321	430.553925	306.040985	866.115479	407.904968	98.092964	1033.232544	-634.665527	176.070297	853.073730	-595.804138	-22.683310
395.789612	0.628816	935.636719	428.754913	189.259216	931.145569	494.264038	-18.963085	491.488159	544.236267	182.973831	481.115326	549.841309	-5.291341	79.853783	604.813965	154.773010	94.451210	442.604553	-55.684540	1402.854858	490.517059	247.081558	1395.354370	396.929596	103.019905	1379.622437	363.933289	115.976532	1640.021729	475.121796	-163.088623	1129.035522	543.399597	315.142059	1124.647461	412.582214	-123.275871	873.727173	430.466400	306.012878	866.065979	407.827057	98.098267	1033.242432	-634.833069	175.984207	853.094543	-595.929626	-22.700186
395.771637	0.661241	935.660278	428.611115	189.295441	931.153748	494.088989	-19.000000	491.495850	544.284180	183.074829	481.182800	549.756409	-5.317582	79.924751	604.958008	154.996124	94.591278	442.608124	-55.556828	1402.895996	490.211884	247.263062	1395.398804	396.803406	103.088997	1379.659668	363.972687	115.536232	1640.147827	475.213684	-162.952179	1129.108276	543.123901	315.271423	1124.683716	412.613342	-123.330414	873.792847	430.342834	305.997253	866.040710	407.739685	98.138786	1033.257813	-635.001587	175.936401	853.130859	-596.069885	-22.715282
[truncated: 168 more rows]
[truncated: 40 more columns]
