# Supplementary material for: A dyadic stimulus set of audiovisual affective displays for the study of multisensory, emotional, social interactions
Source: Behav Res Methods. 2015 Nov 5;48(4):1285–95. doi: 10.3758/s13428-015-0654-4 (PMC5101291; doi:10.3758/s13428-015-0654-4)
Supplement: Supplementary file 1 — (ZIP 270 MB) [file 13428_2015_654_MOESM1_ESM.zip › supplementary_material_2_stimuli_set_files/C/C10.txt]

389.622162	-3.528578	934.536194	416.118164	186.340546	929.640198	503.446899	-16.828100	494.784149	543.854065	181.725830	482.361023	548.994202	-4.573244	79.712143	605.059265	154.655212	94.563942	436.724518	-59.692944	1399.637329	472.132568	243.979584	1397.136230	384.486450	97.256149	1378.873169	368.520996	124.535835	1643.655029	476.511047	-167.161774	1126.814209	518.361206	331.043732	1130.616333	424.270081	-130.085876	868.699463	418.952179	320.637115	869.702881	397.173950	94.773857	1031.869019	-680.719971	176.658829	856.835938	-653.188171	-22.253222
389.640228	-3.465420	934.529480	416.115570	186.385712	929.634338	503.424194	-16.779881	494.760742	543.870911	181.753784	482.352020	548.977234	-4.548562	79.699951	605.068909	154.646332	94.552185	436.716156	-59.582783	1399.636719	472.138611	244.081589	1397.100586	384.613739	97.245560	1378.875610	368.355530	124.440681	1643.663818	476.499939	-167.161728	1126.879639	518.395447	331.081573	1130.577271	424.560425	-130.432800	868.597961	418.985168	320.638367	869.672668	397.187012	94.826523	1031.863037	-680.879761	176.557724	856.819641	-653.349915	-22.329493
389.604553	-3.430595	934.556702	416.102722	186.413116	929.623291	503.414032	-16.758835	494.794067	543.839294	181.703674	482.357971	549.007324	-4.570274	79.719078	605.039368	154.610428	94.556091	436.733276	-59.482735	1399.654541	472.169037	244.178543	1397.093140	384.618896	97.343575	1378.880981	368.101318	124.196152	1643.757568	476.508698	-167.078064	1126.882568	518.404297	331.119965	1130.547607	424.562378	-130.409470	868.606812	418.994507	320.667389	869.666626	397.175964	94.876724	1031.871338	-681.029907	176.549820	856.838501	-653.530396	-22.319927
389.605713	-3.389122	934.568787	416.088989	186.447006	929.636719	503.406921	-16.756449	494.800507	543.878296	181.770279	482.381989	548.978882	-4.577837	79.729820	605.057861	154.639114	94.555702	436.743652	-59.393101	1399.670166	472.157928	244.282059	1397.112427	384.624237	97.436150	1378.885376	367.903717	123.917847	1643.793213	476.466003	-166.923401	1126.851074	518.422058	331.158783	1130.554932	424.184784	-129.941147	868.745300	419.006927	320.687469	869.670044	397.169342	94.913429	1031.884033	-681.200562	176.481918	856.865356	-653.676453	-22.374729
389.624939	-3.321076	934.572449	416.103149	186.484467	929.624023	503.412445	-16.731565	494.795502	543.885620	181.776978	482.404419	548.981079	-4.558036	79.710388	605.096252	154.678574	94.575745	436.775085	-59.323143	1399.662964	472.181915	244.371811	1397.124268	384.645264	97.516830	1378.882813	367.734619	123.732590	1643.803711	476.473328	-166.848389	1126.864624	518.454285	331.217041	1130.567871	424.136871	-129.882568	868.771912	419.063934	320.727081	869.661682	397.176697	94.976463	1031.878662	-681.360413	176.416779	856.882507	-653.817566	-22.452560
389.620636	-3.281433	934.592041	416.111298	186.546555	929.627808	503.415100	-16.703566	494.792755	543.909363	181.798996	482.388397	549.009827	-4.569921	79.739616	605.066650	154.650864	94.568123	436.802887	-59.225033	1399.660767	472.184998	244.474197	1397.136108	384.664734	97.616463	1378.879883	367.583099	123.572311	1643.806885	476.502655	-166.749863	1126.841675	518.470825	331.278381	1130.581299	424.128784	-129.835175	868.766479	419.122070	320.775330	869.677185	397.184875	95.034760	1031.890381	-681.513977	176.451462	856.900452	-653.990723	-22.413876
389.653717	-3.224451	934.589233	416.138458	186.595337	929.610962	503.411896	-16.691669	494.776978	543.946167	181.855881	482.373322	548.994568	-4.555961	79.730743	605.087097	154.673447	94.551216	436.858887	-59.140244	1399.636963	472.199554	244.552216	1397.126221	384.687653	97.687782	1378.867432	367.437225	123.397591	1643.824951	476.535614	-166.668839	1126.824585	518.515808	331.363129	1130.598999	424.160065	-129.778061	868.757385	419.180359	320.830200	869.665039	397.205322	95.096291	1031.879761	-681.640747	176.460159	856.898132	-654.119446	-22.452314
389.694489	-3.179024	934.584961	416.161804	186.635941	929.595032	503.369324	-16.690527	494.791840	543.929688	181.882507	482.330597	548.971985	-4.552070	79.716972	605.427856	155.034775	94.700142	436.869080	-59.062740	1399.628418	472.179657	244.620392	1397.132568	384.699554	97.746162	1378.861816	367.285461	123.222679	1643.840820	476.576172	-166.586334	1126.822510	518.513550	331.431946	1130.605957	424.153778	-129.747238	868.724365	419.221375	320.900604	869.664978	397.226990	95.146439	1031.868774	-681.776672	176.434219	856.910217	-654.246399	-22.479145
389.534729	-3.240195	934.642883	416.113251	186.668976	929.596680	503.341675	-16.643864	494.793884	543.974060	181.940704	482.353912	548.998108	-4.558928	79.732018	605.111267	154.715515	94.532654	436.896729	-59.000759	1399.619751	472.160187	244.697479	1397.173340	384.708588	97.836685	1378.854980	367.168365	123.122055	1643.863403	476.585754	-166.505630	1126.802979	518.526978	331.531799	1130.623535	424.162201	-129.687531	868.724365	419.239105	320.955322	869.686646	397.167969	95.157288	1031.900269	-681.954895	176.444763	856.925537	-654.430908	-22.484076
389.531036	-3.193547	934.666199	416.134277	186.706100	929.592651	503.337952	-16.637877	494.818909	544.002136	181.950592	482.363617	548.965881	-4.559629	79.728760	605.085205	154.673828	94.545776	436.915894	-58.950394	1399.619751	472.155518	244.768051	1397.212280	384.732391	97.899063	1378.873779	367.050751	122.959518	1643.896729	476.590149	-166.391907	1126.777588	518.541443	331.647156	1130.655273	424.087616	-129.742630	868.764771	419.271942	321.040161	869.709900	397.172516	95.215027	1031.909180	-682.090515	176.423889	856.969849	-654.595520	-22.480495
389.547119	-3.143232	934.666077	416.134796	186.791229	929.612366	503.343750	-16.591002	494.789001	544.043823	182.003647	482.391724	548.950867	-4.560082	79.713852	605.338562	154.952698	94.694206	436.964508	-58.870998	1399.594604	472.134125	244.851334	1397.213867	384.735748	97.932854	1378.875977	366.901581	122.789909	1643.914063	476.647736	-166.329117	1126.759888	518.511475	331.760193	1130.688232	424.109528	-129.684998	868.737915	419.286163	321.134460	869.732483	397.189667	95.270035	1031.919922	-682.237122	176.377792	856.992920	-654.743958	-22.480459
389.558868	-3.096928	934.655029	416.147034	186.809219	929.579407	503.378723	-16.579029	494.807159	544.045898	182.005798	482.371521	548.987427	-4.563387	79.716019	605.119385	154.696243	94.551735	437.023193	-58.845322	1399.572388	472.144348	244.880203	1397.227417	384.641418	98.111572	1378.879028	366.782562	122.619080	1643.907349	476.706238	-166.245300	1126.738892	518.532410	331.867615	1130.700806	424.159454	-129.620163	868.712219	419.322174	321.244629	869.728577	397.197021	95.314827	1031.897217	-682.373047	176.386765	856.981812	-654.898804	-22.482378
389.590485	-3.016786	934.642578	416.152649	186.904694	929.568298	503.384186	-16.498989	494.769623	544.021240	181.970291	482.325073	548.976868	-4.562675	79.717361	605.128235	154.671249	94.520203	437.088837	-58.762955	1399.537476	472.157166	244.961258	1397.201172	384.637177	98.170280	1378.878052	366.682617	122.456657	1643.902222	476.793396	-166.169540	1126.697510	518.541687	331.983887	1130.691406	424.235260	-129.571655	868.685608	419.368073	321.374329	869.727478	397.221893	95.400032	1031.885864	-682.503357	176.413345	856.972961	-655.004761	-22.477291
389.762543	-2.862542	934.593140	416.196625	186.993057	929.565308	503.480865	-16.481291	494.778015	544.093201	182.060562	482.336792	549.013550	-4.544054	79.692871	605.145691	154.688644	94.503677	437.117676	-58.697948	1399.506958	472.135254	245.008759	1397.211304	384.871521	98.197403	1378.871826	366.577515	122.284027	1643.891235	476.876129	-166.101974	1126.714355	518.570496	332.156158	1130.735107	424.300476	-129.501038	868.677124	419.529633	321.572754	869.784973	397.299377	95.498543	1031.858765	-682.592590	176.416565	856.971558	-655.078613	-22.490347
389.779724	-2.815118	934.610657	416.210846	187.056671	929.561218	503.497925	-16.422676	494.787811	544.141724	182.172043	482.355469	549.004211	-4.537910	79.711563	605.141174	154.707520	94.507668	437.152344	-58.617104	1399.516235	472.126160	245.106033	1397.219360	384.816711	98.138718	1378.841064	366.451660	122.119652	1643.911621	476.945435	-166.010147	1126.706909	518.531006	332.224854	1130.742554	424.321259	-129.426743	868.672424	419.360504	321.699951	869.737793	397.313263	95.565254	1031.864990	-682.684814	176.410751	856.998352	-655.168640	-22.486708
389.848602	-2.746654	934.603333	416.244049	187.126373	929.554871	503.509430	-16.413149	494.804413	544.176392	182.258926	482.392395	548.972778	-4.505931	79.724373	605.126709	154.737991	94.556511	437.166412	-58.547028	1399.525269	472.091370	245.175278	1397.267212	384.816864	98.193161	1378.845459	366.338196	121.972916	1643.955200	477.010498	-165.955017	1126.714966	518.530945	332.369446	1130.792236	424.454895	-129.254425	868.662537	419.517914	321.831482	869.850830	397.346344	95.635208	1031.857056	-682.796936	176.427124	857.029114	-655.278992	-22.474325
389.847198	-2.689148	934.622986	416.229736	187.177109	929.565979	503.562866	-16.406042	494.830994	544.164795	182.284836	482.402313	548.951050	-4.494927	79.726471	605.112305	154.717438	94.564804	437.197327	-58.506199	1399.533936	472.082092	245.217728	1397.290649	384.829712	98.246140	1378.838501	366.234985	121.814804	1643.964722	477.076782	-165.887009	1126.709717	518.515320	332.454590	1130.832153	424.505096	-129.140274	868.665222	419.498322	321.934570	869.879700	397.346832	95.692406	1031.872803	-682.915039	176.391266	857.038635	-655.368835	-22.458998
389.867523	-2.650789	934.623291	416.231873	187.239609	929.554260	503.579376	-16.336250	494.833527	544.179382	182.328644	482.393158	548.972168	-4.514523	79.717499	605.114136	154.741150	94.554611	437.251465	-58.460892	1399.521606	472.082336	245.272110	1397.307495	384.714294	98.401047	1378.855591	366.125854	121.654182	1643.972412	477.181580	-165.916992	1126.737915	518.499329	332.552917	1130.837769	424.932709	-129.487885	868.521423	419.500366	322.046448	869.889160	397.366425	95.747017	1031.867432	-683.052429	176.378845	857.024780	-655.455872	-22.462452
389.904694	-2.598839	934.615112	416.245300	187.331436	929.544861	503.639252	-16.301739	494.799316	544.150574	182.333237	482.372375	548.986938	-4.496803	79.700218	605.100891	154.703049	94.497162	437.294342	-58.400288	1399.484741	472.077728	245.340195	1397.293945	384.722351	98.439178	1378.851318	366.040161	121.498611	1643.961060	477.296051	-165.889771	1126.731445	518.502380	332.650360	1130.847656	425.178528	-129.452179	868.535767	419.529358	322.176361	869.901428	397.387665	95.818680	1031.858398	-683.188843	176.383148	856.992920	-655.534241	-22.478401
389.931274	-2.529665	934.601318	416.236145	187.390823	929.531616	503.696136	-16.237284	494.794678	544.147949	182.342163	482.345703	549.049805	-4.493396	79.656700	605.124939	154.726807	94.493492	437.361542	-58.335171	1399.467651	472.107452	245.380905	1397.278931	384.769592	98.501633	1378.827271	365.960175	121.359741	1643.955688	477.371887	-165.769104	1126.687622	518.510376	332.726654	1130.843506	425.008728	-129.008865	868.571228	419.532623	322.258636	869.888977	397.411224	95.879723	1031.845825	-683.236023	176.425858	856.996521	-655.540710	-22.416359
389.984253	-2.488247	934.607788	416.269257	187.450150	929.528259	503.722443	-16.225603	494.807709	544.112183	182.348343	482.340485	549.029114	-4.490143	79.669754	605.347900	154.955856	94.634941	437.434937	-58.274994	1399.458618	472.119324	245.445023	1397.287476	384.774200	98.539474	1378.831055	365.860504	121.252853	1643.980469	477.459106	-165.707169	1126.695679	518.500732	332.816162	1130.876343	425.062897	-128.936935	868.582092	419.537659	322.347107	869.908630	397.442352	95.935974	1031.846558	-683.303711	176.467834	856.991150	-655.553162	-22.442122
390.032257	-2.385275	934.612000	416.283234	187.537918	929.552002	503.706635	-16.186079	494.837921	544.145386	182.484528	482.371857	548.993713	-4.492265	79.693054	605.499023	155.108597	94.714104	437.452972	-58.196026	1399.462646	472.076202	245.511841	1397.319336	384.925903	98.448730	1378.835083	365.727112	121.110191	1644.018555	477.527039	-165.734879	1126.733398	518.470581	332.901642	1130.909790	425.456818	-129.284775	868.484619	419.518860	322.419830	869.932007	397.458954	96.022331	1031.859985	-683.367371	176.510498	857.004822	-655.605774	-22.381968
389.848358	-2.513352	934.717102	416.224945	187.507599	929.558716	503.649628	-16.132629	494.862640	544.108215	182.512207	482.371979	548.946777	-4.483529	79.727104	605.089111	154.742920	94.547630	437.496033	-58.150135	1399.481323	472.077606	245.582397	1397.378540	384.800110	98.599899	1378.851318	365.720032	121.147743	1643.939575	477.545410	-165.566895	1126.709961	518.424500	332.961304	1130.940308	425.093048	-128.795853	868.596619	419.482239	322.456055	869.965698	397.364166	95.993149	1031.915649	-683.499634	176.514191	857.018799	-655.674133	-22.387819
389.862854	-2.462240	934.732422	416.224976	187.587585	929.569763	503.664978	-16.080475	494.860626	544.130249	182.589691	482.395081	548.920776	-4.472625	79.707939	605.082153	154.711548	94.549553	437.518555	-58.066360	1399.473999	472.037506	245.665939	1397.399170	384.951324	98.500885	1378.844238	365.475403	120.807625	1644.080078	477.531860	-165.218704	1126.556030	518.402466	333.080536	1130.994019	424.131500	-128.026962	869.343201	419.522156	322.338959	869.965027	397.375183	96.059410	1031.929077	-683.580627	176.517334	857.009766	-655.734619	-22.378714
390.139099	-2.210041	934.650208	416.295654	187.732574	929.552185	503.741211	-16.075996	494.826141	544.129761	182.656250	482.388062	548.965637	-4.451485	79.686638	605.111816	154.801529	94.544411	437.616577	-58.045010	1399.441528	472.073181	245.696426	1397.407959	384.866425	98.679604	1378.828247	365.396423	120.621758	1644.058838	477.634857	-165.180038	1126.554565	518.387756	333.113190	1130.962402	424.286285	-128.031998	869.395630	419.447632	322.544525	869.981689	397.525421	96.223099	1031.879028	-683.651672	176.530029	856.980408	-655.775635	-22.318533
390.166809	-2.169873	934.623840	416.276489	187.807236	929.530090	503.790588	-16.002010	494.804443	544.044189	182.565262	482.331757	548.977539	-4.441428	79.613281	605.107300	154.742325	94.508430	437.693970	-57.962444	1399.411865	472.072021	245.790207	1397.361938	385.026703	98.592484	1378.831543	365.347443	120.514503	1644.025024	477.736328	-165.070877	1126.487427	518.358398	333.173523	1130.935425	424.275177	-127.918289	869.310791	419.419861	322.585907	869.966309	397.538818	96.275002	1031.855591	-683.730042	176.499054	856.928528	-655.781921	-22.339617
390.197357	-2.104461	934.622925	416.283691	187.864502	929.519165	503.849579	-15.972478	494.777283	544.002502	182.528580	482.295746	549.040955	-4.460251	79.619545	605.327759	154.945435	94.620064	437.784698	-57.925800	1399.395142	472.104523	245.860855	1397.352905	385.083862	98.646103	1378.808228	365.255798	120.405777	1643.994873	477.845520	-164.986847	1126.464966	518.384827	333.236847	1130.926270	424.325836	-127.853653	869.293884	419.410675	322.610168	869.948425	397.569244	96.339478	1031.850098	-683.781616	176.536072	856.902771	-655.801636	-22.320511
390.276733	-2.060556	934.624695	416.321991	187.956482	929.510620	503.877350	-15.961063	494.800690	544.052124	182.651230	482.341431	549.024719	-4.451793	79.624931	605.341919	154.993484	94.670311	437.870117	-57.865860	1399.380737	472.115875	245.925095	1397.352051	385.133728	98.696548	1378.798706	365.152344	120.284157	1643.988525	477.904602	-164.916580	1126.436401	518.352783	333.301453	1130.932129	424.375610	-127.823448	869.285950	419.373322	322.648102	869.953613	397.614929	96.412521	1031.845825	-683.841919	176.552231	856.898438	-655.820435	-22.288116
390.079010	-2.195090	934.731628	416.243988	187.953491	929.538269	503.876801	-15.923070	494.865234	544.075073	182.727829	482.351013	548.976318	-4.440763	79.641144	605.326416	155.004486	94.676994	437.960999	-57.804653	1399.397827	472.091522	246.001572	1397.383179	385.147064	98.736931	1378.792603	365.015503	120.131821	1643.996216	477.977783	-164.846191	1126.452026	518.287720	333.370941	1130.965210	424.408020	-127.764381	869.272827	419.317200	322.655945	869.958740	397.519257	96.380760	1031.914185	-683.907593	176.586746	856.944519	-655.839355	-22.241617
390.339233	-1.928261	934.654114	416.296448	188.064590	929.550781	503.921204	-15.871654	494.843201	544.080505	182.793762	482.375122	548.965820	-4.431085	79.655243	605.315063	155.015076	94.679008	438.032776	-57.760033	1399.406372	472.065918	246.055573	1397.395996	385.194122	98.765373	1378.812500	364.870056	119.985817	1644.007446	478.036072	-164.753128	1126.452881	518.246765	333.454407	1130.976563	424.423187	-127.746918	869.281921	419.247925	322.642303	869.982239	397.641266	96.523849	1031.881348	-684.004211	176.626984	856.963257	-655.863403	-22.203703
390.395569	-1.840017	934.642944	416.295776	188.111069	929.548950	503.961945	-15.813957	494.860962	544.053406	182.792068	482.363007	548.974976	-4.418754	79.654015	605.239319	154.921173	94.644356	438.126099	-57.698956	1399.400879	472.075500	246.130341	1397.412231	385.243561	98.790764	1378.796143	364.753662	119.848007	1643.994629	478.118713	-164.697784	1126.436523	518.201965	333.519531	1130.978027	424.467010	-127.680840	869.273315	419.215912	322.671661	869.978333	397.667175	96.585617	1031.875000	-684.090332	176.638016	856.967957	-655.897949	-22.169905
390.428650	-1.789894	934.631775	416.285004	188.181030	929.507446	504.025177	-15.742049	494.833374	544.014648	182.724152	482.318726	549.006897	-4.415946	79.636665	605.275391	154.960892	94.624138	438.247375	-57.633793	1399.358398	472.088928	246.200394	1397.392334	385.283630	98.870186	1378.781616	364.735718	119.800896	1643.862305	478.248962	-164.595154	1126.380493	518.193542	333.565521	1130.922241	424.490326	-127.607811	869.258423	419.198792	322.705109	869.917358	397.684265	96.659119	1031.848511	-684.119324	176.675705	856.925659	-655.869629	-22.128180
390.455414	-1.738802	934.632629	416.269196	188.246643	929.493896	504.073425	-15.706757	494.819763	543.985962	182.684052	482.265381	549.037415	-4.409729	79.630608	605.284546	154.926971	94.588730	438.383057	-57.608463	1399.330444	472.150024	246.251709	1397.355713	385.219330	98.998245	1378.742798	364.546021	119.591728	1643.888306	478.373657	-164.502991	1126.339966	518.160034	333.618073	1130.899902	424.465607	-127.642822	869.258240	419.155609	322.753448	869.903992	397.708679	96.720947	1031.843140	-684.146423	176.717575	856.889954	-655.864807	-22.079821
390.495575	-1.677171	934.621155	416.272430	188.329010	929.494141	504.106567	-15.663675	494.829742	543.989624	182.742188	482.274139	548.993896	-4.382995	79.596420	605.073792	154.715927	94.498253	438.511444	-57.559540	1399.321533	472.167664	246.331940	1397.363770	385.278778	99.073524	1378.758545	364.418488	119.462723	1643.878052	478.479950	-164.404312	1126.302368	518.140076	333.737000	1130.916870	424.513947	-127.590317	869.236023	419.182068	322.628815	869.880981	397.733368	96.784927	1031.837891	-684.236389	176.741913	856.865906	-655.869812	-22.056421
390.262482	-1.845253	934.741028	416.181274	188.291565	929.486267	504.091492	-15.625327	494.879639	544.075073	182.902863	482.344757	548.952637	-4.392120	79.583580	605.318176	154.978821	94.635086	438.586792	-57.507801	1399.317139	472.171936	246.400955	1397.394897	385.330109	99.108963	1378.747803	364.263702	119.317284	1643.878174	478.551361	-164.346481	1126.288940	518.045166	333.737366	1130.904541	424.550751	-127.523949	869.240784	418.860901	322.810699	869.876831	397.613770	96.745232	1031.894165	-684.280151	176.765579	856.871094	-655.828186	-22.041651
390.253937	-1.833770	934.764038	416.158417	188.330215	929.500732	504.091980	-15.587483	494.888763	544.090820	182.928085	482.350952	548.937073	-4.378725	79.600853	605.103394	154.789917	94.535255	438.666931	-57.432636	1399.315430	472.143127	246.460815	1397.438721	385.362823	99.109192	1378.748901	364.243011	119.357803	1643.749146	478.645142	-164.353119	1126.302979	517.978088	333.848236	1130.927979	424.902954	-127.547134	869.187073	418.780029	322.809540	869.900024	397.604187	96.773041	1031.913086	-684.372437	176.803879	856.865723	-655.852722	-21.999155
390.307129	-1.739036	934.755554	416.154938	188.395630	929.515564	504.085632	-15.523754	494.884552	544.054749	182.899261	482.330872	548.925232	-4.379630	79.596451	605.266541	154.969742	94.669502	438.753479	-57.360195	1399.295288	472.153809	246.545319	1397.441162	385.416443	99.168663	1378.752075	364.011780	119.016373	1643.867676	478.737396	-164.219681	1126.260620	517.952271	333.903778	1130.935547	424.829712	-127.477600	869.231018	418.733978	322.859924	869.926331	397.633270	96.839211	1031.916992	-684.387878	176.874725	856.860291	-655.820984	-21.921045
390.366760	-1.661450	934.750854	416.143005	188.440857	929.487671	504.127289	-15.493438	494.849182	544.039795	182.856705	482.291351	548.949768	-4.373519	79.595032	605.311279	154.978165	94.649536	438.854675	-57.310341	1399.278442	472.182617	246.615570	1397.418335	385.483307	99.208885	1378.751587	363.910461	118.897827	1643.842041	478.857788	-164.110916	1126.241089	517.934631	334.009613	1130.905762	424.851501	-127.410301	869.220764	418.743774	322.832550	869.929688	397.656006	96.911415	1031.900269	-684.390198	176.916977	856.804321	-655.742920	-21.878626
390.383942	-1.649340	934.758667	416.130585	188.502472	929.477844	504.164948	-15.439679	494.859100	543.907471	182.730621	482.235077	549.012207	-4.374135	79.582001	605.041748	154.670227	94.481606	438.997040	-57.256004	1399.261841	472.198090	246.685425	1397.388672	385.498901	99.279274	1378.739136	363.889404	118.851257	1643.743286	479.009399	-164.020782	1126.218384	517.927795	334.097198	1130.882568	424.952972	-127.352638	869.184387	418.712219	322.902161	869.897705	397.671112	96.954002	1031.899780	-684.358459	176.957458	856.752014	-655.651550	-21.824593
390.769135	-1.330292	934.659546	416.223572	188.676270	929.478882	504.203613	-15.416672	494.789978	543.925964	182.762314	482.250183	548.999390	-4.366335	79.584061	605.286133	154.933853	94.596718	439.092010	-57.173706	1399.251953	472.211609	246.789703	1397.380615	385.561066	99.320984	1378.737671	363.777557	118.713928	1643.732422	479.125732	-163.972931	1126.222656	517.899536	334.200134	1130.872192	425.102814	-127.186523	869.151917	418.683411	322.966309	869.895508	397.861725	97.148430	1031.849854	-684.371094	177.018768	856.719543	-655.602173	-21.770742
390.849976	-1.268872	934.658264	416.248505	188.710083	929.458130	504.189941	-15.398658	494.790924	543.984375	182.943329	482.284576	548.956299	-4.363755	79.606766	605.291626	154.970947	94.646141	439.164673	-57.130085	1399.246094	472.170776	246.865204	1397.395996	385.614288	99.370232	1378.742676	363.648804	118.555702	1643.734741	479.204102	-163.909164	1126.231934	517.838318	334.310181	1130.912231	425.185486	-127.138649	869.166138	418.620575	323.004395	869.925598	397.900665	97.206947	1031.837646	-684.429321	177.057434	856.734070	-655.574097	-21.704655
390.558533	-1.466447	934.793396	416.091034	188.690735	929.487793	504.136078	-15.354810	494.836945	543.980225	183.020859	482.285919	548.871765	-4.352898	79.582474	605.226807	154.954330	94.660072	439.224518	-57.055466	1399.277222	472.131348	246.932526	1397.433716	385.621948	99.410820	1378.752075	363.510345	118.420990	1643.749146	479.280121	-163.820374	1126.243286	517.758545	334.427734	1130.933228	425.241180	-127.087357	869.163696	418.540039	323.057892	869.955017	397.739899	97.146057	1031.921997	-684.450256	177.087952	856.747925	-655.520386	-21.684326
390.619873	-1.443123	934.808777	416.079102	188.709412	929.499146	504.103668	-15.306677	494.821259	543.984985	183.119812	482.311920	548.822327	-4.349624	79.566475	605.024902	154.741409	94.536736	439.328705	-56.982082	1399.264038	472.110138	247.022324	1397.453125	385.658722	99.443428	1378.755249	363.511780	118.394585	1643.628052	479.387848	-163.775787	1126.258301	517.702209	334.521942	1130.948242	425.337524	-127.045738	869.142639	418.502136	323.100830	869.975342	397.785553	97.164314	1031.936646	-684.433960	177.157074	856.750549	-655.464294	-21.619032
390.642670	-1.396222	934.823608	416.068054	188.791519	929.507629	504.138367	-15.241587	494.808533	543.952942	183.067505	482.283569	548.851807	-4.346906	79.575958	605.027405	154.720917	94.513550	439.440918	-56.925087	1399.277710	472.099457	247.089996	1397.457153	385.712616	99.480728	1378.762451	363.412903	118.308418	1643.620117	479.541565	-163.679810	1126.208252	517.690796	334.625885	1130.951782	425.457428	-127.011139	869.113403	418.488556	323.202332	869.991699	397.806671	97.228523	1031.949097	-684.420227	177.191620	856.721497	-655.401978	-21.563423
390.692169	-1.373415	934.837769	416.036804	188.827271	929.485352	504.193542	-15.196309	494.795441	543.887146	183.005051	482.248169	548.864807	-4.312150	79.553307	605.050171	154.705612	94.486244	439.552399	-56.857880	1399.260010	472.136047	247.166382	1397.423096	385.759644	99.523872	1378.768311	363.115875	117.899078	1643.792114	479.682983	-163.557510	1126.177979	517.654602	334.722717	1130.937378	425.419067	-126.891556	869.072754	418.480438	323.274078	869.965637	397.820648	97.273651	1031.944702	-684.362122	177.191269	856.659485	-655.288391	-21.531578
390.745972	-1.313804	934.826111	416.034515	188.892212	929.466675	504.239685	-15.162165	494.808838	543.758545	182.874115	482.214691	548.861511	-4.289622	79.537567	605.219666	154.896698	94.619370	439.658630	-56.798851	1399.257080	472.127869	247.246536	1397.421387	385.809723	99.548485	1378.746338	363.003845	117.729385	1643.759399	479.856781	-163.493835	1126.191650	517.619568	334.797363	1130.911865	425.639496	-126.879745	869.119324	418.448456	323.365753	869.941345	397.846283	97.337906	1031.929565	-684.315552	177.216537	856.558594	-655.189575	-21.529722
390.783325	-1.297928	934.845459	416.023224	188.918655	929.469971	504.294739	-15.149489	494.835907	543.823120	183.016479	482.250610	548.861633	-4.306307	79.552391	605.065491	154.734100	94.505692	439.773224	-56.740246	1399.263184	472.105347	247.301575	1397.395142	385.920410	99.713905	1378.791260	362.881378	117.557930	1643.738281	479.974548	-163.402298	1126.194580	517.556824	334.883362	1130.911499	425.609924	-126.794945	869.103882	418.365356	323.499146	869.925232	397.851593	97.366867	1031.940063	-684.272766	177.275848	856.434937	-655.086975	-21.523273
390.800690	-1.281588	934.869934	415.987701	188.924362	929.462158	504.286163	-15.107254	494.857300	543.798767	183.066925	482.231384	548.812683	-4.296152	79.564545	605.007935	154.739151	94.514259	439.891174	-56.681034	1399.294556	472.068176	247.371597	1397.420044	385.936188	99.744408	1378.780273	362.752075	117.336769	1643.730347	480.078918	-163.353928	1126.238525	517.490112	335.003418	1130.934082	425.709320	-126.780891	869.119324	418.298187	323.552368	869.943176	397.848389	97.392693	1031.948242	-684.238403	177.276443	856.221008	-654.998901	-21.516127
390.868256	-1.224138	934.873352	415.974915	189.020981	929.475525	504.292664	-15.042170	494.887756	543.922974	183.288910	482.300415	548.741028	-4.285618	79.569412	605.046326	154.780197	94.544060	439.990875	-56.595444	1399.303833	472.045074	247.445007	1397.444824	385.985016	99.795151	1378.812378	362.834869	117.489738	1643.523804	480.176849	-163.284393	1126.243774	517.445618	335.133881	1130.940918	425.782654	-126.741173	869.131042	418.294830	323.509308	869.980530	397.856750	97.463913	1031.955811	-684.246399	177.248688	855.919006	-654.913391	-21.560081
391.224701	-0.922668	934.777039	416.024719	189.158279	929.478088	504.375916	-15.048287	494.840790	543.924988	183.279633	482.289093	548.784912	-4.291049	79.577812	605.290833	155.054169	94.684143	440.113678	-56.516838	1399.308228	472.044159	247.546967	1397.463257	386.024506	99.841469	1378.816162	362.503815	117.069550	1643.698730	480.317566	-163.218369	1126.228882	517.423279	335.218292	1130.947998	425.887146	-126.706734	869.128662	418.253784	323.575745	869.983948	398.035065	97.628754	1031.909424	-684.265320	177.242508	855.562439	-654.844849	-21.530512
391.248016	-0.841349	934.777771	415.949463	189.203644	929.487915	504.402252	-14.991532	494.810333	543.840210	183.185913	482.248322	548.796997	-4.275922	79.545639	605.041992	154.766464	94.530479	440.252777	-56.441029	1399.298584	472.045105	247.616821	1397.438110	386.090637	99.861557	1378.823853	362.476501	117.017212	1643.602539	480.471527	-163.153366	1126.218872	517.356506	335.285675	1130.921265	425.986664	-126.665688	869.148254	418.152893	323.712677	869.984802	398.030060	97.682419	1031.916260	-684.189209	177.307449	855.217285	-654.726318	-21.458284
391.280365	-0.834366	934.794617	415.921387	189.240982	929.470276	504.459198	-14.921657	494.779846	543.862976	183.214706	482.250183	548.798218	-4.274695	79.492599	605.078735	154.765045	94.507652	440.412415	-56.398151	1399.300659	472.062531	247.683990	1397.427979	386.111328	99.928581	1378.824585	362.466583	117.055359	1643.459229	480.629669	-163.079193	1126.221924	517.347107	335.418304	1130.931030	426.091187	-126.641808	869.162415	418.190002	323.583099	869.939819	398.040131	97.719299	1031.915771	-684.188477	177.365768	854.924622	-654.600281	-21.410530
391.369080	-0.795506	934.769836	415.925140	189.318405	929.457031	504.510223	-14.920998	494.798950	543.825623	183.175888	482.227386	548.810425	-4.282732	79.520782	605.246765	154.970459	94.638618	440.520233	-56.329082	1399.291626	472.040710	247.749893	1397.431152	386.172516	99.928841	1378.825439	362.333252	116.902679	1643.454224	480.757538	-163.018417	1126.230225	517.293396	335.492493	1130.921265	426.209747	-126.624146	869.167419	418.116455	323.611145	869.940186	398.049408	97.772896	1031.894897	-684.158936	177.462952	854.781616	-654.488098	-21.311754
391.410736	-0.774719	934.767029	415.898132	189.316910	929.427917	504.487183	-14.900134	494.793182	543.875427	183.276062	482.240143	548.769043	-4.272418	79.511406	605.061340	154.779343	94.501358	440.651093	-56.291771	1399.295898	472.034729	247.835266	1397.449097	386.195160	99.982025	1378.812378	362.182861	116.749596	1643.436401	480.869080	-163.021118	1126.250244	517.228088	335.578064	1130.914551	426.426514	-126.671204	869.235046	418.023071	323.649597	869.942261	398.033997	97.797653	1031.877075	-684.141785	177.509384	854.773315	-654.355469	-21.183735
391.454102	-0.744941	934.770813	415.846924	189.392792	929.419434	504.490295	-14.865828	494.791840	543.946106	183.400162	482.260773	548.718140	-4.264166	79.508942	605.266113	155.022781	94.641891	440.754913	-56.201721	1399.282593	471.998993	247.917175	1397.438477	386.359955	99.891205	1378.804199	361.951111	116.560295	1643.498779	481.016418	-162.953568	1126.273804	517.190552	335.744171	1130.944824	426.525909	-126.669250	869.252197	418.138367	323.671844	870.024170	398.027985	97.853531	1031.874512	-684.200378	177.536896	854.837158	-654.270081	-21.107403
391.466797	-0.736960	934.779663	415.806244	189.412079	929.404602	504.560211	-14.842919	494.820374	543.895264	183.352905	482.278870	548.726318	-4.260202	79.491348	605.279785	155.035385	94.658707	440.918732	-56.129070	1399.257324	472.025879	248.000381	1397.455444	386.201813	99.929115	1378.775024	361.894958	116.505386	1643.406982	481.161957	-162.814316	1126.198120	517.082214	335.784668	1130.923462	426.400299	-126.690514	869.204468	417.878693	323.690948	869.986206	398.029266	97.875862	1031.872070	-684.181824	177.587448	854.969604	-654.149658	-21.024323
391.468781	-0.693539	934.777710	415.716370	189.489578	929.407288	504.568024	-14.784485	494.778931	543.894104	183.358139	482.270599	548.750977	-4.249785	79.453468	605.100769	154.780991	94.517357	441.075317	-56.077198	1399.220825	472.037933	248.063583	1397.455078	386.246887	99.951347	1378.770020	361.759338	116.366371	1643.370361	481.321075	-162.728210	1126.161865	517.013184	335.850769	1130.905151	426.484924	-126.677292	869.169373	417.745056	323.902893	870.008118	398.003510	97.928261	1031.873779	-684.134949	177.588684	855.084595	-654.031555	-20.957962
391.473938	-0.674499	934.785828	415.652710	189.527039	929.407959	504.645203	-14.767091	494.781281	543.796997	183.233643	482.234741	548.784790	-4.252169	79.449097	605.273499	154.970062	94.648743	441.224854	-56.028603	1399.188477	472.010437	248.129410	1397.443604	386.301117	99.951324	1378.751587	361.412506	115.918777	1643.542969	481.510071	-162.697220	1126.109985	516.954346	335.958496	1130.920288	426.710205	-126.710739	869.190063	417.859955	323.951508	870.042114	397.990417	97.956001	1031.879150	-684.079102	177.623795	855.216492	-653.901978	-20.930174
391.147552	-0.945105	934.925476	415.503662	189.466690	929.397522	504.628754	-14.690153	494.851776	543.752991	183.210297	482.237732	548.732056	-4.252695	79.464149	605.274597	154.975525	94.658669	441.394135	-55.980686	1399.180786	471.998932	248.191086	1397.440430	386.344147	99.982300	1378.745239	361.255615	115.782509	1643.521973	481.659363	-162.606049	1126.090820	516.829285	336.020172	1130.886719	426.789459	-126.688431	869.161987	417.576752	323.934692	869.987671	397.799927	97.864426	1031.943604	-684.024780	177.602951	855.368835	-653.757263	-20.973505
391.160431	-0.939981	934.936890	415.460938	189.480087	929.393555	504.640839	-14.665910	494.900665	543.791870	183.289368	482.248016	548.697754	-4.239800	79.470581	605.027283	154.735687	94.500580	441.505981	-55.960190	1399.187256	471.954590	248.220490	1397.444458	386.497955	100.134125	1378.806152	361.086456	115.642654	1643.512207	481.797333	-162.545792	1126.094849	516.711731	336.057404	1130.884521	426.877319	-126.660431	869.152039	417.455933	323.924072	869.974426	397.789398	97.879433	1031.947388	-683.909546	177.578354	855.517090	-653.632996	-21.028294
391.202484	-0.938970	934.945068	415.436523	189.481415	929.359680	504.662476	-14.684978	494.919922	543.264648	182.501892	482.045227	548.668579	-4.254622	79.478661	604.895508	154.719696	94.569817	441.651459	-55.924355	1399.180298	471.917969	248.297989	1397.469482	386.553436	100.125053	1378.796631	361.121399	115.814804	1643.287598	481.929169	-162.485870	1126.084839	516.593567	336.152924	1130.879883	426.966827	-126.648636	869.163696	417.333954	323.950684	869.985779	397.788269	97.901909	1031.933228	-683.808167	177.514999	855.605774	-653.516663	-21.119118
391.252594	-0.887767	934.940735	415.378571	189.536453	929.366882	504.681427	-14.658297	494.912659	543.745911	183.347488	482.225952	548.663208	-4.242426	79.482399	605.194397	154.972122	94.636192	441.794891	-55.857578	1399.171631	471.892395	248.366440	1397.459961	386.751404	100.045959	1378.792480	360.967255	115.701553	1643.260376	482.089386	-162.431473	1126.069702	516.514221	336.248779	1130.877686	427.095032	-126.471672	869.161926	417.236755	323.964020	869.978210	397.800842	97.943756	1031.936035	-683.699646	177.470734	855.692688	-653.424561	-21.200172
391.263550	-0.870477	934.977234	415.321350	189.535873	929.394104	504.714539	-14.591537	494.903625	543.802917	183.468506	482.262329	548.687561	-4.219557	79.456886	605.034424	154.814987	94.532295	442.022949	-55.781288	1399.173096	471.926697	248.462173	1397.488892	386.720306	99.922020	1378.788086	360.703766	115.505455	1643.307861	482.260132	-162.342285	1126.058472	516.446533	336.317719	1130.909790	427.200439	-126.433960	869.181702	417.132660	323.969513	870.014648	397.803162	97.952141	1031.969238	-683.540222	177.455444	855.746216	-653.357178	-21.240578
391.299347	-0.876526	935.014160	415.256226	189.609283	929.409363	504.746185	-14.554948	494.927399	543.692932	183.376572	482.251038	548.679626	-4.237235	79.463051	605.009460	154.767761	94.547134	442.188812	-55.759865	1399.187012	471.886658	248.483963	1397.484375	386.897980	100.065430	1378.866455	360.557220	115.356293	1643.295166	482.453400	-162.273148	1126.043823	516.338806	336.393707	1130.907837	427.311432	-126.386467	869.183533	416.996857	323.978729	870.052185	397.802765	97.990974	1031.995972	-683.395447	177.474197	855.804688	-653.299866	-21.259611
391.372223	-0.845479	935.011780	415.252594	189.607193	929.409729	504.758667	-14.515432	494.918549	543.662964	183.403091	482.284302	548.654297	-4.210344	79.469864	604.998108	154.766129	94.578522	442.373138	-55.694069	1399.203857	471.898499	248.570724	1397.531616	386.896851	99.951431	1378.836670	360.406464	115.232780	1643.272461	482.634552	-162.167557	1126.042603	516.234009	336.466522	1130.924683	427.405182	-126.337364	869.148743	416.829224	323.971741	870.065491	397.824890	98.003998	1031.994385	-683.234558	177.490982	855.870300	-653.234009	-21.291712
391.416168	-0.844845	935.013245	415.211334	189.648026	929.409058	504.765167	-14.514589	494.923706	543.667175	183.504822	482.292969	548.673035	-4.206499	79.506989	605.028625	154.829147	94.625969	442.531555	-55.666779	1399.207764	471.883240	248.617920	1397.540161	386.954498	99.950470	1378.826416	360.241730	115.096344	1643.228027	482.807892	-162.086472	1126.029907	516.140625	336.545227	1130.915161	427.516022	-126.317543	869.135742	416.743286	323.872498	870.101990	397.825134	98.022751	1031.994751	-683.116455	177.497482	855.901611	-653.225403	-21.297915
391.474548	-0.850317	934.995850	415.196960	189.638031	929.359436	504.746155	-14.472722	494.910339	543.101868	182.741913	482.103210	548.616577	-4.172936	79.476288	604.694519	154.536484	94.523376	442.684570	-55.616283	1399.177979	471.852448	248.676773	1397.516602	387.021576	99.949387	1378.801270	360.048676	114.951248	1643.165283	482.990479	-161.997696	1126.000854	516.064270	336.645203	1130.907959	427.612061	-126.292809	869.095520	416.784180	323.891846	870.125305	397.844635	98.030174	1031.960571	-683.021423	177.518707	855.896484	-653.222534	-21.293980
391.499969	-0.856287	934.972168	415.144867	189.669281	929.322327	504.794312	-14.484003	494.886292	543.062805	182.775299	482.021210	548.666565	-4.189261	79.438225	604.715149	154.570190	94.477226	442.877350	-55.607449	1399.140503	471.872009	248.701248	1397.471558	386.922882	100.083626	1378.776978	359.889954	114.812004	1643.102295	483.171631	-161.912003	1125.942993	515.965332	336.716705	1130.819458	427.670685	-126.207939	869.086975	416.623932	323.918671	870.086914	397.849304	98.044708	1031.931030	-682.944763	177.575638	855.871521	-653.244446	-21.274908
391.507141	-0.852530	934.982727	415.064697	189.695862	929.294067	504.817566	-14.464060	494.853638	543.545227	183.591843	482.194977	548.674255	-4.182814	79.390060	605.077759	154.876236	94.516090	443.026154	-55.587223	1399.091431	471.860565	248.742340	1397.427490	386.962769	100.095078	1378.755981	359.733429	114.683510	1643.060547	483.369415	-161.857040	1125.900391	515.832886	336.758270	1130.735107	427.742798	-126.157059	869.062683	416.247314	324.015137	870.000427	397.855164	98.072098	1031.924072	-682.863647	177.656464	855.853210	-653.263123	-21.221193
391.579132	-0.829139	934.993347	415.021210	189.715271	929.310303	504.837677	-14.435852	494.870209	543.556641	183.691315	482.199280	548.714050	-4.197071	79.405975	605.080933	154.886002	94.541489	443.201294	-55.526489	1399.072632	471.868195	248.787277	1397.413818	387.007416	100.088898	1378.773193	359.597961	114.545006	1643.019775	483.581238	-161.782471	1125.879028	515.751404	336.866699	1130.736938	427.882355	-126.105499	869.069641	416.193848	323.983124	870.044128	397.889069	98.084961	1031.938843	-682.812439	177.704941	855.858704	-653.298645	-21.175825
391.636261	-0.787405	935.031616	414.993744	189.754044	929.357483	504.804504	-14.396282	494.899384	543.012268	182.931091	482.063324	548.685669	-4.186178	79.468079	604.745605	154.622650	94.529335	443.321716	-55.480785	1399.088867	471.839050	248.849060	1397.440796	387.061279	100.096146	1378.810913	359.545776	114.468658	1642.967041	483.737000	-161.729004	1125.910400	515.615356	336.948853	1130.765381	427.997406	-126.067406	869.093323	416.043976	324.001678	870.068909	397.921082	98.116096	1031.982910	-682.702271	177.761749	855.909119	-653.288208	-21.152447
391.706116	-0.767195	935.050049	414.972412	189.780273	929.374390	504.770966	-14.411331	494.934418	543.531555	183.783447	482.273590	548.600586	-4.168609	79.491302	605.035645	154.915787	94.633484	443.428528	-55.445927	1399.125122	471.782074	248.892548	1397.493774	387.101257	100.110794	1378.834839	359.394318	114.331230	1642.976318	483.860138	-161.717712	1125.953735	515.467651	337.013977	1130.821167	428.143555	-126.046669	869.092712	415.868561	324.007874	870.107605	397.937408	98.138420	1032.000122	-682.604309	177.823563	855.958069	-653.283997	-21.099255
391.797668	-0.747489	935.036438	414.964905	189.757599	929.368958	504.772888	-14.423402	494.923248	543.625427	183.988739	482.297913	548.588379	-4.158089	79.524727	605.052368	154.974106	94.672653	443.501709	-55.442875	1399.114990	471.708069	248.924957	1397.497192	387.275177	100.247368	1378.876221	359.163452	114.119957	1643.019775	483.988892	-161.684113	1125.970093	515.333496	337.126160	1130.827026	428.306122	-126.054604	869.054260	415.898315	324.028381	870.168518	397.961212	98.132835	1031.989746	-682.309387	178.040466	856.018127	-653.223389	-20.991142
391.870972	-0.749063	935.002136	414.938812	189.773941	929.310059	504.770081	-14.375525	494.885345	543.573486	184.021500	482.248596	548.575867	-4.150997	79.490028	605.068848	154.985962	94.622719	443.626892	-55.403812	1399.063354	471.681061	248.981155	1397.487183	387.307312	100.270905	1378.857666	359.034424	113.991356	1642.970459	484.152435	-161.639160	1125.932251	515.217834	337.207977	1130.793823	428.454132	-126.044930	869.017395	415.797089	324.056244	870.106140	397.978516	98.150681	1031.942505	-682.199219	178.114670	855.987305	-653.177490	-20.943472
391.906799	-0.753554	934.959351	414.862762	189.796265	929.251831	504.798309	-14.344421	494.828064	543.463501	183.892181	482.174377	548.626709	-4.164306	79.421890	605.038879	154.918518	94.548164	443.769409	-55.379036	1399.011230	471.667480	249.005661	1397.413574	387.352417	100.245789	1378.787231	358.908020	113.862709	1642.884521	484.345062	-161.568909	1125.850708	515.115967	337.248169	1130.720337	428.552368	-126.112633	868.963440	415.685486	324.083221	870.049866	397.973389	98.162193	1031.892700	-682.393494	177.866806	855.824829	-653.244934	-21.039787
391.917999	-0.755313	934.951355	414.800415	189.835358	929.224182	504.829926	-14.309187	494.782318	543.422852	183.847656	482.126465	548.649048	-4.140277	79.371277	605.297302	155.174850	94.654274	443.912872	-55.342289	1398.966431	471.675018	249.051376	1397.357666	387.396667	100.256264	1378.757568	358.791138	113.740952	1642.810913	484.539948	-161.509308	1125.772949	514.983521	337.283722	1130.632690	428.698090	-125.981407	868.921692	415.381317	324.086273	869.954773	397.974304	98.185143	1031.876099	-682.367554	177.871277	855.757324	-653.250916	-21.012701
391.975891	-0.741458	934.939941	414.733765	189.885574	929.207520	504.810822	-14.261632	494.769226	543.354553	183.806320	482.143585	548.612549	-4.145519	79.320747	605.091675	154.917709	94.534142	444.040955	-55.311852	1398.933838	471.664948	249.090027	1397.343872	387.434601	100.276833	1378.780640	358.671692	113.629303	1642.769287	484.685577	-161.416916	1125.732910	514.892944	337.347351	1130.611938	428.635132	-126.027756	868.906921	415.225647	324.186432	869.960449	397.979553	98.214592	1031.862671	-682.319275	177.938171	855.745972	-653.204285	-21.016109
392.028900	-0.703169	934.976624	414.704620	189.914124	929.255188	504.863007	-14.272559	494.785767	543.373779	183.874176	482.231018	548.624756	-4.159082	79.375221	605.085022	154.920578	94.584976	444.178253	-55.278717	1398.971924	471.633148	249.136063	1397.384888	387.495697	100.268501	1378.826172	358.547791	113.514122	1642.752197	484.822144	-161.382233	1125.745972	514.802124	337.438080	1130.654297	428.759644	-126.051514	868.929260	415.298706	324.208984	870.042236	398.001404	98.238976	1031.905762	-682.287048	177.968979	855.790222	-653.166016	-20.969624
392.070618	-0.693013	935.002502	414.641022	189.925888	929.296814	504.829071	-14.264833	494.849060	543.502869	184.117691	482.276215	548.553101	-4.155633	79.435165	605.124878	154.999344	94.657555	444.289307	-55.260830	1399.015015	471.567261	249.168777	1397.431519	387.524658	100.259476	1378.859619	358.483276	113.457390	1642.700684	484.934143	-161.374695	1125.805786	514.672729	337.495270	1130.699585	428.860382	-126.057045	868.966248	415.169556	324.163422	870.078308	397.995270	98.238121	1031.940186	-682.283386	177.978760	855.850891	-653.183472	-20.924564
392.120758	-0.682137	935.018188	414.631592	189.915527	929.287537	504.831146	-14.240871	494.908508	543.489502	184.192352	482.278198	548.494934	-4.146847	79.459969	605.090759	154.992523	94.665237	444.400635	-55.246258	1399.050659	471.507050	249.203186	1397.435181	387.554169	100.256416	1378.888428	358.338409	113.340927	1642.685669	485.062225	-161.348587	1125.833252	514.545471	337.519043	1130.674805	428.975159	-126.070313	868.987854	414.853149	324.127350	870.030945	398.006744	98.251190	1031.942383	-682.292053	178.029922	855.871460	-653.200195	-20.856966
392.178345	-0.662330	935.015381	414.604401	189.911377	929.251831	504.881866	-14.218225	494.885162	543.450256	184.177979	482.227844	548.526245	-4.103631	79.464439	605.276123	155.246094	94.741577	444.521484	-55.218182	1399.051636	471.453705	249.232193	1397.415894	387.610962	100.290489	1378.896729	358.129089	113.142654	1642.712891	485.236053	-161.322876	1125.843140	514.460327	337.571625	1130.656006	429.192383	-126.094231	869.048157	414.758789	324.120941	870.001953	398.022949	98.274208	1031.922729	-682.291626	178.093567	855.842712	-653.182434	-20.849712
392.214722	-0.665146	934.998413	414.553925	189.944443	929.245667	504.928284	-14.185668	494.874359	543.413086	184.171356	482.179779	548.549561	-4.117358	79.429253	605.100464	155.036301	94.574936	444.675415	-55.203201	1399.032837	471.439117	249.265549	1397.401245	387.637085	100.271416	1378.875244	358.104950	113.092705	1642.577881	485.426758	-161.240387	1125.812500	514.428955	337.681458	1130.643677	429.182495	-126.050194	869.015869	414.877686	324.136993	870.040588	398.020355	98.280022	1031.911743	-682.242737	178.115738	855.826355	-653.134705	-20.847597
392.285095	-0.675850	934.979858	414.542023	189.984802	929.220337	505.014435	-14.179518	494.813873	543.384460	184.169373	482.198944	548.592590	-4.150772	79.373802	605.289917	155.248428	94.708076	444.816589	-55.212952	1399.005981	471.409882	249.285934	1397.378906	387.691010	100.287796	1378.874023	358.007111	112.997063	1642.524536	485.598541	-161.198502	1125.784790	514.373352	337.700897	1130.632080	429.254974	-126.046898	869.012146	414.795990	324.130798	870.058411	398.047577	98.295349	1031.889648	-682.224121	178.166321	855.811218	-653.158020	-20.830433
392.298553	-0.629890	934.969177	414.472748	190.013931	929.245728	505.033997	-14.170180	494.796906	543.392761	184.198181	482.235321	548.612244	-4.145201	79.315887	605.314087	155.281647	94.760323	444.912415	-55.191170	1398.973145	471.373230	249.319870	1397.392944	387.692108	100.275810	1378.877197	357.906281	112.894997	1642.499268	485.748108	-161.171402	1125.753296	514.296753	337.770416	1130.672607	429.417175	-125.937744	868.968811	414.717590	324.111938	870.070496	398.026917	98.311180	1031.898193	-682.187500	178.194946	855.827087	-653.141052	-20.837616
392.356934	-0.610490	934.970581	414.437469	190.017563	929.278687	505.040344	-14.142595	494.770538	543.338623	184.157623	482.272675	548.566772	-4.145975	79.323448	605.342285	155.294693	94.799202	444.982971	-55.154968	1398.978760	471.305023	249.369095	1397.438477	387.710358	100.268501	1378.922607	357.810181	112.794823	1642.483276	485.895782	-161.138443	1125.765015	514.213806	337.805634	1130.716187	429.503265	-125.926025	868.962708	414.638916	324.100281	870.095398	398.039978	98.303703	1031.916138	-682.120239	178.251541	855.862915	-653.138184	-20.814474
392.401917	-0.609993	934.986267	414.418091	189.978577	929.263855	505.061005	-14.144385	494.821991	543.399963	184.236893	482.306366	548.515808	-4.085480	79.341286	605.133179	155.045349	94.665741	445.056976	-55.143913	1398.989624	471.220520	249.400253	1397.462891	387.748596	100.301620	1378.953979	357.622589	112.609467	1642.554321	486.018280	-161.109970	1125.767334	514.116516	337.852936	1130.742554	429.533356	-126.041618	868.987732	414.568329	324.106445	870.104797	398.050110	98.299660	1031.915771	-682.092224	178.262238	855.884644	-653.152527	-20.807285
392.437317	-0.621843	935.009521	414.393829	189.939072	929.237854	505.077515	-14.132809	494.861664	543.373779	184.251358	482.265289	548.510010	-4.092821	79.394211	605.327271	155.291840	94.770538	445.122986	-55.132126	1399.000488	471.157715	249.406006	1397.441040	387.745544	100.319473	1378.963867	357.518066	112.501389	1642.534302	486.142487	-161.082703	1125.801025	514.030396	337.869751	1130.729614	429.641785	-126.071732	868.984253	414.495453	324.099518	870.098267	398.049805	98.299248	1031.913208	-681.592896	178.747864	856.023010	-653.072205	-20.582418
392.488831	-0.594677	934.996277	414.371033	189.999069	929.229736	505.115570	-14.094019	494.885681	543.364868	184.292953	482.200073	548.532104	-4.082477	79.414955	605.362488	155.327271	94.740814	445.191345	-55.118763	1398.993286	471.111694	249.431702	1397.415771	387.771606	100.370682	1378.981201	357.433258	112.372055	1642.504639	486.298523	-161.047501	1125.835083	513.943970	337.948486	1130.692749	429.835144	-125.930138	868.993896	414.441071	324.086884	870.070557	398.060181	98.337906	1031.902588	-681.516907	178.789429	856.012695	-653.040710	-20.562620
392.563477	-0.595740	934.996643	414.367737	190.010651	929.200378	505.139313	-14.073496	494.906342	543.360718	184.329285	482.184784	548.511353	-4.079967	79.416084	605.142151	155.096451	94.576134	445.235626	-55.126209	1399.007690	471.060944	249.468643	1397.392212	387.772736	100.426620	1378.984131	357.341583	112.278038	1642.483887	486.402588	-160.992981	1125.843384	513.876282	338.013824	1130.692871	429.876678	-126.040764	869.048218	414.411652	324.097168	870.066711	398.089935	98.356918	1031.887207	-681.519531	178.754974	855.979553	-653.079651	-20.588503
392.631683	-0.593523	934.991638	414.378510	190.009247	929.199829	505.163391	-14.095276	494.885925	543.381104	184.390442	482.193878	548.529419	-4.091905	79.396660	605.348145	155.307159	94.722023	445.275238	-55.109222	1398.998047	471.006042	249.493591	1397.405640	387.785767	100.435196	1378.991821	357.257629	112.177322	1642.470093	486.465393	-160.991821	1125.834229	513.791260	338.041870	1130.715210	430.008301	-126.064972	869.035522	414.354340	324.098938	870.074280	398.113586	98.355270	1031.883667	-681.480164	178.799622	855.980469	-653.103088	-20.592604
392.675842	-0.618877	934.990601	414.371582	189.995056	929.211670	505.145416	-14.098277	494.824615	543.412964	184.430969	482.243164	548.477417	-4.105679	79.342537	605.383362	155.393433	94.793968	445.311676	-55.086437	1398.995483	470.950378	249.526108	1397.446533	387.777496	100.383102	1378.982422	357.188873	112.090271	1642.420898	486.546967	-160.989349	1125.821045	513.719421	338.084076	1130.761597	430.191223	-125.956146	868.974426	414.315491	324.100433	870.097351	398.137329	98.326500	1031.889648	-681.474792	178.789505	855.962158	-653.164307	-20.595230
392.721985	-0.613272	934.991760	414.342712	190.000809	929.224548	505.149475	-14.093122	494.757477	543.404114	184.371643	482.277100	548.501343	-4.102703	79.315536	605.333801	155.314636	94.787689	445.338348	-55.066647	1398.979004	470.898804	249.558060	1397.476807	387.783722	100.362442	1378.998779	357.163635	112.049080	1642.361694	486.645081	-160.956161	1125.809692	513.640808	338.105469	1130.786987	430.328094	-125.918671	868.950256	414.259918	324.105530	870.103149	398.155365	98.322876	1031.897461	-681.458374	178.803940	855.954468	-653.204529	-20.581139
392.754883	-0.585026	934.994202	414.290680	190.012970	929.268066	505.147461	-14.073584	494.728485	543.335388	184.253754	482.288483	548.479675	-4.087519	79.244003	605.366089	155.320175	94.797501	445.368408	-55.025875	1398.975464	470.848267	249.595871	1397.486206	387.786957	100.390312	1379.031006	357.076569	111.931244	1642.329712	486.747223	-160.957474	1125.803955	513.574219	338.129852	1130.783325	430.534271	-125.936081	868.972534	414.237579	324.118256	870.068542	398.169159	98.316933	1031.922729	-681.387878	178.830093	855.932007	-653.214111	-20.553102
392.804779	-0.577076	935.000183	414.290649	189.950455	929.234741	505.122925	-14.043466	494.738617	543.196716	184.059357	482.182800	548.492065	-4.075190	79.273705	605.345825	155.281296	94.778244	445.416687	-55.013565	1398.969482	470.798981	249.590500	1397.470825	387.814056	100.414612	1379.059326	356.988800	111.832138	1642.299316	486.841431	-160.888824	1125.819092	513.523193	338.168365	1130.776978	430.541809	-125.894478	868.937805	414.203644	324.117981	870.056030	398.178650	98.311867	1031.907349	-681.312500	178.856339	855.912659	-653.200378	-20.543676
392.871979	-0.602908	935.012268	414.305084	189.964798	929.204163	505.171692	-14.050546	494.780212	543.247009	184.153046	482.156189	548.505981	-4.075691	79.318665	605.355591	155.288849	94.731529	445.451996	-55.001633	1399.001221	470.719208	249.604218	1397.430298	387.804077	100.477341	1379.033081	356.904541	111.747871	1642.272583	486.948120	-160.850662	1125.861694	513.496033	338.228912	1130.762817	430.648956	-125.882240	868.968140	414.288483	323.896362	870.013672	398.203644	98.327904	1031.896484	-681.305176	178.899673	855.893188	-653.226563	-20.498856
392.951508	-0.585937	935.014832	414.341370	189.966415	929.192261	505.193909	-14.087977	494.819672	543.372620	184.372284	482.185089	548.506775	-4.078335	79.368172	605.387878	155.365311	94.734039	445.491730	-54.985100	1399.026001	470.669922	249.618454	1397.420166	387.773987	100.492477	1379.015015	356.807861	111.652489	1642.257935	487.037689	-160.823441	1125.917725	513.412720	338.246674	1130.740356	430.753174	-125.867882	869.000854	414.152771	324.069000	870.055603	398.234009	98.346901	1031.890015	-681.295898	178.939026	855.902527	-653.244141	-20.479689
393.024170	-0.617564	935.031921	414.355133	189.951553	929.197021	505.215881	-14.114461	494.815369	543.410828	184.496002	482.224182	548.510559	-4.087949	79.382614	605.380188	155.408386	94.733131	445.504669	-55.002457	1399.046143	470.584625	249.625443	1397.420166	387.734711	100.538437	1379.018799	356.708862	111.566071	1642.257813	487.098907	-160.823914	1125.937134	513.340881	338.265564	1130.748291	430.834412	-125.875404	869.036743	414.080475	324.050812	870.075256	398.260986	98.329880	1031.899780	-681.325256	178.951767	855.926025	-653.290161	-20.473913
393.060303	-0.611066	935.033325	414.330353	189.960083	929.224121	505.202606	-14.103447	494.791168	543.410645	184.494263	482.266632	548.451904	-4.092432	79.341576	605.367676	155.395340	94.776543	445.501434	-55.012478	1399.067261	470.523163	249.658386	1397.447632	387.717529	100.474449	1379.035522	356.609772	111.465027	1642.249634	487.161194	-160.773193	1125.938721	513.284241	338.284271	1130.767334	430.820190	-125.973701	869.069031	414.048492	324.051971	870.082642	398.275970	98.321167	1031.915161	-681.335632	178.991989	855.966064	-653.355957	-20.449022
393.067322	-0.616941	935.026428	414.309845	189.946320	929.232178	504.927124	-13.548077	494.750427	543.380188	184.392578	482.264130	548.282471	-4.065117	79.248032	605.200806	155.166290	94.664131	445.519348	-54.982979	1399.062378	470.473602	249.660934	1397.468018	387.708038	100.436966	1379.030884	356.520874	111.367149	1642.233276	487.247955	-160.781479	1125.909668	513.243042	338.299408	1130.773193	431.007080	-125.980637	869.120239	414.010101	324.044189	870.081421	398.283691	98.301300	1031.916870	-681.334778	178.999756	855.970215	-653.406799	-20.428190
393.103241	-0.644496	935.023071	414.312073	189.913055	929.234497	505.242340	-14.094634	494.734650	543.359680	184.317093	482.244965	548.461670	-4.095401	79.292923	605.385254	155.351349	94.757828	445.539825	-54.968819	1399.075317	470.419067	249.679169	1397.434692	387.681946	100.403435	1379.051880	356.345337	111.215973	1642.258911	487.341003	-160.773117	1125.924438	513.190491	338.314575	1130.758789	431.127136	-125.983635	869.092468	413.991425	324.041077	870.037842	398.309570	98.266365	1031.916870	-681.295654	178.989929	855.964172	-653.448975	-20.420063
393.141144	-0.619376	935.029114	414.330444	189.911301	929.231750	505.270386	-14.104604	494.725525	543.293762	184.200333	482.205688	548.490784	-4.087348	79.278534	605.159973	155.085083	94.649185	445.537933	-54.970417	1399.083252	470.366760	249.692749	1397.425537	387.659637	100.439995	1379.049805	356.252747	111.124428	1642.242432	487.403168	-160.734894	1125.944702	513.138306	338.326660	1130.722168	431.181549	-125.973152	869.113525	413.988251	324.057709	870.002380	398.329895	98.283440	1031.917969	-681.257935	178.967758	855.959290	-653.434204	-20.428629
393.182556	-0.671846	935.059692	414.343414	189.881790	929.210999	505.286743	-14.100701	494.757111	543.344849	184.287415	482.205231	548.501526	-4.081511	79.286621	605.385071	155.347412	94.763451	445.552551	-54.959423	1399.112061	470.321075	249.717682	1397.420166	387.635712	100.459984	1379.034912	356.131104	111.026932	1642.233643	487.441345	-160.738632	1126.000977	513.107239	338.342651	1130.730103	431.281403	-125.998596	869.122803	413.985443	324.065735	869.979675	398.349670	98.268875	1031.921509	-681.183044	178.992966	855.968262	-653.391235	-20.437813
393.238342	-0.660540	935.067810	414.347809	189.885452	929.225586	505.303619	-14.107020	494.779053	543.419556	184.409256	482.233246	548.510315	-4.091560	79.304733	605.406128	155.393555	94.784195	445.559418	-54.932655	1399.151855	470.247314	249.733459	1397.415283	387.622314	100.448586	1379.033691	356.003906	110.950233	1642.227661	487.484192	-160.744675	1126.065430	513.065552	338.365265	1130.738159	431.385376	-125.886017	869.160889	413.972290	324.033997	869.969666	398.352692	98.274620	1031.931396	-681.172302	179.009125	855.978027	-653.403015	-20.428333
393.279327	-0.693846	935.096375	414.368134	189.882553	929.237915	505.314728	-14.114290	494.783112	543.430969	184.398407	482.222290	548.492920	-4.097533	79.369583	605.379639	155.394272	94.784195	445.553772	-54.915859	1399.180908	470.164948	249.769623	1397.433228	387.602173	100.432755	1379.047241	355.902954	110.862595	1642.210815	487.497620	-160.730087	1126.100708	512.980957	338.358948	1130.749878	431.273560	-126.013222	869.150452	413.952057	324.013306	869.976990	398.366211	98.265671	1031.950562	-681.146179	179.050537	856.000977	-653.362305	-20.407709
393.312164	-0.682301	935.094421	414.356628	189.856064	929.244385	505.347931	-14.153733	494.788666	543.421753	184.363876	482.250031	548.474976	-4.095433	79.355446	605.376770	155.379974	94.758774	445.540680	-54.923954	1399.185425	470.111725	249.758514	1397.439941	387.559418	100.415382	1379.047363	355.791260	110.778473	1642.188477	487.524536	-160.708771	1126.109131	512.934509	338.347534	1130.745117	431.270172	-126.032028	869.178162	413.938049	323.977966	869.980225	398.369476	98.254074	1031.952637	-681.085876	179.049316	855.980103	-653.318359	-20.400270
393.334137	-0.722053	935.104858	414.367889	189.832642	929.255798	505.376587	-14.180480	494.774597	543.370483	184.253525	482.231415	548.495544	-4.123242	79.332428	605.377441	155.365112	94.798752	445.553680	-54.924110	1399.191162	470.074066	249.762482	1397.467407	387.551605	100.395493	1379.053955	355.688049	110.683105	1642.146484	487.570129	-160.731339	1126.121704	512.908569	338.335754	1130.766724	431.344513	-126.076073	869.180725	413.944397	323.965973	869.986755	398.390686	98.220863	1031.963867	-681.009644	179.057907	855.968445	-653.261536	-20.381369
393.357758	-0.726001	935.125366	414.382965	189.809799	929.268860	505.409424	-14.144567	494.773895	543.334351	184.195480	482.240540	548.531250	-4.147600	79.314537	605.376404	155.334152	94.795906	445.556488	-54.921524	1399.196167	470.021301	249.770599	1397.477661	387.555725	100.371117	1379.064087	355.585663	110.592339	1642.124023	487.629395	-160.759323	1126.116577	512.870972	338.339050	1130.786743	431.407043	-126.086868	869.183044	413.945160	323.951508	870.008789	398.408630	98.211647	1031.980347	-680.950500	179.049194	855.923279	-653.200378	-20.412338
393.385345	-0.774078	935.139282	414.407196	189.836884	929.279053	505.453552	-14.172748	494.801025	543.457581	184.282303	482.289703	548.529907	-4.142032	79.332710	605.396729	155.361832	94.793114	445.528564	-54.898518	1399.225952	469.982361	249.789719	1397.511353	387.524261	100.375984	1379.055054	355.511169	110.528694	1642.073364	487.637695	-160.753159	1126.130737	512.843506	338.349457	1130.802246	431.433960	-126.109558	869.220520	413.942749	323.933868	870.006470	398.430878	98.201927	1031.992188	-680.852783	179.035828	855.881104	-653.106262	-20.420969
393.412262	-0.773371	935.149170	414.437012	189.796722	929.262634	505.463562	-14.177150	494.803650	543.431213	184.217728	482.246429	548.464172	-4.123294	79.331169	605.360718	155.349976	94.765099	445.498871	-54.918201	1399.239868	469.921906	249.804398	1397.501587	387.492828	100.420456	1379.050415	355.386139	110.438049	1642.074463	487.673767	-160.752151	1126.189209	512.801270	338.371887	1130.830444	431.496918	-126.136490	869.250305	413.942780	323.891724	870.027466	398.451996	98.197639	1031.987915	-680.759033	179.074402	855.848206	-653.004883	-20.374092
393.439819	-0.778304	935.172974	414.416779	189.780609	929.271362	505.481384	-14.174373	494.808044	543.464478	184.256912	482.253448	548.513977	-4.142090	79.372818	605.353271	155.308151	94.765114	445.488983	-54.882912	1399.248779	469.881348	249.815811	1397.528442	387.464844	100.430473	1379.047852	355.271332	110.354256	1642.062256	487.698303	-160.762512	1126.202271	512.766663	338.385345	1130.833252	431.534729	-126.151451	869.260254	413.928955	323.857574	870.047302	398.447235	98.194771	1032.003540	-680.658569	179.053421	855.796082	-652.867798	-20.362356
393.453979	-0.790851	935.171448	414.454865	189.759933	929.263733	505.514038	-14.178535	494.835449	543.432251	184.160431	482.240021	548.479614	-4.116260	79.341400	605.303589	155.261551	94.755753	445.478210	-54.879684	1399.239868	469.861084	249.825638	1397.527344	387.422333	100.441254	1379.056152	355.164307	110.255157	1642.044434	487.729889	-160.754364	1126.226074	512.753601	338.413391	1130.867798	431.593170	-126.176003	869.260742	413.923187	323.851624	870.059692	398.456757	98.183998	1031.997803	-680.497986	179.112061	855.802124	-652.702454	-20.323198
393.481537	-0.788496	935.166077	414.460815	189.752136	929.279236	505.513367	-14.168834	494.801514	543.457825	184.169662	482.271790	548.512451	-4.117689	79.345284	605.128418	155.065292	94.663025	445.448425	-54.876698	1399.239014	469.813263	249.821915	1397.561401	387.399506	100.436600	1379.058472	355.048645	110.169182	1642.029541	487.750366	-160.753952	1126.213013	512.725037	338.424438	1130.912598	431.642639	-126.192406	869.225708	413.916473	323.829620	870.066467	398.460876	98.171265	1032.002563	-680.359070	179.156998	855.780457	-652.522156	-20.296804
393.515594	-0.830727	935.175476	414.487518	189.712967	929.277588	505.567596	-14.192019	494.793945	543.498901	184.218140	482.317657	548.503418	-4.138296	79.339012	605.191040	155.105988	94.680801	445.425201	-54.871166	1399.229004	469.766296	249.833862	1397.573486	387.369171	100.396698	1379.052734	354.941467	110.083702	1642.010498	487.781616	-160.751404	1126.207642	512.723450	338.421692	1130.919800	431.707977	-126.230835	869.211121	413.938873	323.813141	870.073914	398.478333	98.137474	1032.005493	-680.188843	179.188644	855.770935	-652.353577	-20.270884
393.565552	-0.859147	935.170471	414.525452	189.711548	929.284241	505.584656	-14.225844	494.798279	543.553467	184.270325	482.302521	548.510193	-4.133674	79.335861	605.188904	155.126755	94.682327	445.391663	-54.868015	1399.226196	469.696259	249.844467	1397.581543	387.355072	100.334435	1379.036255	354.840881	109.981590	1641.986572	487.795349	-160.771179	1126.210571	512.700500	338.428589	1130.936401	431.736389	-126.279129	869.212036	413.946411	323.796844	870.082092	398.510681	98.116829	1032.005859	-680.042480	179.230560	855.745361	-652.169189	-20.255453
393.562347	-0.881308	935.170654	414.525482	189.689377	929.288269	505.569824	-14.248911	494.814606	543.558228	184.216248	482.302734	548.464539	-4.154681	79.353661	605.388855	155.332840	94.791405	445.339264	-54.851963	1399.222412	469.598450	249.871262	1397.575439	387.457336	100.156281	1379.007935	354.742432	109.887489	1641.976074	487.807922	-160.791397	1126.250610	512.675171	338.403503	1130.945923	431.858459	-126.202026	869.186035	413.947479	323.779205	870.077942	398.500031	98.093758	1032.007446	-679.888672	179.255219	855.721130	-651.960571	-20.273167
393.584564	-0.920212	935.160706	414.523773	189.664734	929.265930	505.592896	-14.254788	494.802063	543.575867	184.227417	482.276154	548.480530	-4.157230	79.345451	605.421570	155.359909	94.810066	445.285217	-54.863350	1399.220337	469.552917	249.865997	1397.574219	387.410370	100.178909	1379.009766	354.647949	109.779961	1641.964111	487.811493	-160.775543	1126.235474	512.627441	338.418579	1130.926392	431.878021	-126.187088	869.192505	413.961700	323.775330	870.051270	398.510071	98.067520	1031.991089	-679.744263	179.274582	855.679443	-651.799805	-20.236792
393.590729	-0.910877	935.161316	414.530426	189.652420	929.248474	505.631165	-14.254439	494.793762	543.551331	184.123550	482.266449	548.504272	-4.132467	79.327484	605.361084	155.297012	94.734085	445.275299	-54.891865	1399.203735	469.538269	249.810516	1397.555176	387.231659	100.359406	1379.001099	354.550018	109.690742	1641.948486	487.828369	-160.785675	1126.239380	512.645142	338.422974	1130.907837	431.917938	-126.181297	869.212402	413.992828	323.774780	870.031433	398.528076	98.074631	1031.983032	-679.557495	179.283646	855.637817	-651.595642	-20.223585
393.586304	-0.933251	935.178467	414.531525	189.604568	929.252991	505.586853	-14.203625	494.784454	543.493591	184.014664	482.223145	548.481995	-4.119284	79.290527	605.328735	155.248688	94.710831	445.248352	-54.908649	1399.209595	469.508362	249.810150	1397.547485	387.186279	100.380257	1379.029785	354.473053	109.609207	1641.933350	487.860077	-160.725021	1126.237305	512.637329	338.399658	1130.892212	431.948730	-126.146683	869.234070	414.033386	323.823547	870.020508	398.540955	98.045212	1031.994385	-679.365173	179.313278	855.629150	-651.386597	-20.197458
393.602966	-0.931208	935.186157	414.540100	189.606812	929.281372	505.601105	-14.212856	494.789246	543.483521	183.943787	482.226105	548.527771	-4.112775	79.323135	605.145447	155.026962	94.628891	445.222015	-54.899487	1399.235718	469.465363	249.808838	1397.570313	387.162354	100.346703	1379.029541	354.371765	109.527420	1641.935059	487.867249	-160.762634	1126.270020	512.630249	338.397003	1130.925537	432.009186	-126.152481	869.231384	414.058594	323.815948	870.024658	398.547638	98.036926	1032.012573	-679.190613	179.377487	855.631775	-651.174805	-20.163370
393.674133	-0.944834	935.203491	414.574524	189.580185	929.288818	505.609070	-14.239600	494.797852	543.544312	184.047699	482.286682	548.509766	-4.118740	79.339241	605.317993	155.252853	94.775543	445.181641	-54.899258	1399.272949	469.430267	249.839523	1397.621948	387.056000	100.239029	1378.988647	354.264893	109.450516	1641.938843	487.855377	-160.763123	1126.289673	512.609192	338.417725	1130.990601	432.054565	-126.158218	869.224548	414.087860	323.821625	870.059753	398.567902	98.024673	1032.022827	-679.001465	179.447983	855.649719	-650.965759	-20.146622
393.708313	-0.976088	935.222168	414.622406	189.568146	929.316772	505.568176	-14.263784	494.811523	543.632080	184.179306	482.364166	548.444580	-4.122500	79.365013	605.356323	155.328674	94.817795	445.139160	-54.922913	1399.297607	469.340607	249.797302	1397.648438	387.091400	100.296707	1379.014526	354.160706	109.353043	1641.943604	487.847198	-160.790253	1126.337646	512.592651	338.425903	1131.031494	432.111847	-126.176743	869.222046	414.099640	323.802521	870.056030	398.588440	98.000443	1032.045044	-678.801880	179.524704	855.662659	-650.755737	-20.122974
393.755249	-1.024694	935.224976	414.663879	189.554382	929.311279	505.578369	-14.294639	494.824799	543.693604	184.229813	482.346039	548.459229	-4.141652	79.363441	605.483582	155.455643	94.858070	445.099365	-54.934586	1399.298584	469.290405	249.783295	1397.659058	387.056732	100.295036	1378.995361	354.073120	109.268440	1641.926147	487.831879	-160.830078	1126.360352	512.546448	338.423828	1131.020264	432.125092	-126.173286	869.238647	414.110931	323.801117	870.069275	398.599792	97.976273	1032.041626	-678.631470	179.521774	855.624268	-650.558044	-20.148247
393.757324	-1.014386	935.210327	414.652618	189.535751	929.310791	505.592682	-14.299364	494.806641	543.706909	184.232986	482.331146	548.419617	-4.128531	79.345772	605.460144	155.434845	94.831787	445.070038	-54.950371	1399.286865	469.234528	249.767258	1397.657104	387.010376	100.269577	1378.993286	353.973206	109.181236	1641.904785	487.836761	-160.838028	1126.365967	512.528809	338.378662	1131.014038	432.142517	-126.163719	869.240601	414.059753	323.875824	870.035522	398.601501	97.964218	1032.034668	-678.446594	179.508759	855.572021	-650.367249	-20.119009
393.729706	-1.030227	935.212341	414.638611	189.516663	929.299377	505.612274	-14.313978	494.788208	543.619629	184.058456	482.258850	548.450012	-4.136244	79.318489	605.445496	155.361511	94.781593	445.044128	-54.960541	1399.280762	469.202515	249.774460	1397.651855	386.993774	100.226929	1379.001831	353.847321	109.058861	1641.909424	487.850891	-160.817719	1126.334351	512.510986	338.355377	1130.990112	432.137787	-126.146156	869.257080	414.105865	323.860992	870.028137	398.605804	97.951508	1032.031250	-678.251770	179.521790	855.498047	-650.188110	-20.102694
393.749298	-1.021774	935.191711	414.643127	189.515030	929.306580	505.660095	-14.308437	494.781891	543.547241	183.877914	482.226349	548.503357	-4.143830	79.307632	605.415283	155.293365	94.759895	445.012268	-54.978168	1399.267578	469.174377	249.728699	1397.649292	386.970001	100.211807	1378.999756	353.789978	109.001564	1641.891235	487.859711	-160.802551	1126.335938	512.524841	338.362579	1131.018066	432.134216	-126.126595	869.276184	414.131470	323.866821	870.031372	398.620361	97.939865	1032.025269	-678.049500	179.501907	855.409668	-650.014160	-20.087734
393.756927	-1.029055	935.223389	414.670685	189.493729	929.319580	505.668701	-14.309004	494.777832	543.573547	183.929657	482.284973	548.504272	-4.140929	79.333023	605.191284	155.061691	94.644646	444.998199	-55.004574	1399.281128	469.170380	249.724396	1397.672485	386.911377	100.215652	1379.008301	353.711182	108.931450	1641.904785	487.859344	-160.815353	1126.337524	512.536438	338.346527	1131.053833	432.135590	-126.114197	869.305237	414.148041	323.876709	870.057007	398.636719	97.936348	1032.047119	-677.873230	179.502075	855.359924	-649.852112	-20.069376
393.803223	-1.045382	935.256470	414.751404	189.496841	929.354614	505.648743	-14.307582	494.815765	543.632874	184.032593	482.317688	548.472961	-4.149424	79.377914	605.381470	155.307678	94.812576	444.919006	-54.990891	1399.320068	469.094238	249.728317	1397.710449	387.020172	100.009972	1379.017456	353.624817	108.866531	1641.910278	487.852081	-160.835480	1126.376221	512.515015	338.376556	1131.117920	432.169952	-126.131721	869.311157	414.153076	323.848663	870.111755	398.672729	97.932327	1032.079590	-677.688416	179.498474	855.285156	-649.662537	-20.076868
393.845062	-1.083819	935.248596	414.801880	189.470551	929.355591	505.639954	-14.338137	494.846466	543.601807	184.017059	482.318390	548.455994	-4.145754	79.410187	605.316223	155.284790	94.817436	444.870331	-55.015965	1399.340698	469.038605	249.704514	1397.752563	386.989258	99.999832	1379.021118	353.524261	108.777954	1641.919556	487.823486	-160.871399	1126.422241	512.497070	338.372009	1131.161133	432.216583	-126.173149	869.298828	414.170990	323.818085	870.135376	398.689362	97.898521	1032.074463	-677.505371	179.529221	855.210083	-649.498840	-20.043859
393.864777	-1.088831	935.264221	414.840759	189.449387	929.368164	505.647552	-14.344908	494.851318	543.700439	184.110962	482.339935	548.493896	-4.153744	79.429039	605.181030	155.097656	94.676933	444.843262	-55.024242	1399.345703	468.989716	249.701080	1397.760742	386.953064	99.959038	1379.003784	353.446198	108.714783	1641.916504	487.820343	-160.884369	1126.415161	512.486267	338.346375	1131.190186	432.245667	-126.189751	869.280334	414.190582	323.810852	870.139832	398.704926	97.889374	1032.087646	-677.315125	179.540405	855.086426	-649.273132	-20.038742
393.865448	-1.088138	935.246460	414.839966	189.448563	929.355591	505.634460	-14.326607	494.826324	543.697998	184.093201	482.299927	548.483032	-4.142196	79.406570	605.370544	155.294067	94.769173	444.820770	-55.055656	1399.327637	468.962860	249.674271	1397.766968	386.925171	99.961357	1379.001465	353.360931	108.641350	1641.888672	487.807281	-160.895859	1126.414185	512.469543	338.311646	1131.165527	432.260590	-126.210884	869.270752	414.202698	323.788849	870.116760	398.703156	97.886787	1032.072510	-677.111511	179.578461	854.946838	-649.085632	-20.004993
393.858215	-1.094424	935.239319	414.831757	189.459885	929.370117	505.663879	-14.327063	494.821350	543.644531	183.951965	482.279663	548.490967	-4.135575	79.370033	605.136658	155.007538	94.621140	444.794861	-55.082542	1399.307739	468.940094	249.628433	1397.762451	386.894592	99.920273	1379.016479	353.340179	108.598206	1641.821777	487.805298	-160.916107	1126.381470	512.443420	338.298950	1131.156982	432.255737	-126.217056	869.248718	414.218781	323.777863	870.112000	398.710205	97.876022	1032.077515	-676.904541	179.532150	854.833069	-648.858582	-19.990257
393.824738	-1.126021	935.231812	414.818756	189.455124	929.363464	505.652191	-14.333677	494.776855	543.715271	183.987885	482.267334	548.506653	-4.137097	79.354324	605.408813	155.289719	94.769173	444.762665	-55.115452	1399.282471	468.908051	249.579575	1397.745117	386.870972	99.879646	1379.005737	353.267059	108.534897	1641.805420	487.777252	-160.936050	1126.339355	512.444214	338.251923	1131.174805	432.235291	-126.234390	869.264648	414.216827	323.766571	870.106873	398.703796	97.855629	1032.071533	-676.715515	179.508133	854.735901	-648.640259	-19.973934
393.834076	-1.146676	935.232544	414.829956	189.436996	929.354065	505.652496	-14.332890	494.795746	543.668945	183.904984	482.265198	548.486389	-4.143817	79.317245	605.165405	155.009155	94.614952	444.722656	-55.142776	1399.257935	468.900787	249.561432	1397.755737	386.853546	99.842285	1378.995239	353.192108	108.464066	1641.797119	487.768738	-160.958588	1126.326416	512.419617	338.236023	1131.179077	432.234894	-126.237961	869.247925	414.247192	323.765961	870.120300	398.704193	97.842628	1032.066284	-676.498657	179.509720	854.708435	-648.416626	-19.923557
393.870209	-1.141326	935.219299	414.865906	189.420044	929.353638	505.654999	-14.377937	494.794373	543.712769	183.974701	482.288208	548.476807	-4.144042	79.358917	605.350708	155.234253	94.782310	444.678528	-55.174999	1399.268677	468.849396	249.525101	1397.784424	386.830933	99.809448	1378.992920	353.105377	108.391975	1641.778809	487.742676	-161.014450	1126.318481	512.410339	338.194855	1131.200439	432.223206	-126.246643	869.236145	414.246063	323.718903	870.132690	398.705078	97.834351	1032.057617	-676.261902	179.528320	854.714233	-648.125854	-19.938646
393.883087	-1.173750	935.234619	414.901367	189.389572	929.369263	505.673523	-14.383451	494.826965	543.781250	184.024902	482.318207	548.474182	-4.158917	79.368019	605.165771	155.059967	94.680748	444.651917	-55.216957	1399.267578	468.817078	249.495789	1397.827026	386.797272	99.757530	1378.962402	353.036987	108.332520	1641.777832	487.720215	-161.052795	1126.343140	512.388916	338.186096	1131.262451	432.250305	-126.274063	869.214966	414.248596	323.711792	870.173950	398.703247	97.806198	1032.071411	-675.971863	179.573029	854.769348	-647.842407	-19.880592
393.913055	-1.163928	935.244995	414.935272	189.381180	929.377686	505.691315	-14.354418	494.843384	543.764099	184.023804	482.340179	548.501099	-4.152230	79.406158	605.363892	155.306946	94.799675	444.621277	-55.255241	1399.278442	468.806671	249.496216	1397.874756	386.772308	99.747246	1378.982544	352.974609	108.275055	1641.781982	487.717560	-161.058929	1126.336792	512.381409	338.151489	1131.302490	432.268982	-126.291985	869.196533	414.280029	323.693970	870.198425	398.722717	97.809731	1032.080078	-675.667969	179.553680	854.793884	-647.502014	-19.868057
393.908844	-1.172030	935.252258	414.950500	189.372742	929.400635	505.687927	-14.347957	494.852661	543.773743	183.962326	482.331757	548.501831	-4.144739	79.429031	605.342590	155.291214	94.805206	444.629608	-55.331944	1399.270142	468.806885	249.418243	1397.903564	386.621277	99.914291	1378.975586	352.908966	108.211777	1641.784180	487.708008	-161.084961	1126.334839	512.384460	338.109680	1131.332764	432.277985	-126.302826	869.169617	414.300934	323.673920	870.229370	398.722015	97.794540	1032.095093	-675.407715	179.556778	854.791687	-647.196472	-19.873976
393.890656	-1.164904	935.257751	414.947693	189.350845	929.421265	505.700867	-14.359167	494.877045	543.715759	183.853577	482.327942	548.506287	-4.148105	79.424171	605.279907	155.199249	94.772827	444.596252	-55.360065	1399.270020	468.770294	249.371552	1397.907715	386.594391	99.876717	1379.001831	352.847168	108.145851	1641.771484	487.691345	-161.103516	1126.291992	512.358704	338.055756	1131.343872	432.315002	-126.319405	869.134033	414.278656	323.646362	870.247314	398.727173	97.778557	1032.109375	-675.145630	179.567047	854.766418	-646.904297	-19.861822
393.882080	-1.171623	935.256287	414.951843	189.374802	929.418152	505.705536	-14.364569	494.845581	543.813416	183.945145	482.353699	548.477722	-4.137411	79.382828	605.131042	155.022705	94.658783	444.532074	-55.365692	1399.225708	468.719299	249.365631	1397.908691	386.712250	99.664810	1379.007813	352.802673	108.082100	1641.767700	487.673615	-161.118668	1126.274048	512.353210	338.039520	1131.373413	432.282135	-126.308647	869.142883	414.297211	323.605225	870.268005	398.729492	97.787331	1032.107300	-674.862488	179.573349	854.703735	-646.640259	-19.825823
393.881256	-1.202160	935.238220	414.960358	189.371063	929.414978	505.707947	-14.383856	494.824554	543.772522	183.868622	482.350128	548.515808	-4.140910	79.373268	605.095947	154.995529	94.632919	444.533112	-55.455242	1399.207031	468.731262	249.296921	1397.915649	386.527954	99.819763	1378.993164	352.716034	108.013626	1641.775269	487.658875	-161.139572	1126.241821	512.329956	338.004089	1131.374878	432.274506	-126.323830	869.128235	414.282043	323.619141	870.284058	398.731964	97.762329	1032.096924	-674.528442	179.553070	854.633484	-646.328308	-19.821188
393.875366	-1.204525	935.252502	414.961121	189.374146	929.443481	505.728851	-14.408841	494.819855	543.782654	183.893723	482.344147	548.516907	-4.169077	79.360107	605.346313	155.242233	94.763008	444.484497	-55.502056	1399.200562	468.701752	249.261612	1397.944092	386.504974	99.787155	1378.996460	352.687256	107.958572	1641.754883	487.631989	-161.153351	1126.237183	512.310608	337.997833	1131.427124	432.231842	-126.310417	869.129944	414.278442	323.584961	870.328918	398.732605	97.754982	1032.118774	-674.191040	179.578384	854.588013	-645.985596	-19.834980
393.878113	-1.216411	935.252075	414.972626	189.361969	929.449219	505.705780	-14.415620	494.832733	543.849915	183.929062	482.373718	548.476563	-4.185353	79.400665	605.469543	155.371857	94.829750	444.452026	-55.546261	1399.219604	468.659180	249.208389	1397.986206	386.494446	99.726143	1378.986084	352.622742	107.878632	1641.762939	487.618805	-161.164932	1126.232788	512.309937	337.988159	1131.486938	432.237518	-126.318230	869.134277	414.288147	323.548462	870.369629	398.722443	97.741882	1032.120483	-673.849487	179.633316	854.583679	-645.661438	-19.804007
393.920349	-1.246486	935.256104	415.031281	189.308594	929.465454	505.708984	-14.441671	494.866150	543.890869	183.968719	482.399933	548.468079	-4.198414	79.420448	605.426697	155.328644	94.844475	444.436493	-55.573490	1399.240356	468.636688	249.170059	1398.036743	386.475830	99.645599	1379.017456	352.580750	107.795792	1641.765625	487.605896	-161.172989	1126.267700	512.289063	337.968750	1131.514038	432.272919	-126.331413	869.133118	414.297577	323.540924	870.396973	398.740479	97.698227	1032.128784	-673.475769	179.642288	854.593018	-645.315796	-19.763426
393.949158	-1.244452	935.267944	415.069916	189.292572	929.485046	505.688568	-14.432595	494.874908	543.811218	183.863693	482.352966	548.473450	-4.195782	79.451805	605.381226	155.405502	94.841339	444.397247	-55.579014	1399.244629	468.581757	249.172256	1398.054443	386.605347	99.392708	1379.012329	352.547913	107.826553	1641.782959	487.621857	-161.207535	1126.272583	512.298950	337.950500	1131.572754	432.294586	-126.322327	869.144409	414.321899	323.519012	870.430969	398.764343	97.688927	1032.144043	-673.141968	179.710068	854.606506	-645.034668	-19.706667
393.959991	-1.228117	935.255249	415.090118	189.294479	929.478638	505.675446	-14.420485	494.860870	543.814880	183.837433	482.370850	548.498840	-4.187274	79.458237	605.377380	155.428741	94.856041	444.361359	-55.618187	1399.252197	468.563202	249.129944	1398.062256	386.597595	99.387009	1379.010010	352.518707	107.767532	1641.779663	487.616882	-161.206131	1126.275146	512.281250	337.928162	1131.591919	432.313690	-126.325623	869.121887	414.332703	323.515747	870.432739	398.767456	97.696625	1032.133789	-672.774475	179.725693	854.566101	-644.655701	-19.722118
393.951294	-1.268769	935.250610	415.123444	189.301804	929.464172	505.693695	-14.436912	494.841461	543.858093	183.863327	482.374817	548.513000	-4.180062	79.415421	605.106873	154.979767	94.663719	444.350586	-55.673180	1399.236938	468.560089	249.087006	1398.046631	386.571167	99.372635	1379.011963	352.491760	107.623421	1641.757690	487.602631	-161.232925	1126.242065	512.282715	337.898926	1131.578735	432.318817	-126.317078	869.098328	414.348022	323.526306	870.425049	398.780914	97.685349	1032.124146	-672.438232	179.742340	854.535828	-644.326904	-19.657814
393.921844	-1.268649	935.234497	415.103271	189.321045	929.460876	505.706116	-14.422928	494.827942	543.297607	183.009293	482.175842	548.521790	-4.145927	79.371063	604.992188	154.905533	94.714973	444.318420	-55.710651	1399.213013	468.545441	249.035049	1398.008423	386.551788	99.373924	1379.006348	352.448639	107.574509	1641.734131	487.593140	-161.251038	1126.195313	512.274597	337.883270	1131.557861	432.305389	-126.312012	869.082275	414.363892	323.527496	870.407776	398.777405	97.685913	1032.115967	-672.094238	179.813354	854.474060	-643.982178	-19.621946
393.884827	-1.293678	935.238098	415.083130	189.285309	929.457031	505.680939	-14.424380	494.806488	543.320862	183.042603	482.176514	548.510498	-4.164283	79.350250	605.019287	154.932098	94.691826	444.295013	-55.746284	1399.198975	468.516266	249.002274	1398.011230	386.524292	99.353806	1378.997437	352.391907	107.592163	1641.727539	487.557587	-161.262634	1126.154297	512.247559	337.837006	1131.562622	432.266418	-126.306335	869.076538	414.360382	323.548767	870.405396	398.760956	97.658806	1032.116455	-671.721924	179.834198	854.417297	-643.642334	-19.587646
393.888031	-1.293263	935.247314	415.082397	189.261917	929.480164	505.669373	-14.468169	494.845764	543.856140	183.867981	482.395050	548.515930	-4.170377	79.386276	605.361023	155.239365	94.756516	444.255859	-55.824654	1399.212280	468.487305	248.968277	1398.021362	386.502716	99.287048	1379.004395	352.342682	107.428436	1641.717529	487.524200	-161.306763	1126.167603	512.246033	337.814362	1131.576538	432.231293	-126.330444	869.081665	414.369202	323.529388	870.417786	398.756500	97.640984	1032.132568	-671.366150	179.881226	854.380249	-643.336426	-19.528227
393.913727	-1.330880	935.266907	415.104462	189.248337	929.503235	505.652771	-14.500972	494.884979	543.935913	183.929047	482.427307	548.429749	-4.157968	79.431686	605.387756	155.286209	94.814880	444.233307	-55.864941	1399.224854	468.456818	248.915222	1398.061523	386.495758	99.220703	1379.020386	352.298706	107.355789	1641.732300	487.491486	-161.361557	1126.182861	512.229187	337.756470	1131.609497	432.244965	-126.365623	869.091003	414.355621	323.511322	870.453064	398.763855	97.614815	1032.152954	-671.005798	179.914810	854.363037	-642.999329	-19.498699
393.950287	-1.331456	935.260803	415.154388	189.228180	929.524536	505.652130	-14.510319	494.895020	543.921631	183.898041	482.420624	548.438416	-4.193876	79.459702	605.290649	155.175476	94.780373	444.214569	-55.898720	1399.232178	468.434052	248.878952	1398.089111	386.494324	99.157883	1379.017456	352.259766	107.292145	1641.736450	487.484680	-161.381012	1126.202637	512.224854	337.734833	1131.635742	432.253845	-126.369843	869.077515	414.364777	323.486298	870.480286	398.780762	97.593781	1032.159424	-670.657227	179.982086	854.347839	-642.681885	-19.380180
393.966278	-1.338419	935.247131	415.172150	189.197876	929.519653	505.662140	-14.508901	494.884735	543.935791	183.886566	482.420898	548.467529	-4.194783	79.477654	605.315735	155.181152	94.793533	444.239471	-55.944729	1399.217285	468.456665	248.800812	1398.093018	386.387085	99.226288	1378.991943	352.237579	107.213730	1641.721558	487.486725	-161.427414	1126.187988	512.250916	337.729523	1131.667358	432.293915	-126.413353	869.046570	414.403107	323.489807	870.485229	398.790985	97.571777	1032.149902	-670.245850	180.046402	854.311768	-642.302734	-19.307955
393.961731	-1.364194	935.237427	415.185120	189.180893	929.501587	505.708771	-14.518209	494.887756	543.368103	182.905197	482.190979	548.503174	-4.199229	79.446213	605.081848	155.079086	94.791267	444.218536	-55.957455	1399.182739	468.457031	248.782364	1398.085693	386.491760	99.072182	1378.988770	352.225037	107.174355	1641.703125	487.513672	-161.428497	1126.153076	512.275757	337.689758	1131.673340	432.291260	-126.425362	869.029602	414.430420	323.482239	870.471863	398.801941	97.554390	1032.136230	-669.895569	180.111282	854.265869	-641.914307	-19.242216
393.947754	-1.388874	935.224182	415.174591	189.184784	929.493835	505.737885	-14.515248	494.855103	543.858276	183.723083	482.376495	548.540283	-4.196273	79.420105	605.120972	155.088898	94.654060	444.214020	-55.995483	1399.167236	468.477112	248.746902	1398.063599	386.493683	99.058105	1378.973267	352.198425	107.108879	1641.674927	487.503235	-161.457458	1126.115723	512.305542	337.673279	1131.663696	432.286469	-126.442726	869.000793	414.523560	323.385010	870.486755	398.801727	97.539345	1032.126587	-669.543945	180.160721	854.207275	-641.559937	-19.201010
393.929565	-1.399274	935.221008	415.162506	189.190475	929.502136	505.706635	-14.499546	494.833252	543.863281	183.705826	482.391235	548.533142	-4.179115	79.371498	605.445923	155.292282	94.807579	444.225067	-56.074806	1399.159424	468.496948	248.673035	1398.065186	386.356964	99.206276	1378.980469	352.165833	107.064064	1641.665161	487.505554	-161.484344	1126.096924	512.302368	337.625122	1131.662354	432.278870	-126.474152	868.961182	414.478149	323.454773	870.487854	398.796173	97.529846	1032.129883	-669.183594	180.193588	854.172363	-641.219666	-19.212864
393.911682	-1.430118	935.224487	415.162354	189.134247	929.511719	505.703186	-14.549195	494.843506	543.360718	182.912308	482.195374	548.547852	-4.182953	79.396049	605.175659	155.040878	94.773338	444.214508	-56.124039	1399.182983	468.466583	248.634476	1398.117920	386.364502	99.167175	1378.988281	352.116577	106.997986	1641.668213	487.486328	-161.530411	1126.097534	512.292664	337.591797	1131.684326	432.257477	-126.487862	868.967896	414.449524	323.401520	870.513916	398.787415	97.484123	1032.136597	-668.863770	180.179184	854.134888	-640.882263	-19.223219
393.907257	-1.437119	935.240295	415.165100	189.107025	929.523071	505.687286	-14.550447	494.864990	543.903381	183.737747	482.381714	548.506836	-4.193599	79.422409	605.301147	155.194748	94.777420	444.199249	-56.163658	1399.188965	468.453674	248.598404	1398.148560	386.337982	99.121147	1379.007690	352.077057	106.931892	1641.680420	487.464478	-161.554474	1126.095947	512.277405	337.570831	1131.706909	432.230835	-126.512527	868.963806	414.467346	323.357239	870.554321	398.783234	97.470284	1032.149902	-668.476807	180.204880	854.143982	-640.551941	-19.202860
393.904633	-1.477705	935.246826	415.183655	189.088226	929.527039	505.658203	-14.558373	494.877350	543.957947	183.813828	482.414886	548.504578	-4.189769	79.447762	605.392395	155.250702	94.815720	444.204254	-56.208088	1399.175659	468.444977	248.554840	1398.174805	386.345398	99.078072	1379.025146	352.039581	106.868828	1641.681641	487.444031	-161.609970	1126.097290	512.296448	337.516907	1131.746460	432.209534	-126.554077	868.981689	414.476654	323.318726	870.559265	398.787109	97.442589	1032.154785	-668.073059	180.244186	854.145691	-640.211914	-19.127199
393.900604	-1.485690	935.241211	415.195587	189.077362	929.548645	505.652802	-14.553518	494.867523	543.930786	183.751419	482.425079	548.518311	-4.178862	79.427414	605.119751	154.966507	94.649010	444.202667	-56.221920	1399.159912	468.465851	248.519943	1398.163574	386.384766	99.006958	1379.027222	352.012970	106.808800	1641.664673	487.460114	-161.628754	1126.105591	512.320007	337.509186	1131.768311	432.216583	-126.548218	868.980591	414.496613	323.300659	870.585327	398.784058	97.420250	1032.162842	-667.703918	180.254730	854.143677	-639.855591	-19.075195
393.922699	-1.474258	935.221680	415.210480	189.077042	929.550781	505.675629	-14.578096	494.869385	543.393005	182.894699	482.202972	548.501526	-4.190296	79.436813	605.004700	154.876022	94.730339	444.244934	-56.266048	1399.162964	468.489410	248.454697	1398.173340	386.381470	98.992905	1379.032959	351.996277	106.744522	1641.654785	487.482300	-161.652725	1126.096069	512.332275	337.456085	1131.752930	432.230286	-126.561394	868.979126	414.514740	323.287201	870.573425	398.798157	97.414955	1032.154297	-667.314453	180.287811	854.149048	-639.471008	-18.983547
393.941162	-1.518631	935.221680	415.234192	189.065155	929.555176	505.680115	-14.588376	494.866974	543.925537	183.726013	482.383392	548.538086	-4.211389	79.430992	605.352295	155.214340	94.785027	444.245453	-56.321644	1399.156860	468.508972	248.419373	1398.175049	386.377136	98.960129	1379.020020	351.975769	106.688599	1641.640991	487.502594	-161.686310	1126.096191	512.336670	337.433899	1131.760498	432.258270	-126.598846	868.974854	414.522614	323.264984	870.586731	398.820831	97.383904	1032.156738	-666.958557	180.357315	854.159058	-639.117493	-18.914055
393.940125	-1.554367	935.219055	415.231567	189.055252	929.538147	505.677063	-14.614102	494.869720	543.942200	183.765472	482.400543	548.529114	-4.209493	79.441208	605.104919	154.968079	94.640511	444.250610	-56.356407	1399.163452	468.513519	248.382278	1398.192871	386.405029	98.893402	1379.016602	351.953247	106.619034	1641.626709	487.494415	-161.731064	1126.081299	512.353149	337.383606	1131.782227	432.257507	-126.636276	868.958801	414.516418	323.231598	870.606934	398.816010	97.368393	1032.146362	-666.606995	180.363892	854.149536	-638.764893	-18.878132
393.929871	-1.584119	935.213135	415.252838	188.993256	929.544434	505.661530	-14.647454	494.855621	543.993225	183.809830	482.422363	548.514526	-4.206926	79.405930	605.347412	155.225632	94.787941	444.246368	-56.400555	1399.145386	468.511505	248.348282	1398.216431	386.384186	98.876808	1379.026611	351.922424	106.558830	1641.619995	487.488739	-161.763275	1126.052612	512.348877	337.374969	1131.805298	432.251740	-126.650848	868.913391	414.515808	323.201019	870.614868	398.815094	97.318413	1032.146362	-666.261780	180.390579	854.160889	-638.436462	-18.857792
393.929535	-1.616832	935.214294	415.260040	188.972488	929.549072	505.652405	-14.676026	494.856140	543.393799	182.856003	482.244690	548.509155	-4.202536	79.422150	605.025391	154.919083	94.753777	444.221924	-56.429798	1399.143433	468.505157	248.300156	1398.236938	386.408844	98.823654	1379.031250	351.895569	106.500740	1641.618774	487.497528	-161.785049	1126.050781	512.352783	337.318878	1131.812744	432.256409	-126.665092	868.911438	414.499969	323.178070	870.626160	398.823273	97.289360	1032.149658	-665.910889	180.422226	854.144897	-638.068665	-18.858328
393.908997	-1.629665	935.215881	415.253082	188.968994	929.547729	505.656921	-14.668396	494.833466	543.423279	182.836319	482.242706	548.509338	-4.193048	79.379349	605.141418	155.012909	94.786705	444.252289	-56.461231	1399.142334	468.542389	248.267975	1398.228149	386.407043	98.815079	1379.049561	351.884033	106.451057	1641.601318	487.507507	-161.820847	1126.043701	512.361450	337.282715	1131.812744	432.276917	-126.670212	868.877991	414.515625	323.169312	870.611572	398.814117	97.282463	1032.150024	-665.510254	180.465439	854.160400	-637.635132	-18.867622
393.915039	-1.648757	935.210754	415.266388	188.956421	929.548950	505.672821	-14.684009	494.847687	543.388855	182.799454	482.220276	548.541443	-4.202303	79.402550	605.114685	154.977234	94.758995	444.259949	-56.493073	1399.123657	468.566650	248.228592	1398.211060	386.421417	98.776566	1379.049805	351.876343	106.383492	1641.578857	487.524292	-161.820770	1126.037720	512.373108	337.230927	1131.798218	432.262848	-126.684906	868.899109	414.511383	323.142853	870.620483	398.829834	97.262726	1032.148560	-665.165649	180.461578	854.134033	-637.273804	-18.913328
393.897736	-1.639914	935.218628	415.260101	188.942810	929.542297	505.657288	-14.676550	494.848663	543.389832	182.789597	482.218567	548.529602	-4.174503	79.410263	604.813721	154.660934	94.573380	444.281342	-56.533440	1399.129639	468.588013	248.175934	1398.175293	386.413300	98.774803	1379.062012	351.857666	106.313301	1641.571167	487.548645	-161.853775	1126.039673	512.396057	337.233521	1131.784790	432.290741	-126.697464	868.921631	414.536194	323.119019	870.603638	398.835297	97.266800	1032.149902	-664.820374	180.472366	854.119141	-636.913574	-18.880301
393.918396	-1.673983	935.219116	415.270599	188.919312	929.559998	505.656525	-14.689633	494.872620	543.928162	183.617905	482.386688	548.576721	-4.194956	79.433380	605.290039	155.140289	94.747940	444.283386	-56.560406	1399.126953	468.589417	248.136734	1398.179443	386.426147	98.730415	1379.059692	351.846283	106.263611	1641.568115	487.557220	-161.866150	1126.039063	512.389771	337.192993	1131.768066	432.312408	-126.703888	868.925903	414.538483	323.105835	870.607056	398.854065	97.228157	1032.159546	-664.492798	180.493607	854.114624	-636.599182	-18.860359
393.913086	-1.698117	935.217285	415.272400	188.894730	929.549927	505.650665	-14.709989	494.869873	544.023987	183.761383	482.442078	548.507568	-4.197214	79.444153	605.140198	154.995102	94.634415	444.302856	-56.621758	1399.136230	468.597992	248.109436	1398.176147	386.418121	98.723930	1379.055908	351.836395	106.199356	1641.566895	487.545807	-161.923187	1126.031250	512.402466	337.186371	1131.789673	432.306183	-126.747742	868.921692	414.574005	322.966339	870.635803	398.847443	97.208862	1032.153076	-664.164307	180.457672	854.112976	-636.285095	-18.858669
393.912842	-1.760180	935.219788	415.309326	188.856567	929.558716	505.668457	-14.739465	494.862213	544.016174	183.684174	482.411865	548.532593	-4.212256	79.436447	605.354858	155.211014	94.752617	444.296143	-56.645840	1399.121948	468.603668	248.086090	1398.203613	386.444763	98.641106	1379.044678	351.824158	106.141594	1641.549316	487.534760	-161.965408	1126.023193	512.399780	337.139343	1131.798950	432.307770	-126.778908	868.888855	414.545013	323.035004	870.634277	398.863159	97.156425	1032.158691	-663.821655	180.460693	854.126343	-635.981567	-18.810158
393.931549	-1.776294	935.200745	415.319061	188.854446	929.569824	505.653656	-14.788711	494.847961	543.438782	182.752975	482.267639	548.524048	-4.217084	79.416588	604.820679	154.666977	94.622002	444.305695	-56.682358	1399.107056	468.611938	248.071487	1398.229492	386.486847	98.581978	1379.049561	351.824249	106.101135	1641.539063	487.546021	-161.985718	1125.981323	512.405334	337.109039	1131.796387	432.305237	-126.797241	868.839722	414.542969	323.020599	870.611267	398.864807	97.132385	1032.154541	-663.500427	180.439957	854.111633	-635.618713	-18.817337
393.921509	-1.787247	935.189880	415.307556	188.834946	929.572083	505.671051	-14.777075	494.822510	543.434082	182.735458	482.259613	548.504333	-4.194316	79.370453	605.070679	154.914612	94.751038	444.340485	-56.729126	1399.101318	468.663727	248.030090	1398.227783	386.485931	98.539116	1379.040039	351.827271	106.052109	1641.528931	487.567017	-161.997513	1125.967407	512.416138	337.052979	1131.773071	432.306793	-126.836136	868.827332	414.387909	322.956726	870.561401	398.858673	97.109886	1032.150757	-663.185974	180.421539	854.092957	-635.259338	-18.867283
393.926208	-1.814065	935.178406	415.310730	188.827881	929.575317	505.667786	-14.784149	494.818359	543.914368	183.473679	482.419922	548.564575	-4.223466	79.375763	605.135254	154.925003	94.638573	444.383667	-56.762547	1399.088745	468.666840	247.996048	1398.208008	386.503540	98.520332	1379.048706	351.839844	106.010109	1641.526489	487.580353	-162.027908	1125.953735	512.425049	337.014191	1131.772461	432.353912	-126.838760	868.813293	414.411926	322.957001	870.547729	398.884338	97.082481	1032.148315	-662.868896	180.385941	854.061646	-634.890625	-18.922859
393.959656	-1.812220	935.180176	415.347534	188.792847	929.575195	505.665558	-14.780749	494.801300	543.460571	182.744690	482.264008	548.574524	-4.198362	79.394295	604.844543	154.673233	94.591278	444.397583	-56.810207	1399.099365	468.695496	247.942551	1398.223267	386.498657	98.527939	1379.052368	351.853180	105.973335	1641.536377	487.596863	-162.077347	1125.970703	512.457825	337.013519	1131.775024	432.367065	-126.871880	868.828186	414.482880	322.837921	870.582581	398.910583	97.068626	1032.148438	-662.532532	180.372025	854.034424	-634.549438	-18.936573
393.959808	-1.861511	935.195862	415.351074	188.776138	929.578918	505.654877	-14.794766	494.845612	543.425049	182.684723	482.225006	548.539856	-4.196344	79.398415	604.778137	154.656738	94.586937	444.402161	-56.837917	1399.124023	468.731506	247.912460	1398.228882	386.513062	98.504631	1379.074707	351.847351	105.926407	1641.543701	487.602997	-162.086365	1125.996460	512.450623	336.957581	1131.785767	432.359406	-126.867058	868.868286	414.430084	322.882111	870.575867	398.920044	97.040527	1032.158447	-662.249451	180.380417	854.038086	-634.243164	-18.917084
393.979919	-1.894761	935.212341	415.373322	188.715485	929.566956	505.655609	-14.834805	494.861481	543.977844	183.575195	482.423553	548.553589	-4.211078	79.430458	605.117859	154.955933	94.647980	444.426056	-56.884075	1399.144165	468.724121	247.874680	1398.226440	386.516418	98.520042	1379.092163	351.857513	105.878738	1641.569214	487.596985	-162.126785	1126.013794	512.482788	336.946808	1131.810791	432.360168	-126.909973	868.877930	414.473541	322.755249	870.620667	398.929169	97.010376	1032.159424	-661.940979	180.342346	854.024719	-633.914368	-18.946043
393.969879	-1.919180	935.224060	415.365509	188.704834	929.596252	505.636261	-14.850948	494.879059	543.463867	182.700012	482.221100	548.515259	-4.208589	79.456360	604.769470	154.667953	94.584435	444.442017	-56.932877	1399.162109	468.752136	247.828857	1398.245239	386.536316	98.470551	1379.083740	351.832733	105.816505	1641.591675	487.602997	-162.170868	1126.045288	512.497131	336.928833	1131.818726	432.341309	-126.916023	868.904602	414.494263	322.733856	870.631531	398.929871	96.982376	1032.180908	-661.621643	180.326218	854.003479	-633.588440	-18.995535
393.952087	-1.956670	935.230713	415.364929	188.700928	929.597656	505.637604	-14.858296	494.878845	544.007568	183.537735	482.434570	548.489746	-4.203241	79.428238	605.379517	155.218750	94.810616	444.461639	-56.961067	1399.141724	468.756165	247.799942	1398.249268	386.533630	98.416771	1379.098267	351.857910	105.775391	1641.591797	487.613708	-162.205612	1126.040527	512.514893	336.873260	1131.813354	432.338715	-126.937088	868.921509	414.488922	322.711609	870.622314	398.909302	96.965599	1032.184082	-661.304199	180.285324	853.995605	-633.274292	-18.971027
393.980408	-2.016111	935.219971	415.397858	188.627808	929.593323	505.688934	-14.870756	494.868988	543.506592	182.675217	482.269196	548.550293	-4.235546	79.430733	604.866882	154.691345	94.610283	444.492950	-57.000969	1399.151245	468.804504	247.762283	1398.264893	386.568909	98.344215	1379.099976	351.904785	105.741638	1641.582642	487.661224	-162.211761	1126.028564	512.555115	336.872864	1131.840942	432.346588	-126.964966	868.886841	414.701874	322.732300	870.676819	398.934479	96.896919	1032.176270	-660.972534	180.277420	853.986267	-632.931519	-18.985516
393.996552	-2.021987	935.219238	415.394165	188.619080	929.626648	505.717133	-14.886683	494.838867	543.465271	182.606430	482.243591	548.606995	-4.230408	79.394829	604.817139	154.654053	94.596375	444.535950	-57.017376	1399.151489	468.842529	247.723541	1398.255371	386.621979	98.294510	1379.115601	351.938629	105.690498	1641.571045	487.682159	-162.246231	1125.997559	512.595337	336.827362	1131.837646	432.370148	-126.992920	868.866150	414.725800	322.714600	870.668030	398.949524	96.870323	1032.193848	-660.588501	180.185181	853.980225	-632.386292	-19.111393
394.013306	-2.028041	935.208435	415.400696	188.607407	929.607971	505.725128	-14.883074	494.832001	543.492004	182.608734	482.240112	548.591248	-4.220801	79.384514	604.840637	154.652863	94.592285	444.563416	-57.064423	1399.143311	468.866669	247.706467	1398.258667	386.634735	98.279587	1379.118164	351.978943	105.657890	1641.576660	487.708893	-162.276962	1126.009277	512.609436	336.808899	1131.848755	432.381317	-127.007530	868.873596	414.760132	322.680389	870.676392	398.969574	96.864441	1032.179443	-660.359253	180.229294	853.962036	-632.307983	-19.037060
394.029633	-2.063711	935.212585	415.416626	188.568329	929.596619	505.719238	-14.929945	494.817566	543.488464	182.597473	482.242828	548.577209	-4.241648	79.392273	604.805420	154.635040	94.595795	444.571350	-57.085464	1399.145386	468.898621	247.671783	1398.259888	386.644318	98.264053	1379.119141	352.007629	105.617058	1641.583252	487.729004	-162.304642	1126.000244	512.627197	336.788513	1131.864624	432.394104	-127.028755	868.866028	414.746124	322.658417	870.677368	398.983429	96.835449	1032.175415	-660.032715	180.196884	853.958008	-631.954468	-19.104925
394.028778	-2.088443	935.206055	415.416718	188.544983	929.610474	505.714874	-14.926211	494.823608	543.456360	182.514053	482.220062	548.567444	-4.248298	79.397385	604.779846	154.634079	94.589622	444.591248	-57.125546	1399.135010	468.920685	247.621597	1398.282715	386.647125	98.237968	1379.124878	352.037781	105.580612	1641.588989	487.727051	-162.362350	1126.001709	512.648987	336.783539	1131.868164	432.415405	-127.088219	868.866699	414.767517	322.638519	870.694336	399.001068	96.798798	1032.180542	-659.713379	180.186752	853.939270	-631.618042	-19.124247
394.034424	-2.093012	935.203308	415.428497	188.534515	929.615845	505.709442	-14.918734	494.833008	544.017883	183.430145	482.421143	548.544189	-4.247908	79.396683	605.362671	155.209808	94.781960	444.613068	-57.158669	1399.139282	468.940491	247.603333	1398.265869	386.677094	98.223846	1379.128662	352.057190	105.500519	1641.602295	487.743469	-162.401352	1125.992432	512.619507	336.745300	1131.876587	432.433258	-127.109787	868.858887	414.687683	322.709717	870.705994	399.005981	96.787750	1032.181763	-659.390686	180.177765	853.916565	-631.257874	-19.204395
394.029388	-2.139654	935.205139	415.440918	188.495377	929.617004	505.716309	-14.963272	494.851105	544.041687	183.450287	482.452881	548.544800	-4.248789	79.394585	605.163513	154.951263	94.653915	444.600159	-57.191727	1399.146973	468.944336	247.556320	1398.273804	386.690002	98.179077	1379.127563	352.073334	105.436623	1641.612915	487.743713	-162.426620	1125.987671	512.650696	336.708893	1131.866943	432.422333	-127.141029	868.863403	414.752380	322.594269	870.711914	399.003632	96.746231	1032.182861	-659.014221	180.111008	853.896790	-630.713867	-19.350952
394.027100	-2.188126	935.205872	415.448273	188.466171	929.612854	505.731812	-14.977297	494.862396	543.481506	182.531357	482.249298	548.563782	-4.237545	79.387253	605.068481	154.929520	94.745323	444.618958	-57.238365	1399.127319	468.987732	247.519958	1398.253296	386.704834	98.131020	1379.122070	352.095032	105.387573	1641.617676	487.757568	-162.485397	1125.970947	512.672729	336.661835	1131.845581	432.538879	-127.224655	868.908020	414.776825	322.573486	870.708679	399.010101	96.709442	1032.181396	-658.635376	180.072357	853.878052	-630.283936	-19.411152
394.039154	-2.182162	935.191711	415.458923	188.440811	929.623840	505.740112	-14.980898	494.836670	543.481873	182.509232	482.240601	548.553467	-4.257838	79.387726	604.847168	154.648453	94.564041	444.652588	-57.265388	1399.102173	469.020660	247.493042	1398.261719	386.720398	98.120209	1379.143799	352.127777	105.337936	1641.616211	487.790466	-162.528458	1125.963013	512.698975	336.637939	1131.836792	432.585236	-127.264633	868.873230	414.786682	322.548615	870.686523	399.024139	96.686852	1032.180420	-658.279236	180.061218	853.861267	-629.909912	-19.415197
394.075134	-2.221637	935.179565	415.493500	188.399185	929.601196	505.745911	-14.983452	494.850250	543.487366	182.478409	482.231750	548.559204	-4.251157	79.383659	605.071411	154.887726	94.708344	444.686371	-57.289448	1399.102295	469.058594	247.451736	1398.241455	386.758789	98.080544	1379.137817	352.162598	105.296356	1641.601440	487.883118	-162.876297	1126.086548	512.706787	336.616577	1131.837280	433.838440	-128.501099	867.647766	414.784027	322.518799	870.681335	399.063507	96.651321	1032.163086	-658.043945	180.088730	853.841125	-629.799194	-19.305046
394.065247	-2.233776	935.172119	415.489929	188.385803	929.599609	505.734558	-14.978782	494.831940	543.479004	182.467407	482.206879	548.586792	-4.245039	79.351830	604.834778	154.636978	94.559067	444.706909	-57.312340	1399.104248	469.106628	247.423630	1398.230713	386.784393	98.055046	1379.141846	352.207825	105.260574	1641.595459	487.891296	-162.866287	1126.060791	512.718506	336.589600	1131.833740	433.711731	-128.238693	867.977905	414.790039	322.508209	870.696533	399.067596	96.634537	1032.159302	-657.705688	180.090408	853.830444	-629.421082	-19.247696
394.120453	-2.265018	935.184082	415.526001	188.357605	929.611511	505.761810	-15.009639	494.835754	543.472046	182.470840	482.231842	548.592163	-4.250331	79.351692	604.818604	154.621826	94.535065	444.733002	-57.333958	1399.096924	469.135864	247.397934	1398.238037	386.846436	98.044556	1379.146240	352.255432	105.223694	1641.590576	487.912689	-162.906403	1126.077515	512.751038	336.566406	1131.813477	433.713348	-128.217133	868.022400	414.800018	322.483154	870.684631	399.119781	96.603508	1032.171631	-657.355713	180.090302	853.811768	-629.039185	-19.275404
394.111664	-2.278702	935.187622	415.523468	188.318634	929.609863	505.745697	-15.026659	494.826508	544.006836	183.335861	482.404816	548.558594	-4.246099	79.379059	605.113586	154.912491	94.625221	444.759918	-57.348274	1399.111450	469.161285	247.373444	1398.234253	386.881714	98.010483	1379.125488	352.283264	105.181747	1641.586792	487.921051	-162.928802	1126.082397	512.782227	336.543243	1131.807983	433.726318	-128.249176	868.033325	414.800751	322.443024	870.693909	399.119019	96.580009	1032.172729	-657.009644	180.131058	853.810608	-628.645996	-19.282494
394.131012	-2.309632	935.193115	415.556030	188.269669	929.620178	505.738037	-15.044000	494.825165	544.046448	183.363190	482.414856	548.565613	-4.262386	79.369621	605.131653	154.929016	94.626976	444.793518	-57.375061	1399.112061	469.186066	247.358475	1398.246948	386.898956	97.981049	1379.120972	352.311615	105.148857	1641.583496	487.952576	-162.944061	1126.083252	512.790466	336.533691	1131.810547	433.727081	-128.274078	868.040344	414.792938	322.417542	870.697876	399.140717	96.538750	1032.180420	-656.563354	180.078476	853.781250	-628.036987	-19.452904
394.135590	-2.318721	935.189453	415.552490	188.263184	929.636841	505.738617	-15.056662	494.812408	544.050903	183.352768	482.420807	548.556396	-4.266786	79.363640	605.132141	154.920822	94.629410	444.813660	-57.407085	1399.108521	469.222046	247.313660	1398.252441	386.908997	97.940086	1379.133545	352.333679	105.100235	1641.581787	487.956085	-162.979553	1126.073608	512.812805	336.489227	1131.812866	433.721100	-128.306778	868.035400	414.800781	322.400726	870.697205	399.149048	96.519142	1032.187866	-656.156677	180.117676	853.773132	-627.611328	-19.496279
394.143890	-2.364126	935.187927	415.561707	188.227356	929.622559	505.736877	-15.082725	494.823700	543.493896	182.447540	482.228333	548.558472	-4.257260	79.346512	604.840759	154.639923	94.553665	444.840027	-57.437771	1399.103638	469.265198	247.270905	1398.247437	386.956604	97.862427	1379.129883	352.359894	105.040062	1641.580566	487.984741	-163.000290	1126.075317	512.835693	336.443329	1131.814819	433.745422	-128.317642	868.018433	414.799133	322.393524	870.698364	399.167633	96.483994	1032.180298	-655.784973	180.125351	853.738464	-627.207153	-19.557127
394.164337	-2.382449	935.178162	415.596619	188.201523	929.626831	505.764618	-15.093907	494.792877	543.479736	182.402313	482.217041	548.558716	-4.262227	79.324417	604.843018	154.641205	94.551277	444.882690	-57.466343	1399.093872	469.295044	247.243622	1398.216064	386.978821	97.868805	1379.138062	352.399841	105.003471	1641.579102	488.014740	-163.010162	1126.061523	512.852356	336.422821	1131.786621	433.748505	-128.352585	867.999939	414.815369	322.363770	870.687256	399.196350	96.455009	1032.177856	-655.494507	180.122223	853.706665	-627.041626	-19.447863
394.172180	-2.408609	935.177429	415.592316	188.164444	929.631287	505.743896	-15.059142	494.792358	543.997437	183.221619	482.399750	548.558716	-4.238488	79.342316	605.158020	154.921127	94.614212	444.895050	-57.468571	1399.114990	469.319031	247.236908	1398.169800	387.163025	97.641510	1379.159790	352.427307	104.969337	1641.584839	488.045868	-163.047577	1126.082642	512.880737	336.377991	1131.773071	433.793488	-128.362900	867.999023	414.847778	322.331207	870.665100	399.218262	96.418289	1032.181030	-655.108215	180.096588	853.664185	-626.626587	-19.478279
394.184174	-2.419602	935.187744	415.623474	188.120331	929.623352	505.753021	-15.059607	494.814178	543.996582	183.189758	482.404846	548.559570	-4.237637	79.345779	605.132690	154.905319	94.582466	444.949921	-57.522614	1399.123169	469.381195	247.164886	1398.180176	387.047729	97.844643	1379.167847	352.439148	104.923645	1641.601196	488.081085	-163.045578	1126.094482	512.915710	336.352570	1131.747070	433.802002	-128.382004	868.028931	414.848907	322.309326	870.667847	399.239868	96.401482	1032.181885	-654.744812	180.107727	853.640015	-626.277405	-19.509279
394.201294	-2.437819	935.197510	415.646423	188.119659	929.653076	505.762604	-15.081310	494.826172	543.470642	182.362976	482.181519	548.600220	-4.266344	79.358421	605.035828	154.859070	94.659744	444.972107	-57.545410	1399.145996	469.404144	247.149017	1398.184448	387.074768	97.795288	1379.184448	352.482147	105.001434	1641.600220	488.098297	-163.079865	1126.128540	512.926331	336.320190	1131.736206	433.828522	-128.394333	868.059998	414.877228	322.317383	870.677002	399.258759	96.381531	1032.201904	-654.367737	180.147568	853.630432	-625.872925	-19.539059
394.227051	-2.455535	935.210815	415.663391	188.068848	929.648071	505.752563	-15.079284	494.828735	543.466248	182.336273	482.188019	548.570618	-4.257287	79.365517	604.774170	154.604782	94.537003	444.997162	-57.568188	1399.173096	469.412415	247.145874	1398.204102	387.121429	97.752815	1379.184570	352.507507	104.986694	1641.618774	488.109894	-163.084290	1126.150269	512.978516	336.316528	1131.765015	433.827789	-128.385239	868.102539	414.961395	322.115875	870.653931	399.281647	96.357071	1032.205811	-653.971558	180.180069	853.624573	-625.449158	-19.567827
394.254791	-2.484863	935.213318	415.709015	188.053207	929.669983	505.756226	-15.136966	494.796295	544.045227	183.226364	482.443695	548.562073	-4.251700	79.340439	605.350098	155.164505	94.760696	445.021942	-57.594639	1399.168457	469.451416	247.115509	1398.227905	387.137726	97.698730	1379.169067	352.531097	104.948868	1641.629028	488.146240	-163.103790	1126.144653	513.016357	336.300690	1131.811279	433.828125	-128.387299	868.109985	414.998291	322.088318	870.668762	399.307312	96.325905	1032.217651	-653.601379	180.182327	853.620117	-625.003174	-19.633011
394.273712	-2.503906	935.203613	415.721741	188.031418	929.671387	505.732452	-15.152652	494.766418	544.100220	183.278900	482.464813	548.581604	-4.269449	79.342552	605.333557	155.165741	94.769775	445.048157	-57.630962	1399.164307	469.480255	247.095230	1398.235962	387.193298	97.654602	1379.160645	352.566193	104.910873	1641.619507	488.148499	-163.142929	1126.117554	513.040710	336.270264	1131.840454	433.849548	-128.419922	868.114807	415.017456	322.074005	870.664856	399.318329	96.300102	1032.213501	-653.150574	180.149826	853.618591	-624.473083	-19.699795
394.294891	-2.545615	935.195190	415.756714	187.995071	929.669678	505.772430	-15.182385	494.755676	543.529114	182.341278	482.227295	548.581909	-4.271276	79.324799	605.031982	154.848953	94.691704	445.102234	-57.659035	1399.139038	469.509857	247.051620	1398.238037	387.209106	97.658325	1379.153198	352.597473	104.880211	1641.631104	488.192566	-163.175201	1126.096802	513.064697	336.228149	1131.806396	433.868225	-128.441422	868.072266	414.977020	322.201477	870.696655	399.358032	96.256577	1032.209229	-652.818542	180.150589	853.586670	-624.170532	-19.663479
394.279755	-2.587977	935.190796	415.772003	187.924622	929.659058	505.774597	-15.172451	494.772827	544.054932	183.160416	482.411255	548.569275	-4.274516	79.319008	605.155273	154.901077	94.600723	445.106018	-57.684448	1399.128052	469.534149	247.020432	1398.226563	387.266083	97.606773	1379.161133	352.628052	104.839302	1641.631836	488.208496	-163.224945	1126.082886	513.097229	336.191772	1131.807861	433.903839	-128.506210	868.055298	415.007507	322.184692	870.708801	399.364166	96.204155	1032.201904	-652.480347	180.125534	853.528381	-623.825256	-19.693251
394.267059	-2.610842	935.214111	415.751617	187.926666	929.666565	505.810028	-15.182796	494.798340	544.102173	183.204651	482.403992	548.578918	-4.261640	79.319832	605.190979	154.919861	94.574905	445.137634	-57.722603	1399.107910	469.576508	246.985596	1398.223389	387.262756	97.614380	1379.173340	352.666504	104.807198	1641.620850	488.246033	-163.177750	1126.048828	513.124939	336.151154	1131.794434	433.675934	-128.198746	868.146362	415.043976	322.154968	870.715698	399.375977	96.198189	1032.218750	-652.104187	180.124817	853.500427	-623.410828	-19.695940
394.278992	-2.620504	935.203064	415.798767	187.906342	929.653870	505.838074	-15.203452	494.816681	544.113892	183.154190	482.387360	548.616943	-4.294512	79.349754	605.184937	154.913666	94.572044	445.172424	-57.742016	1399.112915	469.602722	246.950714	1398.218872	387.315033	97.576813	1379.179199	352.692230	104.773163	1641.633789	488.318756	-163.266510	1126.099487	513.170776	336.126282	1131.813843	433.986542	-128.552536	868.023865	415.091309	322.154694	870.729126	399.399963	96.185898	1032.206421	-651.715149	180.140213	853.463745	-622.924072	-19.769726
394.296295	-2.620947	935.230042	415.816254	187.895569	929.677734	505.837067	-15.196458	494.830017	544.116333	183.152496	482.404663	548.646851	-4.282743	79.367950	605.189819	154.918686	94.571396	445.208771	-57.779686	1399.112427	469.654602	246.924026	1398.249512	387.336029	97.568924	1379.197998	352.729309	104.760826	1641.645874	488.332245	-163.230057	1126.065186	513.203308	336.103546	1131.842529	433.759552	-128.262253	868.138977	415.103973	322.146729	870.743469	399.415710	96.182320	1032.231689	-651.348083	180.190689	853.435913	-622.549927	-19.791464
394.331573	-2.643046	935.237915	415.850830	187.856186	929.689697	505.859497	-15.192874	494.828796	544.127319	183.145187	482.425049	548.598938	-4.278728	79.359299	605.218140	154.955917	94.623024	445.219666	-57.794765	1399.097778	469.674133	246.924728	1398.285889	387.375671	97.532684	1379.183228	352.768890	104.633263	1641.644043	488.351929	-163.254776	1126.049561	513.196716	336.058655	1131.835693	433.771698	-128.292923	868.148071	414.948029	322.117065	870.714600	399.446472	96.150208	1032.241455	-651.013916	180.223694	853.416016	-622.195923	-19.785069
394.341583	-2.658238	935.228271	415.886383	187.832855	929.687805	505.845856	-15.198787	494.803467	544.150696	183.166183	482.414795	548.576721	-4.280251	79.355270	605.382568	155.177704	94.752373	445.261688	-57.825092	1399.088135	469.717010	246.886230	1398.316040	387.435913	97.495361	1379.166504	352.803467	104.600563	1641.645508	488.394318	-163.292465	1126.032227	513.229736	336.050903	1131.877808	433.808685	-128.339081	868.118042	414.977661	322.080322	870.722778	399.463165	96.128448	1032.235474	-650.703430	180.258698	853.389587	-621.850891	-19.820204
394.373108	-2.677460	935.207703	415.923859	187.800247	929.676697	505.858582	-15.215652	494.779877	544.180054	183.156769	482.424408	548.571960	-4.290295	79.321754	605.400635	155.155426	94.730583	445.293701	-57.860268	1399.068237	469.753174	246.870544	1398.317383	387.461487	97.501694	1379.159546	352.835449	104.656593	1641.650391	488.402496	-163.340073	1126.019775	513.268494	336.037750	1131.862183	433.826172	-128.355850	868.100952	415.002960	322.092804	870.731262	399.495636	96.098274	1032.219604	-650.394165	180.329483	853.354797	-621.507141	-19.848742
394.381927	-2.677285	935.199097	415.928070	187.815964	929.677490	505.917053	-15.240794	494.763489	544.164307	183.119919	482.414520	548.610901	-4.296500	79.301239	605.164246	154.892059	94.581558	445.310089	-57.867908	1399.035767	469.794250	246.846619	1398.304443	387.519714	97.465927	1379.145630	352.877289	104.627411	1641.645020	488.438965	-163.352280	1126.001953	513.302368	336.002991	1131.863037	433.867004	-128.397980	868.091003	415.033569	322.082001	870.729187	399.516510	96.099251	1032.216797	-650.052002	180.318512	853.306335	-621.032715	-19.969185
394.369293	-2.712040	935.178650	415.950134	187.785843	929.663879	505.935547	-15.256802	494.768494	544.196594	183.104462	482.391113	548.601990	-4.312957	79.262215	605.183838	154.901230	94.562935	445.357208	-57.903667	1399.036987	469.852966	246.839325	1398.278076	387.557556	97.419502	1379.154053	352.921997	104.480408	1641.621094	488.471130	-163.367065	1125.977905	513.334412	335.996033	1131.839844	433.886658	-128.430191	868.074524	415.062286	322.078583	870.726746	399.526855	96.063568	1032.200195	-649.742676	180.310349	853.239380	-620.697021	-20.015974
394.378418	-2.720026	935.184875	415.955902	187.761749	929.667664	505.971802	-15.273199	494.784515	544.254761	183.141861	482.407104	548.643860	-4.324399	79.292519	605.411682	155.137238	94.664940	445.380920	-57.911079	1399.020996	469.905853	246.800201	1398.264893	387.578156	97.438431	1379.134521	352.963745	104.417580	1641.627197	488.507263	-163.379532	1125.983521	513.382385	335.959839	1131.817505	433.911835	-128.446701	868.070557	415.079742	322.096558	870.732239	399.544891	96.047791	1032.205811	-649.432922	180.314270	853.182007	-620.367798	-20.062113
394.402130	-2.718500	935.194824	415.962830	187.776154	929.679504	505.973145	-15.259406	494.773193	544.221924	183.087524	482.412628	548.633362	-4.323137	79.290962	605.202026	154.913895	94.549103	445.422333	-57.925617	1399.036621	469.926697	246.788681	1398.265137	387.613922	97.437454	1379.155396	352.994965	104.397079	1641.632568	488.521271	-163.384415	1125.984375	513.427551	335.942505	1131.841064	433.930267	-128.459534	868.096741	415.114929	322.091827	870.734131	399.561493	96.053909	1032.216797	-649.138794	180.315765	853.132996	-620.062927	-20.077017
394.419159	-2.763343	935.208801	416.014252	187.715881	929.678162	505.962097	-15.265080	494.795166	544.257568	183.097595	482.418884	548.622437	-4.308392	79.321030	605.209045	154.917206	94.545143	445.433075	-57.949509	1399.049683	469.979218	246.766846	1398.273315	387.634705	97.429527	1379.154907	353.039764	104.377136	1641.638428	488.548828	-163.428299	1126.026001	513.476868	335.915344	1131.846924	433.956909	-128.475006	868.098633	415.149750	322.100006	870.735657	399.583954	96.011971	1032.222046	-648.869019	180.350128	853.112854	-619.794678	-20.085463
394.461914	-2.754048	935.215820	416.032654	187.726273	929.697876	505.968964	-15.251335	494.774445	544.349609	183.203278	482.452850	548.630005	-4.307360	79.316856	605.434570	155.173508	94.700157	445.468658	-57.962196	1399.055176	470.016418	246.762863	1398.292358	387.682892	97.414742	1379.157471	353.066193	104.335052	1641.661133	488.569000	-163.426559	1126.008057	513.513977	335.906616	1131.851685	433.969299	-128.489319	868.114136	415.177002	322.078491	870.727417	399.609650	96.014999	1032.235474	-648.618286	180.371597	853.118774	-619.542542	-20.077328
394.490784	-2.779991	935.198914	416.067688	187.717346	929.701843	505.991364	-15.282579	494.787903	544.319702	183.145386	482.404114	548.607239	-4.303382	79.319618	605.415466	155.157837	94.700577	445.499878	-57.980740	1399.050781	470.059662	246.744751	1398.270996	387.701111	97.397438	1379.139038	353.112091	104.301331	1641.656006	488.601532	-163.469635	1126.006836	513.584045	335.911743	1131.836426	434.002838	-128.486481	868.104797	415.419373	322.104065	870.770386	399.653107	95.985207	1032.229980	-648.465759	180.398071	853.113342	-619.363708	-20.079359
394.509613	-2.798704	935.205139	416.107483	187.674973	929.675293	505.993073	-15.280004	494.764191	544.314880	183.087982	482.377869	548.603455	-4.286442	79.297050	605.406860	155.145569	94.680382	445.527252	-58.003742	1399.049194	470.104614	246.729080	1398.269409	387.747009	97.391220	1379.150024	353.159210	104.261528	1641.651855	488.621552	-163.472443	1126.006226	513.607666	335.866486	1131.820068	434.025391	-128.499390	868.091492	415.272858	322.059906	870.703369	399.684540	95.972641	1032.219360	-648.280212	180.391006	853.108704	-619.131592	-20.151020
394.507324	-2.816693	935.193237	416.102936	187.678253	929.679810	506.016357	-15.288763	494.752899	544.293396	183.050781	482.380188	548.599976	-4.286558	79.241928	605.407410	155.147232	94.689110	445.559937	-58.024117	1399.044678	470.149719	246.704819	1398.246826	387.802856	97.380157	1379.150757	353.199829	104.223961	1641.661011	488.621216	-163.483047	1125.998535	513.693054	335.881958	1131.808594	434.023468	-128.492416	868.102844	415.516815	322.091095	870.755066	399.694397	95.954742	1032.216797	-648.120361	180.325058	853.073669	-618.923645	-20.229185
394.516388	-2.812965	935.193542	416.127106	187.649780	929.694946	506.035553	-15.290292	494.752350	544.363953	183.136642	482.404358	548.641235	-4.293752	79.278572	605.241638	154.939957	94.529747	445.604370	-58.042133	1399.049194	470.196381	246.698944	1398.259888	387.845367	97.335373	1379.155762	353.242645	104.207916	1641.660889	488.638947	-163.504517	1125.986206	513.721863	335.831390	1131.802124	434.035370	-128.487747	868.089417	415.557465	322.091949	870.759216	399.717407	95.934959	1032.225098	-647.975952	180.343277	853.051575	-618.749573	-20.279306
394.549438	-2.861641	935.208496	416.165924	187.624435	929.685059	506.091248	-15.319477	494.743683	544.317444	183.066833	482.393005	548.665894	-4.310506	79.267662	605.226746	154.918472	94.531715	445.628540	-58.057369	1399.055786	470.244293	246.683731	1398.255249	387.855438	97.323143	1379.144409	353.277283	104.184868	1641.660400	488.665680	-163.527863	1125.976074	513.758057	335.834412	1131.832275	434.058167	-128.483994	868.080139	415.577606	322.080597	870.773254	399.751404	95.910873	1032.227051	-647.811401	180.302216	853.046204	-618.552673	-20.344454
394.569000	-2.869376	935.215881	416.210083	187.628601	929.706055	506.112427	-15.331342	494.765778	544.328125	183.050766	482.407318	548.652832	-4.301121	79.246269	605.244568	154.919022	94.544556	445.663574	-58.069260	1399.060425	470.298309	246.654099	1398.262329	387.885742	97.318069	1379.154785	353.305817	104.158241	1641.663940	488.679169	-163.544418	1125.987427	513.810425	335.809387	1131.830688	434.063660	-128.498978	868.090698	415.617004	322.044556	870.786438	399.776886	95.903168	1032.241089	-647.723877	180.257278	853.050293	-618.420593	-20.393612
394.582825	-2.871335	935.212402	416.229675	187.634552	929.700745	506.092834	-15.320855	494.752991	544.370972	183.069534	482.424835	548.614319	-4.299537	79.266647	605.445801	155.168167	94.684540	445.703369	-58.110191	1399.066162	470.339813	246.647400	1398.275635	387.941437	97.271461	1379.150513	353.347839	104.132545	1641.660767	488.686737	-163.569336	1125.988892	513.854675	335.767517	1131.841431	434.064514	-128.509293	868.101257	415.665405	322.041504	870.809875	399.796661	95.905830	1032.236938	-647.612610	180.179382	853.059509	-618.231506	-20.537466
394.614380	-2.892301	935.223877	416.280304	187.617783	929.713989	506.109924	-15.323756	494.770721	544.401978	183.081696	482.418701	548.632935	-4.299403	79.270981	605.473083	155.193573	94.677612	445.723206	-58.127445	1399.052368	470.391785	246.640274	1398.269043	387.956909	97.255081	1379.146851	353.376068	104.099022	1641.667114	488.702606	-163.570297	1125.994019	513.896240	335.756622	1131.853149	434.072418	-128.510559	868.093567	415.647980	322.105438	870.790344	399.834595	95.886856	1032.249023	-647.552734	180.165543	853.073853	-618.242981	-20.514677
394.631531	-2.892942	935.216309	416.317810	187.616272	929.707886	506.112518	-15.345046	494.778717	544.462219	183.139145	482.420013	548.635742	-4.317077	79.296776	605.499329	155.227264	94.694931	445.766785	-58.141247	1399.072632	470.429932	246.608002	1398.277588	388.003265	97.280334	1379.142456	353.411530	104.075287	1641.679443	488.726349	-163.590210	1126.006836	513.945984	335.720276	1131.848389	434.074554	-128.523148	868.089172	415.668549	322.068970	870.805115	399.867798	95.884979	1032.242554	-647.544617	180.116104	853.088440	-618.245483	-20.549973
394.706116	-2.872001	935.217163	416.374695	187.598007	929.716797	506.136230	-15.357521	494.778442	544.460999	183.077911	482.410431	548.635315	-4.328738	79.291443	605.271606	154.980743	94.541428	445.797546	-58.168976	1399.087524	470.480743	246.599747	1398.282471	388.043549	97.276268	1379.158447	353.441925	104.059708	1641.681274	488.725433	-163.588333	1125.995483	513.987732	335.734558	1131.848999	434.075623	-128.526596	868.113892	415.700226	322.033783	870.828674	399.933350	95.882317	1032.247681	-647.554565	180.050369	853.119690	-618.231445	-20.592609
394.704498	-2.877976	935.223999	416.409119	187.601196	929.722473	506.142853	-15.365948	494.792084	544.508484	183.128067	482.404480	548.637756	-4.323413	79.298210	605.248108	154.963821	94.517731	445.813995	-58.188690	1399.088867	470.522339	246.559723	1398.277954	388.056641	97.281967	1379.163940	353.483978	104.047150	1641.692139	488.745605	-163.601166	1126.001709	514.007141	335.672424	1131.836914	434.076965	-128.530518	868.110046	415.557892	322.011658	870.781921	399.959686	95.881325	1032.254395	-647.560852	180.017960	853.133667	-618.247314	-20.640612
394.707001	-2.909709	935.224365	416.416321	187.582718	929.706299	506.145660	-15.355323	494.770569	544.488220	183.088745	482.390045	548.589355	-4.266356	79.245842	605.238953	154.956528	94.515762	445.847137	-58.206577	1399.079468	470.573059	246.537643	1398.271484	388.085602	97.257179	1379.177002	353.511566	104.024628	1641.688721	488.744507	-163.628479	1125.993530	514.048523	335.674072	1131.827271	434.090759	-128.533630	868.097046	415.584320	321.996185	870.787231	399.970520	95.864105	1032.246582	-647.607117	179.952957	853.163208	-618.293701	-20.689789
394.714844	-2.915422	935.220154	416.442017	187.596786	929.740417	506.146759	-15.345494	494.728455	544.506104	183.049454	482.396606	548.568420	-4.264977	79.215240	605.437988	155.156738	94.642700	445.879120	-58.224152	1399.072510	470.636566	246.538010	1398.268433	388.125122	97.227959	1379.162109	353.545776	104.001556	1641.677490	488.765259	-163.616959	1125.975464	514.097778	335.636902	1131.849243	434.102997	-128.546936	868.075134	415.627563	321.984375	870.779541	399.995941	95.847404	1032.262695	-647.637756	179.895767	853.191345	-618.343201	-20.731272
394.766479	-2.915212	935.205933	416.492554	187.572922	929.726196	506.204346	-15.383036	494.747681	544.504333	182.993927	482.381409	548.666809	-4.331385	79.236443	605.254944	154.908966	94.518669	445.903229	-58.248581	1399.062988	470.657471	246.512970	1398.282104	388.158325	97.207726	1379.148560	353.573608	103.988396	1641.663818	488.793518	-163.640137	1125.951416	514.154358	335.626617	1131.836914	434.116028	-128.551758	868.056213	415.681061	321.976776	870.764404	400.034943	95.837326	1032.247803	-647.712402	179.810150	853.215942	-618.425537	-20.805500
394.801453	-2.934982	935.204956	416.515076	187.560135	929.716125	506.207001	-15.392978	494.728363	544.564880	183.025635	482.378815	548.675171	-4.349351	79.232948	605.490784	155.166275	94.642723	445.929779	-58.275997	1399.051514	470.704254	246.503906	1398.263062	388.192566	97.155434	1379.138428	353.612122	103.965866	1641.655762	488.809052	-163.685226	1125.939575	514.202637	335.641998	1131.844849	434.133453	-128.572037	868.047241	415.892456	322.017853	870.822876	400.054657	95.826355	1032.241577	-647.790955	179.791718	853.232422	-618.547302	-20.846106
394.813599	-2.942171	935.212646	416.548370	187.540512	929.734985	506.204468	-15.385478	494.717224	544.583313	183.062424	482.405914	548.660095	-4.353906	79.247993	605.524475	155.195221	94.661957	445.959473	-58.289852	1399.045654	470.744476	246.478561	1398.281616	388.225037	97.147865	1379.150513	353.644348	103.945091	1641.654053	488.819733	-163.714722	1125.922974	514.256714	335.629181	1131.867554	434.148712	-128.581329	868.049133	415.980774	321.919891	870.857544	400.081238	95.807518	1032.255249	-647.931152	179.682846	853.264099	-618.685120	-20.947004
394.836792	-2.983959	935.220459	416.599731	187.539719	929.732117	506.224487	-15.405905	494.743988	544.621826	183.101715	482.430359	548.709290	-4.369001	79.268768	605.514587	155.201630	94.649315	445.972107	-58.314899	1399.043457	470.791504	246.451782	1398.281372	388.255035	97.167709	1379.141602	353.674866	103.925224	1641.663818	488.825928	-163.741882	1125.937988	514.289307	335.625916	1131.872559	434.148529	-128.593460	868.072205	416.039551	321.889496	870.869629	400.126495	95.790993	1032.257935	-648.183289	179.525345	853.300476	-618.887451	-21.053961
394.845367	-2.984756	935.229004	416.614807	187.528748	929.745728	506.258514	-15.414550	494.752655	544.652893	183.100815	482.413086	548.678162	-4.365082	79.263794	605.479370	155.145935	94.609283	445.997223	-58.320377	1399.047363	470.818268	246.443253	1398.281250	388.223663	97.074760	1379.125977	353.699280	103.905830	1641.673584	488.831177	-163.774216	1125.947021	514.312866	335.588135	1131.878662	434.152283	-128.591171	868.077209	416.056763	321.889832	870.881409	400.145325	95.782043	1032.269531	-648.432678	179.348846	853.328003	-619.105103	-21.176115
394.840210	-2.988028	935.229309	416.631226	187.543915	929.735779	506.286865	-15.401051	494.760590	544.637329	183.064499	482.401154	548.695801	-4.358769	79.260948	605.457642	155.130722	94.595848	446.023895	-58.338882	1399.056763	470.863220	246.421341	1398.302246	388.226257	97.074509	1379.154785	353.731384	103.883873	1641.687988	488.852295	-163.776611	1125.951294	514.343811	335.588501	1131.903687	434.173645	-128.610153	868.063965	416.099243	321.889679	870.895081	400.159637	95.792671	1032.265015	-648.737244	179.137344	853.337158	-619.341614	-21.266489
394.859039	-2.994934	935.222290	416.669586	187.504852	929.737244	506.308746	-15.397935	494.766968	544.624878	183.008896	482.392212	548.696106	-4.348589	79.238403	605.244812	154.877411	94.478294	446.042908	-58.346680	1399.052612	470.914490	246.401199	1398.326538	388.274628	97.033707	1379.155151	353.763794	103.863808	1641.689697	488.880341	-163.766541	1125.939941	514.391968	335.564697	1131.907593	434.201660	-128.606308	868.054016	416.133301	321.880920	870.888794	400.180908	95.767212	1032.261963	-649.078064	178.906265	853.341980	-619.611572	-21.424833
394.890076	-2.973845	935.220215	416.713898	187.498535	929.745850	506.324463	-15.397097	494.750793	544.629578	182.960327	482.371490	548.711670	-4.349437	79.250748	605.237793	154.868561	94.471420	446.077576	-58.362007	1399.052246	470.955139	246.380524	1398.330933	388.296967	97.057327	1379.174438	353.797363	103.844849	1641.693237	488.900848	-163.795120	1125.925903	514.418152	335.521027	1131.891235	434.215546	-128.634445	868.055115	415.988586	321.850372	870.852417	400.216461	95.770180	1032.265259	-649.390137	178.693161	853.374756	-619.860779	-21.557081
394.920197	-2.973999	935.218201	416.744019	187.510269	929.757019	506.350189	-15.428234	494.757141	544.707031	183.013123	482.403046	548.723999	-4.361202	79.222473	605.278381	154.902725	94.463417	446.082214	-58.385635	1399.040039	471.015656	246.381805	1398.332031	388.332184	97.007500	1379.145996	353.830963	103.815948	1641.688232	488.912415	-163.803192	1125.915405	514.471436	335.529968	1131.914307	434.237549	-128.637482	868.039734	416.146332	321.950195	870.911804	400.248383	95.768600	1032.270264	-649.840637	178.376099	853.371948	-620.209839	-21.687262
394.951904	-2.999005	935.218323	416.789276	187.503525	929.739868	506.367401	-15.472693	494.745483	544.732422	183.016251	482.417084	548.738770	-4.369650	79.227249	605.494446	155.141556	94.614243	446.104645	-58.405682	1399.052612	471.021973	246.355530	1398.333496	388.354980	97.005119	1379.135986	353.854858	103.796768	1641.687256	488.933594	-163.834412	1125.921875	514.516235	335.528564	1131.920898	434.266296	-128.646835	868.035828	416.174835	321.950714	870.936157	400.277832	95.762878	1032.260864	-650.520264	177.871429	853.281799	-620.586975	-21.975153
394.973480	-2.997310	935.215088	416.829224	187.515778	929.749573	506.382050	-15.477479	494.764862	544.752380	183.036194	482.403015	548.732239	-4.383429	79.242249	605.500183	155.154251	94.601044	446.121124	-58.410892	1399.050659	471.066284	246.327927	1398.347168	388.375122	96.993935	1379.161133	353.877991	103.766907	1641.687500	488.940582	-163.844269	1125.920044	514.570679	335.539429	1131.947021	434.272125	-128.655930	868.053101	416.269623	321.841614	870.951477	400.315704	95.762627	1032.264771	-650.867554	177.613159	853.296204	-620.890381	-22.119871
394.969299	-3.019670	935.231201	416.817413	187.511032	929.746582	506.364471	-15.466846	494.760559	544.806519	183.031494	482.408722	548.711548	-4.377674	79.237625	605.514404	155.173706	94.589272	446.127686	-58.444397	1399.057983	471.111328	246.324478	1398.326172	388.392548	97.001801	1379.148682	353.914673	103.749153	1641.690430	488.956696	-163.862137	1125.920532	514.618774	335.514343	1131.914185	434.302185	-128.669250	868.067444	416.237671	321.936920	870.937988	400.323761	95.756699	1032.271973	-651.218079	177.430740	853.343872	-621.211609	-22.238874
394.995483	-3.033203	935.220947	416.854218	187.474777	929.745483	506.384003	-15.462992	494.762604	544.794312	182.983078	482.400970	548.732544	-4.373320	79.236427	605.500366	155.130783	94.595291	446.142303	-58.467556	1399.056763	471.135254	246.278320	1398.330078	388.484070	97.079391	1379.197266	353.930603	103.726982	1641.689819	488.984344	-163.877808	1125.941284	514.653137	335.464203	1131.914917	434.324615	-128.680893	868.056213	416.276093	321.915192	870.951416	400.352112	95.728119	1032.266235	-651.509338	177.226883	853.370850	-621.466675	-22.371666
395.015137	-3.047416	935.226196	416.871490	187.468048	929.750916	506.392120	-15.450058	494.748169	544.803040	182.985092	482.430908	548.698181	-4.364085	79.223007	605.496155	155.135666	94.571861	446.158813	-58.485317	1399.070313	471.173584	246.263885	1398.331177	388.514648	97.064964	1379.214355	353.958099	103.684341	1641.699707	488.996368	-163.872528	1125.931519	514.692505	335.421814	1131.893921	434.327606	-128.696884	868.057861	416.301849	321.924072	870.948242	400.371765	95.717178	1032.271606	-651.817993	177.027588	853.413696	-621.742737	-22.511646
395.042816	-3.046283	935.228943	416.909393	187.456741	929.761475	506.399841	-15.436676	494.737244	544.855042	183.002060	482.431763	548.722534	-4.355262	79.232841	605.521667	155.129044	94.580650	446.175690	-58.486351	1399.074341	471.206726	246.241608	1398.327759	388.533844	97.042229	1379.211548	353.978027	103.679527	1641.701782	488.999146	-163.896622	1125.934692	514.746155	335.421173	1131.889404	434.343079	-128.697510	868.055054	416.327667	321.920624	870.944824	400.399048	95.709183	1032.278076	-652.177429	176.839432	853.465942	-622.118164	-22.626284
395.072083	-3.049589	935.231079	416.943085	187.441971	929.770813	506.407684	-15.449023	494.731689	544.846375	182.992172	482.424652	548.734497	-4.361149	79.231071	605.499634	155.120148	94.577354	446.190613	-58.492725	1399.060791	471.250336	246.230225	1398.358643	388.570160	97.035370	1379.229492	353.994843	103.652687	1641.694580	489.001312	-163.902756	1125.945190	514.780457	335.411957	1131.927368	434.349457	-128.707489	868.067993	416.380676	321.907471	870.947571	400.429932	95.696754	1032.283936	-652.524292	176.641220	853.528870	-622.449890	-22.767103
395.093140	-3.062901	935.240601	416.963531	187.451965	929.775879	506.409149	-15.463554	494.736389	544.828247	182.975571	482.398834	548.709351	-4.365429	79.223236	605.479309	155.104385	94.555420	446.212555	-58.504936	1399.058716	471.278442	246.225510	1398.358398	388.613892	97.017014	1379.213745	354.008270	103.634811	1641.700439	489.001068	-163.937180	1125.958984	514.822266	335.388306	1131.924927	434.350586	-128.714508	868.066040	416.409515	321.933777	870.950684	400.455322	95.696480	1032.291382	-652.857849	176.439102	853.577698	-622.786804	-22.922663
395.089111	-3.066501	935.237122	416.976379	187.445969	929.773560	506.432922	-15.490157	494.765625	544.875366	183.050919	482.420685	548.735474	-4.367641	79.238693	605.503723	155.152100	94.561096	446.230530	-58.536240	1399.088745	471.312439	246.214172	1398.364624	388.637787	97.034187	1379.225952	354.033264	103.620445	1641.703125	489.008270	-163.940140	1125.952637	514.856934	335.364410	1131.917236	434.360046	-128.711975	868.068848	416.447540	321.935303	870.958984	400.467834	95.690697	1032.288940	-653.142334	176.242020	853.644958	-623.097656	-23.049410
395.123535	-3.067011	935.249146	417.006317	187.452850	929.767395	506.448425	-15.488919	494.742828	544.859558	183.020264	482.416626	548.720276	-4.383360	79.239059	605.525208	155.173492	94.587730	446.255859	-58.549164	1399.082275	471.345459	246.196014	1398.362061	388.662628	97.016060	1379.231934	354.053528	103.600616	1641.704224	489.035675	-163.959625	1125.946533	514.881775	335.356598	1131.930664	434.370667	-128.699295	868.064697	416.496368	321.953552	870.968506	400.502869	95.702827	1032.291748	-653.487671	176.009399	853.691467	-623.425293	-23.237957
395.150482	-3.084914	935.241394	417.039734	187.421921	929.776184	506.465729	-15.488877	494.737610	544.846741	182.982635	482.422302	548.722351	-4.372120	79.236992	605.507446	155.145660	94.570229	446.271423	-58.564560	1399.077515	471.388092	246.163620	1398.366333	388.701233	96.998299	1379.228027	354.071411	103.580276	1641.695557	489.047638	-163.960327	1125.931519	514.937866	335.373993	1131.936523	434.379028	-128.718338	868.089478	416.589569	321.793549	870.942627	400.538025	95.669617	1032.292847	-653.734070	175.806732	853.772766	-623.689148	-23.368587
395.169525	-3.072361	935.247925	417.047760	187.412262	929.788574	506.466949	-15.501657	494.738647	544.857727	182.980255	482.440063	548.729370	-4.374585	79.240608	605.513245	155.143005	94.596970	446.329224	-58.569939	1399.084473	471.411591	246.156311	1398.367920	388.735260	96.961281	1379.239746	354.080505	103.555077	1641.697266	489.056854	-163.968170	1125.919678	514.976929	335.365662	1131.940796	434.379089	-128.713196	868.095886	416.618195	321.776550	870.947388	400.544067	95.668915	1032.302002	-654.010437	175.573471	853.802002	-623.970276	-23.579325
395.180359	-3.091262	935.251282	417.086395	187.405533	929.790649	506.496460	-15.527918	494.756134	544.860718	182.993301	482.440765	548.757874	-4.397428	79.249519	605.517761	155.130478	94.614899	446.298279	-58.545147	1399.079346	471.408813	246.158768	1398.373779	388.922546	96.726891	1379.236206	354.085083	103.544029	1641.699951	489.073395	-163.974243	1125.944214	514.991577	335.354980	1131.950562	434.384186	-128.725662	868.086548	416.638184	321.758453	870.967590	400.566437	95.657608	1032.304565	-654.237122	175.340652	853.847656	-624.197021	-23.774536
395.201782	-3.129460	935.268372	417.117462	187.378754	929.779480	506.496643	-15.537498	494.778503	544.908813	182.995346	482.441711	548.748840	-4.399294	79.250015	605.337830	154.927109	94.465782	446.356110	-58.622269	1399.095703	471.459045	246.119095	1398.376221	388.771637	96.928932	1379.239258	354.095337	103.528130	1641.702515	489.073517	-163.981659	1125.960327	515.017273	335.338379	1131.951172	434.366364	-128.722214	868.101257	416.659668	321.767487	870.972412	400.588684	95.640419	1032.306763	-654.442200	175.131790	853.889343	-624.409424	-23.974497
395.208527	-3.137084	935.269531	417.125732	187.391449	929.795776	506.505402	-15.548976	494.779572	544.951843	183.040756	482.451324	548.745728	-4.380109	79.246460	605.532593	155.173676	94.579613	446.365753	-58.621056	1399.102295	471.482117	246.107132	1398.385010	388.800323	96.940613	1379.250488	354.113770	103.523979	1641.696777	489.099091	-163.982834	1125.952148	515.037231	335.343964	1131.958008	434.390717	-128.736069	868.099182	416.666748	321.759735	870.984192	400.615570	95.632530	1032.316895	-654.621704	174.871765	853.892944	-624.616394	-24.173244
395.232300	-3.121805	935.258179	417.158356	187.402802	929.794922	506.501129	-15.550499	494.759857	544.936951	183.028183	482.425720	548.747070	-4.362712	79.214149	605.559570	155.153748	94.569046	446.382935	-58.621655	1399.091064	471.509705	246.079117	1398.385376	388.855499	96.922218	1379.250854	354.138763	103.497551	1641.681396	489.114349	-164.003784	1125.973389	515.079163	335.338867	1131.965820	434.389557	-128.713745	868.102783	416.687103	321.740601	870.991394	400.642700	95.640823	1032.310913	-654.785034	174.594833	853.884766	-624.789429	-24.394108
395.257416	-3.121351	935.243774	417.172577	187.385513	929.782898	506.509583	-15.562534	494.749237	544.899780	182.962555	482.388428	548.782166	-4.393013	79.246109	605.534180	155.138443	94.559288	446.423615	-58.643173	1399.103760	471.547028	246.072708	1398.380493	388.885254	96.892387	1379.259644	354.156403	103.484657	1641.681396	489.142761	-164.010117	1125.939575	515.098145	335.341766	1131.964844	434.429962	-128.742386	868.092285	416.700470	321.745239	870.999817	400.673370	95.629906	1032.298340	-654.929749	174.284500	853.866150	-624.951782	-24.607517
395.281342	-3.137783	935.254150	417.212555	187.358276	929.786194	506.521362	-15.551830	494.749390	544.885498	182.944839	482.398102	548.757324	-4.357832	79.210304	605.535339	155.139542	94.557159	446.432404	-58.647472	1399.096436	471.586060	246.061859	1398.389526	388.923340	96.872978	1379.261719	354.175354	103.470856	1641.688354	489.168427	-164.001160	1125.934204	515.144958	335.306915	1131.963989	434.468323	-128.746109	868.101135	416.769989	321.641266	871.004639	400.702820	95.612755	1032.304932	-655.011353	174.086075	853.885071	-625.071472	-24.793478
395.284821	-3.143917	935.270264	417.211731	187.351257	929.795593	506.527924	-15.556427	494.755676	544.890442	182.881790	482.405487	548.792419	-4.374944	79.216049	605.486084	155.090393	94.560776	446.450745	-58.660255	1399.088623	471.607880	246.035385	1398.397217	388.941559	96.860817	1379.261841	354.184418	103.451141	1641.691162	489.197144	-164.031769	1125.912842	515.139893	335.285950	1131.962769	434.477692	-128.739792	868.095947	416.735138	321.739532	871.015320	400.718384	95.607948	1032.318359	-655.026306	173.870193	853.920044	-625.106934	-24.956406
395.298798	-3.149573	935.269226	417.225311	187.327347	929.786011	506.522125	-15.558764	494.739655	544.874268	182.862808	482.401459	548.780457	-4.367429	79.234901	605.516357	155.123291	94.594467	446.483124	-58.678574	1399.071045	471.639191	246.029892	1398.401367	388.959045	96.835892	1379.255981	354.213318	103.427704	1641.687622	489.212830	-164.040298	1125.920776	515.151306	335.279449	1131.956665	434.481232	-128.750992	868.091248	416.733002	321.736084	871.007751	400.732300	95.597908	1032.312988	-655.051453	173.708511	853.966797	-625.186707	-25.121893
395.303284	-3.151787	935.266418	417.233032	187.330460	929.792175	506.510651	-15.579000	494.745667	544.936646	182.927185	482.407379	548.742554	-4.365962	79.231163	605.544250	155.161469	94.572334	446.493286	-58.686184	1399.060059	471.642242	246.021515	1398.388428	388.990875	96.859596	1379.245239	354.211365	103.402504	1641.680176	489.209564	-164.068512	1125.915039	515.152222	335.252533	1131.964966	434.496674	-128.770615	868.053528	416.731934	321.735474	871.002563	400.734741	95.594093	1032.314575	-655.057190	173.546951	853.953369	-625.242249	-25.323347
395.317535	-3.149565	935.267151	417.241333	187.352173	929.795044	506.525818	-15.578059	494.737915	544.952759	182.941727	482.388245	548.742126	-4.375089	79.218414	605.560608	155.168259	94.569527	446.529053	-58.709129	1399.026978	471.679047	246.010559	1398.385254	389.020386	96.816055	1379.237427	354.229004	103.376472	1641.659058	489.239044	-164.091797	1125.892456	515.171326	335.249146	1131.944946	434.507660	-128.788788	868.051147	416.743469	321.707855	870.979980	400.753784	95.603531	1032.316895	-655.030029	173.321213	853.935791	-625.290039	-25.522955
395.332855	-3.165834	935.260803	417.282257	187.311844	929.784668	506.534058	-15.588044	494.749207	544.979858	182.947830	482.398804	548.689331	-4.356163	79.205521	605.596436	155.173920	94.551010	446.542847	-58.716049	1399.032837	471.690582	246.012787	1398.384888	389.065613	96.791962	1379.242798	354.242798	103.349945	1641.649414	489.271454	-164.087921	1125.873169	515.184265	335.243683	1131.942749	434.528046	-128.789902	868.036804	416.770508	321.697968	870.990234	400.781128	95.578613	1032.308350	-654.966736	173.135040	853.905701	-625.304321	-25.755402
395.354126	-3.163617	935.241699	417.314789	187.315582	929.786865	506.578949	-15.600843	494.745239	544.976196	182.911697	482.398346	548.750000	-4.392618	79.225906	605.574585	155.154861	94.557037	446.554474	-58.727539	1399.026367	471.711243	245.983017	1398.379883	389.095184	96.809784	1379.234741	354.273438	103.339516	1641.647095	489.279144	-164.090485	1125.867065	515.200562	335.226929	1131.932251	434.539642	-128.815933	868.015930	416.777008	321.697083	870.991943	400.807983	95.570747	1032.300293	-654.848328	172.876541	853.853760	-625.277100	-26.016447
395.355835	-3.180719	935.271301	417.314026	187.305099	929.793701	506.587524	-15.613035	494.737640	544.957397	182.876541	482.399750	548.772644	-4.394143	79.201866	605.546814	155.125961	94.546516	446.593445	-58.732342	1399.036865	471.744720	245.979401	1398.397583	389.104492	96.802803	1379.247803	354.292755	103.318436	1641.649658	489.291229	-164.109894	1125.867188	515.217834	335.176910	1131.943848	434.577698	-128.836349	868.026367	416.785858	321.685608	871.000916	400.818451	95.567551	1032.318726	-654.665894	172.665863	853.834900	-625.161987	-26.254435
395.376343	-3.174499	935.258484	417.327606	187.312424	929.798096	506.593964	-15.591743	494.738220	544.979858	182.906235	482.416443	548.786926	-4.394298	79.215599	605.543579	155.124741	94.580811	446.609070	-58.740261	1399.041382	471.765778	245.985580	1398.420166	389.140350	96.764282	1379.272583	354.311829	103.305420	1641.658325	489.310730	-164.105240	1125.866211	515.222412	335.197723	1131.953369	434.574493	-128.836349	868.052612	416.804108	321.652802	871.007935	400.830109	95.565704	1032.314453	-654.458801	172.434189	853.815979	-625.024658	-26.484226
395.393311	-3.173542	935.262512	417.353088	187.298996	929.814453	506.610718	-15.596359	494.766052	544.991089	182.916885	482.416199	548.777161	-4.400452	79.230278	605.635498	155.385300	94.643250	446.629974	-58.755234	1399.050415	471.785217	245.958374	1398.435669	389.163696	96.758492	1379.292725	354.335693	103.284241	1641.660400	489.327026	-164.117706	1125.892944	515.259399	335.203400	1131.977661	434.591888	-128.835022	868.068542	416.867035	321.534027	871.027710	400.851318	95.553535	1032.324829	-654.225098	172.272858	853.799072	-624.882813	-26.674212
395.399231	-3.207793	935.270447	417.364441	187.266861	929.788696	506.643005	-15.622764	494.794098	544.978210	182.878372	482.408386	548.783142	-4.397576	79.258957	605.543701	155.145294	94.571465	446.613129	-58.728607	1399.051636	471.770264	245.985107	1398.435059	389.336761	96.570007	1379.283203	354.360352	103.257095	1641.659668	489.368073	-164.109528	1125.887817	515.279297	335.220001	1131.996216	434.601898	-128.830963	868.086182	416.885651	321.503571	871.038452	400.859161	95.538200	1032.315308	-653.977112	172.053574	853.761963	-624.697998	-26.884422
395.394806	-3.196208	935.275452	417.353760	187.282669	929.808716	506.647400	-15.612869	494.780701	545.007874	182.897156	482.415375	548.774780	-4.392030	79.231720	605.569885	155.151733	94.563683	446.670105	-58.785690	1399.059082	471.802002	245.958649	1398.418091	389.209259	96.753067	1379.278564	354.387909	103.229240	1641.660156	489.394165	-164.123718	1125.890991	515.282349	335.189240	1131.982666	434.613251	-128.842682	868.072510	416.915588	321.510437	871.030823	400.868225	95.541862	1032.329102	-653.671021	171.829025	853.690308	-624.492554	-27.099148
395.414520	-3.219946	935.273193	417.359802	187.280716	929.807129	506.637878	-15.611497	494.767456	545.030701	182.906235	482.413818	548.762268	-4.396042	79.218140	605.612061	155.184082	94.565918	446.681641	-58.802998	1399.059082	471.816742	245.966461	1398.422729	389.224701	96.748894	1379.306641	354.408081	103.207993	1641.633545	489.421692	-164.133408	1125.898193	515.288025	335.177429	1131.968018	434.639862	-128.870117	868.058228	416.850708	321.638336	871.064514	400.878571	95.528175	1032.327026	-653.323364	171.705948	853.657043	-624.239685	-27.288784
395.434357	-3.224364	935.270813	417.362152	187.281570	929.808960	506.625732	-15.605319	494.743164	545.040710	182.886826	482.405792	548.758484	-4.392120	79.179558	605.617554	155.173370	94.563599	446.695953	-58.796967	1399.048340	471.839844	245.959061	1398.412964	389.245667	96.718193	1379.323486	354.438629	103.170799	1641.634155	489.430878	-164.164948	1125.903809	515.326599	335.192108	1131.982300	434.656982	-128.855713	868.053284	416.937378	321.466553	871.031128	400.895996	95.522842	1032.327271	-652.947632	171.565536	853.602356	-623.935608	-27.518221
395.459961	-3.242993	935.277527	417.374176	187.257523	929.805603	506.637146	-15.620814	494.730591	544.989624	182.819687	482.404297	548.765991	-4.392986	79.181107	605.593750	155.151199	94.559692	446.693756	-58.808350	1399.043213	471.844757	245.949615	1398.435791	389.247070	96.720764	1379.346680	354.463226	103.153885	1641.630127	489.433563	-164.167587	1125.886963	515.306091	335.146149	1131.972778	434.669464	-128.868698	868.053406	416.879211	321.619904	871.055298	400.916107	95.506348	1032.328857	-652.597473	171.379181	853.554016	-623.632446	-27.723673
395.515686	-3.250159	935.272705	417.410767	187.231049	929.809631	506.637177	-15.655058	494.733612	545.019653	182.857651	482.377594	548.781738	-4.415833	79.209068	605.553223	155.120483	94.525215	446.704742	-58.800480	1399.063599	471.859833	245.950363	1398.458252	389.287262	96.683197	1379.376831	354.494171	103.116875	1641.623413	489.417572	-164.182388	1125.902466	515.292542	335.143158	1131.972900	434.679321	-128.873596	868.079651	416.839050	321.714111	871.058044	400.958374	95.485115	1032.328369	-652.161194	171.161316	853.529419	-623.288086	-27.892075
395.530640	-3.259515	935.276733	417.428864	187.233795	929.821167	506.612915	-15.648245	494.734650	545.020142	182.858459	482.376068	548.769958	-4.401281	79.202637	605.568359	155.132355	94.515129	446.690247	-58.786957	1399.076172	471.849548	245.980774	1398.463135	389.455811	96.499298	1379.395752	354.512024	103.107246	1641.619629	489.408905	-164.207581	1125.933594	515.310669	335.176239	1132.002930	434.704865	-128.881226	868.110413	416.906494	321.608002	871.065002	400.981964	95.477005	1032.336670	-651.689819	171.038452	853.521545	-622.950195	-28.010546
395.569031	-3.264227	935.278625	417.464783	187.200867	929.814026	506.615540	-15.644704	494.732880	545.034729	182.899063	482.374084	548.776550	-4.389685	79.217621	605.593872	155.165665	94.537498	446.693237	-58.785236	1399.091064	471.858276	245.977692	1398.469604	389.476074	96.504997	1379.410767	354.551178	103.076843	1641.616333	489.397186	-164.229263	1125.948853	515.311584	335.164398	1132.006836	434.745544	-128.866455	868.144470	416.851532	321.708984	871.065674	401.009308	95.464424	1032.333252	-651.246399	170.936020	853.495361	-622.551331	-28.150208
395.585236	-3.291806	935.304993	417.458466	187.218842	929.815063	506.614136	-15.628708	494.739044	545.051453	182.934372	482.387787	548.781555	-4.396531	79.243034	605.598999	155.180405	94.536621	446.710419	-58.787117	1399.097290	471.881348	245.987823	1398.462280	389.482880	96.510269	1379.411133	354.568481	103.062584	1641.604004	489.402527	-164.230713	1125.977051	515.323303	335.187653	1132.006470	434.758118	-128.871063	868.139099	416.911957	321.615936	871.076050	401.033295	95.469261	1032.347778	-650.831970	170.755463	853.420959	-622.125244	-28.348650
395.610504	-3.270288	935.300354	417.484924	187.194275	929.817017	506.598419	-15.615626	494.711273	545.042419	182.961029	482.386261	548.761475	-4.392872	79.214340	605.602600	155.193741	94.544022	446.729095	-58.783936	1399.101318	471.896362	245.992523	1398.461426	389.532990	96.500374	1379.413574	354.594727	103.044640	1641.601196	489.401093	-164.242386	1125.965820	515.312561	335.182220	1132.011719	434.777252	-128.891052	868.129150	416.912140	321.610809	871.076843	401.062042	95.464844	1032.346680	-650.304321	170.600388	853.408569	-621.675293	-28.475634
395.652832	-3.310991	935.299805	417.510559	187.203903	929.820679	506.629883	-15.646779	494.718567	545.018250	182.934006	482.381042	548.803955	-4.414409	79.199364	605.587402	155.167389	94.543541	446.763184	-58.832130	1399.109009	471.937317	245.937683	1398.476929	389.400726	96.670616	1379.437744	354.627258	103.015755	1641.592529	489.410828	-164.248352	1125.966919	515.305420	335.183685	1132.001587	434.778320	-128.886276	868.115112	416.890991	321.613770	871.080261	401.090363	95.446335	1032.348022	-649.802185	170.476181	853.380615	-621.248779	-28.585579
395.661041	-3.314705	935.295532	417.508087	187.168823	929.820984	506.612305	-15.671758	494.688751	544.996399	182.872482	482.358978	548.783508	-4.410283	79.217667	605.590149	155.164230	94.548958	446.784973	-58.833923	1399.114624	471.943604	245.936584	1398.484985	389.393860	96.694107	1379.462036	354.636017	102.984619	1641.607178	489.430969	-164.322403	1125.982422	515.295166	335.198730	1132.001831	435.050903	-129.281189	867.726685	416.878540	321.594482	871.095825	401.098846	95.424171	1032.346436	-649.309692	170.365509	853.354553	-620.846436	-28.645664
395.674316	-3.320938	935.296143	417.533783	187.160309	929.817749	506.610779	-15.677092	494.680786	545.039917	182.880844	482.352509	548.768005	-4.400451	79.205505	605.605835	155.178101	94.548439	446.799042	-58.832775	1399.120972	471.957764	245.922058	1398.493530	389.427795	96.658585	1379.484985	354.648926	102.968155	1641.598145	489.448395	-164.382202	1126.010010	515.301086	335.184723	1132.001953	435.250580	-129.558121	867.635986	416.862030	321.586548	871.103455	401.115479	95.419556	1032.344849	-648.828186	170.258163	853.322754	-620.412781	-28.811438
395.692200	-3.341131	935.296448	417.531738	187.156113	929.822876	506.625336	-15.670380	494.708557	545.075256	182.910721	482.362732	548.764648	-4.412970	79.209343	605.609802	155.178848	94.512840	446.815887	-58.848850	1399.134644	471.976074	245.928314	1398.508301	389.430878	96.669060	1379.484375	354.673004	102.953041	1641.609131	489.455994	-164.352448	1126.009888	515.277100	335.182037	1132.017334	435.068542	-129.294556	867.729614	416.797180	321.682678	871.102966	401.130493	95.403152	1032.348145	-648.262390	170.175873	853.289001	-619.882874	-28.982698
395.696442	-3.340286	935.301758	417.529633	187.129776	929.831360	506.650696	-15.674413	494.719147	545.077332	182.870667	482.360229	548.788330	-4.404682	79.206612	605.593872	155.152908	94.481506	446.846130	-58.840836	1399.137573	471.978363	245.922272	1398.503784	389.450378	96.642868	1379.514526	354.699707	102.942574	1641.605591	489.439362	-164.276810	1125.986938	515.321167	335.269928	1132.029663	434.809204	-128.924606	868.164795	416.930573	321.405212	871.088257	401.136200	95.388519	1032.355347	-647.635193	170.073959	853.232849	-619.362854	-29.100622
395.701385	-3.358737	935.317017	417.548187	187.094498	929.817688	506.652954	-15.680917	494.725311	545.057129	182.801605	482.342072	548.782104	-4.403567	79.206383	605.588928	155.155579	94.495651	446.867737	-58.835121	1399.148804	472.008545	245.923294	1398.515015	389.436432	96.674019	1379.541382	354.721741	102.930893	1641.602417	489.383636	-164.006165	1125.878784	515.302856	335.251556	1132.008301	433.876892	-128.332230	868.887939	416.854736	321.561707	871.111145	401.143280	95.378036	1032.355225	-647.149902	169.954666	853.209839	-618.905518	-29.234314
395.710876	-3.357940	935.321655	417.549561	187.085449	929.826599	506.675476	-15.682569	494.704376	545.103638	182.839493	482.369873	548.794800	-4.406609	79.196854	605.591614	155.158325	94.495941	446.885559	-58.833340	1399.176880	472.000336	245.933960	1398.522217	389.439362	96.649361	1379.551636	354.751282	102.919006	1641.619141	489.399384	-164.010803	1125.888550	515.306458	335.257202	1132.035889	433.854523	-128.331406	868.932373	416.866577	321.500305	871.080872	401.148193	95.371674	1032.362061	-646.614563	169.896545	853.189941	-618.472168	-29.308794
395.723053	-3.370982	935.329529	417.559235	187.096542	929.856262	506.617493	-15.659817	494.693634	545.095703	182.817184	482.375916	548.730103	-4.393559	79.180069	605.583435	155.150986	94.492729	446.899628	-58.864105	1399.182129	471.996490	245.913132	1398.540405	389.415619	96.645149	1379.576660	354.771118	102.914726	1641.623047	489.411011	-164.040497	1125.932007	515.274780	335.223663	1132.047363	433.890259	-128.335800	868.923584	416.847687	321.530518	871.112183	401.164520	95.358162	1032.381592	-646.017090	169.851715	853.148621	-617.977295	-29.388752
395.761322	-3.369975	935.327087	417.583649	187.073105	929.853027	506.604431	-15.654262	494.672058	545.110962	182.808380	482.381805	548.736023	-4.391061	79.188507	605.592102	155.161392	94.527657	446.910370	-58.885654	1399.213501	471.994843	245.911575	1398.558838	389.379395	96.623230	1379.577026	354.789764	102.896515	1641.625488	489.421539	-164.033035	1125.946045	515.258179	335.228302	1132.058472	433.888245	-128.347733	868.944641	416.842133	321.455841	871.106506	401.189362	95.348137	1032.378418	-645.433655	169.726929	853.112183	-617.421570	-29.549221
395.767578	-3.373434	935.323914	417.595184	187.045944	929.847961	506.606445	-15.650434	494.674805	545.098633	182.795532	482.375092	548.738281	-4.391706	79.169243	605.584839	155.150543	94.465683	446.906525	-58.880699	1399.229736	471.993011	245.902588	1398.579102	389.315918	96.644218	1379.588623	354.826172	102.898102	1641.638428	489.397614	-164.064423	1125.974731	515.216431	335.205627	1132.063110	433.907013	-128.348969	868.960327	416.786041	321.579773	871.141296	401.202820	95.333885	1032.374512	-644.905334	169.703552	853.088013	-616.941833	-29.640003
395.770752	-3.377518	935.332581	417.592102	187.021149	929.857666	506.595551	-15.667982	494.698364	545.118469	182.792801	482.364746	548.723816	-4.390924	79.188728	605.570435	155.149307	94.468506	446.899780	-58.891842	1399.243896	472.000183	245.903778	1398.606934	389.261200	96.674423	1379.606567	354.855255	102.885292	1641.634277	489.400330	-164.066864	1125.992676	515.217834	335.214447	1132.074463	433.932129	-128.348618	869.006714	416.851563	321.450256	871.158081	401.214172	95.317848	1032.384277	-644.364258	169.619659	853.051941	-616.421631	-29.691952
395.797333	-3.414955	935.346619	417.639130	187.035889	929.863464	506.615814	-15.692265	494.698761	545.104431	182.760376	482.362091	548.729797	-4.388899	79.209152	605.566467	155.144760	94.481422	446.890228	-58.886467	1399.267456	472.005280	245.903519	1398.624756	389.190063	96.664948	1379.605347	354.875732	102.971695	1641.634277	489.387451	-164.120209	1126.029663	515.187988	335.185486	1132.090210	433.976227	-128.329102	869.015625	416.802338	321.529694	871.147034	401.252258	95.310280	1032.394165	-643.859497	169.592804	853.040710	-615.974609	-29.711224
395.840668	-3.426303	935.369507	417.684784	186.970673	929.870728	506.589844	-15.712804	494.692993	545.123779	182.786469	482.360840	548.726013	-4.391237	79.203171	605.601746	155.174484	94.505753	446.874634	-58.850651	1399.296021	471.995758	245.921585	1398.669189	389.187927	96.494041	1379.519653	354.898804	102.961197	1641.636353	489.377899	-164.118698	1126.061157	515.173035	335.193359	1132.114502	434.027527	-128.318863	869.042175	416.810242	321.500244	871.176147	401.294189	95.281540	1032.408813	-643.325195	169.512299	853.000488	-615.494568	-29.795986
395.887848	-3.433733	935.377258	417.729095	186.960144	929.902405	506.616791	-15.745815	494.688599	545.100708	182.760437	482.338165	548.721802	-4.364001	79.192688	605.593262	155.166824	94.505135	446.853943	-58.857998	1399.320313	471.997437	245.919846	1398.716919	389.096161	96.497528	1379.499634	354.929657	102.957344	1641.654297	489.334045	-164.130386	1126.073608	515.153198	335.199219	1132.156128	434.003448	-128.421188	869.088562	416.810974	321.448242	871.200806	401.332733	95.260841	1032.428589	-642.798279	169.428726	852.962280	-615.011536	-29.897778
395.953125	-3.452662	935.396362	417.809998	186.936279	929.915955	506.593201	-15.744810	494.655121	545.078064	182.794525	482.351349	548.763672	-4.406286	79.194298	605.599060	155.159622	94.487831	446.807190	-58.846653	1399.358154	471.985077	245.930237	1398.769531	389.070343	96.456039	1379.572388	354.979126	102.861137	1641.666138	489.314423	-164.174988	1126.103516	515.132507	335.198334	1132.194458	434.122284	-128.337540	869.062561	416.825165	321.387604	871.229248	401.402405	95.243271	1032.444458	-642.256470	169.386841	852.920532	-614.490845	-29.973778
396.017883	-3.473522	935.417847	417.877319	186.898941	929.933044	506.600037	-15.765618	494.644806	545.045105	182.742661	482.325653	548.785217	-4.404605	79.198143	605.548828	155.110489	94.488060	446.825043	-58.892712	1399.390259	472.020386	245.911911	1398.820190	388.777405	96.556061	1379.527222	354.908356	102.749603	1641.788818	489.268341	-164.179153	1126.138916	515.114197	335.190155	1132.220337	434.113525	-128.412613	869.096069	416.827942	321.354004	871.252319	401.461639	95.217621	1032.463257	-641.752380	169.379501	852.901917	-613.967590	-30.054495
396.076874	-3.482096	935.411926	417.951508	186.886139	929.927185	506.575348	-15.768826	494.629944	545.066833	182.785736	482.288177	548.773315	-4.407356	79.169083	605.561340	155.121338	94.464554	446.778656	-58.905663	1399.431763	471.990967	245.917206	1398.870972	388.682434	96.561119	1379.553833	354.972137	102.745224	1641.784424	489.236359	-164.207062	1126.167847	515.102600	335.190918	1132.282349	434.210022	-128.307098	869.096191	416.855286	321.304474	871.284607	401.524780	95.207802	1032.457275	-641.259155	169.358246	852.868713	-613.532898	-30.053328
396.126282	-3.506924	935.436829	417.998291	186.831314	929.944946	506.531433	-15.765889	494.578003	545.088135	182.796555	482.287659	548.738281	-4.406783	79.170738	605.582947	155.142883	94.460495	446.720764	-58.911804	1399.462158	471.995789	245.892120	1398.917969	388.570282	96.601730	1379.575562	355.041077	102.750435	1641.768555	489.188049	-164.225693	1126.217285	515.101379	335.200714	1132.328003	434.253510	-128.306961	869.142822	416.885315	321.263153	871.338135	401.582825	95.171059	1032.479004	-640.688293	169.356003	852.836121	-613.057922	-30.053036
396.180634	-3.546938	935.461426	418.077209	186.819061	929.956482	506.561829	-15.807653	494.611053	545.104065	182.805771	482.254639	548.746521	-4.401254	79.164536	605.586670	155.142487	94.455460	446.651031	-58.918495	1399.501343	471.958466	245.897049	1398.983398	388.468719	96.553200	1379.591064	355.098572	102.753471	1641.729614	489.123535	-164.259491	1126.279297	515.078796	335.206970	1132.403564	434.260376	-128.310043	869.190918	416.904724	321.243500	871.384277	401.643341	95.152657	1032.496460	-640.201355	169.308167	852.765198	-612.627014	-30.103823
396.243073	-3.533758	935.489868	418.138062	186.780777	929.996399	506.509155	-15.794075	494.595703	545.101257	182.778961	482.272522	548.735107	-4.401900	79.182091	605.617432	155.156601	94.463928	446.588989	-58.914581	1399.569214	471.892975	245.889557	1399.051758	388.332611	96.547478	1379.615112	355.181580	102.785301	1641.695435	489.062775	-164.254486	1126.325195	515.059814	335.186432	1132.486450	434.199066	-128.398392	869.278931	416.927368	321.193359	871.455750	401.698639	95.135719	1032.530396	-639.734741	169.314362	852.722656	-612.180237	-30.110601
396.319366	-3.548221	935.496094	418.205292	186.730606	930.001709	506.498199	-15.819468	494.599915	545.192017	182.839218	482.298859	548.724304	-4.396595	79.175232	605.665039	155.200348	94.465057	446.518738	-58.909275	1399.617798	471.829559	245.866531	1399.136475	388.250702	96.517052	1379.652710	355.268188	102.802124	1641.678467	488.982239	-164.273087	1126.388794	515.037720	335.203644	1132.589355	434.212616	-128.424042	869.342834	416.962708	321.159821	871.511963	401.755615	95.105949	1032.535278	-639.264160	169.333908	852.715393	-611.710205	-30.148314
396.386108	-3.586158	935.534546	418.287933	186.696960	930.044861	506.474945	-15.836248	494.582001	545.176086	182.765778	482.274231	548.744873	-4.413618	79.172745	605.649719	155.189545	94.465408	446.431915	-58.894115	1399.676147	471.750122	245.874481	1399.202759	388.164490	96.461861	1379.685913	355.346039	102.808678	1641.672241	488.917877	-164.326538	1126.457275	515.012878	335.273895	1132.707153	434.297668	-128.321930	869.337219	417.082062	321.044495	871.551086	401.822693	95.068939	1032.575684	-638.783630	169.356415	852.723694	-611.246338	-30.178875
396.468018	-3.612258	935.541992	418.368439	186.639664	930.052490	506.455841	-15.831293	494.550537	545.189209	182.723160	482.257996	548.718628	-4.400340	79.167511	605.572205	155.112747	94.448326	446.348114	-58.897850	1399.714478	471.657135	245.853821	1399.251709	388.044098	96.444092	1379.712402	355.426208	102.835747	1641.676270	488.862854	-164.386200	1126.515869	514.976196	335.297760	1132.777222	434.320496	-128.336960	869.346924	417.114136	321.024902	871.600037	401.885406	95.029785	1032.582153	-638.331360	169.413055	852.705933	-610.840027	-30.170597
396.513336	-3.644180	935.556274	418.440063	186.585068	930.080811	506.433807	-15.832417	494.517670	545.191772	182.683548	482.227112	548.717163	-4.407160	79.139061	605.559998	155.105392	94.431274	446.248047	-58.932926	1399.748291	471.545685	245.860184	1399.300781	387.943573	96.420334	1379.749634	355.504120	102.843552	1641.682617	488.779907	-164.404297	1126.539917	514.903198	335.327850	1132.841553	434.322357	-128.335510	869.370911	417.167877	321.036346	871.604553	401.939209	94.980888	1032.603394	-637.917603	169.406845	852.667236	-610.469177	-30.171654
396.597504	-3.657313	935.569214	418.530426	186.551163	930.078125	506.409027	-15.856071	494.523468	545.247559	182.619354	482.211823	548.696411	-4.404324	79.139183	605.572327	155.104431	94.397774	446.124207	-58.972958	1399.803589	471.437256	245.811478	1399.340210	387.907349	96.550346	1379.835571	355.561768	102.857346	1641.710205	488.701416	-164.480179	1126.613525	514.857544	335.352570	1132.890625	434.342499	-128.376175	869.410278	417.215973	321.032501	871.635071	402.007874	94.968231	1032.607056	-637.483643	169.403473	852.622864	-610.051392	-30.174683
396.659546	-3.689374	935.599976	418.614197	186.505890	930.097900	506.415100	-15.850138	494.522766	545.291809	182.592316	482.184784	548.715698	-4.407880	79.131821	605.645203	155.141083	94.427612	445.976868	-58.983330	1399.845581	471.324402	245.806274	1399.385986	387.796143	96.562599	1379.887085	355.624542	102.874634	1641.739868	488.606934	-164.491180	1126.667114	514.813293	335.399109	1132.957275	434.335602	-128.365753	869.454956	417.264343	321.050903	871.659363	402.060394	94.938530	1032.630859	-637.061829	169.410995	852.610413	-609.684387	-30.109322
396.717224	-3.732041	935.630371	418.715576	186.467346	930.109070	506.458832	-15.900463	494.544586	545.372070	182.607666	482.228241	548.740234	-4.413053	79.143318	605.663940	155.157074	94.425354	445.855743	-59.003883	1399.897583	471.204163	245.787689	1399.454468	387.699524	96.566391	1379.950928	355.665527	102.886047	1641.776245	488.515106	-164.542160	1126.742432	514.763916	335.412048	1133.022949	434.342834	-128.362473	869.512390	417.310242	321.049194	871.687195	402.125122	94.910866	1032.650391	-636.676819	169.430771	852.602112	-609.268311	-30.084967
396.771912	-3.729691	935.652039	418.804504	186.461502	930.142517	506.462372	-15.902090	494.539917	545.368103	182.526184	482.201263	548.727722	-4.405670	79.148529	605.607910	155.084961	94.381607	445.707245	-58.986328	1399.963257	471.095886	245.772873	1399.494873	387.587280	96.561676	1380.017578	355.699951	102.898453	1641.813843	488.388062	-164.589325	1126.812378	514.720642	335.425720	1133.087280	434.341461	-128.385956	869.548157	417.348206	321.077118	871.739258	402.175323	94.906593	1032.676880	-636.332275	169.455383	852.592896	-608.869202	-30.094255
396.801971	-3.746014	935.669373	418.853668	186.411438	930.152954	506.463531	-15.899963	494.559723	545.449707	182.541275	482.196594	548.725342	-4.428377	79.132950	605.676636	155.107941	94.383057	445.558838	-58.964779	1400.002808	470.985474	245.766388	1399.547852	387.466980	96.570023	1380.057129	355.725098	102.897469	1641.844482	488.274078	-164.636490	1126.895508	514.672729	335.432587	1133.149048	434.338531	-128.397385	869.624207	417.400909	321.078979	871.774231	402.197723	94.880173	1032.689453	-635.979187	169.486649	852.567322	-608.482361	-30.090557
396.856201	-3.755650	935.688293	418.931641	186.367676	930.188232	506.475433	-15.909210	494.545471	545.448425	182.454498	482.170776	548.736450	-4.425343	79.112480	605.647461	155.080048	94.374832	445.416168	-58.968502	1400.059937	470.879517	245.771240	1399.595947	387.372437	96.568062	1380.100830	355.736389	102.907661	1641.876099	488.165833	-164.656631	1126.976440	514.627747	335.453827	1133.209106	434.317993	-128.417847	869.660278	417.423523	321.092194	871.811096	402.223663	94.850807	1032.714478	-635.621643	169.546173	852.531372	-608.084717	-30.058765
396.906342	-3.765110	935.687012	418.978607	186.364410	930.208069	506.481628	-15.925849	494.542389	545.512329	182.439407	482.184265	548.712952	-4.420010	79.109406	605.628540	155.069183	94.335747	445.207855	-58.891045	1400.112671	470.735016	245.792038	1399.628052	387.399994	96.398193	1380.151245	355.722748	102.900528	1641.899414	488.042969	-164.678314	1127.030029	514.573242	335.449371	1133.277954	434.328369	-128.451904	869.711548	417.271240	321.106232	871.796021	402.247040	94.836044	1032.722534	-635.284546	169.568756	852.514893	-607.742188	-30.026909
396.932190	-3.808079	935.702148	419.006622	186.358536	930.206299	506.492401	-15.962506	494.531158	545.488220	182.354904	482.153534	548.748535	-4.437362	79.114998	605.583618	155.016068	94.305611	445.045868	-58.911980	1400.154419	470.681793	245.776382	1399.663208	387.175262	96.592697	1380.187866	355.669495	103.049332	1641.973022	487.915588	-164.694870	1127.124146	514.585693	335.479584	1133.328491	434.285156	-128.454742	869.778992	417.458527	321.146179	871.865417	402.239685	94.823761	1032.726807	-634.925232	169.657379	852.498047	-607.372314	-29.963417
397.329163	-3.534322	935.562195	419.156464	186.441772	930.204529	506.535950	-15.957005	494.474426	545.552612	182.348206	482.140472	548.765076	-4.439509	79.087349	605.641785	155.052216	94.309006	444.875366	-58.895977	1400.237183	470.622375	245.768982	1399.700562	387.062195	96.638069	1380.220337	355.633087	103.066040	1641.999268	487.790009	-164.720230	1127.228516	514.554688	335.440582	1133.343262	434.249725	-128.471710	869.842957	417.297424	321.152069	871.853638	402.419281	94.936493	1032.652954	-634.629700	169.688522	852.483337	-607.039307	-29.936512
396.956116	-3.897162	935.706299	419.068542	186.305649	930.214844	506.508545	-15.979188	494.502441	545.541687	182.314545	482.154297	548.744934	-4.442203	79.081177	605.640320	155.027496	94.302910	444.699371	-58.895435	1400.303955	470.560425	245.773422	1399.738403	386.906921	96.753281	1380.192261	355.592163	103.064316	1642.011841	487.664581	-164.737839	1127.304565	514.540894	335.433655	1133.386963	434.230194	-128.486908	869.911377	417.313171	321.162842	871.887207	402.224274	94.757637	1032.729614	-634.305115	169.762970	852.473633	-606.694519	-29.853048
396.979675	-3.955471	935.701050	419.098663	186.311264	930.226624	506.489166	-15.964127	494.500916	545.542542	182.289032	482.151825	548.741028	-4.445902	79.088531	605.646179	155.027847	94.288483	444.516907	-58.873562	1400.366211	470.514771	245.790588	1399.765381	386.844238	96.637619	1380.245117	355.539978	103.063652	1642.031128	487.537018	-164.760666	1127.401611	514.555176	335.443512	1133.437378	434.200653	-128.505417	869.989624	417.294128	321.188629	871.933350	402.217377	94.725220	1032.731201	-634.006348	169.808578	852.463379	-606.345947	-29.817287
396.964142	-4.029052	935.701721	419.109741	186.287811	930.237610	506.500916	-15.978371	494.521545	545.574219	182.325195	482.166931	548.752930	-4.461296	79.085808	605.630432	155.049149	94.305786	444.345490	-58.866112	1400.451660	470.466919	245.797379	1399.815918	386.779449	96.685417	1380.288696	355.458313	103.057030	1642.071655	487.403229	-164.780670	1127.507935	514.562073	335.430786	1133.465210	434.131195	-128.530060	870.088928	417.267090	321.197205	872.007385	402.188538	94.674240	1032.735474	-633.701111	169.880386	852.464844	-606.033020	-29.783731
396.975342	-4.090991	935.711243	419.123688	186.252304	930.268311	506.503906	-15.993692	494.540314	545.609009	182.367050	482.191467	548.731201	-4.460447	79.102516	605.661865	155.083817	94.316071	444.221985	-58.851776	1400.524536	470.425049	245.807861	1399.854492	386.669403	96.689575	1380.273682	355.376587	103.049965	1642.125488	487.268616	-164.794388	1127.605713	514.605286	335.406158	1133.536133	434.064514	-128.556137	870.150146	417.421326	321.229767	872.091675	402.174072	94.617142	1032.754395	-633.325256	169.987183	852.474060	-605.671631	-29.706488
396.958740	-4.158896	935.708130	419.151489	186.182526	930.253479	506.526337	-16.044085	494.571503	545.583130	182.320602	482.155762	548.724976	-4.450758	79.126038	605.603333	155.064850	94.296089	444.098938	-58.850067	1400.582275	470.347778	245.822876	1399.894165	386.549438	96.722198	1380.235229	355.277161	103.038681	1642.176147	487.167816	-164.800552	1127.684570	514.629089	335.364655	1133.555786	433.989685	-128.565216	870.220032	417.393738	321.231750	872.140320	402.149109	94.559319	1032.743164	-632.987244	170.075562	852.465759	-605.322571	-29.648209
396.962311	-4.205196	935.736084	419.141998	186.142105	930.260132	506.545380	-16.055662	494.595886	545.592834	182.353821	482.160553	548.734680	-4.468122	79.140312	605.656677	155.102692	94.329689	443.957733	-58.809097	1400.662598	470.285797	245.856949	1399.931885	386.523407	96.559715	1380.207275	355.187439	103.012268	1642.224731	487.066833	-164.778366	1127.764893	514.646729	335.334045	1133.619507	433.895966	-128.573685	870.313354	417.368469	321.229980	872.196716	402.123199	94.529236	1032.758667	-632.698975	170.168015	852.472290	-605.046265	-29.569256
396.917755	-4.236331	935.764526	419.146362	186.104233	930.280151	506.552216	-16.043776	494.614502	545.612610	182.356689	482.165466	548.715759	-4.482193	79.158562	605.705322	155.142593	94.366447	443.899170	-58.824284	1400.731079	470.252380	245.824234	1399.975708	386.206970	96.761864	1380.186279	355.091095	103.009933	1642.275024	486.972076	-164.786972	1127.847534	514.666199	335.310913	1133.671265	433.796173	-128.581528	870.372437	417.387085	321.239624	872.252197	402.086609	94.502678	1032.781616	-632.407227	170.255875	852.473145	-604.726868	-29.514584
396.867096	-4.264487	935.774170	419.127991	186.146088	930.318359	506.569153	-16.047073	494.650665	545.602356	182.322266	482.202759	548.747009	-4.483168	79.190681	605.668030	155.106888	94.360786	443.805023	-58.818760	1400.799927	470.206268	245.794708	1400.016968	385.979828	96.705002	1380.120605	355.000824	103.007584	1642.305908	486.873871	-164.753860	1127.908813	514.692322	335.246857	1133.722412	433.722015	-128.575699	870.435486	417.404846	321.241089	872.311340	402.040894	94.495567	1032.805420	-632.144714	170.347641	852.453918	-604.434631	-29.449884
396.855225	-4.261584	935.780640	419.139343	186.152618	930.354004	506.569885	-16.079292	494.658142	545.546448	182.256256	482.202393	548.746887	-4.483214	79.182327	605.598206	155.018295	94.342949	443.733582	-58.815998	1400.849365	470.146851	245.763535	1400.060791	385.768555	96.681541	1380.067139	354.896423	102.988121	1642.319824	486.791077	-164.753571	1127.966675	514.670349	335.195892	1133.767700	433.623627	-128.571823	870.504211	417.268494	321.208405	872.295105	402.033203	94.486542	1032.826538	-631.870667	170.472061	852.449829	-604.140320	-29.365694
396.799316	-4.258322	935.787476	419.127808	186.156540	930.374084	506.556122	-16.074097	494.682495	545.539917	182.260742	482.228943	548.782288	-4.488794	79.196365	605.599121	155.019302	94.398865	443.628906	-58.818329	1400.913330	470.091614	245.734268	1400.081299	385.623108	96.627289	1380.002075	354.782471	102.983955	1642.338135	486.722656	-164.749008	1128.011230	514.701172	335.184845	1133.832275	433.555420	-128.561371	870.552917	417.465973	321.232971	872.378723	401.996643	94.484909	1032.839966	-631.636108	170.582108	852.455811	-603.915527	-29.296103
396.773590	-4.308157	935.786072	419.151825	186.198013	930.359802	506.516693	-16.115349	494.664368	545.558533	182.292419	482.242706	548.777832	-4.491027	79.211754	605.647156	155.063553	94.405457	443.528748	-58.818668	1400.927979	470.006836	245.691498	1400.083252	385.522339	96.602585	1379.979980	354.669983	102.965988	1642.342285	486.640900	-164.777496	1128.054199	514.681519	335.190826	1133.855591	433.476135	-128.554474	870.601929	417.528137	321.227600	872.383728	401.981293	94.489006	1032.830933	-631.401672	170.696228	852.435852	-603.662842	-29.233589
396.750732	-4.293364	935.791687	419.146698	186.234863	930.365051	506.469238	-16.140577	494.675323	545.560791	182.305084	482.250946	548.768005	-4.490930	79.220459	605.594543	155.043900	94.373833	443.428070	-58.833546	1400.954102	469.939270	245.665359	1400.072876	385.454498	96.564026	1379.985107	354.553528	102.954208	1642.373535	486.554504	-164.785721	1128.083008	514.646973	335.160553	1133.845093	433.403046	-128.537674	870.625916	417.384491	321.217896	872.305847	401.961792	94.515778	1032.836060	-631.178589	170.783112	852.432190	-603.431824	-29.182276
396.686981	-4.298135	935.775757	419.141418	186.225189	930.371277	506.409821	-16.162985	494.654602	545.535950	182.264740	482.234650	548.794739	-4.493179	79.236992	605.592285	155.053650	94.398293	443.317230	-58.888107	1400.952515	469.846252	245.606552	1400.045776	385.469299	96.662766	1380.026245	354.419464	102.921906	1642.399658	486.461060	-164.800797	1128.096924	514.603394	335.145386	1133.835815	433.342407	-128.533524	870.657593	417.399597	321.210663	872.277893	401.930878	94.498489	1032.831787	-630.989746	170.882004	852.427063	-603.221252	-29.106512
396.650848	-4.331520	935.776917	419.133728	186.217224	930.376465	506.306213	-16.201979	494.649689	545.525208	182.288574	482.254364	548.752014	-4.496793	79.248436	605.610229	155.062195	94.410049	443.219696	-58.912312	1400.965454	469.778656	245.565659	1400.008179	385.384155	96.674835	1380.008057	354.280701	102.900513	1642.434082	486.354645	-164.862442	1128.118774	514.551758	335.120026	1133.795166	433.311676	-128.539658	870.660095	417.426971	321.218323	872.226379	401.914612	94.475502	1032.835327	-630.776123	170.988373	852.421387	-603.007751	-29.040970
396.618988	-4.339046	935.748901	419.146729	186.216965	930.373413	506.227264	-16.243382	494.656372	545.504578	182.293518	482.246399	548.777100	-4.478068	79.260780	605.592102	155.061478	94.395966	443.110352	-58.951817	1400.954346	469.710022	245.520493	1399.975952	385.290466	96.633400	1379.961914	354.153290	102.860275	1642.457764	486.260468	-164.916245	1128.134766	514.518005	335.084839	1133.747437	433.377625	-128.571793	870.700012	417.447479	321.173553	872.162781	401.908142	94.459442	1032.820435	-630.584839	171.079193	852.443970	-602.776917	-28.981524
396.566284	-4.361308	935.741089	419.125824	186.191055	930.379944	506.125488	-16.269342	494.631744	545.487732	182.313263	482.272583	548.777527	-4.462388	79.258652	605.595520	155.060593	94.411087	443.029419	-58.924866	1400.934326	469.628693	245.530731	1399.927246	385.142303	96.445892	1379.871338	354.033875	102.839867	1642.460693	486.188446	-164.949982	1128.125488	514.487671	335.033844	1133.703979	433.334229	-128.577896	870.683105	417.467651	321.186737	872.102417	401.874481	94.428566	1032.820190	-630.403870	171.158630	852.447693	-602.584412	-28.885847
396.550751	-4.372743	935.715454	419.141296	186.174667	930.381653	506.047150	-16.306044	494.618134	545.501221	182.356064	482.272614	548.814087	-4.468877	79.255066	605.612427	155.084854	94.408165	442.913696	-58.963604	1400.917969	469.548615	245.502441	1399.872559	385.053223	96.439232	1379.805420	353.918182	102.809212	1642.463379	486.104004	-164.988007	1128.090454	514.519104	335.027954	1133.673340	433.297363	-128.581680	870.664368	417.661896	321.187683	872.084045	401.869263	94.402031	1032.808350	-629.964539	171.401382	852.312744	-602.334595	-28.799118
396.537476	-4.381214	935.688599	419.168121	186.155472	930.377930	505.964233	-16.323320	494.587372	545.496155	182.353165	482.256744	548.822815	-4.469515	79.267426	605.630310	155.088242	94.404007	442.800201	-58.964306	1400.901245	469.472229	245.474808	1399.837402	384.903687	96.402092	1379.701904	353.809845	102.789230	1642.456543	486.034760	-165.012589	1128.059570	514.521729	334.964386	1133.629028	433.268341	-128.610962	870.629944	417.697784	321.186523	872.021851	401.870575	94.378166	1032.793091	-630.050659	171.356628	852.481995	-602.184021	-28.762524
396.489532	-4.407512	935.667053	419.171967	186.149307	930.360046	505.916534	-16.366665	494.564453	545.461853	182.355209	482.252655	548.839478	-4.458770	79.253143	605.643433	155.083572	94.414223	442.681671	-59.020218	1400.881226	469.384827	245.431656	1399.776123	384.726532	96.430283	1379.584961	353.702698	102.670036	1642.433960	485.977509	-164.996933	1128.020142	514.505615	334.892334	1133.565063	433.134369	-128.576675	870.532837	417.712402	321.171387	871.959961	401.843994	94.361847	1032.773071	-629.920654	171.396759	852.491516	-602.002747	-28.709570
396.446838	-4.424759	935.651184	419.167664	186.139755	930.351868	505.854034	-16.428175	494.551880	545.416931	182.293335	482.219788	548.865234	-4.478906	79.240639	605.595703	155.026733	94.364868	442.548553	-59.034153	1400.855103	469.295288	245.397354	1399.731689	384.558868	96.433815	1379.498901	353.569244	102.644707	1642.437744	485.907013	-165.011520	1127.999268	514.499695	334.829132	1133.536987	433.101837	-128.598160	870.519897	417.735413	321.128998	871.923340	401.820465	94.345459	1032.761230	-629.761536	171.474365	852.486633	-601.820496	-28.640854
396.414673	-4.451579	935.634155	419.162537	186.127655	930.340271	505.797058	-16.477634	494.533447	545.427917	182.337357	482.199768	548.851807	-4.489912	79.240112	605.602539	155.037598	94.380295	442.414398	-59.087990	1400.837402	469.210022	245.360687	1399.731445	384.392639	96.411224	1379.427734	353.449677	102.609558	1642.441284	485.835815	-165.050140	1128.003906	514.491638	334.767487	1133.523438	433.098938	-128.612244	870.481506	417.754089	321.098053	871.895203	401.796875	94.324326	1032.746704	-629.620544	171.540314	852.462585	-601.644775	-28.591734
396.343811	-4.475997	935.609070	419.134430	186.140625	930.342468	505.726746	-16.474268	494.511566	545.396484	182.272003	482.208496	548.872620	-4.482212	79.232361	605.615234	155.046570	94.396561	442.268646	-59.129768	1400.831299	469.127289	245.313766	1399.722778	384.233826	96.403328	1379.395386	353.321411	102.585876	1642.437744	485.758667	-165.064255	1128.007813	514.479553	334.680939	1133.546143	433.060883	-128.643845	870.476013	417.762024	321.063416	871.887878	401.737579	94.306168	1032.734985	-629.514526	171.610748	852.484924	-601.499207	-28.525581
396.286560	-4.477524	935.609802	419.125214	186.090103	930.325562	505.685547	-16.493927	494.488770	545.446838	182.338257	482.240784	548.859131	-4.490949	79.243965	605.641052	155.061859	94.407532	442.124146	-59.154621	1400.843628	469.049957	245.263428	1399.725342	384.046967	96.362991	1379.330200	353.183777	102.572357	1642.443237	485.695282	-165.067993	1128.020996	514.454041	334.627930	1133.539063	433.058197	-128.645859	870.465942	417.775604	321.015625	871.898560	401.699860	94.292290	1032.726196	-629.408447	171.655884	852.464661	-601.352966	-28.459993
396.210968	-4.509107	935.609802	419.099823	186.110825	930.328247	505.652313	-16.512625	494.508209	545.431519	182.281937	482.250610	548.863281	-4.490443	79.257416	605.610107	155.043655	94.427376	441.966675	-59.187347	1400.831909	468.954285	245.205704	1399.765259	383.879395	96.338654	1379.285889	353.048859	102.564064	1642.445801	485.638947	-165.078552	1128.018799	514.436707	334.568329	1133.595215	433.081604	-128.650894	870.459900	417.804260	320.952728	871.930237	401.627197	94.288727	1032.726196	-629.014832	171.775101	852.253235	-601.169983	-28.395771
396.150665	-4.515429	935.602539	419.073029	186.106705	930.352295	505.608673	-16.506832	494.514038	545.442505	182.289886	482.249603	548.832336	-4.486478	79.252632	605.626038	155.072678	94.438385	441.784210	-59.262211	1400.831543	468.865417	245.124390	1399.786621	383.764038	96.483765	1379.303955	352.915466	102.554039	1642.457642	485.589783	-165.122849	1128.058960	514.401001	334.505524	1133.622314	433.212555	-128.712143	870.487793	417.792450	320.926758	871.959045	401.559479	94.271004	1032.733521	-628.914734	171.858215	852.236023	-601.039124	-28.342224
396.101105	-4.538594	935.616943	419.048676	186.106339	930.347656	505.570007	-16.510880	494.532379	545.427429	182.219681	482.249512	548.858826	-4.497251	79.268913	605.569885	154.986511	94.386147	441.657440	-59.283474	1400.815308	468.808746	245.087555	1399.810913	383.576599	96.299278	1379.212402	352.787170	102.540390	1642.478760	485.520294	-165.195297	1128.075684	514.406250	334.490662	1133.689453	433.259857	-128.730316	870.472107	417.873962	320.701111	871.965027	401.508392	94.271248	1032.737183	-628.822449	171.906097	852.222351	-600.888611	-28.297264
396.031342	-4.577822	935.613953	418.997559	186.095505	930.352844	505.549316	-16.535738	494.542328	545.472534	182.267578	482.276886	548.893921	-4.504145	79.286270	605.653442	155.070999	94.442032	441.524414	-59.325317	1400.829224	468.738678	245.043655	1399.872559	383.455292	96.232620	1379.190063	352.631989	102.636391	1642.534546	485.435211	-165.256760	1128.080078	514.343445	334.391815	1133.700317	433.282166	-128.720795	870.470459	417.606720	320.796661	871.969849	401.422852	94.244995	1032.736816	-628.741577	171.917679	852.192078	-600.787476	-28.247322
396.353149	-4.290572	935.485168	419.048187	186.178864	930.354797	505.548279	-16.588419	494.495941	545.462463	182.208450	482.302338	548.888977	-4.525724	79.284256	605.609497	155.027237	94.439949	441.407166	-59.388298	1400.827148	468.691772	244.967804	1399.911499	383.346191	96.231277	1379.174805	352.460602	102.523521	1642.583740	485.340881	-165.315216	1128.089111	514.307068	334.391296	1133.752075	433.280914	-128.733414	870.429260	417.741669	320.777527	872.068237	401.528168	94.366432	1032.670654	-628.634766	171.988770	852.180725	-600.638062	-28.184074
396.293976	-4.326063	935.459473	419.007874	186.151169	930.372742	505.497925	-16.575283	494.490631	545.474487	182.188461	482.302673	548.807556	-4.479608	79.277519	605.611755	155.034073	94.443550	441.290710	-59.433701	1400.819824	468.643036	244.899628	1399.936035	383.271698	96.159454	1379.176636	352.306946	102.610458	1642.658691	485.241821	-165.380798	1128.118286	514.274475	334.353668	1133.800049	433.258453	-128.742554	870.419800	417.707611	320.746429	872.116882	401.460815	94.314575	1032.666382	-628.542725	172.043808	852.181396	-600.525696	-28.135923
395.822174	-4.713213	935.594299	418.817200	186.029510	930.369446	505.435181	-16.571398	494.539551	545.405212	182.106583	482.316071	548.844910	-4.498994	79.292999	605.571411	154.968170	94.455406	441.180145	-59.488419	1400.815552	468.587463	244.843979	1399.971680	383.182800	96.134850	1379.178467	352.154266	102.496605	1642.697876	485.145355	-165.430634	1128.093750	514.201050	334.292206	1133.802002	433.181854	-128.758301	870.452698	417.442444	320.711853	872.119812	401.180054	94.130722	1032.732788	-628.462097	172.124008	852.177917	-600.442871	-28.074848
396.127258	-4.445950	935.473694	418.873657	186.088013	930.368713	505.421051	-16.608360	494.507599	545.453430	182.154572	482.342712	548.841980	-4.529708	79.324432	605.584656	155.035507	94.478226	441.050842	-59.539402	1400.837158	468.517700	244.803085	1399.984497	383.060059	96.083366	1379.152222	351.980896	102.449417	1642.760498	485.042358	-165.485275	1128.102295	514.174988	334.269470	1133.841309	433.104004	-128.792007	870.436462	417.528137	320.719788	872.212769	401.293762	94.234566	1032.670044	-628.403748	172.166077	852.171814	-600.343933	-28.019499
395.728790	-4.806201	935.586304	418.743073	185.941574	930.361938	505.385559	-16.624187	494.588776	545.400696	182.108185	482.337067	548.850098	-4.541480	79.339394	605.549561	154.976883	94.493385	440.941467	-59.589069	1400.834351	468.436920	244.764114	1399.985718	382.888489	96.039757	1379.122925	351.862335	102.568199	1642.782715	484.943176	-165.500336	1128.095337	514.095764	334.218872	1133.834351	432.983398	-128.811798	870.460632	417.249176	320.694214	872.208557	401.066162	94.044083	1032.723022	-628.339661	172.235794	852.169495	-600.258606	-27.959658
395.650726	-4.861899	935.584167	418.693420	185.898651	930.358887	505.341461	-16.644367	494.570068	545.376404	182.126526	482.345276	548.838623	-4.543503	79.349876	605.567810	155.016907	94.474785	440.803589	-59.639595	1400.835693	468.326447	244.706833	1399.973755	382.748413	95.970718	1379.062988	351.723419	102.451416	1642.788574	484.848389	-165.557968	1128.092529	514.055725	334.176941	1133.843750	432.870789	-128.853104	870.447815	417.129944	320.676788	872.251953	400.992340	93.997139	1032.719727	-628.239929	172.289825	852.163818	-600.149597	-27.927103
395.592590	-4.930462	935.585388	418.648834	185.854782	930.372742	505.341949	-16.658508	494.578857	545.334595	182.096359	482.343658	548.793518	-4.477066	79.297119	605.523926	154.992264	94.485527	440.644592	-59.637424	1400.823486	468.189911	244.703201	1399.947266	382.726929	95.758736	1379.034668	351.582764	102.419273	1642.790039	484.751892	-165.594086	1128.099487	514.033752	334.175140	1133.864380	432.804810	-128.868118	870.429443	417.162292	320.705841	872.321899	400.934967	93.935036	1032.727173	-628.169739	172.336914	852.161072	-600.060303	-27.876438
395.556244	-4.955152	935.557983	418.618866	185.802719	930.367737	505.349640	-16.699415	494.585236	545.354797	182.152206	482.360596	548.887390	-4.527363	79.316238	605.582825	155.046280	94.493820	440.526031	-59.712051	1400.828857	468.057770	244.617599	1399.937866	382.501099	95.916534	1378.965454	351.449951	102.391273	1642.802490	484.671417	-165.643051	1128.107666	513.964966	334.128204	1133.863647	432.722412	-128.934036	870.382751	417.054199	320.700287	872.340454	400.885071	93.887634	1032.710205	-628.133789	172.344574	852.145569	-599.982178	-27.860271
395.514648	-4.972182	935.548645	418.577057	185.772751	930.369263	505.341553	-16.726831	494.590057	545.294434	182.085434	482.354614	548.875793	-4.531502	79.335129	605.569214	155.005112	94.495605	440.405945	-59.774746	1400.838135	467.939484	244.531998	1399.921021	382.428009	96.019661	1378.982056	351.315491	102.356216	1642.805786	484.572998	-165.686691	1128.097412	513.893799	334.128479	1133.848022	432.648254	-128.989075	870.385559	416.930481	320.693054	872.330627	400.834137	93.859818	1032.705933	-628.067688	172.404282	852.132629	-599.935547	-27.823635
395.447906	-5.002854	935.531067	418.534668	185.733765	930.357971	505.291595	-16.740156	494.571930	545.264099	182.082855	482.346802	548.885559	-4.529742	79.329414	605.588196	155.017075	94.501732	440.263855	-59.775917	1400.814941	467.794617	244.553070	1399.884033	382.388306	95.703903	1378.914307	351.170410	102.325203	1642.812622	484.469666	-165.727676	1128.085205	513.817444	334.109314	1133.845947	432.564514	-129.046509	870.384033	416.816895	320.694397	872.333252	400.778107	93.822815	1032.691406	-627.993347	172.501022	852.142395	-599.833496	-27.790359
395.417694	-5.056181	935.526184	418.519501	185.666168	930.336609	505.270721	-16.788759	494.588745	545.201904	182.051971	482.349945	548.894165	-4.531137	79.334831	605.569580	155.027191	94.513000	440.175354	-59.861954	1400.837769	467.719635	244.475342	1399.864624	382.160431	95.864067	1378.848511	351.023193	102.297867	1642.810791	484.353058	-165.746231	1128.102417	513.718506	334.093231	1133.785645	432.441193	-129.086456	870.406128	416.709290	320.707611	872.318359	400.735809	93.774048	1032.676636	-627.905579	172.578644	852.139221	-599.759216	-27.718981
395.303833	-5.083562	935.529846	418.451355	185.635712	930.342834	505.219299	-16.825312	494.595734	545.222900	182.092239	482.364868	548.880310	-4.532937	79.368340	605.554016	155.027771	94.523109	440.044739	-59.924007	1400.840698	467.594940	244.450455	1399.840698	382.066711	95.827171	1378.819336	350.868469	102.363327	1642.789673	484.241669	-165.776550	1128.114014	513.601074	334.082886	1133.789063	432.317352	-129.126175	870.426147	416.582184	320.677612	872.316772	400.650513	93.744652	1032.682007	-627.876404	172.591599	852.125977	-599.705078	-27.705912
395.590302	-4.827065	935.390686	418.488556	185.706085	930.327759	505.161987	-16.879124	494.568420	545.266052	182.136719	482.393982	548.883789	-4.543116	79.377769	605.565735	155.050842	94.531044	439.935303	-59.961044	1400.842651	467.474060	244.395691	1399.823120	381.956482	95.774155	1378.793579	350.831146	102.408257	1642.645386	484.118469	-165.833084	1128.134155	513.476746	334.040222	1133.764526	432.213776	-129.178101	870.431396	416.410858	320.791809	872.283264	400.753540	93.845390	1032.603271	-627.825623	172.620331	852.117859	-599.671875	-27.656904
395.148376	-5.135474	935.505127	418.300842	185.570770	930.341553	505.043457	-16.884117	494.607727	545.197327	182.067093	482.389679	548.828125	-4.548061	79.393120	605.543396	155.022018	94.535637	439.829468	-59.991722	1400.845337	467.374451	244.345673	1399.822632	381.796417	95.724030	1378.733765	350.560944	102.186455	1642.704956	483.996460	-165.897110	1128.132935	513.381897	334.052063	1133.768066	432.113251	-129.221725	870.458557	416.406494	320.509460	872.247009	400.497589	93.674347	1032.669434	-627.796143	172.687820	852.102600	-599.645386	-27.621706
395.435791	-4.883293	935.372803	418.350098	185.617508	930.333740	504.983490	-16.937912	494.547272	545.218384	182.050140	482.423431	548.838196	-4.536185	79.391647	605.528442	155.017029	94.553802	439.725891	-60.041893	1400.821411	467.260834	244.300674	1399.830078	381.648865	95.682137	1378.703003	350.391724	102.154694	1642.696045	483.894745	-165.940979	1128.121338	513.251892	333.993652	1133.725464	432.017578	-129.255264	870.449646	416.217194	320.661865	872.246399	400.593811	93.763153	1032.596924	-627.778931	172.725769	852.112488	-599.604309	-27.624693
395.343109	-4.911160	935.367737	418.271057	185.565094	930.330505	504.884277	-16.972691	494.539917	545.108032	181.920929	482.413910	548.842834	-4.546721	79.419182	605.498108	154.971909	94.537796	439.610748	-60.077419	1400.835693	467.161072	244.258789	1399.824463	381.554016	95.627640	1378.682495	350.229980	102.127098	1642.687012	483.792877	-166.008804	1128.124390	513.119934	333.935211	1133.710938	431.922974	-129.290161	870.430847	416.088684	320.622284	872.226624	400.509216	93.722824	1032.592773	-627.725464	172.774445	852.121094	-599.580017	-27.553545
395.246124	-4.973111	935.377563	418.210602	185.481339	930.316406	504.801270	-17.018190	494.533142	545.131042	181.922256	482.435516	548.822632	-4.536666	79.443077	605.534241	154.987045	94.547203	439.506226	-60.119804	1400.827026	467.046539	244.244568	1399.827271	381.459412	95.569374	1378.676880	350.076477	102.104866	1642.668945	483.712585	-166.053757	1128.107422	512.996399	333.912292	1133.716797	431.833466	-129.338104	870.426758	416.026123	320.601288	872.197754	400.417572	93.665611	1032.589355	-627.681458	172.811707	852.132629	-599.540649	-27.529221
395.143311	-4.983125	935.376404	418.160706	185.424118	930.315430	504.686920	-17.032377	494.552734	545.000244	181.810593	482.425476	548.842224	-4.541092	79.469498	605.298828	154.728577	94.434532	439.402893	-60.153534	1400.824829	466.932007	244.226700	1399.828979	381.402924	95.531586	1378.687378	349.934448	102.076790	1642.645264	483.617432	-166.089630	1128.120850	512.860229	333.886719	1133.722412	431.754761	-129.384506	870.434875	415.936554	320.525574	872.182617	400.345032	93.634041	1032.588379	-627.668640	172.881577	852.159363	-599.508911	-27.464800
395.063049	-5.037016	935.371338	418.116425	185.412903	930.316833	504.606964	-17.079525	494.565216	544.996216	181.798767	482.418060	548.863525	-4.561940	79.524979	605.283386	154.713013	94.460968	439.312347	-60.193798	1400.839844	466.827118	244.196167	1399.822754	381.312592	95.513901	1378.682861	349.788696	102.055786	1642.620483	483.540985	-166.120270	1128.112305	512.688721	333.824554	1133.742432	431.657562	-129.417847	870.462036	415.760742	320.569946	872.191589	400.278595	93.599007	1032.586426	-627.683777	172.953201	852.161682	-599.527588	-27.419157
394.929657	-5.055574	935.373840	418.015533	185.367981	930.328918	504.503693	-17.122898	494.572998	544.968689	181.770752	482.457001	548.831360	-4.546026	79.534904	605.288025	154.723434	94.477692	439.219879	-60.237644	1400.831177	466.720612	244.160751	1399.838013	381.243011	95.467964	1378.709229	349.646545	102.033394	1642.613525	483.451569	-166.145966	1128.115356	512.518860	333.768494	1133.744385	431.466675	-129.450668	870.407410	415.500000	320.401917	872.184509	400.172241	93.562561	1032.594604	-627.669922	172.982056	852.177185	-599.514465	-27.385210
394.489716	-5.417338	935.500305	417.889801	185.216385	930.320496	504.379181	-17.164686	494.653687	544.890991	181.689468	482.451721	548.824707	-4.555815	79.555389	605.440063	154.894409	94.599922	439.157959	-60.267971	1400.830200	466.613220	244.102325	1399.836304	381.179291	95.390205	1378.702393	349.512207	102.000046	1642.622070	483.353363	-166.183258	1128.107178	512.373962	333.712921	1133.747559	431.336456	-129.482681	870.420166	415.336456	320.314117	872.196411	399.940125	93.376884	1032.654297	-627.717346	172.988632	852.155396	-599.537659	-27.356480
394.355835	-5.470551	935.500244	417.805634	185.148514	930.320496	504.242035	-17.204344	494.614136	544.828308	181.641235	482.469635	548.816223	-4.585822	79.580391	605.413574	154.871201	94.614296	439.094238	-60.300762	1400.815186	466.535095	244.069275	1399.829956	381.133698	95.334908	1378.729126	349.376404	102.063560	1642.648071	483.271515	-166.223984	1128.073853	512.267395	333.707855	1133.754395	431.166504	-129.633698	870.431702	415.324066	320.240234	872.242126	399.844574	93.316521	1032.655151	-627.721985	173.049774	852.174927	-599.535706	-27.299986
394.262268	-5.496614	935.498718	417.755249	185.152542	930.315491	504.106506	-17.258984	494.616089	544.782898	181.586441	482.459686	548.846741	-4.585655	79.596947	605.224243	154.668930	94.515015	439.031586	-60.365814	1400.805908	466.440948	244.010773	1399.808350	381.073669	95.276474	1378.740356	349.248932	102.030373	1642.660889	483.200470	-166.278717	1128.081543	512.138245	333.652161	1133.717041	431.164856	-129.716827	870.497009	415.140289	320.146454	872.249756	399.781647	93.307098	1032.652344	-627.785156	173.099579	852.158936	-599.578064	-27.269135
394.160248	-5.516454	935.482605	417.695526	185.123245	930.306519	503.990326	-17.325161	494.609528	544.778870	181.608200	482.477264	548.832153	-4.596707	79.631233	605.245300	154.686798	94.516144	438.934204	-60.411793	1400.806641	466.373260	243.968460	1399.806030	381.025513	95.221832	1378.766357	349.121796	101.999794	1642.673096	483.120178	-166.290222	1128.068604	512.004211	333.605347	1133.687012	431.103394	-129.675201	870.460571	414.937744	320.047943	872.247742	399.707886	93.279480	1032.640381	-627.829163	173.141785	852.143677	-599.624939	-27.221046
394.398132	-5.274007	935.374695	417.724243	185.173737	930.312866	503.891144	-17.381701	494.552826	544.764832	181.679245	482.511230	548.827087	-4.588434	79.636551	605.247375	154.705597	94.554146	438.842621	-60.452553	1400.795288	466.283020	243.957153	1399.796509	380.963806	95.173965	1378.785034	349.023438	101.962402	1642.681396	483.032532	-166.339523	1128.064209	511.854401	333.555023	1133.677002	430.958832	-129.711227	870.478882	414.718414	319.963440	872.256592	399.800659	93.367737	1032.589111	-627.892212	173.205444	852.142944	-599.714355	-27.146034
394.325745	-5.265500	935.368530	417.664032	185.160599	930.335144	503.730713	-17.418299	494.534912	544.738220	181.650070	482.553772	548.826904	-4.594824	79.692337	605.291809	154.924713	94.631554	438.742157	-60.494438	1400.798706	466.190826	243.933762	1399.798462	380.915222	95.141640	1378.808960	348.926422	101.931839	1642.680420	482.953644	-166.356339	1128.079102	511.693634	333.439819	1133.630371	430.830597	-129.734116	870.502380	414.343536	319.847778	872.218628	399.737061	93.350990	1032.597778	-627.951599	173.252106	852.140747	-599.742615	-27.099915
393.864227	-5.605940	935.509460	417.493958	185.028412	930.358765	503.523590	-17.404345	494.568756	544.636292	181.588638	482.523743	548.820129	-4.588623	79.700050	605.253357	154.951675	94.637619	438.649567	-60.538555	1400.820190	466.106995	243.875809	1399.793091	380.841583	95.126312	1378.829590	348.842346	101.891037	1642.684570	482.871155	-166.371307	1128.076538	511.578644	333.391479	1133.624512	430.713531	-129.739197	870.473145	414.168976	319.775177	872.208435	399.484192	93.174171	1032.682007	-628.057068	173.268997	852.158813	-599.795959	-27.048866
393.782104	-5.613143	935.512329	417.423218	184.989380	930.366699	503.352631	-17.451408	494.528656	544.532898	181.505096	482.522552	548.818115	-4.599059	79.736649	605.156494	154.671600	94.570648	438.555481	-60.565071	1400.817383	466.023376	243.814499	1399.769775	380.783905	95.089546	1378.812134	348.770264	101.852119	1642.682495	482.768311	-166.392563	1128.072144	511.435760	333.330780	1133.613159	430.491913	-129.724075	870.436218	414.033020	319.710114	872.206055	399.411072	93.148949	1032.687622	-628.110535	173.332657	852.175781	-599.834656	-26.987093
393.689789	-5.650947	935.491028	417.345886	184.974426	930.367859	503.212830	-17.471411	494.504883	544.511353	181.527969	482.534607	548.829834	-4.594512	79.724083	605.216797	154.913239	94.652718	438.419556	-60.601242	1400.797119	465.922058	243.786179	1399.737549	380.727631	95.049995	1378.807007	348.706512	101.701164	1642.663696	482.637360	-166.436325	1128.057983	511.289551	333.281921	1133.609619	430.395630	-129.730453	870.438416	413.914490	319.674011	872.173767	399.329498	93.110519	1032.678223	-628.219910	173.411926	852.203308	-599.918579	-26.900179
393.600800	-5.676778	935.463745	417.287109	184.925064	930.331848	503.012054	-17.491480	494.451111	544.407715	181.459579	482.513855	548.780212	-4.596883	79.727692	605.164185	154.878571	94.645111	438.333618	-60.620544	1400.776489	465.843842	243.732529	1399.720093	380.674316	95.015305	1378.801514	348.651245	101.780304	1642.669067	482.515747	-166.495941	1128.043945	511.169312	333.254669	1133.595581	430.299194	-129.756409	870.426758	413.810303	319.636017	872.137451	399.254730	93.078979	1032.646240	-628.335693	173.460449	852.194763	-599.977234	-26.871584
393.532227	-5.715340	935.453308	417.207977	184.908722	930.334778	502.822327	-17.524837	494.408142	543.845093	180.603333	482.294678	548.774353	-4.603169	79.748863	604.856934	154.601837	94.588371	438.213959	-60.676327	1400.770508	465.753998	243.680130	1399.697754	380.619537	94.996788	1378.778198	348.582520	101.747116	1642.668579	482.360229	-166.538834	1128.024292	511.030945	333.214081	1133.550049	430.178284	-129.771774	870.394165	413.717377	319.584900	872.103210	399.197021	93.041801	1032.643921	-628.478638	173.512085	852.201416	-600.090271	-26.822079
393.442596	-5.717491	935.416321	417.123138	184.906235	930.323364	502.648590	-17.548365	494.375244	544.307312	181.446930	482.494141	548.744873	-4.579300	79.770393	605.152954	154.861435	94.646004	438.134552	-60.729698	1400.765625	465.679535	243.640457	1399.674072	380.546814	94.962723	1378.740234	348.521729	101.607155	1642.658691	482.212616	-166.593994	1128.004639	510.882416	333.221222	1133.499878	430.061890	-129.800018	870.387634	413.653839	319.559937	872.068420	399.122742	93.024696	1032.620972	-628.638428	173.609253	852.222290	-600.176514	-26.779831
393.317017	-5.735278	935.410645	417.017059	184.854385	930.313416	502.490051	-17.579037	494.375000	544.303467	181.529739	482.520111	548.678528	-4.558051	79.791267	605.188538	154.900620	94.666969	438.055420	-60.763302	1400.755127	465.623535	243.603333	1399.656616	380.503113	94.916801	1378.740845	348.453064	101.671036	1642.671631	482.057556	-166.616608	1127.990967	510.720276	333.190369	1133.452515	429.947327	-129.835007	870.389587	413.548126	319.651764	872.002991	399.028168	92.990784	1032.614380	-628.766907	173.683609	852.234192	-600.276306	-26.727644
393.221069	-5.753917	935.400635	416.923035	184.789658	930.310059	502.380646	-17.602663	494.378906	543.612793	180.517593	482.272095	548.696289	-4.570024	79.792946	604.781921	154.553604	94.607117	437.996246	-60.830765	1400.758423	465.564301	243.538727	1399.633911	380.459137	94.866592	1378.747437	348.390198	101.639175	1642.669678	481.929962	-166.677429	1127.977417	510.621185	333.207703	1133.453247	429.808685	-129.865723	870.386108	413.672516	319.647186	872.016968	398.940704	92.945564	1032.608276	-628.932434	173.707718	852.255676	-600.409729	-26.658377
393.111511	-5.784833	935.386902	416.833923	184.794601	930.296692	502.280823	-17.635874	494.378021	544.162109	181.399658	482.509338	548.665405	-4.569582	79.806931	605.134216	154.861374	94.674500	437.931427	-60.868649	1400.762451	465.524628	243.512207	1399.638062	380.417358	94.834122	1378.752808	348.335419	101.613937	1642.670898	481.804840	-166.709900	1127.963989	510.522369	333.195313	1133.448242	429.652222	-129.883057	870.376099	413.648621	319.650726	871.987915	398.843353	92.932159	1032.594971	-629.083435	173.733047	852.264771	-600.508850	-26.621229
392.996613	-5.760441	935.379395	416.713104	184.794891	930.303284	502.160065	-17.612837	494.368225	544.100281	181.392166	482.499207	548.670776	-4.578761	79.805504	605.146912	154.884827	94.683968	437.898712	-60.902748	1400.760376	465.476898	243.475861	1399.618286	380.388550	94.783188	1378.723389	348.274323	101.593643	1642.663330	481.708557	-166.772629	1127.963135	510.433960	333.165924	1133.411011	429.652466	-129.965225	870.380676	413.606812	319.639679	871.963989	398.731781	92.936607	1032.595093	-629.277771	173.808548	852.281860	-600.665833	-26.583700
392.879791	-5.778761	935.359253	416.625580	184.772202	930.275574	502.148956	-17.656223	494.372314	544.054688	181.385391	482.522949	548.720276	-4.568058	79.838097	605.106934	154.857162	94.698540	437.848450	-60.956264	1400.761597	465.426422	243.439148	1399.600098	380.370117	94.766571	1378.727295	348.219452	101.576538	1642.639282	481.616333	-166.751877	1127.931274	510.374908	333.143860	1133.403198	429.333466	-130.030350	870.380920	413.573944	319.641785	871.938599	398.631134	92.920876	1032.571045	-629.425354	173.797409	852.268799	-600.803833	-26.520151
392.782440	-5.804637	935.333862	416.526520	184.753220	930.257507	502.088348	-17.663937	494.371368	543.984619	181.354858	482.531067	548.725525	-4.568741	79.840477	605.107788	154.859619	94.700951	437.813477	-60.996357	1400.746704	465.393799	243.395599	1399.585205	380.334320	94.701546	1378.721313	348.162567	101.545830	1642.614868	481.546509	-166.776337	1127.905640	510.336548	333.094238	1133.401978	429.157715	-130.067947	870.379761	413.533569	319.652649	871.937805	398.535645	92.894089	1032.549683	-629.588196	173.874207	852.306396	-600.961731	-26.455896
392.613220	-5.832850	935.333130	416.395905	184.758224	930.258728	501.722565	-17.108191	494.366638	543.913574	181.314774	482.523834	548.488098	-4.535917	79.778427	605.341675	155.163239	94.876122	437.763275	-61.073170	1400.729858	465.332520	243.342529	1399.574585	380.274689	94.688599	1378.722656	348.108246	101.521309	1642.594727	481.462585	-166.804504	1127.887573	510.339447	333.033966	1133.385986	429.002502	-130.092239	870.376099	413.495392	319.611664	871.934753	398.408966	92.879265	1032.551514	-629.812256	173.879333	852.317200	-601.138672	-26.379292
392.849274	-5.576795	935.177979	416.406769	184.820389	930.241211	502.001160	-17.699986	494.326843	543.925415	181.353516	482.539001	548.713989	-4.580816	79.842812	605.355225	155.166962	94.890442	437.729218	-61.110695	1400.712524	465.295959	243.295197	1399.567871	380.258636	94.618172	1378.693237	348.072937	101.483871	1642.566528	481.398926	-166.842133	1127.852905	510.352539	333.010040	1133.385742	428.832336	-130.111847	870.367004	413.500275	319.585876	871.947693	398.471436	92.970062	1032.463745	-630.025879	173.929443	852.315796	-601.313354	-26.342691
392.396179	-5.903513	935.286560	416.216461	184.671082	930.230469	501.943665	-17.722681	494.407867	543.845520	181.332611	482.559723	548.728149	-4.594784	79.859680	605.338745	155.170959	94.904984	437.670197	-61.163475	1400.696533	465.242615	243.252838	1399.576050	380.217072	94.587173	1378.694336	348.013550	101.443573	1642.550415	481.314362	-166.888153	1127.818848	510.387787	332.941376	1133.385254	428.689301	-130.134415	870.359680	413.512512	319.514923	871.942261	398.211029	92.792267	1032.514404	-630.277100	173.943695	852.327393	-601.506775	-26.299971
392.252777	-5.950634	935.285339	416.094543	184.654556	930.227905	501.877930	-17.740833	494.388092	543.777588	181.329285	482.578796	548.723328	-4.594357	79.862236	605.312683	155.160995	94.912460	437.607788	-61.217655	1400.674072	465.207153	243.230255	1399.563110	380.187897	94.493324	1378.674072	347.969269	101.400261	1642.534302	481.239044	-166.898880	1127.792236	510.436462	332.916199	1133.397095	428.549805	-130.157730	870.335510	413.504211	319.443542	871.940613	398.082520	92.760750	1032.512695	-630.533630	174.027924	852.371094	-601.693359	-26.220558
392.480621	-5.656692	935.138977	416.102875	184.736771	930.229980	501.847687	-17.755480	494.351349	543.768250	181.373550	482.589020	548.756531	-4.599554	79.887581	605.348633	155.194382	94.919647	437.536804	-61.252968	1400.641235	465.174744	243.198822	1399.576538	380.122314	94.458046	1378.655884	347.916443	101.379143	1642.511719	481.163971	-166.960358	1127.782715	510.492310	332.890961	1133.404053	428.490631	-130.069565	870.269226	413.570831	319.252258	871.956665	398.138977	92.875465	1032.439331	-630.751404	174.126221	852.385864	-601.879150	-26.154161
392.407288	-5.675097	935.116028	416.038635	184.700760	930.192505	501.797668	-17.755402	494.359924	543.699524	181.387650	482.593140	548.721008	-4.597102	79.893555	605.369751	155.223877	94.967384	437.491913	-61.277721	1400.622070	465.177795	243.174850	1399.555908	380.011597	94.326248	1378.567505	347.854156	101.341209	1642.481812	481.089264	-166.977142	1127.746338	510.561401	332.862976	1133.401367	428.367035	-130.100983	870.229004	413.615417	319.169403	871.956482	398.063293	92.857285	1032.408325	-630.960449	174.236084	852.412170	-602.060181	-26.097212
391.931732	-5.998459	935.229980	415.852051	184.595413	930.195679	501.740723	-17.738855	494.402832	543.598022	181.294052	482.571503	548.689636	-4.597283	79.905571	605.312378	155.196671	94.961342	437.418121	-61.330494	1400.599487	465.167358	243.125092	1399.547241	380.032318	94.399323	1378.636108	347.794434	101.210098	1642.451904	480.997101	-167.008804	1127.729126	510.631897	332.785614	1133.393433	428.291870	-130.116394	870.185730	413.648132	319.072296	871.948730	397.789154	92.699303	1032.468506	-631.128601	174.271973	852.397949	-602.214478	-26.077057
391.814941	-6.020946	935.199036	415.764771	184.589645	930.183105	501.756622	-17.778461	494.407745	543.500000	181.238281	482.526520	548.743530	-4.603062	79.906288	605.297668	155.150864	94.958153	437.321838	-61.380867	1400.575073	465.160370	243.096130	1399.542480	380.009918	94.371490	1378.639282	347.733704	101.175598	1642.429199	480.924866	-167.052017	1127.704834	510.669067	332.701904	1133.393066	428.220123	-130.152542	870.147888	413.658264	318.955170	871.950745	397.692169	92.675613	1032.447388	-631.615173	174.191269	852.614990	-602.448364	-26.025948
391.736145	-6.035520	935.204285	415.690887	184.597641	930.176575	501.762177	-17.804190	494.427490	543.526733	181.317551	482.567993	548.762024	-4.606019	79.910294	605.226807	154.856079	94.886032	437.263031	-61.417233	1400.559692	465.160217	243.055359	1399.529297	379.987366	94.347298	1378.636108	347.658173	101.127357	1642.413818	480.833649	-167.068878	1127.685913	510.733734	332.595428	1133.383057	428.113373	-130.153046	870.124512	413.702332	318.835815	871.942078	397.621582	92.677536	1032.446899	-631.526550	174.363220	852.436646	-602.630127	-25.941410
391.945160	-5.765836	935.073547	415.702240	184.654083	930.162476	501.732697	-17.808830	494.394379	543.496704	181.247742	482.586090	548.758118	-4.605925	79.910721	605.305969	155.126389	94.963974	437.205872	-61.438110	1400.528076	465.177124	243.019669	1399.528198	379.955658	94.320618	1378.637695	347.570038	101.100273	1642.399658	480.716217	-167.129318	1127.640991	510.776306	332.486328	1133.359009	428.045685	-130.188828	870.109680	413.713348	318.727386	871.935242	397.688568	92.782318	1032.373779	-631.744812	174.392914	852.459167	-602.813599	-25.924850
391.505493	-6.072721	935.174683	415.513702	184.557098	930.167419	501.709290	-17.807409	494.473907	543.424011	181.245453	482.587402	548.728088	-4.600036	79.916389	605.169495	154.833084	94.907745	437.135193	-61.481518	1400.526855	465.198181	242.982559	1399.525635	379.947449	94.274719	1378.625488	347.492249	101.068886	1642.390747	480.614716	-167.172546	1127.633911	510.797638	332.395844	1133.345215	427.961609	-130.190628	870.104004	413.727905	318.599304	871.918335	397.427551	92.628494	1032.428467	-632.259827	174.328247	852.633789	-603.082520	-25.857960
391.388947	-6.106266	935.188660	415.421051	184.530594	930.169434	501.634399	-17.806404	494.465973	543.435364	181.334595	482.621613	548.671814	-4.582814	79.931206	605.251221	154.907883	94.923004	437.070862	-61.529659	1400.524658	465.218048	242.947556	1399.505859	379.905640	94.266563	1378.629028	347.403625	101.023819	1642.372437	480.504272	-167.186264	1127.589966	510.808716	332.239960	1133.301392	427.861938	-130.206604	870.083923	413.660553	318.576447	871.890198	397.328339	92.604683	1032.436523	-632.447327	174.373779	852.640869	-603.277222	-25.816416
391.300018	-6.080755	935.166260	415.357391	184.534210	930.177246	501.609253	-17.819981	494.492828	543.414795	181.313843	482.629822	548.688965	-4.585509	79.934753	605.205322	154.881729	94.936394	436.987122	-61.548126	1400.512695	465.208099	242.922760	1399.502686	379.884705	94.262527	1378.619507	347.314392	100.988884	1642.357666	480.410095	-167.222168	1127.594971	510.834991	332.095734	1133.273804	427.779846	-130.225952	870.078064	413.624207	318.438110	871.876038	397.249725	92.604942	1032.429688	-632.674561	174.406815	852.651489	-603.501099	-25.762032
391.568726	-5.795228	935.048523	415.397369	184.609451	930.165161	501.571869	-17.816896	494.441101	543.450989	181.418610	482.674316	548.673828	-4.587807	79.950836	605.225647	154.914429	94.949417	436.937286	-61.585056	1400.515137	465.224823	242.892303	1399.491455	379.870422	94.249374	1378.608643	347.217773	100.957382	1642.336426	480.301819	-167.279343	1127.594482	510.849426	331.978027	1133.253906	427.705200	-130.245926	870.061584	413.593933	318.339722	871.846802	397.354065	92.732613	1032.363403	-632.859558	174.492828	852.655273	-603.702515	-25.697882
391.489594	-5.812737	935.030762	415.355591	184.598572	930.162659	501.519470	-17.844543	494.431641	543.434509	181.411087	482.691467	548.663757	-4.585449	79.951340	605.308289	155.210281	95.021591	436.872681	-61.614677	1400.494629	465.236298	242.875626	1399.478149	379.861389	94.238342	1378.610962	347.141724	100.922798	1642.302002	480.199127	-167.301498	1127.544189	510.880219	331.884186	1133.229858	427.528320	-130.355652	870.091187	413.623505	318.119934	871.841797	397.300934	92.710625	1032.354004	-633.082214	174.519211	852.654724	-603.917175	-25.674713
391.413849	-5.844258	935.026184	415.288208	184.590195	930.171570	501.467865	-17.830601	494.408875	543.416748	181.422943	482.701233	548.659851	-4.597058	79.962425	605.332825	155.226089	95.026573	436.820313	-61.648335	1400.465332	465.232788	242.846313	1399.457031	379.831055	94.209732	1378.598633	347.062592	100.895088	1642.270508	480.123871	-167.311676	1127.506470	510.883301	331.764191	1133.188599	427.448273	-130.367950	870.065369	413.567932	318.031250	871.828186	397.240021	92.682159	1032.357056	-633.273132	174.600021	852.669739	-604.095703	-25.611631
391.346893	-5.834962	934.989502	415.252472	184.569275	930.161255	501.429535	-17.853594	494.393127	543.423950	181.430588	482.704590	548.665161	-4.596943	79.938469	605.330383	155.198685	95.025116	436.758698	-61.691067	1400.446289	465.222473	242.791077	1399.426880	379.786072	94.179741	1378.561401	346.974396	100.872681	1642.236816	480.048553	-167.329529	1127.467773	510.884888	331.663300	1133.136841	427.339386	-130.381790	870.028198	413.523773	317.915253	871.795776	397.180145	92.665115	1032.333496	-633.447876	174.645828	852.676880	-604.296814	-25.528635
390.936646	-6.164125	935.098450	415.113434	184.448135	930.131042	501.365479	-17.880169	494.441681	543.335449	181.312286	482.665344	548.657471	-4.585040	79.928375	605.340942	155.186340	95.022942	436.670532	-61.762897	1400.419678	465.208496	242.723022	1399.397583	379.749207	94.274956	1378.561401	346.878662	100.841980	1642.189819	479.957489	-167.377747	1127.431152	510.868103	331.582336	1133.083008	427.342438	-130.440552	870.057739	413.467926	317.836823	871.768005	396.964203	92.510498	1032.374023	-633.642273	174.715652	852.672058	-604.530823	-25.424526
390.837555	-6.188524	935.072876	415.047546	184.442902	930.122620	501.306030	-17.886478	494.424316	543.253601	181.215439	482.641815	548.641235	-4.585945	79.934967	605.199402	154.860382	94.928040	436.607025	-61.775494	1400.403931	465.198608	242.709564	1399.363525	379.633484	94.115967	1378.489380	346.765869	100.824707	1642.141113	479.877838	-167.401291	1127.398438	510.834045	331.507202	1133.042603	427.239807	-130.430206	870.057556	413.400269	317.749969	871.734070	396.889740	92.486427	1032.357788	-633.846252	174.745026	852.676819	-604.736023	-25.369537
390.800110	-6.175808	935.041992	415.026001	184.455719	930.120544	501.252930	-17.902845	494.415222	543.275513	181.258102	482.657227	548.651733	-4.587489	79.938957	605.221863	154.863647	94.954262	436.543304	-61.842171	1400.385498	465.153290	242.655090	1399.333618	379.564209	94.071373	1378.453247	346.600342	100.767593	1642.121582	479.774994	-167.464340	1127.373657	510.795563	331.437988	1133.001221	427.231110	-130.334641	870.020447	413.339752	317.664825	871.704224	396.860840	92.484581	1032.341919	-634.012939	174.823669	852.675049	-604.952026	-25.269859
390.735199	-6.222545	935.037659	415.015533	184.398819	930.099426	501.228394	-17.915129	494.435699	543.292969	181.249054	482.653229	548.656982	-4.585120	79.938095	605.237366	154.879669	94.955727	436.469269	-61.865894	1400.382080	465.139832	242.621826	1399.328003	379.506165	94.054985	1378.427856	346.491638	100.755341	1642.098389	479.691895	-167.486832	1127.378418	510.729858	331.394745	1132.981323	427.152405	-130.331238	869.985657	413.240906	317.703949	871.678894	396.814209	92.444557	1032.328247	-634.160034	174.917465	852.670837	-605.168457	-25.165333
390.676086	-6.247976	935.028687	414.972809	184.363846	930.098816	501.171631	-17.915545	494.405609	543.241272	181.195541	482.664795	548.642578	-4.585783	79.966103	605.216003	154.859467	94.952873	436.423523	-61.916222	1400.376221	465.103546	242.565903	1399.309814	379.481812	94.005241	1378.422974	346.415466	100.777794	1642.031494	479.593567	-167.531143	1127.373169	510.680634	331.363770	1132.965454	427.018158	-130.438660	869.991028	413.187042	317.670074	871.664673	396.765472	92.410385	1032.323730	-634.308777	175.010925	852.687744	-605.355591	-25.101940
390.638580	-6.216298	934.988647	414.968109	184.371277	930.093750	501.146271	-17.973801	494.418365	543.294495	181.200745	482.669983	548.661804	-4.592625	79.957306	605.217529	154.866089	94.945808	436.369995	-61.954075	1400.373291	465.070953	242.524933	1399.305786	379.433258	93.970345	1378.415405	346.289307	100.772400	1641.995605	479.493011	-167.572342	1127.360840	510.624847	331.347992	1132.963989	426.943481	-130.450989	869.975281	413.189148	317.523346	871.660278	396.739716	92.413719	1032.301392	-634.454651	175.055984	852.679504	-605.549805	-25.034170
390.580353	-6.261652	934.992188	414.945343	184.338684	930.096924	501.119568	-17.996784	494.415710	543.271729	181.157516	482.655273	548.664795	-4.595945	79.936996	605.230408	154.871521	94.949448	436.307587	-61.994251	1400.359375	465.058441	242.496338	1399.289429	379.391541	93.910004	1378.389160	346.166992	100.763901	1641.955566	479.417267	-167.630508	1127.351440	510.580872	331.321198	1132.963501	426.934967	-130.373459	869.927612	413.149597	317.513184	871.657410	396.702606	92.375397	1032.304932	-634.632324	175.114609	852.666016	-605.722473	-25.004654
390.860138	-6.016198	934.865662	415.016266	184.411713	930.082703	501.113983	-18.012890	494.359802	543.302002	181.182907	482.677521	548.697449	-4.603805	79.962151	605.327026	155.174377	95.017586	436.277954	-62.036602	1400.346313	465.027710	242.435318	1399.291016	379.337524	93.863670	1378.358154	346.061035	100.745674	1641.915283	479.321899	-167.664505	1127.321533	510.526367	331.305969	1132.953735	426.733002	-130.366455	869.868896	413.105316	317.509125	871.639343	396.821564	92.479294	1032.233032	-634.818115	175.161270	852.661560	-605.936584	-24.973743
390.487701	-6.279965	934.969177	414.887970	184.310455	930.091064	501.064362	-18.013132	494.421112	543.279297	181.137115	482.673004	548.637024	-4.605667	79.975395	605.196594	154.821793	94.933868	436.247772	-62.077183	1400.341797	465.025482	242.397614	1399.288818	379.258270	93.862579	1378.338867	346.062805	100.958344	1641.781982	479.261292	-167.704941	1127.319336	510.484589	331.263367	1132.938354	426.635223	-130.363571	869.883362	413.054657	317.526001	871.635803	396.622070	92.345161	1032.290405	-634.989197	175.228699	852.648621	-606.132690	-24.935968
390.393158	-6.334298	934.999634	414.864288	184.251740	930.095154	501.045044	-18.051277	494.452271	543.275574	181.104111	482.682343	548.644531	-4.630634	79.989136	605.197327	154.814133	94.947334	436.213287	-62.119118	1400.348389	465.032104	242.322357	1399.295776	379.216095	93.846817	1378.327759	345.831573	100.729324	1641.844482	479.190491	-167.736160	1127.318115	510.427368	331.240967	1132.951660	426.591766	-130.397659	869.872375	412.938599	317.628235	871.655701	396.571960	92.303612	1032.307739	-635.206177	175.239960	852.623352	-606.347168	-24.896654
390.368378	-6.328854	934.986938	414.829681	184.248184	930.108032	501.039215	-18.058620	494.461548	543.293030	181.073029	482.702789	548.630310	-4.630308	80.000244	605.257813	155.093903	95.024529	436.177856	-62.153904	1400.336182	465.030792	242.291916	1399.302612	379.180145	93.781021	1378.341187	345.718323	100.706116	1641.814209	479.139130	-167.783264	1127.318237	510.413757	331.231018	1132.987427	426.477661	-130.414490	869.893066	412.943481	317.536926	871.693115	396.529663	92.292618	1032.307495	-635.399963	175.312408	852.628174	-606.574158	-24.810667
390.326233	-6.339879	934.980225	414.803253	184.207993	930.127319	501.001984	-18.061588	494.471558	543.293823	181.072830	482.700958	548.610107	-4.619259	79.996429	605.172302	154.790482	94.953156	436.134308	-62.204109	1400.331787	465.026337	242.218964	1399.317261	379.178711	93.758949	1378.343506	345.619019	100.791489	1641.796387	479.089142	-167.833038	1127.309082	510.384583	331.174133	1133.004517	426.414001	-130.465927	869.892944	412.841095	317.653015	871.719849	396.488251	92.255341	1032.313721	-635.606995	175.394226	852.645081	-606.814453	-24.734018
390.588531	-6.121404	934.878113	414.886444	184.271744	930.119690	501.010437	-18.067362	494.432373	543.318542	181.072235	482.743103	548.619141	-4.636700	80.021324	605.189026	154.799744	94.948227	436.117645	-62.246101	1400.344971	465.030670	242.178513	1399.331787	379.131958	93.728600	1378.364258	345.522339	100.669014	1641.746948	479.050232	-167.881073	1127.313843	510.364746	331.138916	1133.022705	426.366638	-130.483337	869.881042	412.778259	317.666840	871.761536	396.593933	92.352425	1032.256226	-635.854065	175.440414	852.633728	-607.061951	-24.657387
390.549347	-6.169650	934.867615	414.839569	184.231781	930.110107	501.019470	-18.104919	494.431000	543.326111	181.097107	482.727966	548.654846	-4.639863	80.020355	605.166138	154.794174	94.954979	436.078308	-62.280914	1400.322144	465.043823	242.133484	1399.354004	379.120667	93.688301	1378.358643	345.437866	100.656372	1641.716919	479.012695	-167.933304	1127.312012	510.373413	331.126251	1133.050171	426.319092	-130.527115	869.878357	412.748718	317.672791	871.795471	396.550232	92.307526	1032.246094	-636.093201	175.514084	852.645142	-607.315247	-24.593090
390.524078	-6.169680	934.840393	414.817719	184.211716	930.111389	500.997253	-18.125872	494.424469	543.321960	181.083191	482.724945	548.649658	-4.646614	80.014778	605.207642	154.820724	94.977028	436.052338	-62.313469	1400.313110	465.080383	242.089630	1399.351318	379.093506	93.620522	1378.332031	345.349762	100.632263	1641.685791	478.985199	-167.996490	1127.287598	510.413025	331.129883	1133.081299	426.389557	-130.602707	869.914246	412.788300	317.579163	871.824768	396.521942	92.283577	1032.233276	-636.390442	175.583893	852.636719	-607.560852	-24.519419
390.463409	-6.204708	934.832214	414.766052	184.185089	930.126343	500.954865	-18.128063	494.412994	543.273987	181.020752	482.717407	548.664612	-4.642164	80.015236	605.203796	154.809723	94.980789	436.005402	-62.368828	1400.310181	465.077240	242.042023	1399.377197	379.073761	93.633240	1378.335938	345.289429	100.619087	1641.656494	478.953491	-168.031418	1127.285278	510.415558	331.104645	1133.087158	426.373688	-130.663864	869.880615	412.714813	317.680450	871.846436	396.479553	92.239075	1032.238037	-636.662781	175.629028	852.660095	-607.787842	-24.492609
390.404175	-6.278269	934.834717	414.741241	184.156448	930.115295	500.935486	-18.151236	494.366730	543.261475	180.987000	482.726715	548.654358	-4.622195	79.991425	605.171204	154.790298	94.977425	435.966827	-62.399372	1400.300537	465.089874	242.014603	1399.376099	379.041351	93.584297	1378.314697	345.229889	100.599564	1641.627197	478.915833	-168.100739	1127.276855	510.447052	331.094910	1133.111084	426.404694	-130.719376	869.850464	412.776764	317.604401	871.881409	396.443604	92.194664	1032.233887	-636.914368	175.687988	852.702393	-608.000732	-24.456863
390.029358	-6.594446	934.936951	414.604553	184.020416	930.102051	500.861572	-18.136360	494.418091	543.206848	180.955536	482.707458	548.641663	-4.623312	79.980957	605.151917	154.762222	94.974838	435.939667	-62.447330	1400.281982	465.104675	241.968826	1399.377563	379.024841	93.597069	1378.314819	345.302155	100.774490	1641.485596	478.888184	-168.139496	1127.278198	510.442383	331.078613	1133.107544	426.374359	-130.756729	869.849670	412.706085	317.692871	871.891296	396.238403	92.027039	1032.279541	-637.163269	175.690781	852.731934	-608.183105	-24.433235
390.004852	-6.634167	934.921448	414.562927	183.983109	930.094910	500.805603	-18.166304	494.399994	543.192810	180.910889	482.716461	548.599304	-4.625127	79.980309	605.170471	154.772995	94.968323	435.915588	-62.456234	1400.283447	465.085999	241.925095	1399.389282	378.995239	93.552666	1378.328003	345.141571	100.516388	1641.550415	478.847748	-168.189728	1127.279663	510.487213	331.043640	1133.140015	426.373474	-130.785355	869.854614	412.781525	317.601288	871.889282	396.208557	91.983147	1032.268555	-637.387512	175.749725	852.799744	-608.377930	-24.382591
389.953522	-6.681127	934.917480	414.525238	183.934402	930.100037	500.786133	-18.188486	494.402802	543.198242	180.951660	482.731750	548.617065	-4.643940	79.973396	605.212646	154.823471	94.976875	435.860321	-62.494148	1400.271851	465.084229	241.892807	1399.395996	378.988556	93.520020	1378.311035	345.101318	100.488136	1641.521729	478.818115	-168.241272	1127.284424	510.489319	331.046143	1133.138550	426.392822	-130.825668	869.842285	412.806000	317.628174	871.891907	396.168610	91.930458	1032.269653	-637.664429	175.780487	852.857971	-608.566956	-24.340395
389.894287	-6.728782	934.918884	414.466095	183.910751	930.101929	500.753784	-18.196127	494.404785	543.157776	180.919022	482.704895	548.621094	-4.650582	79.995300	605.261353	155.120453	95.055367	435.828491	-62.538403	1400.279175	465.062256	241.863800	1399.401123	378.960358	93.500160	1378.291260	345.069305	100.453003	1641.478027	478.789215	-168.279404	1127.309570	510.492615	331.009247	1133.132813	426.419189	-130.841766	869.853638	412.781097	317.703156	871.901123	396.123169	91.892403	1032.272217	-637.912048	175.857819	852.911377	-608.757751	-24.280350
389.873230	-6.775169	934.899109	414.454620	183.896210	930.072815	500.731842	-18.235996	494.404572	543.170837	180.939896	482.713989	548.615967	-4.644320	79.978851	605.271790	155.127396	95.054092	435.807129	-62.564720	1400.290283	465.032471	241.813675	1399.419800	378.941986	93.478943	1378.286743	345.033844	100.421883	1641.447266	478.770752	-168.324524	1127.319580	510.500153	330.982422	1133.139893	426.417480	-130.875931	869.871826	412.814941	317.692566	871.911438	396.104919	91.866829	1032.247437	-638.221802	175.881699	852.943420	-609.006531	-24.230320
390.150085	-6.527165	934.766663	414.519409	183.929077	930.064209	500.710480	-18.268896	494.353271	543.173767	180.958832	482.727142	548.574524	-4.632728	79.986389	605.179504	154.799271	94.970940	435.765045	-62.631275	1400.308838	464.997314	241.735992	1399.430664	378.964294	93.605995	1378.340698	345.011719	100.498787	1641.431030	478.742065	-168.381851	1127.331665	510.512665	330.970276	1133.164795	426.429169	-130.889557	869.884521	412.885193	317.698456	871.909607	396.223694	91.946022	1032.175781	-638.501099	175.957977	852.991577	-609.259399	-24.136290
389.766174	-6.852609	934.909973	414.364319	183.806244	930.076416	500.655334	-18.248749	494.420685	543.104675	180.882095	482.707184	548.570007	-4.643629	79.991577	605.166260	154.787598	94.971405	435.769104	-62.650166	1400.329102	464.973907	241.706741	1399.467163	378.904053	93.417389	1378.270752	344.985962	100.383186	1641.394775	478.716492	-168.420593	1127.324585	510.509583	330.953278	1133.188965	426.453552	-130.895691	869.881409	412.930908	317.697540	871.912842	396.027924	91.784897	1032.255981	-638.808350	176.012161	853.023804	-609.515259	-24.077040
389.724823	-6.890347	934.899902	414.346100	183.739441	930.062012	500.606232	-18.248331	494.388031	543.091919	180.859070	482.706024	548.531372	-4.636786	79.991875	605.168762	154.791962	94.973289	435.764435	-62.669342	1400.351807	464.966736	241.686218	1399.495605	378.920349	93.327042	1378.289673	345.080994	100.577698	1641.268066	478.702942	-168.471008	1127.350220	510.516602	330.931000	1133.227295	426.452606	-130.892700	869.898376	413.040649	317.592865	871.950500	395.995331	91.736481	1032.243408	-639.057678	176.052673	853.054016	-609.766907	-23.995312
389.662994	-6.928411	934.902405	414.283508	183.731445	930.075012	500.582458	-18.243021	494.400787	543.028198	180.815155	482.703888	548.552307	-4.636899	79.985191	605.172729	154.795029	94.974792	435.781525	-62.712883	1400.372314	464.964386	241.603134	1399.526001	378.914886	93.324142	1378.297729	345.063873	100.562752	1641.244507	478.683136	-168.518448	1127.365356	510.490570	330.916016	1133.274902	426.458221	-130.931351	869.897644	413.008118	317.658691	871.957581	395.947968	91.705536	1032.252319	-639.294800	176.085602	853.067322	-610.011658	-23.939650
389.622253	-6.970921	934.902954	414.244385	183.682541	930.069580	500.557831	-18.289272	494.410492	543.006653	180.807526	482.698181	548.531799	-4.657709	80.018478	605.114441	154.719040	94.941353	435.806274	-62.764664	1400.389404	464.979156	241.562607	1399.548462	378.945709	93.284492	1378.332275	345.036041	100.554298	1641.231445	478.676605	-168.544037	1127.372925	510.489868	330.912018	1133.308350	426.445923	-130.969864	869.923767	413.085724	317.560608	871.997681	395.920074	91.661568	1032.250610	-639.527344	176.089340	853.072021	-610.245483	-23.896961
389.612823	-6.994299	934.907288	414.223145	183.635895	930.082520	500.531860	-18.292154	494.416565	542.965515	180.751587	482.714447	548.543030	-4.644347	80.048615	605.234070	155.094955	95.076324	435.806366	-62.821136	1400.405762	464.994110	241.496796	1399.568604	378.967651	93.272278	1378.332764	345.005005	100.559723	1641.220947	478.645386	-168.600967	1127.382446	510.467834	330.875610	1133.316650	426.417694	-131.008255	869.931580	413.066620	317.512543	872.016846	395.905121	91.622040	1032.259399	-639.790222	176.122879	853.085999	-610.460815	-23.877375
389.550446	-7.073678	934.921631	414.184784	183.626419	930.088501	500.506439	-18.313810	494.435150	542.949341	180.745148	482.741333	548.550598	-4.655206	80.063812	605.134949	154.784409	95.008957	435.831787	-62.853977	1400.417114	465.006744	241.432709	1399.579834	378.989777	93.202713	1378.382568	344.989807	100.545105	1641.197388	478.652130	-168.628571	1127.379395	510.460815	330.866974	1133.344360	426.389435	-131.018860	869.925476	413.050262	317.507690	872.028320	395.874939	91.578964	1032.270752	-640.044250	176.154846	853.098877	-610.726624	-23.827938
389.509399	-7.116463	934.926270	414.144836	183.593857	930.112915	500.491150	-18.364902	494.419708	542.965454	180.778900	482.772583	548.571777	-4.657648	80.069557	605.172668	154.829422	95.041458	435.840515	-62.917168	1400.423584	465.014008	241.395370	1399.566162	379.034363	93.126129	1378.374878	344.980225	100.550529	1641.187378	478.655304	-168.644073	1127.385498	510.437500	330.827179	1133.350708	426.323578	-131.044846	869.950684	413.004486	317.482056	872.058655	395.849213	91.528923	1032.286499	-640.282837	176.182098	853.105225	-610.961731	-23.795029
389.493744	-7.123008	934.936829	414.124817	183.553909	930.129517	500.455292	-18.385607	494.407532	542.966187	180.765549	482.762177	548.524475	-4.647005	80.058998	605.162048	154.821640	95.041489	435.859497	-62.959171	1400.415283	465.018341	241.356857	1399.573975	379.036743	93.079094	1378.390503	344.980804	100.545135	1641.178711	478.643768	-168.678009	1127.365112	510.418335	330.801239	1133.334229	426.267181	-131.086578	869.955261	412.872437	317.570190	872.067505	395.842346	91.501572	1032.300903	-640.553833	176.225815	853.099792	-611.192505	-23.765745
389.479645	-7.177206	934.928955	414.121063	183.522751	930.127380	500.419525	-18.421053	494.429016	542.922852	180.702682	482.753601	548.507019	-4.643307	80.086937	605.145996	154.802399	95.050919	435.858734	-63.016853	1400.423706	465.001404	241.305923	1399.554810	379.041595	93.050743	1378.405518	344.865143	100.320244	1641.302734	478.648193	-168.702515	1127.375732	510.408417	330.761780	1133.300659	426.233429	-131.117645	869.958984	412.797607	317.571838	872.061096	395.837006	91.455383	1032.296265	-640.824768	176.263779	853.089783	-611.455933	-23.749224
389.486053	-7.186120	934.921570	414.117737	183.467178	930.125122	500.396637	-18.435072	494.399384	542.905640	180.722443	482.757294	548.517944	-4.643730	80.076462	605.159363	154.815491	95.054031	435.853394	-63.085278	1400.411621	464.992615	241.247040	1399.527710	379.099091	93.165215	1378.475830	344.892090	100.315483	1641.320068	478.666565	-168.708862	1127.362183	510.377136	330.728516	1133.279297	426.211700	-131.158859	869.966858	412.731201	317.547485	872.061707	395.844910	91.420135	1032.291870	-641.063538	176.335785	853.081909	-611.727661	-23.687586
389.832245	-6.974256	934.799561	414.236725	183.515457	930.126465	500.416840	-18.458820	494.369781	542.948303	180.754318	482.737213	548.551514	-4.642645	80.099152	605.211975	154.862717	95.059990	435.819794	-63.121471	1400.422363	464.963531	241.193115	1399.519409	379.093384	93.121902	1378.482422	344.922302	100.294479	1641.339478	478.665344	-168.746460	1127.384766	510.368347	330.723724	1133.277466	426.189789	-131.213531	869.970947	412.729614	317.428345	872.053406	396.025482	91.487938	1032.230469	-641.316162	176.372665	853.083435	-612.007751	-23.635565
389.483765	-7.283777	934.909607	414.126953	183.369080	930.127625	500.397247	-18.466492	494.426575	542.879456	180.692459	482.749176	548.537537	-4.644425	80.090164	605.156494	154.806427	95.048058	435.788971	-63.162876	1400.419922	464.961182	241.149811	1399.476929	379.097290	93.098244	1378.463135	345.085144	100.488136	1641.255859	478.674896	-168.767609	1127.370850	510.348511	330.725464	1133.233643	426.197174	-131.253891	869.946289	412.686279	317.411102	872.026978	395.862030	91.313301	1032.288208	-641.564148	176.409546	853.098145	-612.297363	-23.589575
389.453674	-7.335499	934.920105	414.145966	183.355652	930.119751	500.413239	-18.484646	494.438751	542.856506	180.639023	482.714539	548.513733	-4.652087	80.101624	605.252991	155.135193	95.128494	435.751160	-63.176105	1400.398438	464.951996	241.115555	1399.458374	379.101196	93.045166	1378.427856	345.003387	100.257141	1641.386230	478.655060	-168.819733	1127.381836	510.263794	330.646393	1133.192505	426.186584	-131.305756	869.948181	412.383789	317.453125	871.940063	395.861176	91.290604	1032.289551	-641.782715	176.445740	853.103333	-612.512329	-23.588160
389.454468	-7.357373	934.897278	414.145447	183.325333	930.109436	500.442108	-18.537607	494.450806	542.889893	180.664124	482.715210	548.512329	-4.671187	80.102211	605.254944	155.142395	95.138863	435.712128	-63.226196	1400.408936	464.938782	241.074219	1399.428223	379.098511	93.014816	1378.416870	345.035004	100.308533	1641.435181	478.633881	-168.863235	1127.369385	510.220795	330.631378	1133.164673	426.189087	-131.363403	869.969910	412.378052	317.328735	871.900024	395.861969	91.257988	1032.273193	-642.044922	176.451660	853.120605	-612.764221	-23.585268
389.450409	-7.384487	934.885315	414.150818	183.306854	930.104736	500.473572	-18.571730	494.465759	542.846252	180.608658	482.742340	548.525818	-4.662162	80.121712	605.230774	155.117477	95.133156	435.680176	-63.257797	1400.411011	464.948944	241.061523	1399.373901	379.112427	92.981857	1378.401855	345.068512	100.270020	1641.465820	478.609497	-168.915527	1127.383667	510.194702	330.612335	1133.114746	426.190887	-131.425522	869.940247	412.480804	317.426544	871.923706	395.866943	91.230988	1032.265259	-642.315247	176.449203	853.135437	-613.034302	-23.575773
389.404388	-7.438603	934.894104	414.145721	183.302124	930.105530	500.487762	-18.563011	494.475281	542.869263	180.601547	482.743134	548.537720	-4.675347	80.114243	605.226563	155.112411	95.111023	435.629974	-63.272236	1400.395630	464.950073	241.031494	1399.340820	379.133301	92.993477	1378.395142	345.101135	100.227203	1641.493286	478.587036	-168.965714	1127.374146	510.141968	330.548920	1133.056030	426.202484	-131.451187	869.947754	412.295868	317.283112	871.841553	395.853699	91.204590	1032.270630	-642.605347	176.444626	853.132568	-613.299744	-23.598185
389.759857	-7.136269	934.760986	414.242615	183.388596	930.115906	500.496643	-18.553272	494.431732	542.966614	180.627350	482.786255	548.515137	-4.692566	80.133202	605.280701	155.148209	95.104996	435.600342	-63.300808	1400.387817	464.970551	240.994614	1399.308105	379.162445	92.969139	1378.425781	345.131561	100.180496	1641.532104	478.566864	-169.015564	1127.376831	510.118195	330.491272	1133.002563	426.189484	-131.532425	869.974548	412.205261	317.328796	871.793213	396.026123	91.326424	1032.208496	-642.867249	176.488617	853.155823	-613.535400	-23.533844
389.760345	-7.182538	934.761902	414.265991	183.362930	930.117920	500.527222	-18.572098	494.443481	542.975830	180.632996	482.804749	548.517334	-4.687666	80.141235	605.276550	155.147324	95.118507	435.570953	-63.302315	1400.403564	464.992981	240.995880	1399.275879	379.212006	92.941658	1378.456299	345.163361	100.137634	1641.563965	478.546783	-169.064133	1127.398193	510.111023	330.426849	1132.941772	426.240021	-131.592468	869.972229	412.169189	317.287628	871.755005	396.036346	91.290459	1032.209839	-643.131714	176.559769	853.176880	-613.778870	-23.466852
389.408752	-7.484174	934.904907	414.184631	183.229340	930.139648	500.514099	-18.558918	494.501099	542.940002	180.537079	482.784180	548.498962	-4.678704	80.143944	605.255920	155.120789	95.105583	435.557281	-63.314190	1400.393799	465.016541	240.974442	1399.250732	379.245209	92.947350	1378.469727	345.194946	100.091766	1641.601074	478.530426	-169.102509	1127.427124	510.130768	330.377380	1132.913086	426.231781	-131.619858	869.973938	412.177521	317.244324	871.731812	395.879089	91.134293	1032.293701	-643.422913	176.580063	853.190063	-614.057129	-23.419201
389.437134	-7.528159	934.915649	414.220459	183.231369	930.143433	500.511261	-18.551050	494.517365	542.982483	180.546326	482.827057	548.479309	-4.672226	80.158142	605.280212	155.152725	95.133369	435.551971	-63.336506	1400.407471	465.029266	240.972275	1399.228882	379.293732	92.904419	1378.508423	345.219604	100.047424	1641.646973	478.508759	-169.121933	1127.442261	510.148071	330.316925	1132.897949	426.128326	-131.646927	869.952454	412.150848	317.175354	871.718811	395.896881	91.118240	1032.299927	-643.662659	176.656967	853.230042	-614.290894	-23.333918
389.479675	-7.531657	934.928284	414.243713	183.189774	930.160461	500.506012	-18.558821	494.521545	542.979736	180.498932	482.828644	548.444092	-4.660084	80.151932	605.241028	155.163544	95.168594	435.541107	-63.358738	1400.421143	465.037048	240.940460	1399.231445	379.312988	92.906883	1378.531250	345.242889	100.008347	1641.688477	478.497345	-169.163071	1127.453857	510.188843	330.241730	1132.889404	426.134552	-131.695190	869.947815	412.168915	317.132050	871.709961	395.919250	91.094757	1032.314209	-643.950745	176.676529	853.221924	-614.532349	-23.319864
389.507416	-7.578582	934.931885	414.269653	183.154739	930.170471	500.564789	-18.616184	494.529999	543.007263	180.494064	482.840454	548.482544	-4.666186	80.160416	605.239258	155.165192	95.180962	435.535553	-63.361336	1400.431885	465.042694	240.952682	1399.235352	379.312866	92.745865	1378.519653	345.262329	99.975708	1641.728760	478.501556	-169.202545	1127.467651	510.232971	330.165253	1132.895386	426.121704	-131.736053	869.962158	412.184265	317.038452	871.715698	395.951202	91.049561	1032.321411	-644.216370	176.750885	853.250244	-614.748413	-23.301146
389.549316	-7.631699	934.941833	414.309906	183.108459	930.170227	500.595459	-18.654829	494.531464	543.052979	180.556351	482.830017	548.494934	-4.674050	80.158943	605.313477	155.214676	95.178879	435.539948	-63.388180	1400.437988	465.049072	240.927795	1399.239258	379.334137	92.672424	1378.555908	345.289825	99.930466	1641.768311	478.526764	-169.194260	1127.454834	510.296234	330.118958	1132.896973	426.072754	-131.864960	869.987732	412.300232	316.874603	871.725952	395.984802	91.005981	1032.325684	-644.489685	176.772644	853.249084	-614.981934	-23.276365
389.586884	-7.670567	934.953491	414.360229	183.089462	930.187805	500.628540	-18.659887	494.537567	543.041870	180.524338	482.834045	548.509277	-4.692699	80.148605	605.275818	155.190979	95.153526	435.546204	-63.408997	1400.436401	465.051941	240.898926	1399.238770	379.349640	92.651855	1378.603149	345.326111	99.900520	1641.802979	478.539948	-169.251999	1127.450806	510.347137	330.059296	1132.917847	426.132324	-131.791031	869.972595	412.370972	316.803497	871.747314	396.030487	90.973793	1032.340454	-644.781982	176.832260	853.269165	-615.227722	-23.246582
389.637207	-7.692422	934.960632	414.403778	183.079849	930.180664	500.712311	-18.735373	494.538849	543.085754	180.537292	482.842804	548.530212	-4.706234	80.168777	605.311951	155.203003	95.162361	435.562134	-63.472214	1400.427612	465.029205	240.847244	1399.248169	379.374695	92.628151	1378.646484	345.361481	99.873833	1641.849854	478.583984	-169.243576	1127.417480	510.398224	330.005371	1132.937744	426.079285	-131.904465	869.989319	412.464050	316.747681	871.745605	396.078827	90.964897	1032.340332	-645.035767	176.813446	853.268982	-615.433960	-23.196239
389.678955	-7.719416	934.962646	414.434631	183.043213	930.206482	500.759521	-18.749104	494.543701	543.091431	180.490662	482.826172	548.559143	-4.708045	80.164017	605.253723	155.123367	95.150772	435.594147	-63.487076	1400.401367	465.023834	240.815033	1399.262207	379.427032	92.613815	1378.695435	345.388367	99.866859	1641.870850	478.643707	-169.275421	1127.417969	510.448608	329.979431	1132.947998	426.105896	-131.925964	869.983948	412.556732	316.693939	871.757446	396.118042	90.920105	1032.354858	-645.320557	176.878281	853.296509	-615.695862	-23.154137
389.705505	-7.750208	934.981506	414.476044	182.975266	930.191956	500.823792	-18.756580	494.560394	543.110535	180.459534	482.832733	548.573730	-4.719831	80.165016	605.280823	155.146088	95.139084	435.611420	-63.517502	1400.408813	465.028870	240.800034	1399.293701	379.485931	92.614647	1378.739502	345.427002	99.744278	1641.885376	478.687653	-169.261978	1127.416626	510.507172	329.985657	1132.999634	426.141602	-131.915222	869.990173	412.851410	316.676666	871.809387	396.152924	90.889145	1032.356445	-645.618347	176.911606	853.309875	-615.939148	-23.085579
389.757477	-7.788429	934.978577	414.545105	182.987564	930.199036	500.887299	-18.782648	494.587585	543.131348	180.441666	482.835876	548.555237	-4.710581	80.149254	605.282104	155.143982	95.158524	435.626831	-63.530121	1400.404297	465.039856	240.770798	1399.298462	379.542114	92.542534	1378.773682	345.457123	99.730446	1641.899170	478.748413	-169.302078	1127.435913	510.555084	329.955566	1133.026245	426.273041	-131.824585	869.936829	412.959320	316.657379	871.805603	396.201416	90.872169	1032.358032	-645.888733	176.969910	853.324646	-616.216919	-23.015961
389.807068	-7.785529	934.972717	414.600922	182.964554	930.205505	500.902802	-18.778547	494.553741	543.165588	180.439667	482.828766	548.557312	-4.701953	80.128853	605.288879	155.149796	95.157288	435.652588	-63.563210	1400.383057	465.016113	240.747360	1399.310181	379.603424	92.503143	1378.787109	345.489502	99.717705	1641.914795	478.798492	-169.301010	1127.393433	510.583893	329.925903	1133.046387	426.338470	-131.813629	869.907410	413.004028	316.721985	871.808777	396.239105	90.858223	1032.357544	-646.140442	177.065643	853.342590	-616.485291	-22.951143
390.194275	-7.522528	934.849426	414.775635	183.021805	930.198669	500.984375	-18.820286	494.536133	543.198242	180.448135	482.842346	548.598572	-4.731008	80.120079	605.280151	155.146362	95.093948	435.665527	-63.595898	1400.366699	465.026581	240.706619	1399.317871	379.685638	92.501495	1378.817139	345.516968	99.727409	1641.930176	478.855469	-169.334366	1127.387817	510.636566	329.925110	1133.084595	426.414215	-131.835358	869.880371	413.170837	316.555511	871.800903	396.449707	90.963287	1032.290039	-646.443237	177.090942	853.338501	-616.768311	-22.920240
390.232727	-7.571420	934.859924	414.821594	183.012604	930.196594	501.025177	-18.841045	494.500610	543.249573	180.415161	482.829956	548.614075	-4.732220	80.122513	605.282104	155.149124	95.110611	435.699341	-63.632923	1400.345459	465.038086	240.694443	1399.334106	379.732086	92.455948	1378.843262	345.668549	99.927589	1641.827393	478.927460	-169.337143	1127.354126	510.692108	329.940002	1133.117188	426.498322	-131.832291	869.845825	413.313049	316.447479	871.804993	396.498322	90.939560	1032.294434	-646.711243	177.120163	853.345825	-617.037537	-22.880033
389.941193	-7.857790	934.982849	414.779968	182.889816	930.206299	501.031921	-18.849771	494.561218	543.237000	180.369598	482.828003	548.629150	-4.749123	80.104027	605.260437	155.100693	95.119850	435.732605	-63.652256	1400.320068	465.056488	240.654190	1399.350098	379.793182	92.409409	1378.872192	345.579224	99.714645	1641.944092	479.010956	-169.336777	1127.330811	510.738220	329.931793	1133.132690	426.614594	-131.831604	869.821960	413.406464	316.477356	871.832214	396.376282	90.793579	1032.361572	-647.000549	177.169907	853.372620	-617.289978	-22.846115
389.954926	-7.915703	934.981812	414.810852	182.826157	930.204468	501.028046	-18.845383	494.533569	543.268188	180.275940	482.826263	548.626343	-4.741293	80.075912	605.236206	155.058090	95.096268	435.746033	-63.696487	1400.291748	465.073822	240.614655	1399.357788	379.862885	92.373901	1378.916992	345.610046	99.699280	1641.951660	479.097046	-169.346375	1127.308960	510.793030	329.912231	1133.170044	426.705780	-131.827866	869.818115	413.459229	316.492706	871.852600	396.417847	90.731339	1032.361328	-647.337036	177.138519	853.365540	-617.531738	-22.857235
389.987610	-7.934669	934.978394	414.850983	182.811752	930.211609	501.071198	-18.828640	494.542084	543.313110	180.287186	482.825684	548.628296	-4.741193	80.073547	605.254028	155.051987	95.076614	435.775757	-63.730850	1400.266846	465.090515	240.577820	1399.356323	379.913055	92.352966	1378.928101	345.640533	99.690010	1641.957275	479.167358	-169.374710	1127.291260	510.811371	329.874634	1133.167480	426.838165	-131.835953	869.777405	413.458832	316.689178	871.880859	396.458038	90.708839	1032.363525	-647.619446	177.190948	853.394409	-617.805359	-22.803835
390.056458	-7.962032	934.980652	414.936829	182.787155	930.224487	501.118622	-18.842913	494.559448	543.360657	180.261826	482.829071	548.650635	-4.741765	80.068047	605.237061	155.035492	95.059731	435.804382	-63.748425	1400.244141	465.118591	240.566696	1399.363159	379.952301	92.298386	1378.957520	345.686401	99.692001	1641.963135	479.257965	-169.384521	1127.273071	510.865540	329.887878	1133.169189	426.959290	-131.807373	869.742615	413.525604	316.719788	871.902283	396.524567	90.679161	1032.370605	-647.959717	177.267395	853.421265	-618.106140	-22.733679
390.089722	-8.009953	934.994141	415.009796	182.775650	930.231628	501.191986	-18.870762	494.564728	543.426697	180.254883	482.826019	548.669006	-4.742933	80.068443	605.251343	155.035736	95.050766	435.804504	-63.772369	1400.249146	465.145935	240.534836	1399.358154	380.003418	92.278580	1378.968750	345.708801	99.683304	1641.971069	479.339966	-169.404297	1127.268799	510.924255	329.922363	1133.174438	427.096436	-131.815399	869.739685	413.579529	316.742371	871.900391	396.575348	90.653679	1032.380615	-648.231445	177.370056	853.445313	-618.425354	-22.618484
390.172668	-8.018790	934.990112	415.090698	182.717163	930.235596	501.242310	-18.872620	494.571716	543.429199	180.244522	482.805573	548.656128	-4.743338	80.083992	605.232056	155.038574	95.062813	435.830200	-63.809238	1400.255249	465.169281	240.530533	1399.360962	380.067749	92.237564	1378.994751	345.753998	99.685295	1641.977295	479.434998	-169.405701	1127.277344	510.973694	329.922394	1133.202393	427.209839	-131.805176	869.719360	413.629181	316.753021	871.905457	396.644226	90.618324	1032.379883	-648.531982	177.391647	853.451538	-618.758423	-22.559340
390.215668	-8.026191	935.003296	415.165863	182.696304	930.235779	501.265045	-18.856472	494.553345	543.518799	180.320221	482.833282	548.660278	-4.744641	80.074173	605.233093	155.033875	95.051086	435.862885	-63.811211	1400.231201	465.191437	240.492706	1399.370117	380.115448	92.237968	1379.027588	345.781555	99.668579	1641.994629	479.532898	-169.429840	1127.291992	511.003998	329.940521	1133.209595	427.371979	-131.805664	869.729553	413.686249	316.780670	871.917053	396.698334	90.612839	1032.385986	-648.853516	177.447495	853.460205	-619.093750	-22.508772
390.298401	-8.029737	935.003174	415.250000	182.730759	930.260803	501.358826	-18.854523	494.579865	543.554993	180.278595	482.837585	548.659485	-4.745435	80.069481	605.267700	155.093964	95.077759	435.894745	-63.832687	1400.253906	465.217621	240.490509	1399.399170	380.176361	92.201042	1379.070557	345.941956	99.891129	1641.911011	479.605774	-169.436203	1127.305298	511.039886	329.890472	1133.215820	427.499756	-131.797241	869.723267	413.574799	316.758911	871.894775	396.779297	90.614899	1032.398804	-649.214294	177.464035	853.477600	-619.420105	-22.490997
390.724182	-7.718528	934.884888	415.434082	182.831879	930.263977	501.453369	-18.899744	494.520203	543.609070	180.251617	482.829437	548.717285	-4.741568	80.031349	605.273376	155.106308	95.050423	435.926941	-63.842918	1400.250854	465.260986	240.478653	1399.405151	380.215485	92.175995	1379.102295	345.864624	99.671478	1642.049805	479.692200	-169.474335	1127.317017	511.094330	329.902252	1133.234985	427.629852	-131.809082	869.713257	413.634033	316.757111	871.889648	397.037659	90.759476	1032.340332	-649.555725	177.545151	853.494202	-619.738708	-22.421923
390.778259	-7.709346	934.888245	415.516479	182.842804	930.294495	501.535126	-18.894510	494.513702	543.665588	180.303131	482.836304	548.715698	-4.745569	80.007553	605.315186	155.079239	95.028709	435.980530	-63.867085	1400.261475	465.311096	240.461716	1399.404785	380.263763	92.179474	1379.151245	345.909790	99.659782	1642.066650	479.791748	-169.476776	1127.340698	511.135101	329.884705	1133.236572	427.746796	-131.850266	869.722534	413.717438	316.749939	871.903748	397.116760	90.754791	1032.358398	-649.910950	177.558136	853.486694	-620.037415	-22.408905
390.833344	-7.733693	934.903564	415.591919	182.812027	930.291748	501.596863	-18.870235	494.530243	543.680603	180.264267	482.815430	548.736755	-4.744960	80.009193	605.318848	155.107132	95.037109	436.027496	-63.879185	1400.281616	465.348389	240.448822	1399.419189	380.292145	92.153595	1379.175903	345.965302	99.662712	1642.083740	479.882874	-169.495407	1127.361572	511.194427	329.878662	1133.268188	427.840240	-131.838043	869.757996	413.793427	316.774811	871.911194	397.179474	90.737732	1032.364258	-650.220581	177.630920	853.502258	-620.343140	-22.339090
390.902344	-7.696610	934.911621	415.663239	182.834763	930.307556	501.672211	-18.887936	494.520111	543.697876	180.198853	482.782166	548.779602	-4.750251	79.998734	605.293152	155.081970	95.021255	436.065155	-63.882626	1400.299805	465.400635	240.430649	1399.441284	380.330505	92.146187	1379.190063	346.010986	99.648560	1642.103882	479.980957	-169.517105	1127.401611	511.259827	329.913666	1133.296875	428.042572	-131.909378	869.792725	414.058502	316.790131	871.962830	397.250214	90.763840	1032.376343	-650.567688	177.717789	853.511169	-620.666809	-22.302481
390.599792	-8.031808	935.065552	415.647430	182.777924	930.325134	501.730103	-18.870766	494.555511	543.708618	180.206421	482.789734	548.765015	-4.754863	79.977089	605.313965	155.085526	95.008881	436.121002	-63.885990	1400.324707	465.438782	240.426544	1399.462158	380.391052	92.123909	1379.222656	346.059174	99.667969	1642.137695	480.051941	-169.548233	1127.407349	511.272644	329.848389	1133.306396	428.129272	-131.934372	869.829163	413.887085	316.809296	871.917419	397.132111	90.638145	1032.462280	-650.911987	177.767532	853.503784	-621.034119	-22.225246
390.702667	-8.008577	935.070190	415.749908	182.770340	930.336304	501.815857	-18.895489	494.574554	543.742065	180.193039	482.802338	548.793762	-4.752531	80.005081	605.288208	155.081818	95.014175	436.156036	-63.887211	1400.341064	465.470673	240.422989	1399.479614	380.431763	92.116585	1379.246216	346.095337	99.654129	1642.163330	480.117035	-169.546982	1127.436401	511.337372	329.848785	1133.328369	428.214081	-131.957947	869.821106	414.016296	316.722382	871.957275	397.219696	90.645027	1032.469360	-651.196960	177.816742	853.512390	-621.356995	-22.152811
390.782837	-8.001878	935.075500	415.836243	182.784286	930.365662	501.852997	-18.878689	494.565704	543.824951	180.256897	482.813812	548.796509	-4.762762	80.015808	605.277710	155.081863	95.021164	436.219421	-63.889015	1400.361572	465.526031	240.421997	1399.516724	380.511627	92.081604	1379.271606	346.265137	99.981941	1642.098389	480.165314	-169.579880	1127.460327	511.407745	329.857605	1133.385376	428.287842	-131.986816	869.858826	414.087830	316.673828	871.974060	397.296783	90.643669	1032.486694	-651.521912	177.934799	853.559387	-621.708191	-22.044714
390.886597	-7.964222	935.088989	415.929413	182.807343	930.381958	501.888275	-18.851820	494.537842	543.870667	180.254791	482.805237	548.766418	-4.761209	79.992554	605.277100	155.071884	95.016396	436.273071	-63.874355	1400.372925	465.566956	240.414154	1399.518921	380.539001	92.107635	1379.289185	346.188202	99.765900	1642.247314	480.243195	-169.582611	1127.489014	511.455048	329.825256	1133.391479	428.368256	-132.002502	869.877686	414.149139	316.644592	871.977661	397.387146	90.673508	1032.501099	-651.893127	177.990952	853.591187	-622.029724	-21.974434
391.305786	-7.651001	934.980103	416.102264	182.915482	930.407898	502.009705	-18.845583	494.501251	543.976929	180.329834	482.809906	548.784119	-4.762120	79.985130	605.320068	155.099487	94.982658	436.335815	-63.876095	1400.384644	465.629211	240.440414	1399.548462	380.587646	92.132957	1379.329590	346.240753	99.646919	1642.250488	480.291687	-169.600510	1127.509155	511.520935	329.803070	1133.389771	428.415894	-132.022827	869.898193	414.218811	316.599213	872.002563	397.630676	90.816147	1032.458618	-652.281311	178.017868	853.599915	-622.364380	-21.913694
391.410614	-7.633857	934.982788	416.197632	182.914688	930.403320	502.092804	-18.864426	494.488983	544.046570	180.336044	482.822601	548.842407	-4.762926	79.935555	605.342590	155.128967	94.982376	436.380829	-63.864605	1400.386353	465.684723	240.433502	1399.545044	380.649231	92.128418	1379.321167	346.290619	99.661995	1642.269287	480.341431	-169.604462	1127.504028	511.611755	329.779358	1133.406738	428.477112	-132.046494	869.879028	414.462982	316.586884	872.043762	397.729156	90.828316	1032.457397	-652.646729	178.098892	853.599304	-622.666687	-21.891426
391.503235	-7.633230	935.000488	416.319763	182.910355	930.395752	502.177460	-18.873764	494.492950	544.080017	180.278412	482.801270	548.820068	-4.768054	79.928879	605.322266	155.095535	94.964706	436.426758	-63.857040	1400.393311	465.750397	240.427490	1399.542847	380.721375	92.133110	1379.339844	346.333771	99.658234	1642.281372	480.384064	-169.577789	1127.495239	511.694489	329.777832	1133.405884	428.464508	-132.155640	869.921936	414.546600	316.571198	872.036865	397.820862	90.842690	1032.461060	-652.997986	178.134033	853.596680	-622.977173	-21.821629
391.563141	-7.626204	935.011902	416.380829	182.926620	930.398010	502.278259	-18.855545	494.484100	544.194946	180.337753	482.817627	548.840393	-4.768265	79.919563	605.373230	155.128006	94.959045	436.473389	-63.848900	1400.395752	465.820007	240.440842	1399.542725	380.788055	92.146355	1379.349365	346.387939	99.668327	1642.292847	480.437927	-169.577774	1127.501465	511.755737	329.746735	1133.400879	428.522400	-132.159882	869.931091	414.615143	316.537231	872.040283	397.886627	90.858337	1032.468018	-653.331909	178.183487	853.586792	-623.284790	-21.748365
391.675995	-7.617432	935.006042	416.499695	182.935867	930.400330	502.379669	-18.863974	494.486328	544.289612	180.369049	482.847382	548.866577	-4.779486	79.917343	605.396484	155.130753	94.919868	436.508942	-63.811413	1400.373901	465.864716	240.500671	1399.546875	381.018982	91.955002	1379.350830	346.429932	99.666992	1642.301270	480.467560	-169.537689	1127.497192	511.834686	329.729950	1133.417358	428.473358	-132.126373	869.891296	414.692139	316.517303	872.029846	397.975647	90.866722	1032.464600	-653.663269	178.264267	853.594788	-623.618591	-21.671268
391.782562	-7.578938	934.999695	416.606903	182.929565	930.410767	502.418213	-18.829187	494.497528	544.387085	180.376251	482.864807	548.853088	-4.803412	79.917862	605.417786	155.150467	94.924011	436.548096	-63.832870	1400.390869	465.956390	240.470840	1399.549194	380.955536	92.175591	1379.366821	346.472748	99.672943	1642.304932	480.534332	-169.528381	1127.511475	511.917999	329.724487	1133.399902	428.527710	-132.139709	869.883911	414.788757	316.495911	872.048950	398.072418	90.876122	1032.466309	-653.991272	178.310120	853.627014	-623.926819	-21.581800
391.483948	-7.864253	935.143250	416.619446	182.809174	930.422607	502.469147	-18.778786	494.557617	544.462769	180.383255	482.871796	548.841614	-4.796824	79.906960	605.468750	155.192947	94.937187	436.610687	-63.814278	1400.388062	466.025665	240.491791	1399.565430	381.019287	92.188423	1379.357178	346.523926	99.685883	1642.310791	480.572327	-169.500732	1127.497559	511.996674	329.691864	1133.418213	428.585907	-132.125137	869.880676	414.867004	316.494293	872.050110	397.989990	90.741425	1032.545532	-654.369934	178.371429	853.661255	-624.271179	-21.475327
391.917786	-7.569534	935.024963	416.810791	182.948746	930.425293	502.632538	-18.792543	494.513550	544.531738	180.368851	482.883118	548.869690	-4.794859	79.884750	605.422485	155.138504	94.908966	436.661621	-63.812836	1400.376465	466.100220	240.486298	1399.569214	381.088928	92.217438	1379.373169	346.569305	99.688988	1642.310181	480.625214	-169.495880	1127.486938	512.069580	329.670807	1133.405273	428.635895	-132.101517	869.881592	414.897552	316.558472	872.030945	398.241943	90.898087	1032.485962	-654.742981	178.466049	853.689636	-624.599792	-21.360043
391.986328	-7.532904	935.036377	416.896820	182.968658	930.434998	502.740601	-18.801895	494.527588	544.644409	180.361099	482.874969	548.879150	-4.780778	79.856766	605.469482	155.140717	94.892616	436.712891	-63.798878	1400.379028	466.172241	240.508865	1399.577271	381.175476	92.268639	1379.378662	346.614746	99.702225	1642.311279	480.672516	-169.464417	1127.484619	512.150818	329.667145	1133.399902	428.707581	-132.063797	869.894531	415.007904	316.546448	872.027771	398.336823	90.925797	1032.497559	-655.174316	178.512558	853.662354	-624.907837	-21.348122
392.070435	-7.529490	935.029297	417.005402	182.957581	930.432007	502.846863	-18.783579	494.526855	544.679138	180.359070	482.851990	548.869446	-4.780361	79.841248	605.447510	155.114807	94.864716	436.751923	-63.795475	1400.373291	466.227051	240.491043	1399.580200	381.329803	92.420258	1379.433838	346.662933	99.707748	1642.307129	480.727448	-169.496964	1127.497437	512.244446	329.689270	1133.399658	428.858398	-131.940643	869.836914	415.105194	316.565613	872.025146	398.421234	90.922417	1032.491821	-655.524292	178.556946	853.655334	-625.213867	-21.309454
391.803284	-7.791452	935.149292	417.006042	182.895096	930.440002	502.879028	-18.723520	494.563232	544.686279	180.322479	482.854919	548.868774	-4.777546	79.817390	605.445557	155.100525	94.855453	436.806885	-63.789608	1400.368042	466.292480	240.511597	1399.558716	381.379028	92.469460	1379.431885	346.710327	99.713387	1642.309692	480.767792	-169.434372	1127.494629	512.355042	329.719208	1133.407593	428.841980	-132.003296	869.865356	415.284851	316.429596	872.016052	398.345367	90.816467	1032.557495	-655.864441	178.595963	853.670349	-625.508667	-21.263720
391.882294	-7.806853	935.161011	417.118073	182.880951	930.430603	502.986115	-18.736879	494.589844	544.720215	180.314056	482.825989	548.886047	-4.769344	79.808174	605.456970	155.108353	94.834435	436.853119	-63.768181	1400.375977	466.381958	240.540817	1399.585693	381.475647	92.448898	1379.422607	346.756470	99.723656	1642.314209	480.831696	-169.402725	1127.502563	512.454407	329.738373	1133.420776	428.986664	-131.850555	869.839417	415.410980	316.453003	872.015259	398.425201	90.815788	1032.557251	-656.146423	178.645935	853.699341	-625.781616	-21.199924
391.964508	-7.804857	935.172668	417.230591	182.897751	930.465942	503.036072	-18.658596	494.597260	544.799011	180.338501	482.843170	548.886597	-4.776127	79.795822	605.474243	155.133179	94.845924	436.916595	-63.751999	1400.377930	466.454102	240.556702	1399.595581	381.557220	92.494759	1379.427612	346.788208	99.747444	1642.325439	480.886963	-169.364716	1127.506714	512.550842	329.792694	1133.440063	429.044800	-131.813629	869.849915	415.525116	316.483032	872.031555	398.523804	90.813385	1032.581177	-656.503357	178.672714	853.739502	-626.080811	-21.111336
392.097504	-7.769564	935.176208	417.340790	182.926804	930.468872	503.112885	-18.679033	494.596130	544.764099	180.265411	482.814056	548.879700	-4.787955	79.792725	605.192383	154.785553	94.664627	436.988953	-63.698631	1400.396240	466.531647	240.574203	1399.606689	381.641113	92.501816	1379.439453	346.826904	99.732239	1642.346802	480.950623	-169.324432	1127.527710	512.656494	329.806702	1133.466919	429.064026	-131.876282	869.898987	415.650543	316.531555	872.038757	398.630951	90.847130	1032.583496	-656.879700	178.711456	853.761108	-626.402710	-21.020784
392.198456	-7.763550	935.182434	417.463593	182.949829	930.472351	503.214203	-18.697266	494.631226	544.833130	180.326553	482.821442	548.902466	-4.783198	79.799034	605.471008	155.124908	94.815926	437.060486	-63.692036	1400.404175	466.597443	240.604156	1399.617920	381.739288	92.555977	1379.453491	346.867676	99.744827	1642.338257	481.035187	-169.306412	1127.552734	512.711853	329.784607	1133.443604	429.214630	-131.736511	869.896057	415.520081	316.710968	872.028931	398.727661	90.865471	1032.587280	-657.207520	178.788589	853.781982	-626.663635	-20.977036
392.290710	-7.761975	935.200378	417.560699	182.978882	930.484070	503.262115	-18.703100	494.628021	544.857483	180.308578	482.796753	548.913086	-4.784699	79.799995	605.202393	154.792160	94.655945	437.130585	-63.643764	1400.424194	466.680176	240.651459	1399.623657	381.760590	92.452507	1379.409912	346.910645	99.808655	1642.336914	481.112762	-169.241714	1127.559814	512.830261	329.802979	1133.471558	429.257507	-131.695847	869.913696	415.634277	316.765411	872.035034	398.827209	90.883095	1032.602295	-657.561462	178.856049	853.794617	-626.942078	-20.936060
392.385437	-7.739169	935.212097	417.658478	182.996338	930.490295	503.337067	-18.668104	494.611694	544.861877	180.251373	482.775299	548.932800	-4.793947	79.791328	605.160706	154.748764	94.642021	437.207489	-63.614677	1400.449951	466.765625	240.655182	1399.636230	381.821014	92.492889	1379.405273	347.070648	100.054909	1642.221924	481.198456	-169.191116	1127.566650	512.947876	329.842102	1133.486328	429.368744	-131.668274	869.914124	415.812286	316.733002	872.056763	398.924805	90.906136	1032.611328	-657.880737	178.920975	853.790161	-627.247498	-20.879372
392.519867	-7.704376	935.205383	417.773071	183.021057	930.481445	503.365692	-18.670776	494.608368	544.892944	180.279465	482.745270	548.951538	-4.793123	79.759148	605.601257	155.251053	94.832542	437.251129	-63.622002	1400.452759	466.835083	240.662170	1399.632446	381.941650	92.616684	1379.439819	346.984802	99.854713	1642.314941	481.291718	-169.163971	1127.571411	513.078674	329.894379	1133.495605	429.455414	-131.615845	869.920471	415.995636	316.606171	872.026245	399.050720	90.936340	1032.603638	-658.228699	178.912888	853.785950	-627.529846	-20.847982
392.593628	-7.697200	935.220215	417.870239	183.037033	930.496582	503.418457	-18.662855	494.580841	544.995667	180.349487	482.770996	548.948608	-4.785498	79.746056	605.230286	154.808350	94.620415	437.337067	-63.630569	1400.458618	466.914124	240.668167	1399.633423	381.995056	92.682922	1379.449463	347.015381	99.910675	1642.314575	481.380249	-169.147324	1127.577026	513.158142	329.899231	1133.488403	429.549103	-131.572449	869.919250	416.040863	316.844147	872.048340	399.141083	90.947723	1032.618896	-658.534363	178.960678	853.787842	-627.836670	-20.759903
392.739746	-7.641332	935.221130	417.988312	183.074371	930.507019	503.452179	-18.610577	494.565216	545.026184	180.318069	482.746399	548.940552	-4.786295	79.725060	605.245117	154.820572	94.602814	437.401337	-63.587540	1400.453125	466.997559	240.713806	1399.635986	382.079590	92.667084	1379.462646	347.052521	99.963005	1642.315796	481.483856	-169.108337	1127.565308	513.276733	329.942139	1133.509644	429.647034	-131.560760	869.902832	416.159363	316.882446	872.032898	399.267395	90.989525	1032.624390	-658.841248	179.017792	853.781189	-628.130981	-20.688566
392.876526	-7.635263	935.233032	418.134460	183.056198	930.509155	503.539093	-18.653721	494.580261	545.065491	180.350922	482.746918	548.984070	-4.784156	79.710693	605.252930	154.770111	94.593033	437.477539	-63.585220	1400.486694	467.086853	240.719131	1399.638428	382.143127	92.686615	1379.472046	347.088135	100.012321	1642.317871	481.582794	-169.115738	1127.595093	513.392578	329.977417	1133.507568	429.863281	-131.558716	869.985046	416.284332	316.939789	872.049683	399.396698	90.990883	1032.630371	-659.169556	179.062775	853.816162	-628.448608	-20.621403
393.347046	-7.290255	935.123352	418.346497	183.199677	930.524597	503.618713	-18.635019	494.530670	545.208984	180.431320	482.777466	549.002319	-4.788116	79.713455	605.544739	155.129333	94.740395	437.533997	-63.541855	1400.496094	467.161377	240.738464	1399.652832	382.216553	92.735710	1379.485107	347.121887	100.065987	1642.330200	481.659363	-169.060959	1127.604858	513.531921	330.042999	1133.546631	429.868500	-131.505310	869.939514	416.618347	317.021271	872.106506	399.677185	91.172691	1032.581543	-659.492310	179.080353	853.837646	-628.737061	-20.601366
393.454071	-7.246947	935.146057	418.454559	183.206299	930.545776	503.671661	-18.622503	494.536560	545.286072	180.445251	482.762878	549.017334	-4.791190	79.717430	605.300354	154.833466	94.590736	437.626373	-63.519798	1400.516968	467.235779	240.801102	1399.645142	382.220154	92.649460	1379.439819	347.157928	100.131279	1642.324707	481.754913	-169.050430	1127.616943	513.646240	330.065887	1133.575928	429.982147	-131.497849	869.967529	416.747314	317.083893	872.126221	399.785675	91.198997	1032.603516	-659.770630	179.134384	853.863281	-629.010681	-20.570734
393.271362	-7.514326	935.284973	418.477478	183.118866	930.553223	503.779022	-18.635515	494.597870	545.320313	180.422470	482.732544	549.042603	-4.792850	79.708321	605.496704	155.117249	94.699837	437.700867	-63.497456	1400.519897	467.306702	240.810349	1399.648438	382.271149	92.691650	1379.428711	347.186798	100.183868	1642.330811	481.859161	-169.014191	1127.639038	513.753052	330.084900	1133.562012	430.098511	-131.484985	869.998047	416.868439	317.108582	872.133240	399.750092	91.088181	1032.677246	-660.056335	179.165558	853.871643	-629.282532	-20.570812
393.341492	-7.500901	935.298340	418.564087	183.165024	930.565308	503.834076	-18.646099	494.591461	545.419006	180.465256	482.712372	549.038879	-4.804976	79.719238	605.537170	155.137726	94.682266	437.783447	-63.476620	1400.537720	467.393097	240.846802	1399.672729	382.335175	92.704948	1379.435791	347.207733	100.246460	1642.315186	481.969421	-169.006546	1127.653198	513.871216	330.132111	1133.591431	430.237091	-131.473694	869.999634	417.021851	317.145538	872.128601	399.833038	91.118004	1032.690308	-660.336731	179.180954	853.885498	-629.609558	-20.524704
393.796021	-7.215729	935.190369	418.775330	183.261459	930.556580	503.933228	-18.648849	494.539612	545.486328	180.479218	482.696014	549.067078	-4.808020	79.701607	605.559692	155.157257	94.692451	437.861755	-63.437202	1400.548462	467.473480	240.879333	1399.682983	382.429688	92.703224	1379.433716	347.362610	100.520271	1642.208252	482.082550	-168.976410	1127.636719	513.969788	330.123260	1133.589844	430.302429	-131.588058	870.043945	417.162720	317.196442	872.146423	400.113678	91.259094	1032.630371	-660.633362	179.183731	853.880676	-629.905518	-20.505217
393.918579	-7.179683	935.183716	418.887848	183.296814	930.567383	503.991699	-18.648275	494.540558	545.550903	180.449829	482.688171	549.104797	-4.805441	79.678894	605.776428	155.333481	94.704094	437.947174	-63.420826	1400.543579	467.554443	240.914459	1399.701782	382.490997	92.720428	1379.443237	347.404755	100.582710	1642.193237	482.201691	-168.997879	1127.654785	514.076172	330.144714	1133.618896	430.455048	-131.588150	870.063599	417.314178	317.222961	872.135010	400.213043	91.287682	1032.631470	-660.910889	179.160324	853.873169	-630.234070	-20.487801
394.013184	-7.160070	935.199829	418.997406	183.293808	930.574524	504.055237	-18.606897	494.530426	545.619019	180.439423	482.665527	549.072144	-4.786895	79.657440	605.586060	155.120270	94.641167	438.025055	-63.382137	1400.543945	467.620514	240.949677	1399.708130	382.590729	92.738373	1379.438599	347.440582	100.626503	1642.190918	482.323822	-168.975250	1127.650513	514.159851	330.135773	1133.617920	430.605255	-131.614761	870.061279	417.268555	317.235291	872.091919	400.319885	91.300919	1032.643311	-661.159363	179.190216	853.901917	-630.535217	-20.439486
394.117523	-7.167583	935.217896	419.094086	183.292282	930.582886	504.132721	-18.618589	494.527527	545.653381	180.424347	482.666626	549.061157	-4.788939	79.664749	605.586853	155.095001	94.629997	438.092682	-63.357307	1400.564087	467.689362	240.976929	1399.727173	382.680084	92.787834	1379.434570	347.342285	100.490562	1642.302734	482.459076	-168.957901	1127.696777	514.279053	330.187042	1133.656494	430.753082	-131.616669	870.163513	417.571869	317.269226	872.157104	400.399811	91.303795	1032.655029	-661.425049	179.168686	853.905701	-630.804932	-20.447395
394.208069	-7.121500	935.255371	419.196625	183.313766	930.588562	504.183014	-18.586302	494.558228	545.778931	180.477158	482.678284	549.040100	-4.785607	79.659004	605.607056	155.100815	94.625275	438.193329	-63.310261	1400.594971	467.768250	241.003922	1399.728394	382.777557	92.803940	1379.432007	347.380402	100.551292	1642.304199	482.572601	-168.943741	1127.705688	514.358276	330.204865	1133.663208	430.865814	-131.612106	870.239807	417.509491	317.267944	872.124084	400.498383	91.354790	1032.676147	-661.738464	179.206268	853.954712	-631.105652	-20.445652
394.282379	-7.104115	935.276550	419.282227	183.341904	930.614014	504.212921	-18.544918	494.563538	545.826965	180.499069	482.681152	549.020142	-4.773638	79.656418	605.628235	155.137527	94.624138	438.261932	-63.294670	1400.611694	467.813049	241.041138	1399.732544	382.843781	92.859138	1379.455933	347.419495	100.625565	1642.315186	482.708130	-168.959900	1127.767456	514.422241	330.232391	1133.676514	431.113586	-131.494141	870.132446	417.614380	317.273071	872.120728	400.580536	91.375237	1032.699707	-661.957031	179.194260	853.964600	-631.379395	-20.432768
394.366364	-7.072762	935.279236	419.382751	183.402237	930.628967	504.299103	-18.528797	494.586609	545.913574	180.527008	482.677155	549.028625	-4.778697	79.628258	605.641602	155.151001	94.625923	438.345978	-63.251556	1400.625854	467.879272	241.081635	1399.735474	382.960266	92.911240	1379.458374	347.450623	100.674072	1642.312866	482.835144	-168.956848	1127.809326	514.530518	330.249725	1133.682617	431.275726	-131.504425	870.136719	417.706451	317.307129	872.131958	400.668213	91.415276	1032.708374	-662.216187	179.181717	853.955261	-631.619263	-20.474226
394.453400	-7.068378	935.299927	419.486694	183.397781	930.616882	504.382874	-18.492151	494.558472	545.942993	180.479248	482.653198	549.045166	-4.780176	79.626678	605.630432	155.097794	94.581337	438.439331	-63.211689	1400.617188	467.954529	241.112503	1399.734253	383.047150	92.936790	1379.462402	347.490662	100.732536	1642.303223	482.982391	-168.915497	1127.827271	514.605713	330.302307	1133.690186	431.415741	-131.510590	870.153381	417.809021	317.315430	872.127991	400.767639	91.432579	1032.712402	-662.452148	179.195618	853.937622	-631.911987	-20.522696
394.545319	-7.033667	935.293640	419.584869	183.463364	930.631653	504.499420	-18.501480	494.557434	546.022888	180.470627	482.628693	549.079163	-4.789788	79.604515	605.657959	155.108643	94.571877	438.526428	-63.183674	1400.628296	468.039215	241.169586	1399.715332	383.155090	92.962357	1379.459473	347.655762	101.005295	1642.175293	483.112488	-168.872406	1127.832642	514.680115	330.308258	1133.665283	431.538361	-131.498001	870.175476	417.814178	317.436218	872.092163	400.857452	91.472038	1032.716675	-662.656616	179.148102	853.947449	-632.144958	-20.544270
394.629517	-7.033350	935.308105	419.684998	183.496124	930.633911	504.555267	-18.452219	494.547943	546.087646	180.497971	482.629486	549.072754	-4.793355	79.580048	605.692993	155.120834	94.567398	438.615234	-63.121223	1400.634155	468.110779	241.201202	1399.699585	383.226593	93.028915	1379.447998	347.715881	101.088921	1642.156006	483.231995	-168.856201	1127.853882	514.777039	330.345062	1133.676392	431.630432	-131.499725	870.247620	417.952393	317.369232	872.090027	400.956573	91.494041	1032.725220	-662.886719	179.116760	853.960571	-632.421448	-20.559200
394.372192	-7.301661	935.421387	419.713135	183.415894	930.626465	504.627167	-18.439325	494.597992	546.101868	180.457809	482.618896	549.068848	-4.792628	79.577087	605.674194	155.138367	94.539261	438.655090	-63.045025	1400.656982	468.149323	241.305679	1399.702881	383.505157	92.851913	1379.448853	347.744995	101.144760	1642.152954	483.359497	-168.795166	1127.886719	514.860657	330.393738	1133.676514	431.787079	-131.472748	870.200623	418.035339	317.397034	872.082703	400.879486	91.383987	1032.778320	-663.083557	179.119263	853.968079	-632.674194	-20.573671
394.807709	-6.940748	935.316895	419.889954	183.562424	930.648010	504.717010	-18.410194	494.556976	546.197571	180.509674	482.647430	549.070862	-4.778978	79.560898	605.709045	155.168915	94.539841	438.757690	-63.030800	1400.672119	468.244080	241.301346	1399.708862	383.422760	93.106850	1379.451660	347.786163	101.224625	1642.167114	483.469086	-168.746857	1127.907837	514.947632	330.468140	1133.666992	431.897797	-131.452072	870.215942	418.301178	317.432129	872.127686	401.140594	91.573021	1032.736206	-663.333496	179.128769	853.995728	-632.966003	-20.570934
394.562500	-7.237242	935.460449	419.894470	183.480301	930.640320	504.761780	-18.362051	494.623413	546.210266	180.498169	482.625214	549.052856	-4.779527	79.553444	605.663269	155.096954	94.487236	438.820709	-62.997650	1400.682617	468.311798	241.351425	1399.692139	383.509705	93.185341	1379.467041	347.840210	101.282944	1642.164063	483.589172	-168.714294	1127.939819	515.025940	330.483948	1133.654175	432.027527	-131.413559	870.210632	418.370117	317.440765	872.106140	401.065063	91.461342	1032.804321	-663.572144	179.061722	854.006958	-633.210999	-20.569817
394.631378	-7.226981	935.482544	419.979401	183.500214	930.641357	504.879913	-18.370184	494.648041	546.276733	180.517517	482.632446	549.062561	-4.775526	79.559570	605.662598	155.097748	94.489243	438.878540	-62.965618	1400.705566	468.378540	241.400970	1399.681396	383.580566	93.230873	1379.472168	347.883362	101.362961	1642.169434	483.687805	-168.703171	1127.988281	515.094971	330.525909	1133.650757	432.240021	-131.404617	870.262207	418.454620	317.461945	872.099915	401.142822	91.487679	1032.815552	-663.827332	179.010300	854.015015	-633.447388	-20.589762
394.713501	-7.221550	935.495911	420.083771	183.503937	930.641113	504.994080	-18.341574	494.651093	546.323975	180.503357	482.638550	549.082703	-4.779970	79.533005	605.695129	155.147629	94.504677	438.954437	-62.924023	1400.709473	468.449554	241.441010	1399.668091	383.723511	93.392143	1379.506836	347.933838	101.443497	1642.159424	483.786407	-168.614136	1127.973267	515.157593	330.542603	1133.611206	432.281982	-131.461884	870.301208	418.545624	317.478790	872.071350	401.236664	91.499992	1032.821899	-664.046204	178.978973	854.011047	-633.710449	-20.582720
395.183716	-6.896035	935.388977	420.280457	183.614365	930.644470	505.142303	-18.344515	494.597534	546.410034	180.520950	482.612854	549.132874	-4.776153	79.531876	605.713623	155.122772	94.476265	439.060272	-62.892315	1400.730225	468.530212	241.489288	1399.664795	383.803619	93.440445	1379.500732	347.992859	101.513924	1642.154785	483.898224	-168.564835	1127.968872	515.253967	330.558533	1133.581909	432.402435	-131.412170	870.329163	418.635162	317.488953	872.037354	401.514038	91.662529	1032.768555	-664.279297	178.929291	854.019226	-633.945862	-20.619715
394.928192	-7.163635	935.514404	420.268219	183.550781	930.633972	505.223419	-18.302837	494.639618	546.411987	180.453400	482.614655	549.108582	-4.794010	79.493752	605.697815	155.097412	94.469841	439.138672	-62.829426	1400.732056	468.612122	241.547974	1399.657104	383.893860	93.464302	1379.505981	348.063416	101.592422	1642.146484	483.992828	-168.511063	1127.982910	515.341492	330.579712	1133.560669	432.499695	-131.355331	870.331055	418.700928	317.519806	872.020508	401.426819	91.566238	1032.826538	-664.458008	178.891724	854.020569	-634.142334	-20.671074
394.995728	-7.172842	935.527283	420.348511	183.535080	930.650208	505.317413	-18.263706	494.644928	546.416809	180.477753	482.582306	549.143127	-4.813623	79.493286	605.684143	155.093140	94.447113	439.228027	-62.777889	1400.734375	468.677124	241.593658	1399.640503	383.977081	93.538124	1379.498169	347.907227	101.370659	1642.324463	484.091034	-168.441544	1128.001343	515.420593	330.606354	1133.545288	432.580017	-131.193054	870.270935	418.791901	317.527985	871.994385	401.503113	91.552261	1032.841309	-664.660217	178.865265	854.037109	-634.346436	-20.734753
395.477051	-6.798748	935.406128	420.555359	183.683380	930.652588	505.387787	-18.226610	494.591156	546.560120	180.557022	482.606689	549.152161	-4.805730	79.481697	605.761658	155.173767	94.442146	439.312897	-62.744186	1400.776978	468.743042	241.661148	1399.653320	384.030762	93.584305	1379.492432	347.954407	101.453346	1642.329468	484.186951	-168.444550	1128.036133	515.476379	330.662994	1133.550781	432.818512	-131.167252	870.324280	418.884766	317.551331	871.985596	401.779694	91.752708	1032.779785	-664.870361	178.814148	854.041870	-634.547791	-20.783199
395.227234	-7.038784	935.535706	420.533020	183.614365	930.675232	505.454559	-18.212330	494.649994	546.542297	180.544479	482.598938	549.135681	-4.802726	79.477264	605.728882	155.130280	94.435753	439.391541	-62.655796	1400.795166	468.824097	241.735123	1399.645874	384.070587	93.513802	1379.467285	348.008667	101.529427	1642.337646	484.280365	-168.394577	1128.078125	515.549988	330.707764	1133.552002	432.890656	-131.096909	870.372803	418.950897	317.574219	871.972229	401.697845	91.651428	1032.857544	-665.023865	178.786835	854.052429	-634.760559	-20.849651
395.312500	-7.046550	935.546753	420.629944	183.634583	930.682678	505.499725	-18.192701	494.638916	546.593872	180.581146	482.592773	549.113464	-4.799586	79.479492	605.768188	155.159225	94.442177	439.466614	-62.611641	1400.834839	468.889679	241.778275	1399.648926	384.125092	93.572861	1379.450806	348.288483	101.936409	1642.162598	484.366547	-168.346817	1128.106934	515.616211	330.753235	1133.517090	433.018188	-131.061035	870.406738	419.030426	317.576141	871.965820	401.779663	91.660652	1032.866089	-665.214111	178.717224	854.080322	-634.938904	-20.907711
395.438477	-6.998913	935.542419	420.721527	183.644119	930.678406	505.577972	-18.140421	494.637512	546.587952	180.549957	482.577942	549.111816	-4.795772	79.464447	605.726501	155.121353	94.436790	439.537964	-62.550457	1400.849976	468.977600	241.841064	1399.639282	384.240967	93.606171	1379.476318	348.346375	102.051987	1642.166992	484.466736	-168.314178	1128.125732	515.703552	330.769287	1133.508545	433.139191	-131.048203	870.404907	419.102936	317.595245	871.949463	401.885254	91.689186	1032.861572	-665.396545	178.663773	854.095520	-635.112793	-20.974743
395.524017	-7.000093	935.555115	420.797943	183.659729	930.695007	505.633698	-18.134956	494.631165	546.665222	180.562668	482.594635	549.129333	-4.796801	79.445030	605.757629	155.106384	94.424210	439.641998	-62.511166	1400.871460	469.038666	241.894211	1399.630371	384.313629	93.636566	1379.472168	348.404724	102.108086	1642.161133	484.583344	-168.268417	1128.177368	515.773865	330.844208	1133.513550	433.265533	-131.008057	870.441284	419.168243	317.615631	871.933228	401.964783	91.693939	1032.876221	-665.581848	178.620605	854.105042	-635.315491	-21.011084
395.635254	-6.961333	935.562500	420.884583	183.669128	930.689392	505.689850	-18.114279	494.612061	546.666443	180.547699	482.618591	549.140076	-4.778354	79.436890	605.750916	155.134537	94.413979	439.707336	-62.399586	1400.870239	469.082825	242.007813	1399.630981	384.558685	93.434097	1379.477905	348.475647	102.197693	1642.171631	484.672485	-168.212341	1128.202881	515.840393	330.887634	1133.495239	433.358032	-130.988251	870.471008	419.248840	317.674164	871.920471	402.062164	91.724739	1032.876709	-665.758240	178.557251	854.082458	-635.499268	-21.048786
396.117645	-6.610443	935.450134	421.057861	183.803940	930.687622	505.768188	-18.137789	494.576538	546.786194	180.675003	482.607147	549.133911	-4.784662	79.444199	605.791138	155.172119	94.419670	439.780121	-62.363083	1400.907104	469.144897	242.041153	1399.618774	384.711975	93.632683	1379.520386	348.537170	102.287247	1642.182129	484.752014	-168.191711	1128.239014	515.870911	330.902039	1133.461304	433.453064	-130.962418	870.501282	419.139557	317.675598	871.850952	402.324890	91.911903	1032.817505	-665.890442	178.537354	854.120789	-635.662659	-21.108356
395.839844	-6.884506	935.571472	421.038788	183.741074	930.700134	505.769897	-18.080227	494.609497	546.757935	180.629227	482.576752	549.126831	-4.752848	79.436073	605.744446	155.130981	94.384720	439.886230	-62.343140	1400.939819	469.238464	242.093719	1399.612305	384.570801	93.730751	1379.479248	348.604980	102.342957	1642.179688	484.848022	-168.151581	1128.293701	515.938110	330.951538	1133.454102	433.550110	-130.939438	870.535278	419.206757	317.704956	871.851074	402.234680	91.797531	1032.886230	-666.045105	178.467926	854.120605	-635.866882	-21.150480
395.921906	-6.876242	935.596069	421.107208	183.755493	930.697876	505.802460	-18.090010	494.639709	546.851013	180.693420	482.612061	549.094482	-4.761447	79.452255	605.765137	155.161377	94.390068	439.978333	-62.293999	1400.970215	469.281097	242.150116	1399.598389	384.661499	93.801247	1379.486084	348.688965	102.328232	1642.169922	484.926239	-168.084427	1128.303589	515.975830	330.969818	1133.423706	433.528229	-131.015335	870.612061	419.179962	317.812897	871.831970	402.310791	91.822281	1032.896973	-666.170410	178.429520	854.134644	-636.031128	-21.202013
396.005249	-6.847533	935.622498	421.184906	183.763458	930.725281	505.844482	-18.048119	494.641418	546.895813	180.702713	482.609436	549.081299	-4.775574	79.459198	605.786987	155.142334	94.386353	440.059753	-62.221695	1400.993530	469.340698	242.228088	1399.611938	384.737946	93.816795	1379.496216	348.752899	102.414536	1642.174072	485.018890	-168.059998	1128.331787	516.028992	331.020508	1133.428101	433.631683	-130.987091	870.646179	419.232971	317.865997	871.833191	402.388824	91.840622	1032.923828	-666.331665	178.359863	854.117981	-636.225281	-21.238791
396.071747	-6.839956	935.630432	421.242859	183.786514	930.723877	505.907684	-18.043146	494.669220	546.886902	180.698151	482.607300	549.081055	-4.756787	79.453606	605.793518	155.186768	94.399734	440.157166	-62.168392	1401.020752	469.421234	242.280548	1399.606201	384.834534	93.900085	1379.491333	348.822815	102.509552	1642.181641	485.105865	-168.025223	1128.369995	516.105347	331.101563	1133.434326	433.704987	-130.962708	870.662476	419.477966	317.918671	871.885315	402.450684	91.860291	1032.926880	-666.443054	178.307602	854.139038	-636.394348	-21.291506
396.156189	-6.812118	935.657227	421.285431	183.815643	930.727600	505.975128	-18.029413	494.665436	546.954407	180.682419	482.602936	549.063293	-4.750691	79.447235	605.803772	155.193634	94.381958	440.245361	-62.109184	1401.036499	469.472687	242.316559	1399.612183	384.925842	93.908791	1379.504639	348.887390	102.588692	1642.183960	485.222321	-168.018158	1128.391357	516.154236	331.143555	1133.424072	433.881317	-130.836929	870.621399	419.526764	317.965576	871.889648	402.512543	91.899673	1032.941650	-666.544556	178.281082	854.128052	-636.541870	-21.321526
396.619598	-6.470531	935.535583	421.472137	183.921921	930.740112	506.062073	-18.027468	494.632385	547.013428	180.753143	482.628235	549.112610	-4.737518	79.438225	605.818665	155.200943	94.391296	440.334442	-62.059162	1401.034668	469.538635	242.393494	1399.611938	385.021515	93.974060	1379.523926	348.944702	102.691513	1642.191406	485.323822	-167.968079	1128.413330	516.211670	331.190430	1133.433228	433.971680	-130.818268	870.640747	419.571228	317.975433	871.898987	402.771271	92.057091	1032.885254	-666.653259	178.228683	854.116333	-636.699402	-21.395554
396.317993	-6.754186	935.687561	421.429962	183.882828	930.747620	506.043976	-18.020533	494.687408	547.022034	180.682068	482.608612	549.093140	-4.766607	79.448257	605.779114	155.143570	94.370781	440.422363	-61.992271	1401.066650	469.597900	242.468536	1399.628174	385.068665	94.017471	1379.525635	349.010986	102.780968	1642.195557	485.408600	-167.918976	1128.428711	516.258728	331.230225	1133.441895	434.038330	-130.808929	870.672424	419.621674	318.020386	871.910278	402.665039	91.966988	1032.966675	-666.741882	178.196808	854.137695	-636.860657	-21.407866
396.394165	-6.735733	935.709167	421.494385	183.884018	930.751648	506.100830	-17.982914	494.684448	547.068604	180.721420	482.594116	549.094666	-4.770608	79.427254	605.781555	155.156693	94.364395	440.507721	-61.937641	1401.087158	469.665222	242.523239	1399.628784	385.177124	94.106384	1379.539429	349.087585	102.879158	1642.204346	485.514862	-167.833832	1128.449097	516.316711	331.295441	1133.446655	434.025269	-130.747299	870.648804	419.659760	318.030609	871.918457	402.734039	91.986092	1032.979004	-666.824524	178.151459	854.121826	-636.985596	-21.447702
396.470917	-6.691926	935.708923	421.560883	183.927841	930.754028	506.106750	-17.951128	494.654907	547.087524	180.709549	482.574554	549.055664	-4.733145	79.409111	605.805420	155.178085	94.368454	440.594330	-61.870083	1401.098267	469.735107	242.577774	1399.642700	385.223969	94.164352	1379.556274	349.159393	102.971230	1642.210327	485.602936	-167.791092	1128.454346	516.364136	331.380615	1133.437500	434.131805	-130.712051	870.663269	419.715515	318.083099	871.928101	402.808350	92.027832	1032.980347	-666.923401	178.093857	854.102539	-637.123657	-21.517689
396.528717	-6.662380	935.729004	421.620331	183.956955	930.756714	506.149109	-17.955706	494.678802	547.122070	180.746780	482.585724	549.088684	-4.746930	79.427963	605.794678	155.159683	94.354980	440.656494	-61.823082	1401.103516	469.779358	242.602798	1399.638550	385.377441	94.359787	1379.621704	349.205048	103.196617	1642.270020	485.723877	-167.730469	1128.502075	516.400513	331.430664	1133.442505	434.226654	-130.682358	870.691589	419.765594	318.111023	871.924683	402.869995	92.065948	1032.991577	-666.978638	178.026581	854.103271	-637.223999	-21.584780
396.611725	-6.638650	935.750671	421.690155	184.015793	930.764526	506.180817	-17.942709	494.691620	547.167053	180.741974	482.575806	549.095703	-4.736895	79.405334	605.805908	155.151031	94.339790	440.750397	-61.764343	1401.118774	469.847504	242.669479	1399.620728	385.454163	94.410133	1379.618164	349.284302	103.301590	1642.282349	485.829163	-167.684036	1128.512573	516.450317	331.498596	1133.414185	434.336304	-130.640976	870.702087	419.791901	318.144745	871.918579	402.944916	92.113617	1033.006104	-667.028809	178.009201	854.111511	-637.328247	-21.609705
396.683563	-6.608063	935.764587	421.756622	184.027878	930.751892	506.184906	-17.926634	494.669922	547.217224	180.801773	482.579132	549.082764	-4.741734	79.419510	605.832214	155.185516	94.326630	440.833954	-61.714890	1401.137085	469.919952	242.736206	1399.613647	385.527252	94.475739	1379.628784	349.357788	103.379959	1642.287720	485.929291	-167.631729	1128.540649	516.507568	331.542328	1133.402588	434.439667	-130.623627	870.707703	419.820099	318.152924	871.914063	403.011200	92.149338	1033.005981	-667.062378	177.963623	854.114258	-637.385071	-21.683086
396.782867	-6.572840	935.746765	421.837769	184.045151	930.743958	506.229248	-17.905853	494.679565	547.266846	180.841675	482.583740	549.096375	-4.736794	79.419601	605.830811	155.177582	94.321083	440.906494	-61.644890	1401.144653	469.977478	242.807358	1399.611816	385.594666	94.535019	1379.630127	349.444427	103.415535	1642.287842	486.034058	-167.582306	1128.567505	516.524353	331.611298	1133.401978	434.561096	-130.590103	870.724609	419.857056	318.191437	871.885742	403.090332	92.171616	1032.992554	-667.090393	177.923813	854.107849	-637.447327	-21.728523
396.836517	-6.565350	935.782593	421.880707	184.080505	930.748474	506.244568	-17.897783	494.683197	547.287354	180.860489	482.545990	549.061523	-4.739285	79.426498	605.859192	155.206360	94.313469	441.003204	-61.569485	1401.168945	470.055542	242.883057	1399.604126	385.660431	94.612854	1379.633423	349.528503	103.395042	1642.248169	486.122955	-167.527115	1128.594116	516.574707	331.672607	1133.378540	434.644348	-130.555557	870.754700	419.886688	318.223328	871.874329	403.149719	92.207108	1033.012939	-667.133362	177.905396	854.092285	-637.533447	-21.773785
396.892395	-6.528971	935.777344	421.943878	184.116226	930.756714	506.286316	-17.908382	494.686890	547.319641	180.862747	482.540527	549.089417	-4.745650	79.416931	605.854614	155.213257	94.304993	441.092102	-61.502640	1401.179443	470.116455	242.976181	1399.602783	385.731720	94.657814	1379.643311	349.606903	103.474426	1642.253296	486.232727	-167.463623	1128.619629	516.609009	331.719360	1133.337891	434.759277	-130.523254	870.769775	419.924713	318.268402	871.852478	403.212372	92.235909	1033.014893	-667.185303	177.828598	854.067566	-637.583679	-21.846020
397.345428	-6.171877	935.663269	422.102142	184.256882	930.754028	506.398895	-17.907377	494.618683	547.410034	180.923676	482.564728	549.101257	-4.741349	79.394508	605.875488	155.206940	94.302193	441.176758	-61.439285	1401.197754	470.190430	243.036835	1399.575928	385.814056	94.705276	1379.641724	349.680084	103.561508	1642.265137	486.330841	-167.397079	1128.618652	516.671631	331.767303	1133.311279	434.843262	-130.479401	870.776001	419.969482	318.299194	871.822205	403.471252	92.426849	1032.955566	-667.214783	177.812515	854.060364	-637.672302	-21.864431
397.047028	-6.427427	935.798889	422.036804	184.192184	930.754517	506.442200	-17.888624	494.687073	547.365784	180.863983	482.536041	549.139038	-4.742844	79.400177	605.843506	155.148758	94.286819	441.225861	-61.329220	1401.197144	470.221436	243.145035	1399.554565	386.038818	94.572914	1379.661011	349.756653	103.660706	1642.266968	486.404236	-167.339661	1128.638794	516.734131	331.801819	1133.302246	434.910065	-130.442795	870.797791	420.016846	318.357788	871.814270	403.350372	92.333717	1033.025146	-667.254944	177.764313	854.023987	-637.724060	-21.930187
397.110596	-6.413109	935.809265	422.107452	184.206039	930.745117	506.482880	-17.873579	494.671997	547.360168	180.817307	482.516479	549.128540	-4.741257	79.397537	605.824341	155.127625	94.258797	441.323853	-61.260826	1401.207031	470.289551	243.204071	1399.515259	386.120026	94.630913	1379.655884	349.829254	103.744202	1642.264526	486.507904	-167.285110	1128.683228	516.774963	331.858734	1133.269531	435.005371	-130.407410	870.807495	420.061310	318.382324	871.794006	403.419312	92.358147	1033.025391	-667.269714	177.723801	854.035767	-637.794983	-21.966444
397.150391	-6.387429	935.837952	422.160278	184.223114	930.721863	506.552032	-17.846087	494.699371	547.425415	180.894684	482.520874	549.154663	-4.755336	79.408577	605.822937	155.138641	94.265350	441.410767	-61.198936	1401.229248	470.348907	243.267792	1399.507324	386.195587	94.681305	1379.663208	349.899536	103.835243	1642.275391	486.578796	-167.211426	1128.687134	516.835815	331.908142	1133.256714	435.076416	-130.377304	870.831848	420.105469	318.416016	871.764893	403.476196	92.405891	1033.027832	-667.296570	177.689270	854.026855	-637.844971	-22.040529
397.249054	-6.299720	935.848267	422.206421	184.267258	930.758911	506.594116	-17.834700	494.707581	547.429138	180.928391	482.501617	549.135315	-4.739017	79.398048	605.869568	155.222809	94.282768	441.516998	-61.156078	1401.250366	470.439636	243.324829	1399.497437	386.125427	94.939873	1379.656372	349.968689	103.932823	1642.281372	486.666351	-167.159698	1128.711426	516.880249	331.944122	1133.215942	435.153656	-130.322083	870.849548	420.142365	318.458954	871.766052	403.550476	92.456688	1033.052246	-667.337341	177.650330	854.006897	-637.933777	-22.096581
397.328735	-6.235513	935.850586	422.276031	184.336258	930.759766	506.615509	-17.791159	494.700928	547.483459	180.975403	482.536133	549.149719	-4.737407	79.387115	605.874756	155.209305	94.276337	441.615540	-61.110142	1401.281860	470.503235	243.385208	1399.486572	386.203888	95.012192	1379.677124	350.045654	104.024643	1642.276001	486.745850	-167.106918	1128.735352	516.924927	331.956390	1133.196533	435.238098	-130.284424	870.877991	420.009308	318.453522	871.706604	403.619080	92.524414	1033.053345	-667.372864	177.619888	853.993530	-638.024048	-22.146868
397.782349	-5.898067	935.740112	422.458374	184.483612	930.770264	506.677338	-17.797012	494.648193	547.549805	181.025543	482.531158	549.193970	-4.750041	79.408768	605.902466	155.264984	94.269714	441.714569	-61.009293	1401.296997	470.582855	243.480682	1399.484375	386.232971	94.902145	1379.642090	350.115112	104.118805	1642.288086	486.833801	-167.043198	1128.759277	517.000366	332.047729	1133.206665	435.291412	-130.257736	870.894592	420.237366	318.516022	871.748901	403.881744	92.705246	1033.002075	-667.388062	177.591888	853.989319	-638.089050	-22.197842
397.867584	-5.833820	935.737122	422.503967	184.541107	930.780273	506.685913	-17.754539	494.634094	547.551514	181.016083	482.529449	549.199219	-4.760911	79.405762	605.913696	155.250946	94.305542	441.808533	-60.948219	1401.312256	470.635040	243.540390	1399.479126	386.327118	94.940765	1379.634033	350.178986	104.230225	1642.289795	486.899719	-166.967392	1128.748657	517.061096	332.115601	1133.210327	435.350891	-130.202118	870.940247	420.282410	318.529633	871.765503	403.954010	92.757240	1033.006348	-667.417297	177.553879	853.980652	-638.176636	-22.226397
397.914276	-5.810460	935.760071	422.553375	184.589005	930.783386	506.658844	-17.735085	494.613373	547.585449	181.055115	482.529510	549.174744	-4.760264	79.384621	605.925354	155.276855	94.282784	441.861206	-60.852905	1401.320801	470.702728	243.631226	1399.482788	386.543823	94.819870	1379.656250	350.261719	104.320114	1642.286865	486.974365	-166.911880	1128.765625	517.142639	332.189728	1133.204224	435.412445	-130.157715	870.956909	420.386230	318.415924	871.734619	404.003571	92.802727	1033.019043	-667.432739	177.491623	853.961487	-638.247986	-22.275530
397.616943	-6.077021	935.891541	422.500275	184.526321	930.790344	506.646942	-17.727816	494.665100	547.536987	181.005753	482.515289	549.138123	-4.719526	79.373169	605.862793	155.224701	94.241653	441.942810	-60.786228	1401.339478	470.758057	243.687393	1399.480957	386.619385	94.891632	1379.692749	350.328918	104.423180	1642.293701	487.040985	-166.849350	1128.783691	517.167297	332.215881	1133.179688	435.434326	-130.126740	870.990295	420.353577	318.628632	871.757507	403.897491	92.698616	1033.090454	-667.465393	177.472595	853.962036	-638.334961	-22.299253
398.031647	-5.721786	935.773254	422.638428	184.666107	930.785034	506.643524	-17.699369	494.605896	547.609436	181.115967	482.518524	549.141113	-4.735479	79.374489	605.870361	155.217484	94.247437	442.054962	-60.769348	1401.375000	470.853455	243.732529	1399.476074	386.587677	95.152336	1379.684204	350.394226	104.526482	1642.301025	487.108215	-166.798401	1128.805908	517.234680	332.271454	1133.162109	435.488495	-130.083145	871.002319	420.398682	318.652496	871.752502	404.130524	92.887527	1033.027954	-667.514771	177.412323	853.947083	-638.407959	-22.338808
398.122559	-5.690288	935.802124	422.712646	184.709869	930.793945	506.641449	-17.659414	494.570984	547.629150	181.141052	482.495850	549.125122	-4.725475	79.370720	605.866699	155.212173	94.243759	442.121887	-60.705757	1401.377563	470.916931	243.789886	1399.454468	386.662476	95.219521	1379.697510	350.466339	104.617035	1642.304443	487.163635	-166.730896	1128.805298	517.276001	332.342621	1133.162842	435.535187	-130.043335	871.017944	420.413055	318.691589	871.749512	404.213501	92.934784	1033.046631	-667.547546	177.366119	853.945251	-638.470459	-22.393209
398.175629	-5.646870	935.796082	422.775787	184.742249	930.797058	506.640533	-17.644709	494.586426	547.609375	181.081818	482.492218	549.142639	-4.731838	79.379486	605.848999	155.195541	94.238976	442.189392	-60.650658	1401.380249	470.974091	243.859833	1399.469727	386.744110	95.277000	1379.711670	350.535889	104.715309	1642.301147	487.227570	-166.675674	1128.828735	517.339417	332.404877	1133.145386	435.598206	-130.011765	871.032043	420.516357	318.647034	871.760498	404.267548	92.968903	1033.045044	-667.579651	177.316315	853.954285	-638.537170	-22.413057
397.879242	-5.933590	935.933655	422.723175	184.652435	930.808472	506.620605	-17.613449	494.643951	547.618408	181.080078	482.472961	549.117249	-4.718397	79.389221	605.857849	155.191162	94.233635	442.273804	-60.571869	1401.384521	471.046021	243.903687	1399.447021	386.819641	95.363258	1379.724854	350.601105	104.815765	1642.307007	487.300598	-166.623367	1128.828613	517.393494	332.443298	1133.130249	435.637177	-129.965073	871.027344	420.554077	318.709656	871.754089	404.149414	92.843758	1033.120850	-667.572632	177.327744	853.944397	-638.581055	-22.456858
397.923523	-5.910853	935.940186	422.774445	184.697510	930.808960	506.639740	-17.562851	494.630615	547.596436	181.049194	482.468781	549.129944	-4.716151	79.363930	605.833496	155.174973	94.237183	442.323730	-60.495777	1401.390137	471.072479	243.986969	1399.444580	387.090454	95.360504	1379.777344	350.677490	104.916679	1642.309326	487.356659	-166.567917	1128.848633	517.421692	332.494049	1133.124756	435.679871	-129.926254	871.046143	420.536194	318.856598	871.705017	404.200684	92.880219	1033.124512	-667.621277	177.281052	853.940002	-638.675659	-22.477711
398.354736	-5.563525	935.820801	422.930756	184.846375	930.797852	506.741455	-17.623077	494.578979	547.735046	181.176132	482.490173	549.169312	-4.721979	79.371674	605.926880	155.252396	94.216888	442.415558	-60.476807	1401.389404	471.165131	244.006302	1399.443726	387.019318	95.626656	1379.767822	350.765564	105.034653	1642.310669	487.423676	-166.525543	1128.848511	517.467041	332.544189	1133.087158	435.738831	-129.871063	871.039368	420.595703	318.912842	871.700256	404.445923	93.072601	1033.058105	-667.643921	177.284531	853.959167	-638.714661	-22.486431
398.397858	-5.492041	935.818176	422.949707	184.904465	930.808899	506.772675	-17.594021	494.590271	547.708252	181.133224	482.460083	549.161499	-4.713401	79.384995	605.907288	155.264801	94.207573	442.499786	-60.376610	1401.405640	471.232056	244.098282	1399.418945	387.016083	95.577492	1379.723633	350.825806	105.126907	1642.306641	487.488647	-166.471771	1128.841064	517.532715	332.613342	1133.080933	435.786926	-129.829391	871.048767	420.695587	318.784973	871.646851	404.490692	93.127914	1033.063599	-667.687683	177.274521	853.949646	-638.821350	-22.506815
398.419373	-5.447319	935.820251	422.992249	184.946365	930.799316	506.798248	-17.601244	494.586731	547.730408	181.184814	482.453217	549.143494	-4.692053	79.360016	605.874146	155.207794	94.194038	442.561371	-60.345760	1401.429443	471.291138	244.159180	1399.387207	387.117706	95.734138	1379.764648	350.867310	105.365967	1642.337280	487.549042	-166.412720	1128.838135	517.554138	332.652557	1133.059814	435.835876	-129.799377	871.057922	420.663818	318.982147	871.649902	404.541199	93.175728	1033.060791	-667.744080	177.251144	853.938477	-638.893188	-22.541517
398.090485	-5.730324	935.965820	422.925568	184.906250	930.807983	506.778229	-17.531898	494.617950	547.733704	181.148575	482.441345	549.145508	-4.723507	79.371742	605.867188	155.212341	94.198746	442.623413	-60.276524	1401.423096	471.341583	244.206512	1399.375366	387.187988	95.830467	1379.780029	350.931183	105.469551	1642.340942	487.616180	-166.361649	1128.865967	517.597900	332.703888	1133.038696	435.870789	-129.743073	871.098511	420.702515	319.051483	871.633667	404.412933	93.080917	1033.139893	-667.770447	177.223282	853.940857	-638.948669	-22.582678
398.142548	-5.718064	935.972107	422.975891	184.925156	930.808960	506.797119	-17.529047	494.623718	547.737488	181.144547	482.423889	549.160278	-4.719666	79.353424	605.886169	155.228592	94.204773	442.725800	-60.200314	1401.445557	471.433655	244.299820	1399.367310	387.224335	95.767990	1379.721680	351.003662	105.591667	1642.351807	487.670288	-166.306793	1128.877441	517.690979	332.812927	1133.039429	435.860016	-129.809799	871.131409	420.876770	318.842010	871.606323	404.456116	93.100105	1033.142822	-667.800598	177.231644	853.946167	-639.030701	-22.595671
398.179504	-5.691096	935.978271	423.028229	184.978622	930.812805	506.836243	-17.500208	494.631287	547.729309	181.133759	482.427307	549.161072	-4.718468	79.368744	605.866455	155.194046	94.197563	442.789673	-60.128407	1401.465454	471.509521	244.354019	1399.380127	387.263123	95.831367	1379.737061	351.071320	105.677002	1642.339111	487.738007	-166.262268	1128.898926	517.747498	332.883911	1133.025391	435.918060	-129.753220	871.144287	420.928986	318.858124	871.594543	404.497650	93.141953	1033.147583	-667.783630	177.244400	853.981140	-639.057068	-22.589855
398.218018	-5.668190	935.992981	423.089813	184.999802	930.806396	506.838531	-17.481962	494.644989	547.814209	181.191711	482.453094	549.173767	-4.710758	79.368912	605.916748	155.249466	94.209320	442.865295	-60.057693	1401.478149	471.576904	244.443863	1399.367676	387.347687	95.900429	1379.739380	351.147919	105.751465	1642.335449	487.806793	-166.198532	1128.916992	517.792664	332.930542	1133.015625	435.963928	-129.707428	871.153320	420.898254	318.993439	871.584778	404.545532	93.176079	1033.151245	-667.825195	177.215103	853.975586	-639.117432	-22.633276
398.266724	-5.609805	935.999634	423.137024	185.035843	930.820251	506.827606	-17.459814	494.616364	547.804138	181.169113	482.457489	549.131348	-4.691966	79.356194	605.878967	155.198898	94.200066	442.920959	-59.984051	1401.503052	471.654419	244.499390	1399.358765	387.430176	95.955849	1379.750977	351.205963	105.823441	1642.334229	487.876373	-166.158096	1128.960205	517.856567	332.981995	1133.003052	436.032684	-129.682434	871.171753	420.943481	319.046021	871.559998	404.597809	93.219307	1033.161865	-667.823792	177.216049	853.985168	-639.159363	-22.628283
398.320801	-5.577561	936.027283	423.176453	185.075623	930.825562	506.843689	-17.448668	494.629974	547.803833	181.148682	482.418335	549.134338	-4.694186	79.344009	605.856689	155.178162	94.196739	443.018127	-59.927025	1401.501587	471.728027	244.561798	1399.356567	387.482513	96.037117	1379.760620	351.303864	105.829063	1642.309326	487.933228	-166.105789	1128.981445	517.933716	333.033783	1132.973267	436.088684	-129.637848	871.185059	421.047821	318.967468	871.575134	404.652252	93.265388	1033.178467	-667.831604	177.213196	853.984985	-639.217224	-22.629917
398.337158	-5.539058	936.038574	423.193848	185.107925	930.823486	506.843323	-17.413439	494.633881	547.817078	181.185654	482.433105	549.121216	-4.684402	79.356415	605.852600	155.171219	94.171654	443.085022	-59.862671	1401.510254	471.818146	244.638550	1399.350952	387.550903	96.093857	1379.765381	351.376221	105.918015	1642.317871	487.984894	-166.056946	1129.008423	517.981567	333.061554	1132.966675	436.142456	-129.608231	871.209412	421.025696	319.097992	871.563232	404.681824	93.306328	1033.183716	-667.839233	177.210266	853.972229	-639.247437	-22.654127
398.380005	-5.490736	936.052551	423.244781	185.155350	930.832458	506.893219	-17.403404	494.645599	547.841797	181.163330	482.410461	549.147827	-4.698649	79.369766	605.921326	155.238571	94.193565	443.145569	-59.806858	1401.537964	471.908020	244.679611	1399.331787	387.623810	96.182877	1379.786743	351.443970	106.022041	1642.328369	488.047607	-166.003128	1129.047485	518.027954	333.078369	1132.937500	436.193573	-129.579926	871.228577	420.880341	319.185852	871.548340	404.729919	93.356918	1033.195068	-667.849243	177.218246	853.983643	-639.289490	-22.632271
398.435852	-5.447948	936.051025	423.295166	185.189499	930.837280	506.885223	-17.368145	494.626251	547.856812	181.176453	482.400146	549.125305	-4.685056	79.352455	605.914612	155.231827	94.183792	443.208008	-59.718311	1401.553833	471.993378	244.747604	1399.323853	387.715515	96.216858	1379.804810	351.501373	106.184349	1642.355591	488.110016	-165.972519	1129.052856	518.131653	333.116669	1132.940308	436.284271	-129.419586	871.236511	421.001648	319.031616	871.513367	404.784973	93.391838	1033.197021	-667.854553	177.200256	853.968811	-639.330811	-22.652727
398.474640	-5.402931	936.078491	423.323761	185.211624	930.850586	506.917877	-17.336073	494.638916	547.899536	181.221954	482.386444	549.108582	-4.681941	79.346909	605.848511	155.167023	94.159286	443.276184	-59.656113	1401.553223	472.092377	244.826111	1399.327515	387.788330	96.275925	1379.804932	351.555817	106.364876	1642.381348	488.165375	-165.925995	1129.083130	518.206909	333.168671	1132.932861	436.338165	-129.372635	871.240540	421.044495	319.060669	871.511169	404.828339	93.431633	1033.217773	-667.839233	177.226425	853.992004	-639.372620	-22.606092
398.514954	-5.378690	936.072754	423.369324	185.279770	930.843750	506.947052	-17.296017	494.623688	547.963013	181.281906	482.405945	549.105286	-4.681357	79.342606	606.027222	155.342072	94.198418	443.332947	-59.608181	1401.570190	472.177582	244.888504	1399.310181	387.856262	96.338814	1379.809204	351.627319	106.490219	1642.394653	488.198700	-165.912796	1129.107544	518.274048	333.168030	1132.924561	436.396759	-129.359634	871.262207	421.032898	319.280243	871.537964	404.869324	93.478027	1033.211304	-667.838806	177.240692	853.983826	-639.398865	-22.622311
398.546295	-5.322672	936.082397	423.399292	185.324707	930.854004	506.971680	-17.311783	494.624969	548.008972	181.329803	482.437439	549.116028	-4.688736	79.338661	606.073914	155.388992	94.207535	443.393402	-59.533821	1401.563232	472.273376	244.948853	1399.328857	387.924835	96.401085	1379.794922	351.710052	106.578918	1642.398315	488.245880	-165.848053	1129.114990	518.370300	333.220947	1132.906494	436.384705	-129.428833	871.289612	421.273010	319.346222	871.569519	404.913879	93.526558	1033.222168	-667.838989	177.283096	853.981140	-639.429260	-22.612474
398.592682	-5.300113	936.087341	423.443817	185.380951	930.848938	506.988617	-17.283100	494.616211	548.001953	181.332245	482.410767	549.111023	-4.687889	79.335236	606.073120	155.395599	94.215332	443.436798	-59.481045	1401.557861	472.358612	245.002640	1399.328857	388.002747	96.468544	1379.815552	351.789337	106.682365	1642.398926	488.295715	-165.800369	1129.125732	518.417725	333.235962	1132.897217	436.415466	-129.389420	871.299011	421.139648	319.336578	871.520935	404.960541	93.570366	1033.222046	-667.872681	177.292542	853.982422	-639.496460	-22.604769
398.641693	-5.230562	936.074585	423.495056	185.408905	930.845154	507.033783	-17.266087	494.632660	548.052917	181.387558	482.424805	549.136780	-4.683103	79.339714	605.928040	155.255112	94.168388	443.497925	-59.427505	1401.565308	472.419586	245.066711	1399.307251	388.056213	96.536331	1379.811523	351.839355	106.771133	1642.434082	488.340942	-165.760712	1129.125366	518.460938	333.246613	1132.873291	436.466461	-129.342712	871.298035	421.117889	319.468536	871.500305	405.005890	93.615860	1033.213623	-667.868103	177.293518	854.002258	-639.510437	-22.582191
399.069733	-4.849010	935.946655	423.647583	185.557053	930.846619	507.046295	-17.249741	494.561279	548.091980	181.412109	482.409058	549.128357	-4.684642	79.339371	606.084839	155.378403	94.217384	443.558441	-59.369572	1401.572144	472.512695	245.118744	1399.305908	388.113312	96.624290	1379.824829	351.723358	106.537308	1642.595093	488.372101	-165.712845	1129.128418	518.530457	333.290588	1132.851318	436.508026	-129.325470	871.308716	421.161560	319.500214	871.498047	405.244690	93.815132	1033.149536	-667.864563	177.308182	853.990784	-639.567444	-22.556383
398.740631	-5.130724	936.096008	423.595581	185.490524	930.850586	507.009125	-17.215809	494.624176	548.143799	181.487595	482.401855	549.135010	-4.665595	79.330734	606.084534	155.384338	94.185814	443.602081	-59.305893	1401.579468	472.578796	245.168411	1399.294678	388.188843	96.673485	1379.835205	351.804108	106.637566	1642.590088	488.394836	-165.662704	1129.150269	518.597595	333.316010	1132.825073	436.554932	-129.296448	871.317627	421.210632	319.550659	871.479431	405.117706	93.713791	1033.227539	-667.879333	177.325287	853.992859	-639.638428	-22.523548
399.143372	-4.764371	935.971741	423.743103	185.634995	930.842590	507.044891	-17.198433	494.568085	548.201172	181.545227	482.389313	549.147766	-4.664571	79.328056	606.044189	155.348862	94.152534	443.657532	-59.250275	1401.580688	472.644287	245.215286	1399.281006	388.249908	96.753151	1379.832153	352.042511	107.034889	1642.426758	488.427338	-165.615311	1129.165405	518.673096	333.383636	1132.820068	436.558105	-129.247070	871.331909	421.323059	319.506042	871.468628	405.346252	93.910294	1033.160645	-667.878967	177.327408	853.993591	-639.670654	-22.498579
399.200562	-4.709991	935.976746	423.776123	185.683655	930.834229	507.051941	-17.189228	494.563843	548.180542	181.525879	482.385406	549.168518	-4.676792	79.333473	606.025269	155.377655	94.152039	443.720581	-59.174900	1401.593018	472.726318	245.268005	1399.270996	388.316742	96.794754	1379.819336	352.109833	107.158455	1642.430054	488.463776	-165.592804	1129.172363	518.722534	333.436401	1132.792236	436.652740	-129.116898	871.326599	421.314392	319.660645	871.434204	405.394348	93.967758	1033.158936	-667.907104	177.364212	853.996643	-639.751709	-22.461340
399.292908	-4.670825	935.971436	423.852966	185.683594	930.833313	507.023499	-17.147203	494.544281	548.215149	181.565002	482.397369	549.116455	-4.662427	79.322662	606.035828	155.370865	94.166695	443.786926	-59.154949	1401.609131	472.779114	245.306244	1399.250732	388.436249	97.005913	1379.878540	352.242859	107.329559	1642.396851	488.497406	-165.561386	1129.202881	518.784790	333.475586	1132.767700	436.693542	-129.078003	871.324646	421.361969	319.711548	871.424683	405.473358	93.985924	1033.155518	-667.909241	177.396469	853.995361	-639.816406	-22.417192
399.314178	-4.642856	935.986206	423.885864	185.705597	930.828003	507.013794	-17.117992	494.524811	548.260559	181.623611	482.398682	549.116272	-4.668413	79.322456	606.028015	155.336365	94.153770	443.879944	-59.086536	1401.599976	472.867645	245.364899	1399.248291	388.416992	96.908844	1379.827026	352.330750	107.436989	1642.398071	488.525238	-165.528198	1129.201172	518.850037	333.527740	1132.770142	436.715851	-129.036362	871.331970	421.401520	319.742584	871.411011	405.512695	94.020386	1033.160645	-667.899597	177.437775	854.009888	-639.851196	-22.390959
399.375305	-4.601395	935.986267	423.945251	185.734329	930.829041	507.073181	-17.120989	494.535278	548.255066	181.610031	482.395782	549.144470	-4.675825	79.326851	606.103271	155.451782	94.194000	443.927399	-59.022530	1401.613770	472.926636	245.406540	1399.221680	388.502625	96.957764	1379.826782	352.337555	107.512939	1642.457275	488.576569	-165.484283	1129.213623	518.930298	333.583191	1132.756348	436.740173	-128.988815	871.355957	421.462769	319.815704	871.397339	405.576782	94.054649	1033.161499	-667.900269	177.428177	854.008362	-639.871826	-22.366690
399.416199	-4.567388	935.986023	423.987305	185.775253	930.820923	507.103851	-17.100506	494.553131	548.333679	181.714233	482.428650	549.167542	-4.679306	79.326653	606.090210	155.405365	94.149719	443.991821	-58.955402	1401.614990	473.008636	245.453491	1399.195557	388.567291	97.008072	1379.828369	352.430969	107.614952	1642.455444	488.626068	-165.411987	1129.198608	519.012207	333.665405	1132.738770	436.749756	-128.960236	871.351013	421.754730	319.801239	871.439270	405.622162	94.095665	1033.157349	-667.910400	177.463608	853.994690	-639.959534	-22.330990
399.454803	-4.512912	935.977600	424.034576	185.835312	930.820801	507.100616	-17.081364	494.539398	548.305054	181.671982	482.400757	549.154236	-4.642422	79.311958	606.078064	155.400040	94.152428	444.042419	-58.942966	1401.638306	473.083710	245.477097	1399.167603	388.657074	97.197708	1379.868774	352.588837	107.790276	1642.393799	488.660156	-165.380127	1129.222168	519.061646	333.704895	1132.691284	436.799957	-128.916397	871.360046	421.728058	319.951965	871.406677	405.677185	94.147209	1033.154053	-667.899414	177.509567	853.989014	-640.002441	-22.300394
399.472931	-4.497453	936.004578	424.059570	185.820297	930.813782	507.117767	-17.051546	494.530304	548.392273	181.768311	482.387604	549.162109	-4.642956	79.309334	606.170166	155.465897	94.145432	444.115326	-58.887089	1401.649414	473.153839	245.532410	1399.143433	388.668610	97.155357	1379.823975	352.666473	107.899361	1642.400269	488.702637	-165.318604	1129.223022	519.133667	333.782928	1132.654175	436.793884	-128.875778	871.377686	421.822998	319.915283	871.394775	405.700836	94.165741	1033.163574	-667.900635	177.554504	853.969849	-640.056274	-22.264540
399.162659	-4.754655	936.127869	423.989288	185.774811	930.822754	507.093414	-17.013489	494.589233	548.377686	181.764145	482.390594	549.111755	-4.623317	79.294594	606.205444	155.536942	94.178047	444.145569	-58.849331	1401.661011	473.218994	245.575943	1399.124146	388.764465	97.332306	1379.896362	352.753845	108.008827	1642.410400	488.716156	-165.280350	1129.229004	519.190002	333.787384	1132.626221	436.812531	-128.831070	871.407715	421.818848	320.032318	871.376831	405.574036	94.069763	1033.231567	-667.891479	177.602966	853.966492	-640.079102	-22.234905
399.551453	-4.432213	936.023254	424.152771	185.905182	930.828369	507.192261	-17.035229	494.554565	548.398804	181.767990	482.403168	549.166748	-4.655229	79.317436	606.111877	155.470398	94.148293	444.212372	-58.787575	1401.690308	473.302399	245.614853	1399.115479	388.828430	97.382935	1379.885620	352.839081	108.110085	1642.424316	488.754852	-165.247421	1129.239746	519.258972	333.830505	1132.603516	436.852844	-128.796127	871.409119	421.860748	320.095032	871.362427	405.793213	94.242226	1033.180542	-667.898071	177.610321	853.951050	-640.117493	-22.226242
399.581421	-4.371026	936.032593	424.173218	185.928177	930.839844	507.206360	-17.004292	494.569763	548.405884	181.793091	482.399872	549.173950	-4.674407	79.339195	606.002563	155.321869	94.126816	444.266693	-58.755177	1401.698364	473.363403	245.674789	1399.106079	388.900604	97.397713	1379.912842	352.917908	108.221321	1642.443970	488.779877	-165.215073	1129.268555	519.313110	333.840546	1132.593506	436.877716	-128.782990	871.411072	421.906555	320.127136	871.354126	405.832764	94.281731	1033.191895	-667.912903	177.667221	853.957764	-640.161194	-22.180702
399.625610	-4.344471	936.062500	424.224518	185.964066	930.843323	507.231018	-16.986906	494.578674	548.459534	181.843887	482.401733	549.158203	-4.650475	79.329681	606.096008	155.438019	94.146759	444.329224	-58.709000	1401.727905	473.425018	245.714035	1399.093750	388.952454	97.468018	1379.922241	352.998138	108.326279	1642.454468	488.810455	-165.170715	1129.293091	519.376038	333.868164	1132.581055	436.897888	-128.743103	871.457825	421.956512	320.170959	871.351868	405.872955	94.327843	1033.207642	-667.915894	177.686722	853.962036	-640.205566	-22.122160
399.661652	-4.312359	936.068970	424.259186	185.978088	930.845093	507.260590	-16.959335	494.590820	548.424683	181.812851	482.395203	549.166870	-4.643933	79.344017	605.989014	155.341644	94.116653	444.386841	-58.642971	1401.753418	473.518280	245.764984	1399.087280	389.021027	97.494316	1379.940063	353.015564	108.377777	1642.531494	488.842743	-165.160233	1129.321167	519.438721	333.889954	1132.566284	436.924316	-128.713318	871.464600	421.986267	320.181366	871.346924	405.914764	94.352837	1033.212036	-667.949585	177.749176	853.960388	-640.243958	-22.073235
399.315857	-4.575025	936.191528	424.184204	185.915619	930.875183	507.230988	-16.909964	494.633698	548.459045	181.842270	482.403320	549.151733	-4.641528	79.338509	606.015198	155.369476	94.115005	444.448456	-58.617287	1401.765625	473.593628	245.810577	1399.082520	389.083252	97.549751	1379.949707	353.102356	108.487671	1642.543457	488.863861	-165.122437	1129.329590	519.505249	333.924896	1132.571411	436.926849	-128.689896	871.491394	422.041016	320.198883	871.348083	405.762848	94.236008	1033.290283	-667.952515	177.810806	853.961487	-640.282043	-22.017225
399.328857	-4.605109	936.212402	424.229645	185.928131	930.851501	507.270386	-16.932623	494.644928	548.483887	181.832993	482.377045	549.157898	-4.645403	79.332321	606.024597	155.359970	94.122910	444.500519	-58.582924	1401.780640	473.650879	245.846878	1399.100708	389.152374	97.606529	1379.954590	353.179871	108.569305	1642.550659	488.900452	-165.111343	1129.344482	519.547607	333.951843	1132.566895	436.945435	-128.653015	871.519897	422.081970	320.242889	871.361572	405.791382	94.250824	1033.287964	-668.007263	177.839325	853.958557	-640.326294	-21.972269
399.376099	-4.546225	936.202209	424.260132	185.978851	930.861755	507.289154	-16.910707	494.660492	548.527161	181.871124	482.406342	549.164795	-4.641487	79.304512	605.987976	155.342834	94.107773	444.559692	-58.538723	1401.792358	473.742767	245.906235	1399.096191	389.248413	97.632225	1379.961304	353.260071	108.685577	1642.566650	488.957397	-165.077042	1129.348633	519.612976	333.962311	1132.547607	436.979004	-128.652298	871.533447	422.129761	320.241516	871.358887	405.830963	94.294464	1033.288452	-668.032715	177.891891	853.959595	-640.367554	-21.904171
399.404266	-4.537811	936.223083	424.301208	185.994461	930.855835	507.309723	-16.879299	494.638336	548.553345	181.901291	482.417084	549.152954	-4.628354	79.301842	606.162537	155.461975	94.172852	444.651428	-58.464619	1401.793335	473.813080	245.976654	1399.107422	389.246460	97.541542	1379.901489	353.346802	108.753036	1642.581299	489.004333	-165.056808	1129.346558	519.664307	334.011658	1132.577393	437.004059	-128.614395	871.533325	422.171783	320.270905	871.377380	405.872650	94.319855	1033.295898	-668.044250	177.983032	853.952759	-640.401428	-21.834238
399.436523	-4.514891	936.219299	424.349457	186.032135	930.877197	507.326660	-16.878210	494.637177	548.577515	181.880951	482.414978	549.150818	-4.649665	79.307854	606.193542	155.480423	94.176231	444.698975	-58.407448	1401.797241	473.893402	246.021774	1399.124023	389.324036	97.567856	1379.907593	353.441101	108.862259	1642.590820	489.050079	-165.024490	1129.366455	519.730225	334.043854	1132.579834	437.035370	-128.606430	871.541321	422.277924	320.189117	871.393982	405.909149	94.337723	1033.304932	-668.070740	178.039825	853.956604	-640.427124	-21.755108
399.453644	-4.494952	936.241821	424.374329	186.044739	930.864685	507.351593	-16.851009	494.651794	548.579346	181.903763	482.398163	549.162170	-4.634103	79.308647	606.009399	155.315750	94.110992	444.757324	-58.374222	1401.805176	473.965729	246.050598	1399.122681	389.406799	97.637299	1379.918091	353.622192	109.000694	1642.536499	489.099976	-164.991898	1129.379883	519.767517	334.053131	1132.567627	437.066315	-128.582062	871.543884	422.249908	320.308258	871.377319	405.939819	94.371429	1033.309814	-668.094543	178.139313	853.962708	-640.463867	-21.682613
399.488220	-4.437840	936.242065	424.417542	186.086777	930.875671	507.313019	-16.798824	494.641846	548.609314	181.917526	482.403900	549.111145	-4.655540	79.314323	605.997803	155.286514	94.077400	444.823273	-58.324364	1401.808350	474.036224	246.106796	1399.090332	389.486816	97.668747	1379.918579	353.722595	109.086487	1642.550537	489.154205	-165.002777	1129.387451	519.842834	334.117676	1132.553955	437.122589	-128.584900	871.561829	422.341339	320.233582	871.389404	405.986938	94.414886	1033.316162	-668.124512	178.199432	853.950928	-640.525757	-21.601881
399.529755	-4.435260	936.237793	424.458923	186.127441	930.868225	507.405609	-16.819662	494.651428	548.684448	181.952011	482.403351	549.165039	-4.624778	79.320648	606.034058	155.321335	94.082489	444.871796	-58.289219	1401.802368	474.122833	246.144501	1399.091309	389.556274	97.698349	1379.923950	353.819000	109.178513	1642.553101	489.205231	-164.953903	1129.405640	519.869690	334.152069	1132.537354	437.163116	-128.548935	871.552185	422.307129	320.359467	871.376160	406.027374	94.437569	1033.310181	-668.190308	178.263763	853.944580	-640.570251	-21.538038
399.535919	-4.401734	936.233582	424.486328	186.156555	930.857300	507.395599	-16.776377	494.660828	548.678650	181.921967	482.395844	549.149841	-4.630123	79.320038	606.062439	155.352005	94.083588	444.957703	-58.260174	1401.817017	474.201538	246.189163	1399.071777	389.635071	97.760933	1379.920166	353.922668	109.253242	1642.559448	489.258636	-164.925232	1129.396973	519.936584	334.175446	1132.484863	437.194977	-128.545456	871.566895	422.334229	320.391266	871.359253	406.051361	94.472244	1033.302979	-668.246887	178.321335	853.931763	-640.654053	-21.467371
399.565643	-4.395434	936.255432	424.534332	186.191711	930.858704	507.454529	-16.772976	494.664307	548.717163	181.985260	482.405670	549.171997	-4.661299	79.321457	606.114929	155.387695	94.100166	445.015442	-58.222439	1401.795288	474.273804	246.249374	1399.065063	389.722382	97.778549	1379.913818	354.024841	109.326065	1642.558350	489.323364	-164.866333	1129.383423	519.995117	334.209351	1132.464478	437.169067	-128.626129	871.596069	422.416565	320.333557	871.364807	406.092743	94.503380	1033.314331	-668.283875	178.452423	853.952881	-640.703003	-21.385241
399.594452	-4.353021	936.234497	424.550995	186.233002	930.867188	507.452759	-16.750864	494.665741	548.748718	181.987427	482.427826	549.143433	-4.635410	79.284050	606.114929	155.387344	94.098419	445.074127	-58.192230	1401.803711	474.352600	246.288559	1399.046875	389.793243	97.801666	1379.921753	354.121765	109.397789	1642.559692	489.380341	-164.834656	1129.377197	520.044434	334.247406	1132.458008	437.224335	-128.629288	871.570862	422.450562	320.383423	871.350891	406.119110	94.528992	1033.308838	-668.320618	178.509354	853.956055	-640.775879	-21.311354
399.619843	-4.355422	936.256531	424.588623	186.255630	930.855774	507.537720	-16.759109	494.681549	548.728333	181.940918	482.415924	549.165161	-4.646949	79.291824	606.119690	155.420303	94.114548	445.156097	-58.154217	1401.816895	474.439453	246.329575	1399.042236	389.869751	97.843346	1379.920532	354.211700	109.481857	1642.570313	489.450470	-164.823059	1129.391724	520.093140	334.279694	1132.436401	437.337555	-128.511368	871.552612	422.437775	320.500946	871.340759	406.161469	94.555107	1033.314331	-668.421143	178.571487	853.962463	-640.867065	-21.232790
399.654694	-4.323279	936.255371	424.620056	186.294861	930.856201	507.547455	-16.716766	494.681671	548.772705	181.975052	482.412476	549.152649	-4.642052	79.304398	606.118713	155.420212	94.115044	445.245575	-58.128864	1401.821777	474.520172	246.358093	1399.042725	389.925018	97.878830	1379.918701	354.305786	109.551155	1642.575684	489.499359	-164.769531	1129.393677	520.159912	334.292633	1132.418701	437.326691	-128.578873	871.587341	422.449646	320.544556	871.333435	406.193756	94.589836	1033.313965	-668.469299	178.628052	853.974304	-640.960876	-21.135242
399.683228	-4.312226	936.264709	424.647430	186.314468	930.863037	507.589752	-16.737110	494.684509	548.827332	182.036316	482.429565	549.159607	-4.643183	79.306557	606.153687	155.453644	94.122147	445.322998	-58.124813	1401.861328	474.607086	246.356064	1399.026245	390.071411	98.080086	1379.979492	354.404358	109.630173	1642.583984	489.573853	-164.777023	1129.420654	520.228821	334.355469	1132.394531	437.371796	-128.544769	871.606812	422.551880	320.491852	871.338135	406.234497	94.604614	1033.322754	-668.504578	178.720230	853.993286	-641.021912	-21.066648
399.715424	-4.286816	936.261108	424.674255	186.319473	930.871216	507.621796	-16.712898	494.712006	548.803833	182.014603	482.421814	549.153992	-4.639516	79.301193	606.138428	155.439987	94.111382	445.394318	-58.069012	1401.864746	474.686279	246.410858	1399.008545	390.154724	98.090904	1379.992188	354.508057	109.689682	1642.592773	489.641388	-164.744354	1129.455078	520.280212	334.340454	1132.367310	437.483978	-128.394302	871.606445	422.528656	320.606293	871.317139	406.272858	94.612762	1033.325806	-668.595825	178.781738	854.004395	-641.119751	-20.970623
399.752167	-4.260348	936.277161	424.694061	186.344818	930.879639	507.619110	-16.678095	494.733307	548.827332	182.045395	482.432373	549.147705	-4.627899	79.331612	606.141113	155.440552	94.108093	445.477020	-58.045296	1401.869263	474.777832	246.421127	1398.994019	390.211487	98.148468	1380.008911	354.608643	109.759750	1642.599243	489.700287	-164.717102	1129.462402	520.353882	334.376434	1132.343506	437.511017	-128.362427	871.627502	422.555817	320.635437	871.315308	406.303589	94.641823	1033.338135	-668.654114	178.853012	854.016602	-641.176575	-20.877907
399.793121	-4.251248	936.283386	424.736816	186.367142	930.873291	507.661621	-16.698530	494.735229	548.814758	182.026871	482.427002	549.160461	-4.633149	79.317200	606.133301	155.433212	94.106796	445.578735	-58.022472	1401.915527	474.850739	246.458633	1398.977295	390.278351	98.198532	1380.021362	354.713135	109.827179	1642.606201	489.771576	-164.686142	1129.481934	520.411987	334.414001	1132.337891	437.536896	-128.315811	871.663757	422.597839	320.659485	871.315186	406.343811	94.664124	1033.337769	-668.709290	178.991013	854.047729	-641.265137	-20.775808
399.942261	-4.277743	936.159302	425.124725	185.863754	930.520569	507.994202	-16.995916	494.637817	548.819214	182.033676	482.336456	549.408203	-4.799919	79.153252	606.127197	155.428009	94.107903	445.697662	-57.991886	1401.774048	475.052795	246.365158	1398.818726	390.163513	98.534882	1379.941162	354.845245	109.956100	1642.440674	489.835907	-164.627274	1129.282471	520.502258	334.472626	1132.326904	437.594757	-128.309753	871.543091	422.693817	320.564667	871.203430	406.446075	94.557159	1033.083496	-668.689941	179.044693	853.972351	-641.275085	-20.693605
399.858185	-4.208220	936.296143	424.797699	186.410583	930.891418	507.635071	-16.650740	494.707916	548.872742	182.111160	482.424072	549.121582	-4.623819	79.298088	606.159973	155.457962	94.111649	445.753754	-57.956211	1401.928711	475.014191	246.507034	1398.989380	390.450745	98.263016	1380.030151	354.935089	109.946632	1642.613281	489.885956	-164.616074	1129.491577	520.535034	334.478455	1132.351440	437.588440	-128.270523	871.672607	422.651489	320.689087	871.317078	406.420929	94.702583	1033.354126	-668.883484	179.110428	854.050659	-641.481628	-20.605572
399.902954	-4.225410	936.306396	424.821259	186.441071	930.882263	507.645996	-16.629251	494.710083	548.846802	182.089325	482.423004	549.155151	-4.628257	79.302361	606.159668	155.457947	94.114746	445.810272	-57.871067	1401.941040	475.069489	246.579712	1398.974731	390.707672	98.067230	1380.027588	354.960144	109.960381	1642.699219	489.968292	-164.571884	1129.476440	520.594543	334.494354	1132.352173	437.643097	-128.252518	871.682373	422.718018	320.726044	871.330139	406.471893	94.715652	1033.355469	-668.961914	179.216461	854.060242	-641.529907	-20.526976
399.947723	-4.172634	936.312195	424.867035	186.486938	930.901978	507.698364	-16.651808	494.724457	548.867493	182.101105	482.402771	549.179260	-4.635348	79.306923	606.084656	155.394302	94.094170	445.908661	-57.846859	1401.950684	475.175171	246.624847	1398.967773	390.733032	97.977722	1379.996826	355.153076	110.089851	1642.642578	490.037292	-164.528137	1129.470825	520.660950	334.547729	1132.350098	437.673157	-128.222244	871.681396	422.742584	320.723480	871.344116	406.523071	94.757111	1033.368896	-669.055054	179.315079	854.064575	-641.694336	-20.399323
400.002289	-4.173816	936.336975	424.915802	186.459869	930.894775	507.664978	-16.621826	494.710846	548.896118	182.122833	482.404572	549.147278	-4.621661	79.278488	606.078918	155.386932	94.089684	446.024689	-57.851398	1401.959473	475.278381	246.631470	1398.966919	390.678497	98.186409	1380.004883	355.174866	110.097336	1642.725342	490.115448	-164.489227	1129.468750	520.728149	334.543030	1132.337036	437.708801	-128.213516	871.693970	422.781006	320.758331	871.345581	406.582428	94.759003	1033.377563	-669.148376	179.430862	854.068115	-641.822632	-20.308994
400.063599	-4.160011	936.328613	424.958252	186.491730	930.898376	507.686371	-16.634027	494.710541	548.883179	182.121643	482.409058	549.164551	-4.637505	79.301437	606.151062	155.460617	94.098686	446.120972	-57.820450	1401.965210	475.364471	246.647858	1398.959961	390.743713	98.211525	1380.010986	355.362061	110.231071	1642.673828	490.177856	-164.483109	1129.478760	520.803589	334.606232	1132.347168	437.752533	-128.202286	871.692261	422.855316	320.676270	871.361267	406.640198	94.773926	1033.375854	-669.198059	179.515335	854.078918	-641.920654	-20.203352
400.111511	-4.114800	936.326843	425.021576	186.497818	930.900330	507.688385	-16.611422	494.694336	548.918030	182.141830	482.395599	549.170471	-4.651826	79.309875	606.131042	155.462357	94.107880	446.211731	-57.781483	1401.966309	475.446838	246.703842	1398.956543	390.851288	98.216156	1380.027100	355.480804	110.289055	1642.686279	490.257568	-164.435242	1129.482056	520.844055	334.616791	1132.335205	437.805847	-128.195465	871.718384	422.838196	320.771790	871.346375	406.704742	94.797668	1033.376465	-669.310120	179.579987	854.088562	-642.050476	-20.111534
400.173035	-4.101988	936.333191	425.051819	186.527222	930.913330	507.725616	-16.645250	494.708801	548.933167	182.160553	482.386688	549.169006	-4.626360	79.319778	606.070679	155.382004	94.052795	446.308533	-57.772396	1401.975830	475.520782	246.725281	1398.957520	390.947174	98.246506	1380.017944	355.591858	110.347427	1642.699219	490.295807	-164.403000	1129.489746	520.878967	334.622833	1132.285400	437.835632	-128.183762	871.730225	422.740601	320.683167	871.306946	406.751953	94.813896	1033.386353	-669.401001	179.681488	854.079895	-642.188293	-20.003078
400.206421	-4.100182	936.346008	425.082855	186.521851	930.912354	507.718842	-16.621405	494.698059	548.964539	182.202347	482.394135	549.152405	-4.636447	79.321388	606.084290	155.419296	94.042686	446.403656	-57.741394	1401.959229	475.591248	246.737518	1398.942749	391.030518	98.269241	1380.017700	355.717957	110.397720	1642.707275	490.371735	-164.393936	1129.498413	520.932739	334.663239	1132.271973	437.856689	-128.172882	871.738342	422.886597	320.809235	871.335144	406.805969	94.816536	1033.393433	-669.491882	179.768753	854.067200	-642.316650	-19.897217
400.259644	-4.072268	936.338318	425.140106	186.534134	930.903687	507.722961	-16.605793	494.688690	548.936829	182.164719	482.384399	549.145874	-4.636253	79.300156	606.114258	155.426437	94.056450	446.502350	-57.728943	1401.964111	475.673248	246.764847	1398.931763	391.135559	98.302361	1380.004150	355.839630	110.446220	1642.712280	490.436768	-164.380951	1129.488525	520.980530	334.670410	1132.249390	437.901276	-128.156693	871.749939	422.798553	320.723450	871.279297	406.871033	94.836304	1033.385864	-669.620911	179.848389	854.070740	-642.473755	-19.802340
400.308380	-4.050168	936.356140	425.167908	186.548355	930.911255	507.757233	-16.582800	494.682373	548.959778	182.200378	482.376892	549.143127	-4.616665	79.297569	606.153870	155.442123	94.068748	446.608490	-57.700317	1401.960327	475.742645	246.789948	1398.925659	391.215607	98.284851	1380.018188	355.956879	110.495010	1642.720093	490.525635	-164.352264	1129.477051	521.029541	334.705139	1132.244507	437.965576	-128.140594	871.743591	422.816895	320.737854	871.267334	406.921387	94.857780	1033.399170	-669.736755	179.901031	854.060242	-642.572205	-19.738520
400.362457	-4.030936	936.352661	425.207916	186.585983	930.907349	507.771240	-16.579569	494.701172	548.977783	182.159485	482.359741	549.193054	-4.624223	79.284119	606.118713	155.383957	94.064362	446.710968	-57.679539	1401.963989	475.829498	246.825974	1398.899902	391.316132	98.323387	1380.020996	356.091583	110.539246	1642.731201	490.585327	-164.344315	1129.470093	521.085632	334.699341	1132.210815	438.013031	-128.127304	871.747864	422.843994	320.753876	871.251282	406.976135	94.884689	1033.395996	-669.841675	179.995270	854.061890	-642.686768	-19.655060
400.402161	-4.026900	936.363831	425.266174	186.579315	930.901062	507.759125	-16.568592	494.694153	549.010986	182.176147	482.358643	549.169250	-4.626544	79.290527	606.161987	155.484604	94.066803	446.807800	-57.655273	1401.957520	475.921570	246.836853	1398.885742	391.399384	98.327194	1380.019531	356.148499	110.519554	1642.805176	490.682648	-164.308533	1129.465210	521.150269	334.761017	1132.226807	438.056152	-128.116425	871.772461	423.055939	320.786835	871.287170	407.039642	94.891403	1033.398926	-669.940735	180.100052	854.083679	-642.798157	-19.559330
400.475220	-4.019019	936.341919	425.326538	186.604218	930.889954	507.787933	-16.587334	494.685608	548.989258	182.155777	482.350800	549.174988	-4.632760	79.286560	606.138184	155.408691	94.029488	446.900269	-57.647751	1401.956055	476.009552	246.848022	1398.871582	391.469482	98.375076	1380.024658	356.264557	110.545586	1642.813110	490.758301	-164.304581	1129.476685	521.200928	334.780029	1132.195313	438.099152	-128.093887	871.777832	423.085022	320.809784	871.291687	407.099487	94.902328	1033.382202	-670.034485	180.199951	854.101929	-642.875305	-19.479792
400.508911	-4.001634	936.363159	425.357727	186.609146	930.904785	507.764557	-16.559757	494.671387	549.005188	182.158493	482.349518	549.122009	-4.616369	79.286659	606.033325	155.332748	94.008171	447.002930	-57.607769	1401.948730	476.097168	246.880951	1398.875732	391.559052	98.363152	1380.009644	356.400238	110.594101	1642.826172	490.843140	-164.301193	1129.457031	521.259521	334.802124	1132.190186	438.165802	-128.098099	871.782715	423.103363	320.816162	871.291748	407.147308	94.915024	1033.401123	-670.177063	180.263443	854.106506	-643.015442	-19.401255
400.554565	-4.012594	936.381470	425.416779	186.605026	930.910034	507.817474	-16.568258	494.680511	549.014343	182.150330	482.338165	549.155334	-4.637125	79.295891	606.014099	155.315598	94.005463	447.097015	-57.599434	1401.954712	476.202148	246.899719	1398.874390	391.648346	98.385315	1380.028320	356.516327	110.619453	1642.850464	490.918549	-164.318558	1129.463135	521.282410	334.794647	1132.172974	438.245911	-128.099854	871.782959	422.936676	320.806396	871.245422	407.206360	94.913727	1033.413086	-670.304321	180.354721	854.111511	-643.146606	-19.296764
400.613495	-3.988648	936.377197	425.451263	186.623047	930.930054	507.863708	-16.610085	494.688019	549.068665	182.184402	482.353546	549.211182	-4.647470	79.299767	606.056213	155.363419	93.985634	447.215118	-57.574886	1401.944824	476.313110	246.920212	1398.871094	391.719788	98.395531	1380.044312	356.475098	110.346886	1643.002930	491.012848	-164.296783	1129.467041	521.366089	334.827393	1132.172852	438.315247	-128.099594	871.796875	423.145630	320.814331	871.304443	407.265686	94.919754	1033.422241	-670.426636	180.482071	854.133362	-643.286255	-19.202005
400.683777	-3.988624	936.386353	425.523529	186.607071	930.918518	507.872498	-16.592030	494.681061	549.119629	182.198486	482.362244	549.195068	-4.642108	79.294411	606.138916	155.393295	94.015060	447.298676	-57.560673	1401.961060	476.400909	246.933594	1398.880493	391.814423	98.417915	1380.061035	356.607422	110.376907	1643.025024	491.108124	-164.268433	1129.463501	521.399536	334.809082	1132.161865	438.376740	-128.089081	871.859802	422.983765	320.791779	871.249573	407.335663	94.923119	1033.420532	-670.548035	180.557800	854.128235	-643.397156	-19.122416
400.698242	-3.953871	936.391724	425.554810	186.640015	930.947021	507.897858	-16.584986	494.688049	549.101746	182.181808	482.357483	549.176453	-4.639075	79.291542	606.129089	155.418549	94.025482	447.414978	-57.514793	1401.977173	476.500092	246.930588	1398.882813	391.903229	98.426086	1380.076172	356.739166	110.427910	1643.040771	491.184723	-164.245560	1129.474365	521.435791	334.812744	1132.115723	438.441742	-128.068176	871.821106	422.952118	320.903381	871.261230	407.372711	94.943565	1033.438721	-670.705688	180.619934	854.132080	-643.555725	-19.014959
400.768860	-3.921689	936.387024	425.588196	186.671143	930.951660	507.903564	-16.563320	494.686462	549.107605	182.192062	482.348053	549.172485	-4.632746	79.295219	606.083069	155.340271	93.972847	447.508392	-57.513771	1401.983276	476.588898	246.965546	1398.895996	392.009033	98.491890	1380.101929	356.943054	110.240700	1642.986084	491.284180	-164.228104	1129.496582	521.502930	334.857605	1132.128662	438.536285	-128.069336	871.852966	423.000305	320.908356	871.254822	407.438995	94.967407	1033.439819	-670.811584	180.737305	854.145081	-643.662964	-18.929932
400.830658	-3.944085	936.415894	425.650543	186.643036	930.947998	507.972717	-16.574558	494.706787	549.102722	182.161423	482.338409	549.187073	-4.615430	79.308945	606.057556	155.327621	93.972839	447.613495	-57.486660	1402.005127	476.685364	246.980118	1398.885010	392.112396	98.493423	1380.098511	357.237549	110.845024	1642.876709	491.388336	-164.201721	1129.530273	521.576416	334.884338	1132.138916	438.624054	-128.054825	871.848145	423.079865	320.805359	871.256348	407.509247	94.958221	1033.452271	-670.977539	180.786850	854.137512	-643.823425	-18.821327
400.875916	-3.923559	936.425598	425.700073	186.680405	930.969971	507.990509	-16.584839	494.724152	549.191956	182.233322	482.339966	549.187439	-4.628505	79.315132	606.104309	155.358047	93.971268	447.725983	-57.482708	1402.022339	476.774200	247.010178	1398.894287	392.230499	98.510666	1380.131470	357.359344	110.894379	1642.888916	491.486664	-164.212936	1129.529907	521.626221	334.857819	1132.122192	438.717377	-128.048935	871.864258	423.042755	320.914398	871.238831	407.565887	94.979416	1033.468994	-671.140015	180.852173	854.136230	-643.947449	-18.728312
400.938812	-3.940574	936.435242	425.773956	186.664001	930.966614	508.045776	-16.584221	494.717987	549.188843	182.218002	482.328522	549.201660	-4.638993	79.287178	606.103943	155.386246	93.984154	447.835449	-57.460163	1402.024292	476.875793	247.034698	1398.893433	392.334290	98.505936	1380.129272	357.575378	110.682426	1642.811768	491.579987	-164.206100	1129.544922	521.707764	334.893982	1132.116943	438.779694	-128.035141	871.874512	423.261993	320.930084	871.312378	407.632660	94.970039	1033.471802	-671.270081	180.939667	854.121765	-644.108643	-18.634441
401.012787	-3.909175	936.425415	425.815582	186.681580	930.964417	508.036682	-16.575672	494.687408	549.189880	182.218170	482.327026	549.206787	-4.634259	79.270020	606.102844	155.386047	93.984612	447.944824	-57.429108	1402.024902	476.986053	247.046722	1398.879272	392.472595	98.511177	1380.132813	357.649048	110.925430	1642.902832	491.669373	-164.144745	1129.522583	521.787354	334.910980	1132.094482	438.776337	-128.131439	871.900269	423.305511	320.934448	871.307434	407.690460	94.989807	1033.465942	-671.353088	181.035187	854.139038	-644.208679	-18.529085
401.066345	-3.901656	936.437073	425.857513	186.674500	930.987061	508.046387	-16.568623	494.672607	549.201111	182.217010	482.338379	549.190735	-4.631628	79.267708	606.096252	155.379562	93.982803	448.050201	-57.456371	1402.021729	477.075958	247.043289	1398.877930	392.655060	98.666740	1380.186523	357.768646	110.960838	1642.920898	491.763794	-164.202332	1129.562866	521.853638	334.898834	1132.088745	439.006989	-128.066727	871.915100	423.340637	320.938690	871.289368	407.764954	94.980782	1033.484863	-671.499695	181.083557	854.140564	-644.331604	-18.442608
401.119812	-3.870251	936.437988	425.909485	186.699234	930.996277	508.085938	-16.585569	494.654510	549.194763	182.161407	482.292847	549.191772	-4.637508	79.262955	606.068787	155.350723	93.950813	448.184296	-57.430759	1402.033325	477.184631	247.060059	1398.852783	392.786499	98.659576	1380.203613	357.917938	110.972519	1642.928345	491.836548	-164.149719	1129.543579	521.905884	334.888641	1132.023926	438.876648	-128.112015	871.926514	423.270142	320.844910	871.236267	407.831909	95.002769	1033.490967	-671.630005	181.134247	854.117371	-644.460083	-18.397154
401.174866	-3.889295	936.439880	425.954132	186.681091	930.985168	508.092560	-16.566315	494.643524	549.208374	182.192276	482.284576	549.185425	-4.628165	79.264626	606.092896	155.371979	93.943741	448.302124	-57.399059	1402.022705	477.314789	247.064957	1398.821167	392.895203	98.678619	1380.214478	357.985229	110.946060	1642.992432	491.938751	-164.164871	1129.551025	521.983032	334.907654	1132.005859	439.010132	-127.996826	871.906921	423.325256	320.867126	871.214050	407.885620	94.990150	1033.486450	-671.752930	181.180847	854.114807	-644.559937	-18.326424
401.215302	-3.879403	936.450134	425.985107	186.692535	930.987793	508.118256	-16.561880	494.665924	549.214966	182.190750	482.270508	549.210266	-4.628736	79.257507	606.136414	155.376495	93.921326	448.419556	-57.399075	1402.021362	477.432343	247.093521	1398.791016	393.029144	98.670387	1380.197998	358.120941	110.954338	1643.013428	492.003265	-164.139130	1129.555298	522.110779	334.941864	1131.991455	438.983185	-128.091965	871.932251	423.579681	320.894562	871.251892	407.936279	95.002586	1033.493652	-671.882507	181.224670	854.103760	-644.657410	-18.295773
401.281738	-3.893461	936.448547	426.053070	186.682175	930.972351	508.160004	-16.551777	494.650177	549.230957	182.180603	482.271057	549.210022	-4.626178	79.244530	606.201965	155.480453	93.939835	448.527039	-57.387070	1402.032227	477.534729	247.094833	1398.771118	393.155243	98.656746	1380.200684	358.262573	110.960892	1643.013184	492.095032	-164.151901	1129.561646	522.191650	334.937256	1131.949341	439.122528	-127.986206	871.912415	423.635864	320.909729	871.236633	408.007751	94.997040	1033.485107	-671.990234	181.266220	854.090881	-644.756287	-18.242386
401.330872	-3.880897	936.465271	426.086823	186.700989	930.983032	508.215271	-16.586100	494.662384	549.259277	182.194611	482.258972	549.207275	-4.622385	79.228951	606.152832	155.438049	93.927315	448.667023	-57.382221	1402.031128	477.656097	247.111725	1398.745972	393.235535	98.689842	1380.200928	358.398651	110.982986	1643.005371	492.174713	-164.137619	1129.523071	522.256714	334.918488	1131.927124	439.161774	-127.983192	871.899719	423.508789	320.886353	871.164673	408.067352	95.012993	1033.499878	-672.138062	181.333405	854.111084	-644.863281	-18.208647
401.382843	-3.873451	936.476990	426.118866	186.677109	930.983948	508.215515	-16.567930	494.660736	549.280334	182.205658	482.263184	549.194763	-4.617058	79.243393	606.172974	155.443008	93.921951	448.787079	-57.366451	1402.034180	477.770447	247.125687	1398.723999	393.350006	98.689674	1380.197998	358.544769	110.994202	1643.014160	492.245789	-164.095947	1129.500488	522.332947	334.906464	1131.895752	439.132935	-128.092697	871.925110	423.526581	320.896118	871.159729	408.117889	95.009346	1033.506470	-672.245239	181.405701	854.097717	-644.960449	-18.143694
401.436615	-3.879785	936.473633	426.175537	186.664902	930.983337	508.310089	-16.608883	494.649078	549.269714	182.189590	482.270935	549.233032	-4.628914	79.243790	606.112732	155.334595	93.917839	448.922913	-57.327168	1402.032349	477.903748	247.172729	1398.727783	393.392548	98.592384	1380.158691	358.699097	110.996727	1643.018311	492.314850	-164.099899	1129.488159	522.436890	334.945435	1131.889648	439.169159	-128.089020	871.918701	423.706268	321.012970	871.193604	408.185608	94.997223	1033.505371	-672.368042	181.460434	854.096985	-645.059143	-18.122194
401.480316	-3.864523	936.476868	426.212463	186.705261	930.993103	508.295166	-16.577499	494.656403	549.319519	182.170242	482.269653	549.185852	-4.629056	79.235962	606.189819	155.428513	93.910896	449.046356	-57.362488	1402.041382	478.010376	247.152573	1398.725342	393.577667	98.722404	1380.217285	358.850922	110.995682	1643.025635	492.407806	-164.139084	1129.509033	522.540283	334.959625	1131.864380	439.314484	-127.986130	871.901978	423.818878	320.925323	871.190491	408.237915	95.019402	1033.512695	-672.538513	181.509064	854.064209	-645.184448	-18.081049
401.509674	-3.872760	936.494080	426.226685	186.697098	931.002747	508.370697	-16.593502	494.660522	549.298950	182.149643	482.261719	549.234802	-4.638131	79.221771	606.121338	155.383957	93.891289	449.158844	-57.287613	1402.041992	478.105560	247.202469	1398.698730	393.770477	98.426537	1380.187256	359.014618	111.020897	1643.038696	492.498657	-164.127106	1129.511230	522.617310	334.993988	1131.856689	439.367920	-127.992317	871.898804	423.878052	320.922516	871.199707	408.282867	95.011765	1033.527466	-672.651062	181.595779	854.077698	-645.287292	-18.006639
401.564545	-3.850428	936.495911	426.265076	186.729095	931.005493	508.431427	-16.607141	494.663544	549.369873	182.225967	482.252258	549.257751	-4.629083	79.224464	606.146362	155.366699	93.877357	449.277252	-57.281727	1402.040527	478.240448	247.218414	1398.694214	393.906006	98.427368	1380.196289	359.158417	111.033775	1643.048828	492.595764	-164.081436	1129.507080	522.721252	334.997070	1131.826294	439.399017	-127.973137	871.904297	423.913971	320.940430	871.191956	408.343872	95.035912	1033.530640	-672.802002	181.608170	854.051392	-645.424072	-17.938129
401.583954	-3.868827	936.504578	426.312805	186.715683	931.004517	508.424957	-16.587286	494.652191	549.391174	182.182495	482.255127	549.235718	-4.617743	79.218124	606.152405	155.397705	93.883766	449.418518	-57.349865	1402.029175	478.360413	247.164902	1398.699829	393.942017	98.777252	1380.238892	359.327332	111.051979	1643.059204	492.699829	-164.081711	1129.494751	522.783875	334.991791	1131.802490	439.456146	-127.978714	871.904175	423.787537	320.914001	871.158264	408.401489	95.022713	1033.535767	-672.920715	181.651810	854.068542	-645.536316	-17.875349
401.645264	-3.862828	936.516052	426.353790	186.740494	931.010742	508.466614	-16.582476	494.649139	549.431091	182.161484	482.274811	549.278992	-4.639083	79.215149	606.155151	155.382660	93.876251	449.549225	-57.302624	1402.013916	478.493011	247.195465	1398.701782	393.988525	98.656349	1380.184570	359.562500	111.126556	1643.000122	492.786133	-164.063568	1129.480957	522.906738	335.016449	1131.801392	439.500092	-127.977005	871.925842	424.019226	320.956268	871.197144	408.460876	95.038872	1033.544922	-673.074707	181.712234	854.060974	-645.686890	-17.799000
401.709076	-3.860206	936.503296	426.426880	186.731308	931.003174	508.493286	-16.587259	494.650330	549.465759	182.220093	482.271484	549.259888	-4.620173	79.199913	606.216187	155.452454	93.888298	449.684998	-57.294136	1402.028687	478.629761	247.203705	1398.687744	394.092529	98.667564	1380.203979	359.717316	111.142700	1643.012939	492.883820	-164.067459	1129.477417	523.009521	335.019501	1131.804932	439.556763	-127.971779	871.927429	424.082489	320.955780	871.203186	408.528198	95.033539	1033.534790	-673.170349	181.751907	854.058411	-645.784912	-17.731091
401.738403	-3.862709	936.529175	426.469574	186.751617	931.009766	508.485779	-16.581497	494.633453	549.461670	182.176468	482.283203	549.276184	-4.641615	79.205505	606.174011	155.409958	93.878464	449.803040	-57.288559	1402.016235	478.752106	247.205872	1398.672241	394.246307	98.682693	1380.221069	359.877563	111.144440	1643.036743	492.984833	-164.097626	1129.492310	523.086914	335.020782	1131.790771	439.725433	-128.027588	871.936707	424.122681	320.950287	871.210815	408.587555	95.049477	1033.552124	-673.299622	181.821243	854.080261	-645.902161	-17.652205
401.817963	-3.858849	936.514709	426.531006	186.735779	930.992554	508.540558	-16.585018	494.624023	549.503601	182.172226	482.293121	549.258606	-4.630164	79.199234	606.167542	155.368301	93.877853	449.936249	-57.273811	1402.023438	478.861450	247.212234	1398.676880	394.375977	98.664795	1380.249878	360.046265	111.166801	1643.054688	493.097656	-164.075699	1129.459106	523.186890	335.029266	1131.784912	439.686554	-127.992371	871.906738	424.189209	320.952850	871.201111	408.662506	95.044205	1033.536499	-673.411438	181.838837	854.097290	-646.024536	-17.579939
401.864594	-3.857174	936.537109	426.577667	186.736481	931.011108	508.573425	-16.590759	494.627411	549.511475	182.153366	482.284943	549.272888	-4.632036	79.200363	606.167480	155.384583	93.881592	450.056732	-57.276665	1402.011475	479.008392	247.232147	1398.666870	394.489410	98.696861	1380.255005	360.205780	111.182060	1643.074219	493.188629	-164.060440	1129.469238	523.272400	335.020691	1131.762329	439.714020	-127.970718	871.919678	424.233246	320.921692	871.217468	408.735229	95.044083	1033.558472	-673.522888	181.876038	854.083252	-646.120117	-17.512739
401.932983	-3.858829	936.536194	426.613525	186.729172	931.009949	508.593811	-16.581923	494.614685	549.578613	182.179062	482.277283	549.242126	-4.620989	79.170082	606.206055	155.391464	93.837845	450.160950	-57.266109	1402.022827	479.135376	247.229919	1398.658203	394.609192	98.711929	1380.260132	360.372314	111.193100	1643.086182	493.277313	-164.050385	1129.464600	523.373657	335.006042	1131.757202	439.784973	-127.974304	871.928040	424.287750	320.862305	871.178101	408.792542	95.038231	1033.557739	-673.645874	181.913605	854.101257	-646.219360	-17.453548
401.958405	-3.887912	936.557312	426.683044	186.716537	931.015442	508.646362	-16.601080	494.609619	549.595398	182.163254	482.279968	549.265198	-4.628792	79.188705	606.223083	155.432663	93.839836	450.291046	-57.251591	1402.017090	479.269287	247.228287	1398.644409	394.722473	98.712418	1380.288696	360.464294	111.147125	1643.167969	493.379852	-164.048981	1129.445679	523.438721	335.001801	1131.730225	439.850433	-127.990974	871.932007	424.280212	321.000946	871.203247	408.853516	95.024803	1033.571533	-673.788330	181.946640	854.093018	-646.343994	-17.427658
402.026886	-3.879851	936.539917	426.742035	186.713684	931.008362	508.685486	-16.602386	494.637421	549.610291	182.191284	482.271149	549.260925	-4.637199	79.164726	606.252380	155.454346	93.848480	450.413452	-57.238483	1402.018066	479.410736	247.243698	1398.637085	394.816742	98.709862	1380.272095	360.628052	111.131363	1643.176147	493.474152	-164.032135	1129.456787	523.546814	334.999329	1131.720703	439.944427	-128.152893	871.975342	424.338226	321.024017	871.195923	408.925018	95.020935	1033.559937	-673.892090	182.014313	854.110352	-646.469543	-17.375435
402.067688	-3.891644	936.567566	426.763885	186.683411	930.991821	508.712555	-16.586655	494.622711	549.600464	182.135544	482.263184	549.278442	-4.633471	79.172890	606.221741	155.425690	93.842499	450.510742	-57.265617	1402.002319	479.523804	247.209564	1398.641968	394.992157	98.865616	1380.333984	360.810669	111.140228	1643.196045	493.558655	-164.037643	1129.457397	523.623596	334.959015	1131.693481	439.968048	-128.043869	871.914856	424.400513	321.001251	871.190979	408.976349	95.020271	1033.565796	-674.021057	182.039536	854.101563	-646.578613	-17.358076
402.131714	-3.873684	936.565674	426.828217	186.722824	931.013794	508.729401	-16.593916	494.611938	549.652100	182.162857	482.291321	549.244690	-4.640175	79.155617	606.245422	155.458099	93.836288	450.669861	-57.264160	1402.005981	479.660217	247.229996	1398.613037	395.104858	98.848312	1380.330200	361.062286	111.211395	1643.128906	493.647003	-164.067322	1129.431519	523.716797	334.972687	1131.674561	440.024384	-128.044495	871.919678	424.451141	320.991516	871.191345	409.055206	95.034180	1033.577271	-674.113770	182.057755	854.121338	-646.699280	-17.327394
402.212158	-3.883925	936.548279	426.903961	186.703323	931.000183	508.800140	-16.629795	494.591888	549.749756	182.238113	482.289764	549.303528	-4.647897	79.143593	606.275391	155.483261	93.835190	450.785248	-57.269714	1402.016602	479.802490	247.225494	1398.603882	395.226532	98.863235	1380.334961	361.227264	111.214844	1643.140991	493.714996	-164.074249	1129.433105	523.816345	334.981964	1131.641846	440.067291	-128.066666	871.908997	424.529114	320.995392	871.177307	409.134247	95.017273	1033.561890	-674.231689	182.098831	854.125854	-646.798950	-17.329945
402.250458	-3.880910	936.555359	426.963715	186.695068	931.007263	508.810089	-16.603876	494.602325	549.746338	182.223557	482.279755	549.284241	-4.639124	79.145203	606.279358	155.468979	93.828056	450.916199	-57.261723	1402.027588	479.932617	247.225357	1398.586914	395.378357	98.856628	1380.349731	361.406799	111.220268	1643.165283	493.814606	-164.057327	1129.433960	523.892944	334.916595	1131.602539	440.062256	-128.174850	871.920288	424.390747	320.954834	871.120850	409.198578	95.013519	1033.569824	-674.322510	182.129730	854.137390	-646.895813	-17.274366
402.322571	-3.870288	936.544067	427.026154	186.703262	931.013245	508.839203	-16.603737	494.583923	549.771179	182.150299	482.272400	549.263306	-4.635736	79.142998	606.273132	155.464157	93.800179	451.047607	-57.263641	1402.021240	480.064880	247.216553	1398.564697	395.524384	98.836945	1380.341675	361.574463	111.226563	1643.183350	493.883606	-164.068710	1129.431396	523.989929	334.906677	1131.587524	440.170563	-128.192932	871.984131	424.475555	320.958649	871.117371	409.276093	95.012314	1033.568115	-674.445129	182.124390	854.135437	-647.018311	-17.248173
402.374969	-3.887305	936.568359	427.068451	186.666473	931.000793	508.864868	-16.589636	494.587524	549.760315	182.107239	482.251923	549.296326	-4.624843	79.131104	606.233459	155.418182	93.754181	451.168732	-57.280396	1402.033691	480.212372	247.215775	1398.542969	395.679291	98.804741	1380.333862	361.737549	111.223618	1643.198242	493.973236	-164.047882	1129.436890	524.115967	334.916412	1131.566162	440.172333	-128.216232	871.922974	424.698944	320.951324	871.178955	409.342529	95.002281	1033.574463	-674.578003	182.137253	854.140991	-647.151794	-17.205929
402.431366	-3.867244	936.557373	427.121368	186.696182	931.020630	508.927521	-16.590544	494.579376	549.844604	182.154205	482.254913	549.289001	-4.620108	79.136452	606.257019	155.440216	93.756279	451.280029	-57.286251	1402.012573	480.338623	247.189667	1398.541382	395.819458	98.850037	1380.351929	361.903992	111.235001	1643.211304	494.061218	-164.083878	1129.452515	524.232666	334.918030	1131.536377	440.308472	-128.238098	871.985107	424.824890	320.855469	871.186890	409.414276	95.008614	1033.580444	-674.666626	182.199661	854.154724	-647.262512	-17.173180
402.478760	-3.866120	936.556702	427.188690	186.679459	931.008545	508.913635	-16.571737	494.578522	549.891724	182.146866	482.255829	549.282715	-4.621776	79.119934	606.244690	155.440186	93.745712	451.407623	-57.292255	1402.014404	480.467377	247.171951	1398.529175	395.967743	98.831161	1380.337891	362.079895	111.239357	1643.212402	494.135193	-164.104507	1129.416504	524.333496	334.897980	1131.507813	440.349579	-128.222565	871.988098	424.714874	320.842010	871.135254	409.479767	95.006630	1033.574341	-674.795471	182.197968	854.155518	-647.370789	-17.134562
402.535858	-3.882643	936.567200	427.257538	186.657654	931.014221	508.926178	-16.538187	494.562073	549.927002	182.199280	482.267120	549.267761	-4.613957	79.113983	606.313904	155.486160	93.752632	451.543030	-57.311722	1402.006470	480.617615	247.171402	1398.522217	396.091705	98.828873	1380.346313	362.247070	111.248604	1643.233887	494.221680	-164.105789	1129.423584	524.431885	334.864960	1131.499268	440.372528	-128.119049	871.911499	424.778717	320.829010	871.116882	409.554443	94.988914	1033.582886	-674.867310	182.258987	854.153381	-647.472107	-17.092638
402.604858	-3.869645	936.556763	427.327545	186.686569	931.027954	508.930176	-16.528027	494.543427	550.010803	182.239044	482.261139	549.267334	-4.627469	79.109810	606.339600	155.523148	93.753853	451.656799	-57.326237	1402.001221	480.749084	247.171036	1398.525879	396.227417	98.808151	1380.341309	362.429230	111.258713	1643.233276	494.286804	-164.130219	1129.422852	524.530273	334.869385	1131.500610	440.403381	-128.117233	871.917908	424.824158	320.833038	871.132446	409.628448	94.996376	1033.585327	-674.928589	182.348694	854.161865	-647.561462	-17.063063
402.659180	-3.869631	936.570862	427.374817	186.655472	931.032471	508.971863	-16.520126	494.533173	550.050476	182.201843	482.257141	549.265808	-4.617525	79.094978	606.354919	155.509689	93.742836	451.768616	-57.347240	1401.999512	480.878357	247.141815	1398.509766	396.344879	98.820259	1380.337524	362.597290	111.256882	1643.249268	494.356262	-164.151672	1129.402344	524.641785	334.852020	1131.466797	440.445709	-128.124741	871.922791	424.924896	320.853088	871.129028	409.692322	94.984558	1033.595215	-675.011353	182.349884	854.167053	-647.637939	-17.025839
402.723206	-3.843994	936.565918	427.430237	186.692291	931.068176	509.036987	-16.547955	494.551392	550.093201	182.210693	482.271912	549.272339	-4.618306	79.096931	606.350037	155.504227	93.739761	451.906494	-57.358631	1401.999512	481.021790	247.116653	1398.508179	396.446442	98.805901	1380.376465	362.694733	111.209084	1643.323120	494.442169	-164.182022	1129.403320	524.762573	334.876068	1131.483154	440.542053	-128.170547	871.914124	425.181030	320.877258	871.207031	409.758972	94.993195	1033.611816	-675.124146	182.358185	854.174194	-647.742004	-16.995016
402.782593	-3.824915	936.574219	427.495789	186.688629	931.064819	509.038605	-16.510031	494.551361	550.136902	182.196487	482.275604	549.246948	-4.608673	79.097260	606.364014	155.518143	93.740028	452.034821	-57.387691	1401.987061	481.181458	247.085037	1398.512573	396.552429	98.803253	1380.384766	362.856354	111.213112	1643.353271	494.516998	-164.192581	1129.410156	524.848206	334.813904	1131.457275	440.609985	-128.186859	871.911011	425.066315	320.839630	871.146240	409.838440	95.005386	1033.614990	-675.193848	182.416046	854.168823	-647.860596	-16.952625
402.821686	-3.846664	936.604553	427.561584	186.679947	931.064148	509.112030	-16.518944	494.557800	550.185364	182.198456	482.267761	549.282288	-4.638902	79.089272	606.377075	155.516602	93.715530	452.145630	-57.399300	1401.989014	481.331818	247.067978	1398.510254	396.671112	98.806000	1380.405273	363.016632	111.219818	1643.368774	494.594574	-164.214020	1129.392334	524.968445	334.784363	1131.460205	440.638306	-128.178619	871.910950	425.112244	320.820892	871.151245	409.909210	95.004547	1033.630249	-675.276489	182.404861	854.166199	-647.938660	-16.917557
402.895905	-3.825915	936.588257	427.621399	186.703430	931.084595	509.144989	-16.498337	494.546936	550.208923	182.152893	482.257385	549.276428	-4.639456	79.090759	606.354980	155.495102	93.708359	452.266327	-57.373878	1401.976929	481.474640	247.082184	1398.513184	396.720947	98.668663	1380.367065	363.177307	111.205254	1643.392456	494.663269	-164.209076	1129.368286	525.103882	334.780914	1131.473511	440.644775	-128.139069	871.913940	425.357849	320.863708	871.218445	409.979706	95.006554	1033.633301	-675.335449	182.426651	854.179993	-648.021057	-16.886261
402.956146	-3.804317	936.580383	427.694305	186.710205	931.084900	509.179810	-16.514965	494.552948	550.263245	182.199417	482.291809	549.262390	-4.646204	79.086342	606.376709	155.524139	93.716507	452.392090	-57.401928	1401.957764	481.633270	247.055542	1398.501831	396.860291	98.636986	1380.387085	363.353485	111.185829	1643.413086	494.734558	-164.237488	1129.337769	525.200134	334.771790	1131.477417	440.736725	-128.182510	871.915405	425.441101	320.859436	871.236389	410.054932	95.015999	1033.630127	-675.426636	182.473083	854.183105	-648.111816	-16.864153
403.016266	-3.787079	936.577271	427.765594	186.685516	931.088440	509.223511	-16.509090	494.557434	550.359497	182.238052	482.285950	549.278564	-4.650287	79.075615	606.393616	155.540314	93.708954	452.508667	-57.427605	1401.944946	481.764771	247.041122	1398.520630	396.980896	98.599892	1380.395752	363.524048	111.162422	1643.421021	494.817627	-164.241943	1129.324219	525.334656	334.789429	1131.487915	440.720276	-128.140030	871.902405	425.516907	320.795197	871.216919	410.127930	95.008949	1033.630859	-675.472961	182.493896	854.184509	-648.188354	-16.829105
403.102448	-3.788066	936.582764	427.839386	186.706375	931.099976	509.285583	-16.520006	494.548340	550.398865	182.216492	482.270477	549.296631	-4.658665	79.071182	606.383606	155.529633	93.693825	452.615448	-57.465088	1401.922241	481.919250	246.988205	1398.526978	397.105316	98.619438	1380.384766	363.680450	111.156471	1643.441162	494.881042	-164.244247	1129.278198	525.458984	334.740570	1131.485229	440.711456	-128.241562	871.900146	425.596039	320.860809	871.255188	410.205933	95.015205	1033.639282	-675.558960	182.507935	854.206970	-648.288330	-16.822504
403.162079	-3.781428	936.573669	427.920013	186.687836	931.085938	509.309113	-16.514202	494.529907	550.459534	182.217041	482.266876	549.297546	-4.653096	79.060310	606.451416	155.572098	93.707436	452.723633	-57.481667	1401.905151	482.048859	246.984634	1398.540894	397.256470	98.589302	1380.414307	363.950470	111.217667	1643.376953	494.969177	-164.247574	1129.245605	525.581848	334.738037	1131.509521	440.823029	-128.141418	871.862366	425.707153	320.871918	871.268982	410.282806	95.012032	1033.628052	-675.609924	182.532120	854.204468	-648.352112	-16.833532
403.200592	-3.783875	936.576843	427.988586	186.721390	931.083618	509.382629	-16.542702	494.547638	550.482788	182.185043	482.254547	549.336060	-4.669314	79.077507	606.466125	155.539810	93.686310	452.839081	-57.488373	1401.888428	482.195709	246.970978	1398.520264	397.377380	98.553818	1380.413574	364.126709	111.196564	1643.386230	495.038147	-164.261642	1129.204468	525.703125	334.708923	1131.502563	440.806976	-128.246872	871.854675	425.776215	320.886566	871.272522	410.359436	95.027657	1033.629639	-675.657104	182.528641	854.188904	-648.416260	-16.817474
403.273834	-3.780352	936.569153	428.088226	186.696121	931.093750	509.441528	-16.523870	494.559082	550.531006	182.193756	482.252136	549.351379	-4.651296	79.044868	606.458069	155.544861	93.656830	452.941162	-57.513725	1401.879883	482.347778	246.938477	1398.523071	397.539215	98.559799	1380.424316	364.305542	111.171608	1643.396118	495.096802	-164.272568	1129.184937	525.826965	334.696350	1131.491455	440.861328	-128.253601	871.847900	425.809631	320.968811	871.284790	410.450745	95.008118	1033.631470	-675.736389	182.548447	854.195923	-648.518005	-16.787331
403.329926	-3.769998	936.584961	428.163483	186.691803	931.098022	509.448364	-16.494341	494.555847	550.631897	182.255402	482.274139	549.357178	-4.664401	79.055801	606.495483	155.580841	93.660553	453.035858	-57.523098	1401.870239	482.490784	246.924255	1398.529053	397.659149	98.540894	1380.428955	364.465240	111.177162	1643.422974	495.157135	-164.289978	1129.159058	525.974792	334.698456	1131.484985	440.911316	-128.240372	871.859680	425.961670	320.886597	871.304321	410.531128	95.016060	1033.642090	-675.779358	182.539185	854.195374	-648.598328	-16.790983
403.408234	-3.746362	936.582703	428.250092	186.685959	931.095276	509.469299	-16.520060	494.557526	550.591064	182.126556	482.246185	549.350464	-4.651061	79.043915	606.437744	155.530762	93.657234	453.143982	-57.551838	1401.877563	482.658356	246.902328	1398.563965	397.766754	98.534302	1380.426880	364.618500	111.151756	1643.443604	495.224701	-164.307663	1129.139282	526.061340	334.625977	1131.459229	440.965576	-128.245377	871.817261	425.824829	320.964874	871.247620	410.621124	95.025002	1033.640015	-675.848938	182.583801	854.216980	-648.680176	-16.774284
403.466858	-3.748080	936.594055	428.342499	186.694641	931.112549	509.492310	-16.509674	494.540833	550.646057	182.137436	482.225708	549.354187	-4.651167	79.042564	606.467773	155.552902	93.664566	453.227509	-57.528397	1401.873901	482.773712	246.933701	1398.552124	398.030914	98.289497	1380.434814	364.782867	111.131302	1643.463501	495.272034	-164.323380	1129.132446	526.213989	334.663086	1131.479248	441.026123	-128.234238	871.830017	426.110474	321.036285	871.318787	410.707855	95.024673	1033.655029	-675.917419	182.551636	854.214539	-648.753784	-16.773735
403.547882	-3.778521	936.599915	428.439392	186.702728	931.115784	509.518616	-16.503061	494.542389	550.745605	182.166458	482.263794	549.360168	-4.659404	79.033653	606.495544	155.559494	93.645775	453.355957	-57.592087	1401.892700	482.939331	246.881470	1398.563721	397.984467	98.499344	1380.430664	364.860107	111.040611	1643.540771	495.357239	-164.333817	1129.120239	526.318848	334.603119	1131.468384	441.086945	-128.237686	871.793579	426.026733	321.011414	871.277893	410.799988	95.014175	1033.659668	-675.952820	182.556763	854.218750	-648.817993	-16.781723
403.611298	-3.770614	936.617676	428.511230	186.687714	931.115845	509.549866	-16.503323	494.523224	550.774170	182.151108	482.250244	549.364868	-4.660199	79.033669	606.492065	155.524887	93.601242	453.447296	-57.621323	1401.891235	483.069824	246.836578	1398.565308	398.154022	98.668510	1380.485229	365.019073	111.019516	1643.558960	495.432281	-164.353577	1129.126953	526.457703	334.618866	1131.491089	441.144806	-128.224365	871.797791	426.318573	321.043396	871.351990	410.877228	95.019295	1033.668823	-675.995178	182.589828	854.228882	-648.902039	-16.751316
403.685181	-3.767558	936.609375	428.606750	186.682175	931.118347	509.572662	-16.520674	494.527283	550.768311	182.140823	482.236481	549.368713	-4.660819	79.035347	606.485229	155.529678	93.593567	453.566803	-57.621265	1401.899780	483.195374	246.833984	1398.557129	398.183533	98.522621	1380.438354	365.187531	110.987267	1643.572632	495.495483	-164.363785	1129.116455	526.561646	334.578461	1131.466431	441.197021	-128.206696	871.813904	426.243134	321.047516	871.314148	410.964569	95.012833	1033.666260	-676.023132	182.586609	854.229614	-648.932251	-16.772451
403.762756	-3.759170	936.621094	428.691925	186.729401	931.132141	509.636566	-16.526943	494.551117	550.842896	182.162170	482.216431	549.370667	-4.653890	79.043701	606.504211	155.552429	93.572647	453.661163	-57.640320	1401.907593	483.326385	246.807526	1398.565552	398.300568	98.505478	1380.457886	365.189117	110.654114	1643.739502	495.579742	-164.348526	1129.114868	526.707764	334.579742	1131.479004	441.221588	-128.185135	871.813904	426.564972	321.082947	871.364136	411.060822	95.037102	1033.679932	-676.068420	182.595978	854.234436	-649.000000	-16.796564
403.840271	-3.758153	936.620789	428.782532	186.723618	931.131897	509.659302	-16.511469	494.539764	550.851929	182.110260	482.189758	549.372498	-4.654627	79.035622	606.486755	155.541367	93.577751	453.760254	-57.684238	1401.897339	483.438843	246.780365	1398.546265	398.448547	98.620201	1380.513794	365.355225	110.633026	1643.763794	495.664795	-164.354858	1129.098755	526.829834	334.584900	1131.486938	441.286072	-128.194946	871.831909	426.724976	321.024231	871.385193	411.147858	95.034775	1033.679688	-676.119080	182.578049	854.230164	-649.048828	-16.774576
403.933136	-3.758829	936.633240	428.883301	186.728912	931.150208	509.716888	-16.535505	494.554260	550.910889	182.133530	482.218872	549.406555	-4.666520	79.050308	606.508057	155.560471	93.577332	453.859894	-57.717915	1401.907837	483.554504	246.750046	1398.550537	398.546997	98.620186	1380.515503	365.658112	110.890160	1643.645752	495.735291	-164.388290	1129.103760	526.918274	334.508209	1131.463379	441.373474	-128.069580	871.797607	426.574127	321.081543	871.331787	411.251801	95.033195	1033.695679	-676.139038	182.585419	854.244141	-649.095520	-16.777702
403.994232	-3.750136	936.648071	428.977417	186.754379	931.168274	509.748840	-16.514717	494.545135	550.877991	182.030350	482.180878	549.381409	-4.661822	79.029449	606.506104	155.545471	93.566582	453.943024	-57.723152	1401.899170	483.693451	246.722275	1398.540894	398.663940	98.608490	1380.546753	365.816895	110.859703	1643.667236	495.795685	-164.392487	1129.086060	527.049072	334.484375	1131.463257	441.365479	-128.155594	871.835938	426.766602	321.014984	871.347839	411.340912	95.047676	1033.712769	-676.154114	182.586548	854.254578	-649.121094	-16.796644
404.060822	-3.768826	936.651672	429.055511	186.735275	931.168335	509.781830	-16.493399	494.551971	550.950684	182.056000	482.170166	549.378784	-4.661950	79.042786	606.505432	155.517593	93.538513	454.047333	-57.770611	1401.906372	483.817108	246.690918	1398.546631	398.798828	98.575485	1380.547852	365.961548	110.832611	1643.681396	495.878876	-164.423141	1129.112549	527.224304	334.477509	1131.485596	441.523926	-128.070023	871.807312	427.050751	321.000275	871.413208	411.426727	95.029228	1033.715332	-676.171692	182.598419	854.258789	-649.164978	-16.769865
404.129486	-3.753554	936.646912	429.126038	186.763947	931.179199	509.773193	-16.472761	494.542297	550.956543	181.965637	482.155243	549.309265	-4.645029	79.013000	606.507629	155.519073	93.524567	454.149902	-57.787540	1401.894653	483.931915	246.664246	1398.540161	398.896393	98.562912	1380.551636	366.102081	110.805672	1643.716187	495.945038	-164.447601	1129.099243	527.339539	334.423218	1131.483521	441.558746	-128.061646	871.807617	426.995819	320.999878	871.363708	411.494171	95.043068	1033.718506	-676.241089	182.565521	854.257263	-649.219360	-16.803415
404.202484	-3.743785	936.680969	429.204132	186.761383	931.205750	509.875092	-16.507359	494.567352	551.013123	182.005951	482.141632	549.350891	-4.652823	79.019882	606.563721	155.552689	93.548653	454.243347	-57.794319	1401.899292	484.058289	246.643478	1398.557617	399.030060	98.519852	1380.567017	366.239807	110.776054	1643.736572	496.021088	-164.456604	1129.108276	527.498840	334.453583	1131.534424	441.606201	-128.067108	871.803467	427.288422	321.012573	871.438904	411.576477	95.050110	1033.749023	-676.251282	182.532913	854.250305	-649.221558	-16.848997
404.286926	-3.747089	936.687683	429.293518	186.773727	931.207764	509.966644	-16.504807	494.569550	551.057861	181.970642	482.162323	549.394653	-4.667569	79.041962	606.532043	155.519760	93.509895	454.335236	-57.831310	1401.905273	484.176239	246.606812	1398.560547	399.137207	98.525307	1380.578491	366.380188	110.751709	1643.770142	496.097015	-164.479126	1129.099609	527.621460	334.401703	1131.549805	441.677032	-128.075226	871.801575	427.406738	321.011536	871.452393	411.675140	95.055397	1033.754028	-676.270203	182.524078	854.245361	-649.233582	-16.857708
404.361328	-3.741669	936.692322	429.375458	186.774292	931.231689	510.043335	-16.520403	494.601440	551.075195	181.949829	482.133636	549.418152	-4.668732	79.017326	606.564880	155.564041	93.517868	454.451294	-57.864212	1401.898682	484.291687	246.581757	1398.591675	399.265167	98.484604	1380.603882	366.592712	110.793892	1643.708496	496.172302	-164.506775	1129.094360	527.765625	334.404907	1131.591919	441.736053	-128.130859	871.804932	427.517456	320.997650	871.478699	411.761566	95.047531	1033.769043	-676.290283	182.498337	854.245300	-649.256104	-16.871086
404.433533	-3.746797	936.696472	429.457947	186.757935	931.237366	510.100677	-16.502678	494.613861	551.130920	181.997116	482.158081	549.421082	-4.654530	78.995148	606.544678	155.514801	93.512573	454.513123	-57.822735	1401.871704	484.400635	246.583511	1398.588745	399.576630	98.221275	1380.580566	366.667847	110.703629	1643.801636	496.258545	-164.531143	1129.070068	527.908142	334.372589	1131.620117	441.786011	-128.114044	871.799133	427.618011	320.988861	871.504211	411.836334	95.036797	1033.773804	-676.299988	182.501038	854.249695	-649.276550	-16.868017
404.519379	-3.740531	936.697449	429.540710	186.771973	931.244873	510.132660	-16.480223	494.583557	551.174072	181.961670	482.159088	549.399475	-4.656550	78.984528	606.517151	155.492874	93.492699	454.644714	-57.890705	1401.871582	484.538239	246.515732	1398.619141	399.509521	98.398148	1380.601685	366.801422	110.670609	1643.813721	496.351807	-164.579254	1129.067871	527.988647	334.336456	1131.622681	441.857361	-128.131134	871.798950	427.536926	320.980652	871.483826	411.928986	95.042244	1033.778687	-676.318665	182.490189	854.251526	-649.276611	-16.887817
404.613464	-3.742675	936.707825	429.646698	186.746521	931.257874	510.180237	-16.487852	494.581757	551.220825	181.968552	482.131897	549.426208	-4.662403	78.989006	606.547363	155.519455	93.482903	454.742645	-57.933781	1401.854614	484.688812	246.483353	1398.633545	399.621368	98.365898	1380.614624	367.029236	110.697594	1643.767334	496.429749	-164.604935	1129.043335	528.108154	334.326141	1131.651855	441.925598	-128.142380	871.763306	427.641510	320.956573	871.498962	412.025726	95.028244	1033.790161	-676.330994	182.454910	854.251160	-649.304871	-16.910887
404.678284	-3.746411	936.704895	429.743408	186.702713	931.249146	510.254089	-16.466097	494.590790	551.205811	181.878326	482.109589	549.421692	-4.656895	78.975189	606.522339	155.505600	93.492432	454.870575	-57.955574	1401.837891	484.786743	246.472183	1398.658691	399.745300	98.327942	1380.614868	367.173645	110.659744	1643.779541	496.519653	-164.672394	1129.028076	528.258362	334.330200	1131.683472	442.116516	-128.207870	871.771667	427.940369	320.982971	871.566650	412.112793	95.008255	1033.784546	-676.358704	182.438614	854.236633	-649.344421	-16.954582
404.780975	-3.753954	936.708191	429.852142	186.689987	931.251709	510.326996	-16.501127	494.593079	551.247986	181.827789	482.122498	549.457031	-4.667756	78.981903	606.524109	155.465973	93.444473	454.981445	-57.961887	1401.832153	484.933868	246.473404	1398.679688	399.800537	98.181129	1380.577881	367.322113	110.618362	1643.790771	496.623932	-164.684723	1129.010254	528.352295	334.302856	1131.717651	442.207062	-128.231216	871.746094	427.972015	321.088104	871.604126	412.215942	94.999123	1033.787354	-676.382690	182.417770	854.235657	-649.362854	-16.948402
404.845825	-3.742806	936.709595	429.952057	186.679352	931.262634	510.367645	-16.510126	494.617462	551.342285	181.878250	482.121735	549.444275	-4.672904	78.965706	606.548706	155.503616	93.445580	455.094086	-57.997513	1401.810791	485.050110	246.421585	1398.704102	399.903412	98.227036	1380.593506	367.460205	110.568542	1643.804810	496.709839	-164.733185	1128.994629	528.450012	334.300385	1131.712769	442.296112	-128.255890	871.736206	428.064331	321.098602	871.632019	412.308777	94.994354	1033.794189	-676.361206	182.377335	854.229675	-649.360352	-17.005245
404.958557	-3.732153	936.722473	430.083466	186.657898	931.255920	510.427063	-16.515127	494.586151	551.354431	181.851334	482.124542	549.456238	-4.658223	78.961967	606.532288	155.490891	93.445251	455.206482	-58.052124	1401.797607	485.191711	246.375763	1398.715820	400.046234	98.318153	1380.652222	367.587006	110.519966	1643.813232	496.818237	-164.744751	1128.976318	528.562622	334.315735	1131.726074	442.395142	-128.257370	871.705566	428.183167	321.104584	871.625732	412.415741	95.002281	1033.796021	-676.385437	182.319046	854.216553	-649.375732	-17.021576
405.027222	-3.746952	936.729431	430.153687	186.628952	931.277222	510.495789	-16.523447	494.605591	551.408264	181.836243	482.103699	549.497314	-4.661092	78.956680	606.549500	155.493256	93.436005	455.331909	-58.064686	1401.792358	485.320618	246.365463	1398.743042	400.090393	98.188766	1380.612915	367.712616	110.469231	1643.822632	496.914520	-164.752945	1128.967163	528.682678	334.329956	1131.747314	442.485931	-128.285202	871.685181	428.336884	321.014862	871.689575	412.495789	94.971794	1033.811035	-676.352112	182.276505	854.207092	-649.355652	-17.084143
405.097076	-3.757389	936.728394	430.276245	186.608444	931.264648	510.526825	-16.501747	494.598236	551.481934	181.823257	482.115204	549.486450	-4.665001	78.947060	606.571228	155.505432	93.441299	455.451477	-58.094543	1401.792358	485.445587	246.333176	1398.750000	400.271545	98.259277	1380.671265	367.849670	110.416443	1643.834229	497.036377	-164.748581	1128.970703	528.786438	334.314056	1131.734497	442.599457	-128.291748	871.675049	428.416870	321.032898	871.701294	412.597137	94.963333	1033.804199	-676.366333	182.239273	854.208130	-649.364563	-17.105629
405.201172	-3.734046	936.724487	430.375885	186.597778	931.273743	510.553406	-16.488575	494.608551	551.580078	181.810379	482.090302	549.494995	-4.664677	78.926735	606.574585	155.492432	93.421837	455.573792	-58.105629	1401.781250	485.578613	246.349304	1398.772461	400.308502	98.133110	1380.628784	367.979950	110.363319	1643.839600	497.144867	-164.756058	1128.967285	528.882446	334.297699	1131.739746	442.687744	-128.275253	871.685303	428.522949	321.055237	871.724121	412.694763	94.963921	1033.806763	-676.336182	182.211105	854.203247	-649.332886	-17.146042
405.285309	-3.741030	936.739136	430.472260	186.606018	931.285522	510.637421	-16.531853	494.602844	551.563904	181.730453	482.078674	549.511719	-4.669779	78.942078	606.577209	155.503494	93.400063	455.683319	-58.120327	1401.779907	485.688507	246.333023	1398.751465	400.444031	98.094376	1380.616333	368.050018	110.267754	1643.907593	497.268158	-164.762314	1128.963257	528.987488	334.283966	1131.754150	442.803040	-128.283249	871.664551	428.625885	321.040070	871.726379	412.790466	94.965355	1033.820313	-676.311401	182.176697	854.202698	-649.295959	-17.182278
405.377502	-3.742904	936.750671	430.574310	186.627670	931.300110	510.694763	-16.536171	494.588806	551.687988	181.778534	482.102081	549.519348	-4.668532	78.940979	606.618774	155.526093	93.385719	455.789276	-58.143188	1401.768921	485.800476	246.306580	1398.749390	400.560303	98.088081	1380.621460	368.166748	110.217522	1643.926758	497.360840	-164.752945	1128.927002	529.088501	334.244476	1131.738159	442.773102	-128.242661	871.652710	428.631348	321.134918	871.713867	412.896851	94.972298	1033.833862	-676.302856	182.128998	854.191223	-649.263062	-17.219164
405.462158	-3.744778	936.751770	430.672211	186.604584	931.307861	510.684509	-16.512579	494.583832	551.754089	181.783722	482.097992	549.501221	-4.663068	78.926010	606.621887	155.533554	93.374657	455.891663	-58.145100	1401.779053	485.927551	246.286682	1398.757080	400.696564	98.063240	1380.638184	368.146667	109.909767	1644.074219	497.471527	-164.754349	1128.912964	529.189819	334.225372	1131.754150	442.882507	-128.214935	871.652832	428.721252	321.126038	871.730591	412.993195	94.956398	1033.838745	-676.288391	182.048965	854.191589	-649.238159	-17.271534
405.554047	-3.715128	936.758179	430.751404	186.617630	931.329529	510.744568	-16.520105	494.589935	551.847839	181.801636	482.148071	549.508972	-4.667450	78.934868	606.659607	155.557373	93.377571	456.004913	-58.179649	1401.784546	486.030334	246.274170	1398.763062	400.817200	98.032043	1380.650513	368.269989	109.869049	1644.108887	497.563599	-164.759552	1128.919189	529.308044	334.244781	1131.774780	442.977905	-128.202057	871.668823	428.880280	321.018860	871.748657	413.086426	94.968719	1033.853394	-676.287292	182.034225	854.196472	-649.226990	-17.324560
405.659943	-3.741607	936.784058	430.865875	186.586594	931.325378	510.748596	-16.508890	494.588501	551.957153	181.830826	482.159271	549.499329	-4.667589	78.926468	606.657959	155.551331	93.373741	456.110352	-58.201332	1401.801758	486.138397	246.260376	1398.766602	400.966736	98.040619	1380.666138	368.400024	109.816704	1644.129395	497.654663	-164.750031	1128.890991	529.399475	334.251099	1131.784180	442.992462	-128.313248	871.689819	428.991180	321.006134	871.754639	413.198853	94.955704	1033.863892	-676.250427	181.985123	854.194763	-649.196777	-17.326736
405.751556	-3.729936	936.792542	430.955811	186.594406	931.352234	510.771179	-16.501045	494.564331	552.037903	181.790497	482.160034	549.508118	-4.664675	78.915337	606.655579	155.492294	93.352036	456.234253	-58.221489	1401.804199	486.279236	246.221039	1398.770996	401.091705	98.001465	1380.666138	368.543793	109.774017	1644.137207	497.746613	-164.787155	1128.893799	529.524902	334.243164	1131.777954	443.151031	-128.204147	871.684387	429.092560	321.000702	871.761658	413.294281	94.955238	1033.882202	-676.180969	181.968613	854.194885	-649.138489	-17.372702
405.836517	-3.757276	936.791931	431.058838	186.594589	931.348206	510.819580	-16.527956	494.562958	552.139038	181.825775	482.162170	549.550476	-4.664362	78.919182	606.688904	155.528732	93.340897	456.356354	-58.241009	1401.799316	486.379364	246.183945	1398.774414	401.202759	97.961914	1380.664185	368.674500	109.737762	1644.143066	497.850250	-164.808136	1128.888672	529.629761	334.179596	1131.796753	443.322815	-128.225616	871.727417	429.136261	321.064972	871.734070	413.400177	94.941895	1033.880493	-676.144775	181.924408	854.190613	-649.088196	-17.399366
405.917969	-3.760491	936.800781	431.159180	186.609421	931.365540	510.840790	-16.495605	494.562286	552.215271	181.851425	482.164398	549.536316	-4.662012	78.914665	606.713928	155.546799	93.319466	456.494080	-58.252590	1401.802612	486.504150	246.170731	1398.796021	401.302826	97.930885	1380.671753	368.806824	109.688759	1644.141479	497.952545	-164.845200	1128.888184	529.744568	334.191040	1131.806519	443.413788	-128.244583	871.707336	429.316589	321.007538	871.762695	413.503357	94.941803	1033.894409	-676.099670	181.921982	854.189209	-649.020142	-17.449772
406.023926	-3.760466	936.803467	431.259430	186.594162	931.377686	510.861298	-16.495068	494.551056	552.283875	181.851532	482.169373	549.523315	-4.661665	78.898277	606.754517	155.591309	93.314850	456.609558	-58.286602	1401.797729	486.608887	246.135834	1398.810913	401.437897	97.957031	1380.678345	369.089325	109.914490	1644.020996	498.054413	-164.840576	1128.881348	529.858826	334.166656	1131.822876	443.484589	-128.247452	871.718628	429.394592	320.951202	871.787292	413.607941	94.929146	1033.901978	-676.038269	181.859314	854.166382	-648.950195	-17.483519
406.114441	-3.762547	936.797913	431.387146	186.588394	931.384155	510.925079	-16.522724	494.549744	552.371277	181.880798	482.157898	549.533630	-4.663265	78.900642	606.757507	155.593781	93.312042	456.746399	-58.297825	1401.800537	486.743042	246.113205	1398.813843	401.529053	97.906380	1380.690430	369.216278	109.876213	1644.024780	498.159576	-164.849060	1128.864746	529.973694	334.158630	1131.825439	443.566467	-128.263702	871.697205	429.542419	320.737244	871.772461	413.714233	94.920364	1033.902466	-675.952026	181.848267	854.176575	-648.866882	-17.525364
406.174286	-3.808994	936.812378	431.470428	186.575897	931.395935	510.966949	-16.493465	494.565643	552.428528	181.855469	482.172119	549.552917	-4.683733	78.900017	606.718262	155.536026	93.302208	456.852112	-58.360470	1401.793335	486.863647	246.074265	1398.829102	401.688446	98.022964	1380.724976	369.341492	109.838882	1644.030518	498.253510	-164.891464	1128.875488	530.053040	334.117035	1131.820190	443.638672	-128.251846	871.701660	429.538147	321.024445	871.786438	413.806915	94.889496	1033.916748	-675.897827	181.798798	854.175110	-648.818848	-17.550634
406.279083	-3.814102	936.802429	431.573669	186.601181	931.410583	511.032623	-16.516275	494.552673	552.523254	181.915710	482.167694	549.579285	-4.689672	78.905716	606.769836	155.557251	93.295105	456.961700	-58.371201	1401.791260	486.969696	246.059067	1398.846191	401.829773	97.985100	1380.741577	369.460510	109.812424	1644.045166	498.341888	-164.867859	1128.826904	530.159180	334.081665	1131.831543	443.633942	-128.372208	871.738647	429.585114	320.952087	871.790833	413.919128	94.885033	1033.920044	-675.797546	181.783630	854.175354	-648.722168	-17.596762
406.357788	-3.837575	936.824280	431.685486	186.552231	931.404114	511.074524	-16.513123	494.548553	552.578064	181.872452	482.148956	549.555481	-4.663304	78.870354	606.806335	155.582062	93.283966	457.079193	-58.385296	1401.774292	487.112213	246.062897	1398.837158	401.964478	97.952705	1380.743042	369.663574	109.844353	1643.985352	498.436523	-164.884064	1128.850220	530.264587	334.063324	1131.821289	443.719513	-128.385117	871.717285	429.667175	320.936829	871.807373	414.023651	94.863777	1033.927612	-675.710449	181.715256	854.145386	-648.630310	-17.629570
406.456116	-3.845131	936.825684	431.798462	186.519272	931.410156	511.093201	-16.468962	494.559845	552.623657	181.811111	482.149506	549.552124	-4.682368	78.898186	606.761841	155.527237	93.248199	457.198273	-58.429836	1401.793335	487.217133	246.024582	1398.844482	402.067871	97.975174	1380.742676	369.700592	109.744415	1644.050049	498.546631	-164.870163	1128.850586	530.402527	334.063507	1131.815430	443.694397	-128.363663	871.672119	429.786530	320.928650	871.807190	414.133881	94.841316	1033.931641	-675.619507	181.693634	854.122437	-648.534546	-17.670954
406.560364	-3.843168	936.828796	431.904266	186.503082	931.412048	511.197876	-16.505768	494.549683	552.712585	181.833679	482.152710	549.601318	-4.696180	78.880989	606.801331	155.577011	93.274551	457.319366	-58.426414	1401.801147	487.334991	246.023163	1398.843506	402.222504	97.907333	1380.750488	369.814575	109.725044	1644.062866	498.634338	-164.909470	1128.859619	530.495544	334.047791	1131.824219	443.844208	-128.281784	871.634827	429.875153	320.925873	871.832275	414.237000	94.835480	1033.934082	-675.531372	181.654037	854.103149	-648.417908	-17.722576
406.663116	-3.866565	936.836548	432.020508	186.514404	931.421448	511.304535	-16.533663	494.582306	552.818604	181.885834	482.152191	549.619202	-4.695580	78.900429	606.838806	155.605545	93.274109	457.420685	-58.429890	1401.816895	487.450500	246.014908	1398.852905	402.339844	97.913589	1380.763306	369.945831	109.702637	1644.069214	498.740997	-164.916534	1128.862305	530.628296	334.056396	1131.829468	443.909821	-128.291397	871.643799	430.045929	320.746307	871.813721	414.351929	94.827591	1033.942871	-675.407288	181.650528	854.098877	-648.306274	-17.735098
406.742706	-3.859685	936.848083	432.104462	186.481461	931.434265	511.341400	-16.523413	494.554321	552.835754	181.827896	482.174011	549.610352	-4.698321	78.879166	606.845276	155.615479	93.260330	457.541870	-58.461407	1401.815308	487.571106	245.973694	1398.843140	402.462555	97.896057	1380.778442	370.142456	109.735893	1644.018921	498.837555	-164.938644	1128.897217	530.692871	333.953491	1131.803101	443.990387	-128.306305	871.670227	429.886566	320.875000	871.791748	414.437744	94.814217	1033.955322	-675.291382	181.578415	854.098938	-648.191589	-17.756029
406.846985	-3.848705	936.857605	432.204254	186.506943	931.461243	511.408752	-16.521719	494.582672	552.904541	181.862183	482.186981	549.596924	-4.693421	78.874451	606.843079	155.601852	93.239891	457.649506	-58.470253	1401.826904	487.674255	245.971283	1398.867432	402.596008	97.856071	1380.792725	370.257202	109.722458	1644.030029	498.932312	-164.953125	1128.904053	530.827881	333.956085	1131.836060	444.063446	-128.322891	871.654175	430.074127	320.707855	871.794006	414.541626	94.822678	1033.973999	-675.197327	181.532959	854.080566	-648.073303	-17.833015
406.941864	-3.854815	936.874573	432.305725	186.479156	931.459106	511.479248	-16.537125	494.574066	552.970154	181.869431	482.168701	549.600952	-4.678329	78.888367	606.832764	155.552597	93.221466	457.755432	-58.482635	1401.838867	487.807495	245.954926	1398.886475	402.693024	97.845345	1380.808350	370.370789	109.690994	1644.047852	499.032196	-164.984711	1128.911377	530.947815	333.950745	1131.848999	444.150940	-128.317902	871.676819	430.290588	320.889679	871.896545	414.645844	94.815468	1033.981445	-675.087341	181.513580	854.065002	-647.939209	-17.843714
407.042145	-3.855404	936.886292	432.404846	186.479980	931.482178	511.545288	-16.544487	494.582123	552.964050	181.782257	482.152008	549.605469	-4.668538	78.869125	606.882324	155.607513	93.235428	457.876038	-58.489834	1401.850952	487.941620	245.948151	1398.893677	402.759979	97.755852	1380.797241	370.482849	109.694145	1644.059570	499.141571	-164.977692	1128.912109	531.067627	333.942719	1131.876587	444.250122	-128.320724	871.665222	430.334076	320.615234	871.846985	414.749268	94.809128	1033.999146	-674.998169	181.453644	854.043701	-647.853455	-17.877405
407.144073	-3.856246	936.894897	432.499725	186.467636	931.491760	511.605499	-16.537600	494.582886	553.050659	181.801682	482.142120	549.620728	-4.701898	78.877556	606.854065	155.570892	93.196899	457.978729	-58.481522	1401.852905	488.065399	245.930466	1398.890869	402.844971	97.728844	1380.794922	370.601593	109.662155	1644.069458	499.249939	-164.989609	1128.897461	531.134338	333.888519	1131.866699	444.335632	-128.332993	871.684937	430.294434	320.869965	871.893311	414.849182	94.801834	1034.008423	-674.872498	181.413330	854.059631	-647.704468	-17.901495
407.237122	-3.857764	936.909912	432.575256	186.482239	931.515991	511.644928	-16.532921	494.571899	553.050903	181.743256	482.147125	549.623108	-4.701082	78.857948	606.871582	155.578064	93.185509	458.095062	-58.497398	1401.864624	488.193085	245.919815	1398.921021	402.942780	97.740005	1380.787720	370.717224	109.648651	1644.073730	499.362549	-165.008835	1128.908081	531.269958	333.930878	1131.887573	444.468750	-128.346313	871.687927	430.508850	320.781860	871.911133	414.946136	94.801132	1034.028931	-674.733398	181.392761	854.043762	-647.552368	-17.919899
407.347443	-3.855918	936.925293	432.703217	186.459152	931.526367	511.710388	-16.562647	494.561218	553.076477	181.681992	482.137451	549.641541	-4.703700	78.861008	606.891968	155.574936	93.200775	458.195160	-58.518024	1401.849854	488.311981	245.907547	1398.943481	403.023438	97.729553	1380.807007	370.836731	109.637100	1644.081787	499.467773	-165.007980	1128.912476	531.404724	333.949249	1131.910156	444.587860	-128.360764	871.676331	430.807800	320.797699	871.979370	415.061218	94.794609	1034.041504	-674.637268	181.355148	854.047241	-647.409851	-17.951420
407.462341	-3.869712	936.940002	432.814606	186.449036	931.550781	511.764923	-16.551762	494.533966	553.173096	181.736954	482.162354	549.653381	-4.707714	78.853523	606.912109	155.585648	93.168945	458.304443	-58.523243	1401.847900	488.442780	245.888397	1398.977295	403.112976	97.716675	1380.821533	370.949585	109.606186	1644.095215	499.570404	-165.011780	1128.910400	531.510071	333.916107	1131.915405	444.684265	-128.361877	871.696594	430.826508	320.885223	871.992188	415.175140	94.777283	1034.061279	-674.477539	181.338425	854.050354	-647.250671	-17.983175
407.572113	-3.857729	936.963135	432.912720	186.439209	931.575500	511.826233	-16.562288	494.541199	553.161133	181.654083	482.141541	549.645935	-4.719189	78.867241	606.891296	155.557678	93.191566	458.401886	-58.531319	1401.863892	488.548828	245.874023	1398.993530	403.228271	97.747040	1380.824219	370.846069	109.266029	1644.312744	499.696472	-165.030380	1128.925293	531.632568	333.926147	1131.959106	444.827271	-128.386215	871.706055	431.004486	320.818695	872.019531	415.290436	94.776146	1034.085815	-674.357666	181.297928	854.062012	-647.099121	-18.027733
407.674530	-3.893070	936.991516	433.007416	186.411850	931.581909	511.859619	-16.575653	494.558838	553.203918	181.676376	482.157013	549.666626	-4.715655	78.833282	606.915588	155.592545	93.188896	458.501038	-58.530388	1401.870361	488.660614	245.884079	1398.994141	403.322784	97.730247	1380.848267	371.085480	109.513000	1644.202637	499.784973	-165.024887	1128.932495	531.746216	333.930359	1131.980713	444.947174	-128.385559	871.729370	431.118164	320.791473	872.037659	415.407013	94.753571	1034.103760	-674.226624	181.242218	854.055603	-646.923279	-18.036936
407.792480	-3.886300	936.989197	433.126923	186.416550	931.582275	511.949677	-16.605616	494.551483	553.252991	181.639069	482.139374	549.660583	-4.716528	78.839767	606.871033	155.564804	93.164848	458.623993	-58.537727	1401.885132	488.782593	245.868469	1398.996460	403.417419	97.714287	1380.850342	371.201294	109.507629	1644.214355	499.877686	-165.057785	1128.941284	531.872070	333.935669	1131.987549	445.079712	-128.388229	871.729126	431.221100	320.799774	872.034302	415.525940	94.757950	1034.102905	-674.123352	181.213135	854.049866	-646.760559	-18.101131
407.895233	-3.881469	937.004944	433.229584	186.403915	931.604248	511.951050	-16.572783	494.548157	553.258179	181.601913	482.115021	549.642700	-4.702746	78.824913	606.833618	155.507141	93.120178	458.712433	-58.537628	1401.897217	488.883820	245.883163	1398.996826	403.551514	97.691025	1380.843384	371.320679	109.501534	1644.218506	499.978027	-165.048218	1128.947876	531.982361	333.903778	1131.963379	445.185486	-128.378098	871.765869	431.318634	320.801300	872.016357	415.637115	94.750008	1034.122314	-673.990479	181.171906	854.025574	-646.588013	-18.130482
408.018555	-3.901503	937.021851	433.350067	186.360901	931.598389	512.036072	-16.605337	494.536926	553.315552	181.576401	482.110199	549.667847	-4.700973	78.844704	606.824524	155.492401	93.104507	458.824127	-58.540176	1401.900879	488.968323	245.884262	1398.987915	403.666626	97.701973	1380.849243	371.429840	109.498756	1644.231689	500.094696	-165.040909	1128.975952	532.089478	333.908234	1131.976929	445.290802	-128.400787	871.770813	431.436096	320.802368	872.035278	415.761169	94.730484	1034.127441	-673.841553	181.160706	854.042664	-646.390259	-18.182650
408.136322	-3.919349	937.040955	433.482117	186.360107	931.621033	512.089600	-16.594082	494.531494	553.378113	181.608047	482.105042	549.659607	-4.699685	78.842506	606.849915	155.527451	93.114937	458.922668	-58.565228	1401.921143	489.063568	245.876923	1398.992798	403.780823	97.694275	1380.861694	371.540192	109.501411	1644.243896	500.194977	-165.095139	1128.976685	532.189331	333.880554	1131.979614	445.505127	-128.431046	871.818054	431.499115	320.903229	871.995728	415.885254	94.719467	1034.148438	-673.671448	181.128052	854.041748	-646.173401	-18.226885
408.250122	-3.974012	937.062134	433.586212	186.337967	931.620239	512.173889	-16.620567	494.541962	553.390015	181.523117	482.097351	549.665894	-4.706350	78.838013	606.861206	155.513199	93.107780	459.037781	-58.566196	1401.925537	489.170807	245.863693	1399.017456	403.899902	97.676453	1380.865356	371.656006	109.511795	1644.252319	500.305145	-165.095673	1129.001343	532.292847	333.865570	1131.964355	445.620331	-128.429001	871.844971	431.606903	320.916107	871.999207	415.996979	94.691360	1034.158325	-673.518250	181.121338	854.029297	-645.953125	-18.282652
408.362885	-3.933567	937.064697	433.703735	186.336823	931.629517	512.190063	-16.583519	494.501495	553.411438	181.464600	482.088226	549.649231	-4.700391	78.824425	606.870239	155.486954	93.088684	459.140747	-58.565048	1401.942627	489.271027	245.889969	1399.009033	404.073517	97.658508	1380.867676	371.851624	109.587631	1644.193237	500.405640	-165.100433	1129.019653	532.394714	333.821411	1131.969849	445.722382	-128.440292	871.839172	431.522034	320.877808	871.951233	416.110809	94.708572	1034.164307	-673.337769	181.094559	854.023987	-645.727600	-18.307558
408.480164	-3.984943	937.091797	433.818909	186.283768	931.619568	512.296143	-16.617182	494.545532	553.513916	181.536377	482.087524	549.691528	-4.720345	78.824127	606.910461	155.558594	93.090553	459.232788	-58.560394	1401.954224	489.393250	245.888031	1398.998657	404.195587	97.644539	1380.883057	371.885162	109.525772	1644.271729	500.518494	-165.093857	1129.033691	532.510681	333.803497	1131.953979	445.837189	-128.439606	871.866638	431.632111	320.877716	871.940063	416.230591	94.675262	1034.172363	-673.171509	181.048401	854.016357	-645.528320	-18.336576
408.589478	-3.984001	937.091431	433.947113	186.307007	931.624756	512.324158	-16.608862	494.501099	553.594604	181.548798	482.074677	549.646240	-4.697633	78.813286	606.943970	155.565201	93.090401	459.344177	-58.572388	1401.971191	489.503052	245.879868	1399.006836	404.307556	97.663383	1380.906860	372.074554	109.617256	1644.214844	500.619446	-165.107956	1129.044678	532.653687	333.836121	1131.977173	445.907867	-128.438660	871.888794	431.996857	320.809052	872.019531	416.351685	94.684219	1034.175049	-672.976013	181.056000	854.022705	-645.352661	-18.299078
408.686218	-3.996116	937.116333	434.042511	186.296280	931.630127	512.395691	-16.618526	494.519501	553.547424	181.395432	482.049835	549.658508	-4.709184	78.814049	606.886230	155.518158	93.063629	459.454010	-58.575642	1401.994751	489.628876	245.877579	1399.002563	404.418640	97.655289	1380.928467	372.181152	109.625839	1644.221191	500.803955	-165.451324	1129.212524	532.737244	333.819763	1131.954468	447.288788	-129.667526	870.657471	431.902496	320.758392	871.977356	416.449371	94.682732	1034.189941	-672.795837	181.014404	854.028198	-645.148376	-18.314512
[truncated: 96 more rows]
[truncated: 40 more columns]
