# Supplementary material for: A dyadic stimulus set of audiovisual affective displays for the study of multisensory, emotional, social interactions
Source: Behav Res Methods. 2015 Nov 5;48(4):1285–95. doi: 10.3758/s13428-015-0654-4 (PMC5101291; doi:10.3758/s13428-015-0654-4)
Supplement: Supplementary file 1 — (ZIP 270 MB) [file 13428_2015_654_MOESM1_ESM.zip › supplementary_material_2_stimuli_set_files/C/C11.txt]

348.336121	15.291352	935.297913	437.307556	184.005432	933.206116	447.164307	-54.821098	495.985840	551.793701	163.479431	482.417969	474.215057	-77.062561	76.456444	597.867554	142.646469	92.577942	375.283997	-49.974941	1408.666748	507.962738	220.630402	1402.557861	375.175171	113.955345	1381.606689	362.577423	143.136429	1642.508911	388.277405	-152.953308	1134.664307	578.596863	269.176727	1133.280151	290.649597	-132.430313	888.314148	470.692841	307.383270	875.738892	387.985352	103.436424	1034.063110	-659.461548	195.130585	853.979126	-634.065735	-5.134515
348.324982	15.294985	935.289795	437.299622	184.005234	933.207703	447.158417	-54.823864	495.975769	551.790344	163.478378	482.417267	474.232971	-77.067291	76.443283	597.873779	142.654297	92.589996	375.245087	-49.986881	1408.657715	507.931030	220.610107	1402.560669	375.142517	113.937759	1381.590332	362.559082	143.129181	1642.506714	388.249298	-152.946777	1134.659302	578.579834	269.178101	1133.245117	290.613342	-132.399002	888.325928	470.680511	307.382019	875.724487	387.968811	103.436249	1034.059570	-659.515442	195.277130	854.032959	-634.218384	-5.072680
348.333771	15.314094	935.258911	437.309784	184.035110	933.216187	447.157532	-54.813599	495.987183	551.791687	163.479416	482.420380	474.224274	-77.075035	76.459877	597.864929	142.647171	92.597992	375.226440	-49.973900	1408.643555	507.901031	220.623627	1402.555664	375.126282	113.927284	1381.590576	362.537354	143.133865	1642.504639	388.225800	-152.942963	1134.665894	578.571960	269.202759	1133.259399	290.581177	-132.383270	888.313965	470.719330	307.352539	875.698608	387.959167	103.447350	1034.047974	-659.725403	195.227997	854.028503	-634.453735	-5.059702
348.332306	15.320439	935.256226	437.294800	184.003433	933.193481	447.155853	-54.810448	495.986328	551.787476	163.476517	482.416931	474.211456	-77.065010	76.475624	597.885315	142.661377	92.589157	375.212952	-49.976978	1408.642334	507.894196	220.635941	1402.553833	375.118225	113.933144	1381.583862	362.511566	143.120819	1642.498169	388.205780	-152.910324	1134.645752	578.523926	269.179932	1133.258911	290.558411	-132.366150	888.303833	470.664886	307.375977	875.698547	387.952515	103.446167	1034.034912	-659.753723	195.425980	854.078796	-634.592346	-5.002094
348.308411	15.318808	935.261169	437.272888	184.033051	933.200623	447.127625	-54.791336	495.980316	551.779968	163.474716	482.399567	474.213654	-77.043762	76.460129	597.488708	142.476166	92.546402	375.213043	-49.944351	1408.637329	507.903473	220.655350	1402.559570	375.119171	113.954056	1381.580811	362.491943	143.118591	1642.493774	388.196045	-152.913315	1134.642578	578.491272	269.192291	1133.209351	290.532318	-132.364746	888.293213	470.651184	307.381042	875.683777	387.931152	103.457367	1034.041138	-660.042236	195.182892	853.994263	-634.817566	-5.078692
348.303619	15.318044	935.256836	437.274078	184.034103	933.200989	447.140167	-54.810333	495.969757	551.787659	163.489395	482.408661	474.217255	-77.049301	76.444389	597.787292	142.622345	92.573616	375.206940	-49.945557	1408.647583	507.891724	220.665253	1402.554077	375.103973	113.976723	1381.583252	362.474121	143.124268	1642.504517	388.191772	-152.899155	1134.648071	578.514465	269.189209	1133.203491	290.520355	-132.336761	888.288330	470.808075	307.307526	875.609680	387.926361	103.456444	1034.039063	-660.229492	195.189087	853.991150	-635.015015	-5.091300
348.279053	15.330497	935.264404	437.253387	184.019714	933.198486	447.134552	-54.794514	495.974548	551.773376	163.499542	482.412048	474.225433	-77.053322	76.443924	597.824341	142.638443	92.597351	375.184021	-49.965260	1408.653320	507.844818	220.647034	1402.546509	375.076782	113.956230	1381.584839	362.455597	143.112991	1642.504272	388.185364	-152.877594	1134.652222	578.479187	269.243134	1133.215210	290.474060	-132.322357	888.306396	470.677399	307.334961	875.653870	387.912689	103.457474	1034.041992	-660.343872	195.206512	854.000916	-635.119873	-5.129266
348.259460	15.336301	935.260864	437.250763	184.017670	933.198975	447.121582	-54.770145	495.990906	551.774109	163.491470	482.407928	474.220154	-77.050468	76.449783	597.822144	142.643753	92.601822	375.175140	-49.951073	1408.655518	507.829803	220.646973	1402.545288	375.069458	113.964127	1381.587646	362.445496	143.112076	1642.508789	388.158661	-152.860413	1134.649780	578.455017	269.221588	1133.192749	290.462738	-132.319046	888.317749	470.601898	307.360321	875.684509	387.898315	103.459320	1034.040283	-660.496948	195.225189	853.996765	-635.333862	-5.081816
348.262299	15.348970	935.262024	437.253571	184.020142	933.195740	447.115906	-54.751324	495.977234	551.779236	163.481705	482.421722	474.205261	-77.043495	76.447182	597.796204	142.639008	92.603737	375.164612	-49.959312	1408.665771	507.830383	220.643433	1402.550537	375.049316	113.974915	1381.588989	362.417664	143.115997	1642.506714	388.154022	-152.841507	1134.631348	578.435242	269.196442	1133.187622	290.437775	-132.300507	888.308960	470.599396	307.371307	875.677612	387.897888	103.471436	1034.038940	-660.625732	195.254364	853.993469	-635.489929	-5.061745
348.242737	15.374897	935.273315	437.216400	184.048553	933.204041	447.114624	-54.752743	495.979431	551.773193	163.495865	482.432373	474.227600	-77.060600	76.455299	597.806458	142.630676	92.595222	375.170074	-49.923687	1408.648926	507.823883	220.675552	1402.541626	375.048492	113.999176	1381.584473	362.404358	143.119995	1642.507568	388.137543	-152.848862	1134.630005	578.459290	269.205902	1133.201294	290.422394	-132.287369	888.312500	470.768127	307.326263	875.617859	387.875275	103.496788	1034.049072	-660.736816	195.318588	853.992920	-635.626648	-5.054594
348.237427	15.370811	935.268127	437.208160	184.043564	933.192383	447.107025	-54.752071	495.987640	551.746033	163.467529	482.418976	474.215057	-77.038765	76.457527	597.803467	142.638168	92.607727	375.149994	-49.916237	1408.651611	507.811523	220.699768	1402.534912	375.038116	113.986061	1381.579102	362.397247	143.120865	1642.498779	388.115326	-152.864410	1134.651978	578.451416	269.228302	1133.213135	290.420685	-132.273758	888.307861	470.766541	307.325409	875.618286	387.865570	103.497566	1034.040283	-660.827576	195.345810	853.999878	-635.727844	-5.010759
348.224243	15.370395	935.271545	437.206757	184.062454	933.196777	447.098846	-54.746880	495.981873	551.749878	163.469833	482.421692	474.192169	-77.040588	76.447639	597.784729	142.590546	92.602089	375.140869	-49.917721	1408.657471	507.805756	220.691132	1402.550659	375.011536	114.004417	1381.583984	362.375519	143.125198	1642.500244	388.112152	-152.857407	1134.651001	578.426025	269.220947	1133.206909	290.403534	-132.271194	888.315308	470.710999	307.346252	875.648499	387.858246	103.506119	1034.044189	-660.753601	195.643219	854.073792	-635.835999	-4.904178
348.208588	15.388173	935.275940	437.213379	184.083084	933.208679	447.082733	-54.755039	495.973267	551.769226	163.484756	482.442932	474.193390	-77.041321	76.449005	597.821228	142.615189	92.614113	375.116760	-49.938168	1408.647461	507.761078	220.675125	1402.550049	374.978546	113.984940	1381.596191	362.358582	143.124023	1642.509277	388.094604	-152.859451	1134.655884	578.422180	269.229706	1133.236084	290.391632	-132.274658	888.310669	470.708832	307.355835	875.650940	387.853027	103.521881	1034.052490	-660.855957	195.639938	854.054688	-635.927673	-4.912804
348.203766	15.383487	935.280151	437.213196	184.081192	933.210144	447.087341	-54.781895	495.972687	551.778198	163.489014	482.445251	474.217255	-77.049469	76.444206	597.773560	142.604965	92.599922	375.096680	-49.915810	1408.658447	507.766693	220.693146	1402.557617	374.980621	114.009949	1381.591797	362.344238	143.127579	1642.513794	388.090027	-152.848770	1134.653687	578.455322	269.272491	1133.263184	290.370605	-132.275818	888.309937	470.764008	307.339417	875.637451	387.849884	103.520599	1034.055176	-660.964966	195.673141	854.060791	-636.067810	-4.871219
348.207916	15.389863	935.268982	437.213257	184.078568	933.226440	447.072906	-54.762127	495.957092	551.755371	163.468292	482.428406	474.213287	-77.047562	76.442604	597.765930	142.606232	92.588570	375.054688	-49.914921	1408.677002	507.741089	220.682755	1402.557373	374.957764	114.001511	1381.584106	362.333862	143.134171	1642.514893	388.058350	-152.849365	1134.666626	578.446655	269.281494	1133.270996	290.362946	-132.275070	888.315735	470.763367	307.345306	875.648010	387.839813	103.512733	1034.057495	-661.052673	195.670929	854.040527	-636.202209	-4.835790
348.213257	15.401003	935.272949	437.209869	184.069916	933.216187	447.086487	-54.778214	496.000641	551.736450	163.494431	482.441772	474.234589	-77.053467	76.462181	597.749268	142.596298	92.578880	375.050507	-49.900154	1408.659058	507.728638	220.702515	1402.576172	374.935425	114.039070	1381.598511	362.324036	143.147751	1642.510986	388.046814	-152.861557	1134.661499	578.447693	269.306396	1133.281982	290.362030	-132.277542	888.317810	470.765381	307.366882	875.654419	387.842987	103.521408	1034.054199	-661.155945	195.658569	854.035522	-636.317749	-4.811354
348.205566	15.388750	935.270325	437.222321	184.066330	933.204407	447.099884	-54.784126	495.990601	551.752869	163.494720	482.424225	474.225464	-77.052238	76.470634	597.777954	142.600235	92.591125	375.020935	-49.899403	1408.645996	507.715912	220.690842	1402.584839	374.918518	114.033157	1381.600586	362.305359	143.153030	1642.518677	388.040985	-152.863083	1134.672485	578.453613	269.345825	1133.311401	290.362762	-132.271393	888.301514	470.761810	307.380951	875.666565	387.838623	103.522835	1034.046265	-661.260437	195.683746	854.026733	-636.483215	-4.787700
348.195160	15.425255	935.248352	437.211456	184.115021	933.220520	447.085724	-54.754059	496.001221	551.754883	163.496124	482.430115	474.218170	-77.048889	76.468025	597.780334	142.628647	92.572304	375.000153	-49.896465	1408.660156	507.716248	220.694519	1402.605835	374.904083	114.050957	1381.609619	362.292419	143.161392	1642.519043	388.032837	-152.856384	1134.666626	578.459656	269.354248	1133.314453	290.356903	-132.276138	888.294556	470.755524	307.398834	875.683472	387.816223	103.548805	1034.043457	-661.327576	195.726166	854.021362	-636.605835	-4.744271
348.195679	15.425269	935.248474	437.221191	184.128296	933.221741	447.095245	-54.769447	495.993103	551.766541	163.500778	482.453979	474.211548	-77.040543	76.474113	597.462585	142.459366	92.554649	374.975769	-49.900215	1408.642578	507.708557	220.697464	1402.602295	374.888519	114.061745	1381.611816	362.283691	143.166122	1642.522705	388.013092	-152.841461	1134.643188	578.454529	269.351776	1133.313599	290.358673	-132.288284	888.285645	470.756256	307.414398	875.688416	387.820862	103.555054	1034.044067	-661.430908	195.740417	854.019348	-636.723877	-4.695642
348.198486	15.423604	935.250244	437.224060	184.126663	933.223267	447.088837	-54.759712	496.002563	551.725952	163.461075	482.422485	474.209808	-77.064018	76.473854	597.762573	142.593353	92.592171	374.964905	-49.855022	1408.637695	507.705811	220.714981	1402.608154	374.889954	114.097305	1381.622925	362.268280	143.185608	1642.522705	387.995605	-152.827713	1134.634521	578.431946	269.327271	1133.307495	290.334900	-132.300995	888.264221	470.756348	307.427185	875.688477	387.820648	103.555145	1034.045532	-661.502197	195.769760	854.018982	-636.831177	-4.686541
348.185333	15.423404	935.252258	437.212860	184.085800	933.210571	447.062408	-54.758801	495.991516	551.735413	163.479630	482.426971	474.212952	-77.043564	76.459892	597.780518	142.610748	92.580727	374.925537	-49.837898	1408.638184	507.692383	220.717773	1402.601440	374.874237	114.082718	1381.620728	362.260132	143.190018	1642.521973	387.961548	-152.825989	1134.647705	578.432434	269.339722	1133.324463	290.328613	-132.305893	888.263733	470.752991	307.449066	875.689575	387.813934	103.541420	1034.040283	-661.575623	195.843170	854.020935	-636.976501	-4.614464
348.201508	15.420507	935.238098	437.215698	184.105026	933.210388	447.062653	-54.766048	495.982788	551.737000	163.465820	482.422943	474.205933	-77.063179	76.448997	597.732971	142.566666	92.556923	374.913055	-49.820942	1408.604980	507.695984	220.716995	1402.601929	374.855011	114.110733	1381.607422	362.247559	143.200500	1642.519531	387.930786	-152.844910	1134.643188	578.424133	269.324677	1133.330566	290.329956	-132.304245	888.262146	470.751526	307.465942	875.690369	387.815247	103.544769	1034.032837	-661.662781	195.806381	853.994873	-637.057434	-4.637270
348.183502	15.427813	935.251465	437.204956	184.105820	933.209351	447.051331	-54.754356	495.974213	551.756714	163.475296	482.407898	474.208130	-77.045403	76.442513	597.793152	142.602478	92.575577	374.850861	-49.840355	1408.621094	507.668976	220.704620	1402.585327	374.831116	114.105637	1381.602783	362.231476	143.217041	1642.510010	387.898865	-152.861572	1134.655273	578.426270	269.337402	1133.321899	290.340179	-132.313492	888.257874	470.763184	307.474884	875.693787	387.810089	103.552803	1034.039307	-661.777893	195.760529	853.972778	-637.187134	-4.640077
348.194763	15.420169	935.247437	437.210205	184.108002	933.209229	447.051483	-54.761738	495.971863	551.802185	163.509949	482.445587	474.199310	-77.043877	76.451256	597.822266	142.632858	92.581619	374.852112	-49.796932	1408.618774	507.655334	220.710510	1402.579590	374.834198	114.134392	1381.594727	362.221344	143.226410	1642.507202	387.880035	-152.862488	1134.663208	578.420471	269.373749	1133.347290	290.346191	-132.327393	888.256836	470.758728	307.512939	875.695374	387.815704	103.548744	1034.037109	-661.834351	195.831543	853.976746	-637.298767	-4.566978
348.190796	15.443703	935.242371	437.210022	184.106293	933.209534	447.049988	-54.762581	495.950775	551.777649	163.500122	482.420410	474.219635	-77.049507	76.470093	597.814514	142.628174	92.578827	374.825165	-49.811020	1408.627563	507.628326	220.720596	1402.586914	374.799469	114.130226	1381.578613	362.205658	143.254929	1642.494385	387.868286	-152.847763	1134.676392	578.405396	269.355316	1133.330444	290.350372	-132.329910	888.247620	470.769409	307.530762	875.687378	387.808990	103.559616	1034.034546	-661.887390	195.902435	853.976135	-637.391785	-4.527971
348.202271	15.438036	935.237122	437.219879	184.106857	933.212585	447.037048	-54.777420	495.952942	551.780579	163.501068	482.420166	474.229645	-77.054214	76.472969	597.467590	142.460312	92.546661	374.797546	-49.804951	1408.621582	507.616425	220.712875	1402.585327	374.798859	114.151123	1381.571167	362.194000	143.269409	1642.487549	387.850250	-152.862350	1134.693359	578.411377	269.359222	1133.317627	290.344971	-132.333572	888.261536	470.769470	307.530792	875.687134	387.809875	103.557121	1034.032959	-661.965881	195.911697	853.979187	-637.475830	-4.542726
348.199951	15.438952	935.235962	437.217743	184.107925	933.211365	447.035736	-54.769527	495.958740	551.751221	163.487808	482.413666	474.234558	-77.056541	76.472687	597.800964	142.615234	92.577637	374.798157	-49.777222	1408.625488	507.609589	220.723236	1402.581177	374.781708	114.156517	1381.583496	362.169434	143.282684	1642.476196	387.844147	-152.853851	1134.695923	578.405273	269.356659	1133.317627	290.350708	-132.333603	888.271484	470.786530	307.563599	875.681519	387.810059	103.556908	1034.031860	-661.989380	196.014618	854.004089	-637.533813	-4.492222
348.199463	15.456511	935.242004	437.208221	184.094101	933.208008	447.012054	-54.761757	495.968781	551.767517	163.495041	482.416382	474.222321	-77.050728	76.471901	597.832336	142.647232	92.580360	374.767792	-49.766174	1408.639526	507.601837	220.732635	1402.574097	374.750183	114.152733	1381.592041	362.161591	143.307770	1642.468994	387.830750	-152.862839	1134.708374	578.412537	269.372406	1133.321289	290.336975	-132.341064	888.286255	470.793671	307.584778	875.682190	387.804901	103.564835	1034.033081	-662.079712	196.023376	853.997620	-637.638306	-4.489621
348.198761	15.453751	935.235596	437.211456	184.095581	933.208496	447.018585	-54.774067	495.972748	551.776062	163.498917	482.418396	474.217529	-77.047798	76.453903	597.843018	142.609711	92.584869	374.751038	-49.772861	1408.635620	507.573029	220.721970	1402.556152	374.723297	114.155869	1381.579590	362.143066	143.322800	1642.467896	387.825531	-152.835342	1134.720703	578.407043	269.370422	1133.319702	290.332581	-132.348450	888.280823	470.794556	307.602234	875.673462	387.801880	103.562386	1034.029907	-662.142761	196.082397	854.006287	-637.752502	-4.449184
348.196686	15.444207	935.231567	437.216187	184.092056	933.194031	447.025146	-54.761112	495.963684	551.777710	163.510773	482.409149	474.222748	-77.052315	76.437729	597.842773	142.603668	92.562485	374.730988	-49.770123	1408.655396	507.561981	220.717392	1402.559937	374.704895	114.179970	1381.563110	362.112701	143.351028	1642.458374	387.824951	-152.849075	1134.725098	578.388245	269.365234	1133.281982	290.334412	-132.346222	888.282837	470.761871	307.628418	875.664185	387.797272	103.565208	1034.020020	-662.216003	196.085602	854.007996	-637.829102	-4.437957
348.193573	15.449380	935.224670	437.214844	184.094406	933.191956	447.022980	-54.756989	495.962524	551.779785	163.511948	482.409943	474.233673	-77.057175	76.445923	597.857727	142.619949	92.563637	374.710205	-49.764389	1408.645020	507.548798	220.735275	1402.532471	374.679138	114.192459	1381.571899	362.085266	143.378189	1642.459717	387.824280	-152.846985	1134.727173	578.374695	269.380249	1133.268066	290.338043	-132.342819	888.289001	470.794006	307.652283	875.652344	387.795624	103.565948	1034.015625	-662.278870	196.168030	854.012207	-637.941650	-4.375233
348.190491	15.442575	935.220459	437.217529	184.094574	933.191772	447.039276	-54.757694	495.958832	551.767883	163.522446	482.406281	474.217834	-77.052811	76.453209	597.827454	142.599915	92.553871	374.690186	-49.761021	1408.660400	507.519409	220.750061	1402.517212	374.667786	114.198402	1381.564575	362.066772	143.408966	1642.458374	387.808472	-152.859879	1134.726563	578.370972	269.378723	1133.271118	290.335693	-132.346970	888.289551	470.803864	307.650604	875.646912	387.791931	103.562057	1034.013306	-662.359253	196.198807	854.021790	-638.020447	-4.361446
348.187103	15.464271	935.228210	437.229309	184.132431	933.220215	447.044586	-54.748661	495.951691	551.793945	163.525345	482.431000	474.220734	-77.073418	76.458748	597.846558	142.610229	92.584007	374.667633	-49.737984	1408.672607	507.517517	220.760513	1402.533813	374.648285	114.198212	1381.565308	362.045654	143.439987	1642.449585	387.792267	-152.854691	1134.760620	578.377014	269.384247	1133.289063	290.337006	-132.332596	888.300049	470.813049	307.645691	875.645081	387.796967	103.579262	1034.031982	-662.448242	196.247696	854.035400	-638.119080	-4.309206
348.188904	15.473475	935.245728	437.219910	184.128464	933.232605	447.038391	-54.746849	495.969940	551.785156	163.510147	482.438324	474.208588	-77.046387	76.455963	597.820618	142.643448	92.608063	374.657257	-49.740860	1408.681763	507.504028	220.753815	1402.540039	374.637726	114.211754	1381.564575	362.023926	143.467651	1642.454224	387.793976	-152.846146	1134.772217	578.371155	269.369781	1133.312500	290.327942	-132.347031	888.305298	470.841492	307.642761	875.644470	387.796936	103.582886	1034.047119	-662.531677	196.297348	854.054626	-638.224792	-4.265771
348.195709	15.457232	935.248352	437.218964	184.104523	933.225647	447.053711	-54.750172	495.965118	551.769958	163.496231	482.417511	474.200043	-77.044289	76.450363	597.798645	142.594574	92.601501	374.660980	-49.727764	1408.679932	507.460327	220.775238	1402.555542	374.611084	114.214447	1381.578491	361.999725	143.499100	1642.450928	387.769073	-152.854233	1134.764893	578.362854	269.358887	1133.309082	290.303497	-132.352386	888.324646	470.868134	307.642548	875.645386	387.789825	103.573715	1034.043945	-662.616455	196.377228	854.055603	-638.360901	-4.214307
348.201019	15.456746	935.251831	437.214203	184.101196	933.229797	447.057678	-54.750675	495.993286	551.767944	163.495132	482.416534	474.208801	-77.041321	76.458702	597.863770	142.612625	92.607956	374.625977	-49.715977	1408.681519	507.453644	220.783020	1402.551636	374.590607	114.220726	1381.576050	361.962341	143.534546	1642.439697	387.759491	-152.857040	1134.771729	578.374023	269.342407	1133.327026	290.303406	-132.378601	888.323914	470.882507	307.623718	875.651978	387.783508	103.574661	1034.047363	-662.701782	196.388443	854.060120	-638.452026	-4.164959
348.196899	15.473765	935.248901	437.215363	184.099167	933.231628	447.054504	-54.728481	495.964447	551.764282	163.493530	482.415466	474.201569	-77.032768	76.462257	597.832153	142.620361	92.587555	374.603088	-49.701351	1408.660034	507.416260	220.800247	1402.552856	374.709015	114.299690	1381.591431	361.949127	143.568359	1642.425781	387.749420	-152.871475	1134.770508	578.355957	269.356537	1133.341797	290.303375	-132.372879	888.318115	470.896973	307.620453	875.654907	387.776184	103.583000	1034.046509	-662.803223	196.438339	854.046265	-638.568665	-4.129614
348.189362	15.481866	935.243225	437.212341	184.135406	933.226135	447.051941	-54.702854	495.972656	551.777893	163.510727	482.433868	474.207184	-77.035988	76.428925	597.834045	142.609970	92.564964	374.618225	-49.707436	1408.664673	507.410767	220.802155	1402.563599	374.564850	114.250664	1381.571777	361.931366	143.590790	1642.415161	387.748016	-152.878922	1134.769775	578.344360	269.327911	1133.337402	290.301300	-132.388702	888.323181	470.816284	307.645905	875.706909	387.771118	103.604446	1034.040894	-662.859558	196.491806	854.052307	-638.657532	-4.112074
348.189484	15.467243	935.243225	437.201233	184.116669	933.221252	447.054291	-54.728111	495.965454	551.743835	163.475906	482.430908	474.221283	-77.061646	76.437958	597.840332	142.630493	92.595474	374.599884	-49.700047	1408.668091	507.399353	220.823532	1402.574585	374.528992	114.265778	1381.567383	361.897522	143.617538	1642.415771	387.744049	-152.869370	1134.768555	578.357727	269.348511	1133.375610	290.285736	-132.402649	888.334595	470.834564	307.635651	875.711670	387.760895	103.592926	1034.038086	-662.908508	196.482040	854.047791	-638.587585	-4.143659
348.170166	15.478999	935.254883	437.189606	184.111725	933.220947	447.044739	-54.735962	495.975159	551.751709	163.479034	482.432800	474.193695	-77.037415	76.465752	597.830322	142.603134	92.619423	374.588165	-49.682991	1408.671021	507.373749	220.829117	1402.590454	374.528717	114.266747	1381.568481	361.870148	143.656036	1642.409058	387.737091	-152.868942	1134.775391	578.356812	269.372955	1133.379883	290.286072	-132.423981	888.333252	470.848053	307.611389	875.719666	387.753601	103.599701	1034.044067	-663.030518	196.446564	854.022156	-638.685059	-4.158588
348.174316	15.473604	935.257324	437.190430	184.092987	933.218750	447.028748	-54.728733	495.972809	551.727905	163.440857	482.427246	474.209900	-77.068283	76.456993	597.796570	142.587906	92.566193	374.585114	-49.688175	1408.669922	507.357971	220.832718	1402.605469	374.525940	114.269966	1381.566284	361.845123	143.671707	1642.408325	387.718292	-152.870209	1134.775879	578.370300	269.379242	1133.394653	290.271851	-132.470337	888.329773	470.868042	307.584595	875.725281	387.751526	103.592995	1034.043701	-663.135559	196.579681	854.038208	-638.953796	-4.007809
348.171387	15.471807	935.253540	437.202576	184.105057	933.220154	447.026337	-54.737717	495.964203	551.759766	163.455032	482.435608	474.216370	-77.080482	76.467476	597.788696	142.586777	92.586670	374.569427	-49.670029	1408.676270	507.352203	220.861954	1402.603271	374.522705	114.274857	1381.562256	361.807617	143.697113	1642.396484	387.720367	-152.861008	1134.780518	578.373718	269.392456	1133.391724	290.255371	-132.483841	888.337097	470.884064	307.577820	875.709595	387.751587	103.597580	1034.042358	-663.181519	196.494308	854.020508	-638.832214	-4.106648
348.164886	15.499176	935.232544	437.197357	184.115768	933.209229	447.021729	-54.767143	495.970856	551.737976	163.457443	482.402802	474.232574	-77.060028	76.456299	597.460510	142.434113	92.552551	374.587189	-49.644245	1408.675415	507.349487	220.901917	1402.596436	374.515106	114.305191	1381.552734	361.781525	143.716705	1642.379517	387.719727	-152.846649	1134.759277	578.364380	269.414185	1133.404907	290.246674	-132.499725	888.320557	470.888458	307.579498	875.699036	387.748169	103.609772	1034.026733	-663.306152	196.568100	854.032410	-638.971985	-4.045625
348.144073	15.494417	935.228943	437.195038	184.143784	933.208862	446.997345	-54.733639	495.956238	551.740906	163.441971	482.398407	474.230652	-77.051437	76.461456	597.747498	142.558655	92.549080	374.592041	-49.646721	1408.662720	507.320038	220.915237	1402.569702	374.493622	114.312401	1381.543091	361.770996	143.728699	1642.363770	387.730438	-152.856888	1134.780396	578.370056	269.427704	1133.373657	290.238708	-132.501663	888.323364	470.897186	307.570984	875.672058	387.737946	103.618614	1034.024902	-663.378052	196.615494	854.014832	-639.034912	-4.037706
348.149506	15.514079	935.215454	437.194580	184.152603	933.211853	446.983826	-54.722065	495.948395	551.772034	163.474319	482.400696	474.211273	-77.046638	76.442833	597.805176	142.590836	92.570671	374.596832	-49.646255	1408.661011	507.306244	220.944321	1402.556885	374.492889	114.319717	1381.535889	361.745056	143.754608	1642.354980	387.747772	-152.838501	1134.763184	578.358887	269.387360	1133.342651	290.248383	-132.542877	888.322388	470.910034	307.570465	875.641907	387.734283	103.626366	1034.019653	-663.476440	196.598038	854.012817	-639.070068	-4.040336
348.115814	15.539573	935.234375	437.155365	184.127716	933.202209	446.981750	-54.718838	495.949249	551.753601	163.455673	482.388214	474.205688	-77.043999	76.441849	597.833984	142.606583	92.560730	374.607056	-49.601772	1408.674438	507.309448	220.984863	1402.538086	374.499603	114.337105	1381.535767	361.725403	143.763672	1642.342529	387.758636	-152.835297	1134.781250	578.345276	269.427307	1133.341309	290.250702	-132.539505	888.327881	470.927765	307.572327	875.623291	387.716248	103.634872	1034.024902	-663.589783	196.648666	854.003540	-639.209534	-3.951975
348.108582	15.527096	935.243103	437.148102	184.144058	933.195129	446.988281	-54.717167	495.950653	551.752930	163.427673	482.400391	474.215210	-77.044319	76.459114	597.793762	142.586395	92.570145	374.589874	-49.601406	1408.670654	507.289215	220.982758	1402.520142	374.490173	114.345955	1381.520752	361.706909	143.773117	1642.344360	387.762787	-152.833389	1134.787720	578.359558	269.455444	1133.299194	290.241516	-132.567184	888.346558	470.920563	307.577179	875.608826	387.712372	103.643730	1034.025635	-663.650452	196.702377	854.027710	-639.273682	-3.914716
348.104706	15.536963	935.240295	437.131500	184.167358	933.195740	446.992340	-54.724308	495.952728	551.771851	163.436279	482.428192	474.204498	-77.042336	76.467934	597.442017	142.418823	92.545029	374.604858	-49.580448	1408.678833	507.268494	221.019882	1402.505615	374.477692	114.351669	1381.508179	361.677826	143.783813	1642.329956	387.771301	-152.834229	1134.812378	578.317993	269.420868	1133.283447	290.253448	-132.584106	888.368103	470.921600	307.584839	875.587830	387.696472	103.660606	1034.024170	-663.815186	196.862839	854.031494	-639.605225	-3.718444
348.097961	15.535536	935.234131	437.123138	184.160660	933.188293	446.994965	-54.742275	495.965942	551.782471	163.440689	482.430756	474.219696	-77.049553	76.470764	597.783813	142.585632	92.568008	374.599030	-49.564308	1408.684570	507.250702	221.033218	1402.502197	374.607117	114.437256	1381.539307	361.658813	143.810226	1642.319336	387.768158	-152.837784	1134.827637	578.316772	269.426270	1133.261597	290.252808	-132.582733	888.380249	470.917297	307.585938	875.571228	387.688019	103.657822	1034.017334	-663.861572	196.940796	854.058044	-639.680420	-3.678544
348.080536	15.557343	935.224365	437.102509	184.174545	933.186462	446.992706	-54.732521	495.971680	551.784241	163.438995	482.421661	474.214264	-77.041809	76.475319	597.785278	142.569351	92.564270	374.608032	-49.547604	1408.695313	507.271332	221.058136	1402.480225	374.475433	114.392975	1381.515381	361.642334	143.830322	1642.319580	387.790466	-152.834015	1134.838013	578.282104	269.419556	1133.244995	290.253265	-132.622772	888.398376	470.917755	307.588989	875.538330	387.668427	103.671371	1034.011597	-664.172180	196.659409	853.951782	-639.836731	-3.764066
348.065796	15.544768	935.227478	437.098450	184.173920	933.186035	446.991760	-54.718781	495.969849	551.801147	163.460709	482.428223	474.219177	-77.048294	76.458000	597.784851	142.570770	92.552887	374.615173	-49.525551	1408.706543	507.277924	221.087402	1402.456177	374.487946	114.421913	1381.509644	361.628723	143.843765	1642.317993	387.797699	-152.854568	1134.846313	578.293274	269.423309	1133.228027	290.265320	-132.632919	888.421326	471.019684	307.560730	875.469604	387.662140	103.665230	1034.013184	-663.980225	196.908066	854.053528	-639.582825	-3.826761
348.065247	15.549999	935.242981	437.075592	184.184814	933.188538	446.972626	-54.708614	495.972656	551.760010	163.487900	482.415894	474.214203	-77.035324	76.461075	597.760986	142.568192	92.544678	374.618164	-49.504330	1408.716431	507.273926	221.112106	1402.451050	374.492920	114.440346	1381.521851	361.616455	143.881134	1642.310669	387.792450	-152.857285	1134.872070	578.288818	269.487518	1133.218628	290.269440	-132.660385	888.434937	471.001587	307.562256	875.457458	387.656830	103.676834	1034.022339	-664.337708	196.766724	853.961243	-640.007141	-3.740402
348.071747	15.572198	935.230103	437.065704	184.228958	933.189819	446.968903	-54.701679	495.968872	551.746277	163.500259	482.424744	474.192993	-77.040497	76.480919	597.806396	142.592529	92.561737	374.612793	-49.509365	1408.734619	507.262787	221.130371	1402.441284	374.486694	114.428993	1381.522583	361.610199	143.901611	1642.317871	387.792053	-152.883636	1134.883057	578.260315	269.475342	1133.209106	290.273376	-132.686966	888.448547	470.977051	307.556458	875.443970	387.654022	103.701286	1034.016724	-664.348206	196.708969	853.955139	-639.805420	-3.907346
348.065552	15.557666	935.238403	437.072510	184.225250	933.200562	446.967926	-54.700661	495.979645	551.772461	163.511948	482.429993	474.212952	-77.046555	76.467957	597.827393	142.609543	92.591591	374.626984	-49.458366	1408.735229	507.273071	221.154739	1402.457153	374.489990	114.450478	1381.520142	361.610687	143.927673	1642.313232	387.798157	-152.868774	1134.907349	578.253235	269.471466	1133.209961	290.274567	-132.709503	888.459167	470.959900	307.569336	875.439514	387.648407	103.693954	1034.025879	-664.537231	196.881516	853.975647	-640.227417	-3.685351
348.060852	15.548535	935.249146	437.060486	184.238693	933.203491	446.967529	-54.702099	495.993622	551.699036	163.493637	482.428619	474.214691	-77.047142	76.467888	597.777222	142.586166	92.588562	374.636353	-49.448933	1408.723633	507.263733	221.156372	1402.454590	374.474457	114.480133	1381.531128	361.598450	143.944321	1642.325562	387.798859	-152.861786	1134.916626	578.240906	269.519989	1133.211426	290.285950	-132.734558	888.486938	470.942688	307.561157	875.450623	387.640320	103.699860	1034.032593	-664.402832	197.197388	854.058167	-640.266357	-3.537789
348.050720	15.563004	935.248352	437.034271	184.242325	933.210815	446.963074	-54.694134	495.991638	551.599609	163.471558	482.404907	474.216766	-77.044159	76.478889	597.719666	142.569183	92.581482	374.626526	-49.426113	1408.743896	507.247955	221.200394	1402.443848	374.477570	114.498497	1381.531372	361.605530	143.973511	1642.322510	387.794281	-152.860519	1134.943481	578.211975	269.510895	1133.212646	290.293121	-132.755219	888.492920	470.902344	307.580017	875.457458	387.629425	103.700073	1034.036621	-664.508789	197.252914	854.050293	-640.389282	-3.527647
348.059540	15.576019	935.241272	437.026611	184.252060	933.206665	446.948090	-54.676315	495.978058	551.598206	163.518372	482.415741	474.228241	-77.044487	76.485001	597.714294	142.589767	92.587280	374.608582	-49.412601	1408.755493	507.227051	221.186966	1402.450439	374.453400	114.491203	1381.521606	361.597595	143.999115	1642.316284	387.799530	-152.860672	1134.950439	578.207825	269.534760	1133.220581	290.290863	-132.768250	888.503052	470.878967	307.568573	875.457764	387.622192	103.713402	1034.030518	-664.598816	197.299881	854.043701	-640.510986	-3.513705
348.065155	15.565979	935.243591	437.032257	184.242310	933.195129	446.954834	-54.695232	495.989838	551.652588	163.555756	482.399902	474.227783	-77.033806	76.482826	597.745056	142.606369	92.578911	374.615845	-49.392097	1408.758789	507.212616	221.232056	1402.461548	374.442535	114.530678	1381.515991	361.596588	144.017395	1642.321899	387.796600	-152.848419	1134.950928	578.207947	269.575165	1133.228027	290.274597	-132.809601	888.506653	470.851227	307.574738	875.459351	387.621552	103.715004	1034.025146	-664.701233	197.324020	854.054504	-640.608765	-3.495930
348.054230	15.573270	935.244019	437.014435	184.255264	933.181580	446.923462	-54.678780	495.966705	551.589722	163.538818	482.394562	474.190216	-77.035461	76.484428	597.723450	142.586624	92.580490	374.561096	-49.394855	1408.759521	507.195679	221.233505	1402.457520	374.445862	114.539375	1381.506470	361.601898	144.045944	1642.324707	387.776184	-152.825180	1134.956909	578.200195	269.581329	1133.203735	290.280121	-132.820969	888.499939	470.816559	307.575287	875.468018	387.617523	103.727631	1034.019043	-664.763245	197.372253	854.057312	-640.699890	-3.476676
348.053131	15.562291	935.236145	437.009949	184.273880	933.180664	446.924683	-54.681454	495.968079	551.569092	163.548141	482.400238	474.190735	-77.022736	76.477760	597.785034	142.609070	92.578758	374.591614	-49.359119	1408.757080	507.197876	221.260880	1402.457153	374.439575	114.557129	1381.510620	361.601440	144.081879	1642.316895	387.766083	-152.825897	1134.957397	578.187317	269.578735	1133.196655	290.280212	-132.835129	888.509888	470.759613	307.573456	875.477112	387.613007	103.727493	1034.014648	-665.080566	197.065582	853.957581	-640.865173	-3.588410
348.059753	15.579533	935.241882	436.995056	184.293350	933.179016	446.933929	-54.672836	495.957947	551.548523	163.556229	482.377777	474.210846	-77.040367	76.464767	597.736328	142.607391	92.599884	374.573639	-49.340397	1408.755371	507.188049	221.282791	1402.454956	374.425049	114.577293	1381.500122	361.599915	144.109695	1642.313232	387.772461	-152.814041	1134.956421	578.159668	269.608917	1133.175903	290.286621	-132.851486	888.511475	470.731506	307.579895	875.468018	387.612427	103.747635	1034.016846	-664.950195	197.381271	854.050659	-640.877258	-3.489382
348.055328	15.583471	935.233826	436.979950	184.309006	933.177979	446.939606	-54.678623	495.955261	551.545044	163.555054	482.379211	474.187683	-77.017548	76.468750	597.797729	142.636902	92.601250	374.558594	-49.341099	1408.738403	507.145264	221.272217	1402.432495	374.412048	114.586739	1381.490112	361.611450	144.133591	1642.302979	387.770142	-152.821442	1134.975586	578.151550	269.605988	1133.174194	290.287506	-132.863327	888.511902	470.688416	307.591156	875.458984	387.601105	103.753510	1034.012329	-665.039246	197.411209	854.058411	-641.021240	-3.447147
348.062164	15.626941	935.218628	436.964050	184.335571	933.179199	446.938080	-54.646778	495.935699	551.517639	163.543640	482.382324	474.192535	-77.023674	76.457092	597.796753	142.644775	92.594666	374.575012	-49.301262	1408.737915	507.147919	221.315109	1402.412964	374.404663	114.610825	1381.482788	361.619080	144.156647	1642.294434	387.753571	-152.832413	1134.965698	578.101135	269.633118	1133.150757	290.288300	-132.887711	888.518677	470.651764	307.599762	875.438232	387.596893	103.778389	1034.005859	-665.339233	197.107620	853.957520	-641.186035	-3.514652
348.077850	15.586943	935.227661	436.970612	184.297775	933.147949	446.952637	-54.664787	495.958008	551.524902	163.545792	482.363617	474.209778	-77.027863	76.470718	597.798950	142.634369	92.564331	374.555756	-49.307247	1408.750366	507.126251	221.327240	1402.400879	374.381256	114.611862	1381.464355	361.605042	144.185669	1642.280884	387.766144	-152.811951	1134.987061	578.099304	269.632904	1133.153320	290.272766	-132.905502	888.523071	470.645142	307.603638	875.405396	387.598724	103.767921	1033.993164	-665.450867	197.123550	853.971008	-641.304321	-3.504510
348.066681	15.602684	935.220947	436.933014	184.314102	933.155701	446.924622	-54.638836	495.957062	551.545471	163.581360	482.357361	474.187561	-77.019707	76.477043	597.767090	142.620789	92.555206	374.556091	-49.272015	1408.754639	507.110504	221.357040	1402.379395	374.364502	114.616859	1381.464966	361.607727	144.224854	1642.277832	387.756073	-152.826340	1135.001343	578.059631	269.667969	1133.114624	290.276642	-132.908813	888.524902	470.612213	307.604370	875.396362	387.576172	103.773598	1033.994141	-665.580505	197.133087	853.970520	-641.424927	-3.485772
348.068176	15.619637	935.221741	436.934692	184.347519	933.152039	446.936066	-54.646744	495.975281	551.568054	163.600204	482.369141	474.196442	-77.029472	76.480110	597.802979	142.650085	92.585976	374.548981	-49.272800	1408.753418	507.078217	221.371201	1402.390381	374.353210	114.639565	1381.460938	361.636993	144.286087	1642.337646	387.767639	-152.822632	1135.007813	578.029785	269.643097	1133.109497	290.267487	-132.920715	888.530640	470.582275	307.641235	875.384155	387.574890	103.802589	1033.992432	-665.705444	197.119141	853.957520	-641.550842	-3.460176
348.056763	15.634429	935.226868	436.920959	184.363327	933.159180	446.930908	-54.628479	495.975983	551.570374	163.601639	482.372162	474.175568	-77.009071	76.473534	597.805359	142.651505	92.589226	374.543182	-49.255627	1408.752197	507.052948	221.404129	1402.385986	374.332245	114.658768	1381.475586	361.620605	144.321899	1642.344727	387.766235	-152.813461	1135.011841	577.994385	269.678009	1133.133057	290.252289	-132.920166	888.539429	470.566437	307.636963	875.374390	387.563873	103.815796	1033.998657	-665.813904	197.139908	853.968140	-641.658691	-3.438960
348.040619	15.631954	935.229431	436.902985	184.354507	933.156067	446.940674	-54.646629	495.982971	551.573914	163.598434	482.396912	474.165466	-77.014626	76.469711	597.794434	142.630051	92.585464	374.538330	-49.240547	1408.738647	507.054169	221.411713	1402.392090	374.324615	114.672333	1381.477173	361.585876	144.289963	1642.289917	387.770782	-152.808121	1135.003296	577.963562	269.700195	1133.137939	290.249176	-132.918030	888.553040	470.510742	307.644196	875.377319	387.543640	103.815277	1033.998047	-665.932800	197.172165	853.975159	-641.806091	-3.407581
348.036255	15.634896	935.232666	436.896576	184.353287	933.167847	446.944733	-54.635880	495.987274	551.574585	163.594467	482.405365	474.181152	-77.002739	76.464706	597.788330	142.619949	92.572182	374.549469	-49.190189	1408.730591	507.054382	221.464859	1402.406372	374.326477	114.695587	1381.474731	361.578217	144.316544	1642.290405	387.780762	-152.787201	1134.996338	577.908508	269.704865	1133.111694	290.239288	-132.914932	888.558411	470.436615	307.666443	875.397461	387.534790	103.812920	1034.005615	-666.043213	197.170853	853.965149	-641.905823	-3.379852
348.034058	15.635407	935.231201	436.898407	184.393494	933.156433	446.980164	-54.643223	495.977386	551.551880	163.600266	482.387451	474.194489	-77.015404	76.472305	597.769409	142.619659	92.565475	374.560425	-49.184143	1408.756226	507.026245	221.512100	1402.417603	374.319336	114.731529	1381.476196	361.566376	144.344757	1642.293945	387.776642	-152.793793	1135.003296	577.887024	269.719604	1133.115234	290.244934	-132.917465	888.565186	470.392242	307.678558	875.392029	387.535828	103.837730	1033.999023	-665.939758	197.512131	854.068298	-641.992188	-3.252385
348.027710	15.661579	935.228394	436.889587	184.407425	933.160217	446.972046	-54.613903	495.968323	551.538696	163.594727	482.386108	474.192444	-77.014717	76.470146	597.756531	142.614792	92.563881	374.573517	-49.176704	1408.772827	507.016876	221.517471	1402.397583	374.311523	114.749519	1381.478882	361.565155	144.369247	1642.297852	387.793152	-152.780701	1135.027588	577.843567	269.745148	1133.093872	290.250397	-132.903015	888.568970	470.352386	307.717377	875.391296	387.518219	103.859360	1033.998901	-666.056458	197.543381	854.075378	-642.115295	-3.245085
348.039642	15.663547	935.225586	436.891998	184.409576	933.159607	446.974426	-54.621494	495.981903	551.537354	163.588348	482.371155	474.202026	-77.008514	76.475403	597.791809	142.637833	92.572929	374.560150	-49.168816	1408.766846	506.996643	221.530487	1402.399048	374.294098	114.747635	1381.487061	361.538086	144.392487	1642.292603	387.796448	-152.733688	1135.027954	577.826111	269.751587	1133.090210	290.244202	-132.910263	888.573181	470.315704	307.727356	875.396179	387.525269	103.859924	1033.997314	-666.199951	197.512039	854.059814	-642.232849	-3.271863
348.027588	15.661329	935.226440	436.862274	184.409882	933.151245	446.961548	-54.585556	495.961304	551.551819	163.601242	482.390686	474.187653	-77.001678	76.471558	597.760071	142.607300	92.576416	374.572784	-49.133636	1408.775635	506.997925	221.571350	1402.391602	374.289429	114.759369	1381.486450	361.521057	144.405991	1642.289673	387.799225	-152.736160	1135.032349	577.822632	269.812531	1133.105957	290.254761	-132.881195	888.577271	470.279938	307.734589	875.381226	387.511108	103.860268	1033.993774	-666.292969	197.526215	854.065125	-642.340088	-3.285651
348.020630	15.662383	935.215515	436.865326	184.427277	933.148499	446.957214	-54.606663	495.972565	551.547424	163.587723	482.384888	474.195435	-77.005363	76.474236	597.762024	142.600296	92.569901	374.566559	-49.100513	1408.775391	506.978729	221.588104	1402.380249	374.274567	114.790466	1381.492432	361.508850	144.431168	1642.294922	387.807404	-152.707016	1135.033081	577.796570	269.828461	1133.077393	290.243713	-132.868317	888.586365	470.214142	307.742950	875.398865	387.500824	103.868980	1033.986572	-666.397949	197.551575	854.074646	-642.487183	-3.283022
348.015533	15.660688	935.219299	436.848724	184.442123	933.147705	446.940338	-54.606010	495.957947	551.551331	163.589584	482.388092	474.187042	-77.001404	76.474075	597.797180	142.611404	92.570877	374.537689	-49.100197	1408.784668	506.935883	221.600845	1402.389648	374.252747	114.787918	1381.471924	361.496277	144.446869	1642.300049	387.806885	-152.668945	1135.050171	577.775818	269.844818	1133.085205	290.251984	-132.869308	888.598450	470.188873	307.777527	875.406128	387.490540	103.877251	1033.988037	-666.702637	197.223358	853.960999	-642.655518	-3.401724
348.013092	15.661605	935.237427	436.842407	184.437042	933.149536	446.915741	-54.586380	495.956207	551.513123	163.593231	482.391388	474.183533	-76.999756	76.473083	597.733887	142.585876	92.587784	374.529480	-49.072754	1408.807129	506.930145	221.638809	1402.381958	374.258514	114.836998	1381.476685	361.478943	144.465897	1642.291504	387.800720	-152.673126	1135.087891	577.759033	269.837769	1133.086060	290.253326	-132.866104	888.621399	470.119385	307.779785	875.411377	387.493286	103.881081	1033.998169	-666.587646	197.516098	854.084412	-642.693176	-3.287826
348.038177	15.664032	935.245483	436.829376	184.454208	933.145264	446.915588	-54.599232	495.956573	551.517395	163.623230	482.401642	474.157379	-76.988106	76.486237	597.759644	142.626389	92.599457	374.529388	-49.036629	1408.807373	506.912872	221.673706	1402.375854	374.245667	114.853004	1381.473145	361.451904	144.496597	1642.293701	387.785156	-152.630341	1135.073730	577.739502	269.869202	1133.071899	290.239685	-132.823608	888.634888	470.077881	307.809448	875.422058	387.491272	103.900940	1033.999268	-666.661255	197.559433	854.097656	-642.821167	-3.274481
348.027740	15.687031	935.240417	436.801300	184.445984	933.131531	446.900787	-54.577511	495.964661	551.486694	163.621323	482.385559	474.157898	-76.989906	76.480377	597.735901	142.603378	92.583717	374.491882	-49.030048	1408.809082	506.886963	221.682388	1402.378174	374.223511	114.870964	1381.469360	361.436310	144.515030	1642.291138	387.771088	-152.628220	1135.100220	577.726013	269.889557	1133.080200	290.235779	-132.816330	888.633789	470.039276	307.818390	875.410034	387.474731	103.912178	1033.989868	-666.999146	197.203583	853.983276	-642.992554	-3.410027
348.028473	15.692606	935.232849	436.783783	184.470337	933.144531	446.893127	-54.569462	495.954315	551.483276	163.610046	482.377319	474.152435	-76.987343	76.479378	597.773132	142.599106	92.572418	374.509827	-48.986916	1408.815430	506.886169	221.739059	1402.364502	374.223480	114.890800	1381.453491	361.416840	144.539871	1642.284790	387.777130	-152.624817	1135.100952	577.687927	269.938416	1133.061279	290.248962	-132.814087	888.633179	469.988007	307.832581	875.408752	387.468658	103.912842	1033.993164	-667.071655	197.193985	854.002075	-643.106567	-3.422856
348.019226	15.680297	935.225037	436.777344	184.492661	933.116394	446.914093	-54.569401	495.952301	551.470642	163.618240	482.399475	474.160706	-76.980476	76.482254	597.794128	142.615067	92.575165	374.504883	-48.987568	1408.800659	506.874298	221.720795	1402.353394	374.199799	114.903854	1381.455444	361.431000	144.606537	1642.333008	387.781708	-152.611343	1135.104492	577.681580	269.936737	1133.057007	290.232025	-132.787476	888.625000	469.968689	307.859528	875.392212	387.456421	103.931442	1033.974487	-667.176025	197.176575	853.989502	-643.212952	-3.432043
348.032043	15.683416	935.224915	436.727539	184.507156	933.130188	446.940826	-54.590115	495.964844	551.451965	163.617020	482.380829	474.168701	-76.986443	76.471420	597.773865	142.599365	92.565887	374.479858	-48.967281	1408.792847	506.856964	221.748215	1402.353394	374.184296	114.915009	1381.455688	361.424042	144.628922	1642.326904	387.775543	-152.581024	1135.084351	577.664673	269.978973	1133.067993	290.225098	-132.770309	888.628906	469.934448	307.869812	875.395752	387.440613	103.928543	1033.981934	-667.250305	197.155563	853.985657	-643.283875	-3.452907
348.003632	15.695545	935.224182	436.705994	184.525726	933.133606	446.942108	-54.550301	495.951691	551.456665	163.638535	482.389923	474.162964	-76.990089	76.466980	597.821228	142.629135	92.581505	374.484161	-48.940475	1408.792603	506.844116	221.772018	1402.350098	374.180756	114.915237	1381.443115	361.373474	144.607849	1642.258789	387.759338	-152.579819	1135.069580	577.626770	270.019592	1133.042847	290.237366	-132.763260	888.618164	469.907837	307.891479	875.398926	387.423340	103.937462	1033.983887	-667.326782	197.168686	854.005676	-643.383911	-3.458376
348.006012	15.692453	935.225708	436.702820	184.519226	933.129456	446.944366	-54.544792	495.978455	551.423950	163.648727	482.394806	474.156158	-76.982796	76.482605	597.810974	142.642181	92.594337	374.493744	-48.931435	1408.783569	506.841339	221.794693	1402.349365	374.150787	114.961983	1381.453247	361.354980	144.634354	1642.249390	387.751923	-152.569397	1135.070801	577.597351	270.019989	1133.046875	290.224152	-132.746948	888.613647	469.907715	307.932434	875.390015	387.419678	103.937614	1033.982178	-667.387146	197.162582	854.019043	-643.470520	-3.464317
348.000732	15.703263	935.223511	436.670441	184.562454	933.131165	446.940002	-54.524754	495.972504	551.453674	163.640335	482.365692	474.143097	-76.979042	76.475708	597.799927	142.638901	92.576927	374.478424	-48.916756	1408.784546	506.786865	221.814468	1402.341064	374.129181	114.950203	1381.448730	361.315247	144.659836	1642.252686	387.740173	-152.557037	1135.078003	577.557251	270.050629	1133.019897	290.207947	-132.713409	888.611084	469.879791	307.936768	875.381042	387.393005	103.964928	1033.981567	-667.231079	197.453445	854.118652	-643.494934	-3.386178
347.999023	15.704980	935.222595	436.652435	184.558411	933.125488	446.941589	-54.541229	495.976654	551.454956	163.679932	482.381714	474.135071	-76.968468	76.476494	597.754700	142.631226	92.586807	374.472534	-48.891068	1408.790161	506.779694	221.863266	1402.349976	374.114532	114.984329	1381.441040	361.303162	144.681976	1642.246460	387.747314	-152.520020	1135.082520	577.537659	270.092438	1133.032715	290.211365	-132.698669	888.606079	469.861115	307.956940	875.363831	387.384003	103.965782	1033.978271	-667.321838	197.458847	854.129395	-643.611450	-3.356260
347.993530	15.707385	935.224548	436.637512	184.560730	933.117554	446.936646	-54.540932	495.960876	551.468750	163.687286	482.386688	474.118317	-76.969383	76.484367	597.805237	142.639801	92.570389	374.465027	-48.883141	1408.798462	506.742035	221.870789	1402.352295	374.089691	115.000488	1381.430176	361.276428	144.700058	1642.239502	387.746460	-152.480484	1135.071777	577.496582	270.126495	1133.031128	290.209717	-132.680222	888.608276	469.836639	307.956512	875.345642	387.369415	103.976028	1033.974731	-667.407288	197.396561	854.101685	-643.704407	-3.415047
347.975525	15.705759	935.224609	436.610718	184.570694	933.103333	446.932220	-54.519630	495.957031	551.432007	163.660294	482.379730	474.137329	-76.971489	76.463127	597.777405	142.625198	92.547325	374.468811	-48.877785	1408.799194	506.728790	221.896561	1402.338501	374.075531	114.993622	1381.424561	361.258881	144.722092	1642.238892	387.754761	-152.457962	1135.057251	577.487061	270.185059	1133.034912	290.195465	-132.644562	888.612183	469.841827	307.976288	875.345520	387.351318	103.985840	1033.967651	-667.466248	197.304550	854.084106	-643.794189	-3.426534
347.975616	15.713208	935.225830	436.586060	184.582932	933.105835	446.921478	-54.512997	495.942871	551.392334	163.632355	482.372040	474.140472	-76.976501	76.453499	597.747253	142.601501	92.546120	374.465485	-48.850540	1408.792847	506.695313	221.931488	1402.336182	374.059235	115.013626	1381.429321	361.244476	144.741608	1642.225098	387.759766	-152.427338	1135.047363	577.473633	270.205414	1133.048340	290.188812	-132.625381	888.606323	469.833740	307.986633	875.332092	387.336670	103.995331	1033.969482	-667.699829	197.037415	854.018066	-643.869873	-3.586565
347.976746	15.730330	935.209900	436.565002	184.590134	933.105103	446.925079	-54.519474	495.943634	551.408020	163.639542	482.377441	474.137177	-76.978020	76.462708	597.799744	142.629852	92.563042	374.472473	-48.854687	1408.774536	506.660339	221.954559	1402.345581	374.046906	115.035439	1381.425537	361.223358	144.759506	1642.236572	387.762177	-152.433487	1135.048584	577.446472	270.261993	1133.043701	290.195190	-132.597046	888.600464	469.822449	307.988861	875.327820	387.318848	104.002228	1033.960938	-667.482239	197.272842	854.084534	-643.835266	-3.521642
347.955109	15.721785	935.212158	436.540649	184.606659	933.092224	446.903931	-54.488602	495.928436	551.371155	163.668427	482.370575	474.120697	-76.973984	76.448334	597.731445	142.583939	92.561958	374.470612	-48.849819	1408.773926	506.632080	221.985138	1402.362427	374.022095	115.041862	1381.427246	361.204346	144.785751	1642.228271	387.777710	-152.395813	1135.049438	577.431824	270.282074	1133.055664	290.181641	-132.579102	888.607239	469.819702	308.007019	875.329468	387.302063	104.011223	1033.955688	-667.788208	197.011795	854.029541	-644.045532	-3.584801
347.943054	15.737511	935.224121	436.520569	184.614044	933.095764	446.882721	-54.500965	495.938568	551.368591	163.668152	482.371857	474.135376	-76.970932	76.462875	597.747131	142.613495	92.574142	374.474091	-48.830269	1408.768066	506.591919	222.016891	1402.349243	374.011169	115.047928	1381.429077	361.216797	144.853210	1642.289551	387.784271	-152.375183	1135.046265	577.426758	270.334900	1133.054565	290.177032	-132.561234	888.606323	469.814026	308.021606	875.322083	387.286743	104.027351	1033.963379	-667.580627	197.289246	854.101501	-644.073730	-3.483782
347.961182	15.749712	935.235168	436.509918	184.631836	933.096924	446.868988	-54.514256	495.943329	551.347351	163.670212	482.376312	474.156952	-76.976295	76.483383	597.740540	142.610870	92.574760	374.438690	-48.832912	1408.795776	506.535828	222.023285	1402.339966	373.976410	115.045738	1381.426147	361.157318	144.810760	1642.228271	387.791870	-152.352707	1135.055542	577.411743	270.379517	1133.065674	290.175903	-132.541718	888.614014	469.800598	308.027039	875.315613	387.281982	104.051636	1033.968628	-667.892456	197.031464	854.035950	-644.176331	-3.638336
347.955475	15.732109	935.237488	436.512085	184.627609	933.082764	446.857117	-54.526711	495.949463	551.329895	163.676636	482.355682	474.122437	-76.967445	76.496239	597.766907	142.622528	92.577820	374.430298	-48.803226	1408.785645	506.510590	222.073303	1402.327759	373.952454	115.091248	1381.434204	361.122864	144.836533	1642.230957	387.783295	-152.360306	1135.061890	577.377930	270.405762	1133.047241	290.174652	-132.533157	888.620361	469.780121	308.037170	875.312073	387.277710	104.051674	1033.962158	-667.960876	196.970947	854.032410	-644.250183	-3.637599
347.952332	15.746010	935.216614	436.483673	184.642624	933.080078	446.851349	-54.506699	495.937592	551.286743	163.676132	482.336884	474.129852	-76.974976	76.486130	597.777344	142.641968	92.545547	374.422302	-48.800602	1408.790039	506.466858	222.113235	1402.328369	373.923340	115.096146	1381.432251	361.100708	144.846542	1642.244751	387.777649	-152.358734	1135.059326	577.350891	270.442261	1133.072876	290.171082	-132.508240	888.622070	469.752045	308.037262	875.303467	387.252228	104.059723	1033.950195	-667.669678	197.277420	854.122864	-644.237183	-3.527762
347.935577	15.770211	935.214905	436.459839	184.664063	933.080933	446.829346	-54.504509	495.925568	551.295471	163.696793	482.341858	474.116669	-76.968719	76.485413	597.766296	142.630554	92.539551	374.405823	-48.781433	1408.778442	506.430511	222.128860	1402.328369	373.892914	115.101379	1381.428833	361.102875	144.902435	1642.285034	387.790802	-152.323486	1135.075806	577.318237	270.462952	1133.080811	290.164917	-132.504349	888.620117	469.755371	308.066711	875.282288	387.245026	104.074028	1033.950684	-667.713318	197.244263	854.113220	-644.288269	-3.553494
347.934662	15.761023	935.207764	436.445770	184.661560	933.059448	446.821716	-54.486828	495.899994	551.299683	163.698959	482.343689	474.131409	-76.966751	76.476288	597.772278	142.626312	92.535332	374.402405	-48.760880	1408.773193	506.414276	222.152237	1402.343384	373.871887	115.131721	1381.432007	361.072021	144.926010	1642.285645	387.801056	-152.295761	1135.047852	577.291931	270.492584	1133.060181	290.172333	-132.482224	888.605774	469.745117	308.071777	875.264771	387.231873	104.079109	1033.935669	-667.693787	197.256927	854.108032	-644.299438	-3.566126
347.935364	15.756166	935.206970	436.449677	184.698410	933.044128	446.813446	-54.501717	495.898315	551.296814	163.735916	482.348724	474.115692	-76.959702	76.476273	597.816406	142.645325	92.559013	374.382782	-48.743755	1408.779541	506.387909	222.163010	1402.339111	373.860199	115.142593	1381.435059	361.009583	144.897781	1642.226196	387.800079	-152.276321	1135.046631	577.272583	270.534515	1133.068237	290.177429	-132.473740	888.609802	469.726013	308.102386	875.264709	387.229309	104.105392	1033.927002	-667.699768	197.264664	854.113770	-644.331177	-3.578013
347.930237	15.784636	935.204773	436.423950	184.718384	933.049194	446.828125	-54.495644	495.910095	551.270264	163.750107	482.351379	474.141235	-76.939209	76.478973	597.828613	142.644775	92.556633	374.381561	-48.704193	1408.770874	506.368530	222.220078	1402.327393	373.842773	115.178337	1381.433228	361.004150	144.956970	1642.284668	387.802338	-152.247345	1135.040283	577.239563	270.547455	1133.047241	290.200623	-132.466705	888.613220	469.710449	308.114075	875.258972	387.217865	104.122810	1033.928833	-667.692261	197.251419	854.114563	-644.352844	-3.586311
347.927277	15.804943	935.199890	436.376770	184.724762	933.058105	446.831421	-54.436073	495.922058	551.232544	163.749496	482.352539	474.106842	-76.946655	76.461761	597.778870	142.629120	92.558975	374.371033	-48.685654	1408.790283	506.338226	222.266617	1402.329590	373.838196	115.183273	1381.431274	360.927795	144.923523	1642.222656	387.796265	-152.245911	1135.086182	577.216736	270.562714	1133.058594	290.216858	-132.451492	888.610718	469.682037	308.144379	875.254150	387.189972	104.128510	1033.931030	-667.710571	197.252579	854.112671	-644.388794	-3.615491
347.931030	15.790529	935.200500	436.366638	184.706924	933.029236	446.825897	-54.470379	495.930450	551.224121	163.781723	482.343262	474.128876	-76.942657	76.484810	597.759216	142.627014	92.565392	374.358215	-48.693001	1408.805542	506.292877	222.290665	1402.334473	373.820770	115.183403	1381.428589	360.893127	144.943512	1642.222412	387.798859	-152.222336	1135.097412	577.182678	270.604645	1133.061768	290.223724	-132.443512	888.623474	469.664948	308.162048	875.245361	387.181580	104.132164	1033.915894	-667.721619	197.260269	854.128418	-644.425903	-3.606954
347.912903	15.814250	935.206299	436.336975	184.752869	933.033508	446.818420	-54.451744	495.933289	551.195313	163.774048	482.327911	474.103546	-76.958214	76.497032	597.741760	142.618423	92.558800	374.345886	-48.670185	1408.819336	506.274994	222.325912	1402.329346	373.805115	115.210037	1381.428467	360.845703	144.970306	1642.217896	387.775208	-152.225708	1135.106689	577.146545	270.641785	1133.045654	290.232422	-132.455215	888.626160	469.627258	308.177185	875.232666	387.161530	104.165039	1033.921265	-667.780029	197.220917	854.130310	-644.488892	-3.640033
347.897827	15.804464	935.201843	436.308990	184.749405	933.013550	446.810303	-54.437325	495.931519	551.177734	163.793533	482.314880	474.091644	-76.939903	76.460121	597.794006	142.641251	92.581070	374.325684	-48.646557	1408.833984	506.240234	222.361069	1402.324097	373.775543	115.217659	1381.451538	360.792725	144.972168	1642.207275	387.765594	-152.211624	1135.103027	577.119324	270.628235	1133.058594	290.229706	-132.460892	888.618042	469.591797	308.206207	875.239014	387.135681	104.169304	1033.908325	-667.800232	197.201096	854.124634	-644.523499	-3.662121
347.887787	15.804373	935.200684	436.280975	184.759689	932.998230	446.807129	-54.436573	495.903229	551.151733	163.789871	482.319366	474.109070	-76.933868	76.454819	597.752869	142.614975	92.565834	374.311340	-48.634415	1408.811768	506.220215	222.348038	1402.329468	373.766693	115.228867	1381.445435	360.744141	145.002838	1642.189941	387.758606	-152.199478	1135.094727	577.095398	270.682922	1133.055176	290.237610	-132.462921	888.621826	469.560089	308.234863	875.242432	387.117645	104.181496	1033.899902	-667.804138	197.210358	854.124329	-644.557861	-3.666006
347.870453	15.832079	935.192871	436.231049	184.805786	933.005676	446.796021	-54.424374	495.904388	551.170410	163.832672	482.344147	474.095673	-76.930565	76.462265	597.804260	142.631790	92.567680	374.285248	-48.649982	1408.804932	506.171539	222.374435	1402.336670	373.729431	115.223267	1381.465576	360.703064	145.036041	1642.169189	387.757843	-152.188507	1135.094482	577.063843	270.736786	1133.072754	290.242126	-132.463379	888.615112	469.460815	308.293274	875.300415	387.082855	104.208580	1033.900024	-667.833862	197.179657	854.103027	-644.587219	-3.705063
347.861725	15.851542	935.189453	436.185852	184.849380	933.006775	446.792297	-54.370857	495.906891	551.121643	163.859573	482.342194	474.086914	-76.945900	76.463486	597.765259	142.591446	92.567154	374.238586	-48.630917	1408.800293	506.116486	222.398697	1402.341187	373.707825	115.225014	1381.481323	360.642578	145.065460	1642.168701	387.746460	-152.171753	1135.089478	577.028503	270.750549	1133.081543	290.231415	-132.463120	888.603210	469.417999	308.328064	875.300781	387.061676	104.232826	1033.899414	-667.854187	197.172592	854.131836	-644.595886	-3.718650
347.887299	15.883836	935.182373	436.177399	184.875931	932.997253	446.782379	-54.363018	495.884491	551.082153	163.864014	482.328888	474.067261	-76.917747	76.455307	597.780151	142.598450	92.570717	374.203827	-48.632153	1408.800415	506.076477	222.423996	1402.357178	373.675537	115.232613	1381.485352	360.611298	145.153870	1642.232910	387.748810	-152.170532	1135.086548	576.989258	270.797424	1133.119751	290.258423	-132.470612	888.593445	469.391510	308.364716	875.336182	387.059143	104.268585	1033.890381	-667.873962	197.167038	854.139709	-644.642700	-3.705418
347.902679	15.910527	935.182800	436.152527	184.915024	932.998901	446.767487	-54.409691	495.913055	551.085815	163.891968	482.327026	474.090027	-76.948929	76.455704	597.776428	142.610260	92.565331	374.160034	-48.619034	1408.793579	506.027863	222.449127	1402.369385	373.620850	115.241432	1381.478149	360.556427	145.187836	1642.250244	387.743927	-152.173279	1135.089355	576.949768	270.834106	1133.128540	290.244812	-132.490128	888.584412	469.343811	308.395355	875.351135	387.055664	104.298599	1033.891602	-667.811096	197.080551	854.143311	-644.387268	-3.899013
347.909943	15.928250	935.175171	436.124481	184.961853	932.984314	446.752930	-54.415131	495.894409	551.041809	163.901306	482.315308	474.102966	-76.955849	76.457932	598.578308	143.001511	92.653770	374.106750	-48.614388	1408.773315	505.984528	222.455856	1402.391602	373.577026	115.244881	1381.499390	360.474854	145.228424	1642.254395	387.718079	-152.202530	1135.067749	576.896240	270.852875	1133.157349	290.268799	-132.485260	888.553223	469.279327	308.419769	875.381836	387.036713	104.337769	1033.879761	-667.936279	197.090042	854.154236	-644.667664	-3.769900
347.909180	15.953918	935.179077	436.076538	184.992325	932.992981	446.555634	-53.727604	495.751099	551.038147	163.911591	482.310760	473.868073	-76.890160	76.384834	597.760620	142.605011	92.545586	374.042175	-48.578842	1408.784912	505.938660	222.480331	1402.396851	373.504486	115.253525	1381.514771	360.380341	145.268784	1642.257080	387.686340	-152.208939	1135.074341	576.845947	270.893646	1133.171387	290.283142	-132.484512	888.540466	469.235077	308.488464	875.404663	387.016418	104.359421	1033.886475	-667.969910	197.086777	854.140198	-644.705505	-3.793481
347.936096	15.944784	935.164307	436.049255	185.025864	932.969116	446.684326	-54.418549	495.867828	551.046753	163.977875	482.304230	474.087585	-76.991837	76.451370	597.758484	142.598312	92.554993	373.987457	-48.586483	1408.764771	505.894623	222.471420	1402.411377	373.430878	115.283745	1381.501709	360.287354	145.292969	1642.265625	387.651093	-152.230698	1135.056885	576.793335	270.942017	1133.196167	290.282990	-132.490677	888.505920	469.183685	308.529816	875.428589	387.015320	104.374863	1033.866943	-668.014648	197.075409	854.147705	-644.744934	-3.812383
347.850220	15.924909	935.275452	435.960510	185.044724	932.957703	446.617371	-54.442074	495.900879	550.980286	163.993439	482.293976	474.100647	-77.014336	76.422417	597.762268	142.593765	92.555061	373.908173	-48.564751	1408.769775	505.870544	222.495407	1402.436646	373.354218	115.294159	1381.518188	360.181396	145.323761	1642.292725	387.611481	-152.206299	1135.049194	576.743774	270.974426	1133.216187	290.289642	-132.492538	888.479248	469.129974	308.592285	875.448853	386.998444	104.409073	1033.918945	-668.063538	197.024307	854.130737	-644.783020	-3.845682
347.868683	15.939649	935.291870	435.919952	185.118210	932.970154	446.550659	-54.448826	495.873047	551.011536	164.039871	482.287964	474.108002	-77.050034	76.424667	597.807678	142.602310	92.525047	373.834290	-48.546005	1408.770142	505.840088	222.500473	1402.468506	373.277008	115.322807	1381.521240	360.055664	145.346954	1642.326050	387.548065	-152.209152	1135.053345	576.683472	270.996826	1133.245728	290.304810	-132.514053	888.462463	469.065125	308.651550	875.475891	386.987000	104.452629	1033.933472	-667.824646	197.366470	854.243164	-644.770081	-3.730923
347.933807	15.946316	935.280579	435.900726	185.151123	932.954529	446.433502	-54.437901	495.875275	551.005737	164.091812	482.291687	474.087616	-77.067886	76.401299	597.810547	142.588989	92.531448	373.723328	-48.502537	1408.756470	505.801392	222.513901	1402.490723	373.158600	115.328346	1381.530273	359.898926	145.366669	1642.348877	387.495056	-152.210373	1135.075073	576.596313	271.038971	1133.245850	290.311279	-132.537064	888.462158	469.028900	308.899078	875.467346	387.011505	104.471123	1033.920044	-668.388916	196.685577	854.056396	-644.934753	-3.971636
347.971313	15.970149	935.299927	435.868561	185.232803	932.962891	446.306915	-54.432697	495.897888	550.997375	164.115479	482.265869	474.074768	-77.089600	76.419815	598.654053	143.000122	92.599564	373.650604	-48.453281	1408.795288	505.792786	222.510956	1402.527466	372.994019	115.343193	1381.546143	359.717346	145.364624	1642.406006	387.432556	-152.212219	1135.111694	576.572571	271.122467	1133.306519	290.329590	-132.550446	888.453796	468.873932	308.834930	875.580505	387.013000	104.527618	1033.933716	-668.437195	196.661575	854.056702	-644.971008	-4.010126
348.042511	15.965052	935.335938	435.839996	185.284546	932.958130	446.158722	-54.404205	495.934509	551.034912	164.143036	482.273346	474.067902	-77.061661	76.405365	597.848145	142.621689	92.512444	373.559601	-48.391426	1408.783325	505.774689	222.525253	1402.547729	372.779053	115.399994	1381.575928	359.495087	145.331299	1642.450073	387.361298	-152.227097	1135.143555	576.519531	271.155396	1133.315918	290.370941	-132.586945	888.464783	468.795013	308.918182	875.624084	387.035828	104.569954	1033.948730	-668.223083	196.885025	854.161438	-644.951538	-3.923860
348.133148	15.991651	935.353577	435.812866	185.364746	932.946167	445.977661	-54.344776	495.952545	551.092712	164.189789	482.266663	474.038422	-77.046646	76.453545	597.832886	142.590164	92.507759	373.489960	-48.340374	1408.830444	505.763519	222.544342	1402.578491	372.541473	115.487503	1381.560547	359.265503	145.272797	1642.486084	387.279510	-152.253677	1135.199585	576.516479	271.265350	1133.360474	290.389221	-132.596603	888.482239	468.843842	308.956543	875.606873	387.055695	104.642250	1033.950195	-668.485779	196.647903	854.104431	-645.022339	-4.035541
348.206848	15.980592	935.399292	435.747742	185.441864	932.927612	445.771423	-54.274536	495.974701	551.183960	164.233932	482.259369	474.022064	-77.013260	76.468918	597.858826	142.564041	92.494278	373.399933	-48.288658	1408.879150	505.766632	222.554886	1402.599854	372.278564	115.582878	1381.536621	358.976715	145.189072	1642.492432	387.207733	-152.287689	1135.303955	576.462769	271.310760	1133.357300	290.449463	-132.618973	888.568848	468.789154	309.042786	875.649414	387.055237	104.709534	1033.962158	-668.529358	196.622223	854.100159	-645.047607	-4.056736
348.291901	15.983425	935.471680	435.678131	185.501526	932.918152	445.584442	-54.227985	495.973907	551.234924	164.251617	482.246094	474.004517	-76.996719	76.501472	597.883789	142.553833	92.445114	373.337158	-48.171227	1408.966919	505.774414	222.580414	1402.621704	372.078796	115.717545	1381.510254	358.600037	144.837677	1642.439209	387.148102	-152.361618	1135.444214	576.437012	271.404633	1133.386597	290.497040	-132.648590	888.711304	468.672302	309.143433	875.709778	387.063446	104.782822	1033.991943	-668.588867	196.572464	854.102234	-645.111084	-4.063558
348.391235	15.965852	935.533936	435.626648	185.585678	932.917480	445.341064	-54.165981	495.976318	551.300293	164.195084	482.232941	473.970184	-76.948227	76.548141	597.884827	142.493607	92.401680	373.266785	-48.063545	1409.104004	505.726257	222.640076	1402.650879	371.928162	115.813454	1381.533569	358.259338	144.687103	1642.385498	387.098145	-152.431290	1135.644409	576.376892	271.508392	1133.441162	290.560059	-132.696960	888.932983	468.514954	309.280792	875.793823	387.073151	104.853615	1034.020508	-668.614746	196.566406	854.109436	-645.138794	-4.066894
348.485474	15.948250	935.620850	435.541016	185.646423	932.910767	445.054688	-54.075966	495.958832	551.481323	164.221649	482.234802	473.967346	-76.949646	76.610123	598.026428	142.501297	92.384224	373.221710	-47.957405	1409.219238	505.635651	222.719772	1402.667236	371.769165	115.941467	1381.588989	357.893433	144.543961	1642.359741	387.085876	-152.496780	1135.877930	576.347534	271.692749	1133.495850	290.613312	-132.774734	889.150452	468.418091	309.398132	875.864746	387.067078	104.928421	1034.057983	-668.633057	196.560104	854.111572	-645.173157	-4.081774
348.618408	15.886926	935.705811	435.501221	185.680939	932.899902	444.753815	-53.979069	495.894562	551.597534	164.222412	482.227997	473.920593	-76.920258	76.640930	598.096741	142.497452	92.319496	373.205780	-47.839367	1409.363403	505.501434	222.851044	1402.708008	371.602509	116.067345	1381.605591	357.562286	144.388397	1642.281738	387.095612	-152.582626	1136.127319	576.291504	271.855408	1133.560913	290.686707	-132.900055	889.395874	468.325714	309.533722	875.928772	387.076324	104.982956	1034.090332	-668.645691	196.534744	854.113037	-645.197632	-4.088626
348.745239	15.806345	935.812378	435.423248	185.712219	932.877136	444.417816	-53.888020	495.865143	551.684875	164.194138	482.193115	473.873352	-76.874664	76.690636	598.150635	142.472656	92.275505	373.205994	-47.747257	1409.552856	505.321533	223.000717	1402.743530	371.379974	116.209358	1381.623779	357.021759	144.154419	1642.257690	387.142731	-152.647583	1136.358643	576.195679	271.998260	1133.632568	290.766907	-133.043045	889.632324	468.129700	309.728027	876.045654	387.082794	105.034637	1034.128052	-668.685242	196.512115	854.124817	-645.220825	-4.120583
348.927673	15.705746	935.911987	435.398651	185.786057	932.858337	444.020874	-53.758034	495.801178	551.786133	164.201096	482.206879	473.775269	-76.807701	76.741875	598.192749	142.456573	92.243652	373.247375	-47.665260	1409.730347	505.116486	223.173630	1402.794678	371.095398	116.316338	1381.670410	356.628052	143.912659	1642.174805	387.190094	-152.749786	1136.590576	576.140625	272.249481	1133.695801	290.868774	-133.182663	889.854126	468.062927	309.879456	876.098511	387.129974	105.096268	1034.163574	-668.662231	196.507080	854.147217	-645.223999	-4.121329
349.083130	15.580740	935.999817	435.326019	185.886627	932.863525	443.603607	-53.566418	495.738739	551.922485	164.248840	482.215332	473.631134	-76.776260	76.817001	598.265564	142.463470	92.186493	373.344666	-47.578819	1409.934204	504.800781	223.406250	1402.800537	370.815552	116.417435	1381.711426	356.072266	143.590942	1642.098877	387.280182	-152.900620	1136.826172	576.015808	272.499634	1133.769287	290.967133	-133.371597	890.099731	468.010345	310.027893	876.138855	387.141296	105.135139	1034.206421	-668.673950	196.456253	854.147217	-645.241455	-4.133320
349.315460	15.363154	936.123596	435.237946	185.993347	932.868042	443.184509	-53.386635	495.664581	552.013245	164.289001	482.193207	473.502289	-76.700256	76.889519	598.009094	142.333557	92.090401	373.468140	-47.468132	1410.130737	504.390778	223.673874	1402.775635	370.484894	116.496208	1381.710083	355.463989	143.203659	1642.010010	387.379608	-153.105270	1137.108643	575.905396	272.815430	1133.836426	291.122162	-133.583084	890.368591	467.961365	310.145752	876.147705	387.179596	105.148529	1034.265747	-668.695129	196.446350	854.146790	-645.242432	-4.161849
349.521057	15.140796	936.244080	435.065063	186.072922	932.870300	442.753876	-53.231590	495.559479	552.082458	164.382492	482.186310	473.348755	-76.618721	76.950432	598.417053	142.475723	92.042320	373.680817	-47.342018	1410.330811	503.972809	223.973679	1402.742432	370.202301	116.630081	1381.680542	354.776031	142.758987	1641.890869	387.519348	-153.355591	1137.377441	575.775818	273.235352	1133.923584	291.329865	-133.825272	890.671204	467.917145	310.283936	876.112122	387.179199	105.135262	1034.323608	-668.694763	196.450043	854.176208	-645.247192	-4.147706
349.769836	14.874866	936.358948	434.793457	186.075043	932.864685	442.317596	-53.115856	495.512390	552.159485	164.473816	482.137878	473.196991	-76.562958	77.013229	598.554016	142.553879	91.970139	373.915100	-47.194149	1410.565674	503.454651	224.434189	1402.671753	369.901215	116.729012	1381.642090	354.010406	142.224091	1641.768066	387.678772	-153.608505	1137.729492	575.583496	273.663483	1133.952026	291.528381	-134.042770	891.029053	467.847473	310.407837	876.016479	387.151184	105.059097	1034.374878	-668.699463	196.381317	854.168396	-645.233459	-4.189954
350.088745	14.503397	936.491028	434.566650	186.061905	932.813232	441.925751	-53.080147	495.412354	552.056152	164.542572	482.028168	473.083496	-76.528748	77.031853	598.660095	142.598740	91.865685	374.240906	-47.062515	1410.838745	502.838593	224.933502	1402.562988	369.570465	116.785072	1381.547852	353.224609	141.735672	1641.635010	387.850342	-153.916901	1138.124634	575.422302	274.218964	1133.964355	291.792542	-134.239868	891.414673	467.800201	310.513794	875.900757	387.184814	104.953651	1034.410522	-668.735168	196.367615	854.164490	-645.244995	-4.193012
350.373657	14.038802	936.633057	434.282471	186.010590	932.736023	441.582733	-53.094048	495.323517	552.070740	164.710800	481.941986	473.001251	-76.470009	77.081413	598.805847	142.702484	91.771751	374.668945	-46.892376	1411.145874	502.018494	225.709549	1402.370972	369.189636	116.850182	1381.428955	352.142609	140.802948	1641.549438	387.993347	-154.358170	1138.627197	575.198608	274.772064	1133.972046	292.151917	-134.472931	891.899048	467.775055	310.605164	875.772522	387.179749	104.797173	1034.437866	-668.731201	196.357925	854.173767	-645.227844	-4.214459
350.729431	13.536602	936.734497	433.959015	185.972260	932.660339	441.192169	-53.063110	495.159973	552.099792	164.896408	481.866333	472.904602	-76.436447	77.106758	598.983887	142.833542	91.671806	375.232147	-46.720509	1411.472656	501.180634	226.249939	1402.168091	368.796173	116.886078	1381.266235	351.176636	140.103638	1641.329102	388.122864	-154.992508	1139.227417	575.159912	275.750641	1134.109741	292.626831	-134.730499	892.434448	467.788940	310.665070	875.702759	387.187225	104.600342	1034.446777	-668.706909	196.356186	854.197083	-645.205994	-4.202355
351.111816	13.043600	936.854797	433.514862	185.946915	932.585876	440.755341	-53.012783	495.015625	552.124329	165.179565	481.784485	472.724548	-76.327919	77.148071	599.967773	143.385391	91.666023	375.926727	-46.629063	1411.862915	500.172638	226.957474	1402.026367	368.435730	116.987579	1381.115356	350.158234	139.512787	1641.084961	388.283875	-155.805786	1139.913574	575.022156	276.496948	1134.180298	293.153625	-135.020813	893.092773	467.787170	310.688995	875.650208	387.177429	104.405670	1034.467529	-668.705383	196.340485	854.191284	-645.186584	-4.219333
351.509277	12.437385	936.987244	432.993103	185.797272	932.478699	440.374390	-53.023155	494.920166	552.092651	165.453613	481.744202	472.568237	-76.241547	77.200722	599.343811	143.131607	91.507828	376.711334	-46.552441	1412.329712	499.009521	227.620361	1401.928711	368.168213	117.376518	1381.129395	349.075134	138.746277	1640.809326	388.489105	-156.685410	1140.659180	574.843079	277.114899	1134.214111	293.725403	-135.423004	893.802734	467.780548	310.721100	875.623962	387.127991	104.119400	1034.476318	-668.686951	196.334213	854.215698	-645.133423	-4.244695
351.916656	11.812812	937.125671	432.416565	185.695724	932.428345	439.949646	-53.019238	494.799408	552.175720	165.785019	481.719421	472.412689	-76.172035	77.260559	600.157776	143.623123	91.496956	377.275360	-46.401932	1412.626221	497.753693	228.435501	1401.816406	367.743286	117.319641	1381.001587	347.973297	138.060135	1640.491211	388.730652	-157.764252	1141.465332	574.788208	278.088806	1134.408447	294.381531	-135.964020	894.502014	467.827728	310.726990	875.663757	387.077515	103.804771	1034.519653	-668.677795	196.331680	854.218872	-645.118225	-4.229990
352.281403	11.188672	937.257751	431.712616	185.578125	932.356750	439.472809	-52.953663	494.651794	552.351135	166.190445	481.743958	472.240784	-76.099472	77.304070	599.836548	143.609055	91.390564	377.917419	-46.265148	1413.036255	496.350769	229.240829	1401.726929	367.251770	117.244888	1380.855469	346.749786	137.246307	1640.295044	389.082642	-158.780746	1142.167236	574.761780	279.082214	1134.688599	295.067474	-136.556335	895.227051	468.055328	310.675537	875.684692	386.936920	103.491295	1034.548462	-668.678833	196.296646	854.215332	-645.083435	-4.270718
352.790009	10.394147	937.401550	430.993195	185.384369	932.274292	439.086121	-53.026817	494.519257	552.507507	166.588669	481.816925	472.077850	-76.051933	77.350853	600.180664	143.913910	91.414932	378.505219	-46.186050	1413.364868	494.855255	230.044006	1401.661499	366.603210	117.195793	1380.698486	345.519287	136.497223	1640.125000	389.601379	-159.876099	1142.859375	574.696594	280.211090	1135.054077	295.769318	-137.360611	895.946106	468.189453	310.657166	875.824036	386.849060	103.065132	1034.576538	-668.642578	196.277390	854.213562	-645.034546	-4.263152
353.207458	9.603103	937.564575	430.147461	185.192734	932.226868	438.670624	-53.064846	494.357300	552.584534	167.022583	481.903534	471.880188	-75.951309	77.395966	600.464966	144.201080	91.399170	379.028290	-46.129807	1413.600586	493.245026	230.841278	1401.652222	365.889252	117.024406	1380.549561	344.300995	135.759918	1639.930420	390.375183	-160.942169	1143.448364	574.640625	281.427795	1135.456543	296.496582	-138.278168	896.641602	468.368530	310.596069	875.977966	386.646057	102.634430	1034.631714	-668.644348	196.279373	854.214172	-645.031189	-4.276903
353.789581	8.679720	937.785645	429.367401	184.893127	932.196533	438.323792	-53.240665	494.251953	552.658325	167.423416	482.008392	471.728668	-75.898697	77.464851	600.721313	144.431381	91.416908	379.518188	-46.147831	1413.782104	491.579834	231.624054	1401.687500	365.076752	116.920265	1380.397705	343.029968	134.938324	1639.841309	391.464294	-161.778076	1143.919922	574.491333	282.712738	1135.973145	297.205933	-139.223618	897.302917	468.597198	310.492798	876.181213	386.447205	102.150253	1034.715210	-668.616821	196.223404	854.224915	-644.943420	-4.319763
354.389587	7.778260	937.992188	428.496490	184.594604	932.165833	437.993896	-53.409836	494.148987	552.615723	167.697708	482.054230	471.540375	-75.832191	77.528076	600.899170	144.646286	91.425323	379.964447	-46.168175	1413.921143	489.794647	232.367020	1401.767578	364.306396	116.505608	1380.214233	341.690033	134.186279	1639.829346	392.845215	-162.541260	1144.274780	574.287476	283.988434	1136.572266	297.982178	-140.215973	897.947571	468.841187	310.330139	876.347961	386.257416	101.645607	1034.795166	-668.608826	196.181259	854.218750	-644.872559	-4.322594
354.972595	6.819862	938.241516	427.600708	184.266373	932.132385	437.605347	-53.506668	494.062500	552.565002	167.941635	482.089569	471.329590	-75.769379	77.595726	601.125427	144.892014	91.456551	380.467041	-46.354153	1414.057495	488.030243	233.047134	1401.916626	363.241974	116.490143	1380.235596	340.350311	133.363693	1639.803711	394.514343	-163.149796	1144.450684	573.943726	285.324158	1137.192017	298.790314	-141.119522	898.552795	469.201569	310.261505	876.420471	386.053131	101.117897	1034.894165	-668.595947	196.187958	854.240051	-644.875061	-4.302800
355.638672	5.805058	938.476624	426.678497	183.866470	932.064087	437.277893	-53.739464	493.958282	552.433838	168.333801	482.136841	471.159271	-75.713348	77.661018	602.192444	145.628342	91.577911	380.965149	-46.552917	1414.183716	486.172089	233.668106	1402.035034	362.305054	116.218117	1380.172485	338.980896	132.520523	1639.815308	396.325317	-163.793381	1144.660645	573.497375	286.700012	1137.826172	299.759521	-142.088501	899.100891	469.337921	310.447083	876.810059	385.845123	100.545944	1034.965698	-668.569275	196.206024	854.249390	-644.833374	-4.309979
356.330292	4.832273	938.679199	425.739258	183.435883	932.009583	436.944672	-53.908699	493.833832	552.218506	168.612717	482.121582	470.952545	-75.691650	77.703354	602.442932	145.916794	91.624397	381.474060	-46.798962	1414.286011	484.335785	234.237610	1402.204712	361.321289	115.829475	1380.179688	337.624542	131.623718	1639.829956	398.251373	-164.222961	1144.796997	572.972961	288.050781	1138.485229	300.730286	-142.982956	899.663757	469.744843	310.312042	877.073792	385.618866	99.961288	1035.027466	-668.503906	196.183167	854.274780	-644.703247	-4.338588
356.861145	3.686387	938.940613	424.782288	182.930237	931.948425	436.587585	-54.097008	493.686554	551.916565	168.771881	482.080841	470.738342	-75.656265	77.710358	602.565918	146.133881	91.660652	382.000092	-47.064491	1414.355103	482.439972	234.823959	1402.371460	360.320282	115.455261	1380.176758	336.216797	130.716614	1639.827637	400.267670	-164.627792	1144.989258	572.260681	289.267242	1139.185059	301.823975	-143.971985	900.193237	470.075836	310.268036	877.242798	385.327545	99.278320	1035.114868	-668.495605	196.176804	854.279907	-644.660095	-4.337157
357.462494	2.615554	939.110168	423.814575	182.444946	931.903198	436.328094	-54.444965	493.600006	551.623718	169.024979	482.100739	470.580536	-75.644279	77.723785	601.949097	145.936707	91.611954	382.527496	-47.307899	1414.434082	480.437408	235.355042	1402.532959	359.518311	114.753189	1380.087402	334.835388	129.765320	1639.819336	402.309662	-164.974045	1145.139893	571.395447	290.505127	1139.852539	302.937378	-144.929535	900.686218	470.283447	310.398743	877.451477	385.022278	98.596474	1035.164429	-668.486267	196.195663	854.280151	-644.670227	-4.329130
358.006134	1.490940	939.344116	422.867401	181.770493	931.809631	436.096466	-54.767883	493.479645	551.176086	169.126038	482.088074	470.381256	-75.668587	77.731239	602.675598	146.497681	91.734268	382.974091	-47.643227	1414.528198	478.404816	235.855774	1402.671021	358.321320	114.511169	1380.207031	333.413422	128.839706	1639.807861	404.401123	-165.244293	1145.335815	570.415039	291.677399	1140.564819	304.205322	-145.873230	901.134338	470.608124	310.717896	877.546448	384.739471	97.844925	1035.220825	-668.461243	196.127991	854.282166	-644.564636	-4.390419
358.501587	0.517192	939.499756	421.871887	181.299728	931.764587	435.852905	-55.119461	493.375366	550.839966	169.213364	482.119293	470.185181	-75.692909	77.701508	602.030457	146.218628	91.715500	383.487366	-48.068825	1414.620728	476.381897	236.280823	1402.811157	357.330597	113.975693	1380.223999	331.977509	127.828377	1639.748657	406.445557	-165.527695	1145.479614	569.353210	292.734283	1141.208740	305.526611	-146.842468	901.545959	470.907654	310.868866	877.601746	384.405823	97.197937	1035.266602	-668.414673	196.147537	854.301575	-644.566101	-4.354364
358.977905	-0.577224	939.670898	420.929169	180.660904	931.695740	435.702789	-55.571232	493.310516	550.465698	169.286102	482.137878	470.062073	-75.791901	77.667404	602.006104	146.307129	91.760017	383.929749	-48.454498	1414.698364	474.245026	236.701843	1402.857910	356.348785	113.386703	1380.213013	330.520599	126.866692	1639.706909	408.513641	-165.704926	1145.695190	568.171326	293.763947	1141.775024	306.984253	-147.880356	901.840210	471.117065	310.886261	877.630249	384.069061	96.436996	1035.304932	-668.354736	196.115189	854.303101	-644.490051	-4.411439
359.383972	-1.324463	939.779358	419.815887	180.544083	931.745911	435.590637	-55.859776	493.165894	550.188782	169.420349	482.254181	469.917572	-75.870155	77.593582	602.125610	146.468979	91.836693	384.330017	-48.870167	1414.738281	472.054352	237.087097	1402.882568	355.295013	112.743599	1380.169434	329.103271	125.841301	1639.574707	410.504059	-165.963684	1145.836304	566.920105	294.814423	1142.327881	308.499329	-148.910660	902.143127	471.603699	311.317566	877.341003	383.657990	95.984596	1035.382202	-668.302979	196.136185	854.320496	-644.453125	-4.399069
359.819366	-2.305531	939.881042	418.858978	180.088226	931.716003	435.636658	-56.399853	493.114624	549.692688	169.278198	482.245636	469.871979	-75.990494	77.556252	602.924500	147.033218	91.972694	384.728760	-49.348110	1414.817627	469.847900	237.392395	1402.839478	354.246674	112.014229	1380.133423	327.641876	124.882668	1639.446411	412.494415	-166.133682	1146.029541	566.073547	296.568970	1142.943115	310.105225	-150.006073	902.381592	471.697662	311.481384	877.350464	383.298889	95.305748	1035.409668	-668.263000	196.124969	854.321533	-644.378540	-4.385255
360.196228	-3.286908	939.979431	418.019989	179.371140	931.564270	435.686829	-56.885818	493.040985	549.421265	169.250259	482.307007	469.809509	-76.070244	77.492729	602.315308	146.724579	91.942566	384.990479	-49.700935	1414.822266	467.543732	237.767838	1402.743530	353.541748	110.612022	1379.922974	326.180847	123.890884	1639.348022	414.454926	-166.420959	1146.162720	564.464844	297.117859	1143.219238	311.777252	-151.146957	902.555847	471.443329	311.903656	877.388184	382.980377	94.570518	1035.370239	-668.220032	196.127533	854.320190	-644.330444	-4.404630
360.530975	-4.219867	940.079163	417.056396	178.911041	931.531250	435.707550	-57.284531	492.951111	549.187500	169.256592	482.360901	469.732117	-76.135704	77.443840	602.460266	146.842743	92.028923	385.283417	-50.288479	1414.865601	465.322906	237.954498	1402.616943	352.240662	110.163971	1379.743652	324.765747	122.863243	1639.242432	416.358429	-166.636993	1146.285156	563.000427	297.919312	1143.508911	313.435791	-152.337936	902.696899	471.403381	312.278473	877.174683	382.604797	93.904495	1035.397827	-668.169373	196.127380	854.335449	-644.285156	-4.410335
360.895294	-5.200976	940.157715	416.262238	178.234131	931.403992	435.786652	-57.796955	492.915405	548.877563	169.237045	482.453644	469.739838	-76.226738	77.431931	602.528870	146.892792	92.071327	385.499176	-50.866142	1414.874878	463.069611	238.082672	1402.465942	351.132568	109.362328	1379.631348	323.299957	121.856010	1639.138184	418.231415	-166.893112	1146.427490	561.663940	299.134888	1143.956665	315.160461	-153.573883	902.832275	471.598297	312.659668	876.743225	382.298218	93.164375	1035.361816	-668.160706	196.124939	854.356323	-644.262573	-4.400328
361.214752	-6.126822	940.203918	415.337128	177.757126	931.317627	435.848846	-58.228970	492.906311	548.522034	169.116562	482.479919	469.669098	-76.250702	77.411392	602.434875	146.867371	92.106644	385.659698	-51.410069	1414.912964	460.836029	238.231171	1402.297241	350.030243	108.502235	1379.518311	321.865112	120.715332	1639.031128	420.014374	-167.220810	1146.539307	559.983948	299.880432	1144.124634	316.962494	-154.822800	902.924438	471.188965	313.252411	876.538391	381.906189	92.501839	1035.333496	-668.145752	196.160538	854.390503	-644.247864	-4.388429
361.379578	-7.005504	940.308411	414.334808	177.265930	931.308411	435.835632	-58.619175	492.900940	548.348694	169.112747	482.532288	469.564270	-76.259903	77.411423	602.491028	146.964020	92.158531	385.773529	-51.948109	1414.947021	458.656250	238.312927	1402.151978	348.853241	107.632263	1379.351807	320.401398	119.764099	1638.961426	421.713989	-167.540222	1146.712524	558.309753	300.610565	1144.266724	318.801971	-156.134766	902.983826	471.252899	313.629791	876.011475	381.451843	91.834045	1035.377686	-668.132324	196.188873	854.432556	-644.178162	-4.422927
361.623260	-7.951650	940.381836	413.417236	176.709183	931.241821	435.829468	-59.042862	492.920990	548.046814	168.989014	482.604675	469.486908	-76.270203	77.441368	602.471863	147.014053	92.202942	385.780182	-52.538532	1415.015503	456.465149	238.339966	1402.021973	347.654816	106.814095	1379.239380	318.951294	118.715652	1638.868042	423.383972	-167.944916	1146.891602	556.658325	301.389221	1144.494385	320.649323	-157.444885	903.024536	470.894928	313.890503	875.765808	381.014221	91.131416	1035.371216	-668.081665	196.259094	854.467896	-644.103271	-4.416941
361.786285	-8.937808	940.486450	412.397369	176.107330	931.123352	435.808929	-59.439606	492.850952	547.637146	168.873978	482.708466	469.435059	-76.309555	77.454056	602.393250	147.012604	92.256233	385.852173	-53.100941	1415.063477	454.405640	238.366272	1401.934570	346.532867	106.006462	1379.065063	317.524506	117.650795	1638.741455	424.898560	-168.405136	1147.121826	554.698181	301.867157	1144.585449	322.569458	-158.766739	903.057495	470.141541	314.526276	875.649963	380.497864	90.425293	1035.352539	-668.049133	196.319458	854.521118	-644.135559	-4.349319
362.086273	-10.017044	940.518494	411.665680	175.122818	930.895264	435.801331	-59.904488	492.780762	547.280701	168.837677	482.777802	469.360352	-76.337181	77.477585	602.343750	147.068298	92.341293	385.867279	-53.611332	1415.113892	452.361725	238.317154	1401.853516	345.457489	105.112152	1378.927856	316.080444	116.600121	1638.616455	426.338806	-168.902054	1147.361328	552.895142	302.391144	1144.806396	324.493591	-160.131012	903.095398	469.955231	314.877441	875.191406	380.105225	89.539207	1035.232544	-668.029236	196.363525	854.551819	-644.081604	-4.368362
362.192413	-10.984519	940.626587	410.744751	174.395004	930.785828	435.800537	-60.413010	492.758087	547.056335	168.794434	482.870056	469.307800	-76.403084	77.213814	602.489197	147.203110	92.438721	385.834534	-54.209362	1415.170776	450.300812	238.176727	1401.798218	344.329803	104.252472	1378.828491	314.662201	115.570404	1638.495239	427.665649	-169.515442	1147.610474	551.043762	302.887512	1145.001221	326.410217	-161.587601	903.070740	469.474854	315.232361	875.002991	379.605225	88.785378	1035.218872	-667.728638	196.568420	854.471741	-643.998596	-4.322256
362.634674	-11.899089	940.716919	409.835144	173.820313	930.792236	435.760773	-60.867088	492.664764	546.777283	168.676926	482.963287	469.245239	-76.473969	77.193420	602.566711	147.320145	92.545990	385.769867	-54.777596	1415.228516	448.231903	238.022873	1401.741943	343.251221	103.361084	1378.724854	313.263214	114.530228	1638.329468	428.924164	-170.009903	1147.902222	549.090820	303.206390	1145.198486	328.311798	-163.083298	902.996216	468.498779	315.645538	875.066223	379.282776	88.045013	1035.260742	-667.924500	196.477356	854.639099	-643.989197	-4.315409
362.320099	-12.847975	940.844543	408.761078	172.983917	930.746460	435.581635	-61.184078	492.680847	546.440369	168.498657	483.032318	469.112549	-76.506561	77.146202	602.551941	147.378754	92.619194	385.660858	-55.359837	1415.275024	446.215302	237.769928	1401.700439	342.205811	102.475410	1378.599487	311.875641	113.504570	1638.172363	430.113861	-170.595093	1148.152954	547.261963	303.571533	1145.494263	330.209625	-164.663010	902.934631	468.020050	315.901245	874.802246	378.514923	87.230331	1035.290894	-667.893188	196.497147	854.657410	-643.926941	-4.359222
362.668030	-13.873599	940.828796	407.900574	172.495667	930.732788	435.611237	-61.769375	492.674011	546.169983	168.380661	483.172119	469.135986	-76.663483	77.161690	602.606567	147.457428	92.703506	385.480530	-55.974186	1415.314941	444.224976	237.489319	1401.654419	341.195831	101.548943	1378.447266	310.493896	112.498886	1638.024902	431.204773	-171.165100	1148.382202	545.246399	303.462952	1145.556641	332.068054	-166.275162	902.845520	467.188293	316.168304	874.696716	378.121216	86.439034	1035.268921	-667.631042	196.523285	854.469666	-643.887390	-4.340592
362.808685	-14.791547	940.817078	407.036865	171.842102	930.666870	435.498718	-62.210018	492.634369	545.964661	168.300766	483.308929	469.064728	-76.796906	77.154999	603.269958	147.940231	92.871033	385.300079	-56.619835	1415.362671	442.322632	237.175583	1401.593994	340.173798	100.618904	1378.331177	309.172852	111.490685	1637.862549	432.244354	-171.745651	1148.634888	543.620972	304.113525	1145.934814	333.886932	-167.928116	902.719116	466.276733	316.410797	874.707153	377.598541	85.671013	1035.217041	-667.593872	196.516968	854.479309	-643.881653	-4.327091
362.931335	-15.586968	940.814392	406.187714	171.159698	930.599487	435.386230	-62.726101	492.607941	545.743225	168.197937	483.423645	468.962250	-76.939316	77.161400	602.641724	147.563614	92.899559	385.053925	-57.292641	1415.406372	440.492798	236.811813	1401.616333	339.181366	99.724670	1378.229126	307.866699	110.467514	1637.728638	433.211456	-172.304657	1148.825439	541.879700	304.451935	1146.182861	335.733185	-169.545578	902.553589	465.291901	316.448547	874.741272	377.073425	84.960815	1035.167969	-667.529297	196.476212	854.492798	-643.775391	-4.385150
363.034088	-16.324623	940.796814	405.324432	170.504715	930.585693	435.324036	-63.200253	492.562164	545.396362	167.936295	483.527527	468.792175	-77.000214	77.424301	603.176453	147.961182	93.049225	384.825989	-57.940876	1415.432007	438.773315	236.445816	1401.683960	338.184204	98.881477	1378.134644	306.551392	109.473808	1637.640625	434.089996	-172.932983	1149.046143	540.086731	304.735626	1146.335205	337.537018	-171.143600	902.389526	464.076294	316.715912	874.764038	376.552002	84.252037	1035.142456	-667.456970	196.546036	854.521484	-643.786072	-4.336894
362.980164	-17.130518	940.844543	404.437164	169.729111	930.489319	435.317139	-63.625420	492.593933	545.214478	167.772217	483.608795	468.683685	-77.105537	77.449562	602.637512	147.615356	93.080940	384.552185	-58.585625	1415.437622	437.079651	236.063110	1401.730469	337.174744	97.972115	1378.032104	305.282867	108.478600	1637.540527	434.929504	-173.516922	1149.246948	538.364868	305.053680	1146.506470	339.327881	-172.684769	902.205872	463.052887	316.740448	874.741333	375.967285	83.527351	1035.104492	-667.436890	196.500916	854.523499	-643.750305	-4.332380
362.576141	-18.002872	941.002808	403.419617	169.093185	930.470581	435.375946	-64.073730	492.681458	544.894714	167.517731	483.679016	468.614716	-77.192711	77.476730	602.577698	147.620087	93.141884	384.270020	-59.182877	1415.445435	435.412384	235.642456	1401.721802	336.166290	96.971123	1377.976318	304.057648	107.461105	1637.477417	435.698914	-174.164337	1149.447510	536.631592	305.320038	1146.684570	341.330872	-174.327423	902.048279	461.997314	316.729431	874.699097	375.234955	82.837143	1035.167847	-667.406067	196.491791	854.520264	-643.745483	-4.344939
362.150299	-18.954796	941.142761	402.468353	168.266541	930.368958	435.464355	-64.454369	492.752716	544.484924	167.195984	483.712952	468.567230	-77.272148	77.483856	602.530396	147.600479	93.232986	383.929321	-59.866657	1415.440430	433.796295	235.205429	1401.764771	335.247925	96.123428	1377.906982	302.881134	106.488564	1637.428955	436.428741	-174.762039	1149.612061	534.898621	305.527283	1146.790405	343.149323	-175.795074	901.852173	460.867126	316.751282	874.683167	374.501556	82.058434	1035.175415	-667.397583	196.462677	854.517334	-643.714905	-4.353183
361.941254	-19.834408	941.193359	401.636871	167.567490	930.301636	435.686615	-64.949280	492.834229	544.213135	166.982773	483.804291	468.559906	-77.347427	77.483543	602.554749	147.632080	93.325485	383.609283	-60.480152	1415.413208	432.328369	234.767761	1401.766724	334.314850	95.271194	1377.874512	301.693665	105.517570	1637.361816	437.111389	-175.302460	1149.791626	533.220276	305.669312	1146.861328	344.953125	-177.246292	901.648926	459.748688	316.751678	874.665588	373.894958	81.316277	1035.156616	-667.329468	196.416428	854.494507	-643.645081	-4.377713
361.646729	-20.553036	941.213562	400.776520	166.922867	930.276550	435.747711	-65.355347	492.884033	543.930237	166.689926	483.872284	468.497131	-77.436485	77.471390	602.533508	147.652603	93.411369	383.291718	-61.114281	1415.413940	430.851563	234.320236	1401.801758	333.424103	94.415894	1377.853760	300.557983	104.522293	1637.321655	437.729187	-175.869965	1149.943237	531.531189	305.760254	1146.965576	346.658173	-178.642029	901.381165	458.510834	316.736298	874.657654	373.251129	80.645432	1035.148071	-667.260803	196.501373	854.521790	-643.622742	-4.350942
361.423889	-21.352325	941.237366	400.085266	166.160660	930.170410	435.997040	-65.553719	492.964905	543.529114	166.332764	483.969238	468.533752	-77.548637	77.445076	602.434082	147.596466	93.523590	382.918579	-61.778019	1415.412476	429.476379	233.807877	1401.851318	332.656158	93.749001	1377.867798	299.445404	103.548691	1637.302734	438.275879	-176.369476	1150.093872	529.865356	305.723480	1147.032349	348.298279	-180.010986	901.126343	457.278778	316.717133	874.651428	372.685516	79.933777	1035.093018	-667.202820	196.472748	854.532043	-643.577332	-4.345427
361.172363	-22.209677	941.258667	399.540894	165.229889	930.003906	436.299988	-66.586853	493.132233	543.312866	166.054230	484.106049	468.720032	-77.709236	77.510658	602.418762	147.581696	93.646858	382.571320	-62.369682	1415.429443	428.157379	233.385666	1401.949463	331.659576	92.803055	1377.846436	298.391632	102.597733	1637.261963	438.770966	-176.856628	1150.250244	528.240967	305.633606	1147.159180	349.835236	-181.331131	900.922241	455.952393	316.622437	874.707153	372.148987	79.156746	1035.000122	-667.182007	196.478561	854.567322	-643.554871	-4.380438
360.923431	-22.910660	941.238586	398.902161	164.523636	929.895325	436.185028	-66.868004	493.126160	543.069275	165.753174	484.236481	468.610138	-77.734314	77.490822	602.386047	147.597397	93.728630	382.216125	-62.992409	1415.424194	426.871246	232.899429	1402.011719	330.796265	92.012146	1377.807495	297.349365	101.635384	1637.239014	439.279419	-177.306534	1150.390015	526.640442	305.463562	1147.244385	351.341644	-182.629715	900.711304	454.347351	316.535217	874.882263	371.594696	78.504799	1034.922607	-667.140137	196.427521	854.570007	-643.537415	-4.387244
360.552643	-23.498405	941.238342	398.006226	164.243973	929.969238	435.828400	-66.919296	493.068634	542.809082	165.408707	484.380219	468.357300	-77.742126	77.456963	602.338013	147.549606	93.834145	381.744293	-63.658844	1415.387085	425.623901	232.360107	1402.055054	329.987610	91.269775	1377.796631	296.350525	100.717491	1637.231445	439.712250	-177.654617	1150.517334	525.179382	305.288971	1147.396362	352.697906	-183.871582	900.467224	453.162109	316.332916	874.861511	370.934723	78.001472	1034.962524	-667.097473	196.407837	854.594666	-643.517212	-4.372797
360.253021	-24.171062	941.241760	397.351929	163.711105	929.902039	435.667114	-67.164597	493.063843	542.535706	165.074539	484.432892	468.290771	-77.768852	77.418449	602.273560	147.508148	93.912994	381.292267	-64.319649	1415.381226	424.441772	231.873444	1402.137573	329.181915	90.520569	1377.734375	295.389069	99.825577	1637.201660	440.138550	-178.016647	1150.564819	523.712585	304.956451	1147.452637	354.031158	-185.070038	900.269470	451.434723	316.182556	875.097839	370.359436	77.433357	1034.919678	-667.053833	196.395630	854.585571	-643.451416	-4.399932
359.910767	-24.570398	941.211304	396.496643	163.485428	929.967102	435.599243	-67.463623	493.030060	542.414978	164.837784	484.559631	468.265381	-77.825310	77.383232	602.274475	147.490112	94.008308	380.824615	-64.943840	1415.336548	423.281494	231.362793	1402.246338	328.371918	89.785896	1377.693481	294.442017	98.950005	1637.181641	440.531494	-178.373810	1150.653687	522.388672	304.733337	1147.597168	355.266113	-186.227402	900.100159	450.174438	315.945343	875.097229	369.722626	77.047806	1034.939331	-667.011414	196.369415	854.568115	-643.444885	-4.400010
359.506561	-24.988918	941.179932	395.648315	163.324951	930.048462	435.440216	-67.698570	492.998993	542.172852	164.564285	484.684631	468.257629	-77.964973	77.062790	602.253418	147.478699	94.084084	380.383423	-65.597641	1415.317993	422.150269	230.815536	1402.301758	327.608673	89.057671	1377.646606	293.539856	98.100548	1637.174561	440.899323	-178.738785	1150.740356	521.075073	304.443878	1147.683960	356.438538	-187.285110	899.887634	448.618195	315.699310	875.259338	369.066193	76.674461	1034.968140	-666.962708	196.363266	854.581238	-643.403748	-4.399905
359.110687	-25.456861	941.135010	394.848969	163.111343	930.116272	435.282318	-68.000778	492.958099	541.862793	164.234650	484.785797	468.256653	-78.018547	77.041191	602.175293	147.426468	94.190742	379.895050	-66.202301	1415.284790	421.132874	230.283051	1402.391357	326.802124	88.310799	1377.651001	292.646362	97.243973	1637.149292	441.244720	-179.036240	1150.809326	519.817017	304.126282	1147.786255	357.527161	-188.301300	899.700623	447.055206	315.381134	875.445923	368.414307	76.256325	1034.980713	-666.928040	196.345551	854.574707	-643.379333	-4.407353
358.772675	-25.877350	941.095215	394.162872	162.921158	930.208496	435.058502	-68.260902	492.907349	541.667725	163.990189	484.925323	468.197235	-78.050484	77.024086	602.146484	147.427277	94.248154	379.407806	-66.825371	1415.277466	420.077576	229.763031	1402.519531	326.044922	87.620026	1377.628540	291.819397	96.404121	1637.121948	441.528473	-179.350189	1150.837769	518.573486	303.846222	1147.905273	358.540741	-189.244797	899.558411	445.482117	315.043335	875.608093	367.844635	75.867516	1035.008179	-666.897278	196.336227	854.604126	-643.343262	-4.396469
358.427094	-26.290216	941.049072	393.455780	162.759903	930.295410	434.831940	-68.504463	492.841766	541.430542	163.745712	485.017548	468.141968	-78.092781	77.013542	602.052917	147.372986	94.300453	378.973846	-67.406197	1415.246826	419.099060	229.223267	1402.670898	325.269318	86.919617	1377.631104	291.016541	95.569603	1637.047119	441.786438	-179.751556	1150.917480	517.392395	303.520691	1147.990356	359.447662	-190.147858	899.389709	443.934021	314.655121	875.812012	367.264496	75.494316	1035.030273	-666.465515	196.786102	854.740051	-642.991089	-4.411738
358.076080	-26.824583	941.047302	392.913910	162.268799	930.297607	434.646088	-68.808044	492.824188	541.212646	163.551743	485.052917	468.150421	-78.136559	76.985306	602.015137	147.351517	94.341759	378.466309	-68.033234	1415.193604	418.146851	228.645020	1402.805054	324.541718	86.287582	1377.591919	290.229034	94.764481	1637.013794	441.976288	-180.101349	1150.981689	516.189392	303.215759	1148.089111	360.281799	-190.996735	899.246948	442.355225	314.297089	875.980530	366.780243	74.975868	1035.027588	-666.485474	196.863556	854.747803	-643.163940	-4.282001
357.917206	-27.531801	941.040222	392.838470	161.122528	930.096558	434.494537	-69.163170	492.816315	540.965088	163.268570	484.942963	468.211975	-78.222603	76.978539	601.938416	147.320877	94.348854	377.994324	-68.578392	1415.167114	417.266418	228.160614	1402.941406	323.782776	85.640190	1377.541260	289.457397	93.966248	1637.013794	442.136658	-180.494095	1151.029419	515.010864	302.917053	1148.195923	361.035645	-191.814438	899.056458	440.788788	313.931763	876.183533	366.505890	74.199669	1034.898438	-666.445435	196.801575	854.737305	-643.137878	-4.302120
357.678589	-27.954649	940.984375	392.378815	160.772552	930.067322	433.981110	-68.732307	492.653259	540.759644	163.133102	484.943298	467.976440	-78.199142	76.898682	601.912170	147.321228	94.390388	377.538208	-69.167206	1415.106689	416.389221	227.623322	1403.139160	323.085449	85.041580	1377.477295	288.738007	93.189720	1637.002808	442.256378	-180.864975	1151.021851	513.837402	302.635284	1148.320190	361.695618	-192.584396	898.903564	439.248138	313.542908	876.387451	366.071747	73.801270	1034.849243	-666.406555	196.801987	854.737793	-643.130249	-4.305556
357.380066	-28.389130	940.939636	391.931244	160.368546	930.015747	433.965302	-69.616539	492.691254	540.616577	163.042297	484.992432	468.167603	-78.328819	76.912849	601.895264	147.315033	94.427536	377.123871	-69.677780	1415.012085	415.596222	227.131805	1403.289185	322.410522	84.419769	1377.447266	288.007507	92.440468	1636.995239	442.314240	-181.238007	1150.971313	512.669067	302.335144	1148.414551	362.273712	-193.349152	898.741821	437.686981	313.177063	876.605530	365.631836	73.389191	1034.794434	-666.581665	196.709076	854.891235	-643.107544	-4.340712
357.069244	-28.858118	940.890381	391.547180	159.928711	929.989380	433.715698	-69.873039	492.608582	540.475159	162.922226	485.055542	468.161560	-78.385857	76.843674	601.872437	147.288193	94.477821	376.643738	-70.263123	1414.915283	414.756287	226.564575	1403.460205	321.773071	83.820152	1377.456299	287.310822	91.699631	1636.970703	442.344025	-181.651581	1150.923340	511.525818	302.015198	1148.555420	362.841827	-194.050476	898.577515	436.144470	312.800293	876.843811	365.212646	72.930855	1034.750366	-666.478638	196.535324	854.880066	-642.851868	-4.477060
356.777985	-29.180950	940.848816	391.130829	159.680588	930.004211	433.480835	-70.113007	492.599304	540.334717	162.716385	485.139923	468.143707	-78.504128	76.822594	601.842285	147.282013	94.539726	376.192688	-70.818260	1414.821167	414.057617	226.041061	1403.627930	321.158020	83.267998	1377.400391	286.646698	90.981812	1636.927490	442.348236	-181.994049	1150.860718	510.402008	301.766388	1148.651123	363.272491	-194.725769	898.382019	434.586090	312.432953	877.040649	364.844604	72.609406	1034.738403	-666.532410	196.563660	854.864563	-643.090637	-4.401170
356.516083	-29.496418	940.810242	390.740723	159.364883	929.979370	433.298370	-70.349457	492.579590	540.117554	162.517654	485.182800	468.164795	-78.588631	76.808983	601.774231	147.243591	94.607590	375.777191	-71.401367	1414.709961	413.360291	225.489624	1403.783447	320.533569	82.703636	1377.314697	286.000214	90.294113	1636.882324	442.307343	-182.362457	1150.741211	509.328369	301.468140	1148.732300	363.621643	-195.376144	898.161438	433.054565	312.018433	877.249451	364.484070	72.286537	1034.703979	-666.458252	196.530853	854.865234	-643.042847	-4.405382
356.275909	-29.759766	940.775757	390.358978	159.062469	929.959351	433.265503	-70.692284	492.590027	539.963440	162.230255	485.230072	468.210999	-78.683578	76.833923	601.672241	147.192902	94.650970	375.348785	-71.904243	1414.584106	412.687836	225.013901	1403.925415	319.912811	82.144974	1377.245850	285.401886	89.601089	1636.842041	442.240875	-182.736252	1150.596558	508.270203	301.167969	1148.800171	363.903625	-195.974274	897.933472	431.522949	311.663910	877.526733	364.133026	71.997780	1034.673584	-666.401367	196.485458	854.873779	-643.032837	-4.414395
355.923096	-30.081751	940.758789	389.997070	158.846161	929.966675	433.174194	-70.886108	492.619110	539.902100	162.089462	485.347839	468.215485	-78.754303	76.837738	601.633972	147.227036	94.690765	374.895966	-72.445198	1414.454590	411.984528	224.523041	1404.042236	319.333038	81.634644	1377.220093	284.812988	88.957405	1636.767578	442.080688	-183.121216	1150.466919	507.305786	300.890869	1148.879395	364.094482	-196.475204	897.720825	430.084167	311.289581	877.680603	363.772614	71.711914	1034.669678	-666.374817	196.410538	854.859436	-643.018555	-4.419614
355.644989	-30.346769	940.704895	389.655334	158.700714	929.988281	433.134186	-71.046722	492.639069	539.885193	161.948364	485.444824	468.265564	-78.787041	76.870148	601.636047	147.253998	94.747986	374.486237	-72.932755	1414.348022	411.368927	224.057983	1404.232300	318.792816	81.120926	1377.190430	284.244904	88.300446	1636.720215	441.911682	-183.477829	1150.348022	506.329132	300.653870	1148.993042	364.228851	-196.941452	897.503723	428.658813	310.917755	877.898865	363.427734	71.465561	1034.653320	-666.287842	196.390289	854.872131	-642.980652	-4.445813
355.301086	-30.524290	940.635376	389.238007	158.619202	930.012634	433.022247	-71.100632	492.656097	539.853882	161.787842	485.545624	468.210846	-78.774399	76.866142	601.632507	147.239151	94.782364	374.047302	-73.461128	1414.229736	410.738892	223.583008	1404.403320	318.300201	80.612076	1377.162231	283.680389	87.676933	1636.684692	441.683868	-183.817871	1150.215942	505.416321	300.380890	1149.110107	364.267548	-197.337479	897.283081	427.265991	310.463501	878.138062	363.058319	71.277763	1034.635986	-666.278137	196.291183	854.877991	-642.969788	-4.459216
355.004059	-30.714397	940.586914	388.855072	158.508316	930.052795	432.961792	-71.155655	492.677948	539.818237	161.623199	485.622498	468.202240	-78.746994	76.866859	601.580444	147.203949	94.819443	373.640228	-73.963585	1414.123901	410.136169	223.137924	1404.575806	317.873077	80.147194	1377.149170	283.119415	87.050751	1636.627808	441.444153	-184.153946	1150.070435	504.545105	300.078369	1149.212524	364.256012	-197.685028	897.088806	425.847656	310.061676	878.338440	362.687622	71.079071	1034.632568	-666.247803	196.221527	854.911560	-642.954773	-4.467531
354.714203	-30.845772	940.520813	388.496826	158.398270	930.082703	432.911438	-71.179047	492.662567	539.753540	161.486282	485.691589	468.201447	-78.742920	76.890633	601.566040	147.172745	94.861069	373.279663	-74.431862	1414.045654	409.627747	222.704758	1404.749268	317.454651	79.556389	1377.146606	282.606934	86.479973	1636.582153	441.162506	-184.447693	1149.918823	503.697815	299.865021	1149.360962	364.189362	-198.016022	896.885681	424.473938	309.720978	878.725647	362.338898	70.908318	1034.615723	-666.189392	196.163162	854.936340	-642.919678	-4.457041
354.404938	-30.977789	940.457031	388.171509	158.342209	930.098267	432.836975	-71.191833	492.644623	539.733154	161.398163	485.768890	468.165527	-78.713989	76.850418	601.563354	147.142288	94.886131	372.881409	-74.916412	1413.994873	409.135803	222.263992	1405.003418	317.124176	79.130905	1377.148560	282.098572	85.894150	1636.512573	440.877655	-184.745392	1149.807007	502.950745	299.609894	1149.505371	364.089264	-198.272522	896.689148	423.344666	309.290771	878.933411	361.983215	70.775810	1034.590698	-666.122681	196.133835	854.953918	-642.922607	-4.453569
354.077057	-31.164206	940.417908	387.862366	158.282349	930.107178	432.795197	-71.230927	492.646362	539.613708	161.277603	485.815277	468.168091	-78.713242	76.834900	601.500488	147.090073	94.895683	372.517822	-75.352379	1413.908936	408.698578	221.821762	1405.207397	316.823090	78.696892	1377.153687	281.600281	85.351372	1636.454956	440.539886	-184.961121	1149.641235	502.191650	299.360382	1149.662598	363.876648	-198.501480	896.492859	422.123047	308.923828	879.248169	361.630890	70.629593	1034.574097	-666.008179	196.161728	854.977356	-642.863037	-4.469663
353.814056	-31.272699	940.347717	387.588043	158.217361	930.115906	432.731049	-71.273956	492.648743	539.504822	161.185242	485.805481	468.178558	-78.702774	76.819489	601.473083	147.075363	94.888130	372.136810	-75.809532	1413.833008	408.280212	221.415085	1405.395386	316.590881	78.428413	1377.232422	281.114563	84.810165	1636.399414	440.186981	-185.179962	1149.460693	501.452545	299.080811	1149.832153	363.601776	-198.684448	896.329407	420.921082	308.564178	879.519409	361.325958	70.505775	1034.542603	-665.972839	196.173309	855.002625	-642.859009	-4.484603
353.555725	-31.369987	940.300415	387.339478	158.205521	930.112610	432.612762	-71.299240	492.636902	539.400574	161.135117	485.825195	468.167267	-78.706818	76.825272	601.475647	147.076523	94.906166	371.790253	-76.161011	1413.731689	407.907135	221.045654	1405.676147	316.210724	77.888687	1377.180542	280.677887	84.263885	1636.353149	439.828857	-185.378616	1149.287231	500.759369	298.788849	1150.008057	363.221558	-198.861816	896.152527	419.792542	308.264557	879.824829	361.035309	70.431953	1034.515137	-665.899231	196.145386	855.022888	-642.806396	-4.466907
353.368134	-31.398802	940.254395	387.101685	158.206100	930.130493	432.518066	-71.392899	492.634491	539.288696	161.078232	485.813141	468.161163	-78.720207	76.822433	601.452087	147.056686	94.951820	371.486511	-76.543961	1413.624634	407.549225	220.650925	1405.919312	315.896820	77.508904	1377.185547	280.263306	83.756378	1636.332764	439.464630	-185.596848	1149.091309	500.140778	298.522919	1150.142090	362.817169	-198.988480	895.965942	418.701233	307.966125	880.162537	360.790344	70.386482	1034.500244	-665.804504	196.174744	855.049011	-642.774292	-4.446944
353.122070	-31.444262	940.191406	386.871094	158.209320	930.141357	432.402069	-71.427742	492.609375	539.171570	161.014175	485.823334	468.112640	-78.729561	76.803413	601.416748	146.984406	94.945129	371.145721	-76.908440	1413.517334	407.158508	220.311035	1406.130493	315.611816	77.187576	1377.172729	279.876099	83.238792	1636.322388	439.077850	-185.774033	1148.887207	499.421600	298.232117	1150.305298	362.369080	-199.070053	895.759766	417.471680	307.724121	880.510925	360.548828	70.326363	1034.476685	-665.851685	195.963135	855.040100	-642.736572	-4.532337
352.894043	-31.505333	940.176453	386.685608	158.176697	930.154175	432.329254	-71.453087	492.595276	539.082703	161.036102	485.829346	468.111755	-78.774445	76.794006	601.425598	146.987686	94.945908	370.778442	-77.244110	1413.378174	406.823242	219.981873	1406.346191	315.349121	76.874977	1377.167480	279.496918	82.731323	1636.332520	438.649048	-185.924561	1148.666016	498.811432	298.011841	1150.468750	361.869110	-199.124084	895.560730	416.557281	307.469940	880.735962	360.336731	70.267036	1034.475952	-665.796082	195.950089	855.076660	-642.747375	-4.482744
352.676483	-31.531910	940.140320	386.495422	158.209763	930.150635	432.294739	-71.510315	492.608368	538.977112	160.978622	485.829895	468.112762	-78.786186	76.805527	601.383423	146.979553	94.957718	370.404816	-77.551842	1413.228394	406.470428	219.664505	1406.528320	315.076721	76.578369	1377.127319	279.140869	82.255508	1636.354614	438.199097	-186.019775	1148.413330	498.231201	297.788239	1150.591919	361.281769	-199.176849	895.357239	415.614716	307.285645	880.974976	360.130707	70.252838	1034.457031	-665.754639	195.957001	855.106506	-642.707825	-4.487291
352.466949	-31.551691	940.106750	386.311646	158.243927	930.147522	432.281342	-71.531769	492.625671	538.908386	160.987625	485.830597	468.119537	-78.849014	76.815506	601.376099	146.992645	94.974876	370.031372	-77.865288	1413.095703	406.111847	219.357574	1406.715454	314.859283	76.316559	1377.082153	278.812531	81.755608	1636.366455	437.722626	-186.100159	1148.143311	497.675293	297.567139	1150.730103	360.614990	-199.213394	895.143860	414.621521	307.061951	881.211975	359.939514	70.242538	1034.440552	-665.663696	195.940536	855.145813	-642.692566	-4.453003
352.288055	-31.542671	940.060669	386.161255	158.278931	930.158630	432.339478	-71.598991	492.672699	538.869873	160.946579	485.832184	468.139923	-78.850136	76.819313	601.382324	147.004349	94.975044	369.695068	-78.184258	1412.975952	405.731873	219.051132	1406.873047	314.737335	76.236687	1377.084106	278.479919	81.295082	1636.364014	437.240479	-186.188843	1147.866821	497.078857	297.390717	1150.875732	359.959503	-199.177292	894.912354	413.774292	306.861359	881.489319	359.773071	70.235519	1034.424805	-665.617798	195.924469	855.184326	-642.672058	-4.464531
352.106384	-31.558195	940.018738	386.041016	158.303085	930.155823	432.425171	-71.616776	492.696716	538.816650	160.905533	485.826111	468.119476	-78.848114	76.807701	601.353088	146.987106	94.973564	369.394470	-78.426109	1412.819702	405.453674	218.816544	1407.019409	314.480896	75.836967	1376.992554	278.148743	80.850945	1636.351318	436.790710	-186.233856	1147.567261	496.594025	297.228882	1150.978271	359.265533	-199.065002	894.712158	412.880188	306.693542	881.729370	359.608307	70.223465	1034.402222	-665.530396	195.840652	855.196472	-642.631531	-4.469150
351.931824	-31.543396	940.006897	385.899994	158.338486	930.167969	432.522339	-71.588516	492.732056	538.834412	160.892960	485.874451	468.138062	-78.856636	76.815796	601.367310	146.962616	94.990868	369.082581	-78.634933	1412.640747	405.166260	218.615295	1407.129028	314.460754	75.303101	1377.040527	277.846466	80.411774	1636.333984	436.281860	-186.226639	1147.289673	496.138611	297.144928	1151.111450	358.463348	-198.965134	894.459717	412.083374	306.548187	881.943848	359.452057	70.236687	1034.403442	-665.453003	195.821823	855.247375	-642.613403	-4.455504
351.796295	-31.518202	939.972412	385.790009	158.385025	930.162903	432.501465	-71.461060	492.760345	538.895386	160.858658	485.885803	468.057739	-78.812668	76.808418	601.326599	146.972748	94.991852	368.848602	-78.926247	1412.504761	404.945801	218.306641	1407.259766	314.149353	75.341103	1376.970459	277.490875	80.072739	1636.337402	435.767639	-186.238129	1146.982666	495.676727	297.019318	1151.196777	357.633575	-198.833832	894.238831	411.118164	306.434021	882.270813	359.305450	70.261879	1034.382080	-665.367432	195.805252	855.294250	-642.584900	-4.473345
351.625305	-31.479610	939.931946	385.647003	158.440826	930.167908	432.679047	-71.459358	492.841278	538.936890	160.835297	485.955048	468.095062	-78.800804	76.808220	601.367249	146.958237	95.017609	368.636841	-79.156319	1412.353638	404.708557	218.058243	1407.388428	314.035828	75.093491	1376.955566	277.193756	79.703598	1636.320313	435.262268	-186.236908	1146.666016	495.318726	296.998962	1151.316162	356.835175	-198.670303	894.020508	410.587677	306.333527	882.387817	359.147491	70.286293	1034.365845	-665.283569	195.739273	855.313293	-642.531921	-4.476285
351.501648	-31.475475	939.909973	385.556030	158.501648	930.181580	432.712921	-71.373283	492.867615	539.019958	160.839157	485.995911	468.085419	-78.787750	76.836647	601.384094	146.957321	95.023392	368.393372	-79.365395	1412.206909	404.505920	217.843369	1407.490112	313.925537	74.888893	1376.951904	276.911194	79.291611	1636.298340	434.772339	-186.216934	1146.409302	494.946045	296.934235	1151.421875	356.022156	-198.485306	893.844238	409.930878	306.275543	882.575256	359.020996	70.303154	1034.360962	-665.215637	195.680862	855.352966	-642.516907	-4.457973
351.386993	-31.457972	939.875061	385.468903	158.531784	930.179626	432.788635	-71.344414	492.935638	539.032288	160.771393	486.012634	468.098450	-78.764351	76.813484	601.354065	146.938950	95.012398	368.167389	-79.576134	1412.046631	404.320496	217.657776	1407.561523	313.880219	74.713776	1376.940430	276.625458	78.929695	1636.299316	434.302643	-186.187027	1146.126465	494.620514	296.879242	1151.499023	355.131714	-198.219147	893.673645	409.222046	306.300232	882.772888	358.890442	70.315910	1034.340454	-665.135071	195.640381	855.375732	-642.475952	-4.455200
351.267303	-31.405481	939.836060	385.371979	158.547455	930.188538	432.835175	-71.289894	492.959137	539.044800	160.687210	485.996613	468.071472	-78.736549	76.796684	601.339355	146.940979	94.992683	367.921326	-79.756264	1411.906860	404.149506	217.504730	1407.614258	313.856598	74.553146	1376.928711	276.354340	78.601669	1636.307373	433.810150	-186.092712	1145.826416	494.354309	296.889374	1151.568848	354.150696	-197.927261	893.456604	408.603302	306.318542	882.971497	358.773956	70.328888	1034.325928	-665.073792	195.587997	855.415283	-642.447693	-4.479160
351.202301	-31.370607	939.808350	385.329590	158.615143	930.191040	432.842834	-71.244110	492.952698	539.103394	160.726730	486.031647	468.109253	-78.737289	76.774200	601.366394	146.950897	94.996284	367.687347	-79.955704	1411.757813	403.972870	217.326294	1407.635376	313.963226	74.561325	1376.983887	276.116089	78.266106	1636.319580	433.339539	-186.030273	1145.514771	494.137512	296.881622	1151.615967	353.245056	-197.669205	893.311829	408.045166	306.377747	883.119873	358.688354	70.369942	1034.311035	-664.984741	195.543289	855.470703	-642.399536	-4.434930
351.114716	-31.303722	939.765930	385.245483	158.699234	930.194275	432.801331	-71.160294	492.968567	539.121826	160.685959	486.020020	468.062500	-78.722481	76.779755	601.317017	146.909134	94.954887	367.500977	-80.093224	1411.648315	403.836639	217.243973	1407.679810	313.932312	74.278564	1376.977661	275.892303	77.946732	1636.313232	432.873108	-185.959732	1145.230103	493.943146	296.881042	1151.664551	352.308868	-197.390305	893.158142	407.503082	306.487213	883.272644	358.591522	70.423134	1034.291870	-664.920105	195.485413	855.538147	-642.379333	-4.422335
351.121918	-31.433226	939.737671	385.539917	158.185654	930.073914	432.832672	-71.187714	493.006775	539.136902	160.664841	485.944519	468.100769	-78.735687	76.785156	601.330505	146.867966	94.946922	367.284760	-80.238701	1411.513550	403.675293	217.146072	1407.729126	313.988159	74.145302	1376.991089	275.690948	77.675331	1636.322876	432.450531	-185.893829	1144.969360	493.792480	296.898132	1151.730225	351.369934	-197.074249	893.054932	407.005829	306.562927	883.448608	358.672241	70.190048	1034.204712	-664.851624	195.470947	855.610962	-642.388000	-4.360239
351.096466	-31.388885	939.691284	385.552002	158.222794	930.039307	432.877930	-71.190468	493.026611	539.126221	160.660416	485.929657	468.126678	-78.764862	76.785385	601.307922	146.857910	94.920158	367.052887	-80.407661	1411.383423	403.512268	217.010574	1407.777466	314.116333	74.204170	1377.050537	275.542114	77.261215	1636.248535	432.028137	-185.761719	1144.667847	493.668854	296.944214	1151.811035	350.389038	-196.772949	892.887024	406.614044	306.671326	883.618713	358.625275	70.233902	1034.160156	-664.684814	195.795792	855.723694	-642.321472	-4.287423
350.937469	-31.176603	939.649963	385.187378	158.821671	930.105347	432.873077	-71.122391	493.033234	539.135254	160.706375	485.989624	468.074249	-78.752708	76.766525	601.337524	146.867432	94.897469	366.822571	-80.533691	1411.237183	403.373108	216.909973	1407.813110	314.141846	74.159607	1377.063477	275.449646	77.055107	1636.194092	431.617523	-185.636200	1144.376221	493.568207	297.044281	1151.906860	349.467041	-196.382767	892.761841	406.295959	306.816132	883.802734	358.395599	70.553665	1034.181519	-664.620972	195.844711	855.786865	-642.299988	-4.277722
350.852783	-31.146839	939.632324	385.152008	158.945724	930.084290	432.968109	-71.108353	493.061310	539.164063	160.756149	485.971405	468.081482	-78.776390	76.771561	601.346985	146.874313	94.870338	366.616821	-80.604233	1411.108765	403.275299	216.850769	1407.900269	314.077850	73.986969	1377.033691	275.294800	76.827545	1636.135986	431.197174	-185.481979	1144.084229	493.447937	297.152039	1152.001831	348.488770	-196.049240	892.632202	406.005524	306.969086	883.968994	358.333801	70.631866	1034.161865	-664.575134	195.822083	855.847473	-642.283630	-4.243813
350.837128	-31.049797	939.603394	385.145844	159.019714	930.059631	433.113495	-71.108284	493.109497	539.175598	160.783936	485.966949	468.156403	-78.823769	76.766525	601.330017	146.894730	94.824242	366.400360	-80.678612	1410.987183	403.185516	216.772415	1407.979492	314.102051	73.991890	1377.054077	275.164001	76.591995	1636.089966	430.807343	-185.343765	1143.857178	493.373383	297.265381	1152.135376	347.523468	-195.672928	892.574158	405.742798	307.098206	884.098816	358.308319	70.718971	1034.133545	-664.507385	195.837677	855.919678	-642.253113	-4.202531
350.745941	-30.949465	939.581116	385.109589	159.136459	930.064270	433.225037	-71.043625	493.118530	539.189758	160.828094	485.953735	468.126373	-78.809532	76.746910	601.387085	146.891098	94.825562	366.187378	-80.719627	1410.906250	403.126465	216.688614	1408.077637	314.144196	74.041862	1377.107056	275.029480	76.385025	1636.046387	430.413666	-185.205414	1143.622437	493.280914	297.412537	1152.270874	346.624664	-195.218948	892.494019	405.615753	307.385345	884.323608	358.263123	70.812447	1034.127563	-664.438721	195.861420	855.981873	-642.195496	-4.200804
350.692535	-30.869823	939.571594	385.097351	159.212799	930.055115	433.392334	-71.013229	493.173920	539.258484	160.904297	485.978333	468.157104	-78.794205	76.737740	601.411377	146.898849	94.828201	365.988800	-80.744583	1410.815674	403.091187	216.602783	1408.164185	314.205383	74.099335	1377.141724	274.898560	76.196342	1636.008911	429.978729	-185.051636	1143.400269	493.218994	297.520355	1152.410767	345.717438	-194.802536	892.442688	405.472961	307.519501	884.421936	358.229492	70.892609	1034.118042	-664.397522	195.853668	856.057983	-642.178040	-4.183087
350.674072	-30.781073	939.561035	385.115540	159.303726	930.061157	433.572418	-70.991020	493.229950	539.265503	160.939560	486.000732	468.148895	-78.770981	76.785339	601.350342	146.869034	94.857201	365.827728	-80.745819	1410.752808	403.051453	216.563828	1408.254639	314.245819	74.115402	1377.216187	274.779266	76.029823	1635.987549	429.524292	-184.904053	1143.216553	493.163422	297.638367	1152.497681	344.791046	-194.407028	892.394226	405.482025	307.829376	884.607300	358.225891	70.976212	1034.115845	-664.320923	195.856247	856.133362	-642.107849	-4.142510
350.630219	-30.671228	939.572998	385.110626	159.433121	930.084045	433.774109	-70.943146	493.309753	539.281921	160.979385	486.026947	468.193085	-78.767662	76.815742	601.340393	146.895645	94.893234	365.662872	-80.714813	1410.682861	403.065338	216.551102	1408.345947	314.280975	74.141243	1377.256958	274.671753	75.876335	1635.952637	429.074371	-184.777283	1143.057983	493.138184	297.757416	1152.624268	343.916656	-193.952209	892.378235	405.448944	308.106720	884.723694	358.210205	71.089874	1034.134399	-664.274353	195.823837	856.207947	-642.069458	-4.099792
350.625183	-30.583559	939.580322	385.148071	159.507034	930.088867	434.000610	-71.003242	493.404877	539.296448	161.038116	486.036011	468.264984	-78.772713	76.849739	601.343750	146.912262	94.917038	365.541565	-80.685722	1410.634155	403.057617	216.533051	1408.417969	314.300537	74.197395	1377.312622	274.575623	75.727867	1635.941162	428.642395	-184.654541	1142.894409	493.126190	297.909576	1152.732178	343.050049	-193.519867	892.349609	405.496460	308.435974	884.843445	358.220093	71.175720	1034.139648	-664.195862	195.859222	856.297546	-642.028381	-4.040968
350.613159	-30.467735	939.583374	385.140381	159.642548	930.113953	434.156006	-70.987381	493.446960	539.351746	161.109665	486.103119	468.313873	-78.776222	76.902771	601.397827	146.924728	94.933846	365.430878	-80.644104	1410.584717	403.089447	216.549850	1408.465332	314.336029	74.282921	1377.367065	274.497498	75.603973	1635.927856	428.207001	-184.504395	1142.720093	493.154053	298.049011	1152.855225	342.238953	-193.129364	892.304626	405.574158	308.766296	884.955200	358.216492	71.288361	1034.155151	-664.173584	195.852951	856.387756	-641.985718	-4.014844
350.591553	-30.361584	939.609802	385.152893	159.766968	930.136414	434.263550	-70.990845	493.505493	539.313354	161.125229	486.090729	468.351807	-78.765671	76.885628	601.321472	146.906494	94.919228	365.330688	-80.608383	1410.540161	403.116913	216.570038	1408.524902	314.404114	74.329063	1377.425903	274.414276	75.504890	1635.919434	427.779266	-184.346832	1142.558960	493.160095	298.184875	1152.925171	341.416901	-192.715042	892.267151	405.449890	309.154877	885.180603	358.228180	71.403900	1034.181152	-664.142212	195.841980	856.477051	-641.988098	-3.962156
350.598602	-30.208607	939.608887	385.157227	159.911682	930.182922	434.314392	-70.971321	493.503143	539.331177	161.219666	486.104340	468.395477	-78.765434	76.877579	601.352417	146.926590	94.931259	365.261108	-80.525215	1410.493652	403.132019	216.623444	1408.583374	314.437500	74.413231	1377.495605	274.372314	75.437096	1635.914795	427.364716	-184.151352	1142.402100	493.225494	298.319489	1153.031494	340.614075	-192.335373	892.248047	405.574310	309.531555	885.279541	358.236267	71.527824	1034.205811	-664.087097	195.827408	856.550781	-641.934631	-3.942436
350.631592	-30.119833	939.608215	385.216431	159.934616	930.182861	434.348541	-71.030739	493.510559	539.314026	161.279266	486.109619	468.447784	-78.790619	76.897881	601.325623	146.909958	94.933655	365.202362	-80.465446	1410.455200	403.162201	216.661240	1408.640869	314.498840	74.476357	1377.562012	274.326019	75.370010	1635.931274	426.971619	-183.969360	1142.264526	493.355804	298.477173	1153.156860	339.831451	-191.894424	892.270874	405.911011	309.858612	885.271545	358.263702	71.590256	1034.203247	-664.026306	195.829956	856.639282	-641.888306	-3.928371
350.655060	-30.004642	939.604126	385.245392	160.085022	930.200684	434.314819	-71.043037	493.512817	539.336609	161.338806	486.114075	468.469391	-78.799744	76.913307	601.376282	146.929840	94.952095	365.171173	-80.407669	1410.455566	403.206055	216.703796	1408.696655	314.555725	74.556541	1377.608887	274.292114	75.315063	1635.965088	426.597900	-183.780594	1142.140747	493.496063	298.663330	1153.284790	339.074524	-191.509308	892.295349	406.093323	310.221619	885.373352	358.283173	71.711899	1034.210205	-663.932312	195.788956	856.706665	-641.825378	-3.926197
350.667267	-29.943424	939.622864	385.286621	160.176193	930.191589	434.317780	-71.051659	493.503754	539.331543	161.400894	486.094116	468.487701	-78.808601	76.941162	601.404785	146.953171	94.948769	365.135864	-80.323662	1410.445801	403.232391	216.753769	1408.731812	314.645050	74.643288	1377.653442	274.291504	75.302780	1635.980591	426.263458	-183.560257	1142.009521	493.632721	298.808014	1153.375244	338.344116	-191.099701	892.297852	406.287262	310.573822	885.473633	358.300171	71.804710	1034.213013	-663.825989	195.833099	856.812378	-641.731018	-3.892021
350.781769	-29.981339	939.643311	385.659454	159.723267	930.095398	433.796509	-70.550545	493.365631	539.290405	161.397614	485.978058	468.198456	-78.708969	76.871216	601.369385	146.933746	94.921440	365.135925	-80.236725	1410.433472	403.291473	216.811996	1408.758301	314.735626	74.727180	1377.688477	274.292053	75.326118	1635.984253	425.973938	-183.317383	1141.895630	493.801331	298.975067	1153.470947	337.640991	-190.643112	892.304993	406.519653	310.945526	885.561768	358.496216	71.656349	1034.163818	-663.725952	195.827972	856.880188	-641.653015	-3.874555
350.761932	-29.721521	939.625916	385.410248	160.379684	930.185486	433.654602	-70.438400	493.326874	539.369263	161.496124	486.047333	468.146606	-78.675949	76.883476	601.409668	146.894608	94.934692	365.151489	-80.135010	1410.441040	403.370483	216.897369	1408.799927	314.787842	74.769371	1377.720215	274.299408	75.363068	1635.989380	425.704010	-183.060150	1141.778809	493.951080	299.153961	1153.556274	337.017761	-190.246719	892.308167	406.779083	311.333252	885.627258	358.389801	72.027748	1034.208862	-663.626343	195.819504	856.935303	-641.549438	-3.901239
350.766815	-29.577946	939.634399	385.448212	160.513702	930.203735	433.602722	-70.350372	493.313354	539.368713	161.489029	486.025116	468.111267	-78.684799	76.908081	601.358154	146.874588	94.908440	365.161774	-80.066414	1410.437622	403.418121	216.957199	1408.838745	314.931671	74.954865	1377.769043	274.313873	75.430946	1635.986816	425.470367	-182.842758	1141.683960	494.104126	299.366730	1153.637085	336.373627	-189.775497	892.355469	407.054382	311.678711	885.699829	358.428040	72.160500	1034.224243	-663.455139	195.840424	857.005493	-641.463318	-3.813362
350.802307	-29.485844	939.643616	385.523468	160.577179	930.195862	433.617493	-70.321793	493.328613	539.428223	161.514221	486.007629	468.119202	-78.694794	76.914223	601.355225	146.864456	94.875359	365.160980	-79.953781	1410.433594	403.480438	217.024689	1408.872070	315.049103	75.083305	1377.794800	274.332336	75.517334	1635.987793	425.254578	-182.579514	1141.581543	494.274750	299.579193	1153.727905	335.710602	-189.334167	892.403198	407.378967	312.062927	885.770081	358.488495	72.249321	1034.224731	-663.209656	195.996017	857.117676	-641.329468	-3.746674
350.791809	-29.396219	939.659668	385.570801	160.712692	930.184204	433.676208	-70.250633	493.353760	539.544983	161.538437	486.040314	468.128662	-78.704750	76.918053	601.385437	146.870667	94.859985	365.178772	-79.823303	1410.407471	403.574371	217.112183	1408.888672	315.158813	75.157494	1377.809937	274.360382	75.617691	1635.979614	425.064514	-182.352890	1141.473999	494.444702	299.811218	1153.812988	335.149200	-188.943436	892.404480	407.631439	312.460663	885.835938	358.524078	72.374596	1034.227661	-662.896179	196.058304	857.207275	-641.159363	-3.690442
350.802155	-29.273943	939.661438	385.628113	160.813843	930.184448	433.751526	-70.176163	493.380981	539.633301	161.548080	486.047607	468.113647	-78.681068	76.941803	601.389526	146.853775	94.863823	365.215240	-79.695465	1410.372437	403.672913	217.246048	1408.906128	315.265930	75.295387	1377.825806	274.411255	75.733292	1635.962769	424.898346	-182.086288	1141.359985	494.611542	299.982849	1153.851563	334.567688	-188.543121	892.445679	407.932159	312.874451	885.867493	358.575378	72.487106	1034.230347	-662.879883	195.764801	857.163513	-641.090149	-3.748708
350.813293	-29.128139	939.651978	385.699463	160.944229	930.169861	433.844574	-70.066566	493.388336	539.745422	161.507706	486.035370	468.134949	-78.656693	76.918503	601.411743	146.828522	94.848679	365.249359	-79.554550	1410.339844	403.811615	217.350281	1408.921509	315.400360	75.455673	1377.820801	274.455536	75.866806	1635.951050	424.742798	-181.851608	1141.224243	494.826630	300.190735	1153.879395	334.032959	-188.119766	892.469604	408.205780	313.237732	885.917358	358.627197	72.629578	1034.218994	-662.648376	195.702515	857.161133	-640.914246	-3.750995
350.836365	-29.014881	939.615112	385.777557	161.090317	930.162659	433.910278	-69.982910	493.401947	539.872925	161.536621	486.055237	468.147766	-78.657326	76.931274	601.474792	146.884369	94.830704	365.285706	-79.400604	1410.289673	403.951904	217.501129	1408.893677	315.529755	75.590393	1377.828003	274.523315	76.019104	1635.932129	424.623474	-181.570740	1141.124756	495.027222	300.351837	1153.922363	333.565063	-187.757492	892.498962	408.320618	313.658722	886.041565	358.677795	72.745407	1034.197876	-662.367004	195.708450	857.144775	-640.723694	-3.710581
350.872437	-28.871803	939.612244	385.847595	161.205765	930.151550	434.064850	-69.988518	493.453278	540.053284	161.560547	486.084778	468.210205	-78.641655	76.932823	601.510925	146.868576	94.828621	365.349701	-79.254211	1410.275635	404.125671	217.638138	1408.903320	315.675629	75.769730	1377.854370	274.585602	76.190010	1635.943359	424.517487	-181.331207	1141.024902	495.288544	300.579926	1153.987305	333.095490	-187.421402	892.545227	408.834961	314.024872	885.975464	358.738129	72.880363	1034.191284	-662.072388	195.714249	857.121948	-640.481567	-3.725386
350.862915	-28.722078	939.600525	385.885437	161.336685	930.140259	434.096893	-69.873138	493.484192	540.211365	161.604797	486.124390	468.233276	-78.617470	76.948036	601.567322	146.915817	94.804672	365.397125	-79.077194	1410.250977	404.319946	217.793930	1408.905640	315.819061	75.932724	1377.858521	274.651306	76.381927	1635.948486	424.433044	-181.078766	1140.959595	495.517303	300.735809	1154.009644	332.646393	-187.079956	892.582642	409.159912	314.484100	886.026794	358.757050	73.022659	1034.180054	-661.786072	195.813187	857.068970	-640.301270	-3.695004
350.874847	-28.596081	939.609436	385.957275	161.483688	930.132263	434.026276	-69.700363	493.459106	540.298340	161.605133	486.121277	468.183624	-78.609146	76.954391	601.588928	146.866760	94.771233	365.490784	-78.917587	1410.239624	404.521271	217.919647	1408.911499	315.898071	76.040794	1377.873047	274.739014	76.587090	1635.953125	424.382477	-180.835495	1140.895996	495.758667	300.931458	1154.067017	332.268890	-186.740265	892.640137	409.500366	314.806885	886.008240	358.809937	73.168289	1034.181030	-661.453003	195.907532	857.015137	-640.109314	-3.620677
350.909821	-28.447044	939.585205	386.035950	161.684158	930.112244	434.029907	-69.614243	493.451172	540.380371	161.664276	486.120148	468.177551	-78.586182	76.953316	601.579346	146.894196	94.737755	365.554108	-78.762627	1410.227051	404.710510	218.032822	1408.889648	316.094879	76.305397	1377.917847	274.831207	76.826569	1635.946655	424.333954	-180.600769	1140.832642	496.024750	301.110229	1154.074951	331.943695	-186.457443	892.685425	409.844971	315.186188	886.030273	358.876221	73.339531	1034.160034	-661.163513	195.900299	856.922668	-639.899170	-3.630128
350.943085	-28.307022	939.578857	386.102722	161.790146	930.085388	434.019226	-69.513985	493.405792	540.456909	161.694443	486.111023	468.191254	-78.566788	76.909592	601.603821	146.865005	94.686096	365.670441	-78.621330	1410.222168	404.929840	218.134750	1408.874390	316.243225	76.475914	1377.934082	274.956482	77.058281	1635.931274	424.309753	-180.394745	1140.760742	496.261505	301.234375	1154.074219	331.650665	-186.129684	892.703674	409.927948	315.567780	886.130676	358.934021	73.474678	1034.143311	-660.860107	195.861191	856.799072	-639.648132	-3.673195
350.970795	-28.175358	939.563721	386.179657	161.976868	930.059448	434.028900	-69.483849	493.413635	540.503601	161.728485	486.056671	468.185516	-78.556427	76.904030	601.622498	146.810959	94.637558	365.759247	-78.455070	1410.171509	405.177185	218.277710	1408.849487	316.394165	76.625610	1377.956299	275.083405	77.317680	1635.919067	424.297180	-180.171738	1140.678711	496.577728	301.419189	1154.094971	331.391479	-185.817932	892.728394	410.497467	315.899628	886.007996	358.985901	73.640114	1034.122314	-660.360046	196.114227	856.716064	-639.280823	-3.677680
351.010284	-28.070507	939.560791	386.253235	162.143753	930.049805	434.066925	-69.432816	493.413269	540.553833	161.778763	486.053467	468.183411	-78.577049	76.907097	601.633484	146.870728	94.633461	365.876038	-78.290100	1410.138306	405.426727	218.422714	1408.813477	316.565857	76.823067	1377.987915	275.228882	77.566383	1635.909180	424.286652	-179.966446	1140.617065	496.859314	301.624603	1154.088623	331.147491	-185.545242	892.717773	410.870514	316.250122	885.946411	359.049866	73.777687	1034.116699	-659.814087	196.378845	856.654297	-638.909241	-3.654389
351.076599	-27.943758	939.562866	386.362396	162.297226	930.042358	434.104919	-69.374062	493.448212	540.638306	161.910797	486.059509	468.167114	-78.599838	76.888054	601.671753	146.852661	94.646080	365.954254	-78.065422	1410.106323	405.656494	218.628281	1408.785889	316.833893	76.678078	1377.993286	275.383850	77.843834	1635.899292	424.258667	-179.768951	1140.533081	497.174164	301.758209	1154.070801	330.831940	-185.269531	892.751404	411.234406	316.587769	885.919800	359.136963	73.924080	1034.113525	-659.582092	196.041229	856.485535	-638.596741	-3.784913
351.136688	-27.828487	939.580444	386.442200	162.404861	930.024231	434.197388	-69.347557	493.485596	540.622131	161.919464	486.004425	468.178131	-78.607292	76.916656	601.623352	146.837662	94.653519	366.021729	-77.885368	1410.070923	405.900726	218.823303	1408.759399	316.985352	76.860870	1378.011353	275.558350	78.117775	1635.909668	424.267212	-179.611298	1140.503540	497.426758	301.877716	1154.070190	330.800720	-185.091431	892.722168	411.508453	316.886444	885.875183	359.219879	74.053032	1034.113281	-659.202148	196.062653	856.374634	-638.273132	-3.808677
351.189209	-27.707590	939.600952	386.537994	162.499908	930.026794	434.283234	-69.281593	493.506104	540.700562	162.058685	486.040253	468.187714	-78.589363	76.963196	601.713501	146.872025	94.667679	366.094696	-77.728401	1410.062866	406.107544	218.933792	1408.741821	317.234955	77.170921	1378.036743	275.753510	78.398804	1635.931885	424.270142	-179.444412	1140.447998	497.663300	301.989685	1154.052856	330.698090	-184.905655	892.726501	411.809326	317.169403	885.881958	359.307739	74.170929	1034.125488	-658.777771	196.131180	856.306580	-637.929749	-3.786812
351.229340	-27.591339	939.623230	386.613770	162.639816	930.045837	434.422516	-69.196449	493.559540	540.762451	162.139374	486.029083	468.190521	-78.568817	76.943329	601.688477	146.897003	94.633408	366.213257	-77.598663	1410.060181	406.365540	219.067383	1408.728882	317.201874	77.681427	1378.015625	275.958130	78.671280	1635.958740	424.282074	-179.235535	1140.440430	497.922760	302.097229	1154.024414	330.653656	-184.700119	892.727722	412.250122	317.560364	885.885132	359.399628	74.295509	1034.149658	-658.401489	196.075485	856.222778	-637.573303	-3.752903
351.313019	-27.463360	939.647156	386.721436	162.739868	930.053406	434.581329	-69.112259	493.580475	540.775391	162.212173	485.993011	468.220978	-78.544067	76.943901	601.698914	146.912155	94.588638	366.308105	-77.401001	1410.062866	406.574249	219.229752	1408.715698	317.348541	77.943832	1378.053589	276.176636	78.950531	1635.988159	424.304108	-179.037903	1140.427734	498.230988	302.221863	1154.001343	330.617432	-184.519394	892.719849	412.633270	317.846710	885.849792	359.521423	74.415497	1034.167480	-658.001465	196.021545	856.162109	-637.203857	-3.770286
351.382843	-27.325169	939.637390	386.814972	162.861328	930.044373	434.716736	-69.016090	493.621979	540.789978	162.274796	485.975677	468.225677	-78.500854	76.957832	601.723022	146.941299	94.573807	366.398254	-77.197258	1410.079590	406.827393	219.431870	1408.681396	317.432587	78.070648	1378.055298	276.388794	79.225441	1636.005249	424.310394	-178.848953	1140.428101	498.495483	302.311707	1153.969238	330.630981	-184.324615	892.729065	412.987854	318.196960	885.822632	359.616272	74.544350	1034.159424	-657.629700	196.068039	856.120300	-636.853149	-3.748259
351.473755	-27.221960	939.653564	386.902344	162.892410	930.023254	434.830475	-68.916870	493.624451	540.832458	162.364792	485.940582	468.244629	-78.457970	76.932846	601.684204	146.907333	94.567009	366.479401	-76.995224	1410.092285	407.091675	219.586227	1408.651489	317.589691	78.321533	1378.065063	276.603943	79.505394	1636.020874	424.327362	-178.648193	1140.437622	498.791260	302.465973	1153.934570	330.685669	-184.139038	892.730042	413.343933	318.379578	885.715759	359.723999	74.629929	1034.157471	-657.254272	196.031540	856.075623	-636.440979	-3.817065
351.564392	-27.090801	939.637573	387.010468	162.991013	930.008972	434.956085	-68.811188	493.637238	540.877014	162.409622	485.932373	468.245605	-78.425720	76.932014	601.749023	146.941040	94.531548	366.563995	-76.817123	1410.122681	407.333069	219.769440	1408.602661	317.808411	78.591698	1378.082764	276.834900	79.785995	1636.038940	424.335999	-178.470459	1140.460327	499.055328	302.639557	1153.889771	330.758606	-184.013641	892.742432	413.686005	318.605042	885.644897	359.836151	74.743652	1034.143555	-656.845886	196.010712	856.012146	-636.049377	-3.838529
351.665100	-26.978193	939.615723	387.139923	163.105240	929.988403	435.022522	-68.700722	493.622467	540.915588	162.461700	485.925110	468.236511	-78.400047	76.896263	601.721680	146.923157	94.530670	366.673248	-76.598808	1410.140503	407.579193	219.919266	1408.555298	317.989105	78.799995	1378.101318	277.053894	80.050774	1636.050293	424.364655	-178.319016	1140.485718	499.307220	302.737915	1153.821411	330.881104	-183.898560	892.726624	413.777374	318.835938	885.716797	359.947632	74.858391	1034.121948	-656.446655	196.075867	855.993958	-635.595032	-3.800647
351.758026	-26.870705	939.600708	387.246185	163.198822	929.971436	435.058868	-68.581535	493.600464	540.925232	162.462540	485.922394	468.239868	-78.355789	76.904266	601.711975	146.908127	94.498329	366.768066	-76.420998	1410.161133	407.804291	220.112518	1408.531738	318.208679	79.024170	1378.103271	277.295990	80.326347	1636.056030	424.419373	-178.141632	1140.534058	499.630432	302.916473	1153.772827	331.039215	-183.773453	892.738342	414.325531	319.006317	885.551392	360.064667	74.957970	1034.107666	-656.011658	196.094757	855.937805	-635.166992	-3.739376
351.831909	-26.800970	939.593384	387.343903	163.299286	929.931824	435.140930	-68.483994	493.612762	540.930603	162.461563	485.888184	468.242157	-78.334435	76.874916	601.736938	146.913773	94.475250	366.910034	-76.221581	1410.180786	408.060272	220.277710	1408.470459	318.401306	79.224480	1378.113403	277.461578	80.545685	1636.066040	424.495422	-177.970230	1140.580933	499.894135	303.056183	1153.682495	331.231293	-183.674576	892.741516	414.682098	319.178955	885.483398	360.160461	75.058121	1034.084106	-655.629089	196.118546	855.887390	-634.743469	-3.703785
351.885010	-26.734310	939.597229	387.436920	163.348206	929.897217	435.223602	-68.377113	493.634827	540.933716	162.434570	485.822784	468.250122	-78.297333	76.889709	601.727905	146.874680	94.465012	367.054810	-76.005333	1410.198242	408.331451	220.464325	1408.390625	318.549957	79.301170	1378.091309	277.688232	80.820068	1636.066895	424.594696	-177.787048	1140.615112	500.152496	303.186340	1153.594971	331.439697	-183.587265	892.723999	414.989990	319.344910	885.384216	360.253967	75.134834	1034.069336	-655.179077	196.146164	855.799255	-634.223755	-3.747360
351.953033	-26.670700	939.588074	387.535736	163.392288	929.851990	435.316010	-68.264442	493.634125	540.931152	162.441666	485.776703	468.280121	-78.278900	76.879112	601.709595	146.831970	94.393402	367.205170	-75.840286	1410.190186	408.584869	220.612839	1408.290405	318.815308	79.611855	1378.099121	277.907898	81.093353	1636.062988	424.703156	-177.639816	1140.657959	500.393280	303.311249	1153.477417	331.650208	-183.472595	892.721191	415.268066	319.492035	885.267944	360.342896	75.208702	1034.041382	-654.733215	196.218872	855.751892	-633.650024	-3.746087
351.995209	-26.620758	939.598389	387.626465	163.466934	929.815735	435.397064	-68.162270	493.642303	540.995239	162.481781	485.750061	468.256866	-78.208199	76.887329	601.727844	146.843353	94.347527	367.358307	-75.643837	1410.182007	408.817017	220.787445	1408.177612	319.005981	79.772888	1378.095459	278.134155	81.368134	1636.059814	424.803406	-177.445465	1140.664673	500.620911	303.435974	1153.381104	331.746185	-183.372620	892.721558	415.523621	319.671661	885.154480	360.428070	75.293312	1034.028564	-654.291992	196.278198	855.673828	-633.124756	-3.727759
352.056305	-26.546751	939.594543	387.734070	163.477295	929.768738	435.523071	-68.027138	493.665466	541.037354	162.497101	485.691376	468.271942	-78.165253	76.905907	601.730469	146.809326	94.319550	367.522308	-75.482307	1410.198120	409.049957	220.948746	1408.094238	319.181305	79.938507	1378.104370	278.370209	81.635216	1636.068848	424.936859	-177.299744	1140.673584	500.867493	303.533966	1153.246460	331.978241	-183.299271	892.697693	415.727448	319.696960	884.958252	360.530182	75.359329	1034.003174	-653.842285	196.349442	855.613953	-632.630432	-3.655801
352.125885	-26.494215	939.583252	387.875000	163.544708	929.730103	435.636139	-67.919106	493.661713	541.149170	162.515823	485.686737	468.254120	-78.112549	76.885979	601.785156	146.825302	94.288292	367.647583	-75.252449	1410.178589	409.255371	221.179916	1408.009888	319.544525	79.879341	1378.138062	278.605957	81.908997	1636.076172	425.068451	-177.162079	1140.689331	501.099243	303.612976	1153.132935	332.204437	-183.236755	892.686218	416.053070	319.851349	884.837891	360.632965	75.436958	1033.976685	-653.347595	196.436386	855.547729	-632.198730	-3.544829
352.126678	-26.428074	939.584778	387.971649	163.597610	929.706604	435.797821	-67.805275	493.702179	541.212524	162.506165	485.648895	468.293396	-78.058502	76.913818	601.781311	146.776703	94.266899	367.828827	-75.088715	1410.182739	409.492157	221.364456	1407.914917	319.749664	80.071045	1378.133667	278.841949	82.182129	1636.084595	425.231995	-177.037003	1140.714722	501.330902	303.713043	1153.015015	332.494934	-183.191925	892.651245	416.300446	319.920349	884.708008	360.712250	75.509094	1033.967773	-652.906555	196.471954	855.489441	-631.743652	-3.512028
352.180511	-26.356255	939.578369	388.094666	163.619431	929.667786	435.947540	-67.695824	493.707825	541.308899	162.463867	485.613098	468.304718	-77.995186	76.933006	601.787842	146.769531	94.212959	367.969696	-74.923035	1410.173340	409.719116	221.522980	1407.817627	319.949097	80.260941	1378.101196	279.082001	82.434952	1636.094604	425.429260	-176.931656	1140.765015	501.548157	303.771606	1152.895264	332.924988	-183.193024	892.611816	416.520905	319.968170	884.576782	360.809875	75.576355	1033.944580	-652.447266	196.488861	855.424744	-631.260193	-3.529633
352.223297	-26.305346	939.573425	388.227295	163.631363	929.634338	436.107666	-67.564285	493.745789	541.402161	162.481628	485.618835	468.335480	-77.938416	76.955925	601.840942	146.749725	94.164536	368.139435	-74.794289	1410.176880	409.985046	221.636810	1407.740601	319.972595	80.678001	1378.063599	279.315674	82.700333	1636.103882	425.637695	-176.822327	1140.790771	501.757721	303.788788	1152.751465	333.268341	-183.173309	892.581543	416.704651	320.018250	884.456177	360.910370	75.626045	1033.925293	-651.960510	196.563889	855.375916	-630.727783	-3.506385
352.258148	-26.244989	939.563599	388.322998	163.648392	929.614319	436.233612	-67.417961	493.778503	541.480774	162.426132	485.571960	468.302277	-77.850113	76.951027	601.824524	146.705582	94.134132	368.273407	-74.667374	1410.188110	410.207916	221.758240	1407.671021	320.129852	80.871033	1378.048584	279.538910	82.956291	1636.118896	425.849945	-176.728134	1140.837646	501.952606	303.838837	1152.604736	333.578461	-183.156693	892.587341	416.903412	320.045746	884.327087	360.989868	75.672005	1033.911255	-651.505249	196.603760	855.322388	-630.254761	-3.477313
352.261230	-26.186745	939.564941	388.439941	163.669312	929.593689	436.346954	-67.310799	493.807465	541.586670	162.392929	485.563904	468.280029	-77.767082	76.971596	601.786194	146.659607	94.100182	368.402893	-74.502426	1410.177856	410.435913	221.902771	1407.569458	320.297546	81.039307	1378.025879	279.778229	83.225372	1636.130249	426.035309	-176.613205	1140.880859	502.164185	303.861938	1152.486816	333.935608	-183.171005	892.568665	417.087250	320.058899	884.200439	361.070129	75.726189	1033.902466	-651.049377	196.652924	855.291016	-629.793335	-3.444154
352.290955	-26.135666	939.542725	388.564697	163.719208	929.558167	436.464417	-67.217125	493.818817	541.688049	162.327454	485.532349	468.308746	-77.709724	76.967293	601.811279	146.611923	94.059410	368.549194	-74.370995	1410.167847	410.686035	222.071671	1407.478760	320.462433	81.209267	1378.030151	280.002014	83.472527	1636.130981	426.247253	-176.509293	1140.915039	502.307068	303.879089	1152.375000	334.268799	-183.188416	892.544250	417.224792	320.035065	884.074158	361.158875	75.786179	1033.873901	-650.610840	196.811752	855.272400	-629.355774	-3.347377
352.323029	-26.119881	939.524597	388.684052	163.741470	929.520447	436.556854	-67.133537	493.824646	541.794312	162.314392	485.521057	468.358093	-77.711006	76.949249	601.863281	146.615677	94.024734	368.668823	-74.240685	1410.167358	410.930634	222.213699	1407.398315	320.667328	81.350311	1378.023682	280.227081	83.718109	1636.135864	426.446991	-176.391388	1140.944458	502.492706	303.914398	1152.253662	334.615173	-183.225845	892.535645	417.378174	320.011108	883.961975	361.252899	75.816002	1033.847046	-650.169006	196.866074	855.232239	-628.866699	-3.313118
352.343597	-26.072649	939.482971	388.782196	163.760376	929.485596	436.596863	-67.085075	493.813202	541.840759	162.243088	485.491119	468.360565	-77.693954	76.888939	601.805786	146.540482	93.989647	368.798218	-74.097824	1410.180542	411.173279	222.363846	1407.345581	320.825989	81.515900	1378.017212	280.439117	83.956879	1636.140991	426.675598	-176.312790	1140.992065	502.656799	303.910675	1152.110474	334.990295	-183.230118	892.535278	417.524139	319.957825	883.822754	361.321503	75.848625	1033.809692	-649.677307	196.889999	855.211975	-628.372864	-3.254681
352.349487	-26.048262	939.470886	388.871643	163.756714	929.459290	436.636475	-67.062798	493.804016	541.908691	162.228027	485.467896	468.356506	-77.685532	76.825401	601.820313	146.516098	93.959000	368.919312	-73.962456	1410.192261	411.399414	222.484970	1407.281982	320.996582	81.673378	1378.026489	280.646362	84.204117	1636.163574	426.873779	-176.255096	1141.070435	502.819305	303.886749	1151.960693	335.361572	-183.267776	892.543945	417.607727	319.893250	883.709778	361.386047	75.868340	1033.791382	-649.074463	197.457275	855.314209	-627.836487	-3.087545
352.339233	-26.043867	939.445435	388.953308	163.760117	929.417419	436.719910	-67.089256	493.813873	541.931763	162.156372	485.450928	468.393280	-77.741730	76.802940	601.826538	146.501984	93.923889	369.071075	-73.779106	1410.230225	411.664185	222.643723	1407.207397	321.190063	81.845963	1378.016479	280.845337	84.425583	1636.178711	427.092590	-176.220474	1141.187744	502.983917	303.822235	1151.801636	335.727325	-183.271149	892.569397	417.691071	319.825378	883.581970	361.438263	75.882179	1033.758545	-648.697998	197.020325	855.154114	-627.401123	-3.194928
352.345947	-26.020092	939.429565	389.031403	163.775497	929.388306	436.793915	-67.142036	493.834412	541.985046	162.138657	485.419769	468.452179	-77.798439	76.786621	601.778015	146.472397	93.899239	369.181488	-73.629112	1410.256836	411.896027	222.753098	1407.113159	321.345459	82.009041	1378.033691	281.043701	84.662834	1636.189453	427.284058	-176.192932	1141.298096	503.135437	303.752655	1151.627441	336.106079	-183.299316	892.603149	417.525513	319.771973	883.590759	361.487122	75.911255	1033.735962	-648.194763	197.087265	855.103821	-626.889282	-3.160525
352.347473	-26.013399	939.437134	389.116058	163.715210	929.347595	436.877625	-67.196587	493.869354	541.989746	162.075607	485.365234	468.456299	-77.802353	76.785789	601.776611	146.419983	93.893127	369.266205	-73.500687	1410.278931	412.122498	222.868607	1407.030029	321.498352	82.138397	1378.026733	281.225342	84.877594	1636.200684	427.464874	-176.211105	1141.431030	503.291290	303.715942	1151.489624	336.522461	-183.346207	892.628967	417.595886	319.682190	883.459290	361.536621	75.914902	1033.717896	-647.637573	197.227798	855.076477	-626.379578	-3.039583
352.308441	-26.001692	939.448608	389.149536	163.746857	929.364197	436.856750	-67.143990	493.844421	542.044800	162.063919	485.385071	468.412933	-77.816193	76.776939	601.784302	146.415833	93.870903	369.362335	-73.384216	1410.308960	412.348083	222.971985	1406.971436	321.677826	82.281723	1378.047974	281.420013	85.104980	1636.225342	427.651855	-176.193588	1141.518311	503.453339	303.656433	1151.321167	336.881042	-183.420135	892.654968	417.595764	319.557129	883.348083	361.554474	75.932785	1033.734009	-647.098328	197.308975	855.054016	-625.840454	-2.926301
352.322632	-26.015057	939.427856	389.222473	163.735413	929.351563	436.915436	-67.166634	493.850708	542.086548	162.033386	485.364960	468.416229	-77.816467	76.758194	601.811157	146.423996	93.864639	369.418457	-73.332680	1410.373657	412.498657	223.057449	1406.894775	321.802795	82.337715	1378.061279	281.579193	85.319618	1636.232178	427.797943	-176.179764	1141.626465	503.643707	303.635956	1151.213867	337.252350	-183.515213	892.671082	417.870636	319.373260	883.120178	361.594238	75.919594	1033.717041	-646.583191	197.361252	855.042908	-625.282410	-2.849262
352.327057	-26.028463	939.441040	389.287231	163.679993	929.328918	436.990356	-67.190338	493.860962	542.091614	161.973389	485.346497	468.435242	-77.822479	76.762581	601.791260	146.410034	93.857590	369.495972	-73.237106	1410.392090	412.712860	223.142990	1406.853271	321.942047	82.444405	1378.069580	281.739807	85.535179	1636.256226	427.944397	-176.188690	1141.720215	503.781952	303.578491	1151.073853	337.640198	-183.619705	892.696167	417.880615	319.208466	883.014526	361.625977	75.908882	1033.710327	-645.992859	197.445358	855.002747	-624.717896	-2.811438
352.320770	-26.066145	939.448730	389.312500	163.638763	929.311646	437.035278	-67.182823	493.868286	542.107361	161.943939	485.337830	468.395691	-77.818283	76.724258	601.764038	146.369919	93.830383	369.609650	-73.102867	1410.468628	412.956055	223.264206	1406.792603	322.109985	82.579010	1378.095215	281.889862	85.761833	1636.285645	428.077026	-176.224380	1141.801392	503.927551	303.475952	1150.958984	338.006531	-183.738129	892.720825	417.889038	319.027924	882.929199	361.645142	75.882294	1033.705566	-645.439087	197.509842	854.921997	-624.184448	-2.756521
352.343567	-26.092527	939.451416	389.375427	163.590225	929.303345	437.054504	-67.154602	493.867004	542.161316	161.900085	485.362640	468.393311	-77.817307	76.723450	601.796448	146.386765	93.842369	369.696167	-73.026970	1410.526733	413.156342	223.344086	1406.758301	322.224030	82.711037	1378.130249	282.025269	85.974495	1636.320679	428.202362	-176.269058	1141.928345	504.064758	303.420349	1150.858032	338.358551	-183.822128	892.769348	417.894958	318.839233	882.867859	361.682281	75.854362	1033.701538	-644.882690	197.618301	854.869568	-623.642273	-2.692021
352.362793	-26.159868	939.469543	389.409424	163.508286	929.269409	437.143250	-67.177437	493.882935	542.158142	161.886780	485.375427	468.406982	-77.821930	76.724434	601.792236	146.389832	93.841354	369.768311	-72.920830	1410.578247	413.350128	223.409729	1406.726807	322.335144	82.826408	1378.187988	282.161591	86.163315	1636.357178	428.309570	-176.281616	1142.043457	504.181549	303.333313	1150.765991	338.739655	-183.922195	892.784302	417.906097	318.632233	882.780762	361.710144	75.807922	1033.691772	-644.305481	197.723938	854.797852	-623.092590	-2.580327
352.369629	-26.187212	939.469543	389.431000	163.449783	929.279297	437.158325	-67.180054	493.877686	542.214478	161.871033	485.389801	468.401978	-77.800949	76.710136	601.767639	146.390549	93.835854	369.859192	-72.862343	1410.653442	413.533722	223.470505	1406.690918	322.469940	82.947723	1378.247192	282.288269	86.368340	1636.404663	428.414917	-176.326981	1142.166016	504.301056	303.215546	1150.658081	339.087677	-184.009232	892.797363	417.885956	318.440369	882.736023	361.733978	75.759888	1033.697998	-643.732849	197.817459	854.763550	-622.553162	-2.488778
352.411255	-26.231068	939.483643	389.455383	163.397568	929.277100	437.182465	-67.212975	493.878235	542.213989	161.857208	485.391510	468.423737	-77.811432	76.716011	601.794800	146.399689	93.838913	369.956543	-72.777596	1410.720215	413.712219	223.543213	1406.644409	322.577209	83.021973	1378.297852	282.427612	86.565536	1636.441040	428.498474	-176.334091	1142.279297	504.421326	303.115021	1150.562378	339.423126	-184.148270	892.824646	417.877197	318.225800	882.667542	361.768890	75.719460	1033.703491	-643.137756	197.795517	854.706787	-621.962585	-2.440518
352.429565	-26.288507	939.498169	389.464142	163.317719	929.268738	437.192871	-67.278778	493.873779	542.242554	161.876144	485.412323	468.444702	-77.837021	76.709389	601.807800	146.407410	93.841019	370.019318	-72.699097	1410.782471	413.836731	223.613815	1406.609619	322.696259	83.062462	1378.311279	282.545837	86.771652	1636.470215	428.556641	-176.365753	1142.375732	504.537170	303.016632	1150.463013	339.769745	-184.324646	892.851868	417.856506	317.999359	882.591736	361.796631	75.660492	1033.707275	-642.528137	197.787552	854.644043	-621.366821	-2.414116
352.440002	-26.326658	939.484192	389.464844	163.300064	929.278137	437.160339	-67.315193	493.862183	542.227600	161.829407	485.404083	468.419617	-77.866539	76.645035	601.805603	146.406067	93.837097	370.112274	-72.621307	1410.824341	413.951599	223.664673	1406.589111	322.798584	83.128433	1378.344604	282.660278	86.962029	1636.490845	428.630280	-176.393829	1142.496460	504.624451	302.921753	1150.356812	340.056671	-184.495056	892.872925	417.811615	317.792145	882.515137	361.812012	75.617302	1033.706909	-641.911133	197.919006	854.598267	-620.744751	-2.347785
352.489288	-26.400637	939.491394	389.506348	163.184387	929.250854	437.104065	-67.348061	493.829651	542.206238	161.827698	485.405273	468.420746	-77.888306	76.657318	601.842590	146.427231	93.857796	370.178772	-72.552025	1410.848633	414.052521	223.703568	1406.557373	322.884125	83.180206	1378.348389	282.775848	87.136948	1636.492188	428.683472	-176.434906	1142.575806	504.700775	302.845856	1150.274048	340.348114	-184.672134	892.879272	417.759003	317.592102	882.455322	361.851349	75.542786	1033.694824	-641.330200	197.980759	854.531982	-620.152161	-2.306375
352.517273	-26.479385	939.481812	389.507172	163.107407	929.226074	437.076477	-67.413757	493.816010	542.158813	161.795364	485.390717	468.409302	-77.913094	76.621155	601.811707	146.398636	93.832138	370.242371	-72.509544	1410.881104	414.122681	223.769485	1406.479126	322.954407	83.214340	1378.340210	282.892456	87.316498	1636.490723	428.739594	-176.465088	1142.658813	504.748291	302.766602	1150.166016	340.577789	-184.811844	892.883240	417.712494	317.367767	882.369873	361.878357	75.469063	1033.678589	-640.729980	198.059540	854.513367	-619.586792	-2.217522
352.528564	-26.549528	939.477661	389.507507	163.032013	929.201355	437.413971	-67.772522	493.893555	542.135620	161.753555	485.361664	468.618286	-78.015419	76.662331	601.777222	146.370819	93.832123	370.310822	-72.457962	1410.897095	414.184631	223.802277	1406.421631	323.003815	83.256927	1378.305786	282.993866	87.491943	1636.483154	428.804108	-176.524887	1142.713989	504.785034	302.696869	1150.059570	340.817505	-184.951996	892.876953	417.656677	317.124542	882.269958	361.888763	75.405853	1033.663818	-640.099426	198.145203	854.462524	-618.954468	-2.183345
352.569214	-26.619839	939.471558	389.507599	162.984207	929.176514	437.542664	-67.910484	493.917633	542.125000	161.723419	485.321320	468.700684	-78.040291	76.645126	601.761841	146.355789	93.822372	370.361816	-72.412544	1410.920898	414.231354	223.863251	1406.330200	323.035980	83.269386	1378.282104	283.082214	87.657204	1636.478516	428.877960	-176.560760	1142.776489	504.830750	302.602844	1149.938721	341.032532	-185.127701	892.858643	417.621063	316.879059	882.140930	361.916412	75.352386	1033.648682	-639.459106	198.205582	854.438049	-618.349731	-2.150363
352.564911	-26.661230	939.478455	389.512177	162.901672	929.166260	437.504517	-67.856529	493.881256	542.107239	161.698257	485.358032	468.646515	-78.035561	76.625694	601.810364	146.380295	93.841499	370.428558	-72.394562	1410.922729	414.255402	223.914825	1406.265015	323.052704	83.313370	1378.239502	283.165497	87.812981	1636.478882	428.926361	-176.605865	1142.812134	504.806549	302.546631	1149.808105	341.230438	-185.295990	892.856323	417.491241	316.580627	882.007141	361.922943	75.300140	1033.646851	-638.835510	198.231094	854.377563	-617.712708	-2.127022
352.587067	-26.702169	939.474792	389.510773	162.839523	929.155640	437.625641	-67.925568	493.907959	542.069214	161.641922	485.324341	468.691620	-78.044403	76.632866	601.779846	146.360565	93.867264	370.466705	-72.347572	1410.934204	414.261597	223.978607	1406.189209	323.102173	83.337433	1378.213623	283.236511	87.971313	1636.485962	428.986267	-176.650558	1142.857178	504.796997	302.497101	1149.692871	341.423035	-185.462662	892.858826	417.504883	316.400482	881.904358	361.938782	75.250893	1033.640015	-638.175903	198.296982	854.323792	-617.064941	-2.101525
352.605499	-26.765627	939.479126	389.494751	162.796524	929.143921	437.729187	-67.983833	493.916962	542.086304	161.610306	485.368713	468.694550	-78.045303	76.635292	601.762878	146.358719	93.884628	370.521759	-72.317200	1410.961426	414.253815	224.015182	1406.116211	323.090424	83.385277	1378.207153	283.307159	88.114876	1636.490845	429.038422	-176.696991	1142.910400	504.755035	302.434692	1149.554199	341.585144	-185.649353	892.889038	417.465668	316.185181	881.787659	361.933563	75.204857	1033.635254	-637.581726	198.400772	854.331238	-616.459778	-2.002469
352.622162	-26.853836	939.488159	389.491394	162.748215	929.127808	437.843903	-68.031288	493.959869	542.041809	161.571732	485.350739	468.709473	-78.050301	76.637138	601.733398	146.330322	93.872482	370.554169	-72.289482	1410.997925	414.239960	224.080124	1406.049683	323.088196	83.413940	1378.172729	283.340393	88.254173	1636.492310	429.115601	-176.757446	1143.007202	504.687958	302.387512	1149.450806	341.753693	-185.824707	892.921692	417.388580	315.944733	881.678955	361.950806	75.145218	1033.632080	-637.023193	198.507111	854.301331	-615.854004	-1.991189
352.655823	-26.883503	939.472107	389.459106	162.727005	929.137451	437.762451	-67.869316	493.889313	542.015686	161.514084	485.411224	468.593719	-78.011284	76.615562	601.737793	146.342361	93.904251	370.594757	-72.264160	1411.031860	414.208618	224.121536	1405.998657	323.119232	83.407990	1378.166626	283.385223	88.389801	1636.506714	429.179535	-176.807098	1143.064087	504.618134	302.328918	1149.357910	341.890472	-185.984222	892.977417	417.270752	315.666138	881.547974	361.950958	75.103004	1033.630005	-636.404480	198.533005	854.247925	-615.284790	-1.918216
352.663910	-26.938375	939.477844	389.431396	162.669067	929.149170	438.041565	-68.075874	493.982971	542.026123	161.491333	485.432434	468.728851	-78.059311	76.612083	601.752319	146.339478	93.922798	370.637848	-72.240433	1411.088623	414.162628	224.144379	1405.943604	323.131287	83.395073	1378.163086	283.414612	88.518372	1636.507813	429.240387	-176.846573	1143.153076	504.569611	302.260773	1149.254883	342.006104	-186.134369	893.054260	417.278992	315.465973	881.468018	361.947998	75.040611	1033.639771	-635.797424	198.540802	854.178589	-614.662781	-1.926875
352.658447	-26.971663	939.471313	389.405548	162.615402	929.139160	438.143555	-68.104431	493.981476	541.962158	161.405762	485.422241	468.733673	-78.060860	76.614944	601.671936	146.295563	93.914627	370.681305	-72.203583	1411.134644	414.132233	224.201981	1405.906006	323.138153	83.405159	1378.163330	283.419647	88.650589	1636.495361	429.301086	-176.900940	1143.228516	504.501648	302.199707	1149.190552	342.102631	-186.271561	893.126465	417.223114	315.239258	881.393127	361.932495	74.998718	1033.631470	-635.173279	198.502151	854.106750	-614.047058	-1.904314
352.676483	-27.036909	939.472290	389.361115	162.564026	929.138672	438.071930	-67.563042	493.945923	541.964966	161.353378	485.449677	468.578369	-78.010933	76.514938	601.717712	146.299545	93.953232	370.738129	-72.177361	1411.167969	414.087585	224.257889	1405.865967	323.149414	83.393394	1378.156738	283.425537	88.769966	1636.506958	429.369598	-176.935226	1143.297241	504.431152	302.137360	1149.113403	342.184601	-186.407715	893.218689	417.176788	315.031311	881.309998	361.914124	74.938606	1033.631348	-634.517883	198.549088	854.097534	-613.433411	-1.886396
352.697144	-27.091276	939.494995	389.335144	162.546646	929.144531	438.351257	-68.244370	494.053528	541.940125	161.311829	485.432434	468.824921	-78.079529	76.610268	601.688171	146.279877	93.947388	370.776978	-72.143394	1411.228149	414.054657	224.294556	1405.833252	323.173706	83.392441	1378.146240	283.423798	88.884163	1636.502441	429.463440	-176.983063	1143.394287	504.354340	302.072968	1149.057617	342.235870	-186.538010	893.311584	417.128693	314.833649	881.241699	361.909485	74.908257	1033.645020	-633.717285	198.940918	854.154358	-612.764099	-1.763285
352.729401	-27.146324	939.491943	389.298828	162.487564	929.125183	438.368683	-68.227539	494.036957	541.912537	161.288116	485.471039	468.785980	-78.071808	76.597755	601.676758	146.272537	93.944740	370.835297	-72.132095	1411.283325	414.011261	224.318878	1405.792603	323.170105	83.389328	1378.150146	283.405884	88.972786	1636.507813	429.544098	-177.030075	1143.472290	504.280914	302.023315	1149.000244	342.292786	-186.681458	893.402832	417.040527	314.620789	881.166260	361.893188	74.859268	1033.631958	-633.071960	199.096771	854.133484	-612.186279	-1.698196
352.768951	-27.209318	939.502014	389.291565	162.445160	929.117493	438.330414	-68.217148	494.019592	541.908569	161.278549	485.464996	468.788391	-78.079666	76.588196	601.685608	146.278381	93.972389	370.900208	-72.116432	1411.328979	413.963745	224.350098	1405.743286	323.169830	83.386566	1378.151001	283.389954	89.067245	1636.510498	429.632507	-177.071503	1143.532715	504.205994	301.969482	1148.938721	342.331390	-186.835297	893.511414	416.960266	314.425171	881.089478	361.896149	74.815269	1033.631226	-632.599792	198.779572	854.030579	-611.634155	-1.782213
352.774872	-27.271864	939.516174	389.235992	162.382782	929.123962	438.321625	-68.250130	494.024261	541.854248	161.224518	485.457581	468.763947	-78.062401	76.585464	601.699463	146.287079	93.972847	370.947662	-72.098244	1411.396484	413.891846	224.406952	1405.716309	323.114410	83.352943	1378.162354	283.371307	89.150932	1636.512939	429.711334	-177.118683	1143.607666	504.115417	301.911316	1148.886597	342.345703	-186.950546	893.605896	416.877136	314.241852	881.028259	361.872131	74.753700	1033.641602	-631.982544	198.713318	854.002502	-610.977417	-1.783197
352.822998	-27.366144	939.553162	389.240265	162.303009	929.104980	438.075104	-67.645996	493.940826	541.844482	161.227692	485.456421	468.532745	-77.992157	76.538902	601.702942	146.275940	93.957909	370.980713	-72.063400	1411.420166	413.823242	224.434235	1405.676514	323.092499	83.338852	1378.167847	283.343170	89.235931	1636.512939	429.800140	-177.142868	1143.654541	504.030548	301.885925	1148.836548	342.365601	-187.086639	893.706726	416.757385	314.052185	880.955872	361.890350	74.694710	1033.647827	-631.131531	199.164322	854.067749	-610.270020	-1.669220
352.831024	-27.416077	939.567627	389.188080	162.236221	929.110962	438.099487	-67.679886	493.959290	541.818848	161.237747	485.460236	468.524933	-78.011253	76.546448	601.696106	146.290100	93.982208	371.053528	-72.047485	1411.456177	413.746155	224.473984	1405.642212	323.082428	83.323128	1378.168213	283.303162	89.297585	1636.503052	429.872284	-177.167130	1143.713867	503.950775	301.846802	1148.782104	342.346405	-187.203842	893.775146	416.633789	313.864288	880.897949	361.869446	74.638283	1033.658081	-630.692444	198.964615	853.977173	-609.709839	-1.665999
352.841522	-27.470156	939.587158	389.177094	162.168808	929.094299	438.378143	-68.361496	494.070526	541.788086	161.201950	485.458191	468.732941	-78.087799	76.627426	601.690613	146.298538	93.984520	371.075958	-72.032310	1411.476196	413.664032	224.523712	1405.611572	323.053802	83.310699	1378.159546	283.264099	89.357895	1636.489014	429.965057	-177.191132	1143.768555	503.859924	301.830780	1148.728271	342.323090	-187.336227	893.851257	416.523315	313.682983	880.814941	361.860657	74.597481	1033.657227	-629.911804	199.247086	853.995972	-609.030579	-1.563602
352.871765	-27.502159	939.599548	389.137543	162.132202	929.105530	438.203400	-67.753258	494.014526	541.738220	161.200760	485.473541	468.508026	-78.021950	76.592697	601.659668	146.293121	93.993439	371.097809	-72.004684	1411.482544	413.578430	224.556107	1405.577148	323.014465	83.270340	1378.137451	283.217682	89.425896	1636.482422	430.030670	-177.190292	1143.786743	503.764954	301.806213	1148.671631	342.277435	-187.482544	893.918091	416.334595	313.485931	880.730164	361.865387	74.558861	1033.670166	-629.191833	199.371918	853.967041	-608.356201	-1.527395
352.884094	-27.548059	939.596619	389.116852	162.132889	929.107971	438.549500	-68.466911	494.153717	541.705444	161.207321	485.463409	468.744537	-78.105492	76.673561	601.643555	146.309860	93.994659	371.132080	-72.007423	1411.506226	413.486816	224.590927	1405.542480	322.972076	83.305862	1378.117432	283.162048	89.481972	1636.472412	430.102661	-177.195236	1143.813232	503.657837	301.812042	1148.621338	342.232300	-187.581573	893.984375	416.265564	313.364380	880.709167	361.858459	74.530617	1033.670166	-628.586426	199.297073	853.900391	-607.695618	-1.543226
352.898895	-27.579004	939.612854	389.096436	162.106857	929.115417	438.637939	-68.471390	494.150421	541.669373	161.197556	485.472870	468.733856	-78.118378	76.665436	601.669067	146.316544	94.037567	371.178284	-71.969254	1411.510010	413.425537	224.632950	1405.544312	322.941711	83.256111	1378.097412	283.103485	89.548515	1636.445557	430.159180	-177.205673	1143.831787	503.537323	301.786743	1148.565918	342.206146	-187.716263	894.050720	416.140503	313.237457	880.661987	361.863647	74.503365	1033.682617	-628.155396	198.993912	853.793640	-607.053955	-1.604093
352.903168	-27.602348	939.622864	389.066254	162.073029	929.125183	438.718048	-68.483498	494.180206	541.623779	161.146622	485.480072	468.726318	-78.121407	76.655319	601.646667	146.289383	94.046356	371.178314	-71.973915	1411.515381	413.323547	224.658264	1405.519043	323.012024	83.314606	1378.088623	283.048431	89.594299	1636.426514	430.210144	-177.198471	1143.868530	503.425415	301.793945	1148.508301	342.145386	-187.819519	894.098694	416.000549	313.105927	880.612915	361.853546	74.473099	1033.692871	-627.290039	199.565002	853.880310	-606.311646	-1.381130
352.913208	-27.617102	939.624573	389.045135	162.082291	929.130127	438.804718	-68.488213	494.203705	541.616028	161.176788	485.496277	468.750092	-78.114510	76.654495	601.626648	146.273254	94.046410	371.202789	-71.924332	1411.533691	413.261078	224.705597	1405.502686	322.904816	83.260460	1378.083252	282.975159	89.652016	1636.409058	430.231384	-177.204834	1143.898682	503.300354	301.767365	1148.470581	342.083862	-187.925308	894.167358	415.855164	313.011932	880.581970	361.857758	74.464493	1033.697510	-626.803101	199.486084	853.812988	-605.731812	-1.370610
352.919037	-27.631126	939.614319	389.031555	162.088303	929.128540	438.876678	-68.476669	494.199890	541.595154	161.132172	485.488373	468.749542	-78.112968	76.643822	601.634338	146.271591	94.041382	371.210083	-71.899147	1411.557739	413.192078	224.727585	1405.475342	322.894257	83.259819	1378.076660	282.908905	89.697792	1636.374512	430.237244	-177.183304	1143.911987	503.199280	301.800537	1148.410278	342.035492	-188.016754	894.237061	415.703644	312.892761	880.525024	361.853790	74.454277	1033.692017	-626.335205	199.201294	853.671204	-605.058411	-1.418765
352.911499	-27.656975	939.632263	388.996155	162.066467	929.117310	438.940735	-68.465393	494.233307	541.589478	161.134216	485.517822	468.738983	-78.108109	76.655861	601.627075	146.261185	94.069313	371.181732	-71.939453	1411.585938	413.087555	224.707336	1405.444580	322.834381	83.237434	1378.052612	282.826874	89.739410	1636.340576	430.227417	-177.202469	1143.968384	503.091705	301.804565	1148.357422	341.990479	-188.081696	894.310547	415.541290	312.800720	880.508179	361.836731	74.443359	1033.694824	-625.591797	199.507050	853.702942	-604.323853	-1.287210
352.925354	-27.686815	939.634827	388.968781	162.076447	929.117615	438.980499	-68.468063	494.256256	541.566528	161.097290	485.491455	468.755219	-78.095268	76.653587	601.612122	146.264893	94.074310	371.204773	-71.855606	1411.608521	413.070862	224.791061	1405.432739	322.853424	83.276459	1378.043213	282.734253	89.777176	1636.309570	430.227356	-177.245453	1144.008667	502.952820	301.807373	1148.315796	341.937225	-188.143524	894.372559	415.363831	312.767242	880.494873	361.828064	74.431450	1033.696289	-624.985291	199.652786	853.675049	-603.641418	-1.219347
352.925232	-27.700777	939.624573	388.928162	162.040039	929.110596	438.976807	-68.442482	494.233215	541.539429	161.052612	485.536346	468.759369	-78.080269	76.645889	601.590088	146.252869	94.079918	371.193237	-71.825989	1411.638184	413.023407	224.793991	1405.387817	322.844879	83.261139	1378.027710	282.658722	89.817093	1636.265991	430.208588	-177.273468	1144.049561	502.826904	301.811249	1148.238159	341.870972	-188.236908	894.435974	415.005035	312.673859	880.555237	361.798706	74.405174	1033.686890	-624.584656	199.453949	853.552002	-603.054260	-1.162534
352.925201	-27.720682	939.624146	388.923981	162.044281	929.114563	438.961456	-68.437523	494.218750	541.548584	161.053864	485.548981	468.718506	-78.060837	76.629509	601.617615	146.250626	94.087265	371.137665	-71.845741	1411.642456	412.927368	224.789322	1405.395630	322.792114	83.262650	1377.999878	282.587677	89.766830	1636.224854	430.194641	-177.299744	1144.080444	502.770996	301.860992	1148.213623	341.837982	-188.292297	894.491028	415.061676	312.581879	880.412964	361.786530	74.395782	1033.687866	-623.990417	199.539276	853.512878	-602.359680	-1.072419
352.962952	-27.729889	939.622131	388.892517	162.027756	929.119080	438.965179	-68.453430	494.221344	541.537354	161.025986	485.553040	468.715851	-78.059471	76.661209	601.592712	146.255783	94.104607	371.113770	-71.820679	1411.669189	412.883484	224.809097	1405.373169	322.744293	83.264137	1377.980347	282.496643	89.894272	1636.192993	430.180603	-177.322647	1144.117065	502.664093	301.861328	1148.180054	341.787598	-188.354401	894.518494	414.913940	312.519653	880.394409	361.772583	74.379601	1033.687744	-623.407654	199.563080	853.481873	-601.631897	-1.033110
352.978424	-27.744970	939.620239	388.868561	162.049606	929.133606	439.005127	-68.494194	494.228882	541.544189	161.015350	485.571289	468.707306	-78.070786	76.682121	601.534424	146.211227	94.113655	371.064148	-71.795059	1411.652954	412.823364	224.836060	1405.354126	322.728516	83.241058	1377.956787	282.432434	89.925911	1636.171143	430.157867	-177.353088	1144.115234	502.567596	301.884613	1148.136230	341.742615	-188.400818	894.546326	414.753418	312.461517	880.369507	361.768890	74.371017	1033.695068	-622.858765	199.626404	853.449646	-600.958923	-1.006731
352.983673	-27.729658	939.633057	388.846161	162.044846	929.122559	439.008423	-68.489693	494.237305	541.535950	161.009109	485.569977	468.694885	-78.076035	76.678246	601.552673	146.221588	94.116264	371.054321	-71.776474	1411.653076	412.777405	224.854263	1405.326172	322.689209	83.251358	1377.924927	282.360138	89.864746	1636.135864	430.136047	-177.368576	1144.112427	502.472443	301.894440	1148.089478	341.677307	-188.459061	894.554016	414.526306	312.383606	880.318237	361.760986	74.388077	1033.695068	-622.291870	199.640396	853.363831	-600.331543	-0.942532
353.004883	-27.726496	939.641602	388.845581	162.070679	929.139771	439.068420	-68.502708	494.235931	541.548340	161.041763	485.585938	468.731903	-78.096375	76.703018	601.599976	146.216034	94.121506	371.003235	-71.718636	1411.645264	412.687653	224.927536	1405.302734	322.806519	83.016869	1377.958130	282.278290	90.002594	1636.130371	430.098206	-177.404007	1144.129517	502.348907	301.897003	1148.058838	341.628998	-188.481918	894.567810	414.225433	312.440826	880.467896	361.775787	74.395294	1033.708984	-621.711914	199.618607	853.329956	-599.681580	-0.844141
353.009216	-27.721338	939.645752	388.832520	162.074768	929.147034	439.124298	-68.526596	494.292847	541.530212	161.046265	485.604156	468.703583	-78.090942	76.718285	601.574585	146.219788	94.119186	370.987427	-71.735947	1411.654419	412.680237	224.907730	1405.311768	322.623566	83.283714	1377.906616	282.200073	90.043297	1636.120117	430.057861	-177.408157	1144.138916	502.289520	301.910675	1148.032227	341.595306	-188.482910	894.579651	414.284760	312.386078	880.342529	361.763702	74.398918	1033.713989	-621.167786	199.662048	853.291809	-598.990295	-0.809114
353.002869	-27.724920	939.664490	388.837097	162.084183	929.147827	439.142639	-68.511635	494.305511	541.512390	161.054077	485.583405	468.685211	-78.070610	76.718231	601.567200	146.209824	94.114014	370.962982	-71.738419	1411.676270	412.620087	224.914078	1405.321655	322.580322	83.308105	1377.897827	282.112427	90.058273	1636.102661	430.006836	-177.412170	1144.143677	502.213715	301.896484	1148.026001	341.548615	-188.479538	894.601379	414.138153	312.350708	880.348083	361.767944	74.410301	1033.723633	-620.631226	199.761017	853.234009	-598.373291	-0.803113
353.022705	-27.681473	939.669861	388.846283	162.102020	929.166321	439.203094	-68.491928	494.347626	541.459229	161.079254	485.570709	468.688812	-78.071648	76.714874	601.560364	146.212524	94.148094	370.925140	-71.707451	1411.694214	412.570251	224.928375	1405.313843	322.518188	83.306305	1377.885864	282.040314	90.087921	1636.096680	429.988190	-177.394791	1144.159058	502.128052	301.911285	1148.024170	341.498413	-188.455734	894.636108	413.994659	312.352173	880.381531	361.772339	74.436394	1033.734985	-620.104553	199.801956	853.211731	-597.752502	-0.809693
353.012054	-27.679022	939.689392	388.849854	162.123077	929.177856	439.277161	-68.524010	494.377686	541.457764	161.068008	485.581085	468.719391	-78.071815	76.763535	601.536865	146.193985	94.158920	370.902100	-71.707550	1411.708862	412.518250	224.926193	1405.337402	322.497986	83.294609	1377.890259	281.958466	90.112762	1636.096924	429.947693	-177.361664	1144.180054	502.044525	301.880310	1148.007813	341.469910	-188.458344	894.642944	413.845581	312.351318	880.396179	361.777039	74.450806	1033.751099	-619.611450	199.758255	853.157715	-597.189087	-0.764427
352.988251	-27.639008	939.700500	388.847321	162.172562	929.199890	439.291809	-68.498611	494.395508	541.463684	161.109940	485.605927	468.702423	-78.044830	76.751678	601.563782	146.222397	94.182007	370.877441	-71.722191	1411.725342	412.479614	224.926010	1405.355469	322.475800	83.274818	1377.883789	281.951080	90.179352	1636.087280	429.917572	-177.338013	1144.211914	501.982727	301.918640	1148.046753	341.421722	-188.429413	894.682190	413.743835	312.351868	880.419434	361.768646	74.489639	1033.768433	-619.090759	199.774307	853.123535	-596.633179	-0.716439
352.987854	-27.616625	939.687866	388.844818	162.192551	929.212646	439.302795	-68.479851	494.382355	541.470642	161.132309	485.617615	468.730316	-78.042984	76.753326	601.561157	146.255615	94.186501	370.833130	-71.697014	1411.734497	412.450226	224.938004	1405.378296	322.470886	83.276077	1377.877563	281.871399	90.192207	1636.064575	429.894714	-177.295044	1144.202148	501.901947	301.912018	1148.043213	341.384369	-188.401520	894.686035	413.608887	312.380493	880.431885	361.758301	74.499199	1033.768555	-618.576050	199.745102	853.075562	-596.121338	-0.702828
352.991577	-27.585873	939.679443	388.861115	162.247284	929.218872	439.286011	-68.457603	494.366760	541.497192	161.128708	485.604065	468.711304	-78.036690	76.750565	601.577454	146.237732	94.194618	370.808075	-71.705482	1411.721680	412.442261	224.913666	1405.385010	322.427124	83.289894	1377.876099	281.727966	90.168587	1636.046143	429.883698	-177.243378	1144.182617	501.832245	301.965057	1148.064697	341.347534	-188.355194	894.670349	413.510986	312.423981	880.451782	361.765015	74.534607	1033.767700	-618.072693	199.720215	853.011047	-595.583923	-0.743741
353.004059	-27.531609	939.657166	388.871246	162.323669	929.236633	439.229462	-68.411110	494.347107	541.515625	161.146927	485.615845	468.727753	-78.047714	76.741310	601.566895	146.251297	94.191597	370.774078	-71.708160	1411.719727	412.424408	224.912399	1405.409668	322.412628	83.303154	1377.860718	281.643982	90.187424	1636.011230	429.865936	-177.222015	1144.166260	501.763153	302.006836	1148.047729	341.303131	-188.292755	894.655762	413.347687	312.415527	880.451111	361.764709	74.580261	1033.765747	-617.607483	199.778519	853.005310	-595.086365	-0.736838
352.994873	-27.520695	939.670532	388.884949	162.344360	929.244507	439.196808	-68.389191	494.333954	541.526611	161.139832	485.641846	468.720001	-78.043152	76.726349	601.544006	146.235931	94.211075	370.741150	-71.705925	1411.699463	412.406036	224.896637	1405.412231	322.385834	83.334557	1377.861694	281.558716	90.198380	1635.986816	429.837799	-177.198654	1144.140503	501.701019	302.034698	1148.079346	341.272308	-188.255203	894.641235	413.264343	312.461365	880.464966	361.765533	74.599899	1033.776001	-617.204041	199.761948	852.976685	-594.650879	-0.706725
352.983948	-27.510536	939.665955	388.877289	162.360214	929.262756	439.135864	-68.394775	494.311157	541.479370	161.118073	485.634857	468.730713	-78.046654	76.729378	601.531677	146.227997	94.210510	370.670288	-71.705002	1411.690552	412.387543	224.907013	1405.443970	322.367523	83.320892	1377.856323	281.481293	90.209854	1635.962036	429.803314	-177.200272	1144.144043	501.638519	302.071564	1148.106689	341.223022	-188.192581	894.628113	413.237885	312.563110	880.522766	361.757660	74.600700	1033.783936	-616.815186	199.783722	852.970581	-594.209961	-0.701211
352.981079	-27.480598	939.669067	388.883087	162.376068	929.276184	439.109222	-68.422020	494.326538	541.489075	161.108124	485.644318	468.705536	-78.049728	76.751869	601.520569	146.212296	94.213043	370.649078	-71.724693	1411.686401	412.374451	224.903564	1405.462158	322.354034	83.344826	1377.839722	281.398499	90.210281	1635.935913	429.774078	-177.202118	1144.116577	501.581299	302.115448	1148.131592	341.186768	-188.143845	894.596252	413.142487	312.595612	880.551270	361.744019	74.621941	1033.790894	-616.426453	199.799515	852.937439	-593.794250	-0.712128
352.984375	-27.467470	939.686035	388.895905	162.388702	929.281372	439.088104	-68.396706	494.310028	541.532227	161.127060	485.644470	468.733948	-78.062119	76.762230	601.515930	146.206924	94.220856	370.608002	-71.708778	1411.651855	412.343872	224.877457	1405.481567	322.337708	83.336403	1377.851318	281.332336	90.207199	1635.918579	429.727814	-177.177399	1144.111206	501.529633	302.132416	1148.165649	341.168121	-188.081848	894.583191	413.074554	312.665070	880.597961	361.749146	74.641960	1033.801147	-616.034729	199.738327	852.911499	-593.382263	-0.709771
352.964844	-27.408474	939.680115	388.898224	162.449692	929.309937	439.062714	-68.391342	494.324829	541.532471	161.133972	485.651855	468.723816	-78.050690	76.760597	601.520203	146.186234	94.211464	370.579102	-71.728256	1411.635986	412.330505	224.874054	1405.506592	322.304260	83.334763	1377.831787	281.251648	90.223755	1635.900269	429.698975	-177.157288	1144.084717	501.499664	302.160400	1148.188110	341.146637	-188.037140	894.539124	413.004333	312.721954	880.645325	361.741241	74.684860	1033.813721	-615.679199	199.719696	852.878540	-593.003906	-0.730372
352.957184	-27.368248	939.679810	388.910522	162.475067	929.305359	439.089386	-68.388145	494.348145	541.503784	161.097687	485.635681	468.743347	-78.060234	76.784348	601.494507	146.148224	94.203545	370.524902	-71.727676	1411.620361	412.331207	224.861023	1405.512817	322.296234	83.362885	1377.835938	281.183319	90.226662	1635.883057	429.653442	-177.130875	1144.046997	501.476776	302.206665	1148.197876	341.084625	-187.952469	894.515198	412.953247	312.780792	880.670898	361.746765	74.720810	1033.811401	-615.336426	199.680145	852.828796	-592.630798	-0.754252
352.937531	-27.306473	939.681274	388.922638	162.499359	929.307495	438.843933	-68.094490	494.293396	541.482361	161.080841	485.629730	468.583527	-78.011551	76.773170	601.474731	146.133331	94.203934	370.505798	-71.731865	1411.589844	412.340027	224.856873	1405.546265	322.272186	83.360725	1377.829102	281.116577	90.231544	1635.865356	429.634064	-177.097839	1144.008057	501.463379	302.247375	1148.230225	341.062134	-187.899384	894.482788	412.906830	312.844330	880.712280	361.749176	74.765305	1033.813599	-615.056824	199.724777	852.807129	-592.275024	-0.734587
352.943207	-27.264349	939.672485	388.956451	162.533173	929.310425	438.877045	-68.074715	494.295197	541.496643	161.092438	485.635620	468.556915	-77.998009	76.745636	601.475281	146.109497	94.207787	370.492615	-71.751022	1411.585083	412.318512	224.841751	1405.562012	322.277679	83.367493	1377.833984	281.046143	90.225334	1635.848633	429.610321	-177.092087	1143.989624	501.430725	302.262177	1148.261230	341.044769	-187.809738	894.439087	412.858337	312.912537	880.760559	361.767944	74.799019	1033.810913	-614.790222	199.748749	852.782471	-591.931946	-0.695653
352.899323	-27.223309	939.668518	388.955658	162.597137	929.309204	439.179657	-68.334656	494.408325	541.474121	161.071976	485.619598	468.727905	-78.061722	76.783928	601.463379	146.086472	94.217842	370.434387	-71.748329	1411.560303	412.309937	224.815948	1405.593018	322.266754	83.369507	1377.822144	280.991821	90.218468	1635.833984	429.577454	-177.063782	1143.950073	501.413849	302.290161	1148.290527	341.015381	-187.711395	894.410339	412.836029	313.003601	880.795837	361.747070	74.851028	1033.808594	-614.563843	199.734238	852.757019	-591.585449	-0.662182
352.912781	-27.127716	939.655212	388.984650	162.653351	929.329773	439.038940	-68.124931	494.340057	541.457825	161.061356	485.597687	468.656921	-78.028130	76.774422	601.463501	146.092850	94.203255	370.413544	-71.751762	1411.529053	412.316803	224.816696	1405.618896	322.257385	83.359161	1377.805786	280.932922	90.201012	1635.810059	429.550385	-176.985077	1143.903931	501.411011	302.313812	1148.329590	340.997070	-187.617783	894.350159	412.788391	313.075684	880.842224	361.765961	74.911926	1033.812988	-614.335144	199.773911	852.751953	-591.230286	-0.598773
352.883087	-27.086903	939.651672	388.998505	162.712982	929.327515	439.026703	-68.072090	494.331055	541.478394	161.108765	485.600769	468.623810	-78.014816	76.754639	601.456116	146.091507	94.203957	370.369141	-71.754776	1411.508789	412.339142	224.800903	1405.641113	322.257721	83.360161	1377.806396	280.877167	90.189629	1635.791626	429.511658	-176.963043	1143.863037	501.408630	302.364349	1148.341553	340.979340	-187.523956	894.298401	412.783203	313.175323	880.873779	361.763397	74.961891	1033.810669	-614.149048	199.777802	852.727478	-590.910095	-0.563928
352.885864	-27.010151	939.638367	389.003479	162.797729	929.340149	439.053162	-68.023392	494.330505	541.494629	161.124023	485.614441	468.640381	-78.020226	76.753746	601.430908	146.071518	94.204475	370.332214	-71.756065	1411.480469	412.346130	224.798828	1405.642456	322.271057	83.412628	1377.774658	280.838074	90.169044	1635.759766	429.480804	-176.889496	1143.824707	501.405853	302.390503	1148.370117	340.959106	-187.442429	894.261292	412.745789	313.272400	880.914124	361.770355	75.028343	1033.811646	-613.963989	199.848557	852.767029	-590.579712	-0.492534
352.856354	-26.986219	939.632568	389.009430	162.825836	929.333618	439.041931	-67.993668	494.338806	541.483215	161.101303	485.605225	468.601379	-78.007362	76.748734	601.464539	146.077896	94.217506	370.296967	-71.760262	1411.460815	412.348358	224.792557	1405.641602	322.267822	83.432259	1377.786011	280.795166	90.138809	1635.739380	429.469238	-176.852570	1143.799683	501.415680	302.423859	1148.385742	340.942963	-187.328323	894.226624	412.749542	313.374512	880.943665	361.763977	75.055321	1033.805908	-613.814270	199.864975	852.788330	-590.268738	-0.478385
352.850830	-26.933130	939.629272	389.032074	162.854660	929.335022	439.002594	-67.926521	494.326050	541.551941	161.186081	485.615753	468.629181	-77.998077	76.745270	601.463379	146.080414	94.219635	370.250122	-71.774979	1411.440186	412.362305	224.786255	1405.652222	322.272125	83.452240	1377.776001	280.763733	90.107826	1635.722412	429.436981	-176.802460	1143.754883	501.419525	302.407684	1148.404297	340.932831	-187.215515	894.177979	412.742981	313.475525	880.956970	361.775970	75.095444	1033.805298	-613.717590	199.894638	852.803406	-590.004578	-0.388312
352.871521	-26.894810	939.616211	389.045441	162.910370	929.344727	439.001312	-67.916641	494.326630	541.582092	161.197342	485.645630	468.611877	-77.994484	76.773338	601.489868	146.109848	94.240585	370.236755	-71.761063	1411.410645	412.372406	224.788254	1405.661377	322.250275	83.473114	1377.776978	280.729187	90.074944	1635.725708	429.396301	-176.762711	1143.731079	501.448029	302.448029	1148.435913	340.917114	-187.108658	894.149292	412.744019	313.559662	880.994019	361.779449	75.132088	1033.803101	-613.660461	199.908966	852.809753	-589.764954	-0.370028
352.855499	-26.858507	939.620789	389.037872	162.962509	929.360657	438.964447	-67.860916	494.331085	541.525757	161.172668	485.632080	468.588226	-77.986801	76.768074	601.451904	146.116989	94.243675	370.193176	-71.735916	1411.396484	412.404114	224.774445	1405.687500	322.248688	83.491875	1377.768311	280.709595	90.051231	1635.707886	429.362427	-176.728195	1143.681274	501.476746	302.486267	1148.456421	340.904236	-187.022278	894.096619	412.765320	313.666351	881.034241	361.776672	75.168556	1033.814697	-613.650452	199.981522	852.809692	-589.593201	-0.301155
352.858368	-26.819084	939.619934	389.045563	162.962234	929.356750	438.937866	-67.817299	494.307007	541.518066	161.181259	485.650360	468.590698	-77.975830	76.755058	601.442139	146.126373	94.240341	370.164337	-71.741798	1411.365967	412.413727	224.777649	1405.721436	322.244446	83.496841	1377.759521	280.682281	90.014297	1635.702271	429.332367	-176.670944	1143.639038	501.532410	302.522430	1148.509766	340.886658	-186.911514	894.037415	412.796661	313.763489	881.070313	361.774414	75.192848	1033.811401	-613.648804	200.059189	852.820496	-589.392883	-0.255709
352.891022	-26.771435	939.603210	389.057281	162.979294	929.370178	438.946564	-67.804886	494.313446	541.494446	161.203979	485.643585	468.583435	-77.946465	76.749298	601.449951	146.133835	94.241386	370.163757	-71.744385	1411.351685	412.425964	224.787384	1405.746094	322.243408	83.498932	1377.759644	280.668030	89.983681	1635.699951	429.307953	-176.639984	1143.605835	501.568359	302.552948	1148.538696	340.873016	-186.815033	894.001221	412.822815	313.853912	881.109131	361.785004	75.211731	1033.809570	-613.678650	200.098129	852.825806	-589.215027	-0.188492
352.862244	-26.732344	939.602783	389.040100	163.034622	929.380432	438.949554	-67.752396	494.322235	541.464294	161.223404	485.605865	468.572968	-77.949402	76.754883	601.428711	146.118637	94.245483	370.151031	-71.734612	1411.336060	412.443359	224.789398	1405.754761	322.264252	83.516144	1377.746216	280.650085	89.947014	1635.689819	429.294556	-176.608582	1143.567993	501.608917	302.610443	1148.577026	340.873199	-186.718216	893.959167	412.858459	313.964844	881.152649	361.764526	75.252876	1033.815186	-613.732422	200.153992	852.799133	-589.027039	-0.124079
352.865692	-26.714169	939.618103	389.044220	163.046051	929.379333	439.192627	-67.984482	494.394409	541.438171	161.247787	485.600037	468.734650	-77.996658	76.808945	601.425720	146.125443	94.242508	370.159882	-71.726486	1411.302368	412.450348	224.806824	1405.784424	322.261963	83.513680	1377.754883	280.640289	89.900406	1635.705811	429.275909	-176.560196	1143.546387	501.648651	302.659180	1148.628540	340.835144	-186.621521	893.921143	412.922699	314.038239	881.178162	361.776154	75.275040	1033.822510	-613.845398	200.263214	852.805115	-588.920349	-0.052526
352.835907	-26.672361	939.625000	389.053619	163.093323	929.396057	438.994263	-67.743874	494.379333	541.413086	161.246780	485.587433	468.590271	-77.949295	76.793137	601.404846	146.101212	94.246124	370.187988	-71.752541	1411.312378	412.472931	224.810669	1405.818359	322.275787	83.538124	1377.753662	280.630798	89.863411	1635.715698	429.267426	-176.515259	1143.513184	501.675415	302.729187	1148.679932	340.825287	-186.520172	893.902649	412.977936	314.129822	881.227051	361.769989	75.315407	1033.834961	-613.907104	200.289795	852.795898	-588.752502	0.016364
352.838867	-26.618063	939.637207	389.062531	163.143951	929.412170	439.274231	-67.918571	494.448364	541.399292	161.274673	485.603577	468.739655	-77.996132	76.837440	601.408020	146.099152	94.267525	370.236176	-71.697830	1411.313110	412.531708	224.830780	1405.847168	322.340057	83.576698	1377.796753	280.636841	89.840080	1635.722046	429.268127	-176.464325	1143.463257	501.716156	302.775818	1148.721191	340.822449	-186.406570	893.868896	413.054443	314.216064	881.280823	361.779846	75.365540	1033.849609	-613.988586	200.312332	852.777954	-588.635864	0.068690
352.809998	-26.538832	939.636108	389.060181	163.213196	929.437683	439.097931	-67.690041	494.418945	541.365845	161.278015	485.609924	468.585419	-77.938980	76.815262	601.393494	146.090424	94.279900	370.279602	-71.691925	1411.304077	412.580566	224.841522	1405.880493	322.347076	83.556747	1377.816528	280.634521	89.809990	1635.729492	429.262726	-176.395935	1143.433105	501.761688	302.818024	1148.784302	340.804993	-186.305450	893.844971	413.136871	314.310242	881.323242	361.780090	75.424622	1033.864380	-614.104797	200.358994	852.786987	-588.515076	0.117654
352.789093	-26.490627	939.633911	389.086731	163.268707	929.438354	439.148041	-67.651344	494.433533	541.382629	161.329208	485.592621	468.570099	-77.912514	76.838715	601.388550	146.079666	94.285965	370.292450	-71.691917	1411.292725	412.595093	224.832214	1405.897827	322.406006	83.562477	1377.827026	280.638000	89.786346	1635.734375	429.273621	-176.343445	1143.407593	501.789886	302.871124	1148.798828	340.796722	-186.191849	893.822021	413.184174	314.441162	881.392578	361.779999	75.477531	1033.863281	-614.170044	200.398651	852.804382	-588.390808	0.168561
352.794250	-26.416414	939.617310	389.106720	163.347000	929.433167	439.157532	-67.623154	494.451935	541.407349	161.379761	485.606781	468.570526	-77.905670	76.860321	601.366028	146.084045	94.287132	370.323242	-71.680000	1411.259766	412.620758	224.838654	1405.941406	322.420441	83.573647	1377.827271	280.651917	89.751900	1635.725708	429.299530	-176.294189	1143.388428	501.830688	302.915710	1148.849487	340.785767	-186.089172	893.796082	413.273071	314.482758	881.401611	361.793243	75.548271	1033.852905	-614.270874	200.418839	852.792786	-588.315552	0.218705
352.796783	-26.352154	939.611145	389.125153	163.364258	929.424011	439.185059	-67.576149	494.462982	541.414795	161.380981	485.609253	468.571625	-77.894470	76.855469	601.404419	146.109512	94.300591	370.364319	-71.681229	1411.255493	412.661682	224.847229	1405.966553	322.476868	83.593018	1377.849487	280.659851	89.730331	1635.734741	429.326965	-176.233063	1143.355713	501.878143	302.997681	1148.903809	340.756012	-186.010696	893.763977	413.360504	314.573486	881.432922	361.800476	75.593697	1033.844604	-614.363281	200.437485	852.804688	-588.239990	0.263606
352.763153	-26.314819	939.626465	389.118530	163.428986	929.430542	439.227081	-67.582283	494.484314	541.451782	161.397980	485.639313	468.586914	-77.903900	76.870567	601.389221	146.113968	94.294403	370.409851	-71.693542	1411.243164	412.694580	224.859360	1405.993896	322.524261	83.597900	1377.854126	280.678131	89.697868	1635.734619	429.344666	-176.173706	1143.296387	501.918823	303.044250	1148.946899	340.732391	-185.918762	893.733887	413.429657	314.659454	881.467468	361.796356	75.646645	1033.856812	-614.460449	200.429337	852.833130	-588.174316	0.288191
352.793610	-26.238556	939.602356	389.155121	163.529724	929.442627	439.202057	-67.532890	494.484070	541.472595	161.392197	485.653015	468.578094	-77.888252	76.855431	601.383301	146.107651	94.310211	370.416016	-71.637924	1411.207397	412.715851	224.910522	1406.022827	322.720825	83.336273	1377.897461	280.697510	89.693069	1635.738281	429.363373	-176.139664	1143.239136	501.982758	303.108063	1148.991577	340.711700	-185.828537	893.695007	413.510010	314.728424	881.494934	361.825714	75.716415	1033.851807	-614.575134	200.389008	852.850464	-588.146912	0.308636
352.790405	-26.186258	939.604004	389.159088	163.576950	929.451538	439.182648	-67.512047	494.462036	541.502808	161.424850	485.692749	468.595825	-77.879128	76.842697	601.380371	146.094620	94.317673	370.486725	-71.673538	1411.187012	412.810333	224.866867	1406.047974	322.627716	83.611626	1377.890015	280.721283	89.662117	1635.745605	429.400269	-176.079208	1143.161377	502.041016	303.147858	1149.031128	340.693756	-185.761536	893.654846	413.574615	314.793182	881.536316	361.831512	75.761902	1033.857788	-614.674500	200.425385	852.872681	-588.128967	0.340241
352.803223	-26.156666	939.614807	389.175262	163.579956	929.443542	438.859375	-67.172409	494.382568	541.538269	161.412231	485.681854	468.403870	-77.811630	76.831772	601.384460	146.097458	94.297585	370.528961	-71.664238	1411.145264	412.850342	224.888794	1406.058960	322.690308	83.624504	1377.889282	280.761169	89.632744	1635.745728	429.415466	-176.044464	1143.133667	502.105255	303.185059	1149.067139	340.662933	-185.664108	893.610474	413.647156	314.862793	881.555847	361.845795	75.789200	1033.858398	-614.803467	200.377457	852.898865	-588.165161	0.374312
352.779724	-26.097063	939.617737	389.158875	163.654144	929.457153	438.787476	-67.099457	494.365509	541.561707	161.447754	485.690247	468.363892	-77.796028	76.815544	601.409180	146.105362	94.306206	370.557709	-71.657372	1411.111450	412.907745	224.889694	1406.076050	322.742645	83.639435	1377.896973	280.781830	89.610123	1635.758789	429.451996	-176.017258	1143.087524	502.172058	303.216003	1149.079102	340.647644	-185.584259	893.565491	413.694244	314.935516	881.575317	361.841339	75.847450	1033.868774	-614.920044	200.392929	852.908020	-588.208252	0.364738
352.827362	-26.055508	939.595093	389.221924	163.702957	929.441711	438.765472	-67.102470	494.341705	541.555237	161.456177	485.660522	468.373444	-77.805595	76.828125	601.382690	146.113953	94.279617	370.584412	-71.653160	1411.098511	412.951782	224.894913	1406.092407	322.850952	83.776665	1377.890137	280.807526	89.571732	1635.770752	429.471741	-175.974915	1143.062866	502.204315	303.232971	1149.069946	340.651337	-185.492371	893.540344	413.729889	315.067200	881.639587	361.879120	75.892624	1033.848145	-615.015808	200.403336	852.922546	-588.271545	0.338920
352.843964	-26.006639	939.602539	389.220825	163.723648	929.448853	438.726349	-67.076653	494.351593	541.576355	161.525681	485.653290	468.368439	-77.792458	76.835297	601.399231	146.131592	94.276466	370.623901	-71.647667	1411.077026	412.990204	224.936066	1406.105469	322.920471	83.774765	1377.898438	280.835022	89.551750	1635.770264	429.468628	-175.941132	1143.021118	502.288971	303.278748	1149.111084	340.624969	-185.447418	893.525146	413.807251	315.085754	881.623291	361.890411	75.927055	1033.855713	-615.127747	200.409683	852.916443	-588.385071	0.363930
352.876953	-25.956497	939.588135	389.257751	163.765823	929.434692	438.761139	-67.060371	494.347656	541.580994	161.540314	485.656311	468.395386	-77.801201	76.835052	601.393738	146.144135	94.279236	370.669312	-71.593376	1411.078369	413.086121	224.954208	1406.117798	322.911255	83.770050	1377.913208	280.874512	89.518944	1635.782227	429.488403	-175.889130	1143.000366	502.350983	303.303802	1149.118164	340.629303	-185.355896	893.509460	413.864502	315.160583	881.645447	361.931366	75.972473	1033.842041	-615.242615	200.337524	852.888794	-588.480835	0.265567
352.901550	-25.900085	939.594971	389.298370	163.816513	929.428406	438.802216	-67.013969	494.323273	541.577454	161.576935	485.630493	468.380707	-77.784286	76.825058	601.414490	146.134399	94.262733	370.743622	-71.585213	1411.061035	413.147949	224.978348	1406.137085	323.000153	83.802238	1377.900391	280.931335	89.505180	1635.782837	429.535492	-175.850983	1142.964233	502.424347	303.318848	1149.136597	340.643768	-185.299591	893.478943	413.909363	315.216400	881.679016	361.973541	76.032066	1033.842773	-615.356262	200.322693	852.898254	-588.556274	0.222364
352.909515	-25.849134	939.581665	389.332520	163.873840	929.439087	438.810638	-66.982452	494.347961	541.554688	161.575485	485.605408	468.382935	-77.771683	76.799568	601.414246	146.101349	94.262451	370.791809	-71.570648	1411.043945	413.232666	224.973175	1406.156372	323.114960	83.873985	1377.922729	280.990570	89.482941	1635.783203	429.557617	-175.806503	1142.958618	502.507629	303.335724	1149.167236	340.660736	-185.241791	893.474243	413.960449	315.275452	881.708069	362.009857	76.071899	1033.843872	-615.494873	200.234604	852.900574	-588.693176	0.160962
352.939728	-25.763172	939.596680	389.375824	163.919556	929.465088	438.858185	-66.941650	494.350922	541.590637	161.625168	485.627594	468.400391	-77.790993	76.808601	601.462708	146.145889	94.268539	370.874268	-71.534119	1411.037231	413.312714	225.005356	1406.162964	323.212158	83.884613	1377.951782	281.024353	89.453468	1635.779175	429.586151	-175.770203	1142.930908	502.560364	303.358459	1149.169434	340.646240	-185.176056	893.479309	414.017609	315.334412	881.738586	362.051422	76.133224	1033.865234	-615.605774	200.170258	852.913513	-588.838501	0.104791
352.996796	-25.713747	939.574768	389.441040	163.951996	929.461853	438.903503	-66.936432	494.356506	541.569946	161.679062	485.583069	468.411804	-77.794586	76.800613	601.426941	146.125137	94.277664	370.930145	-71.509880	1411.062988	413.386444	225.036469	1406.197388	323.231720	83.870491	1377.959961	281.058136	89.430229	1635.792480	429.583160	-175.750641	1142.925049	502.600800	303.410034	1149.181152	340.670135	-185.135025	893.462891	414.050568	315.410675	881.758911	362.106934	76.166489	1033.852661	-615.674377	200.126740	852.926086	-588.991089	0.027634
353.027069	-25.656622	939.590088	389.496918	164.007874	929.467407	438.932251	-66.909271	494.377563	541.590332	161.737411	485.564911	468.385651	-77.784103	76.822762	601.421997	146.137070	94.257477	370.988281	-71.475723	1411.064087	413.468140	225.058411	1406.217773	323.287933	83.888527	1377.962769	281.091980	89.411774	1635.790405	429.567139	-175.728287	1142.935913	502.635498	303.457916	1149.182007	340.664612	-185.101105	893.453918	414.077972	315.474426	881.764465	362.151947	76.228989	1033.862793	-615.789490	200.063385	852.945923	-589.150391	-0.047927
353.033234	-25.605942	939.578674	389.513062	164.051498	929.467590	438.775574	-66.262558	494.276306	541.581055	161.749008	485.552643	468.200897	-77.744713	76.763016	601.421265	146.160538	94.259712	371.026154	-71.494499	1411.057129	413.489044	225.034393	1406.211670	323.326019	83.870995	1377.966064	281.138824	89.392876	1635.779663	429.588501	-175.702881	1142.910522	502.684784	303.483734	1149.168945	340.678864	-185.070129	893.437622	414.031799	315.482727	881.738525	362.174408	76.268692	1033.858765	-615.923279	200.040222	852.957520	-589.342773	-0.101365
353.060638	-25.560501	939.566772	389.561676	164.125702	929.458069	438.995148	-66.812592	494.383911	541.647339	161.802383	485.548370	468.373016	-77.773201	76.796303	601.468689	146.185760	94.261551	371.121399	-71.443024	1411.029663	413.600891	225.102661	1406.220581	323.407776	83.917862	1377.948975	281.198151	89.380600	1635.754883	429.622314	-175.678925	1142.881592	502.735321	303.498840	1149.168945	340.700104	-185.016602	893.410889	414.139801	315.590881	881.765991	362.222961	76.325256	1033.849243	-616.050476	199.978165	852.958374	-589.522705	-0.152134
353.102356	-25.507383	939.559082	389.611450	164.159821	929.461182	439.062744	-66.786110	494.368042	541.667358	161.795517	485.558228	468.415222	-77.748291	76.764397	601.469727	146.162277	94.247444	371.201843	-71.431305	1411.001709	413.695526	225.088425	1406.191895	323.466248	83.978600	1377.962280	281.278290	89.376236	1635.739258	429.681580	-175.623367	1142.828735	502.815765	303.512146	1149.152954	340.710052	-184.951904	893.388977	414.156677	315.632324	881.764099	362.277466	76.362701	1033.848267	-616.205200	199.904022	852.987915	-589.709839	-0.224906
353.125000	-25.482124	939.577942	389.643951	164.172180	929.477478	439.066925	-66.724838	494.375244	541.706543	161.798584	485.556488	468.435974	-77.732483	76.793724	601.525085	146.195541	94.279610	371.271454	-71.432892	1411.001831	413.786652	225.101791	1406.166382	323.519562	84.025986	1377.984497	281.358673	89.367592	1635.747437	429.745728	-175.595901	1142.815186	502.878601	303.539795	1149.130859	340.731262	-184.908875	893.382080	414.193207	315.678802	881.784485	362.313629	76.382172	1033.866455	-616.329407	199.905518	853.039001	-589.885254	-0.264944
353.183258	-25.440617	939.579956	389.699921	164.219101	929.480713	438.795746	-66.064346	494.277435	541.757202	161.798798	485.621826	468.203583	-77.658768	76.744202	601.474060	146.187653	94.276894	371.311920	-71.392609	1410.994507	413.867371	225.112274	1406.196777	323.602264	84.049324	1377.988647	281.421448	89.358978	1635.771118	429.795502	-175.584824	1142.821655	502.952148	303.558289	1149.143677	340.765320	-184.860870	893.374390	414.204498	315.714478	881.811035	362.368073	76.425964	1033.868896	-616.442322	199.838959	853.086731	-590.042542	-0.353737
353.264313	-25.419209	939.568665	389.777191	164.247299	929.487610	438.985626	-66.665497	494.357910	541.804199	161.827286	485.635162	468.395020	-77.725616	76.847397	601.458374	146.167038	94.289574	371.347412	-71.378708	1411.003540	413.923248	225.141190	1406.213501	323.663208	84.061783	1377.994019	281.485016	89.358322	1635.800903	429.801086	-175.551254	1142.820557	503.005219	303.588165	1149.176025	340.761902	-184.823578	893.391052	414.233887	315.755341	881.822571	362.432739	76.443535	1033.865845	-616.564026	199.781570	853.074158	-590.245117	-0.408353
353.308044	-25.394938	939.575989	389.808014	164.236145	929.492920	438.928741	-66.635849	494.359070	541.835815	161.842667	485.633545	468.378815	-77.674728	76.848724	601.444397	146.185394	94.272667	371.410828	-71.367943	1411.030029	413.985840	225.171295	1406.234131	323.712524	84.088234	1377.983398	281.547150	89.346786	1635.831055	429.818237	-175.553055	1142.822754	503.058563	303.584717	1149.171753	340.784760	-184.773193	893.378845	414.242981	315.776031	881.821960	362.474792	76.450935	1033.872559	-616.741577	199.765152	853.103027	-590.493042	-0.433287
353.347809	-25.384592	939.569946	389.843109	164.271729	929.496704	438.886871	-66.601860	494.344543	541.852112	161.858887	485.619598	468.339844	-77.651878	76.839554	601.431763	146.187073	94.259109	371.472595	-71.347015	1411.011230	414.074249	225.176544	1406.237305	323.783295	84.079475	1377.994263	281.633606	89.349602	1635.846924	429.865295	-175.525955	1142.791382	503.105469	303.612701	1149.182373	340.798218	-184.733536	893.365662	414.287781	315.806427	881.844116	362.521088	76.465965	1033.872803	-616.900940	199.728638	853.076843	-590.679871	-0.505166
353.414825	-25.383064	939.582153	389.911499	164.308960	929.498962	438.938538	-66.611443	494.322876	541.923218	161.845032	485.617035	468.406952	-77.666229	76.813484	601.488770	146.202667	94.251007	371.550507	-71.335709	1410.999756	414.178009	225.185165	1406.240479	323.846252	84.083160	1377.999268	281.732300	89.336655	1635.854736	429.927856	-175.510437	1142.757813	503.185760	303.617523	1149.157837	340.843292	-184.706360	893.348450	414.322083	315.821503	881.843445	362.594604	76.488213	1033.880371	-617.018188	199.698212	853.077576	-590.828003	-0.565129
353.457489	-25.370293	939.589478	389.968933	164.301712	929.511902	438.981140	-66.585396	494.292328	541.955017	161.862961	485.604401	468.400391	-77.673378	76.786697	601.509766	146.195190	94.228661	371.653290	-71.330406	1410.991699	414.278748	225.196289	1406.243530	323.931610	84.074081	1378.004395	281.839752	89.339928	1635.860107	430.002655	-175.471405	1142.741211	503.259766	303.620758	1149.179932	340.888763	-184.682571	893.349243	414.354858	315.821289	881.880188	362.651306	76.488213	1033.891357	-617.199402	199.682663	853.085205	-591.020996	-0.607554
353.492279	-25.341635	939.604492	390.004944	164.330032	929.514343	438.959320	-66.558586	494.297485	541.924927	161.823624	485.594299	468.371796	-77.668488	76.763405	601.509766	146.180237	94.236588	371.747528	-71.326141	1411.011108	414.358429	225.203827	1406.277954	324.004456	84.103416	1378.024414	281.928894	89.342888	1635.885620	430.075684	-175.463943	1142.736084	503.305084	303.617950	1149.211914	340.921173	-184.636597	893.363403	414.413666	315.842346	881.914307	362.703522	76.520226	1033.901367	-617.354797	199.610748	853.083740	-591.176880	-0.664421
353.526459	-25.308807	939.637268	390.097534	164.382050	929.550171	439.012329	-66.577507	494.325928	541.974854	161.854385	485.608002	468.359558	-77.665634	76.781967	601.483215	146.171036	94.210495	371.818542	-71.327766	1411.044556	414.425293	225.187607	1406.315674	324.140076	84.208656	1378.070801	282.019684	89.340973	1635.934814	430.123932	-175.451691	1142.751831	503.355347	303.678253	1149.256470	340.956360	-184.647827	893.376953	414.445770	315.842255	881.962463	362.760773	76.564247	1033.934937	-617.486816	199.558273	853.079102	-591.349609	-0.739918
353.602112	-25.279919	939.651917	390.195923	164.405594	929.551575	439.049103	-66.578712	494.343323	542.012146	161.900177	485.589996	468.422211	-77.709373	76.852638	601.498413	146.163879	94.227211	371.903046	-71.303528	1411.070923	414.508789	225.211090	1406.372192	324.169159	84.140289	1378.088013	282.104614	89.338821	1635.974609	430.188080	-175.424789	1142.776367	503.390656	303.669403	1149.277954	341.007294	-184.624817	893.420532	414.484009	315.879578	881.989319	362.836395	76.600822	1033.941284	-617.663452	199.505783	853.079956	-591.550659	-0.812034
353.636658	-25.240665	939.659851	390.280640	164.438049	929.549500	439.096619	-66.554016	494.375549	541.989563	161.878098	485.557861	468.404877	-77.713188	76.843491	601.451172	146.145355	94.212585	371.978424	-71.304550	1411.094238	414.596466	225.204300	1406.401978	324.252686	84.161026	1378.091309	282.206757	89.339554	1636.001587	430.254608	-175.390854	1142.800781	503.427338	303.706421	1149.296509	341.028442	-184.620117	893.431274	414.513855	315.906250	882.018677	362.884796	76.646614	1033.942383	-617.834900	199.487244	853.080872	-591.736450	-0.860424
353.690094	-25.188440	939.642822	390.350983	164.468658	929.548889	439.174347	-66.560394	494.352875	542.052246	161.906860	485.547424	468.430237	-77.723999	76.829193	601.504456	146.175522	94.209625	372.062286	-71.282448	1411.084229	414.705688	225.203140	1406.414795	324.377258	84.216133	1378.119751	282.334625	89.333138	1636.010010	430.351318	-175.382294	1142.783081	503.469543	303.725433	1149.297119	341.096252	-184.603333	893.425415	414.528870	315.974701	882.082703	362.944946	76.681404	1033.933960	-617.966003	199.479080	853.076904	-591.874451	-0.927995
353.700958	-25.148268	939.623657	390.414063	164.537903	929.556274	439.217285	-66.523499	494.322845	542.091675	161.884796	485.523743	468.426331	-77.715607	76.788315	601.485413	146.148315	94.167900	372.158142	-71.313896	1411.064575	414.799500	225.184494	1406.417358	324.491028	84.260536	1378.109009	282.448486	89.330200	1636.018555	430.446442	-175.394211	1142.776001	503.551300	303.754730	1149.299805	341.157806	-184.595139	893.413330	414.597382	315.939789	882.051331	362.992126	76.721756	1033.929932	-618.083557	199.427155	853.057129	-591.991089	-0.977058
353.740234	-25.152460	939.617249	390.484222	164.519928	929.542847	439.263947	-66.504837	494.302399	542.105103	161.866364	485.518250	468.433777	-77.698257	76.763329	601.523193	146.118866	94.170059	372.226135	-71.296242	1411.054443	414.907440	225.202515	1406.425903	324.584351	84.227173	1378.116211	282.569031	89.325607	1636.029785	430.516998	-175.396469	1142.733032	503.601898	303.791138	1149.316040	341.214874	-184.581528	893.405273	414.607849	315.932617	882.062378	363.044434	76.716789	1033.919434	-618.234863	199.371857	853.019775	-592.185974	-1.068567
353.792999	-25.113523	939.596130	390.553772	164.601425	929.559937	439.282898	-66.468903	494.279205	542.188110	161.889175	485.583252	468.411011	-77.714272	76.722023	601.510498	146.136963	94.180779	372.298950	-71.305077	1411.043701	414.998444	225.188385	1406.435547	324.672424	84.249352	1378.125977	282.689362	89.319336	1636.057373	430.577423	-175.401947	1142.726440	503.667908	303.832062	1149.325806	341.289673	-184.605515	893.385193	414.644623	315.952545	882.076904	363.116455	76.754242	1033.920044	-618.345764	199.294571	852.992126	-592.328308	-1.148108
353.829193	-25.065390	939.602661	390.601959	164.640305	929.584045	439.296265	-66.440506	494.261627	542.248779	161.915344	485.577850	468.405701	-77.709229	76.724960	601.487488	146.099472	94.169968	372.359711	-71.298660	1411.031006	415.107513	225.212341	1406.454834	324.767761	84.232643	1378.132568	282.804077	89.311836	1636.078369	430.639984	-175.403961	1142.742554	503.737305	303.826935	1149.318604	341.340363	-184.610229	893.403625	414.657806	315.975922	882.094421	363.162598	76.788719	1033.936279	-618.415344	199.301865	853.001465	-592.466919	-1.211709
353.885590	-25.055603	939.594666	390.666229	164.639725	929.557800	439.321442	-66.448593	494.262970	542.276184	161.928162	485.588654	468.423981	-77.712906	76.762375	601.484253	146.111420	94.145744	372.450928	-71.277489	1411.039307	415.203247	225.219513	1406.454224	324.872803	84.242767	1378.131958	282.925690	89.310181	1636.084961	430.695190	-175.414413	1142.744873	503.815613	303.853394	1149.329834	341.422852	-184.648819	893.403442	414.686981	315.980621	882.106934	363.224609	76.803291	1033.918579	-618.457214	199.278488	853.022034	-592.600586	-1.294884
353.942841	-25.021227	939.599487	390.729675	164.693634	929.573792	439.327698	-66.401894	494.290222	542.313965	161.914536	485.564240	468.426849	-77.685791	76.735901	601.519226	146.156052	94.150978	372.532440	-71.273010	1411.024536	415.314514	225.231934	1406.433472	324.935791	84.200775	1378.118042	283.061920	89.313164	1636.082886	430.772400	-175.426544	1142.741211	503.904266	303.854736	1149.283447	341.510193	-184.639435	893.413818	414.708099	315.997589	882.092407	363.297516	76.838814	1033.930786	-618.521484	199.212677	853.026306	-592.789246	-1.380657
353.983429	-24.990137	939.601196	390.770813	164.710068	929.570313	439.363007	-66.380348	494.284882	542.320862	161.923126	485.563293	468.473114	-77.673271	76.728340	601.551025	146.174591	94.128624	372.619629	-71.225822	1411.020630	415.413147	225.262329	1406.420898	325.174194	83.937248	1378.163330	283.182373	89.318443	1636.080688	430.837646	-175.407227	1142.750732	503.990997	303.870392	1149.266968	341.599396	-184.658310	893.394531	414.724304	316.010071	882.087769	363.351379	76.863403	1033.931030	-618.539856	199.187775	853.082092	-592.939880	-1.452881
354.051819	-24.960421	939.589111	390.836853	164.715134	929.565674	439.385651	-66.359283	494.259125	542.285095	161.875992	485.524414	468.462250	-77.663025	76.710434	601.518311	146.140640	94.117035	372.739075	-71.230904	1411.029175	415.564575	225.264740	1406.427368	325.279510	83.904472	1378.167847	283.315186	89.326385	1636.082764	430.913239	-175.447250	1142.744751	504.080383	303.855408	1149.268066	341.662018	-184.656311	893.395020	414.744263	316.018860	882.091553	363.426849	76.876167	1033.923828	-618.547974	199.064087	853.112854	-593.113403	-1.593279
354.083069	-24.926657	939.595398	390.875610	164.712296	929.596497	439.405182	-66.353409	494.255096	542.334595	161.922028	485.573303	468.461853	-77.669487	76.720276	601.521240	146.127243	94.128532	372.840210	-71.242378	1411.026245	415.690155	225.248352	1406.429810	325.392853	83.903954	1378.189575	283.426147	89.326012	1636.092896	430.972565	-175.448502	1142.737915	504.144318	303.829132	1149.251953	341.770569	-184.689758	893.395020	414.777924	316.031189	882.110535	363.476288	76.877800	1033.944580	-618.546082	198.940033	853.168640	-593.304443	-1.676956
354.158997	-24.910664	939.619202	390.968689	164.733292	929.594299	439.434875	-66.321442	494.240814	542.337158	161.939926	485.544708	468.438080	-77.666405	76.713287	601.499329	146.112488	94.129379	372.978180	-71.286682	1411.045532	415.819916	225.189865	1406.458374	325.337952	84.168243	1378.173706	283.525177	89.330353	1636.102051	431.020142	-175.498138	1142.745850	504.210815	303.807861	1149.256470	341.831757	-184.756104	893.416443	414.803192	316.021423	882.107422	363.572968	76.908188	1033.955688	-618.496582	198.842209	853.221191	-593.499451	-1.830316
354.225403	-24.903904	939.623352	391.026123	164.720764	929.592712	439.483368	-66.323586	494.278442	542.332275	161.973541	485.532990	468.435150	-77.672066	76.723068	601.489197	146.089188	94.121620	373.044495	-71.316444	1411.035767	415.936249	225.165405	1406.475342	325.440521	84.167229	1378.212646	283.640411	89.338089	1636.120361	431.089233	-175.501328	1142.775513	504.150146	303.394073	1149.113159	341.901825	-184.788788	893.408325	414.801575	316.104401	882.141052	363.643463	76.906960	1033.957642	-618.504639	198.748398	853.239075	-593.718872	-1.964690
354.254059	-24.859074	939.618042	391.088593	164.774399	929.600281	439.539734	-66.284142	494.260834	542.346985	161.999435	485.496399	468.459991	-77.675758	76.721672	601.487000	146.112030	94.111473	373.179260	-71.293839	1411.040894	416.075348	225.177628	1406.474854	325.593506	84.142700	1378.223633	283.774506	89.338310	1636.122314	431.179169	-175.539948	1142.754517	504.345490	303.722778	1149.204102	341.982666	-184.829269	893.410400	414.678894	316.068604	882.216431	363.720886	76.944725	1033.962402	-618.448242	198.652069	853.248535	-593.919495	-2.104438
354.308258	-24.847841	939.617737	391.159271	164.763977	929.599548	439.645752	-66.291260	494.289185	542.341187	162.026001	485.455750	468.479584	-77.675560	76.709442	601.498108	146.115982	94.094017	373.234192	-71.283913	1411.036743	416.141418	225.189148	1406.456421	325.891815	83.920219	1378.284424	283.905579	89.343025	1636.131104	431.270508	-175.562927	1142.748413	504.449615	303.688019	1149.170044	342.081299	-184.854492	893.417297	414.695007	316.135468	882.260254	363.795929	76.944557	1033.963135	-618.393066	198.547928	853.217224	-594.120789	-2.283668
354.382446	-24.812204	939.616211	391.226990	164.805817	929.617310	439.703217	-66.237572	494.289703	542.375916	162.067520	485.468842	468.494659	-77.672577	76.708427	601.543579	146.136520	94.095787	373.385559	-71.335419	1411.048462	416.312744	225.121902	1406.458618	325.878265	84.247292	1378.251709	284.050690	89.352058	1636.148071	431.391113	-175.572678	1142.755737	504.541138	303.662109	1149.163208	342.144562	-184.862640	893.435059	414.760040	316.090118	882.250061	363.867889	76.972488	1033.972046	-618.296326	198.398682	853.159302	-594.351501	-2.393924
354.429230	-24.781775	939.630188	391.303162	164.824326	929.647217	439.755219	-66.224884	494.317352	542.373718	162.064713	485.463745	468.498108	-77.681465	76.722610	601.544006	146.147064	94.109680	373.507233	-71.349182	1411.060791	416.447113	225.116867	1406.467407	325.996765	84.269997	1378.263916	284.192078	89.345924	1636.192871	431.485565	-175.577499	1142.754028	504.639221	303.663116	1149.143433	342.220551	-184.883102	893.436218	414.792786	316.129852	882.304504	363.928711	76.990585	1033.994385	-618.188171	198.240753	853.081116	-594.564087	-2.560792
354.485657	-24.801706	939.655640	391.368835	164.831345	929.651917	439.816376	-66.273666	494.334106	542.375244	162.092941	485.494995	468.522339	-77.676880	76.716492	601.515991	146.129486	94.136642	373.605743	-71.336006	1411.065552	416.564240	225.096664	1406.503418	326.115814	84.271767	1378.280762	284.332703	89.344528	1636.211792	431.574646	-175.598068	1142.760254	504.705475	303.655396	1149.187256	342.274109	-184.913223	893.453613	414.848694	316.081055	882.286926	364.009338	76.990715	1034.010742	-618.060608	198.093124	852.980103	-594.742493	-2.718800
354.530762	-24.762592	939.629456	391.405243	164.850494	929.667419	440.118164	-66.541397	494.392853	542.418762	162.129608	485.508453	468.689056	-77.738106	76.755325	601.515015	146.156235	94.120605	373.712006	-71.356949	1411.053101	416.687500	225.092178	1406.532959	326.231903	84.263405	1378.280029	284.462006	89.329071	1636.228516	431.649872	-175.616425	1142.746704	504.788147	303.650452	1149.176636	342.336334	-184.957230	893.445190	414.870728	316.065460	882.309326	364.053284	76.997818	1034.007202	-617.976196	197.849625	852.877563	-594.941956	-2.915473
354.587006	-24.766689	939.605225	391.461029	164.802109	929.645874	439.851013	-66.220024	494.284668	542.451172	162.113556	485.493561	468.507233	-77.673050	76.693497	601.511475	146.158340	94.109261	373.814911	-71.350754	1411.028931	416.815491	225.093033	1406.553833	326.349060	84.204842	1378.290527	284.602417	89.307869	1636.239258	431.728485	-175.631149	1142.698730	504.864044	303.651428	1149.162598	342.396667	-185.001144	893.420227	414.937744	316.056458	882.293518	364.125000	76.968788	1033.985962	-617.363037	198.420486	852.864685	-594.992310	-2.876903
354.625946	-24.755056	939.589355	391.492554	164.859573	929.656372	439.838837	-66.194618	494.262421	542.519592	162.154297	485.484100	468.510986	-77.655800	76.637772	601.521790	146.160385	94.087021	373.937531	-71.368874	1411.009155	416.964874	225.071152	1406.535522	326.428223	84.170898	1378.290527	284.771545	89.292030	1636.243896	431.811127	-175.645630	1142.682739	504.961548	303.663391	1149.110840	342.447357	-185.003571	893.418274	414.962769	316.065887	882.289612	364.182526	76.983337	1033.986694	-617.410706	198.089157	852.660828	-595.216187	-3.114416
354.691467	-24.753902	939.592285	391.555756	164.859528	929.662048	439.862122	-66.171150	494.217804	542.550171	162.146378	485.464722	468.527893	-77.653305	76.610046	601.562073	146.193680	94.078148	374.073486	-71.384026	1410.978394	417.106781	225.049133	1406.512817	326.579742	84.155907	1378.291016	284.938507	89.283546	1636.242065	431.879120	-175.648773	1142.675171	505.052521	303.661041	1149.088867	342.537872	-185.031754	893.390930	415.014618	316.057495	882.275452	364.259430	76.979996	1033.992310	-617.827820	197.216919	852.438049	-595.498291	-3.481479
354.726257	-24.746555	939.586731	391.621368	164.874023	929.659851	439.879517	-66.180618	494.218811	542.587097	162.160889	485.484467	468.567139	-77.658302	76.617828	601.604004	146.185379	94.073212	374.197632	-71.410934	1410.976074	417.257568	225.022034	1406.497070	326.666199	84.141380	1378.306519	285.092712	89.279015	1636.251953	431.966949	-175.665253	1142.662354	505.165070	303.695068	1149.087158	342.590820	-185.070465	893.400879	415.066193	316.048767	882.273621	364.316254	76.989113	1033.989258	-618.071228	196.648254	852.260925	-595.703857	-3.766825
354.804016	-24.741972	939.599182	391.672180	164.885345	929.675842	439.865112	-66.156769	494.217621	542.639343	162.165253	485.497375	468.543854	-77.657387	76.625893	601.604187	146.199448	94.053688	374.339539	-71.396057	1410.969238	417.391083	225.015762	1406.489258	326.759277	84.111641	1378.324097	285.301056	89.314659	1636.270020	432.044098	-175.686005	1142.669556	505.292847	303.688599	1149.108398	342.659271	-185.081772	893.407227	415.349945	316.005219	882.171326	364.392670	76.991409	1034.004883	-617.975891	196.467072	852.228394	-595.676819	-3.999677
354.879456	-24.695250	939.591003	391.751953	164.913879	929.686218	439.872253	-66.158539	494.229675	542.685913	162.211304	485.543732	468.534912	-77.661217	76.636597	601.618408	146.199173	94.064980	374.464203	-71.421341	1410.992554	417.511810	225.013824	1406.494019	326.868134	84.062141	1378.332397	285.374420	89.255745	1636.284058	432.104401	-175.685532	1142.654907	505.358185	303.643341	1149.084961	342.717987	-185.106155	893.415283	415.178284	316.001617	882.297241	364.460449	77.022064	1034.005615	-617.853271	196.219009	852.195618	-595.517822	-4.352623
354.921204	-24.729433	939.587463	391.805603	164.884750	929.682922	440.182281	-66.472748	494.309021	542.662354	162.193542	485.510529	468.728760	-77.726410	76.658524	601.574036	146.196045	94.066666	374.570587	-71.423080	1410.998535	417.620972	224.996765	1406.508911	326.979919	84.049171	1378.341919	285.509155	89.233467	1636.302368	432.184448	-175.737930	1142.669067	505.451904	303.595673	1149.081665	342.787415	-185.148911	893.392212	415.266846	315.985992	882.286804	364.513702	76.989632	1034.002686	-617.836304	196.101791	852.184143	-595.650452	-4.497734
354.959381	-24.709995	939.580017	391.858551	164.899353	929.699402	440.220001	-66.492393	494.297546	542.679138	162.197556	485.492645	468.736755	-77.742607	76.649200	601.559509	146.182419	94.053993	374.681732	-71.439430	1410.988037	417.753387	225.002594	1406.515381	327.084747	84.031319	1378.345337	285.650269	89.218552	1636.309082	432.265503	-175.751022	1142.651611	505.534607	303.574585	1149.082031	342.850739	-185.158539	893.401733	415.315796	315.942871	882.291138	364.584534	76.990219	1034.010620	-617.877014	195.972778	852.152527	-595.942444	-4.583224
355.022400	-24.711466	939.581909	391.954956	164.898193	929.683350	440.282715	-66.534752	494.291504	542.751953	162.242889	485.505157	468.755035	-77.748901	76.652023	601.611755	146.220200	94.037697	374.781433	-71.447273	1410.984131	417.852417	224.998856	1406.522949	327.206787	84.002304	1378.356812	285.787994	89.203079	1636.323486	432.360138	-175.769333	1142.637207	505.677155	303.562195	1149.089355	342.883392	-185.182739	893.395874	415.614960	315.881989	882.175110	364.669373	76.998878	1034.003296	-617.966003	195.876678	852.134521	-596.270752	-4.585639
355.022980	-24.682390	939.595093	391.991211	164.941467	929.717712	440.280701	-66.509483	494.278137	542.749573	162.205200	485.487762	468.750000	-77.750366	76.631531	601.587341	146.196198	94.011940	374.884186	-71.458466	1410.982666	417.985779	224.978775	1406.507324	327.312775	84.029465	1378.372314	285.934448	89.184135	1636.351074	432.457428	-175.798904	1142.632080	505.773956	303.497955	1149.095581	342.948090	-185.198242	893.400879	415.709473	315.837311	882.169617	364.722839	77.018433	1034.031372	-618.083496	195.763153	852.122253	-596.633728	-4.597394
355.083160	-24.664557	939.599060	392.074768	164.992737	929.728882	440.335663	-66.511505	494.278870	542.803833	162.274155	485.503937	468.765045	-77.748634	76.619576	601.647522	146.201202	94.025047	374.963287	-71.486679	1410.981812	418.094238	224.953537	1406.513184	327.478699	84.104652	1378.395142	286.075287	89.176407	1636.378784	432.552704	-175.801971	1142.644165	505.880737	303.452301	1149.080444	342.996918	-185.196152	893.425964	415.773956	315.811707	882.173462	364.802124	77.047707	1034.039917	-618.391663	195.498703	852.215942	-596.987610	-4.648159
355.140808	-24.646290	939.598511	392.141846	164.997162	929.737183	440.346619	-66.499725	494.294189	542.837463	162.252396	485.508301	468.760712	-77.764214	76.637779	601.677185	146.195923	94.014381	375.072510	-71.500656	1410.999878	418.213928	224.935944	1406.534912	327.569702	84.102264	1378.420166	286.222046	89.163803	1636.399780	432.652435	-175.816086	1142.646729	505.983337	303.396393	1149.085938	343.056885	-185.223587	893.424988	415.831879	315.781891	882.190247	364.866821	77.054939	1034.044312	-618.530457	195.411591	852.219604	-597.253540	-4.723356
355.167694	-24.650461	939.622925	392.203156	165.003311	929.750854	440.388489	-66.490326	494.293182	542.851929	162.270721	485.494995	468.760101	-77.749413	76.628944	601.719116	146.223602	94.032005	375.156525	-71.519051	1410.992798	418.334747	224.912903	1406.542603	327.667145	84.121246	1378.447266	286.362061	89.140800	1636.432861	432.729767	-175.827454	1142.651245	506.078217	303.359924	1149.082031	343.105194	-185.217880	893.438293	415.927429	315.746643	882.204224	364.929718	77.059158	1034.064819	-618.643677	195.266998	852.226929	-597.420898	-4.796808
355.201538	-24.657576	939.637695	392.253845	164.988464	929.766296	440.414124	-66.506470	494.298370	542.858215	162.265579	485.484863	468.767975	-77.761124	76.645210	601.721436	146.231079	94.032104	375.244843	-71.536957	1411.000122	418.445587	224.866394	1406.552002	327.780518	84.105354	1378.449951	286.509552	89.112106	1636.445068	432.805664	-175.845215	1142.643066	506.180695	303.331268	1149.077026	343.171600	-185.231155	893.435303	415.955231	315.680786	882.183777	364.986237	77.046173	1034.081299	-618.789795	195.182083	852.236572	-597.581665	-4.891090
355.273438	-24.660130	939.638184	392.333130	164.988785	929.770264	440.454468	-66.523354	494.303192	542.899170	162.279663	485.492157	468.772980	-77.768646	76.638283	601.677734	146.213867	94.005829	375.337555	-71.555267	1411.007813	418.571716	224.829376	1406.568604	327.920441	84.098785	1378.453003	286.643921	89.100601	1636.446899	432.875977	-175.852997	1142.638306	506.284668	303.290222	1149.090820	343.209595	-185.240677	893.452637	416.100891	315.713043	882.228394	365.058716	77.044052	1034.083252	-618.955750	195.071548	852.243896	-597.751160	-4.953976
355.301086	-24.705059	939.652283	392.390930	164.931793	929.761536	440.462311	-66.537186	494.300537	542.928162	162.300735	485.489746	468.768188	-77.767029	76.638733	601.680786	146.252579	94.020569	375.432526	-71.567917	1411.001465	418.717010	224.812119	1406.563354	328.040710	84.069229	1378.461060	286.785492	89.073479	1636.446777	432.940643	-175.885864	1142.644043	506.391815	303.292206	1149.104248	343.281189	-185.262817	893.438416	416.185669	315.705078	882.234619	365.104279	77.006317	1034.085327	-619.108704	195.004288	852.244812	-597.906372	-5.045001
355.353577	-24.725128	939.631409	392.441162	164.952774	929.770630	440.476318	-66.569824	494.308197	542.950989	162.307190	485.502747	468.775421	-77.772812	76.620544	601.677429	146.252426	94.001740	375.507965	-71.601540	1410.991699	418.859741	224.797424	1406.576050	328.088623	83.971848	1378.441284	286.912628	89.060287	1636.452637	432.989471	-175.902756	1142.643677	506.487823	303.289368	1149.099609	343.333344	-185.287537	893.423096	416.259979	315.672882	882.229919	365.166138	76.987549	1034.081665	-619.306702	194.951019	852.236572	-598.089417	-5.079471
355.385925	-24.730795	939.642029	392.498322	164.950790	929.782837	440.505554	-66.570656	494.285431	542.977966	162.305161	485.498169	468.790680	-77.780067	76.587875	601.697632	146.267136	93.999268	375.611603	-71.612831	1410.979980	418.985046	224.752625	1406.580322	328.177216	83.959389	1378.451782	287.047791	89.034317	1636.460571	433.035461	-175.912659	1142.612793	506.582214	303.254669	1149.073853	343.377838	-185.310059	893.431213	416.326141	315.651947	882.233459	365.235077	76.979279	1034.095459	-619.488342	194.874878	852.226929	-598.235291	-5.152198
355.431213	-24.762798	939.644775	392.539001	164.905167	929.790710	440.515778	-66.578560	494.285431	543.014954	162.317566	485.548065	468.801819	-77.770805	76.577667	601.680664	146.243073	94.006729	375.702576	-71.645126	1410.990479	419.110535	224.730072	1406.578369	328.274963	83.938156	1378.489136	287.187042	89.014847	1636.475952	433.092804	-175.943665	1142.625977	506.689697	303.244904	1149.081055	343.419373	-185.293411	893.415283	416.410187	315.625153	882.230713	365.291351	76.935547	1034.102295	-619.700745	194.851257	852.234741	-598.408020	-5.179229
355.450104	-24.769884	939.657776	392.574158	164.862122	929.794800	440.510010	-66.569733	494.287842	543.016907	162.281433	485.550598	468.803070	-77.792610	76.585808	601.668518	146.223190	94.009720	375.809753	-71.681435	1410.981934	419.242737	224.712173	1406.593384	328.386108	83.915512	1378.508423	287.321533	88.995850	1636.500000	433.142548	-175.969101	1142.605957	506.806183	303.208710	1149.073975	343.463531	-185.304474	893.416565	416.481689	315.579163	882.251953	365.338165	76.913383	1034.112427	-619.922363	194.847015	852.252686	-598.580444	-5.194841
355.534332	-24.795059	939.664307	392.638519	164.835312	929.817749	440.538208	-66.598717	494.282715	543.047668	162.268066	485.521027	468.823425	-77.809822	76.582878	601.667358	146.262344	93.992302	375.904266	-71.722229	1411.001343	419.360321	224.651337	1406.585449	328.541412	83.986702	1378.547119	287.453125	88.986870	1636.512817	433.198059	-175.988754	1142.598633	506.921844	303.174011	1149.071655	343.519897	-185.323288	893.422119	416.602386	315.556427	882.251831	365.408417	76.878784	1034.127441	-620.130249	194.828995	852.269653	-598.713135	-5.199136
355.577789	-24.812899	939.671326	392.713898	164.789032	929.797668	440.533905	-66.594223	494.279083	543.066895	162.299057	485.508118	468.814056	-77.806686	76.581802	601.722961	146.299530	94.011650	376.017639	-71.736404	1411.002808	419.502899	224.640823	1406.578613	328.595764	83.894165	1378.553589	287.588257	88.980255	1636.527344	433.249023	-176.004074	1142.604248	507.035522	303.162598	1149.056519	343.547699	-185.346649	893.412903	416.688843	315.523499	882.245178	365.471069	76.862732	1034.120117	-620.389465	194.836746	852.294495	-598.906372	-5.185764
355.637756	-24.828524	939.681030	392.780396	164.763474	929.812317	440.547394	-66.623276	494.285065	543.114380	162.300461	485.497314	468.801636	-77.818581	76.588531	601.757751	146.332642	94.006584	376.098785	-71.777718	1411.015747	419.597961	224.617630	1406.580444	328.700836	83.877220	1378.565308	287.728790	88.967163	1636.556396	433.298096	-176.012619	1142.596436	507.022858	302.795746	1148.936035	343.595490	-185.339233	893.415466	416.777618	315.481445	882.219604	365.526733	76.841637	1034.131592	-620.640869	194.801727	852.314636	-599.064331	-5.233235
355.698761	-24.853559	939.670410	392.856598	164.748215	929.805908	440.546051	-66.646690	494.259979	543.127197	162.306641	485.513916	468.799011	-77.823364	76.582451	601.769836	146.354385	94.007622	376.185883	-71.815247	1411.005615	419.711639	224.564758	1406.576294	328.835907	83.889275	1378.563843	287.849426	88.962219	1636.567871	433.360016	-176.051804	1142.593750	507.239655	303.070618	1149.048706	343.625916	-185.341660	893.396912	416.880585	315.439850	882.244934	365.602203	76.818336	1034.123901	-620.927429	194.792145	852.329956	-599.231384	-5.257674
355.718750	-24.870674	939.674500	392.894836	164.721024	929.816711	440.519684	-66.626328	494.245819	543.139954	162.320282	485.514496	468.784790	-77.805519	76.569412	601.765137	146.335419	94.003326	376.275360	-71.857468	1411.025391	419.808807	224.520767	1406.591919	328.957642	83.855698	1378.585938	287.973267	88.940331	1636.582764	433.413757	-176.071213	1142.565796	507.339172	303.016449	1149.057983	343.656830	-185.328064	893.395508	416.964966	315.394562	882.236267	365.645233	76.791214	1034.132935	-621.179199	194.729858	852.340942	-599.393555	-5.274420
355.769073	-24.896748	939.681091	392.948334	164.667847	929.818237	440.529510	-66.644440	494.249420	543.151489	162.279922	485.500305	468.773621	-77.810356	76.539673	601.789490	146.335266	93.986015	376.373718	-71.904488	1411.004883	419.903992	224.480225	1406.595947	329.054382	83.813576	1378.600464	288.108398	88.924988	1636.601563	433.488678	-176.108429	1142.556396	507.444885	302.941406	1149.055420	343.688293	-185.331299	893.405762	417.078583	315.341492	882.246399	365.708832	76.753105	1034.137817	-621.472961	194.679825	852.372864	-599.573975	-5.278593
355.800323	-24.903872	939.686829	393.002899	164.618576	929.833618	440.307678	-66.412910	494.164856	543.182190	162.256714	485.496918	468.637970	-77.757988	76.492088	601.795471	146.323288	93.973526	376.466248	-71.929909	1411.032227	420.030273	224.453369	1406.608887	329.155518	83.782494	1378.608765	288.239075	88.909706	1636.625244	433.560822	-176.142792	1142.537476	507.545044	302.859283	1149.042603	343.730225	-185.318039	893.396057	417.157410	315.297272	882.240845	365.782654	76.716537	1034.151733	-621.791748	194.605286	852.365906	-599.773560	-5.277999
355.849640	-24.964771	939.701599	393.075684	164.555573	929.820435	440.555023	-66.606102	494.219269	543.210083	162.222275	485.463379	468.756836	-77.802925	76.510910	601.817322	146.319641	93.973419	376.550446	-71.963776	1411.028564	420.124634	224.427490	1406.591797	329.280090	83.721443	1378.641602	288.365112	88.889717	1636.644775	433.624115	-176.143509	1142.509399	507.655426	302.787140	1149.023071	343.745026	-185.310043	893.402588	417.242981	315.261719	882.231384	365.843933	76.670296	1034.151367	-622.086731	194.589645	852.376404	-599.939148	-5.283444
355.889221	-24.938723	939.698364	393.127197	164.536163	929.846741	440.575409	-66.603279	494.236389	543.252441	162.261368	485.471985	468.760071	-77.825829	76.518951	601.807312	146.293549	93.957603	376.635956	-72.004372	1411.037842	420.223114	224.386703	1406.591553	329.377075	83.703926	1378.641724	288.483673	88.864418	1636.661377	433.701935	-176.156799	1142.529297	507.761841	302.737427	1149.015991	343.773499	-185.302277	893.410156	417.321106	315.233154	882.211731	365.904358	76.657509	1034.165405	-622.341614	194.563919	852.367126	-600.113708	-5.292326
355.949982	-24.976580	939.722046	393.222015	164.513016	929.838989	440.591858	-66.603249	494.260101	543.265320	162.281250	485.458374	468.738861	-77.825867	76.528549	601.773804	146.297287	93.950363	376.707611	-72.041756	1411.041382	420.337402	224.364410	1406.606079	329.467987	83.712379	1378.639648	288.602234	88.851807	1636.686523	433.750946	-176.174789	1142.530640	507.864166	302.710754	1149.029663	343.793762	-185.290543	893.442871	417.396240	315.183350	882.221558	365.971222	76.646538	1034.171021	-622.632996	194.550369	852.375916	-600.255493	-5.326434
356.008728	-24.974062	939.713013	393.292603	164.472275	929.834106	440.654144	-66.664658	494.275787	543.275635	162.264725	485.461029	468.723541	-77.828384	76.553642	601.772095	146.320572	93.953041	376.763306	-72.008934	1411.049805	420.410187	224.367126	1406.583496	329.693146	83.408745	1378.663696	288.722229	88.808151	1636.708252	433.800415	-176.189041	1142.523560	507.943848	302.670593	1149.030518	343.818542	-185.325378	893.440796	417.498566	315.173248	882.206238	366.036438	76.627258	1034.164063	-622.959167	194.530685	852.403564	-600.443787	-5.336684
356.046875	-24.997265	939.710693	393.347900	164.488846	929.868103	440.638855	-66.599762	494.240692	543.333130	162.268356	485.454498	468.740692	-77.844688	76.550568	601.759338	146.290924	93.937752	376.836639	-72.038437	1411.066650	420.533478	224.328445	1406.586914	329.788391	83.335373	1378.666504	288.905670	88.829529	1636.730347	433.840759	-176.243408	1142.520386	508.052734	302.633362	1149.033691	343.839203	-185.326782	893.459839	417.556305	315.118073	882.201843	366.077911	76.605301	1034.180786	-623.283203	194.533325	852.414185	-600.610657	-5.359756
356.093475	-25.008804	939.712280	393.420990	164.455307	929.862976	440.666321	-66.584030	494.246185	543.345642	162.257401	485.451172	468.750031	-77.825073	76.519966	601.778564	146.297760	93.934334	376.943878	-72.129112	1411.058350	420.680603	224.249908	1406.598877	329.700928	83.541885	1378.656616	289.041473	88.788155	1636.742188	433.898376	-176.254303	1142.513184	508.142120	302.603943	1149.020996	343.850555	-185.348572	893.468506	417.619781	315.061676	882.209839	366.145782	76.586731	1034.179443	-623.624695	194.480408	852.419983	-600.802673	-5.350046
356.136414	-25.010548	939.701111	393.469269	164.450409	929.867371	440.740692	-66.622986	494.236725	543.382751	162.222305	485.470795	468.758362	-77.823822	76.484505	601.764832	146.291519	93.932007	377.049072	-72.164864	1411.070435	420.819122	224.202164	1406.591064	329.783539	83.493439	1378.672485	289.087891	88.705719	1636.767334	433.953400	-176.282059	1142.518555	508.240662	302.564209	1149.037354	343.886963	-185.400406	893.460571	417.707092	315.005829	882.212219	366.209015	76.572273	1034.178345	-623.945190	194.493607	852.461121	-600.989075	-5.370830
356.171326	-25.030319	939.717407	393.536285	164.414795	929.878235	440.840942	-66.692863	494.259460	543.394653	162.183502	485.466187	468.804321	-77.854218	76.497856	601.785461	146.295151	93.944656	377.130981	-72.164963	1411.055420	420.930206	224.160675	1406.592529	329.854370	83.449028	1378.675659	289.222198	88.674484	1636.791626	433.996368	-176.339371	1142.504883	508.335510	302.530121	1149.057129	343.900146	-185.403564	893.481628	417.767731	314.966492	882.226929	366.266541	76.548187	1034.192261	-624.272095	194.500336	852.479370	-601.176636	-5.342710
356.230988	-25.023165	939.729797	393.579132	164.411713	929.906311	440.858337	-66.696205	494.261810	543.397339	162.165543	485.454102	468.800720	-77.856285	76.497078	601.760315	146.287170	93.945038	377.237000	-72.212860	1411.083496	421.054871	224.138000	1406.614380	329.959534	83.439644	1378.712158	289.325714	88.640083	1636.819702	434.023224	-176.374741	1142.509644	508.422791	302.486237	1149.065918	343.913422	-185.447769	893.507324	417.824219	314.906464	882.248596	366.326477	76.539940	1034.213989	-624.595642	194.444519	852.501404	-601.349304	-5.346634
356.259705	-25.044020	939.736145	393.651337	164.381607	929.916138	440.907104	-66.708015	494.311157	543.436523	162.173004	485.447296	468.816254	-77.846741	76.528252	601.718018	146.272995	93.949020	377.332336	-72.224846	1411.096191	421.173462	224.091858	1406.627075	330.051971	83.416504	1378.720825	289.442444	88.614510	1636.851074	434.062988	-176.431198	1142.530884	508.517670	302.473053	1149.089233	343.942078	-185.481873	893.521057	417.888916	314.884125	882.285095	366.386230	76.513153	1034.222900	-624.917664	194.431671	852.527405	-601.540588	-5.334305
356.351959	-25.048100	939.750122	393.738617	164.355515	929.920288	440.915710	-66.710106	494.283752	543.437927	162.176117	485.453217	468.817383	-77.847191	76.528404	601.734192	146.276917	93.944206	377.417664	-72.257095	1411.118164	421.280579	224.054565	1406.671509	330.141174	83.381622	1378.750488	289.549988	88.589745	1636.880005	434.092255	-176.467056	1142.545288	508.592377	302.433929	1149.112549	343.960876	-185.525970	893.525879	417.945251	314.848938	882.322998	366.457977	76.507233	1034.229736	-625.252014	194.397873	852.541992	-601.716187	-5.357008
356.399597	-25.034340	939.735413	393.789032	164.382599	929.935181	440.883667	-66.666840	494.266205	543.476501	162.196274	485.458221	468.783813	-77.835945	76.523048	601.745117	146.284821	93.939987	377.524292	-72.293839	1411.118774	421.390625	224.015533	1406.705688	330.234406	83.377144	1378.760132	289.674805	88.558128	1636.895996	434.141144	-176.518356	1142.543213	508.688904	302.367493	1149.135010	343.976746	-185.572418	893.548157	418.008392	314.802490	882.339844	366.517029	76.509918	1034.232056	-625.584167	194.390305	852.552551	-601.824158	-5.390927
356.445831	-25.076805	939.740112	393.855133	164.335464	929.941711	440.845184	-66.629410	494.206818	543.518066	162.202606	485.479675	468.755341	-77.838226	76.492485	601.826172	146.329208	93.954826	377.630341	-72.327118	1411.112427	421.514587	223.986038	1406.725708	330.340179	83.332809	1378.778442	289.802795	88.506737	1636.909912	434.200745	-176.559464	1142.521118	508.773407	302.317535	1149.131714	343.993866	-185.619980	893.543945	418.051636	314.762848	882.385315	366.586090	76.462723	1034.238892	-625.933228	194.312393	852.572998	-601.905945	-5.468135
356.509216	-25.070089	939.742004	393.918793	164.306091	929.941467	440.720306	-66.500893	494.154816	543.533447	162.183868	485.437592	468.673767	-77.810341	76.467232	601.801819	146.307739	93.930939	377.743683	-72.358139	1411.094238	421.633423	223.946487	1406.715454	330.452606	83.308891	1378.786011	289.931305	88.475777	1636.923706	434.268921	-176.595795	1142.518188	508.868713	302.249390	1149.132202	344.020172	-185.641296	893.538208	418.111511	314.722382	882.403137	366.661743	76.451485	1034.240723	-626.070557	194.468307	852.514709	-601.954529	-5.535305
356.556763	-25.073702	939.741211	393.964111	164.296692	929.959961	440.716614	-66.532806	494.172882	543.593872	162.190720	485.453918	468.694031	-77.810226	76.460388	601.795105	146.298569	93.906189	377.800476	-72.399780	1411.098145	421.760712	223.890091	1406.747192	330.577606	83.324707	1378.803711	290.049927	88.430321	1636.940430	434.309326	-176.640335	1142.507202	508.992096	302.203979	1149.122803	344.030792	-185.691589	893.547607	418.163879	314.680725	882.418457	366.722260	76.432320	1034.251709	-626.370911	194.357742	852.503235	-601.980774	-5.680290
356.609344	-25.075874	939.753845	394.046539	164.262100	929.955383	440.750214	-66.561790	494.189911	543.598633	162.172913	485.403412	468.697449	-77.817940	76.473511	601.814453	146.317520	93.919685	377.881073	-72.434570	1411.109253	421.860321	223.853394	1406.777832	330.719971	83.344116	1378.845093	290.157867	88.390854	1636.955688	434.355591	-176.684479	1142.504272	509.084503	302.146881	1149.109375	344.036438	-185.731445	893.558960	418.191650	314.657257	882.441711	366.805359	76.422409	1034.256470	-626.730225	194.313553	852.516113	-602.075806	-5.798481
356.665558	-25.084190	939.757996	394.096771	164.266617	929.966675	440.777618	-66.555878	494.195557	543.624207	162.168060	485.407257	468.665710	-77.822235	76.464951	601.840454	146.324493	93.909348	377.941528	-72.459229	1411.095337	421.983429	223.824829	1406.791504	330.836365	83.350304	1378.854492	290.276428	88.362122	1636.966064	434.371002	-176.721344	1142.497070	509.163818	302.093964	1149.103149	344.032135	-185.773697	893.567505	418.242462	314.626526	882.467041	366.861176	76.415543	1034.264771	-627.081116	194.242645	852.536194	-602.199097	-5.898201
356.715393	-25.073734	939.763367	394.147095	164.251724	929.972229	440.799530	-66.574112	494.205902	543.669983	162.193039	485.410370	468.677887	-77.834198	76.479904	601.835144	146.329529	93.913101	378.023163	-72.495766	1411.096313	422.117950	223.780518	1406.808228	330.947754	83.356064	1378.854004	290.383301	88.328735	1636.974731	434.411499	-176.778244	1142.507446	509.234314	302.019043	1149.072388	344.050140	-185.802689	893.565491	418.069397	314.634613	882.605835	366.928925	76.410774	1034.271851	-627.445679	194.128906	852.558228	-602.330261	-6.013763
356.818359	-25.075102	939.755981	394.244507	164.242920	929.973267	440.876404	-66.584709	494.217102	543.691956	162.189438	485.400787	468.678040	-77.857315	76.471977	601.864624	146.351273	93.906876	378.129486	-72.517838	1411.097290	422.236877	223.762756	1406.821045	331.056366	83.309753	1378.871338	290.519165	88.287262	1636.980591	434.455200	-176.828461	1142.495361	509.321320	301.964752	1149.067993	344.080170	-185.855072	893.553406	418.121002	314.596649	882.617615	367.013214	76.404358	1034.267456	-627.948181	194.226593	852.612366	-602.956787	-5.730815
356.882904	-25.114494	939.757813	394.322388	164.234726	929.977844	440.989899	-66.648102	494.223267	543.737488	162.161499	485.410400	468.724792	-77.866226	76.466293	601.845886	146.334900	93.911736	378.229736	-72.541962	1411.100708	422.366333	223.707672	1406.816040	331.190125	83.256264	1378.869751	290.648499	88.253471	1636.987061	434.508667	-176.866486	1142.477905	509.420898	301.923035	1149.079712	344.088989	-185.888702	893.542908	418.183746	314.572693	882.626892	367.093414	76.376869	1034.271729	-628.210754	194.070526	852.636780	-602.708801	-6.079813
356.938293	-25.087448	939.760681	394.373016	164.273010	930.000549	441.020508	-66.631691	494.206482	543.804810	162.202499	485.448090	468.722137	-77.866051	76.465843	601.823242	146.337158	93.911049	378.340576	-72.597969	1411.105713	422.491547	223.677856	1406.807861	331.301117	83.216835	1378.877808	290.787109	88.213867	1637.004395	434.554108	-176.913254	1142.468018	509.528259	301.907043	1149.085083	344.119293	-185.948227	893.539917	418.234833	314.528046	882.628906	367.166321	76.394707	1034.287231	-628.646423	194.138947	852.661560	-603.281494	-5.846632
356.970093	-25.101171	939.765930	394.444885	164.244598	930.004700	441.068848	-66.608162	494.236877	543.842285	162.197067	485.458466	468.717896	-77.855522	76.468117	601.831299	146.330933	93.918694	378.449158	-72.610382	1411.103271	422.616425	223.644516	1406.822998	331.406006	83.210808	1378.888184	290.919342	88.180260	1637.014893	434.605225	-176.939957	1142.448242	509.615784	301.869781	1149.079590	344.118835	-185.969345	893.543640	418.288666	314.516937	882.655823	367.232025	76.373871	1034.293091	-628.998047	194.085648	852.670227	-603.484131	-5.885398
357.040375	-25.082840	939.760132	394.510620	164.285934	930.020264	440.903809	-66.008575	494.168365	543.910522	162.201157	485.440277	468.526001	-77.774651	76.374115	601.841980	146.330826	93.911560	378.570129	-72.663307	1411.099121	422.725342	223.611603	1406.834717	331.490509	83.180855	1378.911621	291.049072	88.157036	1637.037598	434.662659	-176.975861	1142.456055	509.684998	301.821930	1149.067383	344.144257	-186.020172	893.562683	418.333099	314.511078	882.665527	367.314392	76.388718	1034.300171	-629.170288	194.123535	852.716858	-603.618958	-5.857868
357.086456	-25.065554	939.760498	394.584412	164.294952	930.043579	440.925171	-65.980270	494.148102	543.991821	162.206665	485.468414	468.540253	-77.768936	76.362335	601.877563	146.324219	93.880333	378.692596	-72.692955	1411.116821	422.845825	223.576828	1406.832886	331.537689	83.072807	1378.927856	291.190826	88.130409	1637.053467	434.716156	-176.954636	1142.408447	509.773193	301.804047	1149.072266	344.147675	-186.034164	893.552002	418.393524	314.469604	882.683716	367.389221	76.388550	1034.314209	-629.216492	194.432953	852.798340	-603.703613	-5.791509
357.163849	-25.052933	939.744446	394.679535	164.316650	930.051453	441.170166	-66.593307	494.231384	544.015808	162.177399	485.465454	468.739746	-77.821205	76.414528	601.888367	146.336899	93.889519	378.791656	-72.726608	1411.103516	422.977112	223.549515	1406.845581	331.626068	83.015549	1378.951782	291.317230	88.123276	1637.071167	434.785187	-176.999786	1142.404785	509.870239	301.776215	1149.064941	344.169098	-186.076782	893.571167	418.471863	314.454224	882.684204	367.469727	76.394737	1034.310303	-629.240723	194.842453	852.885010	-603.789795	-5.705754
357.204865	-25.053057	939.761841	394.751373	164.328110	930.086670	441.172150	-66.571037	494.194458	544.109985	162.187149	485.485107	468.758026	-77.817162	76.424324	601.927551	146.338440	93.906219	378.908142	-72.779305	1411.110107	423.099762	223.509109	1406.856934	331.714783	82.986137	1378.979492	291.453979	88.094254	1637.105957	434.860016	-177.031219	1142.383545	509.988739	301.785217	1149.085938	344.206268	-186.059677	893.560547	418.740509	314.400299	882.571533	367.540863	76.389198	1034.338745	-629.318054	195.070419	852.977234	-603.866211	-5.656017
357.297760	-25.031418	939.742188	394.852386	164.325089	930.108459	441.157288	-66.579491	494.180420	544.159180	162.192719	485.501160	468.765808	-77.826447	76.437714	601.886108	146.309052	93.907784	379.004181	-72.800850	1411.109253	423.245544	223.465546	1406.864014	331.809998	82.955231	1379.006470	291.569305	88.081581	1637.135986	434.928925	-177.053391	1142.376709	510.094238	301.758179	1149.088135	344.229340	-186.058411	893.553589	418.806274	314.374084	882.578125	367.622284	76.381073	1034.339600	-629.655701	194.958344	853.044800	-604.020874	-5.708030
357.350830	-25.029234	939.757202	394.933044	164.347382	930.122620	441.132935	-66.566948	494.183441	544.177917	162.195297	485.516296	468.725800	-77.821388	76.429962	601.889221	146.308472	93.902161	379.100708	-72.835617	1411.123413	423.369537	223.441193	1406.881226	331.917542	82.933289	1379.026855	291.698761	88.075775	1637.173828	434.974792	-177.094910	1142.386719	510.188629	301.707947	1149.086182	344.260284	-186.057648	893.574524	418.853668	314.349915	882.578491	367.698883	76.392380	1034.355103	-630.538757	194.163605	852.938477	-604.330322	-5.983156
357.417511	-25.021086	939.758301	395.021484	164.338440	930.144165	441.133820	-66.561378	494.183411	544.183167	162.173752	485.512909	468.747589	-77.843323	76.454887	601.896362	146.317825	93.895721	379.207581	-72.864433	1411.138062	423.504181	223.396942	1406.905884	332.019928	82.940338	1379.053101	291.841003	88.071968	1637.209717	435.039520	-177.123154	1142.396851	510.275787	301.695923	1149.071533	344.279114	-186.039429	893.583557	418.924316	314.342438	882.577087	367.786407	76.380943	1034.368042	-630.846680	194.020554	852.922241	-604.492371	-6.054074
357.467621	-25.015499	939.788025	395.125610	164.357498	930.151672	441.182709	-66.550209	494.198822	544.250732	162.208191	485.490234	468.770142	-77.851135	76.454788	601.889160	146.316467	93.893448	379.276276	-72.892303	1411.153931	423.638000	223.352783	1406.888306	332.216339	83.008972	1379.089966	291.961487	88.036301	1637.263428	435.106689	-177.164154	1142.413818	510.388702	301.680878	1149.061768	344.321411	-186.039932	893.602966	418.990479	314.341553	882.585388	367.867554	76.406044	1034.386108	-631.057068	193.975754	852.942017	-604.619568	-6.104679
357.499786	-25.011255	939.811096	395.191315	164.384750	930.173645	441.245514	-66.590553	494.220886	544.212891	162.164429	485.466583	468.783630	-77.857323	76.451180	601.864685	146.286804	93.873245	379.416168	-72.911064	1411.157104	423.791138	223.340485	1406.905029	332.339355	82.990509	1379.118286	292.139069	88.041016	1637.294922	435.177429	-177.187881	1142.425537	510.486603	301.632935	1149.046265	344.350769	-186.004974	893.613831	419.046997	314.296753	882.585571	367.946564	76.417191	1034.411499	-631.301819	193.906738	852.936646	-604.734192	-6.152293
357.553528	-24.996611	939.821594	395.285767	164.400116	930.188354	441.332916	-66.581902	494.230408	544.265503	162.151443	485.438049	468.803436	-77.855225	76.424652	601.881714	146.297272	93.867142	379.500610	-72.952614	1411.164795	423.938416	223.293869	1406.921997	332.470917	82.999977	1379.133545	292.311829	88.035004	1637.313599	435.242950	-177.219849	1142.397217	510.593414	301.573639	1149.043091	344.392426	-185.989227	893.643066	419.092010	314.268890	882.601624	368.033569	76.429253	1034.425293	-631.515198	193.826279	852.968994	-604.819458	-6.198136
357.605316	-24.954626	939.816406	395.367188	164.374954	930.203003	441.402985	-66.571602	494.251984	544.272888	162.133087	485.454468	468.836761	-77.861488	76.461243	601.887756	146.290573	93.875359	379.580872	-72.950241	1411.153564	424.078583	223.271851	1406.928955	332.575623	82.961708	1379.160400	292.483429	88.040344	1637.347290	435.306580	-177.225128	1142.391357	510.699371	301.511322	1149.056641	344.437622	-185.981567	893.635193	419.147186	314.248718	882.624695	368.099884	76.431007	1034.430542	-631.711243	193.715607	852.995850	-604.917175	-6.262624
357.649658	-24.955465	939.836731	395.434814	164.409393	930.226135	441.454102	-66.558479	494.276855	544.309387	162.121841	485.465515	468.823395	-77.858658	76.442902	601.908020	146.294678	93.881172	379.681000	-72.979988	1411.150024	424.258698	223.244812	1406.960327	332.715332	82.963470	1379.180054	292.663513	88.027771	1637.373169	435.375671	-177.261414	1142.383911	510.818665	301.451202	1149.057617	344.473175	-185.979263	893.615723	419.162628	314.202484	882.656372	368.156281	76.446068	1034.452393	-631.846008	193.622330	853.002747	-604.975342	-6.342720
357.677521	-24.946796	939.828979	395.521790	164.377640	930.224243	441.497620	-66.539063	494.264282	544.336365	162.121155	485.456543	468.787689	-77.854713	76.431999	601.898499	146.292099	93.888977	379.783844	-73.019539	1411.135498	424.402832	223.213837	1406.970947	332.851807	82.931984	1379.193848	292.865936	88.040810	1637.389648	435.426971	-177.257538	1142.356445	510.927795	301.381683	1149.049072	344.505188	-185.970184	893.598450	419.215485	314.192505	882.678345	368.220673	76.434135	1034.448242	-631.999268	193.522430	852.998291	-605.082214	-6.390013
357.722321	-24.899925	939.821899	395.601440	164.393204	930.232239	441.538208	-66.512192	494.264282	544.346191	162.130585	485.449036	468.808960	-77.851028	76.435715	601.852173	146.266968	93.864632	379.878479	-73.013397	1411.127197	424.563354	223.193115	1407.001587	332.978424	82.952301	1379.195435	293.064423	88.045242	1637.422852	435.500793	-177.287750	1142.335571	511.059998	301.353760	1149.043945	344.547272	-185.955582	893.584900	419.264160	314.154480	882.717712	368.292847	76.458153	1034.449951	-632.106567	193.452560	853.010620	-605.126038	-6.447691
357.729218	-24.899296	939.823364	395.661346	164.427200	930.249146	441.616455	-66.492004	494.266724	544.407227	162.127747	485.466949	468.841034	-77.856499	76.421211	601.857666	146.278412	93.855194	380.005035	-73.041328	1411.112549	424.742737	223.173538	1406.995117	333.101318	82.990921	1379.202515	293.292175	88.067268	1637.466797	435.566711	-177.326202	1142.333130	511.178223	301.330414	1149.060059	344.589020	-185.926865	893.575500	419.306824	314.146637	882.729614	368.345154	76.464836	1034.461426	-632.165894	193.450470	853.029358	-605.155212	-6.496755
357.757843	-24.868444	939.817261	395.731598	164.396271	930.232117	441.673462	-66.486816	494.261017	544.406738	162.095215	485.444580	468.879150	-77.866478	76.418007	601.847351	146.264603	93.838333	380.126129	-73.042297	1411.091919	424.934418	223.144028	1407.013550	333.252411	82.997559	1379.234253	293.538300	88.074173	1637.517334	435.640808	-177.300217	1142.287476	511.341980	301.302094	1149.008667	344.637451	-185.900757	893.547607	419.363892	314.107544	882.746094	368.405609	76.472366	1034.450317	-632.235779	193.392868	853.043091	-605.159180	-6.582171
357.759247	-24.859419	939.815186	395.791199	164.401764	930.228577	441.718231	-66.479797	494.274353	544.452332	162.082840	485.465942	468.874390	-77.861534	76.382706	601.885376	146.258789	93.828011	380.264893	-73.059349	1411.091064	425.147491	223.124573	1407.004028	333.360413	82.976982	1379.245605	293.767944	88.076782	1637.588135	435.707764	-177.283920	1142.227417	511.486298	301.264374	1148.999268	344.688232	-185.850388	893.516541	419.411224	314.071747	882.749146	368.453522	76.479706	1034.448975	-632.280823	193.343384	853.057800	-605.184692	-6.620267
357.779541	-24.841370	939.791016	395.845306	164.420013	930.241943	441.719727	-66.456589	494.227905	544.500000	162.071930	485.463501	468.886627	-77.852684	76.369965	601.929016	146.267059	93.813751	380.397980	-73.068672	1411.070190	425.379181	223.121765	1407.006592	333.490479	82.909325	1379.255859	294.018768	88.101097	1637.640991	435.775330	-177.276291	1142.195313	511.633240	301.242523	1148.968262	344.747040	-185.800308	893.482422	419.458221	314.073822	882.761536	368.503265	76.477203	1034.446045	-632.324463	193.254929	853.045105	-605.188843	-6.740125
357.795776	-24.830797	939.771790	395.916199	164.404572	930.223267	441.708252	-66.448456	494.228027	544.477600	162.023315	485.459076	468.878479	-77.860008	76.359131	601.869568	146.249878	93.814659	380.475677	-73.031059	1411.055420	425.568665	223.177780	1406.992798	333.916656	82.713036	1379.320313	294.272827	88.107635	1637.687744	435.810181	-177.239090	1142.174072	511.775146	301.201263	1148.948120	344.776093	-185.781067	893.458923	419.491058	314.078522	882.763550	368.548340	76.477470	1034.427002	-632.304199	193.220734	853.043213	-605.190796	-6.776040
357.787628	-24.839693	939.776123	395.950897	164.400650	930.212646	441.724060	-66.448067	494.242310	544.505371	162.011215	485.463867	468.878998	-77.870354	76.367226	601.860107	146.252884	93.815491	380.637329	-73.071335	1411.060059	425.807526	223.120331	1406.990356	333.926483	82.986259	1379.307861	294.563110	88.107086	1637.734497	435.863617	-177.255020	1142.157471	511.928894	301.187439	1148.898560	344.828308	-185.752701	893.426086	419.539276	314.070740	882.738892	368.563080	76.480293	1034.423340	-632.275696	193.180283	853.035095	-605.171631	-6.844043
357.767059	-24.817736	939.758240	396.008575	164.400894	930.181458	441.725159	-66.428627	494.245239	544.541626	162.026505	485.460541	468.876434	-77.864212	76.373627	601.849792	146.229752	93.787453	380.782043	-73.087448	1411.067627	426.060303	223.119400	1406.961548	334.106873	83.020401	1379.318726	294.871521	88.132744	1637.774780	435.920441	-177.218262	1142.141235	512.079651	301.118713	1148.832764	344.869781	-185.715790	893.399170	419.578491	314.079926	882.731628	368.596283	76.499649	1034.399536	-632.221802	193.110733	853.010925	-605.135803	-6.896678
357.767151	-24.795259	939.763733	396.045105	164.408646	930.176331	442.013245	-66.676468	494.347778	544.545105	162.011230	485.458771	469.042328	-77.919571	76.399536	601.861084	146.220276	93.787575	380.929291	-73.071960	1411.066650	426.311066	223.122635	1406.948608	334.308838	83.066551	1379.334106	295.204224	88.174889	1637.832275	435.979736	-177.209824	1142.138428	512.259949	301.099792	1148.768188	344.914795	-185.656250	893.397583	419.634674	314.095398	882.716675	368.639893	76.517471	1034.401611	-632.142822	193.126984	853.010132	-605.075439	-6.959157
357.739014	-24.773119	939.778137	396.084839	164.414886	930.187805	441.808228	-66.386009	494.266510	544.562805	161.972931	485.456268	468.876465	-77.870186	76.366768	601.860229	146.193756	93.794823	381.078003	-73.072594	1411.069336	426.563721	223.120773	1406.935303	334.500153	83.106010	1379.379395	295.559418	88.215927	1637.915527	436.029510	-177.178986	1142.117432	512.428040	301.061249	1148.713623	344.953552	-185.600845	893.401184	419.704803	314.107452	882.684265	368.672119	76.531502	1034.416748	-632.065613	193.099823	853.035706	-605.011475	-7.020072
357.726074	-24.730648	939.789673	396.115051	164.411530	930.188782	442.102783	-66.646919	494.362549	544.580139	161.976425	485.476257	469.058685	-77.924438	76.383522	601.900208	146.195877	93.811935	381.239471	-73.054459	1411.097534	426.848541	223.114059	1406.918945	334.686676	83.131836	1379.400513	295.932159	88.261070	1638.002930	436.077606	-177.171783	1142.108643	512.595032	300.998688	1148.645508	344.993958	-185.520645	893.383362	419.745270	314.118896	882.676575	368.702454	76.555763	1034.424438	-631.958130	193.031387	853.034607	-604.956909	-7.083745
357.699036	-24.676701	939.775757	396.147797	164.438568	930.190002	441.885345	-66.373596	494.302094	544.561096	161.957916	485.455719	468.902466	-77.871941	76.389099	601.862244	146.160110	93.812256	381.416840	-73.032631	1411.114014	427.098816	223.114624	1406.915894	334.869904	83.171791	1379.456665	296.261536	88.442673	1638.112305	436.126740	-177.145477	1142.107910	512.755310	300.954437	1148.617188	344.987457	-185.452011	893.400940	419.804657	314.132782	882.674377	368.725922	76.587776	1034.420410	-631.858582	192.971542	853.015503	-604.900513	-7.156597
357.681732	-24.654099	939.781555	396.175781	164.451416	930.193359	442.215210	-66.651833	494.412506	544.545898	161.985641	485.430359	469.090027	-77.934502	76.411125	601.847229	146.177048	93.793411	381.568176	-73.017105	1411.131104	427.370087	223.115295	1406.900513	335.063934	83.185097	1379.493530	296.642914	88.468346	1638.186768	436.170227	-177.143433	1142.090576	512.935913	300.909454	1148.533936	345.011719	-185.386215	893.401367	419.846069	314.126953	882.651489	368.754822	76.604408	1034.427002	-631.773315	192.906921	852.999329	-604.847534	-7.241057
357.642242	-24.645927	939.769897	396.220306	164.436386	930.156311	442.247101	-66.642303	494.411072	544.538391	161.989532	485.410645	469.083466	-77.932144	76.408325	601.829041	146.160339	93.774101	381.733704	-72.999229	1411.130371	427.590912	223.104172	1406.886353	335.265259	83.186913	1379.526123	297.082062	88.430840	1638.253418	436.231171	-177.157364	1142.071899	513.080017	300.863251	1148.451050	345.007904	-185.334457	893.409119	419.902222	314.122894	882.629395	368.779419	76.614326	1034.403564	-631.602478	192.896698	852.997620	-604.726746	-7.326671
357.657440	-24.594072	939.752075	396.278046	164.478516	930.161499	442.009155	-66.334061	494.319611	544.574219	162.008545	485.416290	468.931183	-77.879860	76.357262	601.831970	146.172668	93.758904	381.897614	-72.989082	1411.115845	427.863098	223.124161	1406.851929	335.484863	83.235367	1379.533813	297.533966	88.592155	1638.354980	436.281494	-177.137207	1142.037720	513.259338	300.838074	1148.379028	344.990479	-185.266602	893.394104	419.941040	314.132111	882.610474	368.837067	76.647202	1034.399902	-631.489563	192.864304	852.996582	-604.674194	-7.379925
357.599945	-24.553938	939.745422	396.276978	164.502487	930.161560	442.002991	-66.282898	494.303009	544.562012	161.996872	485.397583	468.946106	-77.876877	76.334816	601.847656	146.134781	93.764526	382.048096	-72.946297	1411.093506	428.135681	223.151978	1406.808838	335.689362	83.249626	1379.561768	297.985352	88.676430	1638.470337	436.339600	-177.113602	1142.000732	513.456848	300.796265	1148.331909	344.998352	-185.191544	893.377014	420.011688	314.138031	882.589233	368.848816	76.670540	1034.400513	-631.356506	192.775604	852.991333	-604.598511	-7.461314
357.595642	-24.497219	939.728149	396.313293	164.534348	930.150391	442.005859	-66.263336	494.303284	544.571777	162.018921	485.428802	468.966125	-77.871300	76.331161	601.823364	146.116821	93.789444	382.206573	-72.930954	1411.081665	428.429962	223.160812	1406.779907	335.887421	83.310814	1379.604614	298.449738	88.781250	1638.583740	436.404633	-177.076202	1141.948975	513.630066	300.788208	1148.270874	344.950043	-185.106613	893.358276	420.063080	314.133270	882.558228	368.893829	76.708435	1034.389160	-631.149719	192.728607	853.005493	-604.468811	-7.543683
357.577271	-24.464945	939.719421	396.334534	164.562698	930.148010	441.951080	-66.196655	494.296692	544.564331	162.055664	485.423126	468.934052	-77.852180	76.328377	601.803528	146.113739	93.795143	382.360443	-72.913292	1411.066650	428.731903	223.151657	1406.773804	336.081024	83.342499	1379.634521	298.916931	88.863548	1638.730835	436.433350	-177.054916	1141.925537	513.805542	300.709778	1148.203491	344.926056	-185.030029	893.373169	420.096619	314.139160	882.542236	368.913239	76.733635	1034.385376	-630.980957	192.650436	852.990967	-604.394958	-7.623209
357.404449	-24.507084	939.771362	396.317902	164.517166	930.138794	441.874298	-66.172043	494.330933	544.500427	162.036118	485.381500	468.911865	-77.829865	76.329506	601.762512	146.097870	93.789162	382.513763	-72.899940	1411.080688	428.989349	223.159622	1406.753052	336.264343	83.382195	1379.666870	299.430359	88.949165	1638.846436	436.465149	-177.038361	1141.906494	513.949341	300.684326	1148.130493	344.879517	-184.935623	893.363098	420.132294	314.136993	882.524048	368.862335	76.719818	1034.408203	-630.745483	192.591873	852.990356	-604.284912	-7.700533
357.392578	-24.471672	939.755554	396.332489	164.511169	930.118225	441.832581	-66.133820	494.298706	544.476135	162.040527	485.351990	468.868317	-77.823166	76.342819	601.760986	146.112686	93.780708	382.685852	-72.903267	1411.091919	429.271667	223.146591	1406.734253	336.447357	83.435509	1379.722290	299.931213	88.997276	1638.972046	436.480896	-177.003677	1141.881348	514.116760	300.640717	1148.049927	344.815613	-184.888794	893.363037	420.157227	314.145752	882.485840	368.883484	76.735603	1034.391602	-630.546387	192.467484	852.953552	-604.188171	-7.781701
357.363281	-24.457603	939.741333	396.331146	164.562073	930.112183	441.821686	-66.143410	494.296967	544.447510	162.073090	485.328094	468.923096	-77.811378	76.342964	601.749451	146.123398	93.767349	382.869843	-72.878899	1411.085938	429.554016	223.154449	1406.711304	336.662628	83.453957	1379.746826	300.478699	89.098007	1639.105713	436.515900	-176.967972	1141.832642	514.281189	300.587860	1147.951050	344.764404	-184.811707	893.360840	420.177185	314.143097	882.459106	368.905212	76.756180	1034.385254	-630.352966	192.419403	852.938354	-604.086182	-7.868645
357.357422	-24.401682	939.714844	396.327972	164.577209	930.084900	441.806000	-66.113083	494.266846	544.464294	162.107681	485.325897	468.923920	-77.814636	76.283188	601.781250	146.125061	93.758743	383.080841	-72.896683	1411.079834	429.883698	223.163330	1406.659058	336.889893	83.523422	1379.784668	301.019775	89.228745	1639.242432	436.544342	-176.960373	1141.804321	514.465088	300.545959	1147.870605	344.690338	-184.725647	893.349060	420.180328	314.158661	882.419922	368.929749	76.787849	1034.360840	-630.133972	192.374680	852.938965	-603.935181	-7.940812
357.305603	-24.364742	939.707031	396.315613	164.615616	930.083557	441.771149	-66.033669	494.244507	544.444214	162.091003	485.310791	468.882965	-77.798973	76.271507	601.813843	146.146866	93.774910	383.310150	-72.863335	1411.103882	430.203491	223.176971	1406.632813	337.132050	83.561424	1379.829956	301.593292	89.330025	1639.390137	436.564209	-176.900589	1141.760376	514.656677	300.536041	1147.798950	344.603394	-184.664627	893.366089	420.207825	314.141083	882.401672	368.922852	76.818657	1034.358765	-629.906799	192.332748	852.929565	-603.799255	-8.004755
357.304474	-24.352413	939.687866	396.346832	164.614883	930.055481	441.801819	-66.051460	494.271881	544.454712	162.145248	485.347198	468.922363	-77.819504	76.315788	601.833313	146.172821	93.786865	383.534760	-72.823891	1411.123657	430.517334	223.199829	1406.624023	337.315277	83.520554	1379.893188	302.166290	89.404839	1639.560547	436.562744	-176.873901	1141.753906	514.812866	300.493195	1147.734253	344.515381	-184.595932	893.361023	420.197784	314.194366	882.416321	368.950256	76.828461	1034.335815	-629.673767	192.317871	852.933228	-603.612793	-8.119360
357.278809	-24.319841	939.699524	396.345764	164.622757	930.061157	441.802643	-66.009392	494.293060	544.434937	162.133835	485.359314	468.867676	-77.815117	76.331635	601.794556	146.147339	93.802460	383.734039	-72.815094	1411.154419	430.784119	223.188599	1406.642700	337.617767	83.614357	1379.974609	302.720520	89.496620	1639.715698	436.550781	-176.849030	1141.762207	514.971069	300.468170	1147.694946	344.412140	-184.529907	893.395874	420.207489	314.116577	882.372803	368.954041	76.850227	1034.345825	-629.418152	192.233398	852.912048	-603.462952	-8.217081
357.219360	-24.268965	939.699402	396.328339	164.667953	930.067383	441.848755	-65.993126	494.333740	544.413696	162.156097	485.356262	468.851227	-77.809357	76.358810	601.774475	146.148209	93.802116	383.920288	-72.773880	1411.201782	431.116516	223.182617	1406.616089	337.863220	83.659683	1380.053345	303.300293	89.607986	1639.889282	436.556976	-176.807404	1141.754272	514.975281	300.055756	1147.478394	344.291107	-184.472885	893.412415	420.198608	314.119232	882.324219	368.958282	76.888237	1034.352905	-629.188416	192.163544	852.906250	-603.305237	-8.306346
357.186676	-24.206961	939.690918	396.320068	164.713974	930.054138	441.889313	-65.922028	494.328766	544.423096	162.163940	485.327881	468.863525	-77.788513	76.338158	601.755249	146.153931	93.796265	384.127808	-72.753059	1411.200806	431.459015	223.220779	1406.596191	338.101471	83.720703	1380.137451	303.853333	89.716316	1640.032959	436.554657	-176.789612	1141.743164	515.287048	300.373871	1147.530640	344.150787	-184.392349	893.452026	420.170563	314.087585	882.349731	368.963928	76.941048	1034.344116	-628.953552	192.095566	852.875183	-603.140137	-8.395410
357.144562	-24.140953	939.689636	396.310242	164.766006	930.045166	441.967407	-65.911217	494.363983	544.448486	162.210815	485.334259	468.926208	-77.789970	76.327698	601.790283	146.165375	93.797897	384.399017	-72.697945	1411.213257	431.796539	223.250000	1406.571167	338.368591	83.761017	1380.185181	304.460052	89.798302	1640.151367	436.576935	-176.754684	1141.690063	515.461853	300.302673	1147.426636	343.994781	-184.321594	893.487000	420.142639	314.084259	882.321472	368.973022	76.998810	1034.341797	-628.704346	191.998260	852.820923	-602.965393	-8.468789
357.085815	-24.061394	939.665405	396.309723	164.821991	930.047546	441.979736	-65.837540	494.341339	544.442017	162.213745	485.316376	468.910370	-77.771408	76.297180	601.823181	146.183807	93.798096	384.639648	-72.668999	1411.227173	432.112335	223.294510	1406.546387	338.640991	83.816360	1380.245117	305.050812	89.885017	1640.290771	436.593262	-176.716843	1141.678955	515.630737	300.237671	1147.337402	343.848236	-184.267609	893.512451	420.112000	314.070099	882.307739	368.975433	77.049301	1034.334595	-628.482971	191.891556	852.783875	-602.789368	-8.546695
357.067139	-23.999121	939.644348	396.307739	164.846725	930.025391	442.011414	-65.808441	494.372253	544.418091	162.195892	485.311432	468.943817	-77.789238	76.285866	601.800049	146.147369	93.807190	384.861389	-72.630417	1411.237549	432.481750	223.315933	1406.527832	338.903320	83.882286	1380.292847	305.621338	89.969154	1640.444824	436.592316	-176.682343	1141.646362	515.803528	300.204926	1147.258301	343.669952	-184.191544	893.557251	420.043304	314.035461	882.291321	368.982727	77.091805	1034.314453	-628.237793	191.872177	852.772827	-602.608337	-8.590109
357.065948	-23.924723	939.633606	396.327576	164.915756	930.032288	441.991699	-65.746040	494.353546	544.423950	162.235504	485.345886	468.938446	-77.790588	76.298233	601.749878	146.145203	93.816589	385.086548	-72.592522	1411.272217	432.816650	223.341385	1406.541626	339.148743	83.963142	1380.360962	306.189026	90.058151	1640.605591	436.582581	-176.621109	1141.632690	515.958008	300.172577	1147.163208	343.487579	-184.136597	893.597412	419.990814	314.020599	882.284973	369.015991	77.150436	1034.315186	-627.994446	191.801559	852.773254	-602.430298	-8.635264
357.091675	-23.846001	939.611938	396.371948	164.963455	930.016846	441.978210	-65.721245	494.381866	544.419922	162.254608	485.337921	468.956268	-77.798576	76.299980	601.695740	146.129639	93.801292	385.314392	-72.538612	1411.305664	433.129181	223.367172	1406.534546	339.410736	84.012703	1380.426514	306.743835	90.131355	1640.731079	436.557404	-176.610992	1141.614868	516.115601	300.162506	1147.073730	343.287628	-184.075928	893.651917	419.932373	313.992126	882.253967	369.078522	77.206635	1034.299194	-627.736145	191.772583	852.779114	-602.267456	-8.654228
357.066223	-23.773027	939.594299	396.381989	165.044662	930.002625	441.918365	-65.697105	494.380035	544.440002	162.291977	485.339264	468.916138	-77.763664	76.282280	601.727722	146.130249	93.806450	385.529083	-72.484756	1411.313599	433.480988	223.426605	1406.508057	339.665131	84.114014	1380.474487	307.287598	90.198586	1640.840332	436.528961	-176.562302	1141.583252	516.274353	300.160126	1146.970825	342.976501	-184.010376	893.730591	419.836670	313.966217	882.247681	369.099731	77.277191	1034.286011	-627.506592	191.769135	852.764160	-602.125427	-8.681117
357.059113	-23.727203	939.580994	396.407623	165.073334	929.966553	441.886597	-65.647247	494.374146	544.420471	162.277634	485.283356	468.909271	-77.746979	76.280937	601.720703	146.156342	93.787170	385.777100	-72.429573	1411.324829	433.859711	223.468292	1406.442505	339.982697	84.183174	1380.528320	307.847565	90.288826	1640.929688	436.537476	-176.511642	1141.524048	516.437073	300.125580	1146.850952	342.740295	-183.944382	893.764709	419.731293	313.959595	882.229614	369.147308	77.320511	1034.263794	-627.282898	191.702484	852.749084	-601.920898	-8.745548
357.042908	-23.619219	939.563721	396.421539	165.154419	929.952026	441.852264	-65.616135	494.342255	544.399475	162.276230	485.263153	468.947632	-77.747635	76.278915	601.750732	146.144196	93.791397	386.003845	-72.316856	1411.292725	434.202515	223.569351	1406.401733	340.474243	83.982887	1380.567017	308.379761	90.371162	1641.019165	436.539459	-176.487396	1141.463135	516.605225	300.130463	1146.740479	342.635284	-183.911087	893.770020	419.629944	313.925568	882.189209	369.190094	77.406784	1034.251831	-627.066040	191.698227	852.710449	-601.758667	-8.780099
357.038177	-23.555712	939.553894	396.439117	165.222519	929.949280	441.785004	-65.547997	494.321777	544.403137	162.294037	485.260468	468.953064	-77.754318	76.260353	601.709290	146.091660	93.757706	386.274139	-72.312981	1411.274292	434.583221	223.586563	1406.354004	340.569641	84.338943	1380.585571	308.908722	90.454964	1641.102783	436.542633	-176.448868	1141.424194	516.750000	300.092834	1146.595093	342.426453	-183.839462	893.782837	419.528625	313.906921	882.174622	369.235107	77.461731	1034.249146	-626.845093	191.641907	852.695129	-601.565186	-8.849416
357.064880	-23.493031	939.552185	396.470459	165.319138	929.947021	441.770294	-65.541298	494.295715	544.372559	162.301331	485.245453	468.953674	-77.752426	76.247292	601.738037	146.115952	93.763382	386.534576	-72.241959	1411.278198	434.912292	223.603424	1406.320435	340.811859	84.416313	1380.618408	309.391663	90.512428	1641.177734	436.520935	-176.408051	1141.379028	516.896301	300.074890	1146.484009	342.190155	-183.793747	893.810364	419.419495	313.897827	882.145203	369.301819	77.532959	1034.250610	-626.632629	191.527649	852.678711	-601.334656	-8.918943
357.054169	-23.423452	939.556702	396.490173	165.354874	929.930969	441.707275	-65.508171	494.293579	544.362427	162.317825	485.234772	468.912842	-77.753342	76.276535	601.696838	146.076767	93.754913	386.765625	-72.193672	1411.260986	435.238159	223.653748	1406.274048	341.084686	84.478554	1380.641357	309.882019	90.584755	1641.256470	436.503876	-176.354401	1141.325562	517.043579	300.066071	1146.366333	341.960449	-183.740570	893.850098	419.333252	313.882599	882.117737	369.354095	77.589035	1034.248169	-626.394348	191.461838	852.654907	-601.144470	-8.984309
357.139557	-23.324354	939.528503	396.559143	165.462448	929.921753	441.725739	-65.484528	494.289948	544.370850	162.379074	485.208771	468.937805	-77.762024	76.276497	601.705444	146.113205	93.748154	387.019409	-72.123329	1411.232666	435.592316	223.693207	1406.242920	341.407837	84.571693	1380.665771	310.364410	90.660927	1641.314209	436.477539	-176.314438	1141.289307	517.186462	300.059479	1146.260620	341.739441	-183.693314	893.897522	419.241882	313.878540	882.104919	369.457031	77.676201	1034.232422	-626.179993	191.456604	852.637634	-600.944458	-9.037560
357.219971	-23.212246	939.499878	396.610962	165.542969	929.912476	441.746338	-65.481194	494.292999	544.364990	162.386551	485.182983	468.947754	-77.765221	76.276047	601.653381	146.071838	93.735962	387.301819	-72.073425	1411.220093	435.936035	223.736282	1406.207275	341.709381	84.657875	1380.689697	310.815979	90.744041	1641.355103	436.469879	-176.263535	1141.247681	517.347107	300.081848	1146.163452	341.491486	-183.669098	893.936768	419.163727	313.874939	882.074890	369.563110	77.754158	1034.217651	-625.968872	191.442322	852.611450	-600.773254	-9.059025
357.252686	-23.126753	939.490540	396.664307	165.615341	929.887878	441.783630	-65.427559	494.295807	544.390381	162.461929	485.167145	468.969696	-77.767967	76.273132	601.723999	146.120728	93.730507	387.622375	-71.981979	1411.230957	436.277618	223.808777	1406.174805	341.975372	84.717606	1380.704834	311.232971	90.818871	1641.395752	436.479340	-176.232178	1141.197388	517.492920	300.091400	1146.068237	341.250610	-183.600464	893.965759	419.060486	313.859528	882.057251	369.651550	77.833107	1034.203979	-625.770935	191.436432	852.613770	-600.591553	-9.103860
357.282074	-23.034403	939.495728	396.711090	165.670410	929.886414	441.790100	-65.372009	494.301086	544.336975	162.454834	485.168335	468.970306	-77.733871	76.251984	601.709595	146.106003	93.727280	387.871002	-71.942482	1411.229614	436.582428	223.833481	1406.110962	342.252869	84.785156	1380.726929	311.661682	90.877121	1641.439941	436.496277	-176.165726	1141.157715	517.630432	300.092377	1145.970215	341.009735	-183.551041	894.026855	418.983582	313.860168	882.030457	369.730255	77.903961	1034.209106	-625.595032	191.421722	852.605042	-600.398193	-9.148286
357.289642	-22.976049	939.502014	396.760559	165.767670	929.901001	441.864960	-65.336845	494.312469	544.324036	162.470978	485.162964	469.023102	-77.763435	76.252289	601.706604	146.119766	93.721329	388.140106	-71.872963	1411.257080	436.895996	223.907562	1406.068359	342.513489	84.816208	1380.762695	312.099701	90.951706	1641.487183	436.492950	-176.083008	1141.102051	517.774353	300.107605	1145.866211	340.624756	-183.416489	894.112427	418.922028	313.850677	882.005676	369.812866	77.966599	1034.224365	-625.440979	191.361237	852.581909	-600.216125	-9.215066
357.330139	-22.863617	939.486755	396.804169	165.844879	929.906311	441.856110	-65.258148	494.299713	544.400574	162.568405	485.158173	468.995483	-77.756126	76.228210	601.723389	146.144760	93.732513	388.424957	-71.785225	1411.254639	437.210480	223.985703	1406.070313	342.771637	84.895569	1380.783081	312.495636	91.000313	1641.517578	436.509277	-176.058273	1141.041504	517.909729	300.091217	1145.766113	340.363129	-183.329269	894.154236	418.863831	313.861267	881.989624	369.912781	78.040100	1034.224976	-625.280640	191.361176	852.584839	-600.025269	-9.253001
357.364990	-22.823418	939.479126	396.881805	165.905792	929.899414	441.912445	-65.233536	494.324615	544.394836	162.585556	485.179169	468.987762	-77.763351	76.212807	601.725159	146.141602	93.728386	388.641754	-71.754684	1411.253784	437.456665	224.034576	1406.031494	343.088684	84.954208	1380.812744	312.870636	91.063171	1641.555420	436.524078	-175.976044	1140.976563	518.054993	300.111786	1145.673218	340.137909	-183.256180	894.196228	418.837494	313.849731	881.955078	369.993408	78.086166	1034.219727	-625.094666	191.367188	852.567932	-599.863220	-9.253548
357.421844	-22.747139	939.475769	396.933258	166.001846	929.906799	441.899933	-65.170280	494.301300	544.390686	162.661880	485.157410	468.988220	-77.725922	76.209717	601.696960	146.136215	93.736061	388.890594	-71.674492	1411.208496	437.734619	224.082611	1405.989868	343.373505	85.011559	1380.830444	313.261414	91.126198	1641.587402	436.553680	-175.949905	1140.922607	518.194214	300.160889	1145.579224	339.934662	-183.168839	894.247498	418.791351	313.866486	881.920776	370.094879	78.156090	1034.226318	-624.957642	191.314102	852.558289	-599.705688	-9.246007
357.487854	-22.692709	939.466492	396.997589	166.089676	929.907288	441.928711	-65.139107	494.301392	544.422058	162.723007	485.138123	469.036774	-77.725563	76.204170	601.686401	146.156601	93.711639	389.157471	-71.604843	1411.214600	438.061066	224.166595	1405.931519	343.620056	85.076645	1380.831787	313.636139	91.195168	1641.612183	436.643707	-175.926117	1140.883911	518.340210	300.194794	1145.485474	339.965027	-183.140198	894.267700	418.786987	313.881165	881.887634	370.193115	78.214104	1034.225098	-624.807983	191.332474	852.540344	-599.549805	-9.271616
357.585693	-22.649822	939.451599	397.093567	166.143570	929.889893	441.948761	-65.120674	494.300629	544.440002	162.761047	485.138824	469.043121	-77.740532	76.213142	601.678833	146.141937	93.716354	389.410095	-71.575333	1411.201172	438.309906	224.194260	1405.898682	343.853180	85.174049	1380.851929	314.001801	91.257263	1641.640747	436.664978	-175.824142	1140.843506	518.482849	300.245972	1145.404053	339.596863	-183.008224	894.327637	418.785522	313.910461	881.871826	370.306183	78.260033	1034.210205	-624.665710	191.294907	852.518433	-599.368958	-9.301282
357.640747	-22.603958	939.472473	397.156219	166.165344	929.884094	442.026917	-65.157944	494.335236	544.447632	162.780594	485.120453	469.117523	-77.761086	76.257607	601.693176	146.145248	93.696548	389.658783	-71.533974	1411.202271	438.592285	224.228851	1405.895874	344.091370	85.239037	1380.892578	314.338715	91.309792	1641.673706	436.765747	-175.786072	1140.823853	518.605774	300.274353	1145.345703	339.649353	-182.968033	894.377563	418.788605	313.938416	881.862183	370.397736	78.302299	1034.219482	-624.036255	191.869781	852.650269	-598.975769	-9.193269
357.704315	-22.549593	939.484558	397.226532	166.213898	929.895264	442.018036	-65.072525	494.330811	544.482361	162.856018	485.126862	469.117676	-77.733521	76.232674	601.744751	146.164780	93.711021	389.933685	-71.445496	1411.211182	438.836548	224.285629	1405.878662	344.347443	85.259926	1380.917114	314.678986	91.375206	1641.694702	436.838409	-175.737793	1140.804443	518.751343	300.294556	1145.304932	339.516907	-182.871674	894.420532	418.813446	313.973999	881.857605	370.505249	78.346367	1034.234497	-623.785645	192.039566	852.668884	-598.862244	-9.085602
357.635071	-22.563116	939.537231	397.231110	166.250031	929.899841	442.012817	-64.984680	494.311005	544.459961	162.851379	485.102448	469.066559	-77.707047	76.189682	601.732788	146.165573	93.691597	390.210480	-71.376144	1411.206787	439.107941	224.345963	1405.894165	344.622589	85.313812	1380.951050	315.010345	91.432793	1641.725586	436.924225	-175.670624	1140.770020	518.898132	300.363434	1145.266235	339.406891	-182.792542	894.473022	418.858063	314.005127	881.860046	370.543457	78.369461	1034.267212	-623.631226	192.088562	852.641602	-598.702209	-9.104588
357.741486	-22.486403	939.539795	397.301575	166.275253	929.885376	442.011688	-64.934723	494.302246	544.534729	162.946365	485.090515	469.057587	-77.682312	76.175255	601.794861	146.196365	93.703835	390.490875	-71.306190	1411.203613	439.369049	224.421387	1405.879761	344.889679	85.358055	1380.989624	315.309631	91.502480	1641.757324	437.021423	-175.595535	1140.721680	519.042664	300.392334	1145.220337	339.301697	-182.659164	894.509216	418.909363	314.046326	881.849854	370.664246	78.423195	1034.263306	-623.590088	192.029587	852.605896	-598.594116	-9.099502
358.007904	-22.362598	939.505432	397.468689	166.359680	929.869629	442.050262	-64.876884	494.281555	544.559387	162.985107	485.073914	469.040222	-77.670860	76.176689	601.793457	146.218918	93.691017	390.768219	-71.261810	1411.196411	439.603424	224.462891	1405.867432	345.149933	85.416832	1381.009155	315.598694	91.574982	1641.761475	437.135193	-175.538391	1140.704102	519.034546	300.034058	1145.005615	339.208832	-182.551559	894.540894	418.969086	314.085022	881.804077	370.878021	78.515884	1034.238892	-623.496887	191.826706	852.531433	-598.242615	-9.289434
358.102509	-22.290405	939.513489	397.549988	166.427841	929.881592	442.063202	-64.811966	494.232605	544.622559	163.056580	485.073242	469.006256	-77.661766	76.158783	601.784058	146.221588	93.665535	391.026062	-71.226387	1411.198242	439.849121	224.540512	1405.848389	345.390869	85.451866	1381.003418	315.879120	91.645432	1641.773682	437.251984	-175.465866	1140.666260	519.192139	300.095795	1144.967896	339.173615	-182.460297	894.574097	419.066132	314.129028	881.783813	370.989349	78.578857	1034.250854	-623.597595	191.723633	852.489868	-598.337585	-9.242444
358.172150	-22.266514	939.544983	397.654114	166.439209	929.863098	442.099854	-64.744736	494.244476	544.638916	163.068359	485.037018	469.031647	-77.677940	76.161217	601.757141	146.198212	93.655807	391.307922	-71.161636	1411.216064	440.068695	224.597275	1405.820068	345.625427	85.478973	1381.032227	316.153748	91.711624	1641.781128	437.404907	-175.374786	1140.617798	519.359253	300.160828	1144.930786	339.115601	-182.350723	894.605042	419.145020	314.155457	881.794312	371.111084	78.617340	1034.258423	-623.528809	191.432175	852.443726	-597.855347	-9.580496
358.362274	-22.168539	939.544006	397.790466	166.476059	929.871277	442.152222	-64.709686	494.241089	544.664246	163.122955	485.010773	469.037628	-77.681503	76.147285	601.796204	146.235641	93.653091	391.537964	-71.134438	1411.205811	440.248383	224.637634	1405.802979	345.834076	85.534210	1381.052979	316.415314	91.783234	1641.795410	437.528992	-175.247559	1140.564819	519.700134	300.642273	1145.075928	338.926910	-182.161087	894.616211	419.271454	314.185120	881.813049	371.277252	78.679504	1034.262573	-623.666931	191.359192	852.431396	-598.159912	-9.394383
358.534973	-22.075800	939.549072	397.918427	166.527802	929.880127	442.198425	-64.635147	494.213318	544.725342	163.176224	485.041931	469.042755	-77.669289	76.117645	601.803223	146.224838	93.655518	391.799744	-71.083801	1411.197021	440.438660	224.688538	1405.797974	346.070862	85.556198	1381.066040	316.665070	91.842567	1641.814453	437.693787	-175.162888	1140.555176	519.861877	300.700134	1145.067017	338.944031	-182.027557	894.655151	419.392212	314.236908	881.816711	371.445770	78.745857	1034.271118	-623.722046	191.157257	852.411499	-598.081909	-9.451838
358.689911	-22.028458	939.563721	398.082733	166.555038	929.877014	442.292694	-64.610931	494.192535	544.757080	163.210373	485.020081	469.051819	-77.659439	76.140556	601.833313	146.270462	93.621696	392.025879	-71.028114	1411.204224	440.633514	224.751495	1405.785522	346.267731	85.597374	1381.085571	316.899963	91.812561	1641.823853	437.856567	-175.071030	1140.514160	520.013672	300.729279	1145.031738	338.990509	-181.921646	894.672668	419.504761	314.280914	881.815857	371.613342	78.791870	1034.276855	-623.635376	190.875031	852.389832	-597.542603	-9.818907
358.815247	-21.950287	939.583862	398.200836	166.620605	929.899231	442.316925	-64.543114	494.183838	544.787781	163.246216	484.968384	469.026428	-77.647766	76.115898	601.821289	146.254684	93.617271	392.239594	-70.976753	1411.216675	440.847412	224.806931	1405.771484	346.489380	85.644875	1381.076294	317.135254	91.979958	1641.845337	438.026978	-174.964142	1140.510376	520.179321	300.793121	1145.012695	339.064972	-181.801697	894.695068	419.669800	314.321045	881.791748	371.761597	78.857399	1034.300293	-623.814575	190.863358	852.359741	-597.959656	-9.562427
358.992371	-21.898432	939.582703	398.371704	166.691223	929.914368	442.394012	-64.494186	494.183380	544.860107	163.323288	484.963837	469.031281	-77.635544	76.133942	601.821411	146.261307	93.610382	392.470917	-70.921249	1411.228516	441.041931	224.871704	1405.758545	346.688599	85.731880	1381.085449	317.357880	92.043785	1641.853271	438.201721	-174.893066	1140.501709	520.353516	300.857117	1145.009521	339.181396	-181.729752	894.718506	419.826630	314.378601	881.784424	371.938690	78.908569	1034.308105	-623.700012	190.644150	852.317688	-597.406128	-9.921918
359.163574	-21.838827	939.584534	398.524200	166.771210	929.926208	442.448029	-64.466400	494.176483	544.946472	163.387619	484.976776	469.066742	-77.639519	76.114418	601.847656	146.276581	93.580208	392.687134	-70.861023	1411.253418	441.245850	224.945557	1405.759888	346.815887	85.687775	1381.063354	317.579803	92.122505	1641.874512	438.386658	-174.818451	1140.519043	520.524963	300.909302	1144.976440	339.307953	-181.610870	894.705261	419.975830	314.436310	881.758423	372.109039	78.969955	1034.316162	-623.699219	190.593567	852.292847	-597.343750	-9.986623
359.311157	-21.826096	939.607666	398.674927	166.787994	929.935547	442.513428	-64.422569	494.152893	544.988647	163.393845	484.950989	469.051239	-77.615936	76.076317	601.898865	146.275482	93.571861	392.878479	-70.815308	1411.277588	441.425476	224.973495	1405.750122	347.049377	85.836967	1381.106567	317.788452	92.188362	1641.885132	438.560089	-174.750717	1140.525513	520.689636	300.977875	1144.957275	339.462494	-181.497055	894.715942	420.147339	314.485077	881.756958	372.273987	78.988724	1034.333130	-623.763245	190.523727	852.273254	-597.354004	-9.992681
359.472443	-21.751930	939.612244	398.804718	166.895050	929.975464	442.576965	-64.381073	494.171631	545.060547	163.412338	484.975067	469.088379	-77.615112	76.061966	601.919434	146.326324	93.571129	393.082886	-70.763107	1411.281372	441.644348	225.041794	1405.792603	347.215881	85.888374	1381.123657	317.979340	92.272133	1641.901978	438.721130	-174.673141	1140.493530	520.849121	301.020508	1144.957886	339.635040	-181.429749	894.728027	420.314941	314.549805	881.762268	372.440216	79.054268	1034.358398	-623.804504	190.483154	852.279907	-597.302612	-10.031381
359.614838	-21.750072	939.625610	398.965332	166.900696	929.987915	442.629272	-64.355591	494.139343	545.124268	163.434982	484.945435	469.099579	-77.621170	76.071655	601.904236	146.308716	93.574471	393.276642	-70.717400	1411.302368	441.839569	225.092880	1405.811768	347.403442	85.918732	1381.135132	318.155090	92.349762	1641.928711	438.908691	-174.615448	1140.516235	521.030396	301.059296	1144.963257	339.826324	-181.322205	894.732910	420.495117	314.617828	881.747192	372.607788	79.055740	1034.372559	-623.860413	190.407471	852.259216	-597.297974	-10.056162
359.660492	-21.757936	939.676331	399.068817	166.932495	930.009705	442.714142	-64.321114	494.165497	545.169922	163.430878	484.961090	469.110901	-77.609009	76.076752	601.940308	146.320206	93.538231	393.449554	-70.693199	1411.292236	442.001801	225.138046	1405.806519	347.590363	85.978493	1381.180176	318.323242	92.432159	1641.935303	439.086365	-174.579102	1140.537720	521.212524	301.131958	1144.990234	340.048920	-181.259460	894.744080	420.700623	314.676025	881.755493	372.712616	79.077415	1034.410278	-623.898438	190.359085	852.261292	-597.270386	-10.086404
359.820587	-21.730572	939.710876	399.234863	166.964767	930.043579	442.801636	-64.318031	494.183044	545.280518	163.505463	484.964539	469.122162	-77.605873	76.063332	601.934814	146.330078	93.526321	393.637604	-70.659470	1411.318970	442.199097	225.184280	1405.816284	347.790680	86.033905	1381.206055	318.480652	92.527908	1641.940796	439.281982	-174.509628	1140.549683	521.385193	301.167114	1144.993652	340.296936	-181.179886	894.752747	420.908447	314.777924	881.747314	372.881012	79.106544	1034.444824	-623.932617	190.366791	852.279663	-597.268372	-10.106688
360.012177	-21.677275	939.694519	399.394440	167.021957	930.044434	442.901337	-64.309036	494.185699	545.369385	163.510651	484.938385	469.136841	-77.610764	76.060356	601.938782	146.309708	93.500954	393.783905	-70.597801	1411.323364	442.357819	225.227921	1405.803223	347.997742	86.066040	1381.216187	318.624847	92.619904	1641.942261	439.479553	-174.426605	1140.561035	521.575806	301.215088	1145.008667	340.532074	-181.110336	894.745178	421.131287	314.864227	881.744141	373.054840	79.151817	1034.437622	-623.988953	190.362228	852.262329	-597.283691	-10.120917
360.191864	-21.603075	939.697937	399.580017	167.083908	930.072693	442.973633	-64.274307	494.188232	545.477112	163.554047	484.925140	469.121552	-77.600273	76.062317	602.037292	146.382462	93.509361	393.951385	-70.551521	1411.325684	442.526978	225.281143	1405.823853	348.184265	86.119301	1381.233887	318.754761	92.718773	1641.931519	439.689667	-174.377380	1140.581055	521.600037	300.838776	1144.855591	340.819611	-181.064774	894.731201	421.338562	314.933899	881.726990	373.234375	79.208084	1034.453979	-624.041809	190.338989	852.262817	-597.268799	-10.131858
360.484985	-21.467335	939.657898	399.785675	167.151886	930.090149	443.149261	-64.327927	494.181122	545.588562	163.588333	484.913788	469.199402	-77.584557	76.066658	602.076111	146.415909	93.508537	394.071869	-70.456604	1411.362183	442.665436	225.351028	1405.822388	348.532593	85.909561	1381.277588	318.859344	92.833656	1641.941895	439.882721	-174.331223	1140.598877	521.789917	300.910522	1144.887207	341.109924	-181.026016	894.715454	421.550568	314.993225	881.740112	373.469818	79.281792	1034.443604	-624.096802	190.330490	852.286072	-597.285339	-10.138637
360.644867	-21.397097	939.675659	399.985840	167.199356	930.128357	443.228851	-64.302864	494.190704	545.720520	163.633209	484.910645	469.194641	-77.582352	76.064758	602.091980	146.373077	93.501648	394.208008	-70.404808	1411.371582	442.837860	225.406921	1405.853882	348.685913	85.960648	1381.303467	318.970612	92.951302	1641.940308	440.079498	-174.297302	1140.658691	522.170532	301.348969	1145.071899	341.436462	-180.973770	894.713623	421.766235	315.046356	881.794250	373.659210	79.330162	1034.472900	-624.181396	190.285202	852.291199	-597.306213	-10.172330
360.790741	-21.334045	939.712280	400.180206	167.246399	930.160645	443.314209	-64.250473	494.193848	545.827820	163.669952	484.911652	469.200073	-77.577881	76.055466	602.096252	146.393890	93.464203	394.328613	-70.359253	1411.396729	442.991272	225.457962	1405.885498	348.814545	85.994041	1381.325439	319.068726	93.069061	1641.931274	440.272003	-174.252655	1140.696289	522.376770	301.400604	1145.097046	341.768982	-180.918640	894.682373	421.970734	315.108368	881.821167	373.840057	79.387558	1034.507935	-624.288147	190.240677	852.297302	-597.351990	-10.178419
360.985016	-21.270388	939.731506	400.391174	167.286209	930.192383	443.423584	-64.230629	494.216187	545.958984	163.674011	484.912140	469.216797	-77.570641	76.040855	602.106873	146.389435	93.445381	394.446320	-70.295242	1411.412964	443.176270	225.506134	1405.871094	348.954803	86.062401	1381.345337	319.153412	93.173851	1641.927734	440.483124	-174.197540	1140.746582	522.603088	301.429077	1145.109131	342.096588	-180.879776	894.664429	422.196808	315.161346	881.843994	374.054260	79.431725	1034.534668	-624.532898	190.387787	852.324646	-597.869141	-9.867771
361.138000	-21.247644	939.745789	400.616028	167.336472	930.188904	443.528809	-64.207397	494.212738	546.062866	163.680359	484.894836	469.247742	-77.574135	76.026291	602.116028	146.377289	93.425682	394.598755	-70.286781	1411.428223	443.391449	225.511536	1405.880249	348.894043	86.379944	1381.329834	319.234802	93.304939	1641.912720	440.716888	-174.169632	1140.797485	522.815735	301.446686	1145.113647	342.440552	-180.835495	894.672058	422.455048	315.230286	881.865173	374.238892	79.480003	1034.539063	-624.610229	190.403366	852.332092	-597.906677	-9.848942
361.318634	-21.197290	939.749939	400.838593	167.360504	930.208679	443.606903	-64.218414	494.192963	546.212097	163.697403	484.871338	469.254395	-77.584160	76.029678	602.147705	146.388184	93.405762	394.673859	-70.216202	1411.418335	443.544312	225.559631	1405.893188	349.021393	86.440956	1381.312256	319.307281	93.425255	1641.891235	440.924469	-174.117447	1140.813843	523.052734	301.461945	1145.144653	342.783325	-180.823502	894.649109	422.701385	315.304596	881.860535	374.439087	79.511642	1034.551270	-624.700073	190.411850	852.362244	-597.894836	-9.852396
361.483734	-21.184887	939.778564	401.051056	167.372528	930.221558	443.684296	-64.172554	494.194275	546.243530	163.623276	484.811890	469.246033	-77.579468	76.010490	602.099426	146.353943	93.370003	394.772095	-70.150322	1411.425049	443.733734	225.611221	1405.906006	349.148071	86.545479	1381.308716	319.362366	93.547256	1641.876587	441.154938	-174.108734	1140.867798	523.284790	301.461609	1145.153320	343.348206	-180.896652	894.629333	422.950256	315.359833	881.866516	374.619202	79.535622	1034.570679	-624.773315	190.474518	852.384766	-597.933105	-9.814191
361.595642	-21.183771	939.799805	401.279877	167.370300	930.221924	443.779785	-64.187218	494.204987	546.377869	163.607498	484.807587	469.272308	-77.590126	76.023918	602.178589	146.369431	93.329529	394.832733	-70.115921	1411.434448	443.916901	225.638748	1405.875000	349.253448	86.614059	1381.304199	319.417389	93.670860	1641.849487	441.379242	-174.070709	1140.919922	523.508423	301.452759	1145.167236	343.700073	-180.882996	894.586548	423.209839	315.426178	881.872620	374.779846	79.552261	1034.579712	-624.883179	190.478622	852.391235	-597.965515	-9.825569
361.790466	-21.126276	939.810608	401.494019	167.390167	930.224854	443.795044	-64.101570	494.191376	546.453247	163.584625	484.779266	469.243774	-77.577591	75.981163	602.178589	146.361984	93.315887	394.861145	-70.074463	1411.430298	444.052246	225.649078	1405.874023	349.368073	86.689461	1381.301270	319.464417	93.694489	1641.824219	441.580078	-174.065140	1140.956421	523.749146	301.498108	1145.187988	344.087219	-180.855026	894.556946	423.495758	315.456787	881.881348	374.976807	79.598602	1034.585571	-624.867126	190.416626	852.419739	-597.619263	-10.060246
361.963287	-21.097334	939.830688	401.720978	167.429855	930.267944	443.860962	-64.046944	494.167084	546.502075	163.531204	484.743408	469.251770	-77.561638	75.971428	602.126953	146.307602	93.274338	394.900024	-70.009544	1411.447632	444.207367	225.682861	1405.868774	349.464844	86.756950	1381.276123	319.499786	93.816017	1641.800537	441.741699	-174.024338	1140.971802	523.982422	301.525970	1145.176147	344.293701	-180.815231	894.521729	423.677917	315.443573	881.862854	375.182800	79.621117	1034.618286	-624.950012	190.467865	852.439087	-597.686829	-10.031431
362.169312	-21.045994	939.839417	401.953705	167.414810	930.264893	444.000793	-64.051613	494.159485	546.550842	163.489059	484.736755	469.293701	-77.572327	75.991577	602.089233	146.267715	93.244118	394.936493	-69.967339	1411.462402	444.374115	225.713303	1405.871094	349.570587	86.813461	1381.267822	319.517365	93.948982	1641.784912	441.936188	-174.046555	1141.030640	524.196472	301.548370	1145.198364	344.868683	-180.906387	894.494141	424.046661	315.546082	881.869385	375.389496	79.651291	1034.619507	-625.067383	190.547241	852.455750	-597.816101	-9.956275
362.398285	-20.986343	939.849670	402.190002	167.480118	930.286987	444.088928	-64.053551	494.163849	546.671814	163.518372	484.746216	469.312805	-77.574158	75.986961	602.130188	146.274582	93.239250	394.984711	-69.927208	1411.497925	444.531708	225.735184	1405.859497	349.670929	86.902283	1381.255859	319.538666	94.084625	1641.773804	442.087494	-174.046997	1141.095093	524.412720	301.569641	1145.207275	345.079346	-180.850555	894.487549	424.317871	315.587067	881.862549	375.610138	79.710091	1034.635132	-625.203979	190.714966	852.481445	-598.140259	-9.738716
362.561523	-20.912769	939.881531	402.400146	167.504013	930.340393	444.191711	-64.009407	494.158661	546.800598	163.552689	484.729462	469.273865	-77.562317	75.984238	602.144592	146.305038	93.213150	394.996826	-69.879974	1411.513916	444.661224	225.772369	1405.870117	349.792816	86.969101	1381.242432	319.533813	94.333046	1641.755005	442.236053	-174.052048	1141.187012	524.629333	301.560242	1145.231812	345.461273	-180.856995	894.467102	424.644318	315.627930	881.840820	375.791718	79.751900	1034.677856	-625.265137	190.834595	852.516418	-598.191528	-9.688174
362.763458	-20.882317	939.888123	402.642487	167.510803	930.358398	444.292419	-64.005539	494.157837	546.955200	163.611588	484.748505	469.316345	-77.587669	76.024841	602.151123	146.315613	93.222343	395.040405	-69.830093	1411.542114	444.805664	225.804489	1405.875977	349.893585	87.022522	1381.245483	319.513672	94.466148	1641.732910	442.399200	-174.101074	1141.285278	524.861328	301.539093	1145.252441	346.060822	-180.943130	894.442566	424.955109	315.662415	881.824158	376.000732	79.769455	1034.689331	-625.337036	190.954300	852.553589	-598.260498	-9.632092
362.937408	-20.845789	939.902710	402.855164	167.514816	930.388733	444.399048	-64.005661	494.157562	547.020264	163.601334	484.746490	469.301605	-77.582245	75.993164	602.134338	146.287888	93.201866	395.074036	-69.793419	1411.581665	444.925232	225.832565	1405.895264	349.978394	87.077522	1381.223145	319.485962	94.602844	1641.697876	442.515564	-174.095963	1141.351196	525.097107	301.540985	1145.288208	346.226379	-180.906784	894.434692	425.281799	315.699127	881.829712	376.186401	79.785507	1034.711670	-625.393188	191.022583	852.557312	-598.314453	-9.580916
363.113739	-20.805946	939.913696	403.038940	167.560165	930.423157	444.476440	-63.983772	494.126038	547.149292	163.611282	484.742096	469.346771	-77.595413	75.941727	602.151672	146.275757	93.180283	395.104706	-69.748421	1411.599365	445.043945	225.843475	1405.919434	350.096130	87.103096	1381.245361	319.452698	94.751549	1641.662720	442.681000	-174.136124	1141.439209	525.330627	301.481323	1145.320557	346.802490	-181.018280	894.419067	425.606049	315.719208	881.837036	376.374847	79.814072	1034.735718	-625.443054	191.139038	852.599182	-598.355591	-9.548697
363.297363	-20.817522	939.933350	403.269562	167.534134	930.440735	444.604248	-63.977840	494.138580	547.284973	163.638687	484.742554	469.362305	-77.593979	75.926743	602.229187	146.310104	93.174873	395.152130	-69.703552	1411.623291	445.170685	225.870773	1405.930664	350.184387	87.137482	1381.239014	319.436340	94.889877	1641.625610	442.820618	-174.161636	1141.498291	525.577942	301.448883	1145.351685	347.173523	-181.072952	894.405762	425.949310	315.716736	881.851379	376.568298	79.801361	1034.753052	-625.472839	191.256927	852.627136	-598.362061	-9.527784
363.461670	-20.828215	939.952759	403.474487	167.543121	930.463745	444.696777	-63.976730	494.128601	547.450317	163.696075	484.747833	469.397614	-77.600021	75.898544	602.261292	146.316956	93.148476	395.184937	-69.662819	1411.659302	445.303589	225.902527	1405.946167	350.259949	87.227028	1381.242310	319.404602	95.042763	1641.598877	443.001648	-174.185257	1141.570068	525.649109	301.071808	1145.249390	347.560852	-181.115433	894.395508	426.289093	315.732544	881.841064	376.740845	79.801903	1034.773315	-625.534302	191.412689	852.661682	-598.484558	-9.387569
363.650421	-20.827650	939.967102	403.684357	167.543198	930.499390	444.786194	-63.967030	494.135437	547.534302	163.692474	484.743591	469.399200	-77.591537	75.928261	601.855103	146.033066	93.092110	395.221252	-69.623878	1411.654053	445.399628	225.929169	1405.965454	350.326813	87.280487	1381.237427	319.369568	95.087830	1641.542480	443.148193	-174.196259	1141.633545	526.074890	301.466034	1145.472534	347.923706	-181.183655	894.387268	426.664917	315.745361	881.877686	376.917603	79.796478	1034.797241	-625.551270	191.553757	852.704834	-598.509888	-9.348258
363.793457	-20.842106	940.013855	403.870026	167.546951	930.525452	444.853973	-63.940567	494.144531	547.646606	163.702591	484.726898	469.343750	-77.583374	75.952080	602.228455	146.283157	93.114799	395.234039	-69.606400	1411.691528	445.505310	225.963989	1405.990479	350.413635	87.328011	1381.224243	319.335419	95.228928	1641.515869	443.297180	-174.206116	1141.679565	526.310974	301.488068	1145.538818	348.228577	-181.237747	894.385925	427.001862	315.727234	881.888855	377.075745	79.804222	1034.832397	-625.611023	191.664398	852.715698	-598.600586	-9.268888
363.971130	-20.817141	940.021545	404.078278	167.560333	930.546631	444.953796	-63.959618	494.167664	547.748291	163.711136	484.689392	469.368408	-77.591782	75.956284	602.233948	146.308136	93.113335	395.260895	-69.548248	1411.714966	445.614532	226.001404	1406.023560	350.465393	87.373650	1381.211914	319.281769	95.376083	1641.488403	443.439209	-174.222275	1141.757324	526.529419	301.459991	1145.587891	348.572815	-181.277100	894.366150	427.354645	315.742645	881.902283	377.245575	79.822594	1034.845215	-625.610596	191.741730	852.755554	-598.492676	-9.316127
364.161072	-20.816282	940.021545	404.279083	167.545563	930.573425	445.040039	-63.952774	494.169556	547.863464	163.699982	484.684479	469.364319	-77.597015	75.963806	602.258240	146.301727	93.092178	395.270782	-69.541656	1411.721802	445.717651	226.031738	1406.048096	350.530243	87.380600	1381.199341	319.246185	95.510513	1641.460571	443.581970	-174.237686	1141.798462	526.759705	301.430603	1145.644531	348.868530	-181.344193	894.345276	427.713806	315.745087	881.899536	377.409210	79.809090	1034.856934	-625.745056	191.890579	852.792847	-598.757507	-9.140851
364.298340	-20.818071	940.039124	404.434601	167.539581	930.583923	445.131134	-63.960556	494.174164	547.939148	163.636444	484.664063	469.382629	-77.587105	75.893646	602.234619	146.268082	93.081276	395.298523	-69.504524	1411.732422	445.833984	226.045578	1406.065186	350.602753	87.420395	1381.186401	319.204071	95.656166	1641.419678	443.739502	-174.276917	1141.847046	527.006104	301.433777	1145.692749	349.176270	-181.377258	894.317688	428.085022	315.733643	881.896301	377.552826	79.810295	1034.870483	-625.781433	191.917679	852.823120	-598.612061	-9.226390
364.448395	-20.793686	940.065186	404.608612	167.514832	930.600647	445.235321	-63.942467	494.181427	548.045593	163.554901	484.655670	469.392853	-77.587631	75.883545	602.335754	146.293625	93.040352	395.341919	-69.487045	1411.717651	445.966125	226.053391	1406.072266	350.667847	87.490776	1381.185669	319.178955	95.778305	1641.380737	443.897491	-174.308121	1141.880981	527.245728	301.398254	1145.737549	349.473999	-181.415375	894.300049	428.457794	315.721527	881.882813	377.703247	79.820045	1034.890381	-625.968140	191.966446	852.840393	-598.930603	-9.086777
364.598175	-20.815001	940.075989	404.794098	167.509644	930.613708	445.381439	-63.961273	494.178741	548.169678	163.543716	484.668518	469.420013	-77.590477	75.872322	602.332031	146.280701	93.015060	395.366211	-69.457901	1411.729004	446.072754	226.081833	1406.085938	350.758331	87.516647	1381.175415	319.149902	95.907173	1641.358643	444.042328	-174.322891	1141.940308	527.318726	300.944977	1145.619995	349.749146	-181.485123	894.303223	428.805664	315.685883	881.855713	377.855774	79.809494	1034.901123	-626.101440	191.969376	852.863220	-599.025574	-9.036033
364.718597	-20.775179	940.098999	404.948914	167.532990	930.647095	445.465546	-63.951801	494.194794	548.252808	163.524765	484.639587	469.430359	-77.638245	75.887100	602.372742	146.280182	92.998596	395.390747	-69.446976	1411.765381	446.150299	226.083435	1406.098999	350.832550	87.563431	1381.179199	319.104370	96.041359	1641.330933	444.181763	-174.311279	1141.993774	527.713257	301.347931	1145.836304	349.997437	-181.550354	894.305725	429.173950	315.679443	881.876160	377.994049	79.837242	1034.929565	-626.310974	191.891678	852.849304	-599.149048	-9.045359
364.789368	-20.820255	940.141907	405.108459	167.482010	930.649475	445.555786	-63.962059	494.241180	548.351685	163.535446	484.649811	469.425690	-77.640793	75.918747	602.321289	146.268341	92.993805	395.425171	-69.433502	1411.780884	446.238922	226.110596	1406.104004	350.897980	87.634781	1381.195923	319.057373	96.162796	1641.315796	444.303070	-174.351089	1142.075317	527.782104	300.901947	1145.712402	350.241943	-181.626053	894.324463	429.518616	315.691193	881.832764	378.103668	79.815186	1034.950195	-626.938721	191.248154	852.730652	-599.366638	-9.239094
365.019836	-20.777454	940.133423	405.293304	167.506180	930.668945	445.670380	-63.978065	494.248108	548.445374	163.512894	484.659332	469.446533	-77.647568	75.921989	602.298157	146.263428	92.967133	395.465851	-69.396187	1411.815918	446.306519	226.125412	1406.115234	350.971100	87.649826	1381.173462	319.009125	96.282578	1641.306274	444.432465	-174.358093	1142.147339	528.132996	301.286530	1145.904785	350.504028	-181.710434	894.322449	429.636719	315.710693	881.981750	378.280426	79.839417	1034.954102	-627.053406	191.307343	852.735779	-599.495850	-9.191451
365.153473	-20.762707	940.123962	405.457794	167.518600	930.687134	445.745728	-63.962162	494.242615	548.553711	163.522949	484.681000	469.420776	-77.645592	75.927528	602.299255	146.263779	92.961845	395.504730	-69.383163	1411.836426	446.412567	226.146851	1406.123291	351.052948	87.693886	1381.179443	318.956329	96.393036	1641.277344	444.543854	-174.378677	1142.204834	528.378662	301.288879	1145.944580	350.733307	-181.768250	894.368896	430.223328	315.644714	881.825073	378.422394	79.841095	1034.958862	-627.188843	191.338867	852.719177	-599.629883	-9.147385
365.267883	-20.770287	940.145630	405.579346	167.494720	930.718018	445.837585	-63.961685	494.248322	548.570007	163.425659	484.657654	469.485168	-77.630386	75.891289	602.322083	146.238220	92.952637	395.564087	-69.358910	1411.860352	446.500031	226.167038	1406.123047	351.145416	87.693459	1381.178955	318.923035	96.492767	1641.236206	444.663116	-174.396179	1142.262329	528.571716	301.203796	1145.936646	350.925262	-181.853500	894.384094	430.384155	315.627075	881.909241	378.532837	79.822922	1034.984741	-627.293823	191.373459	852.738037	-599.693726	-9.132081
365.375275	-20.769287	940.163696	405.729065	167.484406	930.739807	445.918457	-63.951229	494.220459	548.624268	163.384674	484.648987	469.469055	-77.630600	75.846985	602.332764	146.223785	92.950066	395.627136	-69.354065	1411.908691	446.597412	226.170502	1406.122925	351.216400	87.717072	1381.176880	318.899994	96.599892	1641.202881	444.773682	-174.404724	1142.282104	528.822388	301.189148	1145.951172	351.110199	-181.921799	894.409424	430.919220	315.586670	881.748291	378.673279	79.815720	1035.005615	-627.398987	191.385651	852.729309	-599.812866	-9.105902
365.487457	-20.791836	940.188293	405.861450	167.449951	930.749084	445.967072	-63.952049	494.201935	548.652466	163.337463	484.640961	469.488647	-77.638695	75.836861	602.324097	146.213608	92.938873	395.673706	-69.326622	1411.921021	446.676636	226.171967	1406.102295	351.297638	87.731689	1381.167236	318.864594	96.696281	1641.178467	444.872498	-174.442581	1142.330566	529.020264	301.159576	1145.968628	351.287994	-181.989243	894.431702	431.227509	315.552673	881.730896	378.800232	79.795486	1035.022339	-627.530212	191.381897	852.743103	-599.915222	-9.093108
365.610931	-20.824120	940.198975	406.012512	167.407593	930.746277	446.187347	-64.170746	494.247284	548.716614	163.340271	484.654388	469.591614	-77.685440	75.858727	602.353271	146.223434	92.901382	395.716187	-69.306335	1411.945679	446.765533	226.206772	1406.082397	351.374054	87.749580	1381.167480	318.813782	96.812157	1641.142212	444.956390	-174.471634	1142.398438	529.203369	301.129181	1145.984497	351.422516	-182.052414	894.469727	431.531311	315.530670	881.691406	378.929596	79.768250	1035.025024	-627.636902	191.428818	852.737549	-600.032104	-9.083707
365.710449	-20.865019	940.223022	406.143433	167.359131	930.758545	446.279297	-64.247559	494.299438	548.723633	163.339310	484.627411	469.621948	-77.696922	75.885399	602.336426	146.227951	92.915955	395.756317	-69.291862	1411.985718	446.831848	226.208282	1406.069458	351.450623	87.762970	1381.152954	318.701385	96.849236	1641.161011	445.025299	-174.489929	1142.443726	529.371765	301.076477	1145.950806	351.579346	-182.126083	894.498840	431.624847	315.515289	881.802185	379.048401	79.730438	1035.043091	-627.756409	191.468353	852.726196	-600.160767	-9.055515
365.834198	-20.858919	940.223083	406.295715	167.374268	930.789551	446.337585	-64.302994	494.308655	548.787903	163.409836	484.630707	469.652435	-77.707291	75.891068	602.349670	146.239685	92.905121	395.802460	-69.284538	1412.020142	446.892273	226.224564	1406.076782	351.519897	87.795280	1381.142212	318.652344	96.925316	1641.140625	445.100555	-174.532867	1142.503296	529.585999	301.088074	1145.992920	351.688507	-182.195816	894.533020	432.148926	315.428131	881.633606	379.180084	79.726822	1035.059082	-627.861267	191.525803	852.719116	-600.254333	-9.032894
365.940948	-20.874237	940.247498	406.417114	167.322113	930.808594	446.420807	-64.345123	494.320190	548.806335	163.351303	484.614105	469.678741	-77.715019	75.928070	602.333435	146.258118	92.900215	395.837921	-69.258781	1412.046265	446.984070	226.229843	1406.063599	351.585785	87.787590	1381.135498	318.807251	97.279121	1640.949951	445.180573	-174.582108	1142.546753	529.777588	301.067749	1146.024658	351.813110	-182.274200	894.578735	432.445190	315.372620	881.613586	379.296753	79.697166	1035.080688	-627.948730	191.572174	852.755554	-600.365234	-8.975629
366.052155	-20.906975	940.263550	406.554260	167.291458	930.844299	446.502960	-64.399437	494.301361	548.825256	163.346039	484.618469	469.734314	-77.727478	75.923676	602.346069	146.226334	92.896034	395.862396	-69.244286	1412.041016	447.054932	226.225952	1406.049805	351.644287	87.805580	1381.133301	318.669830	97.165146	1641.027954	445.258789	-174.619080	1142.614868	529.927673	301.013977	1146.012939	351.947754	-182.341537	894.603821	432.703033	315.323608	881.602722	379.419891	79.656197	1035.107178	-628.095459	191.611313	852.762146	-600.515442	-8.932756
366.140747	-20.931545	940.289673	406.659821	167.285751	930.879150	446.577332	-64.413467	494.316162	548.875793	163.317322	484.616638	469.739532	-77.729057	75.922440	602.341553	146.234268	92.900482	395.885986	-69.235146	1412.077026	447.136047	226.227005	1406.051025	351.718323	87.813972	1381.106567	318.629578	97.237160	1641.015991	445.330078	-174.676605	1142.635376	530.097412	300.972504	1146.029297	352.029907	-182.395187	894.638733	432.969269	315.278473	881.570496	379.522430	79.635284	1035.138306	-628.173584	191.635147	852.781189	-600.586121	-8.904799
366.200989	-20.970928	940.307495	406.757721	167.230774	930.899170	446.613831	-64.412025	494.301208	548.872437	163.292404	484.628510	469.721832	-77.717194	75.912827	602.315857	146.180313	92.898384	395.916016	-69.220924	1412.097046	447.233002	226.213776	1406.062866	351.782104	87.843773	1381.125977	318.600220	97.313065	1640.993652	445.388367	-174.704559	1142.674683	530.266052	300.887909	1146.047119	352.138611	-182.477905	894.682312	433.184967	315.220673	881.548584	379.621429	79.584602	1035.158813	-628.322021	191.630783	852.766907	-600.734009	-8.882389
366.299133	-20.988186	940.329712	406.869080	167.196045	930.910828	446.661774	-64.420158	494.309174	548.955872	163.312439	484.640137	469.718231	-77.730385	75.924171	602.321350	146.199631	92.902657	395.920715	-69.207336	1412.119629	447.313660	226.227798	1406.056396	351.851868	87.839111	1381.121216	318.570160	97.392166	1640.969727	445.426636	-174.712265	1142.736084	530.380310	300.791443	1146.022583	352.201721	-182.565048	894.723389	433.164948	315.198639	881.696594	379.734039	79.563614	1035.176025	-628.398499	191.690186	852.783875	-600.860229	-8.819910
366.348236	-20.976454	940.328979	406.938873	167.202469	930.926819	446.382050	-64.068924	494.232086	548.974487	163.280182	484.631653	469.504333	-77.641205	75.892059	602.325989	146.184052	92.887726	395.959412	-69.192581	1412.149902	447.398499	226.221878	1406.035767	351.910339	87.877365	1381.108276	318.663055	97.649918	1640.831543	445.463959	-174.779755	1142.774902	530.558594	300.761322	1146.027100	352.260590	-182.608688	894.771301	433.606934	315.099365	881.539246	379.809021	79.561523	1035.185425	-628.516296	191.740036	852.781616	-600.972351	-8.780881
366.431030	-21.000233	940.356567	407.031799	167.157074	930.919250	446.673615	-64.307472	494.318268	549.015076	163.255554	484.628540	469.638611	-77.695328	75.899010	602.353455	146.191879	92.881554	396.002502	-69.184807	1412.175781	447.471436	226.207794	1406.015503	351.985291	87.882195	1381.092651	318.520691	97.536797	1640.905762	445.507385	-174.820847	1142.835449	530.725220	300.732422	1146.027588	352.312592	-182.650009	894.820679	433.822662	315.046692	881.512207	379.899536	79.546021	1035.194458	-628.605286	191.799789	852.785156	-601.096375	-8.698566
366.448486	-21.058443	940.377686	407.100281	167.134537	930.947021	446.759583	-64.332443	494.314026	549.055298	163.212311	484.642975	469.648193	-77.686310	75.897057	602.392761	146.220291	92.880531	396.058899	-69.182045	1412.195923	447.566223	226.197586	1405.994995	352.058228	87.892410	1381.078003	318.612213	97.796661	1640.767700	445.536682	-174.851013	1142.868652	530.874756	300.681458	1146.009155	352.345215	-182.711365	894.845825	434.002747	314.976837	881.500610	379.946930	79.501801	1035.219360	-628.678711	191.904221	852.801086	-601.208313	-8.637567
366.557281	-21.042044	940.349182	407.191559	167.113373	930.945068	447.100159	-64.603020	494.396088	549.075806	163.194061	484.667969	469.853363	-77.767830	75.934341	602.369629	146.201920	92.894295	396.093384	-69.179443	1412.206787	447.677979	226.190674	1405.976563	352.117798	87.892715	1381.080078	318.476318	97.661461	1640.833740	445.569702	-174.912750	1142.905640	531.019348	300.627686	1146.008179	352.399139	-182.783661	894.877136	434.165009	314.916229	881.482666	380.045166	79.486496	1035.204834	-628.745300	191.984451	852.815674	-601.329590	-8.563505
366.625763	-21.075077	940.350586	407.281677	167.089386	930.940857	447.152954	-64.652405	494.403351	549.119324	163.168915	484.672668	469.868134	-77.764420	75.908745	602.369873	146.195297	92.889709	396.142609	-69.183517	1412.238281	447.770874	226.181107	1405.973389	352.184906	87.886284	1381.054199	318.450958	97.693245	1640.811035	445.582642	-174.931961	1142.933105	531.152405	300.570007	1145.991821	352.340851	-182.820358	894.927307	434.319275	314.833221	881.462280	380.118134	79.462753	1035.202759	-628.805420	192.037369	852.829041	-601.419495	-8.514435
366.677795	-21.077780	940.359070	407.330505	167.081406	930.970093	447.157288	-64.636787	494.367279	549.168274	163.125244	484.652557	469.879547	-77.755020	75.915665	602.348389	146.177551	92.884666	396.185669	-69.179558	1412.246826	447.852936	226.182755	1405.968506	352.269897	87.870407	1381.060181	318.432220	97.750305	1640.778809	445.609253	-174.981949	1142.958374	531.284607	300.494965	1145.993896	352.405426	-182.895493	894.937012	434.449310	314.744019	881.452148	380.174164	79.445313	1035.222778	-628.908691	192.013992	852.810547	-601.526245	-8.470738
366.723663	-21.132944	940.370178	407.400513	167.049469	930.967407	447.176422	-64.645149	494.381073	549.212341	163.093552	484.676636	469.836029	-77.749565	75.907234	602.370483	146.176437	92.883438	396.232483	-69.198372	1412.258789	447.961945	226.171432	1405.957397	352.323639	87.865250	1381.048218	318.427734	97.793800	1640.752319	445.621216	-175.034073	1142.980225	531.400391	300.451172	1145.979858	352.429657	-182.977600	894.975220	434.590637	314.678833	881.420349	380.246094	79.406143	1035.227661	-629.010925	192.077957	852.805237	-601.650330	-8.401865
366.790436	-21.121933	940.362671	407.446289	167.028534	930.977234	447.193970	-64.638084	494.343781	549.281921	163.051193	484.698822	469.844421	-77.760551	75.907875	602.329590	146.141922	92.847855	396.269165	-69.215279	1412.268311	448.046906	226.139725	1405.932617	352.384552	87.876854	1381.050049	318.435608	97.828003	1640.734009	445.650787	-175.070572	1143.002319	531.529602	300.369171	1145.959106	352.405212	-183.024475	894.994263	434.706482	314.579956	881.390381	380.302704	79.392326	1035.229370	-629.058655	192.125320	852.802917	-601.747314	-8.339263
366.844971	-21.182871	940.378784	407.526703	166.979248	930.990234	447.226685	-64.681862	494.346588	549.364258	163.025436	484.678741	469.864319	-77.769539	75.871086	602.383667	146.164841	92.847923	396.315979	-69.228073	1412.266602	448.151215	226.123871	1405.929565	352.441528	87.856468	1381.043091	318.431427	97.865982	1640.717651	445.674225	-175.111526	1142.992676	531.639404	300.280945	1145.916504	352.386475	-183.059845	895.023315	434.806488	314.503845	881.365295	380.372070	79.339005	1035.244019	-629.123962	192.216904	852.809692	-601.828613	-8.279846
366.882233	-21.204350	940.384949	407.574066	166.923233	931.002625	447.209076	-64.657555	494.337250	549.428894	162.988022	484.711334	469.860382	-77.761246	75.857330	602.417603	146.163284	92.857735	396.347137	-69.245560	1412.279297	448.243103	226.111984	1405.909668	352.488281	87.863678	1381.027344	318.446289	97.902214	1640.695557	445.688202	-175.167953	1142.996216	531.735352	300.192200	1145.923218	352.374451	-183.110886	895.034790	434.902252	314.416931	881.337830	380.410248	79.299385	1035.253052	-629.213745	192.277664	852.802734	-601.895935	-8.222372
366.977997	-21.233063	940.382568	407.650909	166.867416	931.003235	447.224854	-64.687202	494.328857	549.424561	162.940201	484.690277	469.838562	-77.772095	75.882622	602.422668	146.171875	92.855049	396.377502	-69.252449	1412.273682	448.333099	226.095627	1405.916138	352.559357	87.832886	1381.022583	318.454041	97.938309	1640.695313	445.708801	-175.186874	1143.011841	531.827087	300.120209	1145.915161	352.357880	-183.160629	895.050293	434.983978	314.338806	881.321350	380.477234	79.259888	1035.250610	-629.240540	192.366013	852.816223	-601.937195	-8.181329
367.020233	-21.295570	940.420654	407.725586	166.810043	931.016968	447.278625	-64.745583	494.344086	549.466919	162.907394	484.694366	469.868744	-77.790764	75.890099	602.412476	146.143799	92.850983	396.423218	-69.261505	1412.297852	448.415405	226.058212	1405.911255	352.609711	87.813637	1381.037354	318.468384	97.955521	1640.695679	445.703613	-175.239868	1143.032959	531.908081	300.033783	1145.900024	352.322205	-183.186981	895.082886	435.043976	314.259735	881.318298	380.536194	79.213692	1035.275757	-629.281677	192.429779	852.806702	-602.003540	-8.113490
367.040558	-21.313316	940.418640	407.784515	166.785889	931.020081	447.320557	-64.774567	494.345490	549.480530	162.891037	484.708191	469.858002	-77.793869	75.901688	602.398865	146.134552	92.846664	396.459320	-69.294395	1412.311890	448.483307	226.030701	1405.922485	352.676880	87.820511	1381.043945	318.487244	97.989189	1640.693115	445.703888	-175.264816	1143.052612	531.786987	299.511993	1145.714233	352.280090	-183.229416	895.121582	435.116852	314.180542	881.276062	380.585449	79.189598	1035.277100	-629.323853	192.506302	852.797974	-602.045776	-8.074786
367.070740	-21.357170	940.429199	407.836578	166.752823	931.055176	447.377075	-64.771492	494.344818	549.501221	162.836502	484.663391	469.848175	-77.789162	75.915146	602.358459	146.109528	92.835228	396.496521	-69.326126	1412.324951	448.559631	226.006226	1405.931152	352.730011	87.808533	1381.047852	318.509918	98.008308	1640.695313	445.705566	-175.311920	1143.089233	531.854797	299.438202	1145.709961	352.249634	-183.248123	895.156677	435.172272	314.085083	881.267761	380.630341	79.137810	1035.301025	-629.344238	192.606842	852.798889	-602.080139	-7.994417
367.113342	-21.408270	940.442993	407.902954	166.700500	931.061523	447.446533	-64.835609	494.384857	549.555115	162.840698	484.683929	469.868378	-77.823814	75.938591	602.378540	146.119324	92.861839	396.544769	-69.363899	1412.349854	448.626343	225.973038	1405.949219	352.794495	87.774277	1381.061646	318.565338	98.024117	1640.691895	445.710022	-175.325317	1143.093384	531.926392	299.393158	1145.695923	352.221283	-183.280319	895.188171	435.227509	313.870514	881.323792	380.692535	79.089287	1035.311523	-629.340454	192.594940	852.774109	-602.086121	-7.967818
367.137054	-21.424240	940.440918	407.973389	166.677429	931.076904	447.522552	-64.864975	494.375092	549.582214	162.806778	484.669861	469.900574	-77.815567	75.919472	602.366028	146.110580	92.856834	396.596191	-69.404778	1412.367676	448.696808	225.923218	1405.949341	352.864777	87.731697	1381.071899	318.600677	98.033592	1640.686768	445.722351	-175.363556	1143.101563	531.994629	299.318481	1145.704102	352.183136	-183.311386	895.214355	435.283264	313.777618	881.321411	380.736542	79.063156	1035.318359	-629.362915	192.668991	852.770020	-602.101868	-7.898586
367.194672	-21.472866	940.443298	408.058807	166.589264	931.072266	447.603577	-64.885002	494.382080	549.592346	162.747055	484.660919	469.888062	-77.801147	75.923294	602.379883	146.103470	92.835709	396.644226	-69.441673	1412.388672	448.748383	225.894760	1405.940674	352.896545	87.717468	1381.081909	318.653778	98.046341	1640.687622	445.721985	-175.377762	1143.117432	532.033997	299.270844	1145.680420	352.149170	-183.351089	895.244812	435.293213	313.810181	881.250916	380.807770	79.000854	1035.316772	-629.382813	192.735504	852.767395	-602.125610	-7.859811
367.207184	-21.475763	940.450195	408.094727	166.552094	931.097412	447.464600	-64.699303	494.333771	549.630859	162.705734	484.690613	469.775269	-77.750633	75.882988	602.388611	146.104263	92.845863	396.694031	-69.487122	1412.407959	448.812866	225.858871	1405.947388	352.958008	87.694710	1381.084839	318.700012	98.047165	1640.694946	445.738770	-175.414215	1143.135620	532.071289	299.213593	1145.693970	352.091309	-183.346603	895.271057	435.296387	313.738739	881.270752	380.823700	78.974991	1035.332642	-629.351501	192.815460	852.788879	-602.110962	-7.796034
367.233948	-21.541664	940.458374	408.158508	166.510529	931.103516	447.679230	-64.863716	494.389404	549.647583	162.678909	484.670013	469.898315	-77.778191	75.876907	602.381226	146.099655	92.823036	396.720276	-69.502365	1412.419678	448.873993	225.820648	1405.953979	353.014618	87.661629	1381.078369	318.757568	98.062546	1640.707520	445.724701	-175.464996	1143.153442	532.139099	299.176239	1145.695679	352.040222	-183.381470	895.306946	435.320465	313.555145	881.329346	380.858551	78.925072	1035.338745	-629.352173	192.846558	852.779724	-602.131165	-7.730676
367.277618	-21.558147	940.453125	408.215424	166.514526	931.127319	447.588654	-64.749420	494.349792	549.724670	162.690979	484.709045	469.856018	-77.779083	75.894081	602.410950	146.117996	92.822533	396.706116	-69.487640	1412.434448	448.900024	225.833206	1405.946899	353.258850	87.347664	1381.097534	318.939789	98.268951	1640.620972	445.729523	-175.498428	1143.151611	532.361755	299.545380	1145.856689	351.986176	-183.379318	895.324524	435.336243	313.467316	881.344971	380.909515	78.903122	1035.349121	-629.348083	192.943207	852.788208	-602.140686	-7.662844
367.288391	-21.602808	940.457886	408.270264	166.448654	931.114624	447.343994	-64.484261	494.282715	549.699646	162.642853	484.693359	469.659027	-77.718048	75.837006	602.378052	146.089066	92.818848	396.758606	-69.582703	1412.450073	449.006927	225.744873	1405.949951	353.124298	87.599945	1381.089600	319.005066	98.268837	1640.640991	445.716064	-175.548218	1143.176270	532.411377	299.504791	1145.834717	351.937347	-183.429199	895.360229	435.324371	313.397705	881.349426	380.937042	78.860527	1035.343994	-629.357788	192.963089	852.762329	-602.145752	-7.618057
367.328522	-21.647121	940.445190	408.318237	166.403168	931.115356	447.342133	-64.478539	494.276184	549.742859	162.613480	484.682434	469.649078	-77.704811	75.840927	602.370605	146.074493	92.816284	396.777405	-69.628548	1412.462524	449.086853	225.695267	1405.944580	353.151794	87.574501	1381.091309	319.082703	98.259018	1640.672607	445.709442	-175.592239	1143.176514	532.274292	299.013336	1145.645264	351.883209	-183.426910	895.386597	435.304321	313.335541	881.330811	380.982605	78.808540	1035.338501	-629.321472	193.032776	852.766418	-602.166565	-7.559216
367.358459	-21.652794	940.430664	408.362152	166.394562	931.135498	447.348846	-64.504898	494.260803	549.754944	162.585312	484.664246	469.653351	-77.723763	75.839088	602.417358	146.078400	92.811974	396.790192	-69.667664	1412.468506	449.173340	225.647583	1405.967529	353.216614	87.576172	1381.106445	319.155823	98.262283	1640.691406	445.705750	-175.657547	1143.185669	532.483643	299.336182	1145.781250	351.829895	-183.453445	895.400024	435.278015	313.390045	881.306030	381.015320	78.784622	1035.342163	-629.334106	193.073090	852.746521	-602.149597	-7.508734
367.362915	-21.704664	940.430359	408.400665	166.347229	931.124878	447.342590	-64.508621	494.253479	549.772644	162.541946	484.671478	469.643188	-77.679329	75.812447	602.409668	146.072433	92.806580	396.802124	-69.705704	1412.477295	449.248840	225.594971	1405.943115	353.256989	87.529694	1381.109741	319.241028	98.256767	1640.716675	445.675903	-175.703781	1143.193726	532.524109	299.248993	1145.730957	351.785614	-183.456192	895.425842	435.238007	313.330139	881.311646	381.035522	78.741844	1035.336182	-629.327698	193.157425	852.738220	-602.146851	-7.467291
367.389984	-21.735193	940.423828	408.446716	166.314178	931.129700	447.351105	-64.571205	494.254242	549.774048	162.513046	484.660461	469.663452	-77.731911	75.836441	602.343811	146.051727	92.831543	396.800446	-69.762238	1412.495117	449.342285	225.541321	1405.947021	353.307159	87.495461	1381.113159	319.334564	98.253181	1640.743164	445.657349	-175.738449	1143.198120	532.565979	299.135162	1145.724854	351.729889	-183.470779	895.431458	435.191803	313.268829	881.319763	381.071167	78.705040	1035.335571	-629.275208	193.230484	852.735474	-602.142029	-7.402347
367.428192	-21.769020	940.419067	408.480499	166.272141	931.135315	447.364410	-64.599350	494.254333	549.780334	162.513489	484.692200	469.678925	-77.738197	75.840660	602.390625	146.081131	92.836433	396.803101	-69.803146	1412.504395	449.427887	225.477203	1405.943359	353.358734	87.446777	1381.107910	319.428009	98.233833	1640.761353	445.633911	-175.783401	1143.211792	532.615540	299.023621	1145.705566	351.675659	-183.498428	895.453186	435.154541	313.229492	881.337036	381.099579	78.663376	1035.335693	-629.283630	193.259338	852.730591	-602.168030	-7.345884
367.455688	-21.796698	940.430359	408.533936	166.200928	931.145386	447.373810	-64.630531	494.260406	549.800049	162.479156	484.709137	469.685333	-77.734528	75.851402	602.409912	146.103882	92.847435	396.813568	-69.860733	1412.541626	449.498810	225.424271	1405.949829	353.404510	87.444649	1381.099854	319.542389	98.216255	1640.790771	445.612335	-175.840759	1143.235352	532.658081	298.912415	1145.697632	351.635956	-183.526474	895.471985	435.104370	313.156250	881.346130	381.140198	78.616913	1035.346191	-629.246216	193.352814	852.738586	-602.166382	-7.264091
367.456146	-21.814837	940.436340	408.552673	166.210587	931.163452	447.359222	-64.620377	494.234528	549.805908	162.438980	484.691711	469.665802	-77.729309	75.833992	602.379578	146.081909	92.843445	396.819336	-69.899376	1412.555420	449.597839	225.364792	1405.964111	353.454742	87.408203	1381.101440	319.666687	98.202728	1640.800415	445.573914	-175.893906	1143.250488	532.706787	298.812134	1145.662842	351.577545	-183.533585	895.497070	435.065887	313.110413	881.360596	381.149475	78.606094	1035.358643	-629.229187	193.376007	852.721130	-602.151306	-7.229146
367.441620	-21.862349	940.440857	408.569183	166.143845	931.163452	447.386841	-64.665413	494.259521	549.796997	162.417007	484.688049	469.682312	-77.734680	75.837715	602.380432	146.071396	92.863152	396.815735	-69.937759	1412.565186	449.689728	225.306229	1405.953369	353.481293	87.366379	1381.093750	319.817474	98.173157	1640.825806	445.528900	-175.922943	1143.264160	532.752441	298.685608	1145.623047	351.512634	-183.558823	895.500183	435.033905	313.062653	881.368103	381.156250	78.551903	1035.361084	-629.234375	193.467926	852.715637	-602.189819	-7.180579
367.439911	-21.890608	940.443054	408.605896	166.103241	931.174377	447.427734	-64.699493	494.244751	549.820496	162.387756	484.690704	469.720398	-77.746208	75.858017	602.397461	146.031738	92.830383	396.796539	-69.982430	1412.557373	449.757294	225.224396	1405.968994	353.493347	87.352036	1381.080200	319.986694	98.152504	1640.863770	445.482605	-175.960022	1143.228882	532.794434	298.557983	1145.615479	351.457764	-183.608368	895.507202	434.979095	313.031494	881.392456	381.180542	78.513214	1035.368408	-629.221680	193.527649	852.706604	-602.190063	-7.120399
367.420197	-21.913155	940.432129	408.609283	166.071472	931.165466	447.404022	-64.693604	494.239227	549.834656	162.360931	484.674530	469.697418	-77.737312	75.792709	602.398865	146.006607	92.819061	396.774200	-70.021858	1412.542969	449.823212	225.161316	1405.947632	353.497925	87.328590	1381.080811	319.986145	97.811424	1641.120850	445.455475	-175.996429	1143.223511	532.841125	298.446075	1145.582520	351.386108	-183.638046	895.478638	434.947662	312.969299	881.395264	381.176361	78.485298	1035.358765	-629.231628	193.583298	852.694092	-602.196899	-7.090283
367.419739	-21.980371	940.418152	408.652740	166.019455	931.150879	447.445984	-64.764160	494.225647	549.857361	162.360870	484.666138	469.726868	-77.733627	75.790863	602.424744	146.022293	92.810143	396.740051	-70.077576	1412.531738	449.880615	225.100372	1405.937622	353.467743	87.281891	1381.076904	320.234497	97.751999	1641.224365	445.404663	-176.072739	1143.191650	532.890137	298.354401	1145.564941	351.312653	-183.670547	895.472534	434.895447	312.917999	881.404846	381.181030	78.430672	1035.343018	-629.246033	193.581741	852.662476	-602.219299	-7.059989
367.409241	-21.970812	940.381836	408.655457	166.023041	931.159912	447.477905	-64.804207	494.219482	549.876892	162.295242	484.645752	469.742462	-77.739044	75.759697	602.425598	146.014526	92.809631	396.697723	-70.118492	1412.523926	449.957855	225.068375	1405.949829	353.389496	87.181450	1381.038208	320.549408	97.706551	1641.375366	445.353241	-176.123352	1143.166626	532.954346	298.263580	1145.563599	351.235626	-183.691208	895.451111	434.875763	312.866760	881.425232	381.170868	78.415375	1035.330322	-629.278809	193.584167	852.647217	-602.252686	-7.001758
367.395233	-22.034332	940.382080	408.694946	165.950928	931.140076	447.491577	-64.829811	494.219604	549.878418	162.259064	484.635895	469.761627	-77.775085	75.772362	602.412903	146.006027	92.805305	396.641022	-70.182808	1412.535767	449.995941	224.995193	1405.974976	353.376343	87.253578	1381.116699	320.986298	97.734741	1641.472168	445.286224	-176.135086	1143.140381	532.991638	298.151947	1145.565063	351.159088	-183.722961	895.432068	434.858856	312.835999	881.468506	381.170532	78.363213	1035.318726	-629.293457	193.673492	852.643799	-602.293884	-6.948854
367.346130	-22.054852	940.376465	408.693634	165.934830	931.150696	447.482239	-64.846634	494.230591	549.890625	162.224091	484.638550	469.758759	-77.778137	75.806625	602.401001	146.006653	92.805077	396.548340	-70.238289	1412.524536	450.039856	224.941803	1406.008911	353.314911	87.196136	1381.122437	321.292267	97.583183	1641.762085	445.219299	-176.175400	1143.143555	533.020264	298.065125	1145.592041	351.107025	-183.761124	895.418091	434.836639	312.787079	881.485352	381.137299	78.339645	1035.320923	-629.290466	193.688095	852.640930	-602.307739	-6.923324
367.302307	-22.089497	940.360657	408.684265	165.942841	931.152100	447.464478	-64.819199	494.219635	549.883972	162.200455	484.663971	469.751526	-77.774483	75.793945	602.376160	145.988525	92.809395	396.468658	-70.278099	1412.540405	450.056763	224.879669	1406.039063	353.264130	87.191566	1381.131592	321.796509	97.593796	1641.916748	445.150940	-176.230927	1143.139404	533.056763	297.957886	1145.597900	351.046722	-183.780060	895.423218	434.814972	312.741211	881.516357	381.098938	78.319595	1035.313354	-629.341614	193.744263	852.642700	-602.360596	-6.852711
367.274567	-22.153074	940.374512	408.694000	165.903488	931.158936	447.530670	-64.878731	494.265228	549.857727	162.131393	484.641998	469.785461	-77.786942	75.809723	602.338928	145.958420	92.800903	396.403748	-70.346375	1412.561157	450.069092	224.813309	1406.035645	353.215271	87.155052	1381.092773	322.264252	97.522697	1642.121826	445.066254	-176.240173	1143.157227	533.090088	297.886383	1145.623291	350.974701	-183.802444	895.414429	434.805115	312.683289	881.557373	381.065186	78.277733	1035.321411	-629.399597	193.793213	852.625061	-602.435791	-6.792274
367.235321	-22.217550	940.378052	408.705048	165.900711	931.179260	447.535522	-64.884483	494.276367	549.882629	162.117889	484.675781	469.781799	-77.784401	75.826096	602.340881	145.970856	92.819527	396.341431	-70.366600	1412.568970	450.080597	224.767151	1406.067383	353.174438	87.109032	1381.069824	322.757172	97.424606	1642.323853	444.964233	-176.260529	1143.145874	533.095215	297.809601	1145.664917	350.907074	-183.845642	895.416870	434.807770	312.682953	881.591980	381.036682	78.238121	1035.332764	-629.430237	193.836288	852.606079	-602.463562	-6.751284
367.168518	-22.266125	940.406433	408.704926	165.878387	931.198730	447.557678	-64.887527	494.280151	549.894287	162.055847	484.701935	469.800323	-77.790825	75.827293	602.378296	145.991486	92.852737	396.248718	-70.435608	1412.572510	450.089966	224.688049	1406.093384	353.133453	87.077820	1381.052734	323.253082	97.343361	1642.500366	444.854156	-176.290527	1143.143066	533.103210	297.712860	1145.697266	350.802734	-183.853470	895.404419	434.801117	312.645538	881.634033	380.989105	78.212006	1035.355103	-629.512512	193.891464	852.622498	-602.530701	-6.700718
367.227173	-22.519255	940.423950	408.954681	165.402176	930.977966	447.664429	-64.990623	494.336884	549.867798	161.973221	484.671021	469.810516	-77.800369	75.827072	602.301086	145.953094	92.865746	396.153870	-70.499420	1412.552124	450.086578	224.625153	1406.110107	353.091370	87.034325	1381.037231	323.732056	97.251282	1642.661133	444.747375	-176.325119	1143.131592	533.121704	297.629639	1145.730347	350.733521	-183.898010	895.376709	434.806244	312.611938	881.661926	381.051788	78.007683	1035.236572	-629.576233	193.853516	852.598267	-602.580566	-6.694887
367.076050	-22.342173	940.407227	408.729492	165.815308	931.234924	447.637115	-64.928078	494.342651	549.865234	161.958145	484.729767	469.767853	-77.755943	75.792198	602.314026	145.950775	92.880356	396.062347	-70.543037	1412.545898	450.100952	224.559341	1406.108521	353.062775	86.970741	1381.027222	324.225769	97.147423	1642.815796	444.586884	-176.347015	1143.075806	533.139893	297.584686	1145.724243	350.423187	-183.861984	895.344543	434.810333	312.603516	881.665771	380.928467	78.133446	1035.372314	-629.646301	193.926483	852.612671	-602.664246	-6.606658
367.019226	-22.388136	940.418213	408.734039	165.809357	931.260437	447.679688	-64.945610	494.357697	549.871338	161.926208	484.773560	469.794525	-77.755165	75.839012	602.329834	145.941818	92.879074	395.970947	-70.583626	1412.522461	450.099274	224.513489	1406.080444	353.042572	86.900314	1380.995239	324.689484	97.057785	1642.944580	444.454346	-176.418167	1143.021851	533.143738	297.529785	1145.708740	350.317444	-183.897842	895.307800	434.815948	312.587036	881.658264	380.908966	78.099258	1035.391479	-629.715881	193.968307	852.612427	-602.730957	-6.577006
366.944794	-22.421919	940.418396	408.742859	165.793060	931.244324	447.705353	-64.960480	494.395294	549.891113	161.878922	484.759521	469.798096	-77.756790	75.841125	601.896912	145.668304	92.826866	395.897308	-70.626213	1412.496216	450.112427	224.460526	1406.077026	353.041443	86.903099	1380.950928	325.126038	96.970100	1643.057983	444.337677	-176.525558	1143.030396	533.155701	297.520233	1145.684448	350.396698	-183.970886	895.261108	434.832855	312.570038	881.642944	380.877350	78.085037	1035.382935	-629.802185	194.037704	852.621582	-602.817932	-6.529716
366.887329	-22.461098	940.393250	408.762756	165.780685	931.242249	448.046448	-65.315872	494.500427	549.875610	161.855576	484.765869	470.008911	-77.823158	75.883667	602.226563	145.880844	92.878098	395.835022	-70.659569	1412.469360	450.132080	224.404358	1406.047119	353.031372	86.900223	1380.917603	325.543488	96.879089	1643.140625	444.194031	-176.598694	1143.015991	533.161194	297.467377	1145.669800	350.285614	-184.014572	895.224548	434.845978	312.568787	881.635254	380.862244	78.048256	1035.370361	-629.891907	194.102554	852.643311	-602.886597	-6.488777
366.835876	-22.462662	940.363098	408.774506	165.761887	931.211243	448.069763	-65.347176	494.532257	549.823608	161.844818	484.746796	470.021271	-77.814262	75.914497	602.270630	145.910797	92.893555	395.763000	-70.695900	1412.424438	450.170593	224.348068	1406.022949	353.040802	86.879517	1380.865967	325.920288	96.809479	1643.220459	444.049438	-176.668900	1142.988159	533.160889	297.457123	1145.639038	350.157104	-184.027557	895.183899	434.844757	312.566803	881.598450	380.866241	78.036247	1035.341431	-629.982178	194.128479	852.635925	-602.982971	-6.463757
366.764923	-22.492170	940.328613	408.794769	165.714066	931.198120	448.090912	-65.380478	494.537994	549.810913	161.812607	484.760193	470.024933	-77.819016	75.895767	602.300293	145.907562	92.902580	395.720032	-70.747040	1412.390381	450.207642	224.295898	1406.002075	353.075104	86.885117	1380.813232	326.259338	96.744797	1643.275879	443.892944	-176.709030	1142.931763	533.179810	297.408752	1145.617065	349.999084	-184.077042	895.149719	434.856018	312.574066	881.566284	380.857880	77.986534	1035.319580	-630.093323	194.172043	852.631775	-603.088318	-6.422258
366.703003	-22.503773	940.282349	408.808838	165.692261	931.170471	447.766815	-65.053085	494.399536	549.749207	161.804977	484.722504	469.821747	-77.721840	75.844513	602.259460	145.870865	92.900085	395.671936	-70.796631	1412.339600	450.287262	224.236420	1405.967407	353.123260	86.796761	1380.750122	326.489868	96.625458	1643.362549	443.722260	-176.727448	1142.840576	533.213745	297.365509	1145.560425	349.653351	-184.030411	895.104919	434.882202	312.593140	881.535645	380.864685	77.956429	1035.285645	-630.185608	194.191071	852.634766	-603.206787	-6.387406
366.630280	-22.503519	940.224426	408.808014	165.664352	931.143677	447.772430	-65.044060	494.370270	549.701172	161.788071	484.710510	469.849365	-77.707870	75.816826	602.270081	145.868942	92.893181	395.642426	-70.845215	1412.300293	450.394928	224.168777	1405.937988	353.176361	86.764351	1380.692749	326.763855	96.573830	1643.391235	443.610321	-176.792328	1142.793213	533.271606	297.296021	1145.504150	349.478943	-184.050323	895.066833	434.894653	312.587708	881.503052	380.859039	77.922882	1035.246704	-630.292297	194.136414	852.616272	-603.229553	-6.467472
366.560883	-22.484699	940.189819	408.831879	165.629898	931.145508	447.752716	-65.069916	494.372437	549.680847	161.795212	484.700317	469.836975	-77.701202	75.806152	602.257385	145.878113	92.909676	395.630402	-70.903290	1412.280518	450.512756	224.118423	1405.916626	353.250793	86.733986	1380.645264	327.066986	96.614067	1643.370361	443.529602	-176.850739	1142.766724	533.334167	297.234833	1145.468628	349.531891	-184.126053	895.034485	434.903076	312.617737	881.490662	380.864716	77.894707	1035.233521	-630.372803	194.124329	852.621338	-603.265320	-6.490117
366.473083	-22.503452	940.194580	408.847504	165.591675	931.147827	447.697510	-65.068886	494.364319	549.641052	161.761627	484.682800	469.858368	-77.697601	75.834618	602.243225	145.855255	92.908844	395.629974	-70.969826	1412.291626	450.679138	224.046326	1405.903687	353.334625	86.685226	1380.579468	327.269897	96.613274	1643.410645	443.420898	-176.879944	1142.747314	533.425354	297.152985	1145.392090	349.355255	-184.123444	895.037292	434.924652	312.645416	881.483032	380.852783	77.866577	1035.238647	-630.459717	194.183960	852.636353	-603.355530	-6.445466
366.404205	-22.512903	940.184387	408.866425	165.543167	931.149414	447.683990	-65.110497	494.408264	549.555359	161.761032	484.686584	469.876007	-77.707016	75.873611	602.208862	145.879288	92.911476	395.660889	-71.066307	1412.339233	450.835724	223.958847	1405.904419	353.424377	86.633072	1380.528931	327.439301	96.638290	1643.463623	443.335876	-176.935455	1142.756226	533.531311	297.026550	1145.390869	349.176025	-184.112137	895.076355	434.942780	312.655182	881.505371	380.839630	77.833244	1035.235474	-630.567871	194.171188	852.649597	-603.466980	-6.446406
366.307098	-22.480566	940.197754	408.877380	165.537720	931.199402	447.633057	-65.083038	494.394867	549.545105	161.753632	484.681427	469.882233	-77.690796	75.871063	601.787842	145.628281	92.844749	395.705353	-71.148766	1412.404785	451.033051	223.861557	1405.925659	353.488983	86.563354	1380.489258	327.552704	96.670631	1643.507690	443.216248	-176.955383	1142.751831	533.672180	296.888123	1145.375000	348.785217	-184.021515	895.128052	434.951599	312.674225	881.572083	380.812469	77.828972	1035.269287	-630.702026	194.226288	852.680298	-603.591309	-6.436781
366.211151	-22.498541	940.198242	408.898712	165.472519	931.206421	447.605408	-65.122879	494.410339	549.513977	161.728378	484.663208	469.861267	-77.704369	75.879303	602.153992	145.808167	92.885536	395.807098	-71.230347	1412.490112	451.255157	223.733170	1405.959229	353.550110	86.471542	1380.458984	327.643585	96.722603	1643.548584	443.149811	-176.983978	1142.793579	533.840576	296.773010	1145.396484	348.587067	-183.994598	895.206055	435.003235	312.677582	881.619446	380.771820	77.790466	1035.272705	-630.858643	194.268265	852.691711	-603.854431	-6.330938
366.111389	-22.455841	940.211426	408.897736	165.437317	931.239319	447.583496	-65.166695	494.425629	549.506531	161.682098	484.649353	469.890594	-77.714279	75.885918	601.781494	145.591599	92.844208	395.897003	-71.325073	1412.575928	451.482117	223.615158	1405.990479	353.609406	86.273476	1380.425293	327.727509	96.642822	1643.539795	443.078247	-177.018784	1142.834473	534.015076	296.638092	1145.415894	348.375824	-183.953400	895.311340	435.048859	312.678070	881.691833	380.729828	77.788086	1035.296753	-631.049988	194.303055	852.703430	-604.117554	-6.220500
365.978699	-22.413895	940.220825	408.849640	165.484116	931.290771	447.527222	-65.131531	494.429749	549.492615	161.626297	484.666901	469.920074	-77.726433	75.845375	602.146118	145.799286	92.892334	395.981659	-71.419350	1412.661743	451.715851	223.482452	1406.016846	353.652222	86.129250	1380.413818	327.760742	96.721504	1643.561157	443.024292	-177.072433	1142.882568	534.207092	296.456482	1145.429443	348.168732	-183.922531	895.424377	435.095978	312.679230	881.765991	380.675293	77.805107	1035.331299	-631.159424	194.343628	852.707764	-604.260803	-6.191224
365.873718	-22.351725	940.228333	408.857300	165.549377	931.345032	447.491974	-65.194511	494.437073	549.484375	161.561661	484.672028	469.876312	-77.730095	75.864815	602.101685	145.756210	92.888214	396.095703	-71.527122	1412.769653	451.976715	223.338181	1406.056396	353.692474	85.961464	1380.425781	327.773621	96.834274	1643.575684	442.975189	-177.155869	1142.938110	534.402710	296.319305	1145.462280	347.959412	-183.904114	895.553894	435.172974	312.551086	881.917175	380.631287	77.846992	1035.363892	-631.329041	194.341339	852.721375	-604.420593	-6.152672
365.748413	-22.325354	940.250549	408.869263	165.580338	931.372314	447.511658	-65.256378	494.486481	549.473450	161.513016	484.685852	469.927063	-77.739655	75.872162	602.081299	145.745987	92.900093	396.176697	-71.645126	1412.875732	452.226654	223.182266	1406.093750	353.746765	85.853386	1380.424072	327.780426	96.943932	1643.594360	442.911530	-177.243195	1142.993286	534.565735	296.131104	1145.450806	347.747589	-183.856857	895.679626	435.233490	312.650513	881.930664	380.598328	77.872383	1035.390381	-631.512878	194.324020	852.711548	-604.614929	-6.103149
365.765625	-22.493738	940.266541	409.131348	165.132889	931.147522	447.602173	-65.369431	494.544220	549.420837	161.423752	484.618439	469.988525	-77.789017	75.903046	602.014709	145.690369	92.920204	396.244354	-71.789726	1412.994751	452.464417	223.048279	1406.147339	353.763977	85.700150	1380.429810	327.780548	97.073074	1643.623413	442.887604	-177.367920	1143.084229	534.743042	295.947174	1145.468750	347.746948	-183.909760	895.790466	435.315186	312.632385	882.007385	380.660309	77.727463	1035.270386	-631.666809	194.347366	852.711853	-604.741028	-6.088423
365.592529	-22.209051	940.263672	408.930756	165.648270	931.434326	447.544708	-65.294403	494.559784	549.440613	161.436050	484.720276	469.959503	-77.769691	75.933342	602.006592	145.692215	92.932411	396.301025	-71.919624	1413.068848	452.663239	222.881271	1406.195679	353.812439	85.581718	1380.447632	327.757080	97.202423	1643.630737	442.829712	-177.489075	1143.146606	534.983398	295.678711	1145.392456	347.552032	-183.920273	895.899841	435.410370	312.599121	882.055115	380.559235	77.946144	1035.429688	-631.801086	194.393616	852.745483	-604.899414	-6.005107
365.501648	-22.180798	940.268494	408.953461	165.698608	931.494507	447.595032	-65.301476	494.561371	549.410828	161.401520	484.705719	469.966736	-77.766571	75.941483	601.977478	145.663605	92.942810	396.299927	-72.041298	1413.148438	452.854187	222.705856	1406.236206	353.871216	85.476929	1380.440186	327.756500	97.322670	1643.626709	442.762054	-177.648544	1143.176880	535.167542	295.490601	1145.409668	347.360870	-183.907608	895.992615	435.519501	312.550720	882.121826	380.539581	77.956215	1035.464966	-631.953308	194.393082	852.730469	-605.012207	-5.979087
365.444153	-22.130186	940.257385	409.007843	165.728043	931.531982	447.617859	-65.283043	494.597931	549.435242	161.403854	484.747925	469.984802	-77.769424	75.961868	602.016602	145.678665	92.975395	396.291077	-72.142769	1413.191772	453.022675	222.551559	1406.241089	353.949310	85.349792	1380.429443	327.886505	97.654037	1643.487549	442.662689	-177.755249	1143.178589	535.337585	295.318512	1145.429810	346.918488	-183.853577	896.079407	435.654907	312.483032	882.148682	380.544342	77.973778	1035.479980	-632.074829	194.451248	852.774597	-605.135498	-5.907901
365.076843	-22.155355	940.281982	409.009735	165.662201	931.558533	447.543518	-65.174271	494.597015	549.411560	161.401398	484.726624	469.948883	-77.757271	75.952690	601.999878	145.668365	92.975067	396.227081	-72.256058	1413.202148	453.185730	222.410385	1406.269653	354.066772	85.242790	1380.420044	327.785339	97.620300	1643.575928	442.591766	-177.914673	1143.199951	535.281372	294.599854	1145.237671	346.750336	-183.877823	896.154968	435.793335	312.421844	882.156860	380.399109	77.933052	1035.507690	-632.238037	194.458130	852.767883	-605.267273	-5.888277
365.033417	-22.106934	940.240234	409.093231	165.688370	931.592651	447.534637	-65.173523	494.610931	549.426819	161.423462	484.714600	469.949646	-77.713112	75.934822	601.985107	145.682129	92.959427	396.177155	-72.361656	1413.201782	453.314240	222.267105	1406.268799	354.186066	85.155487	1380.395874	327.783051	97.750015	1643.541138	442.494568	-178.092178	1143.197266	535.700989	294.932648	1145.471680	346.544006	-183.915573	896.186401	435.911835	312.134399	882.218262	380.439575	77.930717	1035.507690	-632.381104	194.481506	852.757935	-605.376587	-5.878736
364.991272	-22.113319	940.229797	409.201752	165.633560	931.595825	447.540802	-65.169701	494.605774	549.415833	161.442825	484.713379	469.991211	-77.739738	75.912827	601.951904	145.681076	92.964249	396.110718	-72.456963	1413.171509	453.463501	222.139343	1406.289673	354.309357	85.082626	1380.373047	327.778870	97.867546	1643.503540	442.387756	-178.241684	1143.166016	535.837280	294.729523	1145.478638	346.345764	-183.973648	896.192871	436.124603	312.239166	882.206909	380.488831	77.896095	1035.505371	-632.553650	194.505295	852.760498	-605.503113	-5.852114
364.974701	-22.118784	940.200439	409.315247	165.628464	931.605835	447.506317	-65.135376	494.588593	549.404175	161.446503	484.686462	469.996979	-77.742119	75.937981	601.936523	145.666229	92.954994	396.014526	-72.553841	1413.141479	453.627960	222.014420	1406.299194	354.438843	85.009003	1380.340576	327.779633	97.987885	1643.454712	442.251740	-178.364105	1143.109009	535.765015	294.049683	1145.289917	346.138031	-184.045486	896.182495	436.299255	312.138977	882.201477	380.554382	77.870552	1035.498047	-632.694031	194.516769	852.761841	-605.620605	-5.812979
364.948517	-22.098770	940.172119	409.420288	165.610443	931.613403	447.499146	-65.126083	494.590942	549.427795	161.448792	484.661865	470.021698	-77.714203	75.871071	601.948120	145.673172	92.955360	395.956116	-72.676109	1413.117432	453.809784	221.865356	1406.312622	354.570709	84.958191	1380.329468	327.781342	98.109627	1643.417236	442.127930	-178.488800	1143.081787	536.174438	294.375092	1145.498901	345.937836	-184.149048	896.179016	436.513397	312.022552	882.249695	380.611389	77.854317	1035.489990	-632.847961	194.566925	852.761719	-605.728943	-5.782810
364.959991	-22.076946	940.136292	409.543243	165.598389	931.617310	447.470917	-65.150337	494.584259	549.426025	161.405457	484.637207	470.023773	-77.719101	75.881615	601.945740	145.640533	92.959297	395.876587	-72.761528	1413.061646	453.992706	221.737869	1406.324829	354.722137	84.870560	1380.295288	327.880280	98.380524	1643.274048	441.985748	-178.606110	1143.041382	536.061401	294.128174	1145.699463	345.744293	-184.267609	896.139465	436.722382	311.894684	882.275513	380.688599	77.840820	1035.475830	-632.997437	194.624481	852.776917	-605.835938	-5.741946
364.950928	-22.062614	940.118408	409.681915	165.596466	931.622070	447.448944	-65.140213	494.575928	549.447388	161.382370	484.648529	470.037018	-77.724098	75.882988	601.951721	145.645432	92.960388	395.832428	-72.836586	1413.025269	454.188416	221.638763	1406.367676	354.858948	84.847771	1380.254883	327.879974	98.495934	1643.204590	441.812256	-178.743729	1142.996948	536.607544	294.051331	1145.553833	345.563080	-184.373840	896.092285	436.948242	311.747345	882.284363	380.765289	77.837906	1035.470581	-633.157959	194.691299	852.788879	-605.958984	-5.713686
364.970306	-22.029861	940.108521	409.818939	165.585648	931.652771	447.443207	-65.170494	494.580933	549.415039	161.305862	484.589478	470.051727	-77.736061	75.897964	601.914795	145.593048	92.931976	395.743134	-72.931900	1412.993164	454.379425	221.531586	1406.405762	355.031616	84.802017	1380.249878	327.882904	98.576790	1643.159058	441.623413	-178.855194	1142.972534	536.483154	293.730072	1145.741577	345.396423	-184.521805	896.034607	436.955048	311.636353	882.484741	380.854797	77.830254	1035.482910	-633.308899	194.703201	852.781677	-606.054016	-5.673777
364.971283	-22.016769	940.083984	409.973145	165.533875	931.640259	447.467529	-65.190170	494.593018	549.407166	161.228119	484.573425	470.080872	-77.746277	75.900925	601.889038	145.541809	92.923508	395.678436	-72.984261	1412.961182	454.559326	221.424088	1406.428589	355.184235	84.768219	1380.247437	327.807800	98.605789	1643.150635	441.435089	-178.982162	1142.929932	536.714294	293.513153	1145.765381	345.246307	-184.654633	895.978394	437.185272	311.461487	882.498718	380.934509	77.811424	1035.464478	-633.466492	194.726486	852.769409	-606.179810	-5.658062
364.974640	-21.996120	940.092407	410.108337	165.560455	931.681702	447.536865	-65.242264	494.600433	549.441040	161.200363	484.582520	470.121521	-77.765953	75.897858	601.871521	145.536499	92.902725	395.637695	-73.057701	1412.922607	454.736450	221.339767	1406.475586	355.308533	84.757271	1380.250122	327.809845	98.668060	1643.090088	441.215973	-179.137894	1142.920044	537.057739	292.869781	1145.429199	345.113464	-184.799606	895.935181	437.432587	311.167999	882.510803	381.019684	77.818184	1035.491455	-633.620117	194.731339	852.766418	-606.299316	-5.654967
364.983124	-21.964733	940.068848	410.267456	165.539734	931.689026	447.552155	-65.231682	494.600769	549.412842	161.123077	484.526642	470.108490	-77.755875	75.903526	601.850281	145.512405	92.899704	395.574738	-73.100433	1412.910645	454.917145	221.258347	1406.496460	355.439789	84.732620	1380.268433	327.628815	98.493538	1643.197021	441.023956	-179.234650	1142.905884	537.597046	293.211334	1145.668945	344.980713	-184.953690	895.910034	437.969421	311.043243	882.368408	381.107574	77.813095	1035.484253	-633.800049	194.773117	852.760193	-606.419678	-5.632599
364.976746	-21.961672	940.079773	410.425812	165.525818	931.718323	447.674988	-65.280182	494.621124	549.433716	161.052963	484.527252	470.147400	-77.762604	75.895676	601.831299	145.480896	92.910904	395.541534	-73.139175	1412.891602	455.093719	221.169907	1406.537476	355.566254	84.718819	1380.278809	327.776093	98.813904	1642.998901	440.845795	-179.347397	1142.893921	537.572571	292.964355	1145.914063	344.868439	-185.087982	895.875305	438.274200	310.862823	882.411316	381.192291	77.802094	1035.505249	-633.966370	194.793793	852.762451	-606.538696	-5.609122
365.008179	-21.926363	940.077026	410.615936	165.487640	931.742065	447.727905	-65.289352	494.627441	549.502075	161.021896	484.522125	470.146820	-77.762314	75.894539	601.828552	145.473953	92.883728	395.484650	-73.168274	1412.880371	455.250366	221.084991	1406.550171	355.676270	84.737701	1380.291504	327.832428	98.950226	1642.888672	440.661774	-179.452194	1142.880371	537.813171	292.762695	1145.957520	344.736298	-185.237015	895.868530	438.582214	310.686798	882.471680	381.290344	77.797531	1035.515137	-634.110291	194.837326	852.765991	-606.623474	-5.582872
365.008667	-21.900173	940.078308	410.773621	165.480255	931.778503	447.779724	-65.263336	494.620850	549.536926	160.934723	484.511047	470.169647	-77.759575	75.894211	602.595947	145.924820	92.978722	395.406769	-73.214951	1412.877563	455.414642	221.009430	1406.558960	355.774323	84.735298	1380.319336	327.762085	98.956024	1642.922852	440.488647	-179.585861	1142.922729	538.090027	292.520172	1145.967651	344.619629	-185.364029	895.864136	438.920410	310.507629	882.499878	381.377380	77.792908	1035.535278	-634.241089	194.848557	852.777710	-606.729614	-5.545170
365.054321	-21.852482	940.060242	410.959808	165.483444	931.814514	447.847229	-65.271652	494.664124	549.619873	160.902878	484.501343	470.171692	-77.767059	75.904114	602.585327	145.928574	92.972824	395.343384	-73.249702	1412.884888	455.590057	220.923477	1406.595459	355.884796	84.730934	1380.341553	327.749908	99.004852	1642.898926	440.310059	-179.675217	1142.905396	538.414429	292.319794	1145.984619	344.510101	-185.497665	895.860352	439.284515	310.341583	882.511169	381.480560	77.799034	1035.544678	-634.383423	194.874222	852.770386	-606.805176	-5.534041
365.079010	-21.808958	940.038330	411.130005	165.460831	931.831848	447.869507	-65.270988	494.652161	549.710571	160.849091	484.484680	470.202271	-77.785843	75.906853	601.752991	145.396774	92.851593	395.246552	-73.268150	1412.879517	455.768341	220.839294	1406.591431	355.970245	84.735008	1380.361084	327.752075	99.062820	1642.895264	440.152161	-179.811493	1142.958252	538.735779	292.202606	1146.013428	344.404449	-185.601151	895.848999	439.636566	310.189697	882.522400	381.574066	77.796822	1035.542847	-634.540955	194.893234	852.759705	-606.938721	-5.491280
365.132690	-21.727213	940.024048	411.290375	165.455078	931.851746	447.911835	-65.287498	494.636597	549.840027	160.815491	484.508789	470.203461	-77.784233	75.894501	601.791565	145.378952	92.852890	395.142578	-73.293396	1412.876709	455.972229	220.777100	1406.607910	356.033539	84.753723	1380.393677	327.790710	99.259491	1642.910400	440.005859	-179.905518	1142.979492	539.058350	292.055054	1146.065796	344.296692	-185.695663	895.864441	439.978912	309.911194	882.565002	381.674347	77.824776	1035.545776	-634.672119	194.922821	852.761841	-607.023376	-5.455174
365.161774	-21.696749	940.005676	411.459076	165.469772	931.896057	447.926575	-65.283539	494.626221	549.940857	160.768707	484.488220	470.226410	-77.790672	75.875397	601.811523	145.354645	92.817307	395.055237	-73.307961	1412.874146	456.257294	220.683014	1406.637573	356.094391	84.770050	1380.424805	327.804474	99.324081	1642.937500	439.880066	-180.002243	1143.000244	539.067017	290.981873	1145.742432	344.180847	-185.773285	895.867615	440.315582	309.905273	882.434875	381.769745	77.820313	1035.560181	-634.824829	194.932419	852.751099	-607.114990	-5.442443
365.216919	-21.658644	939.995972	411.633606	165.456360	931.900513	447.957703	-65.305801	494.602051	550.034973	160.675140	484.484772	470.249908	-77.795494	75.844826	602.589539	145.839676	92.903992	394.910736	-73.280273	1412.887573	456.437347	220.634048	1406.648438	356.320496	84.593475	1380.507690	327.680328	99.112213	1643.130249	439.757965	-180.081161	1143.002075	539.366577	290.677338	1145.743408	344.094330	-185.854797	895.879333	440.696930	309.782593	882.428955	381.871429	77.834167	1035.556641	-634.983276	194.956100	852.742310	-607.208191	-5.415479
365.267029	-21.666039	940.010315	411.810730	165.402512	931.925049	447.996674	-65.369904	494.592224	550.117554	160.645401	484.481995	470.284332	-77.806061	75.840096	602.598694	145.788101	92.871445	394.819153	-73.293320	1412.903198	456.619537	220.571045	1406.652588	356.366913	84.614525	1380.545776	327.933594	99.490112	1642.953003	439.640198	-180.148865	1143.039307	539.983459	291.342926	1146.111450	343.996460	-185.913437	895.907288	441.132629	309.632019	882.494080	381.974457	77.806610	1035.575073	-635.070068	194.999512	852.748169	-607.290771	-5.348944
365.327240	-21.649700	940.021729	411.991058	165.403656	931.962280	448.002502	-65.364113	494.577484	550.263306	160.643570	484.510376	470.293732	-77.796051	75.832977	602.631836	145.807404	92.879196	394.717957	-73.295227	1412.932739	456.803375	220.517807	1406.692871	356.409790	84.642555	1380.586548	327.960083	99.572083	1642.997681	439.512634	-180.222046	1143.098267	540.337646	291.244446	1146.167236	343.908600	-185.971832	895.936584	441.532898	309.359741	882.563416	382.085388	77.808624	1035.599243	-635.187805	195.050964	852.743469	-607.358826	-5.294971
365.428314	-21.648232	939.999268	412.203125	165.378815	931.986816	448.036469	-65.404602	494.581970	550.395386	160.639206	484.520294	470.281616	-77.811653	75.856499	602.613281	145.799011	92.864670	394.637451	-73.350708	1412.964600	457.008667	220.421875	1406.723022	356.322784	84.895073	1380.630859	327.992737	99.642128	1643.059570	439.401215	-180.289978	1143.153076	540.651489	290.977234	1146.173706	343.806152	-186.018356	895.982361	441.952728	309.356781	882.513306	382.205872	77.785576	1035.598511	-635.324768	195.115860	852.742371	-607.448730	-5.261599
365.485992	-21.637737	940.026978	412.364960	165.345413	932.017578	447.880127	-64.800980	494.491180	550.483887	160.623947	484.485382	470.138794	-77.797211	75.802620	602.650879	145.821976	92.864456	394.549957	-73.341423	1412.997803	457.168213	220.403000	1406.760620	356.362793	84.936226	1380.678589	328.013062	99.693970	1643.094971	439.285675	-180.372833	1143.213745	540.965576	290.742676	1146.205688	343.757294	-186.044678	896.021423	442.346283	309.227264	882.500427	382.302094	77.780922	1035.626465	-635.457031	195.247574	852.741638	-607.538879	-5.183529
365.579315	-21.674475	940.038574	412.593048	165.276749	932.023560	447.897186	-64.795280	494.459534	550.574036	160.639999	484.500458	470.117401	-77.797737	75.765816	602.644287	145.820206	92.845085	394.478180	-73.343163	1413.039551	457.318390	220.329391	1406.778076	356.412323	84.971809	1380.712524	328.026428	99.772621	1643.114380	439.203186	-180.435471	1143.258667	541.285828	290.568848	1146.259399	343.680511	-186.066345	896.067139	442.749176	309.114502	882.504517	382.430878	77.744911	1035.632202	-635.600342	195.286453	852.744629	-607.618896	-5.134963
365.642029	-21.682682	940.056458	412.775330	165.174728	932.034058	448.147095	-65.473770	494.562927	550.583862	160.555054	484.492676	470.351288	-77.879517	75.860786	601.825500	145.285049	92.739502	394.389038	-73.332947	1413.061768	457.481598	220.285431	1406.817261	356.488098	84.981941	1380.768677	327.965118	99.781769	1643.200195	439.081573	-180.462219	1143.294556	541.303589	289.499512	1145.984009	343.587585	-186.068115	896.086304	443.167969	309.012238	882.459106	382.540405	77.704170	1035.644653	-635.744934	195.385010	852.759766	-607.726929	-5.053933
365.715790	-21.699383	940.063660	412.958710	165.116486	932.051331	448.236115	-65.519402	494.578400	550.670715	160.552917	484.463440	470.344940	-77.867622	75.848763	601.824524	145.267654	92.733673	394.331818	-73.332489	1413.092773	457.640717	220.241318	1406.832275	356.551483	84.987869	1380.799683	328.063873	99.935944	1643.137329	438.967163	-180.533401	1143.346802	541.925720	290.205627	1146.364868	343.540558	-186.063416	896.091492	443.614502	308.738647	882.564758	382.667419	77.666962	1035.656738	-635.849121	195.456192	852.787292	-607.795105	-4.972206
365.788788	-21.684742	940.073242	413.146698	165.055313	932.088623	448.306366	-65.555595	494.590668	550.716553	160.502823	484.435852	470.376801	-77.874153	75.857445	602.624939	145.758484	92.802223	394.278442	-73.351334	1413.118530	457.792419	220.185730	1406.840332	356.617371	85.014793	1380.852051	328.066223	100.021103	1643.124634	438.851105	-180.588470	1143.372925	541.881042	289.145325	1146.080444	343.465973	-186.073593	896.113037	443.755035	308.692169	882.684753	382.797058	77.635681	1035.680664	-635.963501	195.508118	852.781982	-607.865295	-4.916652
365.842163	-21.687300	940.084351	413.332245	164.999130	932.124268	448.355621	-65.568947	494.584503	550.769775	160.467606	484.419861	470.400116	-77.887962	75.843048	601.832825	145.261826	92.711319	394.245392	-73.361244	1413.107910	457.955780	220.132385	1406.864380	356.676788	85.042213	1380.892700	327.975067	100.041214	1643.165405	438.720245	-180.630493	1143.389282	542.162292	288.941315	1146.105591	343.385590	-186.049698	896.108032	444.394073	308.713684	882.429260	382.921967	77.598312	1035.704834	-636.086426	195.556122	852.783203	-607.963440	-4.840158
365.915924	-21.678394	940.083252	413.524902	164.952560	932.132751	448.452698	-65.599068	494.621033	550.789124	160.388947	484.392029	470.385773	-77.862244	75.855713	601.775879	145.229080	92.668388	394.204163	-73.368050	1413.100830	458.058868	220.079849	1406.852417	356.734833	85.071037	1380.890137	327.976257	100.125793	1643.130737	438.616058	-180.690186	1143.392334	542.518921	288.964722	1146.158691	343.315399	-186.043121	896.093384	444.546204	308.667603	882.572144	383.049927	77.581673	1035.708008	-636.209778	195.614777	852.790283	-608.069397	-4.769392
365.976868	-21.668045	940.078857	413.714874	164.906769	932.155273	448.556366	-65.602142	494.637360	550.836548	160.338715	484.403473	470.432312	-77.860748	75.851555	601.740601	145.186829	92.670326	394.150055	-73.373764	1413.086426	458.288452	220.028381	1406.863525	356.794403	85.056625	1380.875122	327.944946	100.241592	1643.077515	438.506256	-180.709915	1143.375000	543.016907	289.628204	1146.453979	343.220673	-186.016052	896.074158	445.215942	308.621643	882.501465	383.184021	77.553841	1035.718262	-636.304749	195.703873	852.792480	-608.152222	-4.694751
366.011017	-21.603601	940.074890	413.854706	164.991043	932.247437	448.634766	-65.626053	494.637909	550.927979	160.316681	484.406860	470.447968	-77.866310	75.852074	601.742126	145.164276	92.676468	394.116028	-73.391823	1413.093018	458.353577	219.991104	1406.840576	356.847290	85.092781	1380.893921	327.913269	100.356018	1643.029419	438.412933	-180.748215	1143.366577	543.418213	289.704651	1146.508911	343.157043	-185.967331	896.037781	445.375397	308.526764	882.603027	383.298615	77.573151	1035.767456	-636.437927	195.726959	852.781067	-608.252563	-4.652086
366.073456	-21.607782	940.066101	414.037018	164.931458	932.252075	448.744110	-65.647667	494.689209	550.952148	160.218536	484.371063	470.472351	-77.891251	75.869041	601.711670	145.136246	92.658211	394.075562	-73.408348	1413.086792	458.611725	219.938705	1406.840088	356.914368	85.143028	1380.898315	327.864227	100.449310	1642.958008	438.323273	-180.796799	1143.362671	543.768982	289.646637	1146.523315	343.083801	-185.904358	896.020874	445.976959	308.438934	882.395142	383.417114	77.541069	1035.765137	-636.526855	195.794144	852.788391	-608.326538	-4.599610
366.127533	-21.578531	940.058167	414.195587	164.924667	932.276306	448.822052	-65.666847	494.676422	551.027832	160.167313	484.402863	470.495850	-77.911598	75.844910	601.708008	145.118729	92.654976	394.036438	-73.400208	1413.057007	458.766571	219.892380	1406.800537	357.014252	85.170387	1380.881714	327.809326	100.563171	1642.877686	438.239014	-180.789017	1143.328735	543.892273	289.361786	1146.455322	342.998840	-185.848862	895.989258	446.353943	308.374115	882.361023	383.530243	77.538300	1035.774536	-636.642639	195.827011	852.791138	-608.403198	-4.566354
366.176270	-21.560991	940.057678	414.323822	164.956558	932.330688	448.885040	-65.668930	494.663940	551.082214	160.117493	484.373993	470.515167	-77.904678	75.832771	601.706848	145.045914	92.625168	393.998840	-73.391884	1413.032104	458.935852	219.825317	1406.766968	357.080627	85.207092	1380.889893	327.735413	100.672958	1642.796997	438.163147	-180.827652	1143.311279	544.206360	289.367950	1146.476196	342.925476	-185.755386	895.956238	446.730103	308.328186	882.330444	383.642975	77.529976	1035.805054	-636.747925	195.882858	852.793701	-608.473450	-4.528624
366.262512	-21.550034	940.034485	414.496368	164.927658	932.314514	448.962891	-65.693535	494.633148	551.142944	160.073517	484.379456	470.558014	-77.894844	75.796898	601.722107	145.043274	92.610703	393.991272	-73.413658	1412.989990	459.117828	219.765274	1406.738525	357.195251	85.259056	1380.869995	327.731079	100.830788	1642.645996	438.082886	-180.867767	1143.286865	544.358826	289.170685	1146.406494	342.858093	-185.673126	895.927307	446.827881	308.305511	882.454102	383.773346	77.521317	1035.785400	-636.873352	195.918701	852.769104	-608.542542	-4.478913
366.337769	-21.563086	940.040894	414.660431	164.884399	932.326782	448.981049	-65.725555	494.636078	551.159912	160.016769	484.343658	470.559906	-77.896957	75.778839	601.692993	145.023590	92.598709	394.011688	-73.419930	1412.960815	459.293396	219.714890	1406.720947	357.301086	85.289795	1380.867432	327.621399	100.944206	1642.553833	438.021210	-180.867813	1143.260010	544.600769	289.089539	1146.399658	342.807373	-185.593430	895.907471	447.165741	308.269958	882.400757	383.901306	77.492004	1035.795410	-636.957642	195.967377	852.776733	-608.614014	-4.436761
366.424805	-21.568012	940.046692	414.819763	164.851089	932.318298	449.000488	-65.756989	494.624146	551.192566	159.952347	484.346802	470.604645	-77.940842	75.784531	601.703003	145.028442	92.590683	394.005829	-73.438034	1412.952637	459.469788	219.663208	1406.685791	357.446045	85.332298	1380.871826	327.420471	100.977295	1642.520142	437.971863	-180.891602	1143.240479	544.867126	288.997528	1146.395508	342.752533	-185.490356	895.877808	447.475128	308.231567	882.369995	384.021912	77.484596	1035.793213	-637.083984	196.008698	852.763916	-608.687500	-4.401451
366.516052	-21.550680	940.036194	414.957367	164.860565	932.375916	448.984894	-65.783592	494.624268	551.212402	159.933426	484.320099	470.597137	-77.964317	75.765862	601.664001	144.992233	92.565147	394.048187	-73.479630	1412.938110	459.653656	219.595566	1406.687012	357.608154	85.372238	1380.889160	327.273529	101.102287	1642.431152	437.928040	-180.885162	1143.216309	545.138550	288.893402	1146.363770	342.699280	-185.393570	895.858521	447.807892	308.191620	882.343445	384.145294	77.461266	1035.819580	-637.170715	196.058228	852.745056	-608.734985	-4.367626
366.618530	-21.561460	940.041565	415.127197	164.830002	932.393066	448.981750	-65.824585	494.601196	551.259583	159.914948	484.318207	470.590088	-77.974922	75.775719	601.645325	144.974167	92.572037	394.101929	-73.499023	1412.943115	459.809235	219.546646	1406.671143	357.771729	85.399109	1380.932617	327.123505	101.212646	1642.331543	437.895294	-180.864700	1143.198486	545.172974	287.944305	1146.088501	342.653320	-185.298462	895.832214	448.359650	307.955261	882.145630	384.276428	77.438599	1035.830566	-637.276550	196.143143	852.771362	-608.801331	-4.335239
366.712982	-21.566452	940.047852	415.244934	164.806290	932.351318	448.983765	-65.859802	494.593903	551.208923	159.831741	484.273285	470.614838	-77.983894	75.780594	601.672180	144.973358	92.569153	394.177826	-73.513527	1412.937988	459.996216	219.487762	1406.667114	357.928711	85.446556	1380.958374	327.043945	101.396538	1642.146484	437.880035	-180.875046	1143.173462	545.356384	287.836060	1146.043579	342.602905	-185.168869	895.828674	448.673553	308.134125	882.124329	384.386566	77.450211	1035.811646	-637.381470	196.180710	852.746277	-608.837585	-4.265234
366.805878	-21.576778	940.054565	415.382782	164.760605	932.348022	448.971161	-65.885475	494.565125	551.236633	159.796860	484.236786	470.621124	-77.983986	75.769958	601.635498	144.943115	92.544693	394.264587	-73.544342	1412.933350	460.162170	219.435837	1406.652710	358.098999	85.564026	1381.025024	326.850983	101.501427	1642.034912	437.884155	-180.865997	1143.155640	545.595398	287.781006	1146.067871	342.543854	-185.052673	895.824097	448.960999	308.023407	882.062134	384.506805	77.429001	1035.813232	-637.463867	196.248016	852.756653	-608.889343	-4.231761
366.918701	-21.560337	940.084167	415.507050	164.758774	932.356262	448.999237	-65.934845	494.558594	551.260681	159.779099	484.233551	470.654694	-78.017601	75.784012	601.638550	144.909286	92.522163	394.345764	-73.553749	1412.932739	460.336456	219.389282	1406.650757	358.236725	85.579834	1381.053223	326.558899	101.520805	1641.989990	437.903992	-180.835953	1143.131470	545.815308	287.743439	1146.085815	342.517761	-184.924561	895.822266	449.221741	307.988098	882.056213	384.636871	77.445702	1035.832397	-637.586792	196.263184	852.730896	-608.935059	-4.214684
367.047333	-21.605253	940.099792	415.653809	164.664291	932.339600	449.035645	-65.965881	494.550629	551.273010	159.710693	484.202423	470.657532	-78.020638	75.770218	601.614685	144.867203	92.542976	394.496429	-73.556900	1412.947388	460.510284	219.366211	1406.671387	358.384094	85.570572	1381.080444	326.325165	101.590981	1641.888428	437.930634	-180.807465	1143.088867	545.984741	287.612915	1146.109253	342.473480	-184.800110	895.808289	449.243042	307.974579	882.220032	384.778870	77.394310	1035.831055	-637.692139	196.301056	852.753906	-608.987061	-4.164797
367.157166	-21.618567	940.121399	415.768738	164.621063	932.344666	449.084747	-66.000648	494.557739	551.292358	159.704208	484.224335	470.679657	-78.048615	75.771919	601.611145	144.844406	92.536324	394.637573	-73.573952	1412.935059	460.690002	219.371750	1406.673218	358.543610	85.546234	1381.127930	326.084869	101.681664	1641.758789	437.982574	-180.793930	1143.060303	546.198120	287.561737	1146.127563	342.446930	-184.664597	895.814819	449.476807	307.931122	882.234863	384.911072	77.370895	1035.845337	-637.787354	196.387573	852.758728	-609.014954	-4.136662
367.270264	-21.599852	940.125488	415.864899	164.614563	932.380981	449.128876	-66.025024	494.530853	551.291443	159.624512	484.182434	470.674255	-78.047020	75.772736	601.583435	144.824631	92.535545	394.789703	-73.581360	1412.945068	460.871613	219.360687	1406.688721	358.677765	85.540192	1381.167236	325.828857	101.745155	1641.620850	438.044098	-180.764328	1143.058105	546.424561	287.513367	1146.140503	342.416351	-184.527512	895.815125	449.714172	307.864655	882.234680	385.026276	77.357285	1035.867432	-637.872070	196.423050	852.763855	-609.066223	-4.080440
367.394531	-21.631781	940.138916	415.974030	164.599197	932.386719	449.204926	-66.042694	494.536346	551.302429	159.613251	484.168762	470.684692	-78.034363	75.780777	601.625244	144.841309	92.544762	394.928070	-73.587883	1412.943848	461.023865	219.344925	1406.694824	358.841583	85.543617	1381.198242	325.524780	101.794159	1641.478760	438.112488	-180.715530	1143.014771	546.670166	287.500732	1146.175293	342.400146	-184.399460	895.821228	450.198456	307.637573	882.105347	385.155823	77.333366	1035.877930	-638.006165	196.459579	852.759766	-609.126526	-4.043177
367.513184	-21.634752	940.136597	416.056396	164.559067	932.395813	449.249817	-66.022736	494.535583	551.331238	159.609055	484.178467	470.685791	-78.033180	75.766937	601.613953	144.836990	92.540703	395.119141	-73.590309	1412.968506	461.211212	219.339050	1406.700439	359.010223	85.509460	1381.203613	325.231506	101.823929	1641.325195	438.208435	-180.673798	1143.003784	546.870911	287.494720	1146.177979	342.415649	-184.257507	895.843445	450.413147	307.582001	882.084961	385.272461	77.301445	1035.882935	-638.108093	196.523438	852.766174	-609.187744	-3.986753
367.662231	-21.675415	940.149109	416.139862	164.518753	932.382996	449.324402	-66.037155	494.529022	551.360840	159.558258	484.178406	470.704224	-78.026375	75.759758	601.603210	144.832687	92.518517	395.317932	-73.603264	1412.977295	461.383331	219.336929	1406.691895	359.186432	85.498398	1381.225464	324.915253	101.853561	1641.159424	438.315338	-180.609390	1142.984863	547.067383	287.559967	1146.186768	342.429688	-184.140579	895.857605	450.608063	307.545715	882.073425	385.397308	77.269974	1035.882813	-638.191101	196.545547	852.752686	-609.226196	-3.950129
367.779358	-21.714434	940.167725	416.220490	164.472626	932.384949	449.516144	-66.152077	494.562866	551.346619	159.530075	484.156769	470.780426	-78.060555	75.767876	601.625122	144.840195	92.535271	395.528198	-73.608383	1412.975342	461.549927	219.313049	1406.685791	359.398102	85.493629	1381.236816	324.666016	101.939438	1640.903320	438.444244	-180.546799	1142.951660	547.214233	287.585327	1146.179810	342.442047	-184.016479	895.875366	450.763824	307.524689	882.063171	385.512329	77.231079	1035.893921	-638.266479	196.592087	852.772034	-609.263428	-3.900545
367.899231	-21.740116	940.187256	416.289124	164.473312	932.391785	449.439697	-65.999741	494.531128	551.366516	159.506180	484.170044	470.734741	-78.055344	75.765091	601.605774	144.799515	92.509827	395.754730	-73.613029	1413.004517	461.702789	219.324371	1406.661133	359.587891	85.482376	1381.258057	324.326447	101.996681	1640.722412	438.586212	-180.498886	1142.950684	547.342773	287.645874	1146.186035	342.482239	-183.898575	895.904541	450.925018	307.645020	882.003723	385.622253	77.218765	1035.908081	-638.354797	196.616974	852.777893	-609.327881	-3.823115
368.030426	-21.738895	940.192627	416.328125	164.463181	932.405823	449.527527	-65.967087	494.522552	551.376282	159.490860	484.160248	470.726227	-78.037903	75.751724	601.589233	144.778564	92.519745	395.976685	-73.613983	1413.019287	461.830139	219.344040	1406.638062	359.756195	85.466240	1381.274780	323.873108	101.887680	1640.594238	438.743835	-180.430954	1142.917725	547.461487	287.646179	1146.170044	342.511444	-183.782440	895.934875	451.073669	307.615997	881.979004	385.722717	77.202888	1035.919556	-638.421204	196.617447	852.773376	-609.368469	-3.780337
368.161499	-21.762955	940.209045	416.382629	164.472885	932.431091	449.613678	-65.997879	494.524628	551.382385	159.467499	484.160797	470.715057	-78.031517	75.737877	601.615173	144.793503	92.525932	396.210358	-73.596123	1413.012329	461.941681	219.358078	1406.608032	359.912537	85.444527	1381.280029	323.530212	101.855682	1640.381836	438.917053	-180.377548	1142.913818	547.610474	287.706146	1146.143677	342.581909	-183.679169	895.964905	451.171906	307.583038	881.950134	385.818390	77.186539	1035.941040	-638.460022	196.650543	852.780884	-609.412964	-3.719928
368.289429	-21.818708	940.228088	416.463287	164.435684	932.429443	449.628540	-65.942154	494.523102	551.377075	159.461700	484.149902	470.699677	-78.027893	75.743912	601.191833	144.527466	92.485481	396.447937	-73.608475	1413.024780	462.024017	219.383743	1406.566162	360.042145	85.412643	1381.263062	323.203552	101.824318	1640.159912	439.103516	-180.294540	1142.879639	548.012756	288.634094	1146.449829	342.644989	-183.580765	895.986938	451.040161	307.447510	882.199524	385.933319	77.146217	1035.950073	-638.522217	196.663101	852.767334	-609.471069	-3.673477
368.420197	-21.823715	940.257019	416.509430	164.435120	932.439087	449.693329	-65.969658	494.515625	551.320313	159.420303	484.109070	470.700623	-78.028412	75.744827	601.111816	144.481186	92.449409	396.673798	-73.602455	1413.034424	462.095276	219.428391	1406.537354	360.163818	85.394714	1381.255127	322.865631	101.778793	1639.962402	439.328766	-180.233780	1142.855713	547.712646	287.676361	1146.033691	342.705963	-183.491043	896.000977	451.085785	307.581787	882.046326	386.039124	77.146210	1035.970337	-638.525513	196.705719	852.786011	-609.483154	-3.606612
368.590302	-21.869312	940.280884	416.588837	164.461136	932.450134	449.741425	-65.966049	494.505371	551.279114	159.439896	484.098389	470.700592	-78.043068	75.750328	601.504150	144.716507	92.501778	396.918274	-73.570374	1413.007568	462.139191	219.466766	1406.488281	360.270782	85.395889	1381.243896	322.552765	101.736923	1639.791504	439.553131	-180.211395	1142.817505	547.766907	287.716980	1145.981812	342.805847	-183.417877	896.017151	451.162201	307.552460	881.998779	386.167755	77.136894	1035.988037	-638.558289	196.743408	852.793762	-609.520447	-3.542876
368.751526	-21.867250	940.294861	416.650055	164.452057	932.446960	449.779297	-65.969864	494.501404	551.300232	159.459641	484.091827	470.745575	-78.059082	75.732101	601.563538	144.745804	92.509117	397.151550	-73.566666	1412.987183	462.137115	219.535675	1406.429565	360.372589	85.364754	1381.203979	322.317047	101.719177	1639.572510	439.812805	-180.160477	1142.809326	547.804077	287.726685	1145.919434	342.919434	-183.357147	896.038757	451.219086	307.514801	881.929932	386.292175	77.136101	1035.994141	-638.587341	196.782608	852.788391	-609.540894	-3.505950
368.934235	-21.875776	940.303345	416.691925	164.483765	932.446960	449.801605	-65.970886	494.458557	551.277161	159.472992	484.079895	470.724091	-78.060005	75.699753	601.168762	144.506577	92.484428	397.360901	-73.562714	1412.969849	462.149139	219.592499	1406.398193	360.452240	85.369217	1381.191772	322.047760	101.611336	1639.408447	440.091949	-180.124588	1142.789673	547.827026	287.822113	1145.892578	343.050385	-183.294647	896.052429	451.283813	307.492798	881.872803	386.412109	77.144203	1035.999023	-638.593506	196.839615	852.799744	-609.572998	-3.471911
369.127960	-21.898264	940.328796	416.769897	164.467117	932.419189	449.837036	-65.979782	494.450836	551.262024	159.488144	484.045502	470.724792	-78.083405	75.691681	601.531128	144.680420	92.523491	397.592896	-73.553642	1412.956299	462.121735	219.667633	1406.363281	360.551819	85.361160	1381.180786	321.678955	101.459167	1639.338013	440.368774	-180.080704	1142.753784	547.832703	287.908936	1145.881836	343.197449	-183.233353	896.072876	451.320740	307.461365	881.827576	386.556000	77.146828	1035.997070	-638.584534	196.901047	852.807007	-609.579651	-3.399966
369.356598	-21.916267	940.344910	416.825897	164.507797	932.420105	449.908295	-66.040932	494.460815	551.240112	159.464981	484.038055	470.731384	-78.099098	75.667557	601.532776	144.676575	92.519997	397.789825	-73.555321	1412.966064	462.077148	219.750015	1406.352173	360.629364	85.335289	1381.161011	321.433594	101.337013	1639.217651	440.657562	-180.003708	1142.716797	547.894348	288.143677	1145.903076	343.367798	-183.189468	896.108154	451.371490	307.412292	881.789429	386.698517	77.158485	1036.005615	-638.598999	196.916336	852.774475	-609.578186	-3.369019
369.619781	-21.890038	940.355957	416.912842	164.521072	932.446899	449.914154	-66.005066	494.408813	551.268494	159.503464	484.021088	470.709259	-78.088676	75.649651	601.578247	144.698074	92.526581	398.031738	-73.548279	1412.961182	462.011841	219.835815	1406.342651	360.711456	85.310822	1381.167480	321.207123	101.207504	1639.083008	440.964294	-179.946518	1142.689331	548.282776	289.166595	1146.071777	343.581757	-183.153656	896.145874	451.434601	307.381409	881.798462	386.869171	77.165321	1036.025024	-638.584534	197.008041	852.807251	-609.582031	-3.301448
369.852905	-21.895926	940.388855	416.948029	164.553192	932.468933	449.953430	-66.019760	494.390686	551.262939	159.524872	484.010101	470.726471	-78.100288	75.642410	601.219482	144.464355	92.486298	398.281372	-73.533722	1412.974365	461.917542	219.911148	1406.338379	360.770935	85.256073	1381.166626	320.992096	101.051247	1638.962158	441.285858	-179.849609	1142.699585	548.250061	289.345673	1146.124756	343.808594	-183.140259	896.183838	451.706726	307.323608	881.609619	387.014618	77.173439	1036.053467	-638.603271	197.010986	852.800232	-609.607239	-3.279882
370.112183	-21.938574	940.422607	417.003601	164.503082	932.473145	449.996277	-65.986313	494.366913	551.226379	159.512848	483.973999	470.724518	-78.094223	75.646172	601.513611	144.620148	92.506088	398.575409	-73.491615	1412.995239	461.831268	220.014481	1406.357910	360.825317	85.217751	1381.169312	320.814484	100.865616	1638.861206	441.633118	-179.758041	1142.694580	548.162720	289.512970	1146.161133	344.088745	-183.148026	896.253357	451.707611	307.133240	881.632690	387.160919	77.138855	1036.071045	-638.581055	197.082520	852.807251	-609.588501	-3.231824
370.354004	-21.944874	940.458557	417.032928	164.562943	932.494141	450.059235	-66.016472	494.348297	551.254272	159.547882	483.973755	470.705017	-78.126205	75.619591	601.195496	144.415848	92.481644	398.808746	-73.479240	1412.999023	461.656830	220.108124	1406.371094	360.836365	85.168594	1381.183472	320.762024	100.691734	1638.713379	442.015350	-179.619324	1142.721191	548.040955	289.690338	1146.197021	344.373688	-183.158951	896.284302	451.701965	307.133636	881.618530	387.289703	77.165924	1036.099121	-638.572815	197.089645	852.799438	-609.610229	-3.177173
370.578918	-21.966305	940.507324	417.044250	164.546768	932.501770	450.099915	-65.985580	494.335266	551.278076	159.558929	483.963837	470.682953	-78.141273	75.622673	601.554443	144.628922	92.519432	399.076874	-73.460609	1413.018066	461.458191	220.224869	1406.375122	360.834320	85.124733	1381.188477	320.678955	100.457420	1638.650391	442.402893	-179.534775	1142.741333	547.882690	289.895447	1146.250000	344.681335	-183.206757	896.338745	451.675598	307.102997	881.626770	387.406067	77.161987	1036.126221	-638.587341	197.110382	852.795288	-609.577698	-3.171428
370.853363	-21.970190	940.534790	417.049194	164.588745	932.547180	450.180603	-65.961426	494.315857	551.301514	159.623306	483.996521	470.636658	-78.147652	75.620415	601.607056	144.661667	92.516632	399.314819	-73.401077	1413.031006	461.180756	220.372955	1406.380127	360.808014	85.090401	1381.172852	320.650574	100.167099	1638.658569	442.825623	-179.435410	1142.753052	547.684937	290.087616	1146.297119	345.032135	-183.234390	896.383423	451.624054	307.218323	881.574219	387.531494	77.164330	1036.162842	-638.558594	197.186127	852.806885	-609.608093	-3.088811
371.454376	-21.975834	940.525757	417.118317	164.718353	932.567383	450.353302	-66.018097	494.289703	551.385986	159.695709	484.021027	470.652740	-78.143959	75.626823	601.637512	144.680237	92.521439	399.594299	-73.377502	1413.048340	460.866089	220.548920	1406.369507	360.734222	85.040886	1381.149048	320.457214	99.575409	1638.895996	443.269257	-179.318527	1142.759644	547.472717	290.310516	1146.340454	345.403137	-183.307663	896.441528	451.567932	307.179443	881.570618	387.816040	77.200409	1036.166626	-638.557007	197.207367	852.787415	-609.573547	-3.089654
371.776093	-22.059944	940.558655	417.106354	164.753311	932.582397	450.528137	-66.006134	494.301605	551.418274	159.732422	483.982513	470.623749	-78.120094	75.607758	601.654053	144.655548	92.529602	399.822144	-73.338295	1413.058594	460.492737	220.701187	1406.389038	360.662720	85.017586	1381.142090	320.555969	99.220299	1638.994629	443.739502	-179.154739	1142.736328	547.238342	290.537292	1146.431152	345.778748	-183.393768	896.476929	451.501740	307.142975	881.536499	387.937561	77.178154	1036.188232	-638.573181	197.260910	852.809631	-609.609924	-3.044410
372.087799	-22.119652	940.576233	417.086151	164.813599	932.588013	450.721252	-65.989944	494.282654	551.469788	159.803864	484.011383	470.639618	-78.131706	75.598633	601.724426	144.700851	92.525185	400.079254	-73.288170	1413.072144	460.066010	220.896317	1406.401978	360.560699	85.017319	1381.145630	320.760254	98.946510	1639.067871	444.216522	-179.040100	1142.754150	546.781006	290.350067	1146.326416	346.190552	-183.442337	896.505554	451.393005	307.084930	881.497192	388.051727	77.177017	1036.197876	-638.582703	197.243393	852.784607	-609.604248	-3.028758
372.379028	-22.168201	940.595642	417.030365	164.874939	932.594421	450.935272	-65.921738	494.262299	551.476990	159.853775	483.997467	470.576355	-78.108185	75.561935	601.770691	144.716751	92.512466	400.350922	-73.217796	1413.081665	459.575378	221.089096	1406.407104	360.466522	84.946442	1381.149902	320.919617	98.552277	1639.209961	444.737122	-178.889267	1142.768921	546.468384	290.670990	1146.443359	346.684479	-183.504410	896.516479	451.306366	307.042175	881.488342	388.129883	77.184128	1036.208130	-638.591309	197.329315	852.784424	-609.606018	-3.001697
372.644714	-22.197914	940.650818	416.927002	164.949097	932.634277	451.119232	-65.857712	494.251892	551.401917	159.854889	483.980988	470.584839	-78.101494	75.549644	601.769653	144.739456	92.530197	400.638855	-73.180756	1413.116821	459.046570	221.314850	1406.437622	360.348785	84.886070	1381.183472	321.150940	98.103493	1639.400513	445.270508	-178.747589	1142.766724	546.284363	291.449127	1146.735474	347.212952	-183.638901	896.575012	451.165283	307.054657	881.578369	388.179779	77.205605	1036.253662	-638.624573	197.368607	852.786377	-609.638062	-2.946393
372.928223	-22.218784	940.682251	416.805603	165.084015	932.660217	451.288666	-65.722336	494.277771	551.448547	159.960709	484.039764	470.513672	-78.077866	75.554512	601.812683	144.819992	92.535583	400.918396	-73.108009	1413.138062	458.525879	221.536850	1406.504028	360.264435	84.820313	1381.234131	321.435516	97.666367	1639.592285	445.811707	-178.575531	1142.847046	545.890991	291.744598	1146.880371	347.713959	-183.733780	896.642151	451.028015	306.975677	881.551208	388.230896	77.253365	1036.280884	-638.626221	197.385483	852.799438	-609.623596	-2.939646
373.244293	-22.243465	940.727234	416.674377	165.163193	932.692932	451.512726	-65.699516	494.282959	551.433838	160.011719	484.031891	470.536652	-78.065994	75.529297	601.801025	144.807724	92.539116	401.245514	-73.124374	1413.223145	458.020996	221.736038	1406.584106	360.114044	84.811684	1381.273315	321.767456	97.185036	1639.784912	446.379700	-178.363815	1142.874878	545.454407	292.112366	1147.042847	348.250519	-183.817444	896.688538	450.858887	306.988953	881.570007	388.275879	77.278931	1036.316650	-638.692261	197.390854	852.786621	-609.685242	-2.930614
373.604492	-22.265463	940.775269	416.541229	165.259109	932.702637	451.781860	-65.702515	494.259064	551.485779	160.107727	484.081207	470.545227	-78.076118	75.525391	601.835938	144.837769	92.553680	401.548767	-73.095970	1413.301514	457.496613	221.930298	1406.672119	359.947449	84.751472	1381.320923	322.134552	96.677048	1640.005615	446.961304	-178.168915	1142.941406	544.980103	292.470825	1147.196167	348.853455	-183.957062	896.756165	450.658691	306.887115	881.668518	388.344818	77.325058	1036.342041	-638.723083	197.484222	852.815247	-609.717163	-2.884429
373.987732	-22.272818	940.795593	416.410187	165.413116	932.725525	451.940155	-65.628586	494.254456	551.512695	160.223755	484.100403	470.492920	-78.043175	75.525490	601.910828	144.932327	92.585335	401.880798	-73.028259	1413.349487	456.943176	222.160385	1406.727173	359.779938	84.655968	1381.360107	322.539948	96.190201	1640.249268	447.584930	-177.989273	1143.020752	544.422913	292.852905	1147.338013	349.545380	-184.113480	896.828125	450.403961	307.052582	881.659241	388.403717	77.388588	1036.359619	-638.810425	197.474304	852.789734	-609.764099	-2.888935
374.340210	-22.268396	940.830933	416.229492	165.580719	932.761292	452.033234	-65.513588	494.239594	551.553894	160.321686	484.133698	470.425690	-78.027916	75.483696	601.915649	144.932434	92.568092	402.222229	-72.990891	1413.393188	456.235474	222.368973	1406.801636	359.575867	84.545898	1381.392700	322.992340	95.780510	1640.522095	448.244537	-177.770096	1143.049194	543.870117	293.285126	1147.500854	350.144592	-184.220001	896.867065	450.125427	307.109955	881.693970	388.434143	77.462288	1036.392090	-639.002747	197.570572	852.969421	-609.813477	-2.831766
374.675842	-22.287720	940.887390	416.071136	165.696991	932.779114	452.084656	-65.377899	494.191711	551.675720	160.483475	484.179840	470.282318	-77.971764	75.459122	602.006042	144.994659	92.579544	402.553040	-72.960396	1413.444702	455.634796	222.541214	1406.871948	359.384796	84.432243	1381.467407	323.459717	95.266396	1640.803955	448.905426	-177.564316	1143.076538	543.272400	293.735748	1147.630737	350.812042	-184.341263	896.912781	449.801514	307.187897	881.716919	388.474152	77.519562	1036.425293	-639.033997	197.467636	852.923950	-609.862183	-2.828880
375.019104	-22.337996	940.967468	415.908936	165.785355	932.767334	452.238739	-65.356033	494.221985	551.698608	160.595322	484.189697	470.255188	-77.957771	75.445831	602.043030	145.050095	92.571442	402.897858	-72.940422	1413.460938	454.954437	222.802963	1406.935669	359.207947	84.303314	1381.510010	323.966370	94.723984	1641.100098	449.625580	-177.351944	1143.106689	542.625244	294.103638	1147.815796	351.552124	-184.494308	896.950806	449.419067	307.263031	881.748840	388.515198	77.574966	1036.453979	-639.105286	197.381836	852.883423	-609.941650	-2.876166
375.424591	-22.463968	941.011353	415.818481	165.755325	932.692871	452.462952	-65.378433	494.249908	551.752686	160.721893	484.216492	470.213593	-77.934151	75.444939	602.053223	145.058838	92.597755	403.233612	-72.915146	1413.492554	454.262726	222.970184	1407.025269	359.028290	84.145897	1381.555054	324.430511	94.180573	1641.438232	450.329254	-177.194977	1143.140015	541.953674	294.549255	1147.948853	352.279236	-184.628601	896.985413	449.000336	307.342682	881.800903	388.582703	77.557129	1036.428711	-639.173157	197.264481	852.832764	-610.016846	-2.859186
375.911224	-22.785721	941.080322	416.013855	165.211029	932.383057	452.747589	-65.423676	494.284332	551.770203	160.869431	484.161041	470.255829	-77.948509	75.447433	602.119812	145.147079	92.602371	403.614899	-72.915749	1413.552124	453.532562	223.168701	1407.103027	358.843414	83.987709	1381.606445	324.950745	93.675201	1641.722412	451.075256	-177.006836	1143.158447	541.248779	295.057312	1148.122559	353.031616	-184.724533	896.996277	448.517151	307.450562	881.870728	388.770538	77.352371	1036.283569	-639.254089	197.157196	852.785278	-610.118896	-2.878650
376.299927	-22.888836	941.123840	415.872437	165.237976	932.372375	452.938019	-65.345787	494.246948	551.783203	160.990448	484.178833	470.218170	-77.929413	75.421913	602.196533	145.243790	92.596924	404.053070	-72.925011	1413.553833	452.853516	223.357025	1407.167725	358.639862	83.806328	1381.659668	325.433167	93.141144	1641.996582	451.822388	-176.854919	1143.164795	540.506653	295.549652	1148.254517	353.881134	-184.867126	896.989258	448.011322	307.623169	881.925232	388.841156	77.329407	1036.295166	-639.343689	197.076630	852.753784	-610.219910	-2.894988
376.661194	-22.932276	941.162048	415.719147	165.261795	932.371033	453.127106	-65.290337	494.237732	551.807129	161.166473	484.214264	470.164948	-77.906830	75.446388	602.209656	145.301498	92.621651	404.476013	-72.935913	1413.543701	452.151855	223.556824	1407.244263	358.490448	83.610245	1381.704346	325.888580	92.610428	1642.248779	452.596802	-176.652634	1143.145142	539.721680	296.018127	1148.370361	354.694855	-185.030121	896.991150	447.382477	307.753082	881.971619	388.902344	77.327179	1036.310059	-639.394897	197.010452	852.737183	-610.274841	-2.903570
376.981110	-22.981457	941.215820	415.536377	165.308060	932.356628	453.308044	-65.203270	494.238953	551.799377	161.280563	484.213928	470.154297	-77.878632	75.423965	602.319153	145.394012	92.639542	404.950745	-72.926613	1413.555176	451.491302	223.722977	1407.335327	358.313293	83.380486	1381.731567	326.305084	92.091232	1642.481201	453.410645	-176.516403	1143.177979	538.887878	296.472443	1148.482910	355.476715	-185.139893	896.990723	446.749420	307.915009	882.012756	388.949432	77.343498	1036.327026	-639.500305	196.989212	852.703552	-610.394104	-2.936026
377.311768	-22.961439	941.252014	415.305542	165.442902	932.371582	453.421509	-65.070763	494.192627	551.731506	161.376114	484.228241	470.089966	-77.850418	75.393951	602.336121	145.445404	92.655914	405.440979	-72.925728	1413.557373	450.847412	223.865921	1407.407837	358.200806	83.176620	1381.791016	326.682831	91.595840	1642.673950	454.218811	-176.275406	1143.092163	538.079590	297.037598	1148.576294	356.318481	-185.306458	896.977722	446.097382	308.159332	882.083801	389.001434	77.406197	1036.353760	-639.575317	196.969162	852.712402	-610.491699	-2.904784
[truncated: 40 more columns]
