# Supplementary material for: A dyadic stimulus set of audiovisual affective displays for the study of multisensory, emotional, social interactions
Source: Behav Res Methods. 2015 Nov 5;48(4):1285–95. doi: 10.3758/s13428-015-0654-4 (PMC5101291; doi:10.3758/s13428-015-0654-4)
Supplement: Supplementary file 1 — (ZIP 270 MB) [file 13428_2015_654_MOESM1_ESM.zip › supplementary_material_2_stimuli_set_files/C/C12.txt]

360.683411	-7.094550	937.140747	426.465637	171.822617	931.814636	451.443359	-62.602318	494.783295	549.524719	160.450638	482.590485	472.597412	-77.219803	75.966995	599.271790	143.077591	92.721962	398.256195	-72.418900	1407.369629	492.579468	216.517502	1401.569214	375.044098	91.787537	1383.049805	339.878265	121.612206	1639.162842	414.591095	-169.831665	1130.057983	555.152100	272.155670	1131.194580	316.337738	-150.616669	884.144409	441.956757	303.267487	874.833923	388.906158	87.050774	1034.258667	-679.513000	191.427658	854.699158	-656.367981	-8.458793
360.680420	-7.088047	937.140625	426.473236	171.841141	931.828613	451.439606	-62.596912	494.781677	549.521423	160.453964	482.582733	472.597839	-77.219978	75.966682	599.286499	143.089951	92.716530	398.244476	-72.431343	1407.370239	492.596100	216.519043	1401.562500	375.061523	91.781631	1383.043091	339.897888	121.614311	1639.168823	414.584656	-169.851944	1130.068237	555.171936	272.150818	1131.189209	316.323273	-150.604401	884.132385	441.960663	303.259338	874.821777	388.912323	87.053986	1034.266235	-679.482544	191.453796	854.729675	-656.352600	-8.449221
360.690613	-7.098695	937.129333	426.477081	171.847565	931.826172	451.459564	-62.625519	494.789246	549.534180	160.426041	482.571106	472.605072	-77.222885	75.968956	599.245544	143.069824	92.694359	398.238983	-72.440163	1407.366943	492.613708	216.520798	1401.553467	375.063721	91.768684	1383.040894	339.918854	121.618057	1639.165771	414.551788	-169.845779	1130.068115	555.213257	272.129211	1131.185303	316.288788	-150.612549	884.150330	441.983734	303.252502	874.814026	388.918640	87.046623	1034.259521	-679.466248	191.444992	854.729858	-656.346741	-8.445028
360.679016	-7.123439	937.131714	426.506470	171.819763	931.822815	451.488892	-62.644901	494.800201	549.549500	160.415787	482.570892	472.614746	-77.223312	75.973770	599.265686	143.081970	92.710907	398.218811	-72.459152	1407.372559	492.626404	216.480545	1401.544678	375.066650	91.767975	1383.039429	339.932251	121.627914	1639.166016	414.531006	-169.889496	1130.063354	555.218506	272.119598	1131.164307	316.286255	-150.596420	884.146729	441.999390	303.233002	874.795776	388.932281	87.022949	1034.259155	-679.462402	191.444244	854.726135	-656.342468	-8.444914
360.670319	-7.112237	937.127380	426.504303	171.815430	931.830811	451.493835	-62.626663	494.791016	549.557983	160.406830	482.585297	472.628235	-77.220551	75.963898	599.242920	143.058029	92.701538	398.213135	-72.446083	1407.355225	492.643707	216.477737	1401.529053	375.067780	91.750969	1383.045532	339.941040	121.626091	1639.158691	414.499023	-169.905167	1130.069214	555.254272	272.081940	1131.146118	316.246582	-150.597244	884.143860	442.030518	303.216248	874.792969	388.924652	87.020866	1034.261230	-679.429932	191.469833	854.714233	-656.323303	-8.459943
360.668030	-7.114487	937.119446	426.501801	171.819534	931.827820	451.495331	-62.618317	494.791534	549.578735	160.416901	482.591309	472.608185	-77.212349	75.961655	599.276672	143.068192	92.710876	398.204681	-72.448509	1407.354370	492.650116	216.453003	1401.524780	375.075409	91.750488	1383.036743	339.935364	121.632813	1639.156982	414.464600	-169.913513	1130.051270	555.267334	272.044830	1131.151978	316.227905	-150.604294	884.143372	442.057709	303.200867	874.787170	388.925446	87.017685	1034.255981	-679.395142	191.493683	854.744141	-656.307312	-8.438842
360.678589	-7.136017	937.121887	426.544830	171.768463	931.817505	451.503143	-62.641640	494.798767	549.561646	160.377518	482.588684	472.616272	-77.215652	75.964020	599.252686	143.039047	92.703873	398.240082	-72.470055	1407.348511	492.714539	216.405991	1401.535400	375.115601	91.725746	1383.034912	339.934753	121.634483	1639.157471	414.437317	-169.928513	1130.057251	555.289246	272.003632	1131.135864	316.185272	-150.594269	884.138184	442.097382	303.183197	874.794250	388.945831	86.992493	1034.251221	-679.369019	191.494675	854.746155	-656.288025	-8.478154
360.673096	-7.133449	937.124512	426.538177	171.779510	931.823608	451.505524	-62.638157	494.814697	549.577881	160.412918	482.600403	472.588043	-77.215866	75.959511	599.224121	143.037811	92.710632	398.163513	-72.476288	1407.338013	492.672852	216.407455	1401.533081	375.067902	91.735664	1383.030884	339.923981	121.645935	1639.147217	414.401154	-169.926514	1130.058716	555.308105	271.982513	1131.141113	316.135529	-150.617981	884.129822	442.092163	303.159393	874.794434	388.948547	86.993904	1034.256226	-679.375549	191.496628	854.752563	-656.288635	-8.472829
360.676117	-7.122949	937.122864	426.552429	171.791656	931.845886	451.501129	-62.642002	494.813354	549.581055	160.427963	482.608887	472.575958	-77.211075	75.959190	599.236511	143.049103	92.710953	398.149139	-72.477570	1407.343994	492.677795	216.398773	1401.535278	375.050507	91.728477	1383.033325	339.906036	121.651344	1639.158447	414.365784	-169.952805	1130.056885	555.262207	271.916656	1131.116089	316.117737	-150.606506	884.142761	441.879028	303.169312	874.983582	388.952209	86.993935	1034.266846	-679.315613	191.505508	854.759033	-656.262329	-8.467660
360.659882	-7.124852	937.130127	426.549194	171.787064	931.848145	451.491882	-62.639587	494.809631	549.561768	160.418121	482.583710	472.570221	-77.217041	75.975906	599.208984	143.035767	92.693115	398.165741	-72.504501	1407.362183	492.736572	216.353058	1401.554077	375.091125	91.707855	1383.034668	339.896881	121.660820	1639.156982	414.346252	-169.971954	1130.071045	555.321167	271.889313	1131.136597	316.080627	-150.587891	884.142700	442.117828	303.096741	874.788208	388.942169	86.993996	1034.271484	-679.294495	191.516403	854.763611	-656.258057	-8.452154
360.653015	-7.136230	937.136414	426.564575	171.776566	931.848267	451.512482	-62.649067	494.807526	549.545837	160.373108	482.573395	472.589233	-77.221794	75.962471	599.226013	143.035355	92.702057	398.095642	-72.483871	1407.344482	492.698090	216.352417	1401.543335	375.026672	91.704865	1383.039063	339.891144	121.666229	1639.147949	414.312256	-169.981049	1130.056030	555.297058	271.851746	1131.135254	316.036591	-150.598892	884.141113	441.928650	303.114471	874.976135	388.941772	86.988792	1034.274170	-679.244690	191.471329	854.753845	-656.117371	-8.532142
360.666687	-7.139596	937.114258	426.588348	171.753860	931.848633	451.534760	-62.639824	494.802124	549.545898	160.329834	482.572357	472.612091	-77.214104	75.970116	599.222900	143.015945	92.697388	398.073547	-72.495590	1407.323853	492.696472	216.345139	1401.534302	375.024567	91.687996	1383.027222	339.881714	121.679276	1639.138550	414.305328	-169.951965	1130.041382	555.317627	271.793304	1131.145874	316.000885	-150.573318	884.122009	441.952545	303.060974	874.980713	388.957581	86.965042	1034.263672	-679.163635	191.485214	854.740601	-656.053406	-8.525252
360.664673	-7.133503	937.113708	426.586456	171.766281	931.857605	451.533173	-62.616196	494.776886	549.568726	160.321838	482.563202	472.610809	-77.210609	75.953415	599.251099	143.039230	92.695786	398.058319	-72.507751	1407.307007	492.686737	216.322952	1401.527832	375.026520	91.694977	1383.043457	339.859558	121.690338	1639.124634	414.263062	-169.974533	1130.020630	555.335876	271.779175	1131.161743	315.970490	-150.583893	884.124207	441.991638	303.036652	874.985474	388.957886	86.967987	1034.268311	-679.112549	191.530655	854.736023	-655.996338	-8.509589
360.664825	-7.143622	937.126099	426.588806	171.731903	931.852783	451.546722	-62.646847	494.786530	549.568115	160.295242	482.581757	472.623413	-77.210388	75.954407	599.230286	143.021927	92.705475	398.051666	-72.515388	1407.304321	492.691742	216.281937	1401.539551	375.015747	91.684410	1383.036987	339.843414	121.700745	1639.122803	414.222290	-169.981308	1130.017822	555.351929	271.749054	1131.159912	315.929260	-150.578094	884.129272	442.019226	302.998199	874.981567	388.959290	86.955971	1034.271606	-679.062744	191.539413	854.739075	-655.955627	-8.507536
360.684326	-7.165764	937.124695	426.625519	171.701309	931.848022	451.531342	-62.677303	494.799866	549.616028	160.338303	482.610626	472.616577	-77.217163	75.956459	599.250061	143.027908	92.698273	398.005371	-72.534851	1407.306641	492.672394	216.295258	1401.548584	374.986816	91.675354	1383.030151	339.809235	121.704193	1639.116577	414.182465	-170.003952	1130.028320	555.335144	271.681427	1131.169800	315.878204	-150.577896	884.134277	442.035950	302.965454	874.995422	388.979065	86.935150	1034.267944	-679.020569	191.539001	854.748169	-655.908142	-8.529012
360.704132	-7.148665	937.129150	426.649231	171.711716	931.864319	451.490540	-62.679764	494.814545	549.604492	160.344971	482.614655	472.606384	-77.226570	75.960701	599.198608	143.025146	92.713112	397.947540	-72.514732	1407.309204	492.643524	216.274948	1401.556152	374.955872	91.667381	1383.036011	339.750366	121.714188	1639.114746	414.125458	-170.013824	1130.053345	555.357910	271.673218	1131.173340	315.835724	-150.579117	884.133667	442.049500	302.943726	874.999451	388.988495	86.947136	1034.277832	-678.979065	191.530075	854.746033	-655.858032	-8.519098
360.711151	-7.147065	937.112061	426.661255	171.727219	931.872070	451.486633	-62.694901	494.824280	549.649658	160.391342	482.615479	472.576324	-77.233009	75.976982	599.231567	143.057022	92.709106	397.923279	-72.537453	1407.324219	492.613922	216.261948	1401.561157	374.932373	91.677711	1383.030640	339.708893	121.716553	1639.110596	414.079224	-170.018280	1130.047974	555.370178	271.653687	1131.176514	315.788239	-150.562057	884.132385	442.077850	302.903534	874.984863	388.994263	86.943008	1034.273560	-678.967896	191.526138	854.740784	-655.839294	-8.527882
360.701111	-7.164965	937.115112	426.662109	171.706787	931.877136	451.471313	-62.696827	494.805359	549.665039	160.351929	482.593903	472.588623	-77.248985	75.975609	599.210144	143.021576	92.702553	397.912689	-72.540764	1407.317993	492.606689	216.239456	1401.554443	374.916351	91.662842	1383.029053	339.672791	121.719551	1639.105225	414.052856	-170.015701	1130.033569	555.369812	271.602234	1131.173218	315.753174	-150.575119	884.126221	442.090881	302.859802	874.978149	388.991577	86.922340	1034.277710	-678.917358	191.546921	854.724182	-655.790100	-8.519640
360.701080	-7.171572	937.113464	426.663818	171.676880	931.868103	451.482971	-62.690823	494.784393	549.678711	160.299393	482.616913	472.613281	-77.239037	75.977028	599.266846	143.040131	92.694725	397.872528	-72.543732	1407.283447	492.603210	216.234131	1401.552856	374.883545	91.661888	1383.023804	339.650665	121.727249	1639.089600	414.036530	-170.012421	1130.015869	555.387939	271.583527	1131.168701	315.722565	-150.548660	884.113159	442.116333	302.801697	874.975159	388.993774	86.908371	1034.272217	-678.896240	191.534592	854.705566	-655.774414	-8.520323
360.700714	-7.207327	937.110657	426.694794	171.651947	931.844238	451.504456	-62.700848	494.769928	549.666565	160.264954	482.616394	472.627289	-77.252213	75.920959	599.248718	143.018753	92.684418	397.865936	-72.555016	1407.269043	492.589905	216.223328	1401.546143	374.863098	91.649239	1383.022095	339.622131	121.735069	1639.074707	414.001556	-170.015854	1129.995728	555.394470	271.549652	1131.184814	315.691498	-150.544418	884.112671	442.166382	302.763763	874.963135	389.012787	86.888939	1034.258545	-678.780945	191.552917	854.696655	-655.643005	-8.506367
360.688324	-7.212398	937.114136	426.696808	171.644562	931.856628	451.505920	-62.713455	494.761658	549.666138	160.267685	482.600861	472.621735	-77.256653	75.926216	599.257996	143.021545	92.715393	397.822784	-72.558563	1407.280273	492.561890	216.207520	1401.546997	374.840881	91.636292	1383.006958	339.574585	121.740250	1639.071655	413.967499	-170.056290	1130.009277	555.411377	271.554565	1131.222290	315.663574	-150.543625	884.102112	442.202118	302.720856	874.963623	388.999878	86.880997	1034.266235	-678.722107	191.568741	854.699890	-655.594543	-8.485328
360.674286	-7.201581	937.109375	426.687134	171.669144	931.885620	451.497955	-62.748188	494.782471	549.685303	160.269791	482.641205	472.618134	-77.263474	75.938644	599.232849	143.001099	92.710670	397.790985	-72.564453	1407.292725	492.529388	216.214615	1401.576660	374.812531	91.638847	1383.003174	339.518738	121.758606	1639.066162	413.929535	-170.038971	1130.020020	555.420227	271.506073	1131.218140	315.629669	-150.529831	884.112915	442.219727	302.687592	874.962463	388.982269	86.881744	1034.278809	-678.749329	191.622559	854.700562	-655.699768	-8.402561
360.688660	-7.232864	937.119751	426.706421	171.637009	931.877686	451.504181	-62.755596	494.810272	549.694702	160.277985	482.629974	472.617096	-77.265236	75.977173	598.833618	142.800674	92.657204	397.730835	-72.566910	1407.305298	492.483368	216.194366	1401.564941	374.773621	91.640381	1383.011353	339.447998	121.757492	1639.073120	413.875763	-170.043762	1130.031128	555.387451	271.459930	1131.223633	315.596344	-150.527023	884.127563	442.248840	302.681000	874.945801	388.983368	86.866196	1034.278564	-678.646729	191.619980	854.718750	-655.502930	-8.430735
360.661682	-7.232631	937.125977	426.714600	171.596161	931.874451	451.524963	-62.758774	494.814148	549.699890	160.248840	482.623657	472.602051	-77.267555	75.985359	599.186218	142.990707	92.686676	397.693695	-72.572304	1407.325684	492.448639	216.196121	1401.580078	374.741577	91.643394	1383.008301	339.398499	121.768387	1639.067627	413.844452	-170.043976	1130.045532	555.387085	271.446838	1131.211426	315.571594	-150.528641	884.143250	442.276703	302.629364	874.936462	388.975677	86.852509	1034.279907	-678.590454	191.624374	854.712646	-655.426819	-8.456613
360.664154	-7.211343	937.111572	426.704285	171.619080	931.895508	451.527954	-62.742744	494.822418	549.689148	160.242676	482.623444	472.621429	-77.273758	75.983482	599.166687	142.972412	92.679878	397.645813	-72.564880	1407.316406	492.421753	216.168747	1401.586182	374.712006	91.626175	1382.997925	339.335327	121.781250	1639.072021	413.815887	-170.071625	1130.058472	555.396423	271.412811	1131.211548	315.553650	-150.520721	884.153564	442.297668	302.596130	874.927795	388.965393	86.856827	1034.283691	-678.556702	191.627609	854.689758	-655.386475	-8.469385
360.659973	-7.219707	937.112122	426.715851	171.594711	931.892700	451.544556	-62.743488	494.794464	549.667908	160.197433	482.616302	472.635834	-77.265198	75.975761	599.187378	142.966293	92.683182	397.624176	-72.576744	1407.317383	492.398010	216.173584	1401.573975	374.681885	91.625694	1383.000244	339.293945	121.780556	1639.063721	413.805237	-170.041107	1130.050781	555.379272	271.350525	1131.209351	315.541565	-150.503189	884.136292	442.334442	302.560364	874.917908	388.968506	86.843384	1034.282471	-678.508911	191.612564	854.679565	-655.320557	-8.454880
360.637238	-7.232480	937.115662	426.709625	171.591141	931.891663	451.549622	-62.718845	494.791473	549.683289	160.181992	482.640747	472.608063	-77.260559	75.964859	599.203979	142.981964	92.688728	397.580414	-72.583244	1407.307373	492.377258	216.157211	1401.586914	374.655182	91.629982	1382.998535	339.248016	121.795670	1639.050049	413.770599	-170.043533	1130.040649	555.383545	271.339935	1131.219238	315.500336	-150.518234	884.139282	442.358429	302.529572	874.904907	388.957764	86.836601	1034.283813	-678.438293	191.602081	854.668579	-655.230652	-8.493528
360.628265	-7.257205	937.119446	426.718964	171.556854	931.888855	451.572937	-62.744022	494.796509	549.693176	160.169769	482.639862	472.627014	-77.280304	75.955994	599.210327	142.972580	92.690002	397.544739	-72.585701	1407.302612	492.341217	216.173996	1401.579102	374.624908	91.617531	1383.006958	339.184570	121.800674	1639.049683	413.738342	-170.047073	1130.034180	555.375122	271.324005	1131.237915	315.493347	-150.524094	884.142273	442.380615	302.499023	874.905273	388.947266	86.815414	1034.283325	-678.188782	192.023880	854.773621	-655.295654	-8.263710
360.640961	-7.256318	937.114868	426.725311	171.543808	931.892151	451.565674	-62.759106	494.804138	549.709534	160.187851	482.642365	472.587067	-77.276115	75.948013	599.201111	142.964813	92.711037	397.474060	-72.579865	1407.306152	492.296204	216.145203	1401.583374	374.589569	91.628815	1382.992188	339.120483	121.821602	1639.043457	413.710968	-170.064133	1130.063354	555.368591	271.293884	1131.263916	315.460815	-150.512543	884.129822	442.410522	302.497467	874.903687	388.940704	86.811035	1034.281860	-678.124329	192.032791	854.769958	-655.230469	-8.262472
360.638458	-7.261255	937.101624	426.726501	171.538101	931.884155	451.589569	-62.800842	494.831940	549.717712	160.162201	482.634918	472.607269	-77.280228	75.968910	598.798279	142.755447	92.652756	397.430786	-72.597816	1407.309082	492.268127	216.140610	1401.579834	374.536011	91.630753	1382.978271	339.056305	121.829887	1639.035034	413.650818	-170.085541	1130.057007	555.365295	271.279236	1131.248657	315.457306	-150.516541	884.129944	442.438171	302.476776	874.878357	388.927155	86.807632	1034.270508	-678.065735	192.040298	854.760193	-655.167908	-8.282805
360.639465	-7.257732	937.104309	426.732635	171.534302	931.888184	451.604950	-62.804970	494.844452	549.752197	160.158783	482.663422	472.631683	-77.288429	75.965782	599.239441	142.985153	92.710159	397.359985	-72.607246	1407.295532	492.231964	216.142303	1401.587402	374.491211	91.638107	1382.982056	338.994232	121.830688	1639.025513	413.638336	-170.085632	1130.057251	555.339600	271.254974	1131.248169	315.438599	-150.518066	884.112244	442.448120	302.450470	874.873840	388.921875	86.810364	1034.273438	-677.988281	192.071350	854.755737	-655.098145	-8.240995
360.621429	-7.271060	937.115784	426.714569	171.517166	931.900696	451.630951	-62.812092	494.834106	549.732178	160.124115	482.659943	472.643738	-77.293289	75.966080	598.846924	142.773819	92.669357	397.309357	-72.596542	1407.290771	492.187561	216.143707	1401.590454	374.445160	91.652733	1382.989868	338.922668	121.842438	1639.013550	413.604797	-170.098206	1130.078247	555.337524	271.208984	1131.271240	315.425354	-150.509018	884.098206	442.503754	302.436462	874.867859	388.897461	86.797005	1034.284912	-677.889221	192.105042	854.774597	-655.015991	-8.276677
360.617615	-7.276754	937.107361	426.704926	171.492630	931.904053	451.602753	-62.798943	494.821350	549.725159	160.068695	482.670776	472.623077	-77.287086	75.949440	599.241333	142.977722	92.692924	397.262115	-72.589005	1407.283936	492.164734	216.129837	1401.609741	374.409821	91.641731	1382.972290	338.865143	121.857475	1639.012695	413.566681	-170.094315	1130.063232	555.332947	271.193420	1131.254028	315.420227	-150.511337	884.091370	442.472321	302.392303	874.862427	388.886658	86.777130	1034.282471	-677.867004	192.070251	854.744568	-654.986267	-8.254700
360.603973	-7.321245	937.108704	426.694519	171.454361	931.874268	451.601776	-62.798698	494.825897	549.742798	160.092270	482.684570	472.631378	-77.290474	75.957527	599.238220	142.986252	92.689453	397.192474	-72.583771	1407.296997	492.128479	216.144882	1401.612549	374.358185	91.655785	1382.981323	338.802612	121.866203	1638.994629	413.523163	-170.103195	1130.061768	555.321777	271.175873	1131.280640	315.411652	-150.517090	884.082947	442.488129	302.377838	874.863464	388.876312	86.752419	1034.267578	-677.827820	192.066833	854.749634	-654.938110	-8.259595
360.602478	-7.328437	937.120728	426.686798	171.440750	931.866455	451.590118	-62.826351	494.823242	549.726624	160.061417	482.650726	472.646729	-77.287262	75.971954	599.205933	142.966156	92.699440	397.150757	-72.578758	1407.289795	492.086853	216.128723	1401.615723	374.321045	91.654884	1382.966675	338.726227	121.878494	1638.992798	413.473145	-170.110550	1130.076782	555.322144	271.136841	1131.268921	315.411255	-150.521240	884.078369	442.523834	302.360901	874.842651	388.871765	86.753082	1034.269165	-678.037231	191.741318	854.653442	-654.982056	-8.343415
360.592804	-7.328423	937.119141	426.682312	171.441284	931.864807	451.577759	-62.814426	494.800720	549.739136	160.050842	482.654266	472.634186	-77.283279	75.950615	599.207153	142.965759	92.671371	397.101257	-72.574188	1407.298584	492.040192	216.123032	1401.605835	374.271790	91.655762	1382.955444	338.663788	121.897148	1638.979858	413.450134	-170.085587	1130.075317	555.316040	271.131409	1131.283081	315.400940	-150.536392	884.068604	442.542969	302.346649	874.832336	388.868164	86.752174	1034.267700	-677.975098	191.764099	854.645020	-654.926025	-8.338026
360.609650	-7.342956	937.121155	426.682098	171.406036	931.858459	451.587433	-62.834835	494.821198	549.746216	160.059708	482.668304	472.632050	-77.290627	75.961166	599.205872	142.965927	92.698013	397.026825	-72.560371	1407.298462	491.985687	216.165985	1401.601440	374.360229	91.500969	1382.823608	338.598175	121.902718	1638.965332	413.428406	-170.087555	1130.089355	555.297058	271.151276	1131.292114	315.414673	-150.542130	884.063049	442.548584	302.337585	874.835754	388.857422	86.739067	1034.264038	-677.908081	191.797470	854.644775	-654.872620	-8.326298
360.591675	-7.366008	937.118835	426.662476	171.404785	931.883545	451.592346	-62.849304	494.823486	549.716187	160.034164	482.660553	472.636169	-77.297531	75.949234	599.234131	142.971039	92.704712	397.012177	-72.572830	1407.297852	491.948334	216.151047	1401.606934	374.184204	91.642166	1382.940308	338.531860	121.904900	1638.950928	413.392395	-170.098999	1130.084717	555.256348	271.145905	1131.298462	315.407776	-150.539261	884.053772	442.498230	302.315704	874.834229	388.836029	86.712013	1034.276001	-677.858215	191.782349	854.644287	-654.809753	-8.303745
360.582825	-7.366613	937.102356	426.650513	171.413635	931.892029	451.568176	-62.814747	494.815155	549.735291	160.043747	482.686279	472.618713	-77.286369	75.962608	599.241638	142.982010	92.717194	396.945648	-72.545616	1407.284668	491.876801	216.169586	1401.600586	374.258545	91.498344	1382.807373	338.459900	121.929115	1638.942017	413.375000	-170.091080	1130.094360	555.241638	271.151062	1131.287842	315.401855	-150.541412	884.057373	442.504211	302.306000	874.825500	388.814941	86.705795	1034.271973	-677.755554	191.792221	854.662231	-654.716370	-8.313052
360.582245	-7.374358	937.116272	426.655182	171.393967	931.888062	451.574554	-62.835842	494.822021	549.739441	160.002060	482.687683	472.632904	-77.296173	75.948540	599.215393	142.947235	92.723801	396.896820	-72.566078	1407.310303	491.850128	216.140625	1401.601807	374.073425	91.657127	1382.944336	338.390472	121.942192	1638.936279	413.342682	-170.089203	1130.102783	555.202209	271.149048	1131.299438	315.413818	-150.551193	884.061584	442.501862	302.295410	874.827820	388.809692	86.705170	1034.276001	-677.709900	191.834686	854.671509	-654.667053	-8.268672
360.590698	-7.384355	937.114319	426.675842	171.379486	931.874084	451.563599	-62.829273	494.815063	549.746216	160.007980	482.692963	472.615021	-77.293861	75.967735	599.226257	142.959366	92.725136	396.860291	-72.548912	1407.323486	491.803436	216.145111	1401.608032	374.018036	91.662300	1382.944458	338.306732	121.952805	1638.937134	413.330322	-170.094269	1130.128296	555.166748	271.174530	1131.294800	315.420044	-150.552444	884.072327	442.498383	302.302063	874.804810	388.813263	86.704132	1034.266968	-677.656677	191.780884	854.655457	-654.448914	-8.382104
360.561523	-7.389787	937.120300	426.654510	171.378326	931.887268	451.557129	-62.832199	494.819641	549.750427	160.013794	482.681183	472.605804	-77.290268	75.968048	599.206482	142.968079	92.693222	396.830078	-72.546150	1407.313721	491.755280	216.143753	1401.593506	373.955963	91.661438	1382.940918	338.226685	121.969650	1638.918701	413.320923	-170.098236	1130.135376	555.143127	271.174683	1131.287109	315.413666	-150.553192	884.075745	442.501953	302.296387	874.780579	388.790009	86.696205	1034.276855	-677.660950	191.842361	854.649963	-654.612976	-8.260323
360.543518	-7.411799	937.119812	426.633942	171.329544	931.865234	451.592865	-62.861462	494.832245	549.749268	160.018341	482.692047	472.612915	-77.286537	75.957825	599.183777	142.946899	92.705750	396.765717	-72.518959	1407.327148	491.684174	216.171677	1401.592285	374.042847	91.536377	1382.802124	338.148285	121.999359	1638.907227	413.315979	-170.086136	1130.139038	555.093811	271.164612	1131.265991	315.420227	-150.552246	884.073364	442.479675	302.300018	874.768127	388.777802	86.670837	1034.265503	-677.580383	191.766907	854.635559	-654.374329	-8.373731
360.547791	-7.407400	937.123535	426.627441	171.350433	931.871948	451.587494	-62.853424	494.829681	549.747314	160.002426	482.701721	472.635620	-77.312912	75.967545	599.173340	142.940903	92.703529	396.710938	-72.502296	1407.329224	491.628448	216.194885	1401.578247	373.983643	91.529572	1382.801758	338.071045	122.015976	1638.893799	413.300262	-170.073837	1130.142822	555.102844	271.199097	1131.303589	315.433441	-150.556549	884.078369	442.704834	302.268524	874.577332	388.769836	86.683601	1034.270386	-677.546753	191.794296	854.637329	-654.337463	-8.339927
360.548828	-7.397830	937.118530	426.614105	171.350739	931.901184	451.593353	-62.861740	494.831116	549.724304	159.986084	482.709930	472.625214	-77.290100	75.961578	599.204224	142.954880	92.715057	396.663361	-72.505043	1407.344238	491.559174	216.194992	1401.572632	373.937134	91.530296	1382.806763	337.986298	122.036926	1638.887573	413.270874	-170.089554	1130.185181	555.076050	271.195343	1131.317871	315.433685	-150.556625	884.094299	442.717773	302.242737	874.566650	388.753082	86.673218	1034.282715	-677.491150	191.823532	854.654724	-654.288696	-8.331995
360.544586	-7.399340	937.130859	426.583618	171.356827	931.915955	451.596039	-62.865681	494.832550	549.725769	159.971924	482.740631	472.605469	-77.288445	75.951622	599.188599	143.002258	92.723610	396.663757	-72.510017	1407.361450	491.558472	216.181427	1401.592529	373.905914	91.507187	1382.819336	337.894897	122.062187	1638.880005	413.255157	-170.129562	1130.201538	555.034912	271.181061	1131.300049	315.448425	-150.567429	884.095276	442.673431	302.220154	874.545654	388.733490	86.674026	1034.296265	-677.440796	191.823166	854.661194	-654.211243	-8.342066
360.531525	-7.438802	937.143005	426.579926	171.337280	931.929077	451.608521	-62.902916	494.863251	549.712769	159.931381	482.709229	472.644135	-77.321548	75.965851	599.162415	142.983917	92.736305	396.624115	-72.518883	1407.360352	491.503845	216.185364	1401.601074	373.852722	91.496475	1382.821167	337.810730	122.090294	1638.877441	413.236053	-170.126129	1130.226440	554.990967	271.199402	1131.320557	315.443939	-150.562988	884.107544	442.705627	302.212097	874.555664	388.717072	86.646675	1034.308350	-677.416809	191.831894	854.654114	-654.203064	-8.323970
360.510315	-7.447668	937.143250	426.560760	171.298721	931.926514	451.603821	-62.876522	494.853210	549.726624	159.926422	482.726044	472.611481	-77.303505	75.967834	599.171265	142.975861	92.736847	396.548706	-72.494080	1407.364380	491.402618	216.191422	1401.595581	373.630829	91.662590	1382.941284	337.726074	122.118652	1638.859009	413.215485	-170.140671	1130.233887	554.949280	271.156647	1131.307617	315.438293	-150.573914	884.127686	442.706329	302.197876	874.542847	388.690552	86.627708	1034.306763	-677.365662	191.883682	854.662720	-654.149963	-8.286206
360.521576	-7.467198	937.141418	426.552734	171.262115	931.898254	451.592621	-62.899403	494.833496	549.755310	159.927155	482.736786	472.614075	-77.302094	75.961494	599.194763	142.971695	92.741371	396.498505	-72.490547	1407.354492	491.353882	216.220825	1401.604614	373.587067	91.690704	1382.961426	337.638367	122.142326	1638.854492	413.209930	-170.157532	1130.250244	554.910156	271.164917	1131.329224	315.433838	-150.600143	884.124512	442.644592	302.183197	874.546753	388.672516	86.621506	1034.289673	-677.311035	191.883240	854.653198	-654.091919	-8.307474
360.506195	-7.465294	937.148315	426.541992	171.269150	931.919006	451.568665	-62.896381	494.828308	549.758484	159.911133	482.723236	472.637268	-77.309570	75.965141	599.158875	142.966019	92.746170	396.449951	-72.487572	1407.362305	491.285919	216.235489	1401.617188	373.516266	91.683121	1382.953003	337.557220	122.173286	1638.851318	413.190247	-170.168106	1130.268799	554.881592	271.162140	1131.347534	315.448578	-150.622208	884.126831	442.669952	302.174164	874.548584	388.654907	86.619911	1034.303589	-677.257263	191.890076	854.632568	-654.082581	-8.283812
360.500183	-7.491540	937.152466	426.531616	171.252060	931.920410	451.560120	-62.907333	494.828003	549.753906	159.894165	482.751465	472.632874	-77.310066	75.975021	599.151917	142.946762	92.753616	396.406067	-72.479973	1407.361450	491.216217	216.243729	1401.647949	373.459229	91.696281	1382.962402	337.468994	122.201187	1638.849243	413.176605	-170.172348	1130.275146	554.842712	271.171509	1131.368530	315.453461	-150.653473	884.119812	442.596802	302.146637	874.563354	388.643097	86.600777	1034.306030	-677.245483	191.903030	854.635925	-654.094727	-8.235472
360.511566	-7.491637	937.153992	426.505432	171.260330	931.922363	451.535431	-62.891418	494.815948	549.790161	159.887695	482.738220	472.604370	-77.313820	75.974228	599.160522	142.967529	92.748802	396.421539	-72.490334	1407.365479	491.211395	216.246262	1401.670776	373.446381	91.660736	1382.951050	337.381836	122.226868	1638.846924	413.148682	-170.208740	1130.270752	554.791199	271.190796	1131.375854	315.461914	-150.667511	884.111389	442.589661	302.140594	874.568054	388.618927	86.609535	1034.306763	-677.236633	191.932205	854.631104	-654.082397	-8.217789
360.487610	-7.498823	937.152466	426.493439	171.227997	931.922424	451.517792	-62.910698	494.818298	549.791809	159.854919	482.764801	472.605652	-77.325806	75.983589	599.163147	142.951813	92.749886	396.356598	-72.492447	1407.362671	491.128967	216.268295	1401.679810	373.398926	91.670959	1382.943481	337.301605	122.235481	1638.832520	413.137573	-170.211899	1130.270874	554.700806	271.187622	1131.384277	315.471466	-150.708984	884.105347	442.591339	302.333191	874.527893	388.599060	86.590538	1034.305908	-677.163574	191.921280	854.619019	-653.986511	-8.228205
360.470398	-7.532906	937.159851	426.468567	171.210312	931.919861	451.539734	-62.932182	494.818298	549.762939	159.830627	482.755280	472.618744	-77.319679	75.980743	599.167786	142.953995	92.749718	396.272522	-72.457664	1407.343506	491.037109	216.304581	1401.689331	373.307220	91.693970	1382.930420	337.227051	122.259796	1638.815308	413.135498	-170.205292	1130.278809	554.661377	271.183350	1131.399170	315.487396	-150.744049	884.081238	442.568298	302.312500	874.532471	388.569794	86.572578	1034.307495	-677.099426	191.946167	854.626221	-653.943848	-8.225880
360.471985	-7.533388	937.161682	426.473907	171.207977	931.923401	451.536469	-62.935360	494.831390	549.796143	159.844559	482.758423	472.608276	-77.315071	75.972527	599.201965	142.961578	92.747475	396.218323	-72.448776	1407.335815	490.956116	216.311844	1401.678833	373.263916	91.705215	1382.943481	337.148010	122.276405	1638.809082	413.106903	-170.197311	1130.272827	554.641418	271.198273	1131.401489	315.487335	-150.770081	884.084961	442.532166	302.317871	874.545593	388.565643	86.573219	1034.309692	-677.066284	192.008575	854.629944	-653.996826	-8.109639
360.465271	-7.514224	937.154358	426.469177	171.195908	931.923645	451.532715	-62.920395	494.842041	549.775085	159.824677	482.749969	472.604034	-77.313522	75.978752	599.168457	142.948685	92.762459	396.180176	-72.432938	1407.336426	490.919098	216.328964	1401.689697	373.228180	91.724884	1382.915771	337.077911	122.303238	1638.790405	413.088898	-170.199371	1130.289917	554.635559	271.246155	1131.421875	315.511566	-150.808838	884.070374	442.478271	302.093384	874.590637	388.551727	86.576416	1034.305786	-677.015991	192.017212	854.634094	-653.931335	-8.088973
360.486359	-7.540430	937.147705	426.491974	171.182556	931.899902	451.563171	-62.967869	494.857330	549.770508	159.838974	482.744690	472.593903	-77.331955	76.000397	599.155518	142.941559	92.763435	396.144043	-72.409225	1407.334717	490.847137	216.375702	1401.685791	373.172424	91.726639	1382.909302	336.995758	122.319481	1638.778076	413.079895	-170.208237	1130.292480	554.617981	271.290771	1131.423828	315.518372	-150.854095	884.062622	442.453552	302.101135	874.580078	388.559967	86.570877	1034.289185	-676.962585	192.055740	854.632263	-653.877808	-8.069895
360.419922	-7.562946	937.160767	426.455322	171.187881	931.893860	451.585999	-62.974209	494.828217	549.806335	159.825760	482.764557	472.595581	-77.338097	75.994644	599.144653	142.938751	92.759674	396.145905	-72.430954	1407.335449	490.859863	216.367981	1401.688721	373.186218	91.719292	1382.881714	336.913086	122.339973	1638.763306	413.065826	-170.208801	1130.298096	554.557922	271.288269	1131.404419	315.526642	-150.883957	884.046936	442.408447	302.098114	874.563293	388.516083	86.570229	1034.292725	-676.909790	192.056671	854.624512	-653.857849	-8.034919
360.416412	-7.569334	937.152527	426.432465	171.177948	931.874695	451.594025	-62.982025	494.838013	549.815186	159.801041	482.761230	472.592316	-77.322357	75.984627	599.175293	142.958023	92.744873	396.081848	-72.411011	1407.331665	490.796967	216.389679	1401.676392	373.132111	91.727425	1382.880005	336.825378	122.347702	1638.750244	413.050690	-170.204178	1130.289795	554.510498	271.284454	1131.400757	315.549316	-150.934372	884.029663	442.380554	302.096466	874.548096	388.504852	86.566986	1034.278931	-676.886047	192.074966	854.597961	-653.829041	-8.032945
360.386871	-7.561615	937.144531	426.415253	171.187164	931.899841	451.607086	-62.970943	494.834106	549.756042	159.738297	482.754730	472.611603	-77.321747	75.975220	599.128845	142.942169	92.728340	396.053528	-72.402344	1407.314697	490.754395	216.397461	1401.659546	373.095459	91.742065	1382.873291	336.738678	122.367889	1638.725342	413.051239	-170.195831	1130.288574	554.477234	271.297058	1131.389893	315.563965	-150.962479	884.020691	442.342896	302.097443	874.524231	388.479492	86.558022	1034.288208	-676.818420	192.114304	854.602539	-653.787170	-7.992567
360.386139	-7.572011	937.151367	426.394867	171.170410	931.898193	451.633118	-62.970318	494.856323	549.795898	159.742661	482.774719	472.604828	-77.319000	75.973793	599.152710	142.929260	92.756454	396.012085	-72.391350	1407.324219	490.723907	216.399734	1401.660767	373.057434	91.748787	1382.861572	336.659119	122.389076	1638.711548	413.042572	-170.208466	1130.311646	554.444092	271.306488	1131.379395	315.596008	-150.986298	884.020752	442.315521	302.074341	874.510925	388.457886	86.552849	1034.289795	-676.753357	192.113998	854.613525	-653.697998	-7.992691
360.368927	-7.600611	937.158142	426.395325	171.165955	931.900635	451.648926	-62.979820	494.880615	549.789185	159.733521	482.792023	472.594055	-77.309402	75.971603	599.122620	142.922821	92.748848	395.966248	-72.377586	1407.317383	490.677582	216.438553	1401.665039	373.018860	91.772217	1382.853149	336.580780	122.410461	1638.693604	413.034027	-170.207016	1130.310303	554.413696	271.298218	1131.374634	315.596375	-150.999191	884.024231	442.287781	302.076233	874.512939	388.446259	86.539795	1034.294189	-676.700073	192.116364	854.606140	-653.663574	-7.960430
360.377167	-7.610779	937.161621	426.394012	171.152328	931.885986	451.670135	-63.014614	494.880646	549.864441	159.746078	482.803986	472.599945	-77.318024	75.984993	599.162231	142.941650	92.765144	395.921997	-72.327286	1407.332397	490.602814	216.491211	1401.658081	373.117523	91.627380	1382.707642	336.508484	122.431274	1638.693359	413.019775	-170.211990	1130.345703	554.367920	271.274109	1131.385376	315.634003	-151.033295	884.033325	442.248596	302.072693	874.504272	388.439240	86.541679	1034.287354	-676.640869	192.148880	854.604309	-653.600342	-7.956635
360.373077	-7.601278	937.160522	426.367035	171.172440	931.886841	451.642029	-62.994755	494.881104	549.836670	159.732635	482.806061	472.597198	-77.319077	75.990257	599.125732	142.926834	92.775299	395.905823	-72.344620	1407.351929	490.600708	216.477509	1401.665039	372.959869	91.795692	1382.856689	336.425446	122.449043	1638.686523	413.009369	-170.223969	1130.366333	554.334045	271.287842	1131.355713	315.648682	-151.052582	884.046082	442.232666	302.086212	874.494263	388.413879	86.558075	1034.286743	-676.590088	192.177200	854.622620	-653.570740	-7.911997
360.370209	-7.609080	937.163940	426.360107	171.149124	931.867737	451.616699	-62.993900	494.894012	549.858643	159.742706	482.804169	472.600433	-77.316315	75.984360	599.139526	142.920227	92.766090	395.874084	-72.336975	1407.364502	490.560394	216.504181	1401.656128	372.925659	91.802078	1382.840942	336.358826	122.476395	1638.668213	413.009338	-170.239594	1130.372437	554.291748	271.300903	1131.346191	315.679840	-151.090286	884.043579	442.179321	302.092133	874.483459	388.406738	86.556183	1034.278076	-676.551697	192.194321	854.604980	-653.535095	-7.903131
360.356415	-7.614963	937.162781	426.325867	171.167343	931.872559	451.597565	-62.962009	494.860718	549.806702	159.686203	482.800751	472.608856	-77.318810	75.976425	599.109009	142.894745	92.767349	395.859222	-72.313187	1407.351685	490.522797	216.515274	1401.629517	372.874878	91.807831	1382.826294	336.286804	122.494263	1638.659180	413.011383	-170.265808	1130.405762	554.249878	271.303772	1131.347900	315.705841	-151.119949	884.052307	442.163361	302.079041	874.482422	388.382111	86.558067	1034.280151	-676.502380	192.208344	854.593628	-653.472961	-7.898233
360.348541	-7.638810	937.160950	426.313049	171.141602	931.885193	451.573517	-62.966934	494.834717	549.771606	159.647156	482.781006	472.598328	-77.314537	75.976952	599.078003	142.897003	92.749725	395.816315	-72.287903	1407.349121	490.474762	216.535294	1401.634033	372.866516	91.798866	1382.816528	336.218079	122.523056	1638.647949	413.007355	-170.261658	1130.401733	554.232544	271.298462	1131.352051	315.706268	-151.127853	884.051697	442.133514	302.051575	874.468018	388.365662	86.527328	1034.285522	-676.448486	192.220901	854.580811	-653.411499	-7.893581
360.347534	-7.653414	937.162170	426.297516	171.138138	931.880798	451.526306	-62.978722	494.844452	549.777588	159.658661	482.785248	472.579987	-77.308975	75.976791	599.116394	142.894028	92.747566	395.796295	-72.295654	1407.358276	490.463104	216.550049	1401.629150	372.812805	91.803268	1382.818115	336.148621	122.534210	1638.624756	413.013336	-170.264267	1130.411011	554.199585	271.292114	1131.354736	315.726746	-151.166580	884.035522	442.122925	302.046539	874.458618	388.351379	86.522942	1034.283325	-676.395569	192.185059	854.568359	-653.340149	-7.905414
360.333496	-7.642934	937.160889	426.278229	171.114136	931.878723	451.490479	-62.958050	494.811401	549.766724	159.676376	482.793854	472.562469	-77.301788	75.967293	599.128357	142.899490	92.761642	395.748688	-72.258118	1407.359619	490.393616	216.586472	1401.624878	372.904816	91.679695	1382.668335	336.086670	122.573532	1638.630981	413.011505	-170.259354	1130.414063	554.175476	271.309082	1131.362061	315.746552	-151.170410	884.033447	442.087128	302.033875	874.453064	388.332581	86.518181	1034.281494	-676.344482	192.212219	854.545166	-653.282349	-7.880146
360.339813	-7.659804	937.175842	426.270569	171.115189	931.886963	451.480835	-62.986637	494.825409	549.772461	159.709305	482.802002	472.559021	-77.303329	75.984703	599.120239	142.909332	92.780571	395.718231	-72.232971	1407.363892	490.334808	216.620682	1401.625854	372.861298	91.683708	1382.671387	336.020844	122.605995	1638.620117	413.008575	-170.247314	1130.420166	554.137756	271.331909	1131.365967	315.752747	-151.178116	884.048157	442.070190	302.033569	874.443909	388.327423	86.514801	1034.292603	-676.281372	192.250992	854.543884	-653.217529	-7.841068
360.343323	-7.661718	937.177917	426.244904	171.115189	931.872925	451.477722	-63.007149	494.818970	549.735535	159.706116	482.778107	472.552460	-77.308517	75.984497	599.130493	142.925568	92.779373	395.705536	-72.224388	1407.376465	490.293152	216.629684	1401.622070	372.845886	91.700325	1382.660767	335.956818	122.636192	1638.610229	413.001831	-170.254440	1130.451782	554.122498	271.356689	1131.364624	315.774231	-151.180603	884.067566	442.042877	302.018280	874.439819	388.308777	86.524696	1034.285767	-676.239746	192.275909	854.543030	-653.188538	-7.818349
360.354858	-7.666908	937.190979	426.249786	171.075607	931.869446	451.487488	-63.013760	494.835876	549.736511	159.737427	482.788574	472.561523	-77.318764	75.997116	599.126526	142.933044	92.778870	395.698395	-72.243202	1407.392944	490.260681	216.613419	1401.614136	372.684113	91.821404	1382.792236	335.916443	122.671547	1638.600952	413.002594	-170.250427	1130.460571	554.102783	271.376862	1131.343750	315.791809	-151.187424	884.057800	442.039948	302.009094	874.415527	388.319092	86.511497	1034.290161	-676.186401	192.292618	854.545898	-653.108276	-7.779555
360.352875	-7.698646	937.185120	426.244537	171.092743	931.854492	451.494385	-63.023933	494.841431	549.727051	159.713608	482.761047	472.597778	-77.315269	76.015030	599.156067	142.945419	92.774826	395.697540	-72.242775	1407.385132	490.231842	216.640060	1401.608643	372.643890	91.839294	1382.802612	335.862000	122.695778	1638.582642	413.023071	-170.235596	1130.462891	554.061401	271.369659	1131.333374	315.814331	-151.203354	884.052246	442.019409	301.992889	874.398987	388.311096	86.509476	1034.279297	-676.145813	192.297485	854.524536	-653.052063	-7.801976
360.373657	-7.673496	937.166931	426.227448	171.120560	931.872498	451.466217	-62.983482	494.816071	549.705322	159.739197	482.769318	472.576874	-77.307686	75.979401	599.177063	142.949844	92.768501	395.663361	-72.219177	1407.386963	490.157471	216.660110	1401.601929	372.734161	91.702881	1382.657349	335.808289	122.733597	1638.564575	413.023010	-170.239532	1130.460449	554.023438	271.390350	1131.350220	315.835297	-151.196976	884.052856	441.991699	301.974060	874.404785	388.308472	86.516289	1034.280029	-676.073853	192.326508	854.523254	-652.987305	-7.766789
360.355835	-7.686476	937.182983	426.216339	171.102020	931.876953	451.466339	-62.990059	494.812592	549.727844	159.752487	482.774170	472.572876	-77.306007	75.979164	599.166565	142.961136	92.763222	395.651215	-72.207115	1407.382935	490.122070	216.684723	1401.605713	372.710571	91.679886	1382.649414	335.752167	122.764076	1638.564087	413.025421	-170.219574	1130.452759	553.992065	271.393768	1131.359741	315.831848	-151.222672	884.053406	441.979431	301.953766	874.388611	388.292725	86.507828	1034.289795	-676.029968	192.302643	854.501038	-652.942200	-7.747214
360.350952	-7.702954	937.172607	426.175598	171.114548	931.861389	451.461945	-63.002392	494.812897	549.690552	159.733856	482.768646	472.558197	-77.308304	75.988716	599.131287	142.944122	92.762726	395.646912	-72.210190	1407.383789	490.085449	216.699341	1401.589600	372.673828	91.699554	1382.650146	335.700073	122.792572	1638.547119	413.019073	-170.225586	1130.464600	553.974487	271.414612	1131.363159	315.833954	-151.231476	884.057251	441.973419	301.936310	874.358704	388.265961	86.508415	1034.276489	-675.987915	192.341949	854.507507	-652.873291	-7.722944
360.352600	-7.718154	937.158630	426.175354	171.109772	931.862244	451.458801	-62.992165	494.819000	549.685608	159.697662	482.754395	472.549866	-77.305084	75.987556	599.123657	142.908920	92.752228	395.647034	-72.230530	1407.376831	490.043793	216.698807	1401.594849	372.519592	91.825249	1382.772217	335.647949	122.815765	1638.529541	413.025909	-170.227982	1130.461426	553.917908	271.391388	1131.342407	315.837646	-151.227539	884.048279	441.972107	301.917755	874.338501	388.256012	86.493744	1034.269653	-675.945068	192.346283	854.481750	-652.821899	-7.712575
360.334015	-7.748082	937.169617	426.149567	171.066483	931.826416	451.449005	-63.010956	494.827698	549.668274	159.686844	482.746948	472.551514	-77.311699	75.982803	599.118958	142.897781	92.757782	395.622284	-72.229736	1407.366699	489.993286	216.707214	1401.579346	372.497803	91.847359	1382.764893	335.597107	122.842972	1638.507324	413.027985	-170.215500	1130.443848	553.909180	271.439270	1131.356079	315.830933	-151.228821	884.035278	441.970001	301.894897	874.322205	388.240021	86.481102	1034.256348	-675.877625	192.348068	854.484070	-652.752808	-7.679289
360.341278	-7.742476	937.160278	426.145691	171.070694	931.838135	451.421021	-62.977242	494.809784	549.690186	159.698608	482.772644	472.537415	-77.300880	75.985718	599.150818	142.902100	92.783417	395.601837	-72.206711	1407.354614	489.964264	216.735550	1401.581177	372.466766	91.848335	1382.751831	335.558868	122.872276	1638.500610	413.036621	-170.213379	1130.433838	553.861633	271.419098	1131.353760	315.858368	-151.224091	884.025269	441.955261	301.876221	874.309937	388.223724	86.480545	1034.256958	-675.816772	192.379593	854.482178	-652.671387	-7.671791
360.342102	-7.730472	937.157227	426.092163	171.087906	931.844116	451.421387	-62.970173	494.823181	549.651733	159.662598	482.786743	472.551056	-77.293091	75.987152	599.133606	142.892517	92.780273	395.588562	-72.200386	1407.355713	489.916382	216.750397	1401.580688	372.447632	91.859993	1382.753662	335.505005	122.893372	1638.485718	413.042938	-170.200958	1130.429810	553.841919	271.442780	1131.354248	315.873779	-151.225464	884.017334	441.940125	301.867645	874.304199	388.190643	86.490936	1034.258301	-675.772156	192.367004	854.482422	-652.599487	-7.667500
360.342621	-7.749542	937.152405	426.074707	171.081299	931.837952	451.396881	-62.971935	494.824188	549.629700	159.622253	482.797485	472.521729	-77.286842	75.966377	599.070740	142.856369	92.798630	395.573303	-72.176651	1407.360962	489.876099	216.763290	1401.582886	372.428802	91.843391	1382.749756	335.461151	122.907852	1638.479980	413.048004	-170.199829	1130.436890	553.775635	271.456909	1131.328613	315.875671	-151.222153	884.008240	441.948608	302.035797	874.240234	388.173767	86.481079	1034.252197	-675.743896	192.405777	854.484924	-652.562744	-7.615140
360.319305	-7.777944	937.172791	426.046448	171.087845	931.843140	451.381592	-62.975735	494.825714	549.595642	159.624878	482.795013	472.539032	-77.300514	75.987724	599.077454	142.856750	92.786339	395.571472	-72.182381	1407.358398	489.842743	216.788162	1401.586792	372.406830	91.854050	1382.744385	335.426758	122.918304	1638.464966	413.055176	-170.205627	1130.444458	553.727112	271.397461	1131.333130	315.886932	-151.234467	884.017212	441.951965	302.025848	874.216919	388.154846	86.475029	1034.265137	-675.712463	192.429428	854.495239	-652.482361	-7.632517
360.317902	-7.778565	937.177490	426.021912	171.073242	931.826111	451.409546	-62.945286	494.786804	549.571533	159.621552	482.797089	472.523926	-77.289566	75.989456	599.078979	142.873138	92.802361	395.561188	-72.166862	1407.355957	489.812897	216.796921	1401.572388	372.375458	91.861710	1382.742676	335.397980	122.932121	1638.461792	413.048981	-170.201660	1130.438843	553.717407	271.394196	1131.301514	315.896912	-151.226471	884.018555	441.937866	302.015594	874.205994	388.146149	86.477669	1034.258667	-675.669434	192.415421	854.488037	-652.400513	-7.609856
360.309418	-7.782268	937.165710	426.006531	171.062241	931.809814	451.430023	-62.966187	494.821381	549.542664	159.607254	482.789795	472.546387	-77.290276	75.982910	599.062561	142.827103	92.774696	395.562225	-72.163193	1407.359131	489.776215	216.838837	1401.551392	372.358063	91.875420	1382.733398	335.363159	122.948456	1638.457642	413.055389	-170.198120	1130.451538	553.700623	271.435455	1131.302368	315.895599	-151.202621	884.030029	441.926117	301.991882	874.192810	388.138153	86.471436	1034.244751	-675.649780	192.444183	854.476624	-652.363525	-7.571563
360.290131	-7.784349	937.160339	425.964172	171.081863	931.819031	451.452820	-62.967197	494.817657	549.550842	159.609634	482.786072	472.545044	-77.289627	75.981918	599.067017	142.828949	92.774605	395.557922	-72.145912	1407.369995	489.742218	216.834717	1401.544678	372.340729	91.895668	1382.729248	335.330597	122.958344	1638.451050	413.067108	-170.167877	1130.456787	553.681824	271.434448	1131.294678	315.901703	-151.195404	884.037659	441.910156	301.983948	874.175232	388.108063	86.470581	1034.247192	-675.602661	192.454147	854.463440	-652.282654	-7.534869
360.305908	-7.799689	937.157715	425.952820	171.081482	931.797180	451.450714	-62.973495	494.826172	549.559387	159.614456	482.789124	472.530670	-77.283752	75.973961	599.055847	142.820389	92.782516	395.555817	-72.138245	1407.381470	489.703888	216.851166	1401.548706	372.300659	91.893898	1382.752563	335.293518	122.966789	1638.448242	413.060516	-170.148422	1130.461670	553.668823	271.450226	1131.283447	315.915466	-151.201172	884.042664	441.895477	301.971100	874.172302	388.099609	86.476151	1034.233765	-675.559204	192.485550	854.481445	-652.184265	-7.527353
360.304047	-7.824686	937.165222	425.927307	171.054077	931.796509	451.455109	-62.965652	494.800568	549.549377	159.608673	482.785095	472.504547	-77.273224	75.971283	599.080322	142.830170	92.811172	395.548340	-72.136665	1407.374023	489.658051	216.882828	1401.536255	372.287659	91.877197	1382.733643	335.254517	122.969833	1638.442139	413.063507	-170.136887	1130.465576	553.595581	271.443176	1131.270996	315.912018	-151.203781	884.037109	441.638031	301.985168	874.342773	388.071198	86.459274	1034.235962	-675.514038	192.492355	854.482544	-652.120728	-7.493309
360.277466	-7.816868	937.166016	425.867615	171.062027	931.797302	451.480469	-62.997467	494.842163	549.538940	159.600540	482.815155	472.497650	-77.283806	75.975983	599.080688	142.845398	92.827477	395.532104	-72.135094	1407.386963	489.593292	216.908844	1401.534790	372.259827	91.891914	1382.728394	335.225128	122.976196	1638.452881	413.076355	-170.129913	1130.466064	553.597961	271.470337	1131.278687	315.907867	-151.198029	884.040161	441.834808	301.931061	874.142334	388.031494	86.464989	1034.237061	-675.500122	192.526535	854.492737	-652.052429	-7.474072
360.302765	-7.842843	937.163696	425.843781	171.078659	931.799255	451.477661	-62.992931	494.828339	549.513611	159.636063	482.826813	472.507385	-77.283936	76.001060	599.082153	142.826355	92.831444	395.538513	-72.114174	1407.385498	489.579590	216.911148	1401.522095	372.251190	91.886162	1382.719116	335.196136	122.978401	1638.459351	413.080048	-170.109711	1130.473389	553.517700	271.423523	1131.263428	315.909546	-151.199692	884.041931	441.593933	301.969849	874.318787	388.017578	86.460732	1034.236084	-675.473938	192.555481	854.480896	-651.995605	-7.421728
360.287903	-7.850245	937.161621	425.835510	171.080139	931.795532	451.467896	-62.987648	494.845001	549.553772	159.629745	482.832123	472.508118	-77.286476	75.986221	599.104614	142.859833	92.827110	395.555664	-72.104218	1407.391968	489.540680	216.947144	1401.523193	372.228943	91.906494	1382.731934	335.175079	122.987144	1638.451660	413.079254	-170.099258	1130.483276	553.518311	271.464874	1131.257080	315.919342	-151.194138	884.046387	441.793121	301.930298	874.103271	388.014069	86.455666	1034.233765	-675.425720	192.544693	854.486633	-651.891724	-7.419123
360.281555	-7.871634	937.169373	425.789429	171.039948	931.765503	451.467682	-63.006638	494.837128	549.517334	159.635254	482.816864	472.515259	-77.282921	75.977127	599.114807	142.855835	92.795723	395.573273	-72.102165	1407.394653	489.504547	216.983307	1401.518066	372.219330	91.904549	1382.725342	335.165680	122.993156	1638.447754	413.100525	-170.079300	1130.472656	553.486816	271.503021	1131.252197	315.914764	-151.177994	884.073059	441.512299	301.737457	874.320374	387.995728	86.442474	1034.222168	-675.391357	192.556564	854.491150	-651.839661	-7.380823
360.257019	-7.881219	937.175781	425.731598	171.060669	931.763367	451.449982	-62.985149	494.805084	549.524475	159.644958	482.790833	472.504456	-77.271500	75.982658	599.083984	142.837494	92.795242	395.578369	-72.096077	1407.388916	489.469391	216.991577	1401.512939	372.177185	91.936028	1382.750488	335.147491	123.002899	1638.451172	413.124786	-170.075302	1130.470703	553.452332	271.544128	1131.238525	315.912384	-151.176178	884.068054	441.468170	301.726288	874.304626	387.953796	86.451271	1034.224121	-675.388855	192.552505	854.489624	-651.808350	-7.346554
360.263275	-7.917449	937.181946	425.719177	171.010040	931.753357	451.427094	-62.979652	494.805817	549.455811	159.622223	482.767609	472.491058	-77.271980	75.963692	599.017212	142.813019	92.791023	395.579803	-72.104439	1407.399780	489.406555	217.008118	1401.504517	372.162720	91.937592	1382.758667	335.125824	122.990204	1638.460693	413.133179	-170.055176	1130.488647	553.405273	271.569061	1131.238281	315.912201	-151.174164	884.091187	441.440887	301.730957	874.294128	387.952759	86.416008	1034.221924	-675.370667	192.584274	854.502747	-651.767883	-7.338237
360.272430	-7.906761	937.167908	425.672485	171.035309	931.756042	451.419525	-62.983047	494.805084	549.483276	159.652878	482.779175	472.489502	-77.272125	76.001007	599.045654	142.836990	92.826744	395.585541	-72.081673	1407.414917	489.363495	217.044678	1401.503052	372.147522	91.937393	1382.750366	335.106781	122.990837	1638.460083	413.137695	-170.048294	1130.482056	553.315674	271.583557	1131.223877	315.895111	-151.189423	884.101074	441.381439	301.741852	874.276550	387.926514	86.425385	1034.216187	-675.333923	192.606689	854.524170	-651.730286	-7.318195
360.246246	-7.944760	937.180603	425.614502	171.061554	931.768250	451.409302	-62.968315	494.814911	549.424194	159.642075	482.786041	472.461029	-77.269302	75.974068	599.065857	142.848190	92.830917	395.585388	-72.073555	1407.413696	489.310089	217.059357	1401.481567	372.118500	91.927940	1382.720215	335.080109	123.005013	1638.459839	413.162598	-170.046112	1130.485352	553.280090	271.649323	1131.225220	315.877716	-151.183243	884.099609	441.360779	301.724762	874.264099	387.882080	86.417999	1034.228638	-675.333069	192.601395	854.521179	-651.708191	-7.289111
360.235260	-7.980018	937.177307	425.589996	171.034515	931.755127	451.409760	-63.005962	494.821655	549.438354	159.669327	482.797241	472.473053	-77.273956	75.977478	599.097961	142.869278	92.838478	395.553589	-72.053497	1407.392822	489.203369	217.100601	1401.464233	372.043060	91.933067	1382.712158	335.075256	122.997086	1638.457031	413.170471	-170.039413	1130.483521	553.201172	271.655090	1131.226440	315.871368	-151.174866	884.102661	441.320221	301.735199	874.238098	387.865234	86.391411	1034.220215	-675.207336	192.533524	854.541626	-651.391968	-7.423060
360.255310	-7.990222	937.162170	425.571747	171.023880	931.738525	451.404144	-63.014748	494.803375	549.427429	159.654953	482.792206	472.479614	-77.268433	75.969986	599.099609	142.870117	92.837936	395.580566	-72.052711	1407.396973	489.152802	217.122726	1401.454346	372.034027	91.929886	1382.704224	335.067139	122.998665	1638.456177	413.196594	-170.027176	1130.474121	553.149658	271.699921	1131.215576	315.852539	-151.191208	884.109741	441.275116	301.734528	874.234619	387.853119	86.385460	1034.203491	-675.213257	192.544098	854.532776	-651.393494	-7.411528
360.224213	-8.028038	937.167236	425.532379	171.010834	931.733765	451.393280	-63.008244	494.814850	549.437805	159.693344	482.802277	472.475952	-77.266846	75.969444	599.098694	142.878342	92.848961	395.594971	-72.061157	1407.408936	489.097961	217.152130	1401.429321	372.028259	91.937263	1382.702759	335.058319	123.003029	1638.457642	413.220703	-170.000977	1130.475830	553.075134	271.709473	1131.197876	315.859131	-151.188690	884.117249	441.200348	301.751648	874.210327	387.824921	86.362053	1034.203857	-675.248718	192.599945	854.539368	-651.585266	-7.252280
360.209198	-8.038099	937.181702	425.491364	170.994492	931.724854	451.421417	-63.043198	494.829712	549.422791	159.704971	482.808075	472.508392	-77.278198	75.983185	599.082336	142.892746	92.830482	395.621643	-72.049767	1407.384888	489.043732	217.169449	1401.415771	371.989471	91.930847	1382.712646	335.046936	123.009666	1638.469238	413.254211	-169.972427	1130.459229	553.005005	271.788879	1131.180664	315.846771	-151.191849	884.117249	441.139343	301.771271	874.176941	387.809601	86.356682	1034.206909	-675.215637	192.622208	854.550781	-651.560852	-7.243629
360.214600	-8.055229	937.197449	425.439575	170.996750	931.725098	451.415009	-63.034702	494.842346	549.410889	159.678772	482.805084	472.497711	-77.267250	75.997543	599.112732	142.910538	92.819229	395.629944	-72.021004	1407.391968	488.991180	217.204239	1401.408325	371.965149	91.957489	1382.712402	335.039490	123.010452	1638.474243	413.260376	-169.976379	1130.462158	552.926025	271.796539	1131.162354	315.833038	-151.199936	884.141785	441.062531	301.795258	874.170654	387.792633	86.353500	1034.215088	-675.177917	192.631912	854.554871	-651.507385	-7.216248
360.220428	-8.049795	937.166138	425.416992	171.004898	931.733582	451.410675	-63.039505	494.829468	549.379028	159.676727	482.774872	472.493347	-77.267006	75.988426	599.126831	142.919189	92.842934	395.646729	-72.020065	1407.402100	488.920654	217.224808	1401.403687	371.951660	91.948853	1382.703003	335.030121	123.006935	1638.483887	413.297943	-169.941681	1130.465942	552.851257	271.855194	1131.140137	315.834961	-151.207962	884.138489	440.976318	301.795349	874.148254	387.772247	86.341614	1034.203857	-675.150452	192.662750	854.573547	-651.504211	-7.172469
360.219818	-8.062809	937.167175	425.377533	171.012863	931.721313	451.405090	-63.042377	494.819366	549.399231	159.703690	482.790466	472.467987	-77.263840	75.979401	599.167480	142.941483	92.848679	395.662781	-72.023735	1407.406372	488.889313	217.251099	1401.391357	371.927856	91.939850	1382.705566	335.020966	123.010010	1638.487549	413.302948	-169.946442	1130.462402	552.780273	271.866821	1131.121460	315.838684	-151.220810	884.157776	440.899078	301.797119	874.145081	387.746918	86.346748	1034.197632	-674.869995	192.965622	854.660645	-651.388062	-7.078200
360.194183	-8.105623	937.177856	425.328796	170.969940	931.713989	451.419891	-63.058441	494.833282	549.376343	159.687546	482.796814	472.456207	-77.259171	75.979515	599.132263	142.920822	92.840981	395.678314	-72.028618	1407.406372	488.840424	217.276230	1401.376953	371.903503	91.934662	1382.697266	335.012177	123.004692	1638.500488	413.342346	-169.933441	1130.461548	552.688110	271.875763	1131.093140	315.826782	-151.250946	884.156555	440.820313	301.822845	874.137268	387.713104	86.312019	1034.199097	-675.058228	192.668289	854.583069	-651.394897	-7.185619
360.200958	-8.133143	937.187500	425.291351	170.974869	931.701050	451.408295	-63.067989	494.816315	549.380676	159.695786	482.805756	472.480774	-77.264908	75.975266	599.122620	142.900650	92.841759	395.682465	-72.003288	1407.414185	488.774597	217.312027	1401.359619	371.984802	91.815704	1382.560913	335.003052	123.009216	1638.501465	413.361908	-169.914673	1130.468018	552.592590	271.937225	1131.085693	315.841797	-151.262604	884.172119	440.761261	302.030792	874.082825	387.702576	86.309418	1034.197266	-675.016113	192.692703	854.591553	-651.375671	-7.134528
360.200897	-8.145239	937.188965	425.264191	170.959473	931.702271	451.420593	-63.087013	494.834442	549.361938	159.694901	482.808746	472.470032	-77.270569	75.983139	599.100342	142.887939	92.851059	395.709534	-72.019539	1407.410400	488.729828	217.318802	1401.351074	371.870483	91.939621	1382.692993	334.990662	123.012314	1638.511108	413.392334	-169.912338	1130.481934	552.542786	271.932007	1131.054565	315.836487	-151.288406	884.192871	440.631866	301.837921	874.109863	387.686188	86.296104	1034.198486	-674.970642	192.694885	854.600098	-651.321838	-7.114852
360.175140	-8.151731	937.198547	425.212769	170.967300	931.698120	451.403503	-63.077496	494.834869	549.380249	159.725449	482.819824	472.458893	-77.260597	75.988312	599.151428	142.916046	92.858215	395.705750	-71.982170	1407.424805	488.685242	217.364853	1401.351196	371.960938	91.816444	1382.563110	334.978546	123.015007	1638.517944	413.408295	-169.911041	1130.483154	552.468811	271.975616	1131.045776	315.849426	-151.307831	884.203186	440.517700	301.847870	874.117859	387.654816	86.300713	1034.201294	-674.961487	192.687378	854.590027	-651.284668	-7.123136
360.166382	-8.176523	937.200867	425.185516	170.953445	931.690552	451.418335	-63.068653	494.831482	549.377808	159.701736	482.817322	472.469574	-77.257477	75.989044	599.165833	142.916092	92.852989	395.739410	-71.996223	1407.433716	488.650238	217.365814	1401.352417	371.828461	91.951683	1382.697144	334.967316	123.013733	1638.523315	413.436249	-169.908218	1130.488403	552.397400	271.974365	1131.035278	315.857208	-151.327164	884.215942	440.425873	301.861664	874.107178	387.634583	86.286858	1034.198364	-674.896240	192.690842	854.594055	-651.233154	-7.069806
360.150726	-8.172682	937.205750	425.130493	170.975967	931.705994	451.407104	-63.062908	494.819458	549.355896	159.689270	482.806610	472.448456	-77.258179	75.964790	599.155090	142.910110	92.851868	395.752289	-71.987221	1407.440796	488.625549	217.376633	1401.329102	371.821991	91.970673	1382.692749	334.960510	123.022179	1638.525146	413.465149	-169.901001	1130.498901	552.313782	271.984283	1131.012207	315.884766	-151.348434	884.231995	440.320709	301.866089	874.106445	387.599213	86.292580	1034.208862	-674.865417	192.721893	854.596985	-651.168335	-7.058796
360.148956	-8.191814	937.198975	425.083374	170.956863	931.686462	451.411743	-63.080997	494.812134	549.356873	159.690018	482.807617	472.464325	-77.252518	75.974937	599.203613	142.950455	92.874146	395.761078	-71.983337	1407.433716	488.596283	217.415710	1401.323730	371.908417	91.825729	1382.558594	334.955780	123.039787	1638.523682	413.480316	-169.903061	1130.494995	552.263916	272.056549	1131.016968	315.907654	-151.393738	884.228821	440.198669	301.887207	874.104858	387.572113	86.280251	1034.195313	-674.817139	192.722183	854.596497	-651.097839	-7.054688
360.153961	-8.185468	937.203430	425.049835	170.964966	931.687500	451.419556	-63.110130	494.819794	549.321533	159.690704	482.810822	472.471558	-77.255272	75.977936	599.168945	142.918091	92.855255	395.756500	-71.965843	1407.441162	488.531433	217.422745	1401.332275	371.903046	91.819031	1382.555908	334.931488	123.038528	1638.526611	413.517609	-169.925995	1130.528076	552.176758	272.058472	1130.984741	315.937012	-151.425323	884.241211	440.086395	301.889526	874.110840	387.547363	86.292015	1034.197266	-674.782776	192.719543	854.617615	-651.038940	-7.028989
360.180450	-8.218692	937.207336	425.035400	170.966110	931.703552	451.417572	-63.097137	494.828217	549.352417	159.725372	482.838257	472.472015	-77.261314	75.976898	599.204590	142.937424	92.859993	395.771973	-71.961349	1407.460938	488.508057	217.439438	1401.321045	371.888672	91.807846	1382.563354	334.919891	123.039131	1638.523438	413.536255	-169.909637	1130.526489	552.090210	272.067474	1130.966675	315.964142	-151.466675	884.254761	439.988251	302.085846	874.078979	387.552582	86.267418	1034.207642	-674.732788	192.712357	854.627197	-650.981628	-7.018686
360.170349	-8.223690	937.205444	425.011322	170.952423	931.685669	451.395721	-63.090706	494.830078	549.364746	159.732864	482.841980	472.415924	-77.259132	75.987404	599.188965	142.943375	92.875511	395.770966	-71.953163	1407.462524	488.479370	217.453659	1401.322266	371.862061	91.810501	1382.575806	334.897003	123.049515	1638.528320	413.558990	-169.909393	1130.566528	552.000854	272.084900	1130.950195	315.974060	-151.492065	884.277649	439.872681	302.092102	874.078918	387.537476	86.266098	1034.197388	-674.686157	192.747360	854.640137	-650.938965	-6.973137
360.163544	-8.255084	937.199951	424.968781	170.920059	931.664612	451.396698	-63.111275	494.823212	549.345520	159.734879	482.823975	472.443756	-77.253357	75.992325	599.160034	142.921143	92.861656	395.785828	-71.949303	1407.478882	488.447876	217.477814	1401.316772	371.858551	91.834412	1382.579834	334.884308	123.061241	1638.530884	413.578278	-169.910858	1130.565552	551.949158	272.149841	1130.935303	316.021454	-151.545776	884.272278	439.735138	302.078949	874.089417	387.503113	86.245369	1034.183105	-674.423889	193.029358	854.739929	-650.806580	-6.850444
360.148041	-8.275298	937.219299	424.930847	170.900940	931.657837	451.364838	-63.112858	494.825470	549.313538	159.712219	482.812988	472.442413	-77.258514	75.993324	599.143372	142.911850	92.859306	395.771210	-71.937996	1407.468018	488.412750	217.494690	1401.322998	371.830566	91.835411	1382.579956	334.877319	123.079521	1638.523926	413.592926	-169.931808	1130.576904	551.925903	272.205719	1130.914795	316.032898	-151.577911	884.284668	439.630463	302.080566	874.089050	387.485077	86.236443	1034.189331	-674.347656	193.076492	854.759644	-650.725281	-6.846276
360.148834	-8.297171	937.213928	424.909760	170.911102	931.640930	451.362854	-63.126732	494.824005	549.341797	159.716141	482.815582	472.437408	-77.272583	75.966934	599.221497	142.946808	92.861786	395.788025	-71.931259	1407.467896	488.402954	217.512024	1401.293701	371.812286	91.836296	1382.569336	334.862030	123.084061	1638.521729	413.633850	-169.921127	1130.544312	551.805359	272.181366	1130.887817	316.056702	-151.605988	884.271118	439.496490	302.073944	874.094910	387.470886	86.236954	1034.177612	-674.503662	192.749588	854.657532	-650.720520	-6.926530
360.141968	-8.301579	937.213074	424.868530	170.902206	931.626526	451.346985	-63.100510	494.801727	549.294495	159.727249	482.803223	472.429260	-77.277847	75.961845	599.200439	142.928726	92.850471	395.820129	-71.938484	1407.463257	488.391418	217.512695	1401.291748	371.827515	91.840546	1382.574463	334.847443	123.093590	1638.498291	413.662964	-169.919937	1130.546875	551.773315	272.217804	1130.866455	316.095123	-151.651459	884.260437	439.349396	301.855682	874.142151	387.462463	86.231377	1034.170776	-674.222839	193.069061	854.748718	-650.575439	-6.827280
360.157501	-8.321026	937.207458	424.846466	170.911499	931.634277	451.370300	-63.123001	494.809937	549.321960	159.756195	482.819885	472.417389	-77.277031	75.961723	599.263000	142.948181	92.879501	395.844696	-71.922913	1407.438721	488.372589	217.530365	1401.292358	371.803284	91.836594	1382.565308	334.823151	123.100029	1638.485840	413.680542	-169.938889	1130.542236	551.738464	272.277679	1130.866089	316.113586	-151.688217	884.246521	439.226807	301.838013	874.123413	387.448364	86.220917	1034.171509	-674.128906	193.075012	854.773499	-650.488831	-6.808200
360.149567	-8.319497	937.197754	424.807037	170.915955	931.643555	451.353821	-63.117733	494.800720	549.292419	159.739105	482.805084	472.392303	-77.270279	75.966988	599.168335	142.932938	92.870399	395.827881	-71.911858	1407.441284	488.341003	217.552185	1401.295654	371.793762	91.835022	1382.541748	334.804932	123.116913	1638.484253	413.687775	-169.933472	1130.541016	551.733582	272.414551	1130.838501	316.154114	-151.728836	884.237549	439.122375	301.823303	874.131287	387.422302	86.213226	1034.171753	-674.050598	193.077881	854.796631	-650.415710	-6.787496
360.171631	-8.343820	937.216187	424.805267	170.896774	931.638367	451.367310	-63.150726	494.820343	549.277161	159.742081	482.820129	472.416260	-77.272652	75.990051	599.206421	142.973236	92.887138	395.838531	-71.896790	1407.433350	488.310852	217.589905	1401.286499	371.780579	91.852158	1382.547363	334.779846	123.138145	1638.478271	413.697571	-169.945618	1130.578735	551.673767	272.464539	1130.844604	316.202118	-151.785858	884.240234	439.003601	301.813904	874.150940	387.426880	86.205803	1034.177368	-674.220398	192.737839	854.711670	-650.383667	-6.897282
360.166321	-8.325019	937.210999	424.757019	170.900757	931.643555	451.363007	-63.128162	494.801086	549.279114	159.768036	482.824341	472.400848	-77.241333	75.986397	599.217102	142.984787	92.896149	395.853394	-71.926689	1407.454590	488.286102	217.559555	1401.290527	371.667297	91.977089	1382.666992	334.759796	123.153465	1638.467041	413.731201	-169.956070	1130.570190	551.600220	272.507660	1130.801270	316.245300	-151.808029	884.242004	438.893585	301.801544	874.141541	387.409637	86.207191	1034.178345	-674.179138	192.727448	854.715271	-650.327148	-6.918928
360.149628	-8.371309	937.225220	424.720551	170.897110	931.636353	451.398651	-63.154823	494.836670	549.285400	159.794678	482.841797	472.450531	-77.266579	75.992348	599.236755	142.977203	92.894470	395.871674	-71.913231	1407.442139	488.242401	217.601364	1401.274780	371.635193	91.985008	1382.678223	334.748474	123.160965	1638.475586	413.759979	-169.962936	1130.592163	551.571472	272.582092	1130.774414	316.300201	-151.852005	884.258667	438.796478	301.781769	874.142212	387.388885	86.190323	1034.181763	-674.093262	192.720566	854.714294	-650.235718	-6.884116
360.157074	-8.386750	937.227783	424.703003	170.895981	931.629761	451.402863	-63.125290	494.836426	549.271484	159.772461	482.824432	472.416565	-77.267189	75.988243	599.229736	142.955231	92.889221	395.890381	-71.916061	1407.472656	488.196533	217.620468	1401.256226	371.618256	91.978088	1382.677368	334.726257	123.176987	1638.463379	413.785095	-169.968475	1130.597412	551.473022	272.581573	1130.780884	316.326904	-151.868607	884.264648	438.685089	301.749207	874.132263	387.382965	86.186348	1034.179443	-673.975891	192.735596	854.733765	-650.125610	-6.875432
360.150177	-8.400269	937.223022	424.657745	170.886124	931.616394	451.401428	-63.114281	494.829803	549.274719	159.773972	482.826599	472.380188	-77.257851	75.982674	599.209229	142.966492	92.874443	395.897125	-71.907333	1407.474487	488.146515	217.644882	1401.246094	371.603424	91.971588	1382.659668	334.692719	123.194275	1638.455811	413.822906	-169.951721	1130.601563	551.283569	272.432770	1130.757202	316.375580	-151.899857	884.263672	438.591064	301.735199	874.092957	387.350586	86.180527	1034.169800	-673.920898	192.721039	854.736511	-650.023132	-6.883969
360.151917	-8.400512	937.223022	424.623077	170.899994	931.624756	451.405304	-63.104519	494.800232	549.288025	159.782379	482.833649	472.383575	-77.262756	75.966988	599.213501	142.970596	92.878372	395.908386	-71.889168	1407.479736	488.098877	217.653885	1401.229248	371.577728	91.977989	1382.658081	334.675842	123.201889	1638.446045	413.871307	-169.941803	1130.618164	551.372070	272.675690	1130.745117	316.418396	-151.934860	884.277100	438.509583	301.708130	874.097717	387.339783	86.179214	1034.174683	-673.830811	192.753891	854.745789	-649.921570	-6.856769
360.148560	-8.436943	937.227356	424.612946	170.880432	931.618103	451.406921	-63.141220	494.806824	549.252930	159.767426	482.848999	472.370422	-77.267502	75.957199	599.221863	142.967880	92.893417	395.934357	-71.877144	1407.477661	488.055298	217.700668	1401.208130	371.549469	91.950607	1382.632202	334.652740	123.217125	1638.439941	413.910797	-169.970215	1130.632324	551.150085	272.451447	1130.734985	316.466034	-151.973343	884.285583	438.444183	301.688965	874.050842	387.326874	86.158943	1034.172852	-673.513977	192.992996	854.807251	-649.747986	-6.762142
360.151947	-8.436201	937.224243	424.585693	170.887238	931.615173	451.399872	-63.131828	494.804138	549.232910	159.767136	482.842865	472.372284	-77.266289	75.961571	599.222473	142.970947	92.885674	395.938354	-71.871033	1407.477173	488.012299	217.686432	1401.194702	371.530670	91.977875	1382.642822	334.629272	123.219383	1638.434082	413.969635	-169.950607	1130.638428	551.267456	272.746948	1130.701416	316.514709	-152.010147	884.305847	438.355896	301.660767	874.057556	387.307770	86.164108	1034.169434	-673.393311	192.997543	854.813354	-649.595093	-6.758822
360.168152	-8.467052	937.217224	424.581604	170.869522	931.598694	451.402771	-63.125473	494.806122	549.256897	159.791611	482.838470	472.372986	-77.261452	75.959442	598.816650	142.753784	92.866585	395.937134	-71.830444	1407.488770	487.938202	217.764252	1401.177612	371.582916	91.853691	1382.516602	334.614746	123.237656	1638.439087	414.009064	-169.951157	1130.666138	551.205505	272.773254	1130.669189	316.568787	-152.032562	884.320007	438.301208	301.644226	874.036438	387.299469	86.149277	1034.156494	-673.289673	192.976227	854.819702	-649.475403	-6.732548
360.177277	-8.477752	937.231812	424.545166	170.842636	931.598206	451.416595	-63.156082	494.814758	549.241882	159.757309	482.826050	472.394012	-77.274483	75.972382	599.200012	142.954041	92.892204	395.960358	-71.838699	1407.505981	487.886353	217.785812	1401.161743	371.554718	91.879646	1382.524658	334.590759	123.258476	1638.438232	414.056915	-169.946091	1130.676514	551.098022	272.716919	1130.678711	316.602783	-152.055527	884.344055	438.236298	301.614136	874.011719	387.285400	86.138161	1034.163086	-673.204895	192.973480	854.814697	-649.343201	-6.754494
360.196289	-8.485163	937.236694	424.517792	170.809860	931.589233	451.390686	-63.142567	494.830902	549.205261	159.754623	482.819397	472.389404	-77.279282	75.971909	599.221252	142.962372	92.894943	395.975677	-71.854126	1407.542114	487.855194	217.802948	1401.155151	371.461761	91.969460	1382.632935	334.571045	123.276627	1638.442383	414.113129	-169.949173	1130.704834	551.099243	272.807922	1130.637085	316.667450	-152.063599	884.367676	438.186462	301.586670	873.985962	387.271881	86.128464	1034.160034	-673.076965	192.951172	854.832642	-649.157104	-6.738917
360.198792	-8.514798	937.246887	424.493500	170.839798	931.597229	451.399506	-63.155624	494.836884	549.209717	159.770493	482.832855	472.375061	-77.275650	75.966957	599.235413	142.967560	92.906540	395.978668	-71.857437	1407.556885	487.792114	217.825684	1401.153320	371.421600	91.973824	1382.649292	334.542847	123.295242	1638.449097	414.154266	-169.945740	1130.727417	551.059753	272.815643	1130.632080	316.708466	-152.090240	884.364319	438.140381	301.530914	873.960754	387.263519	86.126541	1034.169312	-672.944214	192.924469	854.826904	-649.011597	-6.729659
360.208832	-8.508415	937.255432	424.457733	170.820541	931.613281	451.365906	-63.163651	494.808807	549.194458	159.753159	482.837830	472.367767	-77.272682	75.968231	599.245728	142.971085	92.895447	395.965912	-71.821922	1407.557617	487.725922	217.875412	1401.137939	371.457825	91.875130	1382.533691	334.522888	123.303642	1638.459473	414.175842	-169.965317	1130.742432	551.039368	272.862427	1130.598511	316.760193	-152.118774	884.370422	438.130768	301.711121	873.889160	387.253082	86.114487	1034.182129	-672.773987	192.916397	854.831421	-648.820923	-6.706162
360.215973	-8.548927	937.262878	424.447693	170.817017	931.611511	451.364227	-63.167946	494.797058	549.184326	159.759491	482.840973	472.353638	-77.270874	75.954140	599.251892	142.982590	92.894073	395.962769	-71.824333	1407.558228	487.663849	217.911179	1401.123901	371.438751	91.873680	1382.529907	334.496582	123.326416	1638.457886	414.214050	-169.956512	1130.749512	550.736633	272.539490	1130.612793	316.791412	-152.137299	884.380859	438.094818	301.678192	873.851257	387.242279	86.099403	1034.184082	-672.593262	192.938766	854.833252	-648.600281	-6.702908
360.226685	-8.552794	937.273804	424.408539	170.826904	931.608582	451.376007	-63.178150	494.787048	549.172974	159.749985	482.829834	472.364716	-77.273956	75.956734	598.835205	142.754013	92.865417	395.976288	-71.822929	1407.557251	487.618256	217.940613	1401.118530	371.395447	91.873550	1382.528687	334.473358	123.337639	1638.465088	414.251068	-169.962097	1130.749023	550.908325	272.820709	1130.608032	316.840088	-152.175003	884.389282	438.085236	301.651764	873.853027	387.230286	86.107536	1034.187988	-672.446716	192.873062	854.816101	-648.409607	-6.686931
360.249786	-8.592402	937.261719	424.401428	170.773438	931.588440	451.364960	-63.189713	494.784668	549.184998	159.770447	482.830170	472.362946	-77.269882	75.943451	599.211243	142.953568	92.905380	395.996826	-71.801201	1407.572510	487.548920	217.965134	1401.133911	371.376038	91.882057	1382.526489	334.447083	123.355164	1638.458496	414.290436	-169.968079	1130.767456	550.899902	272.890930	1130.611328	316.892517	-152.199417	884.399048	438.066772	301.604248	873.846436	387.228668	86.068428	1034.171021	-672.364502	192.737671	854.791260	-648.204651	-6.757388
360.250916	-8.599078	937.269409	424.352905	170.779526	931.588257	451.343445	-63.159637	494.777191	549.146545	159.753647	482.817139	472.332794	-77.252747	75.945274	599.240234	142.968811	92.899033	396.005951	-71.780678	1407.586670	487.500397	217.997726	1401.137085	371.335358	91.876045	1382.526123	334.418030	123.370461	1638.460205	414.340820	-169.970444	1130.785400	550.846191	272.870239	1130.635498	316.931152	-152.228271	884.405518	438.037476	301.563507	873.836792	387.196381	86.073792	1034.173950	-672.177917	192.747818	854.807617	-647.984741	-6.747520
360.266693	-8.645120	937.278870	424.341614	170.763443	931.584412	451.406158	-63.226978	494.819946	549.125183	159.772812	482.816864	472.375214	-77.265434	75.968689	598.835938	142.747116	92.868431	396.023987	-71.777794	1407.580811	487.460876	218.018570	1401.135132	371.336090	91.880280	1382.525757	334.395630	123.371872	1638.453003	414.383301	-169.979538	1130.814453	550.807739	272.896851	1130.622192	316.973816	-152.258179	884.411987	438.016968	301.524933	873.825439	387.193054	86.050468	1034.176147	-671.968933	192.764114	854.831055	-647.744751	-6.733980
360.274231	-8.673171	937.286316	424.331726	170.712784	931.567383	451.407501	-63.238216	494.801422	549.088684	159.730743	482.823395	472.357697	-77.266571	75.977669	599.227356	142.959122	92.907394	396.016479	-71.772148	1407.587036	487.407837	218.046951	1401.160034	371.297516	91.908150	1382.536621	334.366272	123.386818	1638.460205	414.433655	-169.970642	1130.830200	550.797913	272.954712	1130.616089	317.020599	-152.302414	884.415894	438.029266	301.493134	873.820801	387.191315	86.025032	1034.170532	-671.781433	192.794785	854.871277	-647.525208	-6.701016
360.277557	-8.700038	937.305176	424.285248	170.738266	931.583069	451.375946	-63.224560	494.799438	549.090454	159.732971	482.821350	472.339081	-77.263336	75.959618	598.794312	142.736465	92.862305	396.036224	-71.746979	1407.595825	487.350525	218.086258	1401.166260	371.296906	91.905952	1382.531372	334.334167	123.388893	1638.457764	414.478027	-170.002045	1130.843384	550.747864	272.977905	1130.648071	317.045776	-152.332230	884.420410	438.004730	301.467255	873.810730	387.173340	86.021965	1034.188232	-671.603394	192.778351	854.875549	-647.284729	-6.714157
360.281433	-8.696037	937.303833	424.253113	170.726791	931.583801	451.366180	-63.204208	494.786163	549.109802	159.733231	482.836334	472.308228	-77.251091	75.955887	599.218872	142.963654	92.932655	396.063416	-71.742851	1407.596313	487.319397	218.104141	1401.154907	371.282898	91.905945	1382.519897	334.291199	123.390114	1638.451660	414.509064	-169.991669	1130.832031	550.788818	273.074402	1130.645874	317.097839	-152.378677	884.423645	437.961792	301.224884	873.842224	387.161499	86.015656	1034.188110	-671.375549	192.822189	854.905334	-646.995972	-6.683522
360.269867	-8.744300	937.306702	424.228607	170.687317	931.540955	451.398132	-63.247627	494.810150	549.051636	159.692596	482.818512	472.317657	-77.254784	75.959351	599.188232	142.931900	92.920517	396.069763	-71.726578	1407.589478	487.279694	218.142929	1401.151733	371.273773	91.919273	1382.516113	334.279297	123.386368	1638.439941	414.557617	-169.985687	1130.843628	550.767883	273.100098	1130.639893	317.141052	-152.411240	884.415527	437.951935	301.228455	873.814941	387.140503	85.997597	1034.166626	-671.162048	192.851318	854.913391	-646.769226	-6.618294
360.265991	-8.752960	937.306091	424.189423	170.663437	931.529297	451.389496	-63.227039	494.800385	549.052429	159.698120	482.823517	472.314728	-77.260323	75.969528	599.221924	142.959503	92.909195	396.103760	-71.707443	1407.587280	487.241302	218.171631	1401.121704	371.248566	91.921753	1382.495972	334.236694	123.390213	1638.431396	414.610809	-169.973038	1130.850830	550.707703	273.109375	1130.605469	317.181641	-152.438354	884.408142	437.921265	301.207092	873.783813	387.121979	85.985802	1034.160522	-670.879456	192.885651	854.922974	-646.433716	-6.593629
360.249115	-8.756424	937.304871	424.133026	170.677078	931.533142	451.377289	-63.220665	494.806152	549.046997	159.726135	482.826263	472.308563	-77.249855	75.952644	599.240723	142.961166	92.928795	396.115967	-71.682251	1407.584595	487.209900	218.212082	1401.092163	371.236694	91.935844	1382.494507	334.218201	123.381760	1638.419556	414.654449	-169.972244	1130.861816	550.706055	273.174408	1130.600464	317.234161	-152.465271	884.419006	437.921692	301.186005	873.764954	387.086884	85.985947	1034.162109	-670.586609	192.918793	854.922363	-646.107422	-6.576624
360.257660	-8.787715	937.306885	424.117767	170.670227	931.528381	451.426605	-63.226948	494.806274	549.020020	159.685104	482.825592	472.298828	-77.239098	75.938545	599.227783	142.945557	92.919617	396.129517	-71.660774	1407.582886	487.165131	218.255478	1401.074097	371.229156	91.969582	1382.473633	334.191406	123.369270	1638.407715	414.697235	-169.950836	1130.850830	550.697632	273.215149	1130.604980	317.270966	-152.517700	884.429016	437.908905	301.193604	873.721375	387.075836	85.972000	1034.160156	-670.311523	192.909195	854.925476	-645.752197	-6.599088
360.260010	-8.790370	937.302185	424.083649	170.653061	931.517639	451.431915	-63.235191	494.809387	549.007690	159.685471	482.840240	472.304779	-77.248276	75.958954	599.234070	142.944794	92.925224	396.152649	-71.651192	1407.586548	487.140015	218.292374	1401.053711	371.228699	91.972427	1382.471558	334.165405	123.370148	1638.420288	414.762238	-169.933731	1130.867798	550.684326	273.240845	1130.560913	317.320679	-152.548401	884.430176	437.903412	301.192261	873.688843	387.054260	85.966835	1034.151855	-670.020447	192.875809	854.907715	-645.383667	-6.637822
360.265778	-8.835534	937.306274	424.045319	170.627975	931.497253	451.463531	-63.271931	494.837097	548.982178	159.693710	482.837799	472.317902	-77.253685	75.962440	599.267151	142.965439	92.941765	396.197845	-71.627251	1407.595215	487.094849	218.313736	1401.040283	371.213593	91.967789	1382.462036	334.135620	123.358139	1638.410645	414.813232	-169.949158	1130.898804	550.711670	273.321930	1130.562622	317.371765	-152.590866	884.444946	438.142639	301.156708	873.469604	387.041290	85.942291	1034.143311	-669.696411	192.901794	854.903076	-645.050110	-6.603734
360.253052	-8.864975	937.305908	424.008240	170.641281	931.481506	451.454041	-63.269020	494.821564	549.011169	159.711273	482.849365	472.305328	-77.253784	75.955650	599.282593	142.974014	92.943512	396.226685	-71.630440	1407.591553	487.067078	218.352112	1401.014038	371.200409	91.988136	1382.460083	334.112183	123.351723	1638.397461	414.868774	-169.961487	1130.906616	550.622314	273.258423	1130.521729	317.426788	-152.624039	884.449219	438.114471	301.177490	873.426208	387.023376	85.938408	1034.135376	-669.350403	192.878723	854.885742	-644.703003	-6.573972
360.276031	-8.881165	937.299744	423.965729	170.634720	931.479980	451.474457	-63.271435	494.818909	549.000916	159.713852	482.820587	472.306335	-77.254242	75.955170	599.292480	142.994614	92.925240	396.262939	-71.596725	1407.597046	487.047363	218.405853	1400.986816	371.196899	91.982193	1382.435303	334.090546	123.351509	1638.395264	414.925049	-169.943802	1130.909668	550.565552	273.267212	1130.501709	317.475830	-152.665298	884.450928	437.877258	301.226501	873.583496	387.010468	85.923439	1034.131592	-668.968506	192.862381	854.901978	-644.331848	-6.560565
360.265991	-8.910922	937.311523	423.932434	170.618484	931.461731	451.479401	-63.289867	494.827362	548.964355	159.679718	482.844574	472.302917	-77.242584	75.960564	599.280762	142.989731	92.932854	396.296295	-71.595657	1407.618774	487.018066	218.443726	1400.977539	371.196045	92.002022	1382.448853	334.068787	123.365860	1638.393311	414.968353	-169.932175	1130.899658	550.527771	273.260986	1130.470947	317.522858	-152.687408	884.470703	437.859344	301.224548	873.541138	386.987274	85.916595	1034.127441	-668.600037	192.886505	854.908325	-643.962891	-6.561859
360.273132	-8.922288	937.312195	423.899414	170.603912	931.466370	451.461365	-63.264919	494.820801	548.956360	159.699554	482.856537	472.276093	-77.237068	75.959061	599.277344	142.983780	92.939293	396.323273	-71.567139	1407.641235	486.970062	218.470688	1400.975220	371.195831	92.005867	1382.449585	334.042664	123.368507	1638.389648	415.002625	-169.930862	1130.931763	550.540405	273.374481	1130.447754	317.572327	-152.730377	884.495850	437.840790	301.246246	873.532104	386.975830	85.899811	1034.130371	-668.292236	192.813217	854.921021	-643.567383	-6.576055
360.284943	-8.935781	937.310913	423.861847	170.621185	931.469116	451.447449	-63.270622	494.821472	548.954346	159.708221	482.855469	472.272552	-77.229607	75.958832	599.276855	142.975433	92.946243	396.353363	-71.561081	1407.645630	486.947968	218.492004	1400.969116	371.192017	92.020218	1382.448608	334.021973	123.370270	1638.390137	415.068298	-169.931747	1130.950928	550.550781	273.439240	1130.459351	317.616791	-152.755432	884.529724	438.073669	301.229004	873.324402	386.953918	85.900406	1034.130737	-667.889343	192.827866	854.923218	-643.114563	-6.621085
360.287567	-8.966671	937.326172	423.813751	170.622757	931.456543	451.424347	-63.255478	494.809875	548.919556	159.667114	482.864655	472.258972	-77.239525	75.961578	599.223206	142.935822	92.928589	396.384766	-71.528435	1407.673584	486.902466	218.530594	1400.963501	371.184204	92.017937	1382.446045	334.010559	123.380051	1638.384888	415.119232	-169.921082	1130.969971	550.470215	273.437958	1130.462402	317.670807	-152.802231	884.547852	438.063599	301.256989	873.294373	386.935272	85.897346	1034.131714	-667.462158	192.782974	854.930969	-642.613220	-6.655236
360.306274	-8.996290	937.321045	423.796204	170.620682	931.447815	451.390167	-63.276405	494.806366	548.894287	159.662003	482.856018	472.251740	-77.227722	75.961082	599.258911	142.978226	92.947334	396.442902	-71.528282	1407.671509	486.857391	218.556915	1400.933960	371.181915	92.017616	1382.437134	333.994690	123.395844	1638.373047	415.188873	-169.934860	1130.992432	550.422729	273.478058	1130.450195	317.717804	-152.839706	884.559631	438.045105	301.270782	873.271973	386.932770	85.882828	1034.124512	-667.041199	192.740143	854.890686	-642.119873	-6.691475
360.294861	-9.030691	937.325134	423.750061	170.581284	931.438110	451.380096	-63.280159	494.791595	548.903748	159.697632	482.856262	472.267517	-77.231476	75.953766	599.262451	142.976563	92.949966	396.464813	-71.523201	1407.661743	486.841614	218.604980	1400.922852	371.165558	92.022125	1382.427856	333.985107	123.408035	1638.363525	415.260803	-169.933105	1130.989868	550.389832	273.560974	1130.429688	317.759491	-152.867599	884.579651	438.027039	301.303040	873.248779	386.907806	85.851357	1034.121704	-666.560913	192.725418	854.870544	-641.640381	-6.671000
360.302216	-9.052117	937.325317	423.715576	170.583542	931.427429	451.359833	-63.276428	494.806427	548.874023	159.676788	482.856689	472.256500	-77.238846	75.941780	599.250977	142.973480	92.945633	396.499054	-71.496819	1407.672119	486.784180	218.639236	1400.905151	371.156006	92.042763	1382.417480	333.974670	123.432159	1638.354980	415.304016	-169.913101	1130.997192	550.342224	273.612885	1130.434692	317.813599	-152.910980	884.585266	438.007629	301.322632	873.227600	386.888397	85.848000	1034.115723	-666.103943	192.773102	854.864807	-641.135315	-6.632088
360.311066	-9.068053	937.317810	423.676666	170.590927	931.432373	451.350708	-63.290993	494.773895	548.850891	159.687256	482.837524	472.232758	-77.219109	75.944344	599.236145	142.961349	92.945580	396.537811	-71.504333	1407.689575	486.744904	218.653488	1400.891235	371.158569	92.035484	1382.406006	333.968323	123.445152	1638.363525	415.357056	-169.946121	1131.007690	550.281128	273.658630	1130.415161	317.876617	-152.951691	884.581116	438.000702	301.547089	873.166077	386.878357	85.833038	1034.115356	-665.664795	192.728775	854.879639	-640.602905	-6.623921
360.327881	-9.101675	937.318909	423.650787	170.577805	931.415161	451.334015	-63.315670	494.793762	548.818848	159.693222	482.844849	472.234680	-77.246002	75.954765	599.237122	142.950134	92.957306	396.545746	-71.499390	1407.703979	486.682404	218.692093	1400.879761	371.153778	92.034775	1382.413208	333.956512	123.455101	1638.357056	415.387360	-169.924759	1131.025024	550.250366	273.746918	1130.372559	317.904510	-152.995544	884.601257	437.970764	301.584564	873.146484	386.872131	85.818634	1034.106689	-665.131897	192.707397	854.885803	-640.009399	-6.673261
360.338074	-9.102542	937.327209	423.611237	170.584198	931.417114	451.331818	-63.310329	494.787689	548.820007	159.696503	482.865082	472.223328	-77.223045	75.955391	599.273560	142.968689	92.951660	396.591919	-71.489868	1407.700439	486.628967	218.724197	1400.871826	371.127655	92.016342	1382.404053	333.956207	123.473602	1638.371826	415.426178	-169.929291	1131.025635	550.237488	273.803253	1130.368530	317.959991	-153.026245	884.615417	437.898651	301.397369	873.173279	386.868256	85.819534	1034.112427	-664.609436	192.691406	854.888672	-639.411560	-6.712065
360.365967	-9.134488	937.338745	423.587585	170.548492	931.404236	451.380035	-63.335011	494.801971	548.834290	159.698715	482.851929	472.232025	-77.244011	75.951469	599.304993	143.001907	92.956337	396.634857	-71.475235	1407.705811	486.587128	218.752441	1400.856812	371.107147	92.033134	1382.398071	333.958405	123.495659	1638.362061	415.496735	-169.908844	1131.042114	550.179138	273.856506	1130.362549	318.000916	-153.058319	884.625427	437.876312	301.605774	873.096619	386.862122	85.800743	1034.110596	-664.037109	192.691635	854.865173	-638.780762	-6.733234
360.332153	-9.170676	937.358582	423.531311	170.562515	931.412109	451.381775	-63.283466	494.775543	548.778442	159.668823	482.840424	472.235779	-77.240540	75.966995	599.279236	142.964203	92.945473	396.660522	-71.468796	1407.721924	486.548004	218.775742	1400.817749	371.093140	92.040558	1382.413086	333.961731	123.522720	1638.354492	415.562286	-169.898117	1131.046509	550.073364	273.820038	1130.335693	318.070251	-153.093155	884.623413	437.831177	301.641113	873.062927	386.835632	85.787758	1034.125488	-663.429199	192.694199	854.824890	-638.183411	-6.686917
360.368347	-9.204044	937.357605	423.513641	170.531647	931.398376	451.434723	-63.349960	494.807526	548.794189	159.677444	482.842468	472.288971	-77.253304	75.965904	599.306030	142.977921	92.955841	396.682343	-71.467827	1407.728027	486.508484	218.809692	1400.801025	371.097168	92.055389	1382.406250	333.976288	123.534889	1638.361572	415.617371	-169.896271	1131.058350	550.068481	273.898163	1130.328491	318.117737	-153.129715	884.632874	437.772980	301.454742	873.082397	386.830994	85.765953	1034.116943	-662.781372	192.753403	854.827454	-637.517639	-6.677323
360.387054	-9.224384	937.360596	423.479431	170.541458	931.388184	451.442505	-63.339455	494.815460	548.758301	159.657333	482.833008	472.266083	-77.252174	75.971794	599.278870	142.948730	92.970352	396.714478	-71.465828	1407.726196	486.457764	218.846924	1400.807983	371.073761	92.053062	1382.390869	333.969849	123.551079	1638.363770	415.656891	-169.918701	1131.094482	550.032349	273.958008	1130.317505	318.153992	-153.183365	884.644409	437.717468	301.450562	873.067566	386.815674	85.768265	1034.112549	-662.158386	192.809723	854.821350	-636.811951	-6.707230
360.405945	-9.262357	937.362122	423.454071	170.511551	931.362793	451.428436	-63.329460	494.819946	548.750061	159.664291	482.842224	472.205933	-77.217758	75.970573	599.268188	142.966293	92.976830	396.733582	-71.444199	1407.748413	486.402283	218.872833	1400.815308	371.050293	92.048470	1382.389404	333.965454	123.569351	1638.366211	415.697662	-169.937302	1131.093384	549.997437	274.028015	1130.312744	318.185547	-153.228561	884.652405	437.664398	301.479309	873.047180	386.806610	85.749802	1034.099487	-661.450867	192.859985	854.814514	-636.058044	-6.687922
360.412598	-9.276330	937.345337	423.403320	170.535950	931.381104	451.475342	-63.379108	494.831268	548.724792	159.695175	482.884216	472.225739	-77.257637	75.983955	599.252930	142.974518	92.989319	396.757202	-71.439354	1407.755493	486.347656	218.894806	1400.804810	371.041870	92.059235	1382.390747	333.965881	123.583527	1638.379761	415.748627	-169.937057	1131.109131	549.937683	274.041168	1130.301025	318.221832	-153.265579	884.660889	437.589935	301.502869	873.064026	386.780670	85.734200	1034.101196	-660.726257	192.861603	854.778442	-635.361816	-6.665211
360.427582	-9.314734	937.362061	423.357086	170.537933	931.378845	451.470642	-63.374092	494.811157	548.732544	159.667847	482.879547	472.223328	-77.249077	75.974655	599.289734	142.981979	92.991081	396.774353	-71.430420	1407.743042	486.321960	218.935532	1400.807983	371.043671	92.056633	1382.398560	333.980743	123.591415	1638.377441	415.797638	-169.934296	1131.119019	549.832886	274.043243	1130.288940	318.278229	-153.302002	884.669678	437.507599	301.498566	873.050537	386.768524	85.722397	1034.108276	-660.014893	192.912918	854.744385	-634.628113	-6.657486
360.404572	-9.320201	937.371948	423.295074	170.522171	931.393677	451.506592	-63.365776	494.825745	548.724121	159.641327	482.868622	472.254944	-77.245148	75.956596	599.340027	143.002121	92.981384	396.809479	-71.412682	1407.731567	486.313019	218.955841	1400.799194	371.019287	92.084167	1382.396729	334.015289	123.602371	1638.365967	415.863739	-169.928055	1131.109497	549.787720	274.049561	1130.283936	318.329010	-153.337723	884.658508	437.438080	301.493713	873.045898	386.738281	85.703949	1034.121582	-659.262756	193.009247	854.718323	-633.861755	-6.633154
360.428467	-9.354573	937.375061	423.274811	170.500839	931.377991	451.483887	-63.355522	494.796356	548.734436	159.670502	482.890991	472.238159	-77.241554	75.942749	599.379456	143.016754	92.982712	396.807739	-71.395233	1407.741943	486.285034	218.970016	1400.797974	371.004700	92.098877	1382.402344	334.041565	123.610390	1638.360474	415.928040	-169.908142	1131.096924	549.718994	274.045776	1130.298218	318.375610	-153.375839	884.657104	437.349823	301.503326	873.056335	386.737061	85.685959	1034.114624	-658.469971	193.054794	854.655823	-633.088867	-6.607379
360.474030	-9.383368	937.380005	423.249756	170.477448	931.375610	451.480164	-63.376293	494.799408	548.744263	159.686996	482.913940	472.234039	-77.249245	75.959007	599.360596	143.005371	92.986717	396.815460	-71.385399	1407.720215	486.226563	218.995850	1400.809692	370.984131	92.098663	1382.394287	334.070374	123.616806	1638.385376	415.954590	-169.942245	1131.116699	549.674072	274.084076	1130.300781	318.428680	-153.418823	884.663391	437.275360	301.509583	873.073975	386.732483	85.666901	1034.114868	-657.616516	193.092987	854.629089	-632.244446	-6.590539
360.503082	-9.430309	937.375610	423.242584	170.458847	931.367249	451.471375	-63.369820	494.806274	548.715820	159.714401	482.918884	472.226746	-77.252800	75.969269	599.333252	143.005280	92.988190	396.784180	-71.370567	1407.744385	486.156158	219.036530	1400.818481	370.957855	92.139725	1382.382202	334.151917	123.726295	1638.436157	415.984924	-169.946396	1131.156372	549.632080	274.113403	1130.311401	318.466949	-153.458679	884.660156	437.181122	301.511810	873.088013	386.715912	85.644035	1034.106567	-656.823669	193.102722	854.601501	-631.414856	-6.567409
360.521790	-9.458404	937.381042	423.230682	170.445786	931.353088	451.459473	-63.382652	494.823853	548.721558	159.726974	482.895660	472.218750	-77.237785	75.967155	599.280212	142.989807	92.994026	396.737671	-71.350761	1407.747925	486.082642	219.054184	1400.800781	370.916534	92.159721	1382.380249	334.157593	123.606468	1638.446167	416.022980	-169.936600	1131.167847	549.602234	274.213623	1130.288452	318.550079	-153.498871	884.663879	437.082214	301.520050	873.088379	386.714539	85.634644	1034.101318	-655.982544	193.213226	854.552612	-630.575989	-6.592530
360.537811	-9.508620	937.384949	423.201324	170.427383	931.327026	451.464630	-63.380547	494.782532	548.667664	159.700455	482.884033	472.214417	-77.252754	75.957588	599.249207	142.972885	92.971207	396.712311	-71.338074	1407.753784	486.005188	219.094635	1400.785889	370.864929	92.200691	1382.357666	334.225952	123.612442	1638.473022	416.047913	-169.938736	1131.177246	549.551392	274.271423	1130.254639	318.602997	-153.523453	884.677185	436.981781	301.504791	873.099243	386.703156	85.616325	1034.089233	-655.133972	193.273041	854.505737	-629.824036	-6.556746
360.552673	-9.538398	937.375427	423.189453	170.401962	931.309937	451.487976	-63.440872	494.794250	548.705811	159.714401	482.877136	472.249207	-77.252525	75.941429	599.330383	143.002243	92.969574	396.688446	-71.326332	1407.761963	485.946167	219.120132	1400.746094	370.767273	92.378662	1382.455811	334.315094	123.580215	1638.526367	416.098938	-169.903381	1131.186157	549.432068	274.236328	1130.225586	318.668518	-153.542450	884.649841	436.928070	301.702484	873.031372	386.703033	85.592590	1034.075562	-654.234802	193.269485	854.408264	-628.922058	-6.522325
360.587494	-9.543528	937.375061	423.179382	170.385498	931.306396	451.486298	-63.424084	494.785736	548.704163	159.706924	482.870544	472.227966	-77.245956	75.924820	599.405029	143.027267	93.001694	396.664063	-71.322189	1407.750000	485.857544	219.127747	1400.723755	370.774933	92.634491	1382.567993	334.423645	123.571899	1638.587280	416.138489	-169.916077	1131.217651	549.329712	274.198883	1130.193115	318.755157	-153.567047	884.662292	436.847931	301.681244	873.024963	386.717773	85.581787	1034.073730	-653.302307	193.366226	854.350525	-628.004395	-6.531003
360.590088	-9.552612	937.378418	423.150787	170.392746	931.310852	451.494507	-63.428978	494.793243	548.661377	159.703415	482.879822	472.234406	-77.252632	75.919342	599.324097	142.983154	92.987282	396.626709	-71.284645	1407.777710	485.763092	219.172318	1400.712402	370.737671	92.642326	1382.531128	334.556763	123.660789	1638.652588	416.158691	-169.917572	1131.244019	549.307495	274.301727	1130.185181	318.835846	-153.609741	884.691040	436.770416	301.636322	873.021606	386.697937	85.581223	1034.077271	-652.461609	193.450256	854.286743	-627.167664	-6.478122
360.610718	-9.558239	937.391968	423.152222	170.413040	931.323120	451.469757	-63.430984	494.776947	548.680481	159.735031	482.886047	472.195068	-77.253220	75.935631	599.320068	142.995697	93.005623	396.586639	-71.247139	1407.813721	485.664093	219.240891	1400.721558	370.739227	92.554626	1382.457642	334.614532	123.547325	1638.721924	416.165314	-169.886887	1131.299805	549.265991	274.381012	1130.166992	318.904175	-153.662567	884.705872	436.688904	301.617188	873.006714	386.695831	85.592514	1034.089355	-651.587524	193.486267	854.160156	-626.351135	-6.417487
360.629272	-9.565920	937.392273	423.129211	170.390259	931.319641	451.459351	-63.436691	494.783264	548.670349	159.725800	482.882355	472.186035	-77.257965	75.945320	599.301392	142.987000	93.008148	396.556946	-71.203979	1407.842041	485.563171	219.316986	1400.730957	370.684448	92.545418	1382.443237	334.727448	123.624725	1638.789551	416.167908	-169.896713	1131.346680	549.203308	274.440765	1130.155029	318.983032	-153.676926	884.735229	436.612762	301.606323	872.977234	386.679871	85.583351	1034.086670	-650.727722	193.581833	854.100464	-625.504517	-6.377808
360.633575	-9.590315	937.399841	423.140350	170.372955	931.316406	451.504211	-63.473190	494.788727	548.693237	159.716660	482.894653	472.182556	-77.241562	75.967125	599.244934	142.971985	92.975449	396.557007	-71.193703	1407.868774	485.468262	219.349716	1400.714966	370.643677	92.576530	1382.444336	334.822845	123.621262	1638.844360	416.183167	-169.891983	1131.396118	549.138489	274.524963	1130.135010	319.044312	-153.731949	884.767090	436.530548	301.391479	872.987793	386.674255	85.573097	1034.087646	-649.831177	193.664948	854.017029	-624.609436	-6.398901
360.647308	-9.605798	937.404419	423.135895	170.355667	931.301331	451.532043	-63.458927	494.807220	548.722656	159.701172	482.885132	472.203888	-77.241722	75.957451	599.302307	143.000000	93.001839	396.565735	-71.158257	1407.902466	485.396088	219.410172	1400.685913	370.593811	92.581818	1382.445313	334.889893	123.477501	1638.884888	416.216522	-169.880112	1131.418945	548.997803	274.536102	1130.101074	319.122375	-153.748169	884.785217	436.241180	301.381958	873.158936	386.669952	85.570152	1034.081177	-648.922668	193.719543	853.882751	-623.773376	-6.255514
360.625885	-9.627147	937.420532	423.091431	170.363708	931.307434	451.556702	-63.468597	494.810059	548.744568	159.685120	482.899567	472.215790	-77.251511	75.954300	599.399780	143.031693	93.002029	396.574371	-71.159042	1407.913940	485.313049	219.443054	1400.683105	370.565948	92.611099	1382.463013	334.989807	123.447113	1638.941772	416.260071	-169.844879	1131.452515	548.858643	274.553619	1130.102051	319.173309	-153.772507	884.812012	436.223267	301.367798	873.128601	386.641937	85.565842	1034.092529	-648.025818	193.830948	853.768616	-622.927734	-6.155243
360.610535	-9.626106	937.422363	423.050903	170.365509	931.310425	451.562042	-63.452187	494.807220	548.763916	159.620193	482.894562	472.218445	-77.252480	75.939148	599.361267	143.000793	92.991646	396.594177	-71.133476	1407.941650	485.244629	219.485352	1400.691528	370.514893	92.614670	1382.491455	335.074829	123.423279	1639.005249	416.310577	-169.851700	1131.475586	548.700012	274.529877	1130.098877	319.234650	-153.802185	884.852478	436.128418	301.330475	873.103821	386.611969	85.566589	1034.094727	-647.137085	193.895660	853.690491	-621.964722	-6.152739
360.612854	-9.631130	937.443115	423.034546	170.335678	931.302124	451.582397	-63.460270	494.823547	548.783508	159.646866	482.918671	472.206543	-77.247704	75.964302	599.328125	142.982040	92.977028	396.596222	-71.114799	1407.962646	485.168976	219.531494	1400.680542	370.495483	92.631004	1382.494751	335.154327	123.414261	1639.056885	416.347504	-169.832169	1131.496094	548.602417	274.581451	1130.062744	319.274994	-153.827209	884.874756	436.085602	301.304382	873.065979	386.598877	85.567467	1034.099731	-646.258118	193.965271	853.622986	-621.071594	-6.068369
360.611877	-9.657495	937.446472	423.015839	170.320297	931.299683	451.563599	-63.454414	494.829956	548.758911	159.615997	482.904022	472.169189	-77.241341	75.971642	599.265747	142.955093	92.973709	396.585266	-71.091949	1407.992310	485.071198	219.583008	1400.675659	370.463562	92.622345	1382.496094	335.225342	123.397751	1639.121094	416.363037	-169.823135	1131.536743	548.524414	274.630310	1130.066528	319.284821	-153.853943	884.911560	436.000061	301.273529	873.025269	386.576324	85.553383	1034.099243	-645.335693	194.077957	853.579163	-620.247192	-5.909158
360.619019	-9.683321	937.456787	422.978638	170.305115	931.291321	451.595856	-63.490047	494.838104	548.821777	159.650116	482.936920	472.187256	-77.256393	75.957642	599.271179	142.978760	92.976875	396.589050	-71.075089	1407.992554	485.007874	219.623840	1400.647949	370.421051	92.632179	1382.491211	335.303131	123.375755	1639.150879	416.427948	-169.825790	1131.556763	548.416260	274.672028	1130.035645	319.333282	-153.896317	884.943176	435.921082	301.240601	872.985168	386.548401	85.546021	1034.098877	-644.465820	194.225983	853.512085	-619.321228	-5.863555
360.610779	-9.681385	937.440735	422.943207	170.323090	931.280518	451.598419	-63.483871	494.819611	548.800781	159.610214	482.921356	472.190063	-77.249619	75.961472	599.300415	142.987076	92.972855	396.601379	-71.060585	1407.997314	484.941711	219.657547	1400.622437	370.401672	92.642113	1382.500244	335.470154	123.427895	1639.096680	416.490326	-169.811096	1131.564453	548.284485	274.651276	1129.993408	319.351654	-153.909454	884.948547	435.883331	301.395630	872.894653	386.527130	85.551628	1034.085693	-643.516724	194.394699	853.455383	-618.303284	-5.757881
360.637970	-9.706098	937.429077	422.909790	170.318954	931.265930	451.600098	-63.488541	494.797455	548.823303	159.597794	482.914673	472.202820	-77.249962	75.949814	599.319519	142.983475	92.982361	396.620483	-71.032021	1407.994751	484.902344	219.693054	1400.600098	370.384918	92.656784	1382.496460	335.498901	123.452385	1639.203125	416.555908	-169.797745	1131.539917	548.228455	274.645844	1129.973267	319.371155	-153.922195	884.959839	435.779541	301.147522	872.921570	386.512512	85.540413	1034.071655	-642.590942	194.487991	853.342773	-617.456238	-5.603321
360.646118	-9.704997	937.424011	422.873230	170.333481	931.260986	451.413239	-62.813454	494.654419	548.827393	159.589325	482.928955	472.015381	-77.159943	75.838432	600.081238	143.407898	93.047623	396.630798	-71.024475	1407.986694	484.851105	219.749634	1400.588379	370.367950	92.661964	1382.488525	335.585358	123.441116	1639.214722	416.595734	-169.781494	1131.566528	548.167542	274.667358	1130.004028	319.394196	-153.935226	884.975342	435.694275	301.077057	872.903564	386.495056	85.547577	1034.066528	-641.608948	194.641586	853.273071	-616.474365	-5.537433
360.633026	-9.705269	937.442078	422.810181	170.337830	931.257385	451.377014	-62.805061	494.658112	548.794678	159.571259	482.945282	471.979462	-77.160835	75.862495	599.349060	142.999573	92.984138	396.646454	-71.016609	1407.996216	484.785278	219.789780	1400.593018	370.315704	92.709381	1382.514648	335.634155	123.327187	1639.232422	416.630371	-169.779984	1131.559326	548.110229	274.671326	1129.968750	319.382629	-153.975403	884.995667	435.593323	301.035583	872.905762	386.463348	85.557823	1034.073730	-640.711609	194.786652	853.207764	-615.548645	-5.471820
360.640778	-9.736803	937.459900	422.769409	170.291504	931.247375	451.544586	-63.472618	494.798462	548.802551	159.588333	482.951965	472.179352	-77.245514	75.937851	599.292053	142.969177	92.971687	396.658203	-70.976112	1408.000854	484.723938	219.813751	1400.587524	370.275085	92.745049	1382.508179	335.726685	123.314690	1639.264648	416.654633	-169.777100	1131.573975	548.070496	274.712097	1129.958618	319.391113	-154.003159	885.009277	435.505768	300.984497	872.897339	386.447418	85.533096	1034.076904	-639.421692	195.321060	852.959045	-614.584839	-5.231261
360.655792	-9.738841	937.452576	422.729462	170.308990	931.238403	451.523224	-63.477413	494.804810	548.776794	159.636108	482.943787	472.144501	-77.236549	75.949989	599.262634	142.968033	92.991158	396.659851	-70.971527	1407.991821	484.648132	219.854431	1400.575684	370.267212	92.725761	1382.464233	335.810303	123.312294	1639.285645	416.686340	-169.759018	1131.573120	548.052856	274.782043	1129.946899	319.376923	-154.028580	885.018433	435.402588	300.945801	872.902283	386.439362	85.538055	1034.069214	-638.476807	195.387878	852.835388	-613.705994	-5.116233
360.686462	-9.738008	937.440674	422.692902	170.345749	931.245117	451.493469	-63.455330	494.782593	548.817200	159.668655	482.943024	472.160278	-77.244102	75.957977	599.292847	142.993835	92.972153	396.666077	-70.980171	1407.994507	484.583679	219.898804	1400.560913	370.206451	92.741684	1382.465698	335.896545	123.311295	1639.298706	416.697632	-169.778870	1131.568604	547.986877	274.768982	1129.897339	319.386139	-154.058304	885.016479	435.324402	301.095398	872.851868	386.426544	85.546944	1034.066528	-637.498474	195.550674	852.729492	-612.675598	-5.072555
360.696960	-9.768709	937.433228	422.655853	170.283508	931.204895	451.482391	-63.494972	494.766418	548.756653	159.662170	482.922211	472.188873	-77.229271	75.932518	599.385864	143.037949	92.973495	396.673187	-70.989105	1407.979126	484.528076	219.900299	1400.552246	370.168427	92.765900	1382.454956	336.017914	123.300560	1639.305176	416.737610	-169.768204	1131.566406	547.917603	274.763275	1129.878052	319.404022	-154.098297	885.001343	435.233337	301.053619	872.849609	386.417389	85.516693	1034.042114	-636.560181	195.702911	852.619690	-611.791931	-4.966415
360.706360	-9.790829	937.439270	422.609436	170.307739	931.218140	451.473724	-63.469589	494.755554	548.752197	159.681686	482.912140	472.168427	-77.225655	75.912239	599.382690	143.030685	92.969681	396.668915	-70.962097	1407.952637	484.472931	219.935745	1400.520996	370.120209	92.749458	1382.427002	336.191315	123.350769	1639.250488	416.762634	-169.739792	1131.533447	547.858398	274.764862	1129.883179	319.391235	-154.133804	885.013611	435.130676	301.001434	872.859985	386.398254	85.511032	1034.052002	-635.654114	195.781174	852.506836	-610.931641	-4.824239
360.735565	-9.770123	937.423889	422.563873	170.343994	931.240845	451.248596	-62.758419	494.601074	548.709717	159.696655	482.955383	471.915131	-77.143456	75.851341	599.373230	143.019669	92.985947	396.666260	-70.944412	1407.946411	484.397949	219.977890	1400.542847	370.114288	92.710449	1382.403442	336.212006	123.269363	1639.360596	416.777802	-169.733398	1131.546143	547.824158	274.805634	1129.900879	319.414764	-154.175354	884.994446	435.048828	300.962158	872.869995	386.386261	85.517136	1034.056641	-634.657715	196.002609	852.460693	-609.914429	-4.717442
360.753479	-9.811877	937.442322	422.544464	170.328583	931.237976	451.429504	-63.465813	494.730438	548.661194	159.711884	482.963501	472.137634	-77.247253	75.927986	599.363525	143.022430	92.993423	396.666290	-70.903397	1407.970093	484.336365	220.015396	1400.546753	370.070923	92.718185	1382.405762	336.373047	123.297691	1639.379639	416.780396	-169.733475	1131.572754	547.809937	274.868256	1129.930908	319.443268	-154.206543	885.018372	434.946991	300.736847	872.922546	386.381470	85.499832	1034.063721	-633.717468	196.035263	852.354370	-608.900879	-4.654491
360.757080	-9.816860	937.457642	422.508514	170.309814	931.237976	451.413055	-63.461418	494.746094	548.652283	159.751755	482.974762	472.112457	-77.228714	75.938286	599.380798	143.040726	93.004730	396.656494	-70.905739	1407.995361	484.274567	220.046585	1400.550171	370.059143	92.753090	1382.402466	336.469055	123.198891	1639.418335	416.792847	-169.756012	1131.590210	547.752075	274.927917	1129.924805	319.455017	-154.231476	885.033203	434.851074	300.695435	872.922058	386.376038	85.492020	1034.071655	-632.862061	195.980179	852.249634	-608.086365	-4.535333
360.757202	-9.833152	937.460266	422.461945	170.306992	931.212524	451.424622	-63.449833	494.738953	548.649658	159.774796	482.952454	472.124451	-77.226257	75.945183	599.351257	143.039871	92.997871	396.645447	-70.886406	1408.010498	484.192993	220.074188	1400.553223	370.038177	92.766212	1382.386841	336.564514	123.177429	1639.450928	416.778412	-169.766739	1131.622559	547.665833	274.980774	1129.880371	319.491699	-154.253296	885.053711	434.778870	300.697388	872.882141	386.356476	85.494965	1034.059814	-631.862061	196.211868	852.123596	-607.130859	-4.390070
360.752350	-9.850188	937.459106	422.434967	170.315155	931.205444	451.407043	-63.425541	494.733948	548.558960	159.721878	482.918121	472.091370	-77.213089	75.931091	599.334717	143.029312	92.992554	396.650757	-70.853104	1408.033203	484.131744	220.132370	1400.525757	369.992065	92.808266	1382.407349	336.691467	123.160973	1639.492432	416.793365	-169.776993	1131.675293	547.595642	275.061707	1129.861572	319.511078	-154.274994	885.092896	434.710724	300.682861	872.838745	386.339752	85.492706	1034.055542	-630.961182	196.316330	852.009033	-606.175659	-4.304437
360.756042	-9.875446	937.479126	422.386810	170.296570	931.209106	451.258209	-62.751083	494.612427	548.566345	159.755814	482.919556	471.909973	-77.122429	75.846176	599.354553	143.041992	92.982658	396.647339	-70.824890	1408.062866	484.075897	220.178040	1400.511719	369.965363	92.802666	1382.406128	336.835327	123.236572	1639.522705	416.817535	-169.754883	1131.720825	547.484436	275.087067	1129.840210	319.539246	-154.313766	885.122192	434.643799	300.675140	872.813782	386.316864	85.478340	1034.066895	-629.958069	196.418488	851.906677	-605.241577	-4.205088
360.748657	-9.850690	937.480225	422.337555	170.329620	931.233032	451.240021	-62.716785	494.600464	548.531982	159.739899	482.922791	471.866089	-77.117516	75.862701	599.379639	143.032639	93.004005	396.664581	-70.793594	1408.091919	484.017365	220.209854	1400.499146	369.953186	92.816589	1382.398804	336.945404	123.112312	1639.572266	416.824036	-169.756653	1131.747314	547.403931	275.146942	1129.830811	319.572021	-154.351974	885.158875	434.574188	300.670380	872.790771	386.291138	85.492287	1034.080322	-629.017029	196.499329	851.822327	-604.309753	-4.092713
360.761505	-9.886031	937.472351	422.312439	170.328812	931.213501	451.245026	-62.724079	494.590515	548.520752	159.737381	482.937897	471.881287	-77.123985	75.854385	598.953613	142.790115	92.971588	396.664063	-70.764122	1408.119141	483.939240	220.266769	1400.465088	369.916626	92.830658	1382.418823	337.081207	123.110977	1639.609253	416.843292	-169.754028	1131.813599	547.326721	275.216187	1129.805054	319.602203	-154.404663	885.183777	434.508331	300.644318	872.759094	386.265045	85.485306	1034.065063	-628.118896	196.652679	851.822693	-603.426514	-4.001638
360.744751	-9.897079	937.484070	422.270325	170.333145	931.206604	451.245544	-62.725193	494.593079	548.501160	159.750366	482.968964	471.854614	-77.128464	75.853920	598.933472	142.813446	92.974426	396.659698	-70.745384	1408.133545	483.863617	220.329529	1400.462158	369.880585	92.830368	1382.433228	337.204895	123.099953	1639.654541	416.857422	-169.750259	1131.836182	547.242615	275.248718	1129.788696	319.621796	-154.440521	885.217407	434.439880	300.648773	872.717712	386.235138	85.491211	1034.066895	-627.206360	196.709061	851.691223	-602.512329	-3.893043
360.739929	-9.912974	937.489502	422.221191	170.334518	931.203674	451.433624	-63.448208	494.752197	548.448120	159.726074	482.945923	472.077301	-77.207733	75.931190	599.306946	143.019363	93.003059	396.678070	-70.719414	1408.162598	483.791870	220.380264	1400.431152	369.848938	92.849144	1382.439453	337.341431	123.091377	1639.694580	416.875946	-169.749084	1131.868042	547.146301	275.287903	1129.752197	319.621002	-154.473434	885.243164	434.401398	300.655792	872.663025	386.207825	85.486847	1034.067993	-626.280823	196.795197	851.635986	-601.601074	-3.802430
360.726318	-9.891058	937.480164	422.140259	170.354462	931.207092	451.236328	-62.710518	494.601440	548.450195	159.740997	482.960052	471.854645	-77.123383	75.858932	598.918335	142.803711	92.954376	396.696350	-70.693596	1408.180664	483.731567	220.459900	1400.429932	369.834869	92.872147	1382.445435	337.465271	123.076530	1639.729492	416.909760	-169.730133	1131.887207	547.031189	275.296570	1129.722534	319.660706	-154.505157	885.279236	434.345215	300.651611	872.619324	386.161621	85.498497	1034.065552	-625.416260	196.869171	851.573608	-600.671265	-3.769615
360.731873	-9.905629	937.483704	422.113617	170.373611	931.210571	451.246033	-62.701084	494.610779	548.486023	159.773880	482.980499	471.848999	-77.117561	75.871140	598.950806	142.818878	92.973648	396.726166	-70.688362	1408.192627	483.671356	220.501404	1400.410889	369.817200	92.878006	1382.458252	337.594849	123.077217	1639.760132	416.941467	-169.735443	1131.907715	546.953247	275.364166	1129.697388	319.678253	-154.544449	885.287476	434.279968	300.648621	872.589600	386.148621	85.499702	1034.069092	-624.554382	196.946594	851.497192	-599.846008	-3.606063
360.731415	-9.894746	937.490967	422.067444	170.377319	931.207214	451.254089	-62.726547	494.609314	548.474854	159.749283	482.958771	471.841278	-77.110504	75.850143	598.947083	142.819626	92.958069	396.765320	-70.692841	1408.198608	483.618103	220.535721	1400.414795	369.787659	92.870110	1382.490479	337.742523	123.173851	1639.775146	416.989319	-169.744904	1131.932983	546.893433	275.433228	1129.705078	319.688873	-154.556900	885.305969	434.231415	300.641968	872.575623	386.125732	85.511620	1034.070801	-623.700073	196.997849	851.430908	-598.968323	-3.500025
360.712463	-9.933818	937.506104	422.010925	170.359741	931.207092	451.240051	-62.727734	494.605377	548.484619	159.760315	482.967072	471.835480	-77.108589	75.860542	598.999084	142.832703	92.976471	396.798523	-70.689034	1408.223267	483.539673	220.548584	1400.416260	369.781128	92.866180	1382.500488	337.853424	123.176018	1639.800293	417.028229	-169.737305	1131.944702	546.785400	275.431396	1129.706665	319.717834	-154.600769	885.320618	434.170258	300.656189	872.561462	386.093842	85.488029	1034.078369	-622.860657	197.115250	851.383545	-598.036926	-3.473434
360.713409	-9.974987	937.516846	421.950073	170.314148	931.181458	451.255615	-62.695961	494.579376	548.406128	159.724182	482.967896	471.850769	-77.122665	75.839890	598.950745	142.837479	92.965195	396.823669	-70.686241	1408.207520	483.488647	220.592377	1400.405640	369.766083	92.843857	1382.514648	337.971405	123.186386	1639.821777	417.061676	-169.729248	1131.938843	546.735535	275.514954	1129.713745	319.710785	-154.625504	885.337158	434.109344	300.645905	872.551147	386.058014	85.465042	1034.069458	-622.057068	197.158600	851.302734	-597.225769	-3.380079
360.695129	-9.964332	937.522400	421.879272	170.326172	931.191162	451.210846	-62.674343	494.554565	548.407654	159.733154	482.965576	471.809998	-77.115250	75.845673	599.840149	143.336670	93.060783	396.857727	-70.702042	1408.239380	483.429291	220.611053	1400.426270	369.759277	92.838501	1382.536743	338.065033	123.197525	1639.833618	417.092896	-169.706757	1131.946411	546.666260	275.562286	1129.720337	319.722839	-154.652863	885.352539	434.048126	300.646393	872.559021	386.022888	85.469337	1034.078003	-621.276611	197.214905	851.238708	-596.455750	-3.259817
360.712952	-9.996834	937.519592	421.855408	170.316605	931.175293	451.396027	-63.411674	494.714661	548.455505	159.778381	482.978302	472.042999	-77.197922	75.925171	598.980042	142.855331	92.974068	396.885712	-70.706573	1408.240356	483.378967	220.626068	1400.423096	369.776337	92.823273	1382.542847	338.166595	123.207352	1639.837524	417.139191	-169.724060	1131.977905	546.638184	275.631256	1129.732666	319.727417	-154.690765	885.370117	434.205872	300.641418	872.348450	386.015411	85.455147	1034.067993	-620.451965	197.369308	851.182007	-595.566895	-3.121846
360.713745	-10.021059	937.535767	421.802490	170.319809	931.164124	451.208954	-62.743702	494.603668	548.406250	159.783844	482.955078	471.829346	-77.123314	75.860207	598.957458	142.825989	92.953842	396.917511	-70.697937	1408.249512	483.352570	220.669342	1400.418945	369.783844	92.821808	1382.552612	338.260803	123.220909	1639.846924	417.183990	-169.717392	1132.004883	546.584778	275.698639	1129.719482	319.727905	-154.700089	885.407043	434.128326	300.647858	872.357483	385.998474	85.454285	1034.070557	-619.693665	197.502060	851.118835	-594.750244	-3.073880
360.735992	-10.025989	937.527893	421.759430	170.316406	931.147949	451.390930	-63.406651	494.729156	548.407837	159.796722	482.948517	472.036438	-77.201447	75.925507	598.961060	142.835922	92.960823	396.950684	-70.709373	1408.250000	483.307770	220.691437	1400.421021	369.785950	92.823082	1382.567993	338.341705	123.222031	1639.838623	417.218506	-169.694473	1131.987793	546.422913	275.704346	1129.678711	319.733063	-154.715195	885.420471	433.838715	300.903442	872.505615	385.986328	85.453308	1034.058228	-618.851440	197.538284	851.033508	-593.932007	-2.858866
360.739288	-10.050516	937.534973	421.717010	170.303360	931.140564	451.373871	-63.428120	494.730896	548.362183	159.812393	482.929626	472.028748	-77.208893	75.931160	598.984070	142.842102	92.942879	396.995880	-70.700661	1408.281372	483.293243	220.707535	1400.412842	369.804474	92.806770	1382.576294	338.422363	123.225693	1639.843506	417.247986	-169.718384	1132.005737	546.373169	275.779602	1129.686401	319.757538	-154.746704	885.439270	433.724548	300.930389	872.513672	385.968414	85.440292	1034.057861	-618.057861	197.657883	851.005493	-593.185913	-2.727999
360.744598	-10.071812	937.539795	421.664948	170.307495	931.132813	451.348694	-63.432377	494.711517	548.315613	159.810226	482.948151	472.040924	-77.189178	75.919563	599.377136	143.059158	92.986313	397.008392	-70.681366	1408.290161	483.268494	220.752319	1400.393066	369.816254	92.793167	1382.598022	338.493347	123.228371	1639.832886	417.278534	-169.740067	1132.041016	546.296082	275.836090	1129.662964	319.776489	-154.774185	885.452271	433.596375	300.935852	872.517212	385.953094	85.433540	1034.056763	-617.293213	197.747055	850.931580	-592.377075	-2.643555
360.760864	-10.107343	937.538147	421.630951	170.284042	931.130981	451.319641	-63.402355	494.711761	548.270874	159.842926	482.907440	472.017609	-77.187096	75.898087	599.334351	143.059570	92.993958	397.038300	-70.685692	1408.318481	483.244751	220.777191	1400.393066	369.833099	92.803787	1382.596680	338.551697	123.224480	1639.829590	417.290771	-169.737701	1132.038086	546.227661	275.892273	1129.664429	319.784515	-154.786514	885.474548	433.460754	300.956360	872.521973	385.949341	85.400604	1034.055420	-616.516296	197.826309	850.878967	-591.608887	-2.502941
360.760071	-10.110227	937.544250	421.586212	170.295959	931.126831	451.151947	-62.762894	494.547302	548.249451	159.860870	482.911224	471.815552	-77.119453	75.842484	599.348511	143.057587	93.016907	397.057343	-70.686356	1408.328979	483.237183	220.793121	1400.386353	369.853455	92.806694	1382.613770	338.613281	123.225136	1639.815796	417.302704	-169.750778	1132.062988	546.191040	275.947937	1129.637451	319.790619	-154.817841	885.483337	433.395630	300.999603	872.510254	385.931488	85.407425	1034.056519	-615.713501	197.973969	850.870544	-590.891785	-2.321985
360.786926	-10.126099	937.537537	421.556274	170.280273	931.115784	451.309692	-63.423370	494.692505	548.207031	159.894516	482.886292	471.977356	-77.194176	75.915886	598.942749	142.851334	92.962570	397.083435	-70.663696	1408.345825	483.209503	220.848602	1400.375244	369.878052	92.780693	1382.608887	338.670532	123.225121	1639.796265	417.317383	-169.761871	1132.096069	546.114258	275.957367	1129.607788	319.823334	-154.840714	885.515869	433.262970	301.031982	872.510620	385.929718	85.392487	1034.047607	-614.907776	198.068634	850.832458	-590.115479	-2.265887
360.796356	-10.160546	937.546509	421.547577	170.226822	931.077759	451.324707	-63.458336	494.705292	548.180298	159.900589	482.855530	472.001923	-77.174370	75.918045	599.332520	143.080536	92.998451	397.117828	-70.671432	1408.374146	483.204742	220.863007	1400.368652	369.892059	92.787918	1382.634521	338.720215	123.235771	1639.779297	417.313202	-169.768860	1132.129395	546.132324	276.047516	1129.631470	319.841827	-154.859238	885.551636	433.333038	300.821869	872.376526	385.935638	85.372635	1034.032104	-614.127197	198.216553	850.828003	-589.405273	-2.160868
360.810272	-10.168163	937.570313	421.497711	170.252716	931.093811	451.318115	-63.430595	494.698700	548.165771	159.945541	482.836121	472.000336	-77.173164	75.917595	599.371460	143.088120	92.989456	397.142639	-70.651207	1408.391602	483.193787	220.886414	1400.380005	369.913239	92.797707	1382.665649	338.770020	123.242714	1639.750244	417.345306	-169.772430	1132.162842	546.054565	276.100647	1129.632568	319.843140	-154.861450	885.571533	433.211670	300.843506	872.408264	385.925751	85.380493	1034.052490	-613.317871	198.288651	850.766052	-588.727539	-2.008510
360.805115	-10.185495	937.580139	421.466888	170.238541	931.086975	451.316376	-63.421745	494.713501	548.105835	159.925140	482.810608	471.989685	-77.177299	75.925362	599.348938	143.064621	92.996956	397.165833	-70.656563	1408.419922	483.157715	220.893539	1400.400635	369.933716	92.758553	1382.685913	338.814392	123.256927	1639.708984	417.357239	-169.800262	1132.177979	545.924011	276.111633	1129.627808	319.866852	-154.889191	885.620728	432.866119	300.930908	872.625000	385.910309	85.372253	1034.053711	-612.615845	198.377975	850.758972	-588.071045	-1.863262
360.814545	-10.185004	937.595093	421.444366	170.237076	931.103394	451.280182	-63.402706	494.704193	548.105225	159.973831	482.805420	471.955627	-77.146996	75.914970	599.348511	143.075714	92.983658	397.188751	-70.677002	1408.422974	483.160522	220.891800	1400.418457	369.952698	92.739372	1382.700562	338.859985	123.201614	1639.681519	417.369263	-169.805801	1132.195557	545.833374	276.084229	1129.640381	319.873688	-154.907928	885.619202	432.751099	300.961334	872.654602	385.911469	85.367523	1034.070068	-611.866333	198.502319	850.741455	-587.349121	-1.829206
360.838715	-10.201339	937.611084	421.401581	170.237671	931.101868	451.279968	-63.407665	494.702850	548.080505	159.993332	482.806641	471.972870	-77.162682	75.915131	599.350586	143.085770	92.981522	397.189392	-70.687027	1408.412842	483.150330	220.874939	1400.462524	369.964661	92.737633	1382.726807	338.929932	123.235115	1639.618652	417.402924	-169.843369	1132.186157	545.764832	276.154144	1129.657227	319.886261	-154.929138	885.614868	432.640808	301.003235	872.728638	385.901947	85.366974	1034.076904	-611.084351	198.591904	850.724304	-586.644287	-1.775931
360.832703	-10.210120	937.610046	421.368378	170.261368	931.117371	451.277191	-63.409920	494.683716	548.066772	160.021133	482.764008	471.976654	-77.164688	75.923599	599.365479	143.089066	92.972038	397.177704	-70.722389	1408.396606	483.121246	220.862350	1400.490845	369.943451	92.711143	1382.743286	339.040680	123.265312	1639.583496	417.425049	-169.836121	1132.166504	545.687927	276.207306	1129.719360	319.906372	-154.950272	885.598022	432.586884	301.087006	872.801147	385.895172	85.359306	1034.085571	-610.362549	198.685760	850.655212	-586.041687	-1.692977
361.211212	-10.165812	937.589966	421.406616	170.318451	931.110352	451.314148	-63.465416	494.636841	548.060608	160.089279	482.733887	471.999756	-77.178612	75.922844	599.402344	143.116501	92.968018	397.142303	-70.770889	1408.372681	483.101898	220.825317	1400.509644	369.914886	92.690445	1382.750854	339.146393	123.303139	1639.513062	417.450623	-169.874435	1132.147095	545.612610	276.231476	1129.755859	319.926270	-154.982376	885.575623	432.464539	301.131104	872.875793	386.090424	85.396935	1034.072021	-609.735535	198.818848	850.605713	-585.476196	-1.537635
360.899414	-10.194887	937.606995	421.313751	170.268433	931.115540	451.223328	-63.393272	494.652130	548.022278	160.106537	482.712616	471.953674	-77.161102	75.916580	599.394653	143.114349	92.938095	397.099030	-70.791458	1408.352539	483.088654	220.780258	1400.568481	369.850739	92.656273	1382.759155	339.143982	123.171951	1639.544434	417.467346	-169.899078	1132.114136	545.545166	276.275360	1129.805420	319.932861	-154.990417	885.534790	432.326660	301.172150	872.954834	385.896912	85.367920	1034.083008	-609.036255	198.974884	850.620605	-584.845154	-1.398268
361.242615	-10.171036	937.591614	421.369629	170.307190	931.113220	451.272858	-63.471039	494.639099	548.010315	160.127502	482.692596	471.995758	-77.176781	75.916580	599.430481	143.110809	92.948494	397.022308	-70.810333	1408.322266	483.025665	220.736633	1400.602417	369.779297	92.651604	1382.765259	339.295227	123.275200	1639.448853	417.470734	-169.963959	1132.097290	545.479065	276.318665	1129.866089	319.975250	-154.995712	885.503296	432.226074	301.222229	873.039490	386.077362	85.389618	1034.073730	-608.311462	199.092255	850.611633	-584.194641	-1.342999
361.286530	-10.131032	937.596191	421.340668	170.317825	931.123840	451.239166	-63.470222	494.650269	548.005920	160.198120	482.671448	471.964691	-77.167633	75.930481	599.460205	143.144180	92.916771	396.928467	-70.869286	1408.294312	482.968262	220.659088	1400.654419	369.642212	92.625679	1382.745972	339.479553	123.321434	1639.351440	417.473053	-169.985535	1132.063965	545.459961	276.381836	1129.929199	319.979736	-155.024628	885.471191	432.114807	301.277832	873.127258	386.074310	85.413834	1034.080811	-607.592468	199.162018	850.605713	-583.567627	-1.239613
361.288086	-10.108081	937.585449	421.303741	170.318970	931.142883	451.226379	-63.462288	494.631378	547.998291	160.252472	482.633789	471.982056	-77.179512	75.927780	599.461182	143.183365	92.883911	396.803955	-70.914284	1408.246094	482.894806	220.573242	1400.685669	369.462921	92.626595	1382.722046	339.687225	123.373764	1639.246460	417.464172	-170.011398	1132.026611	545.412903	276.402252	1129.976929	320.007629	-155.038513	885.420959	432.003326	301.367523	873.234070	386.050903	85.410873	1034.085449	-606.910278	199.287384	850.594910	-582.999939	-1.105972
361.293945	-10.081256	937.578491	421.297760	170.327896	931.139771	451.168091	-63.439705	494.602875	547.974976	160.299179	482.585144	471.962250	-77.186623	75.913124	599.486084	143.202911	92.861305	396.668976	-70.930077	1408.219116	482.835266	220.494598	1400.745605	369.232391	92.628006	1382.659302	339.930939	123.325562	1639.161865	417.433990	-170.101669	1131.987305	545.383362	276.442322	1130.034058	320.051392	-155.075302	885.358215	431.937012	301.462891	873.319458	386.041656	85.429825	1034.079956	-606.274292	199.498810	850.592590	-582.489929	-0.952975
361.324371	-10.051153	937.556030	421.272797	170.345535	931.115417	451.128601	-63.394531	494.560486	547.933838	160.331207	482.540741	471.960144	-77.183281	75.874504	599.515015	143.210510	92.834862	396.486786	-70.943916	1408.189819	482.727203	220.433701	1400.758911	368.926788	92.617722	1382.583252	340.222748	123.380417	1639.067383	417.396729	-170.155701	1131.942871	545.359619	276.465363	1130.083008	320.076691	-155.104935	885.293701	431.844940	301.558533	873.405334	386.034882	85.456642	1034.055908	-605.649109	199.616531	850.594116	-581.925110	-0.844189
361.335632	-10.018377	937.542236	421.269684	170.324692	931.117371	451.108856	-63.356857	494.536346	547.943909	160.400833	482.506531	471.948120	-77.184723	75.862671	599.510193	143.258591	92.808899	396.281677	-70.981369	1408.170532	482.601196	220.352402	1400.795410	368.591583	92.622620	1382.509277	340.561157	123.407333	1639.026611	417.330231	-170.196075	1131.926636	545.339844	276.472504	1130.150146	320.138855	-155.141922	885.228760	431.774292	301.673248	873.474609	386.020172	85.461288	1034.048950	-604.989319	199.694061	850.599487	-581.345520	-0.727900
361.332184	-10.003147	937.521484	421.254761	170.348999	931.120483	451.095551	-63.338509	494.534210	547.940369	160.451447	482.466797	471.944336	-77.185547	75.870323	599.566528	143.293549	92.798691	396.038879	-70.991974	1408.165771	482.454834	220.313782	1400.808838	368.287933	92.632324	1382.411499	340.921570	123.439842	1638.995728	417.247223	-170.287643	1131.946167	545.306763	276.483307	1130.218872	320.203888	-155.153641	885.185791	431.718414	301.780212	873.564148	385.983582	85.476311	1034.038940	-604.381409	199.784180	850.599854	-580.843689	-0.650177
361.289642	-9.992210	937.518433	421.249237	170.327759	931.109375	451.089600	-63.332928	494.540039	547.951477	160.511200	482.482910	471.940277	-77.185295	75.878929	599.553467	143.305420	92.779213	395.782257	-70.997398	1408.180176	482.240814	220.268890	1400.842529	367.956512	92.615036	1382.318726	341.210541	123.369164	1639.052979	417.130676	-170.372864	1131.974487	545.310669	276.500031	1130.279419	320.272186	-155.187714	885.157410	431.684479	301.896667	873.628540	385.936615	85.485222	1034.029907	-603.762512	199.943558	850.604919	-580.338379	-0.519223
361.253906	-9.948434	937.496887	421.226196	170.375504	931.105652	451.073853	-63.282684	494.555634	547.944336	160.531784	482.455383	471.903870	-77.159698	75.858162	599.551941	143.325729	92.765503	395.519531	-71.067238	1408.206665	482.026062	220.222183	1400.858154	367.629822	92.597862	1382.223755	341.488129	123.305801	1639.117432	416.988892	-170.461838	1132.025146	545.321045	276.521332	1130.372559	320.354401	-155.222549	885.139832	431.893250	301.969910	873.497375	385.872131	85.532967	1034.015259	-603.228455	200.040710	850.584778	-579.884644	-0.395751
361.167084	-9.922482	937.473755	421.136414	170.447983	931.127991	451.070709	-63.256054	494.575409	548.019409	160.624908	482.475311	471.900299	-77.154388	75.869080	599.589172	143.362442	92.732674	395.268066	-71.114357	1408.281006	481.792725	220.160309	1400.887573	367.289642	92.560730	1382.126831	341.803558	123.285439	1639.192017	416.846802	-170.493805	1132.072021	545.250427	276.513733	1130.440674	320.405060	-155.269241	885.147522	431.908264	302.306396	873.504639	385.761658	85.562950	1034.014771	-602.747009	200.115158	850.574463	-579.493103	-0.304126
360.751129	-9.920987	937.451904	421.034363	170.445633	931.137878	451.021637	-63.132122	494.593140	548.061584	160.682693	482.472321	471.846436	-77.126007	75.866920	599.660034	143.411407	92.716637	395.053009	-71.165787	1408.321167	481.581726	220.069290	1400.919312	366.988617	92.542068	1382.062012	342.103577	123.240234	1639.260254	416.698578	-170.577606	1132.154907	545.203247	276.514465	1130.534912	320.486359	-155.330383	885.156311	431.932465	302.443604	873.557739	385.465271	85.566910	1034.006470	-602.184021	200.206345	850.522705	-579.049316	-0.263369
360.696045	-9.897182	937.434753	420.991333	170.519226	931.145813	451.053802	-63.120712	494.617859	548.081665	160.728836	482.498352	471.858521	-77.107491	75.876457	600.373169	143.836914	92.788277	394.829712	-71.246346	1408.376343	481.356934	219.965958	1400.950806	366.733978	92.492638	1382.046997	342.302887	123.167053	1639.357910	416.561493	-170.623184	1132.240967	545.154114	276.549561	1130.652954	320.556488	-155.405624	885.167053	431.954773	302.400360	873.673096	385.369812	85.616043	1033.999390	-601.639587	200.342346	850.544189	-578.604065	-0.170228
360.583038	-9.872561	937.422913	420.895020	170.609024	931.183472	451.062378	-63.099815	494.636017	548.130493	160.759857	482.521210	471.874664	-77.120560	75.892899	600.457520	143.910416	92.795631	394.633209	-71.320824	1408.449097	481.151398	219.862000	1401.008789	366.522644	92.405884	1382.066528	342.463074	123.055252	1639.484131	416.407928	-170.677094	1132.345947	545.039551	276.510681	1130.768188	320.611450	-155.474304	885.194031	432.001007	302.571259	873.744263	385.233032	85.655197	1034.011353	-601.212341	200.391586	850.561279	-578.181885	-0.108651
360.502319	-9.856674	937.404358	420.836609	170.699265	931.208008	451.040009	-63.062576	494.677521	548.161743	160.800980	482.540222	471.844421	-77.116928	75.908012	600.415161	143.889099	92.779327	394.421600	-71.383347	1408.510742	480.971802	219.768097	1401.067017	366.345795	92.326653	1382.108521	342.577484	122.929359	1639.565430	416.237152	-170.684708	1132.442993	544.877869	276.431763	1130.863525	320.616791	-155.548035	885.222534	432.059631	302.970215	873.756042	385.108215	85.701363	1034.011719	-600.788574	200.464447	850.533264	-577.818787	-0.048765
360.346039	-9.915494	937.402893	420.743134	170.772873	931.216370	451.046326	-63.047897	494.718384	548.189209	160.847290	482.579895	471.874023	-77.099274	75.926300	600.475159	143.941330	92.795319	394.205353	-71.453316	1408.563599	480.793457	219.654312	1401.117676	366.157349	92.273323	1382.129150	342.597900	122.622055	1639.640625	416.074585	-170.706390	1132.520386	544.754333	276.345825	1130.972290	320.620941	-155.641327	885.236084	432.107513	303.164398	873.818420	384.958313	85.709709	1034.013672	-600.338562	200.604126	850.531738	-577.479126	0.045537
360.240662	-9.913248	937.380737	420.663757	170.885452	931.254272	451.024658	-63.052807	494.733948	548.214111	160.862076	482.610931	471.862122	-77.086273	75.939674	600.492676	143.944046	92.780220	394.020294	-71.505150	1408.622314	480.640442	219.560196	1401.145630	365.936401	92.217773	1382.109863	342.631927	122.419266	1639.704590	415.904175	-170.757675	1132.591309	544.609253	276.247833	1131.041016	320.592255	-155.730972	885.253601	432.170105	303.367035	873.834045	384.832916	85.742577	1034.020996	-599.942932	200.664185	850.491211	-577.179504	0.176408
360.089813	-9.849607	937.383179	420.485931	171.196732	931.375610	450.903564	-63.001064	494.728912	548.166504	160.859268	482.659668	471.880463	-77.076591	75.941574	600.461975	143.934296	92.772026	393.880127	-71.592171	1408.651367	480.505127	219.453598	1401.173096	365.669250	92.213600	1382.031738	342.639404	122.217125	1639.758057	415.750977	-170.774506	1132.633301	544.476929	276.133972	1131.107178	320.534332	-155.802673	885.261047	432.224396	303.563904	873.831970	384.677032	85.853851	1034.087402	-599.607361	200.656952	850.438171	-576.868103	0.233628
360.013519	-9.936595	937.376892	420.521027	170.951645	931.288452	450.888336	-63.039394	494.755829	548.134888	160.871262	482.615295	471.903351	-77.076050	75.967514	600.451233	143.935028	92.786049	393.747437	-71.666138	1408.675415	480.372253	219.357742	1401.190918	365.401154	92.146011	1381.970947	342.614532	121.973732	1639.823730	415.562836	-170.845062	1132.661621	544.317322	276.020538	1131.164307	320.445496	-155.914612	885.258850	432.275238	303.744263	873.827515	384.625031	85.750740	1034.035645	-599.229553	200.727463	850.415405	-576.556458	0.274616
359.886871	-9.927476	937.374512	420.456635	170.948425	931.309692	450.789886	-63.028961	494.758545	548.067444	160.885254	482.607483	471.927002	-77.085060	75.971649	599.694092	143.546631	92.709473	393.618164	-71.746674	1408.668335	480.215912	219.267715	1401.197510	365.116699	92.092293	1381.920776	342.529144	121.717728	1639.901611	415.405975	-170.922821	1132.668213	543.979492	275.644989	1131.234497	320.337769	-156.004913	885.233582	432.308563	303.742676	873.864014	384.539856	85.739525	1034.046387	-598.942566	200.764450	850.392273	-576.253906	0.310819
359.757141	-9.904823	937.359497	420.353851	170.956955	931.323547	450.669312	-63.043999	494.756927	548.040710	160.917053	482.606171	471.896973	-77.075317	75.972893	600.473877	143.984085	92.795349	393.518951	-71.843338	1408.650513	480.049652	219.152603	1401.200439	364.829224	92.086174	1381.913574	342.401917	121.415924	1639.993042	415.245056	-170.981705	1132.654175	544.016602	275.811676	1131.233765	320.168427	-156.103317	885.243286	432.086517	303.943451	874.084412	384.441803	85.734413	1034.047852	-598.616638	200.894638	850.358704	-575.948181	0.321547
359.642456	-9.876162	937.328735	420.278259	170.964310	931.317017	450.508820	-62.973106	494.729187	547.993103	160.935013	482.611816	471.874664	-77.060158	75.970650	600.527222	144.015808	92.815887	393.380341	-71.932076	1408.612061	479.878387	219.073959	1401.209229	364.618073	91.966217	1381.825195	342.242004	121.121620	1640.094849	415.090027	-171.046051	1132.628784	543.757507	275.528503	1131.276367	319.980896	-156.214142	885.224609	432.166382	304.115295	874.063354	384.357727	85.737236	1034.030640	-598.382690	200.920914	850.321594	-575.680176	0.298287
359.491119	-9.837828	937.326843	420.180450	170.959747	931.332092	450.379730	-62.987652	494.715790	547.989014	160.957214	482.631927	471.876099	-77.063110	75.985107	600.468506	144.003983	92.821716	393.238190	-72.057800	1408.572998	479.694763	218.990494	1401.212280	364.392242	91.921188	1381.752441	342.042816	120.802971	1640.187256	414.971680	-171.139969	1132.573730	543.650208	275.464905	1131.281494	319.783997	-156.299438	885.204163	432.167206	304.294586	874.051697	384.266968	85.736412	1034.040039	-598.163208	200.935562	850.291626	-575.423218	0.317839
359.378143	-9.828402	937.290100	420.112488	170.969559	931.300598	450.239777	-63.019085	494.731567	547.934692	160.961212	482.618591	471.900055	-77.067047	76.000183	600.439270	143.980515	92.829758	393.118805	-72.154381	1408.490601	479.533630	218.907364	1401.222656	364.177826	91.798286	1381.708862	341.799133	120.477371	1640.264526	414.866608	-171.225983	1132.475342	543.714966	275.620514	1131.323120	319.569794	-156.374374	885.177856	432.209686	304.431061	874.080383	384.177612	85.744125	1034.006104	-597.927856	200.993912	850.204163	-575.173218	0.306231
359.228058	-9.817794	937.277283	419.989777	170.979523	931.292297	450.115448	-63.017437	494.717255	547.861206	160.942703	482.612030	471.925323	-77.079124	76.008965	600.469543	143.999054	92.838295	393.006287	-72.303528	1408.416504	479.380920	218.772842	1401.255127	363.976135	91.727646	1381.672363	341.532959	120.124237	1640.333862	414.795471	-171.314102	1132.368652	543.518005	275.386261	1131.400879	319.343384	-156.463028	885.126770	432.238190	304.588013	874.106445	384.042694	85.752296	1033.995728	-597.666931	201.103821	850.173096	-574.929749	0.366365
359.106049	-9.808796	937.257690	419.881866	170.947525	931.286072	449.927094	-63.023289	494.703583	547.839478	160.977280	482.638733	471.887817	-77.038582	75.987480	600.492371	144.019226	92.850815	392.854034	-72.449112	1408.354248	479.214752	218.650116	1401.293945	363.761169	91.615845	1381.638672	341.256195	119.790848	1640.396729	414.717651	-171.402481	1132.251831	543.451477	275.352753	1131.502319	319.080750	-156.533112	885.072449	432.262787	304.713776	874.188293	383.926666	85.735390	1033.983032	-597.480042	201.154953	850.109314	-574.727539	0.405679
358.988617	-9.829217	937.247070	419.749756	170.935959	931.283936	449.766937	-63.039112	494.675537	547.785461	160.945984	482.635895	471.904938	-77.094940	76.011124	600.435852	143.991241	92.852303	392.708008	-72.606468	1408.285400	479.048645	218.494339	1401.352051	363.520782	91.495575	1381.596680	340.964691	119.421028	1640.440552	414.644714	-171.479156	1132.134277	543.374451	275.265747	1131.596802	318.793945	-156.593246	885.037231	432.283783	304.848724	874.264404	383.795227	85.716240	1033.976440	-597.270874	201.188019	850.054077	-574.529419	0.446535
358.820984	-9.852878	937.230896	419.601868	170.875381	931.289246	449.568481	-63.029182	494.668365	547.720581	160.893539	482.649323	471.895416	-77.086113	76.014084	600.416443	143.969574	92.830521	392.522552	-72.758141	1408.209595	478.852142	218.328598	1401.445801	363.339935	91.312866	1381.645996	340.652405	119.062988	1640.514526	414.569489	-171.558197	1132.003296	543.309814	275.196350	1131.737915	318.467407	-156.658585	884.978760	432.295593	304.971802	874.407532	383.632996	85.665459	1033.971191	-597.131897	201.247025	850.014771	-574.373962	0.521102
358.624420	-9.823564	937.234314	419.338409	171.116913	931.406311	449.390594	-63.004314	494.623688	547.655701	160.873627	482.678345	471.889099	-77.102386	76.023300	600.391296	143.945099	92.853691	392.378143	-72.934631	1408.128296	478.655640	218.133560	1401.545288	363.037354	91.223694	1381.660522	340.428772	118.882851	1640.557861	414.490326	-171.620331	1131.881226	543.271423	275.158875	1131.899902	318.149719	-156.719589	884.936768	432.318115	305.074341	874.531494	383.423828	85.723335	1034.036621	-597.002380	201.274231	849.959839	-574.217957	0.589758
358.455200	-9.884764	937.224121	419.172333	171.038834	931.404480	449.211029	-63.010330	494.602173	547.584290	160.796829	482.663788	471.921326	-77.114220	76.005119	599.591064	143.487717	92.741531	392.176270	-73.122063	1408.062744	478.423340	217.967453	1401.618286	362.810547	91.017220	1381.595093	340.114563	118.513390	1640.602051	414.403320	-171.691940	1131.741943	543.204102	275.066101	1132.013306	317.861420	-156.799561	884.885498	432.353302	305.375671	874.634827	383.255829	85.649780	1034.030762	-596.859985	201.292999	849.926270	-574.006226	0.627491
358.330078	-9.936611	937.216675	419.023865	170.932831	931.395569	449.018219	-63.030609	494.557831	547.516724	160.713135	482.661957	471.878815	-77.108139	76.013618	600.351196	143.894989	92.842674	391.994415	-73.332970	1407.962524	478.218872	217.758743	1401.709595	362.439209	90.966805	1381.672485	339.815918	118.154716	1640.664795	414.297546	-171.787918	1131.625854	543.229126	275.031891	1132.192139	317.596466	-156.860580	884.819946	432.570374	305.230865	874.630615	383.104675	85.577209	1034.021484	-596.748901	201.348160	849.889648	-573.841858	0.671160
358.134460	-10.015322	937.211304	418.833252	170.859894	931.401245	448.851440	-63.051994	494.555328	547.449951	160.628235	482.656647	471.860382	-77.111389	76.012207	600.326904	143.850662	92.849342	391.791229	-73.523659	1407.900879	477.987274	217.555618	1401.803101	362.116211	90.785606	1381.631714	339.487671	117.796928	1640.748413	414.179474	-171.872177	1131.518555	543.131348	274.928345	1132.345947	317.320557	-156.902664	884.760620	432.597290	305.500854	874.747681	382.894257	85.501060	1034.020630	-596.640503	201.362091	849.840759	-573.650208	0.664273
357.955139	-10.104463	937.217712	418.654022	170.762085	931.408386	448.653961	-63.102982	494.521149	547.390320	160.574707	482.697479	471.823303	-77.097397	76.006630	599.597290	143.421356	92.781540	391.562469	-73.715500	1407.832397	477.706360	217.357132	1401.898438	361.877014	90.490952	1381.521973	339.180023	117.432114	1640.833374	414.018372	-171.980118	1131.414917	543.041931	274.840607	1132.510132	317.043732	-156.955841	884.704590	432.603973	305.565979	874.886719	382.707092	85.410065	1034.026855	-596.581604	201.296387	849.819214	-573.497375	0.636713
357.767426	-10.137465	937.187317	418.413208	170.784042	931.449463	448.469208	-63.063999	494.486389	547.335999	160.501724	482.731689	471.778198	-77.101639	76.017532	599.561768	143.404251	92.785042	391.350189	-73.936142	1407.771118	477.452759	217.147247	1402.005127	361.527802	90.326530	1381.476929	338.869629	117.083008	1640.920654	413.846954	-172.051086	1131.299072	542.985901	274.737946	1132.703979	316.731750	-157.013306	884.648743	432.569733	305.414093	875.086426	382.475250	85.367912	1034.033081	-596.495605	201.306198	849.803589	-573.348755	0.621324
357.562866	-10.218366	937.175720	418.191956	170.758835	931.485291	448.333679	-63.122608	494.471649	547.281494	160.447937	482.764832	471.774994	-77.113762	76.032547	599.537292	143.356674	92.792412	391.143280	-74.172173	1407.751831	477.172638	216.910172	1402.084961	361.163239	90.108116	1381.458374	338.567596	116.696678	1640.988159	413.647308	-172.141022	1131.214844	542.830811	274.561920	1132.838135	316.459717	-157.071838	884.615051	432.562012	305.468597	875.220520	382.253815	85.289551	1034.046021	-596.392700	201.277496	849.809326	-573.189880	0.637553
357.373413	-10.456765	937.188293	418.145477	170.327484	931.368591	448.223999	-63.236778	494.496246	547.235779	160.381485	482.743042	471.786194	-77.111168	76.035263	599.530701	143.357483	92.830910	390.909607	-74.471596	1407.719360	476.894623	216.621307	1402.189819	360.698761	90.077843	1381.593628	338.269379	116.307426	1641.070923	413.429016	-172.253525	1131.130737	542.708435	274.436798	1133.011475	316.200531	-157.125671	884.557861	432.561951	305.512604	875.346191	382.089569	85.051086	1033.986450	-596.302368	201.334030	849.800720	-573.035583	0.625997
357.127136	-10.380460	937.146606	417.770416	170.651260	931.511841	448.068604	-63.225533	494.476288	547.178528	160.359787	482.839478	471.735413	-77.103806	76.032349	599.543335	143.371704	92.851677	390.622223	-74.726204	1407.671021	476.661530	216.387436	1402.294067	360.364380	89.863533	1381.584717	337.994507	115.920242	1641.153076	413.181580	-172.382217	1131.068726	542.539368	274.270142	1133.120850	315.995117	-157.199661	884.493958	432.300171	305.583221	875.651001	381.772034	85.140671	1034.042358	-596.252136	201.287323	849.772949	-572.910889	0.597692
356.876953	-10.434367	937.117432	417.513702	170.627197	931.536560	447.933350	-63.317055	494.455536	547.104980	160.274765	482.904144	471.711151	-77.106232	76.059624	599.509949	143.376266	92.850075	390.346375	-74.921120	1407.629883	476.388672	216.146118	1402.393311	360.043701	89.415283	1381.457520	337.729614	115.541725	1641.235107	412.923157	-172.538437	1131.007935	542.433533	274.191986	1133.303955	315.789642	-157.253036	884.423462	432.279083	305.602325	875.768738	381.495300	85.078781	1034.040039	-596.179810	201.302429	849.772217	-572.789856	0.609952
356.653595	-10.566566	937.087769	417.320435	170.478455	931.532959	447.804535	-63.376942	494.452576	547.021362	160.210205	482.937622	471.699280	-77.108948	76.040604	599.435181	143.332581	92.856194	390.057068	-75.140900	1407.598022	476.154602	215.873505	1402.510498	359.590576	89.193626	1381.439453	337.492645	115.139221	1641.323853	412.639130	-172.682236	1130.938965	542.249878	274.000549	1133.456177	315.566925	-157.318283	884.355835	432.242279	305.824860	875.867859	381.251343	84.937263	1034.021362	-596.113647	201.321548	849.758850	-572.685608	0.614871
356.389404	-10.707657	937.052795	417.109009	170.319397	931.509399	447.697693	-63.461353	494.468170	546.995239	160.134460	483.002197	471.724915	-77.119392	76.058800	599.455139	143.317932	92.879990	389.745422	-75.367203	1407.566650	475.924683	215.548096	1402.623779	359.128845	88.980583	1381.399170	337.259186	114.720924	1641.427246	412.336853	-172.833206	1130.894165	542.064819	273.832123	1133.620483	315.346527	-157.379822	884.254089	432.196228	305.858459	876.005249	380.985321	84.792488	1033.990234	-596.080627	201.333771	849.753967	-572.588562	0.611825
356.095581	-10.823866	937.049133	416.891235	170.163803	931.526733	447.579193	-63.546425	494.456085	546.924744	160.038086	483.027466	471.745667	-77.141212	76.055084	599.435486	143.292084	92.896172	389.392487	-75.606781	1407.513306	475.732269	215.228409	1402.747925	358.638977	88.761642	1381.441406	337.044220	114.315086	1641.540405	412.014557	-172.992050	1130.823120	541.857361	273.606750	1133.800171	315.106476	-157.446198	884.130249	432.144989	305.903748	876.164612	380.725281	84.649940	1033.997192	-596.040955	201.307266	849.761597	-572.464478	0.607304
355.831238	-10.933022	937.013123	416.700470	169.989944	931.528320	447.468536	-63.642925	494.471130	546.827942	159.906311	483.042358	471.802795	-77.236137	75.798256	599.426025	143.275070	92.938454	389.008392	-75.840500	1407.467407	475.550781	214.923386	1402.876343	358.126678	88.543610	1381.460938	336.853180	113.886574	1641.661987	411.663055	-173.173782	1130.732666	541.653564	273.320465	1133.928711	314.872833	-157.501160	884.020996	432.061493	305.954163	876.321289	380.468140	84.501724	1033.978516	-596.016785	201.326569	849.782288	-572.386047	0.622140
355.492920	-11.060734	937.000000	416.486267	169.821686	931.514282	447.341827	-63.762447	494.506561	546.706665	159.737747	483.070007	471.776978	-77.192276	76.071388	598.964539	142.996292	92.904991	388.593353	-76.045670	1407.438965	475.352448	214.625900	1403.001099	357.708649	88.355385	1381.464478	336.660400	113.488274	1641.784424	411.276093	-173.349838	1130.669800	541.526550	273.085052	1134.074341	314.634094	-157.577591	883.921509	431.946625	305.784241	876.532593	380.173584	84.365471	1033.963257	-596.007141	201.349030	849.763184	-572.329956	0.632993
355.194885	-11.245930	936.970093	416.314667	169.634705	931.425781	447.175751	-63.879425	494.512024	546.626892	159.637817	483.060516	471.790558	-77.216606	76.122803	598.865356	142.933319	92.933907	388.164795	-76.294762	1407.431396	475.173920	214.275681	1403.121582	357.143982	88.488220	1381.598633	336.462250	113.074135	1641.926025	410.886108	-173.533173	1130.639893	541.339172	272.790497	1134.196533	314.385834	-157.641739	883.814880	431.811768	305.799438	876.652466	379.891113	84.231720	1033.898682	-595.956055	201.353287	849.772949	-572.239563	0.647570
354.857697	-11.410890	936.949402	416.081512	169.445892	931.341919	447.018219	-64.003807	494.526337	546.485535	159.461197	483.062531	471.810822	-77.256592	76.115707	599.212708	143.111923	92.970360	387.711182	-76.527290	1407.390991	474.957336	213.964767	1403.200806	356.788300	88.277542	1381.599609	336.264587	112.641548	1642.052490	410.454407	-173.707275	1130.614502	541.180359	272.563965	1134.293701	314.159851	-157.756790	883.735229	431.653229	305.816803	876.809448	379.558990	84.109406	1033.840820	-595.945679	201.380676	849.749634	-572.196167	0.636001
354.521118	-11.536954	936.926086	415.870117	169.274811	931.279907	446.813110	-64.096237	494.528473	546.363403	159.269974	483.054413	471.798401	-77.251724	76.129410	598.747559	142.843994	92.894127	387.209900	-76.765022	1407.379028	474.755096	213.681992	1403.270142	356.431946	88.095894	1381.616333	336.050476	112.212341	1642.174316	409.995605	-173.888123	1130.584229	541.031067	272.269257	1134.356201	313.922913	-157.850815	883.644043	431.531830	305.841217	876.904175	379.261261	83.995491	1033.795044	-595.942688	201.374863	849.750977	-572.146423	0.640100
354.120300	-11.658756	936.887207	415.632507	169.082443	931.214233	446.640381	-64.233841	494.520935	546.223145	159.075226	483.020538	471.838837	-77.280602	76.145699	598.727844	142.788101	92.912102	386.742096	-77.006172	1407.339966	474.547424	213.405792	1403.331177	356.106720	87.890999	1381.639526	335.848114	111.776428	1642.320679	409.553375	-174.042313	1130.567871	540.909912	271.916077	1134.444092	313.669861	-157.946091	883.549194	431.584045	305.967896	876.800232	378.919067	83.868279	1033.739868	-595.904175	201.382599	849.764526	-572.089539	0.662066
353.769226	-11.915520	936.874329	415.536194	168.554413	931.081177	446.425507	-64.358894	494.532349	546.091003	158.845276	482.993469	471.840363	-77.294327	76.137581	599.017273	142.922104	92.951500	386.344788	-77.227776	1407.314209	474.328613	213.089584	1403.352905	355.826935	87.701569	1381.630249	335.630188	111.334091	1642.466187	409.099579	-174.229492	1130.571411	540.811829	271.624359	1134.555664	313.416992	-158.021454	883.483398	431.347870	305.725281	876.967651	378.656097	83.571625	1033.659546	-595.866333	201.434341	849.783936	-572.021240	0.673037
353.367096	-12.064906	936.866821	415.287842	168.379761	931.055969	446.231934	-64.467064	494.545502	545.972229	158.689774	483.018372	471.866882	-77.321648	76.156685	599.019104	142.904556	92.995369	385.934052	-77.461929	1407.358276	474.094666	212.794754	1403.390869	355.593262	87.508301	1381.635864	335.372894	110.835373	1642.654785	408.622955	-174.378830	1130.606079	540.643616	271.350403	1134.632324	313.132874	-158.123276	883.417297	431.083588	305.683258	877.065857	378.314331	83.430870	1033.640991	-595.829956	201.418350	849.816589	-571.949341	0.633590
352.981842	-12.192853	936.852905	415.046356	168.184845	931.058777	445.938019	-64.520332	494.546417	545.843323	158.547211	483.029968	471.823853	-77.322174	76.184929	598.933350	142.861526	93.022217	385.533447	-77.725685	1407.414673	473.810913	212.516953	1403.399780	355.349030	87.288513	1381.625244	335.066650	110.208488	1642.819458	408.148651	-174.564026	1130.644897	540.463379	271.013245	1134.626465	312.803253	-158.204117	883.414429	430.839691	305.634674	877.146301	377.985382	83.272270	1033.634399	-595.785278	201.396805	849.833923	-571.898010	0.617422
352.613434	-12.363499	936.799805	414.837585	167.972839	931.026367	445.673035	-64.692574	494.584778	545.735352	158.418930	483.073547	471.811707	-77.334946	76.224892	598.874329	142.836807	93.026932	385.159943	-77.980118	1407.493164	473.540192	212.265701	1403.379761	355.090454	87.063927	1381.636230	334.850098	109.705437	1642.987061	407.617188	-174.763977	1130.706299	540.271240	270.695587	1134.600586	312.433136	-158.316605	883.436829	430.592834	305.595978	877.171936	377.652100	83.091362	1033.588379	-595.752869	201.423813	849.870850	-571.886841	0.634461
352.216583	-12.594467	936.761841	414.593201	167.778549	930.985840	445.429016	-64.865479	494.600494	545.639221	158.303543	483.074249	471.831360	-77.357269	76.264000	598.916443	142.856689	93.047424	384.794098	-78.243172	1407.528564	473.245422	212.022476	1403.366943	354.777710	86.850525	1381.617065	334.647919	109.186760	1643.135254	407.132538	-174.937607	1130.757690	540.117310	270.451874	1134.567139	312.067627	-158.455872	883.478394	430.313354	305.528534	877.206970	377.305481	82.893120	1033.546753	-595.743347	201.392471	849.882996	-571.857300	0.601122
351.784729	-12.783862	936.732727	414.286957	167.510666	930.964966	445.192688	-65.032600	494.571198	545.549011	158.178589	483.078461	471.872375	-77.362503	76.244583	598.859497	142.801865	93.041145	384.451965	-78.450371	1407.567627	472.876404	211.837952	1403.298828	354.568665	86.352112	1381.451050	334.459869	108.617393	1643.271973	406.691132	-175.074478	1130.807739	539.903198	270.176300	1134.512695	311.652344	-158.591522	883.502869	430.027802	305.448425	877.209351	376.934570	82.667130	1033.521484	-595.770630	201.357712	849.894165	-571.866638	0.567470
351.350464	-12.935770	936.685669	413.888214	167.480316	931.012451	444.883301	-65.104156	494.507874	545.468933	158.048294	483.098816	471.878937	-77.432434	75.958260	598.911194	142.816940	93.042366	384.157349	-78.685883	1407.585083	472.497406	211.593872	1403.245239	354.173981	86.119942	1381.423950	334.326111	108.078629	1643.384644	406.267273	-175.189362	1130.787598	539.700745	269.909088	1134.470825	311.178284	-158.741074	883.527405	429.756958	305.344971	877.205322	376.534515	82.515808	1033.525879	-595.814514	201.336914	849.930908	-571.865723	0.565869
350.950684	-13.228249	936.629700	413.638336	166.958191	930.885071	444.580261	-65.238922	494.456940	545.381714	157.938583	483.103424	471.914124	-77.464584	75.949898	598.903992	142.784180	93.077164	383.844421	-78.980446	1407.593994	472.108734	211.309967	1403.191650	353.634216	86.171783	1381.547852	334.263428	107.686775	1643.543457	405.876434	-175.359375	1130.787354	539.443481	269.663605	1134.426636	310.663391	-158.880112	883.560913	429.524109	305.225189	877.189636	376.180511	82.169769	1033.429199	-595.812683	201.320587	849.969299	-571.844666	0.531878
350.547943	-13.470412	936.596497	413.335693	166.667923	930.829224	444.326202	-65.419548	494.462982	545.226746	157.761597	483.122864	471.966522	-77.515701	75.981468	598.942505	142.806946	93.086044	383.456238	-79.261292	1407.602295	471.697632	211.049225	1403.129517	353.285095	85.891953	1381.538818	334.133362	107.125961	1643.724854	405.462524	-175.533203	1130.745850	539.156860	269.333313	1134.399536	310.140411	-159.072708	883.599670	429.235077	305.091522	877.175720	375.814636	81.925430	1033.382690	-595.873779	201.283142	850.005554	-571.885010	0.500300
350.139618	-13.668553	936.569702	413.001068	166.378891	930.794067	443.792603	-64.833916	494.324097	545.062012	157.588013	483.134430	471.753937	-77.441383	75.927803	598.820435	142.757751	93.122032	383.065826	-79.552498	1407.591553	471.279358	210.828720	1403.084351	352.932037	85.618286	1381.528687	334.031830	106.599251	1643.847778	405.061127	-175.750641	1130.707886	538.853394	269.111877	1134.409302	309.585205	-159.247818	883.602417	428.934479	304.918976	877.187683	375.439911	81.692764	1033.350952	-595.894592	201.280991	850.052490	-571.902771	0.471193
349.740265	-13.897687	936.523682	412.647339	166.153488	930.775452	443.642853	-65.643044	494.490417	544.889587	157.404129	483.149170	471.940613	-77.526779	76.032860	598.799255	142.720856	93.162796	382.700958	-79.835480	1407.541992	470.827637	210.555023	1403.070679	352.574890	85.310417	1381.515869	333.987976	106.036011	1643.977783	404.685242	-175.960831	1130.642822	538.493408	268.840302	1134.414185	308.965637	-159.397034	883.605286	428.719330	305.001038	877.155029	375.060028	81.452972	1033.319092	-595.945007	201.292358	850.085449	-571.934998	0.437568
349.310272	-14.138967	936.472778	412.251434	165.951935	930.777771	443.263184	-65.737633	494.450989	544.686707	157.201340	483.184753	471.942627	-77.529388	76.065842	598.738770	142.695831	93.178497	382.316895	-80.137482	1407.498779	470.406219	210.226669	1403.089722	352.213806	85.008133	1381.511597	333.910339	105.485657	1644.111816	404.312714	-176.161438	1130.555298	538.144409	268.578094	1134.493042	308.308777	-159.580856	883.617676	428.463501	304.659912	877.223877	374.649841	81.201134	1033.296631	-596.012146	201.242752	850.104309	-571.978394	0.388420
348.862396	-14.403693	936.438293	411.850891	165.707291	930.731934	442.904358	-65.825554	494.367615	544.456909	156.993103	483.207001	471.937195	-77.514679	76.053696	598.742493	142.661972	93.204636	381.918884	-80.451889	1407.412598	470.049377	209.878616	1403.113037	351.889282	84.683464	1381.452637	333.884460	104.962067	1644.233887	403.911743	-176.414124	1130.454224	537.751099	268.271362	1134.567139	307.675110	-159.771759	883.611267	428.177063	304.510315	877.276367	374.244812	80.947113	1033.257568	-596.113159	201.234055	850.131470	-572.051086	0.349218
348.428589	-14.638619	936.392273	411.463867	165.458282	930.717224	442.491852	-65.922958	494.327087	544.288147	156.817352	483.206940	471.881958	-77.529900	76.066864	599.458862	143.047882	93.323799	381.509735	-80.805367	1407.317261	469.714325	209.513260	1403.137451	351.544067	84.352333	1381.444336	333.854156	104.429520	1644.354004	403.524536	-176.662827	1130.317017	537.346252	267.951782	1134.623779	306.984833	-159.971619	883.573914	427.899872	304.363251	877.311218	373.848633	80.684883	1033.229248	-596.198364	201.172165	850.176331	-572.107422	0.314727
347.991150	-14.767066	936.347046	410.970062	165.421387	930.770691	442.076477	-66.019257	494.276154	544.074707	156.636063	483.252808	471.825256	-77.525055	76.090515	598.680054	142.555008	93.274345	381.105530	-81.135735	1407.239990	469.344910	209.155884	1403.204834	351.175690	84.037781	1381.417847	333.823303	103.903732	1644.456055	403.113281	-176.944839	1130.140747	536.949219	267.668518	1134.695557	306.276978	-160.192291	883.543762	427.605774	304.203583	877.348022	373.419525	80.530457	1033.239258	-596.277405	201.123627	850.213501	-572.182068	0.284051
347.552582	-15.001608	936.336121	410.536133	165.267715	930.781982	441.713257	-66.122849	494.265137	543.924011	156.548004	483.325165	471.773804	-77.531517	76.116234	598.622742	142.512909	93.320198	380.699127	-81.468597	1407.138428	468.990540	208.773315	1403.220947	350.775909	83.714127	1381.405396	333.796265	103.515976	1644.591553	402.674530	-177.249863	1129.985718	536.570007	267.411652	1134.763062	305.597168	-160.417908	883.505432	427.353760	304.074005	877.393005	373.014709	80.311012	1033.242676	-596.382996	201.090347	850.229370	-572.280640	0.242386
347.165039	-15.202197	936.311218	410.125946	165.031906	930.774597	441.200928	-65.562592	494.117859	543.714844	156.403702	483.322906	471.552948	-77.456764	76.119843	598.533447	142.484726	93.375664	380.246399	-81.774811	1406.991699	468.651764	208.444611	1403.249634	350.554932	83.175224	1381.239990	333.773804	103.042068	1644.627930	402.187927	-177.503738	1129.827271	536.146729	267.025177	1134.797852	304.833801	-160.674286	883.417603	427.062408	303.964966	877.433594	372.619904	80.081993	1033.227417	-596.479553	201.044662	850.248901	-572.370056	0.163374
346.742462	-15.438839	936.255981	409.763641	164.837082	930.768799	440.925964	-65.702583	494.112518	543.514648	156.283936	483.318634	471.510803	-77.446724	76.151550	598.456238	142.447235	93.423523	379.693420	-82.105209	1406.846924	468.249847	208.123108	1403.282471	350.072235	82.845779	1381.162354	333.791351	102.551346	1644.669556	401.691742	-177.843857	1129.685425	535.776611	266.678192	1134.876099	304.119843	-160.952499	883.387024	426.767731	303.843323	877.508057	372.218262	79.842964	1033.197510	-596.548462	201.066650	850.297607	-572.440918	0.146115
346.372955	-15.663384	936.204956	409.436340	164.614975	930.745056	440.883026	-66.568901	494.227295	543.273987	156.121704	483.288727	471.762787	-77.547508	76.246460	598.363037	142.381714	93.437912	379.167511	-82.423325	1406.700806	467.836243	207.691650	1403.297729	349.559204	82.527313	1381.081177	333.799896	102.092896	1644.708008	401.236877	-178.116547	1129.521973	535.458496	266.426697	1134.938965	303.410767	-161.228638	883.286011	426.401978	303.699188	877.590454	371.852051	79.612106	1033.159424	-596.666016	201.039505	850.326599	-572.565491	0.098033
345.957855	-15.880328	936.160828	409.088959	164.330963	930.726807	440.605774	-66.672661	494.210907	543.011963	155.972382	483.305054	471.753754	-77.567680	76.269188	598.299255	142.302521	93.473892	378.629242	-82.806564	1406.548828	467.440796	207.242233	1403.328613	348.825043	82.458488	1381.165771	333.834717	101.570953	1644.750244	400.693481	-178.429886	1129.321655	535.019531	266.006470	1134.971802	302.649414	-161.550446	883.154846	425.794189	303.572327	877.882751	371.469818	79.351852	1033.128662	-596.799805	201.037949	850.368408	-572.681580	0.054818
345.561615	-16.095350	936.086060	408.737488	164.152664	930.742310	440.319031	-66.815216	494.196289	542.723938	155.799500	483.309235	471.755615	-77.570892	76.258064	598.163879	142.192642	93.520706	378.096954	-83.138939	1406.411987	467.074585	206.830750	1403.374512	348.125702	82.038315	1381.037354	333.806091	101.129089	1644.786011	400.125031	-178.773117	1129.110107	534.658081	265.617065	1135.035034	301.957306	-161.841324	883.054260	425.344391	303.413971	878.005188	371.084930	79.109642	1033.100708	-596.971008	200.930328	850.380615	-572.829773	0.003900
345.102570	-16.302998	936.008911	408.386597	163.928772	930.757263	440.031464	-66.950836	494.174652	542.472046	155.641113	483.338989	471.699341	-77.570930	76.277946	598.077637	142.109085	93.561180	377.471832	-83.473862	1406.287476	466.663940	206.408279	1403.433960	347.382324	81.481026	1380.858398	333.785400	100.685677	1644.846436	399.531799	-179.125656	1128.920654	534.361389	265.272583	1135.165039	301.237854	-162.118652	882.905640	424.951263	303.257538	878.124146	370.671906	78.849915	1033.071411	-597.126221	200.888687	850.431335	-572.983948	-0.053071
344.676575	-16.495588	935.927979	408.057800	163.727371	930.766235	439.808777	-67.072342	494.176483	542.238770	155.547501	483.385498	471.703461	-77.601372	76.305046	597.977234	142.041565	93.601418	376.879883	-83.818863	1406.121094	466.274323	205.976517	1403.504761	346.686646	81.068184	1380.784302	333.701447	100.240448	1644.844727	398.869202	-179.488297	1128.750000	534.009521	264.930878	1135.249146	300.515472	-162.411942	882.743225	424.576141	303.103271	878.251282	370.283661	78.610573	1033.036865	-597.282227	200.809235	850.416321	-573.144653	-0.121705
344.260040	-16.704277	935.869934	407.803925	163.451645	930.747375	439.573486	-67.189339	494.171936	542.027222	155.434525	483.412964	471.660339	-77.616829	76.321098	597.946045	142.040115	93.621223	376.277679	-84.125496	1405.986084	465.895996	205.505020	1403.565552	346.188293	80.482712	1380.564941	333.589752	99.822090	1644.828613	398.181335	-179.903275	1128.557617	533.723572	264.603027	1135.364746	299.860992	-162.728531	882.549683	424.236328	302.957428	878.415527	369.936157	78.358360	1032.998169	-597.485962	200.731277	850.423767	-573.352905	-0.202808
343.784363	-16.892311	935.797852	407.485626	163.328110	930.779785	439.318420	-67.272835	494.168121	541.835632	155.317032	483.444672	471.632843	-77.604088	76.334419	597.915283	142.018250	93.644478	375.609528	-84.496323	1405.835815	465.580505	204.975540	1403.647339	345.656036	80.169708	1380.476074	333.457855	99.439079	1644.769775	397.435150	-180.299988	1128.406372	533.321655	264.190796	1135.439087	299.218658	-163.046677	882.348511	423.756348	302.828674	878.595825	369.539917	78.148140	1032.981079	-597.696350	200.685837	850.424438	-573.551941	-0.261747
343.272919	-16.998079	935.696655	407.082520	163.353622	930.890381	439.089172	-67.356178	494.178772	541.715515	155.200516	483.492981	471.632843	-77.621506	76.354866	597.903809	141.996307	93.706078	374.951813	-84.875191	1405.680176	465.281036	204.431931	1403.738647	345.154724	79.884315	1380.413452	333.233154	99.089508	1644.670654	396.682465	-180.715607	1128.259277	532.984802	263.865509	1135.575562	298.588593	-163.337936	882.201965	423.391602	302.695038	878.785645	369.074585	77.993988	1032.990845	-597.864136	200.628967	850.459167	-573.750000	-0.326527
342.802673	-17.239000	935.653015	406.868134	163.030090	930.918030	438.880066	-67.494118	494.199677	541.588623	155.040298	483.509491	471.683044	-77.644684	76.398140	597.899902	141.982635	93.757225	374.302582	-85.263847	1405.576172	465.029755	203.869507	1403.822876	344.517426	79.836746	1380.496704	332.949890	98.759483	1644.579346	395.906921	-181.135468	1128.139771	532.703247	263.560242	1135.674805	297.964325	-163.631683	881.988342	422.923676	302.585358	879.008362	368.713379	77.689896	1032.982788	-598.075562	200.572174	850.472107	-573.966614	-0.414681
342.277313	-17.275356	935.623291	406.498230	163.015717	931.040100	438.605164	-67.561172	494.205597	541.381165	154.802231	483.590820	471.633179	-77.650002	76.406876	597.814453	141.903885	93.802147	373.636139	-85.672409	1405.497070	464.747620	203.332031	1403.861938	344.146057	79.567177	1380.445190	332.576691	98.433159	1644.485352	395.099976	-181.568207	1128.059937	532.450317	263.202423	1135.805664	297.366486	-163.943817	881.838257	422.746704	302.431335	879.007874	368.273499	77.582657	1033.033325	-598.243408	200.460907	850.480225	-574.198364	-0.470388
341.833740	-17.467035	935.577393	406.344513	162.663315	931.037720	438.398376	-67.701752	494.221771	541.184937	154.561401	483.585205	471.651062	-77.663780	76.426689	597.731567	141.813736	93.833420	372.990326	-86.049004	1405.407593	464.501953	202.823944	1403.924438	343.787262	79.307655	1380.360962	332.106873	98.098175	1644.365479	394.252411	-181.955551	1127.989746	532.159485	262.752991	1135.878296	296.745728	-164.284271	881.685974	422.328888	302.328674	879.193115	367.974060	77.300873	1033.009644	-598.511597	200.308182	850.463806	-574.445618	-0.551130
341.348358	-17.545862	935.486206	406.100159	162.511887	931.080078	438.222778	-67.844444	494.236084	541.024536	154.344070	483.601257	471.639465	-77.689957	76.462555	597.639709	141.765808	93.861877	372.364349	-86.429420	1405.345093	464.261963	202.308365	1403.965576	343.380493	79.019501	1380.292114	331.567993	97.749344	1644.275635	393.377563	-182.390793	1127.911621	531.875732	262.317719	1135.898926	296.145752	-164.596481	881.559875	421.942383	302.204498	879.337402	367.598328	77.125824	1032.987305	-598.763245	200.229156	850.462708	-574.695068	-0.588489
340.898254	-17.684256	935.414978	405.898621	162.362030	931.091125	438.046509	-67.996033	494.251801	540.809021	154.120041	483.604675	471.659882	-77.704903	76.470161	597.573242	141.678101	93.876610	371.758636	-86.791649	1405.273193	463.950226	201.796982	1403.948975	343.026489	78.742119	1380.244263	330.940948	97.394722	1644.165527	392.560852	-182.787399	1127.897949	531.551758	261.871246	1135.851929	295.592255	-164.926208	881.437683	421.308380	302.330475	879.606323	367.272186	76.945076	1032.958862	-599.018005	200.149826	850.471191	-574.935425	-0.677884
340.454651	-17.795792	935.324585	405.717865	162.209000	931.094421	437.888733	-68.153931	494.265808	540.664246	153.942429	483.652954	471.703247	-77.763016	76.519073	597.519226	141.620483	93.895073	371.217041	-87.167397	1405.248901	463.654541	201.330170	1403.920532	342.728546	78.495941	1380.230469	330.293732	96.987396	1644.047607	391.738342	-183.212479	1127.900635	531.351929	261.497986	1135.832886	294.996185	-165.234512	881.340576	420.801483	302.008118	879.742188	366.946075	76.775940	1032.916138	-599.293945	200.022278	850.496582	-575.181641	-0.777565
340.060791	-17.919046	935.254761	405.554810	162.011459	931.108398	437.716522	-68.304474	494.279572	540.585632	153.759781	483.690155	471.716248	-77.768753	76.569069	597.488342	141.584152	93.936852	370.631897	-87.556786	1405.275269	463.330048	200.898285	1403.864014	342.415466	78.170975	1380.175659	329.574524	96.560638	1643.911133	390.933441	-183.595520	1127.926392	531.112366	261.091400	1135.809204	294.375366	-165.477325	881.311646	420.400330	301.822235	879.817322	366.644623	76.587250	1032.888062	-599.562622	199.988815	850.511597	-575.442261	-0.892366
339.649078	-18.008636	935.215271	405.340149	162.047729	931.197021	437.460297	-68.406639	494.311768	540.409302	153.565323	483.745880	471.718506	-77.785286	76.619072	597.430725	141.511414	93.972481	370.112640	-87.860596	1405.290161	462.992950	200.546082	1403.822510	342.316345	77.503784	1379.998535	328.787933	96.137451	1643.775879	390.189362	-183.974731	1127.994141	530.907532	260.680817	1135.779907	293.843750	-165.814804	881.324158	420.016846	301.627045	879.877747	366.329163	76.494110	1032.915527	-599.837769	199.944534	850.542786	-575.709106	-1.003841
339.329803	-18.236309	935.180237	405.265808	161.629745	931.168213	437.258026	-68.599190	494.313232	540.317627	153.434006	483.753204	471.777924	-77.810715	76.659355	597.374878	141.445679	94.017258	369.683685	-88.212204	1405.308350	462.704163	200.092758	1403.789307	342.023682	77.165787	1379.938599	327.997009	95.659294	1643.605835	389.443848	-184.336868	1128.013062	530.672913	260.203674	1135.735962	293.253998	-166.134125	881.347839	419.662781	301.426971	879.945190	366.103394	76.191490	1032.880981	-600.168152	199.820755	850.542786	-575.981873	-1.107810
338.992462	-18.415201	935.154602	405.114716	161.408875	931.193848	436.955688	-68.728935	494.315216	540.156738	153.252670	483.754456	471.741547	-77.819450	76.666283	597.298096	141.386551	94.049149	369.194092	-88.574783	1405.345703	462.332428	199.673279	1403.749390	341.450012	77.102310	1379.953979	327.153320	95.205826	1643.419067	388.777161	-184.683975	1128.042847	530.441589	259.778961	1135.732910	292.587067	-166.419373	881.354553	419.314331	301.202911	880.003357	365.855957	75.971855	1032.881592	-600.510132	199.757523	850.566406	-576.278931	-1.182644
338.691711	-18.612843	935.129333	404.985260	161.148376	931.203308	436.691986	-68.890007	494.307953	540.027466	153.074249	483.748413	471.766205	-77.820190	76.676399	597.226868	141.333618	94.066208	368.688263	-88.924339	1405.344360	461.961365	199.274261	1403.716675	341.117340	76.783134	1379.848755	326.257843	94.737617	1643.209717	388.187592	-184.989410	1128.081787	530.243103	259.363098	1135.765381	291.928040	-166.741714	881.374146	419.083862	300.984589	880.042786	365.619354	75.738899	1032.872559	-600.831177	199.703247	850.556213	-576.597534	-1.250084
338.438324	-18.843767	935.082031	404.878082	160.855408	931.212280	436.458038	-69.019630	494.275177	539.841370	152.904755	483.701965	471.774017	-77.858368	76.714005	597.156738	141.281387	94.073029	368.186920	-89.249710	1405.296753	461.555420	198.896362	1403.693359	340.798767	76.429146	1379.749756	325.368378	94.259819	1642.941772	387.642029	-185.318420	1128.036011	530.031067	258.971924	1135.799683	291.319824	-167.039627	881.400452	418.827545	300.736725	880.125549	365.405334	75.464767	1032.851807	-601.193298	199.592941	850.553101	-576.935608	-1.343191
338.178223	-19.070259	935.051575	404.738434	160.594040	931.236938	435.960663	-68.407173	494.137787	539.707153	152.774704	483.695251	471.484100	-77.740852	76.635010	597.107056	141.259735	94.094849	367.647430	-89.538506	1405.262817	461.162933	198.498077	1403.702881	340.465393	76.089539	1379.640381	324.420380	93.818680	1642.667969	387.101746	-185.684479	1128.002197	529.833313	258.546143	1135.846436	290.633514	-167.320160	881.410889	418.624298	300.484161	880.191772	365.187561	75.201965	1032.848633	-601.522644	199.506180	850.561401	-577.231384	-1.409820
337.941772	-19.349785	935.028259	404.616791	160.349197	931.284058	435.916595	-69.307266	494.267242	539.589172	152.641083	483.696014	471.761780	-77.874191	76.740929	597.035583	141.205017	94.133965	367.083435	-89.845688	1405.197021	460.740143	198.125809	1403.721558	340.109802	75.758316	1379.543945	323.440338	93.370186	1642.362549	386.619629	-185.960495	1127.931396	529.574829	258.126129	1135.923462	289.965271	-167.601257	881.406555	418.408875	300.217346	880.260315	364.993439	74.909447	1032.860962	-601.902161	199.350235	850.576050	-577.584106	-1.457087
337.753235	-19.615765	935.025208	404.523193	160.078262	931.326050	435.688568	-69.477913	494.257385	539.462524	152.492905	483.712158	471.734161	-77.917084	76.812469	596.999390	141.155212	94.169998	366.507263	-90.191856	1405.075317	460.316956	197.720993	1403.771484	339.666534	75.453941	1379.441895	322.455505	92.958199	1642.043213	386.178741	-186.263763	1127.817993	529.384399	257.750702	1136.024780	289.320526	-167.895889	881.382080	418.342010	299.930023	880.322998	364.835327	74.625763	1032.880005	-602.286682	199.202744	850.594604	-577.900635	-1.537193
337.596252	-19.855028	935.011597	404.429016	159.825989	931.370361	435.450867	-69.616470	494.251251	539.357361	152.406540	483.747101	471.732422	-77.925804	76.842514	596.920776	141.102768	94.192184	365.886017	-90.458321	1404.952271	459.871735	197.346588	1403.845825	339.356903	74.860329	1379.190918	321.426483	92.546768	1641.684570	385.733734	-186.563889	1127.641357	529.143005	257.340759	1136.187134	288.627655	-168.157791	881.327942	418.270355	299.636658	880.417969	364.685150	74.359489	1032.894653	-602.684448	199.181976	850.641296	-578.252563	-1.603810
337.436981	-20.063379	934.991943	404.366760	159.542191	931.408997	435.294891	-69.776260	494.245331	539.241760	152.303162	483.736206	471.730133	-77.940117	76.879967	596.894958	141.090393	94.254898	365.324524	-90.813271	1404.853638	459.467102	196.927200	1403.950439	338.690918	74.817757	1379.155396	320.331299	92.208511	1641.333252	385.323944	-186.901825	1127.498291	528.885925	256.974792	1136.357056	287.948364	-168.391846	881.272095	418.212219	299.324341	880.535034	364.559143	74.092018	1032.904175	-603.065491	199.129883	850.680359	-578.592468	-1.695744
337.296753	-20.321012	934.986145	404.321686	159.263779	931.462402	435.142303	-69.945244	494.248932	539.106750	152.207947	483.698914	471.716095	-77.953003	76.905396	596.822327	141.033920	94.300339	364.653259	-91.102089	1404.692871	459.011597	196.530243	1404.036133	338.386810	74.309113	1378.917358	319.190063	91.919884	1640.988159	384.949188	-187.237213	1127.354126	528.669922	256.625458	1136.536621	287.333191	-168.661148	881.223999	418.199890	299.005280	880.688232	364.437561	73.805748	1032.926880	-603.445740	199.092010	850.750000	-578.897583	-1.788289
337.206482	-20.540306	934.963318	404.295074	159.046829	931.529175	435.014771	-70.103233	494.239197	539.065613	152.137161	483.711304	471.707214	-78.014626	76.920158	596.812744	141.017944	94.301323	364.001404	-91.415756	1404.540771	458.598053	196.105652	1404.155396	337.922302	73.980370	1378.790771	318.042450	91.612686	1640.609985	384.605194	-187.578079	1127.177124	528.548584	256.275848	1136.755615	286.742188	-168.868622	881.148315	418.458374	298.660889	880.661072	364.344696	73.552925	1032.948120	-603.856934	198.976120	850.762634	-579.221436	-1.875229
337.076508	-20.806242	934.941650	404.279175	158.786011	931.582336	434.945435	-70.258965	494.227570	538.954834	152.015625	483.702728	471.728394	-78.028099	76.917023	596.817444	141.008621	94.313889	363.393799	-91.782814	1404.436890	458.181946	195.688660	1404.303833	337.340912	73.936531	1378.807373	316.817078	91.334511	1640.206787	384.220490	-187.931488	1127.002441	528.389587	255.921921	1137.012939	286.152527	-169.099518	881.095032	418.531097	298.329926	880.809509	364.244629	73.262093	1032.963379	-604.264160	198.844788	850.758850	-579.586609	-1.983831
336.978790	-21.076958	934.937866	404.284637	158.448135	931.600342	434.899811	-70.414124	494.237915	538.856384	151.877167	483.691864	471.737396	-78.082901	76.936424	596.726318	140.928192	94.328835	362.812073	-92.132942	1404.319214	457.745087	195.243240	1404.474121	336.932098	73.631378	1378.733765	315.533020	91.094795	1639.784424	383.845398	-188.294708	1126.897095	528.219116	255.531784	1137.319580	285.657867	-169.394089	881.061157	418.431030	298.034729	881.182434	364.152924	72.968033	1032.967041	-604.634521	198.799377	850.785095	-579.946655	-2.052681
336.885956	-21.310253	934.923462	404.292450	158.130844	931.615112	434.863617	-70.587288	494.265900	538.779846	151.715149	483.693420	471.747375	-78.103531	76.940269	596.718872	140.911728	94.346771	362.232330	-92.437798	1404.238892	457.352234	194.832672	1404.654297	336.537415	73.282356	1378.672119	314.191925	90.876808	1639.348511	383.509033	-188.620224	1126.809204	528.117371	255.146011	1137.637817	285.167480	-169.643311	881.036987	418.536041	297.695038	881.412048	364.055298	72.702797	1032.963257	-605.067017	198.713638	850.792786	-580.388184	-2.137000
336.807861	-21.568260	934.924561	404.346161	157.689880	931.583130	434.863220	-70.735916	494.312683	538.750671	151.578812	483.680695	471.739105	-78.153488	76.957626	596.691711	140.897552	94.367577	361.687103	-92.797661	1404.193237	456.962891	194.433212	1404.840698	336.137207	72.921844	1378.630371	312.801941	90.651985	1638.886230	383.168549	-188.950516	1126.773804	528.002014	254.698288	1137.923218	284.743530	-169.905762	881.020081	418.726349	297.390076	881.633972	363.972351	72.407425	1032.940796	-605.476990	198.679092	850.829956	-580.773499	-2.184982
336.794159	-21.919472	934.928223	404.502045	157.139862	931.443359	434.877899	-70.947212	494.364349	538.730408	151.422714	483.635162	471.790558	-78.190544	76.977829	596.636719	140.835663	94.368629	361.185699	-93.143463	1404.156494	456.566528	193.994797	1405.031616	335.775452	72.611870	1378.622681	311.422668	90.507233	1638.422729	382.811676	-189.270020	1126.736938	527.921875	254.254364	1138.184082	284.330688	-170.175964	881.035767	418.939453	297.098419	881.845154	363.937775	72.087425	1032.859863	-605.917664	198.625198	850.867493	-581.154053	-2.253032
336.792328	-22.259172	934.921875	404.628479	156.662567	931.280029	434.901306	-71.148987	494.410980	538.735413	151.249100	483.615417	471.827911	-78.229645	76.973961	596.636047	140.834854	94.388657	360.638733	-93.416702	1404.133911	456.202728	193.607605	1405.171875	335.365906	72.346375	1378.567749	309.990723	90.348854	1637.982910	382.442596	-189.591553	1126.727417	527.934937	253.855377	1138.480469	283.952911	-170.455338	881.032410	419.179291	296.839111	882.044006	363.886078	71.817612	1032.760986	-606.282288	198.599014	850.893311	-581.458679	-2.313457
336.823914	-22.362747	934.891724	404.711884	156.473694	931.328186	434.868469	-71.289726	494.398102	538.812256	151.124420	483.672424	471.812256	-78.285004	76.991318	596.674377	140.818848	94.381538	360.117065	-93.713707	1404.097412	455.822021	193.229126	1405.323975	334.944489	72.046829	1378.552612	308.538879	90.194252	1637.530884	382.089172	-189.908508	1126.682129	527.973022	253.535461	1138.772827	283.612457	-170.720947	881.020752	419.363617	296.570618	882.250122	363.850555	71.667091	1032.763794	-606.660400	198.580170	850.888428	-581.809814	-2.381847
336.696289	-22.653399	934.937134	404.726105	156.184540	931.357971	434.834564	-71.463234	494.425995	538.844055	150.945969	483.693054	471.854279	-78.360855	76.994858	596.638977	140.773102	94.379807	359.575256	-94.016899	1404.076660	455.395081	192.840286	1405.470581	334.504974	71.719910	1378.524536	307.083160	90.037292	1637.140869	381.714142	-190.242859	1126.685547	528.015198	253.180466	1139.043335	283.353577	-170.997299	880.995239	419.622925	296.283783	882.445801	363.735138	71.413559	1032.795532	-607.070496	198.494934	850.907227	-582.196594	-2.484314
336.676758	-22.847422	934.944885	404.778107	155.938660	931.424805	434.876617	-71.663651	494.444977	538.886414	150.771805	483.709503	471.840637	-78.357758	76.977600	596.615845	140.754730	94.363792	359.010742	-94.306946	1404.094727	455.023895	192.508514	1405.581543	334.050812	71.433098	1378.457275	305.661499	89.878510	1636.703613	381.342346	-190.558670	1126.698242	528.081421	252.780106	1139.289551	283.121552	-171.286179	880.950500	419.961060	296.030121	882.583679	363.668640	71.196213	1032.826904	-607.439514	198.385666	850.910706	-582.577881	-2.533235
336.668640	-23.041178	934.944336	404.864868	155.679886	931.480225	434.891327	-71.840347	494.451996	538.956360	150.630981	483.782318	471.850830	-78.416672	76.972984	596.676880	140.736496	94.392159	358.454712	-94.559212	1404.101318	454.606171	192.169006	1405.688599	333.571930	71.196190	1378.403320	304.273956	89.721420	1636.268433	380.983368	-190.859955	1126.725342	528.149658	252.424881	1139.531372	282.936218	-171.581787	880.920288	420.228027	295.803040	882.722473	363.613708	70.980019	1032.847168	-607.810669	198.339615	850.916870	-582.957947	-2.583376
336.629974	-23.284584	934.955139	404.935822	155.366791	931.522766	434.964966	-72.040680	494.486023	538.990173	150.441910	483.756378	471.887177	-78.466072	76.987610	596.647034	140.686707	94.364616	357.855682	-94.773659	1404.130981	454.137268	191.833847	1405.744751	333.039917	70.978889	1378.324951	302.935211	89.550110	1635.874023	380.641571	-191.136200	1126.791870	528.218811	252.030594	1139.711670	282.794312	-171.835068	880.897156	420.609161	295.581299	882.823730	363.550812	70.720360	1032.867310	-608.145996	198.283279	850.912415	-583.327698	-2.642447
336.598206	-23.466675	934.958557	405.013275	155.076630	931.556091	435.043793	-72.167900	494.491638	539.042175	150.266754	483.777191	471.901215	-78.497375	76.984238	596.612427	140.658524	94.335411	357.258453	-94.952248	1404.128906	453.728912	191.572372	1405.806152	332.520050	70.847893	1378.236938	301.611877	89.331703	1635.535889	380.270020	-191.447845	1126.861328	528.343811	251.659714	1139.883179	282.664764	-172.104828	880.878296	421.011475	295.351929	882.911499	363.485535	70.508446	1032.878052	-608.539612	198.305405	850.932190	-583.688721	-2.643008
336.583679	-23.628923	934.951782	405.109863	154.858368	931.620178	435.161743	-72.361038	494.529541	539.136658	150.128815	483.797302	471.922272	-78.520355	76.970573	596.651978	140.638367	94.320442	356.636353	-95.121056	1404.143555	453.274017	191.350220	1405.869263	331.924194	70.701317	1378.151001	300.335236	89.124222	1635.247925	379.900238	-191.737289	1126.929077	528.426208	251.359573	1140.059814	282.572296	-172.408905	880.833740	421.415894	295.151245	882.978577	363.446899	70.315132	1032.901001	-608.932434	198.279846	850.941406	-584.065796	-2.678847
336.572601	-23.783218	934.953796	405.224976	154.619812	931.688721	435.282776	-72.499794	494.582092	539.203552	149.920029	483.777435	471.931366	-78.524338	76.978355	596.642151	140.609344	94.311104	355.947205	-95.270157	1404.166870	452.769745	191.097076	1405.927979	331.303101	70.596481	1378.013062	299.164917	88.935944	1634.975952	379.524414	-191.992828	1127.007324	528.471619	250.998383	1140.204590	282.509888	-172.717545	880.786316	421.847931	294.953430	883.035645	363.393341	70.129478	1032.927856	-609.267944	198.261826	850.975891	-584.391418	-2.793934
336.553650	-23.927000	934.968567	405.337006	154.420593	931.733582	435.432922	-72.648849	494.634064	539.310913	149.705994	483.784576	471.952667	-78.583534	76.984558	596.612427	140.580032	94.316849	355.243469	-95.404755	1404.149902	452.284241	190.905273	1405.996338	330.645386	70.514915	1377.864746	298.010498	88.714294	1634.767822	379.153442	-192.263031	1127.097534	528.806702	250.899292	1140.344116	282.493988	-173.019714	880.764771	422.362213	294.730865	883.074890	363.353729	69.981255	1032.950073	-609.578430	198.281815	851.007568	-584.705566	-2.862683
336.554993	-24.079910	934.979980	405.484070	154.253387	931.814819	435.593262	-72.848106	494.675903	539.447205	149.534821	483.835083	472.002441	-78.656418	77.004669	596.624451	140.554001	94.322495	354.574280	-95.480057	1404.196045	451.786102	190.699829	1406.080078	329.965210	70.463097	1377.719238	296.869324	88.452744	1634.634277	378.822388	-192.521774	1127.189941	528.896545	250.569702	1140.570435	282.523346	-173.330414	880.690308	423.092346	294.470551	882.937378	363.324158	69.828728	1032.988037	-609.882507	198.243912	851.028076	-585.049744	-2.883980
336.563110	-24.195974	935.001465	405.617645	154.073456	931.877869	435.712585	-72.989502	494.720306	539.531555	149.317612	483.843658	471.974823	-78.635529	77.266289	596.600708	140.506409	94.317398	353.859406	-95.557991	1404.215210	451.273987	190.526276	1406.179565	329.349243	70.409821	1377.580933	295.856354	88.267563	1634.425537	378.514740	-192.738510	1127.304321	528.859680	250.241211	1140.764648	282.598633	-173.656906	880.626770	423.533203	294.524536	883.074951	363.295990	69.702820	1033.021606	-610.262695	198.144501	851.040039	-585.429626	-2.954570
336.580231	-24.328115	935.013794	405.781403	153.860733	931.914795	435.799774	-73.105026	494.750397	539.679993	149.127594	483.877563	472.000977	-78.683472	77.251434	596.643005	140.481598	94.309250	353.161072	-95.626160	1404.227295	450.790588	190.361893	1406.283325	328.780609	70.315132	1377.511353	294.846771	87.978279	1634.275635	378.197754	-192.941559	1127.388184	528.930176	250.003616	1140.999146	282.678528	-173.987747	880.564026	424.069641	294.113678	883.114136	363.298737	69.559128	1033.037842	-610.620789	198.132080	851.041748	-585.800110	-2.945147
336.572388	-24.473223	935.050842	405.915436	153.693924	931.975708	435.869293	-73.228958	494.778229	539.804932	148.979263	483.901855	471.997559	-78.741333	77.270790	596.635620	140.468033	94.294556	352.456055	-95.674248	1404.237793	450.283844	190.244690	1406.379761	328.287750	70.233833	1377.471436	293.832458	87.691360	1634.162231	377.849670	-193.189285	1127.498535	529.009583	249.791534	1141.267456	282.792267	-174.314285	880.495605	424.857483	293.905579	882.946533	363.278687	69.428902	1033.078979	-610.999207	198.068954	851.039551	-586.190979	-2.979009
336.592499	-24.578651	935.073853	406.068848	153.505371	932.012512	435.918060	-73.347000	494.845062	539.922668	148.838165	483.927521	471.978943	-78.774017	77.306351	596.641907	140.428314	94.309662	351.756897	-95.784149	1404.295776	449.788208	190.092560	1406.511353	327.913330	70.387062	1377.574829	292.893341	87.472099	1633.994873	377.503571	-193.462814	1127.648193	529.006592	249.562988	1141.520630	282.935150	-174.611526	880.431152	425.208038	293.792053	883.216675	363.282166	69.314796	1033.100586	-611.367065	198.101593	851.076233	-586.578247	-2.971812
336.611237	-24.674219	935.110413	406.201477	153.368469	932.063232	435.926971	-73.426300	494.877563	540.039612	148.730377	483.966248	471.956665	-78.813736	77.363266	596.612000	140.402161	94.308746	351.113495	-95.773178	1404.317383	449.347504	190.009766	1406.656860	327.350494	70.174492	1377.397217	291.925751	87.185371	1633.877808	377.169067	-193.665466	1127.779907	528.991638	249.340927	1141.796021	283.095337	-174.934189	880.353271	425.825409	293.604767	883.242920	363.272919	69.229973	1033.135864	-611.717834	198.142899	851.091858	-586.933350	-3.016353
336.611603	-24.753441	935.134583	406.287994	153.224060	932.120300	435.976898	-73.564056	494.930206	540.064819	148.585327	483.967529	471.969879	-78.837685	77.393906	596.590393	140.378830	94.319099	350.421692	-95.782471	1404.349243	448.882507	189.903809	1406.785889	326.910339	70.144402	1377.346313	291.053284	86.955910	1633.729126	376.829468	-193.856308	1127.901245	528.969177	249.167557	1142.074341	283.265015	-175.253540	880.260620	426.456970	293.462341	883.256958	363.241425	69.134659	1033.169434	-612.065918	198.163116	851.120911	-587.217285	-3.074159
336.580566	-24.879992	935.165588	406.376068	153.110886	932.162415	436.007813	-73.662224	494.958099	540.187378	148.446320	483.995819	471.987061	-78.843590	77.428268	596.569519	140.355072	94.297073	349.841095	-95.812279	1404.348267	448.454712	189.786850	1406.934204	326.508789	70.052887	1377.328003	290.216949	86.746063	1633.587402	376.503845	-194.068161	1128.010620	528.967651	249.003922	1142.337402	283.443848	-175.582764	880.154175	427.161835	293.261444	883.242065	363.200806	69.040718	1033.198975	-612.509888	198.156784	851.146912	-587.550232	-3.140847
336.608124	-24.968603	935.161133	406.475616	152.975540	932.184265	436.041321	-73.737556	494.957764	540.272644	148.331772	484.002838	471.969330	-78.850403	77.429016	596.555786	140.329849	94.307060	349.265198	-95.870338	1404.375610	448.023346	189.674362	1407.056885	326.115112	69.997490	1377.279541	289.510345	86.607735	1633.410889	376.158203	-194.262878	1128.112793	528.962158	248.880295	1142.594849	283.632416	-175.901428	880.041504	427.802124	293.114044	883.273682	363.171295	68.955055	1033.198608	-612.880005	198.164291	851.149475	-587.898560	-3.143603
336.608185	-25.070099	935.170349	406.530029	152.901123	932.232605	436.070160	-73.801086	494.952057	540.388000	148.249329	484.031372	471.983887	-78.862999	77.435379	596.619568	140.336273	94.308563	348.737579	-95.940483	1404.367188	447.602386	189.540039	1407.168823	325.735107	69.964630	1377.250244	288.782318	86.470947	1633.309937	375.839935	-194.472229	1128.165405	529.021362	248.792313	1142.852661	283.847229	-176.202148	879.942932	428.652557	292.969116	883.130066	363.120789	68.877457	1033.220337	-613.282654	198.125000	851.158752	-588.274292	-3.102900
336.602539	-25.146084	935.169861	406.577911	152.801636	932.267090	436.079498	-73.880341	494.929047	540.438538	148.132980	484.040100	472.022186	-78.886223	77.416374	596.585449	140.309998	94.299034	348.246979	-95.991493	1404.351318	447.204254	189.470978	1407.308716	325.399261	69.887222	1377.255005	288.057129	86.281326	1633.280273	375.504608	-194.652527	1128.212769	529.027222	248.658142	1143.100586	284.038849	-176.525055	879.834534	429.226196	292.879974	883.201050	363.062469	68.804474	1033.229858	-613.725525	198.169037	851.176697	-588.694824	-3.041294
336.552032	-25.220564	935.159180	406.567444	152.732620	932.293030	436.058228	-73.906242	494.916473	540.475647	148.042664	484.053497	472.021149	-78.883492	77.402222	596.587036	140.284241	94.299194	347.751678	-96.065094	1404.347168	446.822571	189.373932	1407.413208	325.074890	69.799706	1377.266602	287.536377	86.224533	1633.175781	375.198151	-194.838623	1128.275269	529.039917	248.519684	1143.374756	284.253418	-176.827972	879.714417	429.681061	292.802460	883.382080	362.962280	68.741325	1033.230957	-614.214050	198.202621	851.213684	-589.102966	-2.999517
336.497101	-25.326473	935.149292	406.567566	152.613571	932.294922	436.062164	-73.990044	494.921753	540.523132	147.953995	484.053497	472.052795	-78.899963	77.390381	596.547241	140.261642	94.279968	347.309662	-96.129814	1404.347900	446.472595	189.280182	1407.527222	324.783386	69.737587	1377.287354	286.940033	86.095558	1633.182617	374.918365	-194.999725	1128.325439	529.085144	248.425598	1143.612671	284.456299	-177.115570	879.596191	430.441803	292.687622	883.242859	362.860199	68.654564	1033.219238	-614.667786	198.238922	851.247620	-589.523499	-2.934164
336.427399	-25.402851	935.123352	406.541077	152.511368	932.308899	436.052643	-74.069031	494.921173	540.532410	147.896469	484.058044	472.085175	-78.929970	77.391266	596.551270	140.275955	94.307701	346.928864	-96.172234	1404.322998	446.110626	189.186203	1407.589233	324.484100	69.681808	1377.301392	286.476746	86.029381	1633.147583	374.673706	-195.169235	1128.390503	529.127563	248.325363	1143.819580	284.679077	-177.385895	879.478027	430.997986	292.635162	883.266174	362.733582	68.576645	1033.205811	-615.079651	198.235596	851.270020	-589.838440	-2.978368
336.352997	-25.469362	935.089111	406.517181	152.472702	932.337219	436.024628	-74.114410	494.908966	540.555786	147.831177	484.087494	472.094757	-78.948936	77.394585	596.523987	140.264084	94.327087	346.562622	-96.181900	1404.296021	445.806305	189.131424	1407.672119	324.208221	69.628723	1377.305176	286.162231	86.034225	1633.066895	374.455048	-195.311691	1128.441040	529.101990	248.211609	1143.971313	284.904083	-177.635864	879.382202	431.328217	292.632965	883.463135	362.607971	68.520775	1033.196289	-615.566956	198.230499	851.282898	-590.191284	-3.025427
336.251465	-25.477701	935.079529	406.439545	152.443497	932.375366	436.033051	-74.175171	494.929840	540.576904	147.757980	484.126892	472.082275	-78.954521	77.369179	596.555908	140.295715	94.357422	346.193665	-96.209373	1404.284668	445.524719	189.095886	1407.743164	323.925476	69.576454	1377.275635	285.867218	85.991425	1633.055298	374.272705	-195.392944	1128.469604	529.163269	248.141647	1144.125732	285.108795	-177.861969	879.273499	431.824402	292.636322	883.434814	362.459961	68.500084	1033.205444	-616.039551	198.290878	851.321106	-590.616516	-3.035756
336.129517	-25.472231	935.049438	406.358032	152.415054	932.398254	435.999634	-74.214455	494.901978	540.517090	147.680267	484.134979	472.093201	-78.987007	77.336731	596.468933	140.230438	94.362953	345.804321	-96.200180	1404.265869	445.251099	189.118759	1407.785278	323.826813	69.332153	1377.149292	285.641937	85.978630	1633.083252	374.083679	-195.473434	1128.514038	529.218079	248.070541	1144.292358	285.315186	-178.096603	879.207825	432.489929	292.577393	883.263855	362.296906	68.486092	1033.196533	-616.509644	198.318680	851.351929	-591.040039	-3.017764
335.990814	-25.451860	935.046021	406.250366	152.425827	932.410339	435.970673	-74.212898	494.892853	540.566467	147.637253	484.177460	472.071503	-79.000252	77.343048	596.495667	140.215836	94.384483	345.511658	-96.193520	1404.271240	445.014252	189.121887	1407.833252	323.478058	69.577103	1377.291504	285.482635	85.976952	1633.141113	373.947418	-195.544159	1128.551758	529.268127	248.006927	1144.400269	285.494080	-178.310165	879.133423	432.922485	292.547943	883.240662	362.145172	68.506042	1033.197998	-617.007263	198.294876	851.370728	-591.530518	-2.950272
335.820099	-25.418280	935.033020	406.097900	152.412460	932.408569	435.959534	-74.251434	494.898773	540.567322	147.594971	484.193512	472.056030	-78.997864	77.329124	596.469849	140.202301	94.377319	345.254303	-96.207603	1404.264282	444.826935	189.094696	1407.855225	323.298462	69.590569	1377.318848	285.391296	85.978653	1633.231689	373.820740	-195.609192	1128.599854	529.299438	247.925995	1144.482056	285.647186	-178.480820	879.079285	433.136475	292.606201	883.370422	361.965546	68.519241	1033.188843	-617.479065	198.251755	851.388062	-591.996033	-2.917592
335.604187	-25.372833	935.033508	405.916870	152.406006	932.409180	435.949615	-74.252007	494.915527	540.547852	147.547089	484.195160	472.065338	-78.993378	77.304405	596.449341	140.170563	94.353470	344.968201	-96.171860	1404.249634	444.637817	189.105560	1407.849243	323.096466	69.626785	1377.333618	285.345001	85.993149	1633.345093	373.689392	-195.645294	1128.630005	529.333069	247.871643	1144.533936	285.781769	-178.648666	879.028809	433.474548	292.632568	883.327087	361.775024	68.538719	1033.190186	-617.970154	198.233353	851.397339	-592.416565	-2.958124
335.418915	-25.336699	934.984741	405.766113	152.410477	932.353210	435.955109	-74.279213	494.939636	540.504639	147.529709	484.179810	472.108063	-79.027458	77.289139	596.468323	140.187027	94.356239	344.713074	-96.130684	1404.250122	444.488434	189.108459	1407.790894	322.952728	69.670013	1377.364136	285.361145	86.010498	1633.502197	373.582031	-195.690643	1128.678345	529.350281	247.826080	1144.548340	285.885468	-178.771057	878.999512	433.774200	292.702576	883.260132	361.580170	68.576302	1033.134399	-618.467224	198.244797	851.419312	-592.874268	-2.992869
335.163513	-25.261858	934.960510	405.550323	152.446869	932.329651	435.929138	-74.240585	494.959869	540.510620	147.528442	484.195526	472.080170	-79.015541	77.276375	596.514221	140.217590	94.374481	344.502472	-96.100174	1404.246826	444.402405	189.123642	1407.753662	322.839447	69.726265	1377.405762	285.427582	86.031281	1633.678101	373.486420	-195.725723	1128.727783	529.357361	247.793182	1144.507568	285.999207	-178.874512	878.951355	434.041138	292.792450	883.187927	361.357269	68.629639	1033.111816	-618.917542	198.318588	851.459229	-593.300537	-2.984906
334.935394	-25.210779	934.909973	405.382904	152.476715	932.281311	435.905701	-74.234871	494.973145	540.433960	147.518616	484.201843	472.091980	-79.016502	77.294548	596.467407	140.207230	94.349228	344.316437	-96.048958	1404.259888	444.390137	189.144394	1407.723999	322.770386	69.797684	1377.465332	285.548981	86.047585	1633.867188	373.398834	-195.769257	1128.777710	529.359863	247.741409	1144.493164	286.072235	-178.959091	878.922241	434.265472	292.877136	883.085449	361.141632	68.679588	1033.060303	-619.414856	198.385651	851.509155	-593.752563	-2.991137
334.660858	-25.134026	934.883484	405.141876	152.504639	932.237549	435.676605	-73.474739	494.832214	540.372314	147.571854	484.235077	471.837738	-78.918007	77.218170	596.481445	140.211121	94.378235	344.163177	-95.976654	1404.261475	444.389557	189.173080	1407.667236	322.741913	69.861206	1377.519287	285.712311	86.077309	1634.062134	373.298798	-195.791229	1128.834839	529.357361	247.765366	1144.424072	286.128357	-179.037659	878.920593	434.454926	292.978210	882.990051	360.904388	68.736549	1033.026855	-619.889038	198.376450	851.533997	-594.218445	-2.959553
334.392883	-25.031204	934.838257	404.938110	152.606445	932.207214	435.742889	-74.115166	494.985565	540.291199	147.603104	484.238678	472.070068	-78.996597	77.299667	596.456970	140.194687	94.391701	344.033722	-95.875954	1404.287964	444.475739	189.254883	1407.600098	322.753174	69.937241	1377.596680	285.941986	86.101906	1634.254761	373.213409	-195.792206	1128.881958	529.332397	247.754120	1144.333984	286.170288	-179.092072	878.931519	434.547089	293.109741	882.895081	360.688049	68.826103	1032.991455	-620.324158	198.346817	851.562500	-594.669861	-2.938718
334.081055	-24.951374	934.819580	404.682617	152.705475	932.176453	435.671844	-74.100479	495.020416	540.201233	147.611160	484.241577	472.068604	-78.964027	77.312180	596.448669	140.211533	94.396408	343.942352	-95.755104	1404.287354	444.557098	189.313553	1407.520264	322.781250	70.046616	1377.713867	286.148651	86.064201	1634.490479	373.138947	-195.800430	1128.935669	529.334595	247.789810	1144.229370	286.189148	-179.107422	878.939270	434.653381	293.188232	882.743164	360.445679	68.908257	1032.970825	-620.774780	198.264053	851.547913	-595.104492	-2.980051
333.768311	-24.801449	934.772583	404.426178	152.851395	932.135071	435.365509	-73.295944	494.855316	540.068787	147.664169	484.250122	471.846039	-78.848129	77.240967	596.439026	140.210403	94.402885	343.882782	-95.630630	1404.298584	444.688538	189.371353	1407.407471	322.838837	70.166992	1377.812378	286.474731	86.098190	1634.666260	373.052551	-195.748245	1128.977783	529.315857	247.792770	1144.080322	286.170837	-179.131378	878.967529	434.636047	293.324860	882.620239	360.195984	69.042160	1032.930420	-621.239014	198.260605	851.562012	-595.571533	-2.959207
333.437744	-24.654854	934.730164	404.141907	152.997955	932.087708	435.236115	-73.227325	494.861053	539.904907	147.731155	484.246368	471.861542	-78.857536	77.250381	596.425293	140.229218	94.433510	343.825928	-95.432793	1404.275757	444.837494	189.489059	1407.290161	323.072205	70.057045	1377.757446	286.861969	86.143394	1634.827759	372.956085	-195.699081	1129.007813	529.324890	247.834106	1143.915161	286.127686	-179.117065	878.981689	434.632202	293.439484	882.450012	359.939362	69.173706	1032.890869	-621.707886	198.302048	851.596985	-596.031189	-2.928932
333.060547	-24.500448	934.681030	403.838623	153.129959	932.038696	435.047729	-73.153183	494.867798	539.734558	147.811630	484.275879	471.802490	-78.806084	77.274574	596.374207	140.209488	94.460274	343.835632	-95.322876	1404.251587	445.003693	189.528168	1407.161743	323.058441	70.404167	1377.981201	287.352020	86.253120	1634.931763	372.871918	-195.640335	1129.054810	529.315552	247.856277	1143.699707	286.050323	-179.105835	878.988953	434.547394	293.585541	882.283752	359.649872	69.300972	1032.847046	-622.152710	198.421722	851.644714	-596.481873	-2.918137
332.735107	-24.346136	934.632568	403.554993	153.304764	931.991577	435.106934	-73.832108	495.013794	539.545837	147.913742	484.297943	472.044952	-78.928894	77.387726	596.383789	140.239120	94.490181	343.840851	-95.169472	1404.252808	445.196198	189.628784	1407.005371	323.201691	70.538292	1378.065063	287.811737	86.307915	1635.120972	372.765533	-195.570724	1129.063477	529.312378	247.915176	1143.492920	285.954224	-179.065170	878.980408	434.427826	293.742279	882.124329	359.388367	69.449219	1032.803833	-622.604309	198.490280	851.687195	-596.968201	-2.854678
332.350067	-24.199820	934.594666	403.242340	153.482895	931.934143	434.919037	-73.753067	495.020508	539.407593	148.018539	484.333496	472.039337	-78.912926	77.430695	596.341736	140.246521	94.527481	343.869354	-94.988991	1404.214478	445.416656	189.735855	1406.889282	323.386322	70.676857	1378.176758	288.235352	86.316788	1635.361694	372.649384	-195.494553	1129.069458	529.408813	248.088776	1143.319824	285.837921	-179.017563	878.978516	434.256866	293.895721	881.985229	359.103027	69.599800	1032.762329	-623.034302	198.467117	851.707947	-597.398499	-2.859308
332.011444	-24.032318	934.553467	402.940918	153.585709	931.855164	434.727722	-73.606407	495.008820	539.262268	148.087845	484.336975	471.997864	-78.885277	77.443344	596.374084	140.285507	94.570557	343.908325	-94.830055	1404.192261	445.632690	189.841049	1406.725464	323.597351	70.855133	1378.262939	288.766785	86.398529	1635.575928	372.526093	-195.403824	1129.068237	529.302673	248.079758	1143.038818	285.671539	-178.948776	878.993042	434.032104	294.033783	881.844971	358.842010	69.736259	1032.707397	-623.480042	198.403595	851.746826	-597.854492	-2.864681
331.641754	-23.873556	934.504517	402.607452	153.742584	931.760376	434.565826	-73.529289	495.048584	539.132141	148.173752	484.354279	472.015625	-78.882851	77.490456	596.360046	140.268494	94.591545	343.973938	-94.662781	1404.154541	445.856018	189.963150	1406.580688	323.835266	70.998848	1378.367432	289.395538	86.542183	1635.726563	372.391205	-195.294952	1129.054688	529.401062	248.281784	1142.820923	285.467529	-178.838760	878.992798	433.755219	294.177643	881.721008	358.565643	69.891609	1032.642090	-623.932251	198.405228	851.750610	-598.320251	-2.860373
331.263672	-23.716312	934.466919	402.292358	153.910477	931.666687	434.437103	-73.467644	495.092957	538.959778	148.260727	484.360046	472.018372	-78.862961	77.512421	596.349792	140.299820	94.609680	344.033661	-94.525208	1404.132080	446.071686	190.064011	1406.396851	324.053009	71.137749	1378.464844	290.005676	86.628853	1635.951538	372.247406	-195.163849	1129.013062	529.369385	248.311340	1142.539551	285.213593	-178.710785	878.974915	433.412720	294.316010	881.582886	358.306580	70.053482	1032.583984	-624.359802	198.421799	851.759827	-598.754761	-2.875420
330.893402	-23.498507	934.414490	401.936829	154.104141	931.599731	434.209015	-73.338226	495.096893	538.780090	148.342331	484.346924	471.953552	-78.806290	77.554382	596.325928	140.299591	94.647133	344.144806	-94.356781	1404.109985	446.341644	190.211472	1406.211426	324.281677	71.304382	1378.533691	290.623810	86.732697	1636.142090	372.090424	-195.019684	1128.949707	529.363281	248.433929	1142.264404	284.913513	-178.562256	878.971985	433.043488	294.467285	881.428284	358.028625	70.234879	1032.532715	-624.857056	198.536255	851.784912	-599.242981	-2.849904
330.535492	-23.305138	934.352966	401.594147	154.306000	931.518555	434.029877	-73.249565	495.107819	538.579895	148.456985	484.321930	471.945374	-78.792557	77.548676	596.321777	140.300781	94.666161	344.262848	-94.163696	1404.062378	446.624451	190.386551	1406.019897	324.498138	71.456314	1378.600220	291.199799	86.782524	1636.401611	371.920990	-194.858139	1128.871094	529.344971	248.517197	1141.969238	284.594543	-178.381210	878.972778	432.636871	294.647400	881.251160	357.744171	70.417755	1032.467651	-625.286255	198.571030	851.829285	-599.678345	-2.819988
330.147278	-23.105204	934.318787	401.215179	154.495117	931.439331	433.846252	-73.155273	495.132874	538.359863	148.542068	484.308258	471.940369	-78.755081	77.567009	596.264771	140.317520	94.686737	344.437469	-93.933334	1404.011597	446.926300	190.600845	1405.867310	324.911835	71.444771	1378.524658	291.918640	86.965401	1636.526611	371.752594	-194.685486	1128.808105	529.287292	248.569275	1141.664551	284.240662	-178.214249	878.953796	432.221100	294.816864	881.093811	357.459351	70.598839	1032.419800	-625.740051	198.554977	851.845947	-600.126587	-2.808665
329.789215	-22.937189	934.257751	400.867737	154.709503	931.357422	433.632568	-73.059219	495.132568	538.148865	148.680450	484.317413	471.915131	-78.724380	77.602730	596.259277	140.331360	94.725441	344.646484	-93.771355	1403.960815	447.236115	190.721802	1405.712402	325.050934	71.821159	1378.709595	292.537476	87.039192	1636.754639	371.601166	-194.525162	1128.725220	529.104065	248.615067	1141.310791	283.851715	-177.997391	878.960266	431.797852	295.170624	880.940918	357.193665	70.766266	1032.356689	-626.171326	198.576767	851.867615	-600.539856	-2.786556
329.429718	-22.767570	934.217285	400.532532	154.873489	931.293457	433.395874	-72.885025	495.125000	538.005188	148.808777	484.340546	471.946259	-78.752731	77.383972	596.279297	140.346130	94.740463	344.865784	-93.588860	1403.918823	447.494690	190.842819	1405.563232	325.309692	71.969902	1378.782715	293.252716	87.087540	1636.917114	371.452484	-194.338867	1128.657471	529.204468	248.814697	1141.095947	283.446320	-177.780579	878.992310	431.468903	295.068085	880.709534	356.933350	70.912827	1032.312500	-626.652710	198.519028	851.873291	-600.973511	-2.787556
329.136871	-22.535477	934.150208	400.251312	155.060471	931.222412	433.212524	-72.745300	495.140045	537.832458	148.898254	484.331055	471.969910	-78.766357	77.436829	596.237610	140.339447	94.744423	345.099304	-93.312088	1403.873169	447.820557	191.057373	1405.384644	325.726196	71.980019	1378.736694	293.990997	87.191765	1637.067627	371.300751	-194.102524	1128.568481	529.016785	248.876541	1140.798462	282.985992	-177.517075	879.018921	430.746918	295.264221	880.778259	356.711304	71.100403	1032.249634	-627.093445	198.452972	851.904968	-601.397461	-2.814248
328.766602	-22.284399	934.114075	399.912994	155.281372	931.133545	432.978882	-72.602928	495.140839	537.651855	149.017975	484.309662	471.880707	-78.645172	77.675713	596.179749	140.340500	94.741791	345.309387	-93.142426	1403.851807	448.176544	191.216782	1405.233154	325.824890	72.407478	1378.886353	294.833527	87.407288	1637.180664	371.150330	-193.888016	1128.533325	529.007874	249.073181	1140.551758	282.522095	-177.229950	879.071838	430.221436	295.400360	880.658264	356.452332	71.330162	1032.195068	-627.563354	198.476074	851.932739	-601.838562	-2.781617
328.432251	-22.046822	934.066406	399.594147	155.485413	931.044373	432.776642	-72.467865	495.160797	537.450562	149.128494	484.270630	471.858307	-78.637383	77.723610	596.141541	140.325073	94.742989	345.532166	-92.922699	1403.788574	448.442169	191.420471	1405.087402	326.082764	72.656380	1378.920776	295.568604	87.463699	1637.431641	371.008148	-193.629349	1128.439941	528.917114	249.222870	1140.270874	281.992310	-176.953857	879.116455	429.630951	295.546814	880.551514	356.210327	71.542076	1032.133789	-628.017212	198.539154	851.971313	-602.259155	-2.746299
328.086487	-21.791290	934.029175	399.286316	155.720749	930.951172	432.581665	-72.292282	495.163055	537.266968	149.256271	484.269623	471.829590	-78.591408	77.707565	596.137573	140.342239	94.763680	345.746796	-92.682106	1403.721558	448.698059	191.616669	1404.928589	326.324219	72.935089	1378.934204	296.454590	87.610565	1637.572754	370.867126	-193.306885	1128.336792	528.711914	249.298294	1139.918335	281.443573	-176.632858	879.152710	429.044342	295.693726	880.408997	355.971375	71.786011	1032.075439	-628.472839	198.592941	852.017090	-602.702271	-2.705997
327.771149	-21.567574	933.984070	399.003693	155.941986	930.875854	432.383209	-72.126953	495.150055	537.056946	149.345078	484.246552	471.782898	-78.563255	77.737892	596.044434	140.326996	94.788620	345.957214	-92.478561	1403.682007	448.976318	191.849625	1404.763550	326.559662	73.174980	1378.966309	297.235596	87.636345	1637.864136	370.702515	-193.009155	1128.225830	528.583191	249.488342	1139.601929	280.870178	-176.271072	879.205139	428.454163	295.858032	880.302612	355.746552	71.997231	1032.021484	-628.932861	198.554367	852.045166	-603.174866	-2.690120
327.495117	-21.317207	933.931824	398.726929	156.234924	930.813660	432.253815	-72.028908	495.167511	536.937073	149.526855	484.280212	471.801422	-78.544716	77.757034	596.061890	140.358551	94.799706	346.151520	-92.231079	1403.633057	449.247925	192.104004	1404.636597	326.771179	73.386818	1378.999756	298.117645	87.750664	1638.105835	370.542084	-192.731445	1128.092896	528.445007	249.671204	1139.326294	280.292419	-175.912903	879.252441	427.818024	295.983246	880.233276	355.538757	72.245880	1031.970703	-629.389465	198.556808	852.085815	-603.593384	-2.656227
327.225708	-21.096146	933.888794	398.492950	156.488052	930.731079	432.116577	-71.886009	495.154236	536.799805	149.648407	484.316193	471.758087	-78.525436	77.765083	596.022522	140.321899	94.820381	346.342407	-91.984535	1403.604614	449.491730	192.337677	1404.481567	326.969513	73.639694	1379.023315	299.081055	87.879578	1638.315186	370.413116	-192.413925	1127.980225	528.308411	249.817169	1139.085083	279.709320	-175.504745	879.289246	427.179108	296.126831	880.139221	355.354034	72.479034	1031.913086	-629.790283	198.543213	852.132202	-603.982178	-2.633597
326.967346	-20.822067	933.842041	398.260193	156.735809	930.680786	432.007172	-71.764198	495.175507	536.689575	149.786194	484.329163	471.766998	-78.502502	77.791962	596.031128	140.350388	94.853142	346.538544	-91.740448	1403.547729	449.691528	192.576920	1404.357300	327.172577	73.899689	1379.054688	299.922699	87.921234	1638.667358	370.263031	-192.082809	1127.883179	528.146484	249.978073	1138.824097	279.138855	-175.065399	879.325500	426.591705	296.277496	880.040527	355.165771	72.720810	1031.869873	-630.193787	198.585617	852.171326	-604.370972	-2.638923
326.746948	-20.523077	933.808472	398.048523	157.011383	930.597046	431.894928	-71.654785	495.207062	536.584351	149.929642	484.348267	471.744019	-78.490845	77.834175	595.999023	140.359421	94.863937	346.744934	-91.522118	1403.529907	449.910492	192.855240	1404.251953	327.365234	74.172493	1379.111572	300.905823	88.066719	1638.899536	370.078461	-191.746231	1127.812744	528.055786	250.215683	1138.621094	278.504364	-174.594543	879.362671	425.944153	296.389679	879.972046	354.999390	73.017342	1031.814453	-630.599792	198.592712	852.212769	-604.751099	-2.638478
326.539124	-20.246952	933.792236	397.837585	157.231033	930.552734	431.791382	-71.526711	495.223877	536.469299	150.056870	484.335785	471.753845	-78.455292	77.888138	595.965088	140.377625	94.913521	346.969299	-91.246078	1403.526978	450.114563	193.133301	1404.165894	327.577057	74.447601	1379.173950	301.749725	88.086449	1639.276855	369.915680	-191.436951	1127.719116	527.812561	250.368683	1138.349854	277.868713	-174.117294	879.469666	425.295013	296.512726	879.862427	354.835693	73.264114	1031.787598	-631.025818	198.635117	852.239624	-605.188293	-2.626797
326.338745	-19.983109	933.786682	397.638733	157.522614	930.550598	431.715820	-71.360176	495.259888	536.373840	150.205780	484.317993	471.748077	-78.447563	77.903435	595.912781	140.382187	94.915421	347.166534	-91.001480	1403.529907	450.304321	193.404816	1404.086060	327.805725	74.709000	1379.242432	302.736145	88.226013	1639.525635	369.736694	-191.103226	1127.657471	527.684143	250.656235	1138.123901	277.282104	-173.649353	879.566040	424.684326	296.664612	879.824158	354.683868	73.520119	1031.788330	-631.404785	198.661102	852.267517	-605.594788	-2.575067
326.158691	-19.763088	933.785217	397.462799	157.751480	930.536987	431.618439	-71.212212	495.281677	536.276489	150.316574	484.338440	471.732697	-78.414513	77.928902	595.944763	140.413223	94.968658	347.373352	-90.738564	1403.545044	450.527527	193.690338	1404.027466	327.998352	74.947144	1379.309937	303.667358	88.297501	1639.836060	369.560486	-190.720917	1127.593628	527.495911	250.866470	1137.968018	276.630188	-173.148361	879.651855	424.021301	296.821777	879.860413	354.540833	73.737320	1031.783691	-631.830933	198.675354	852.286194	-606.050537	-2.542119
325.986237	-19.519571	933.777588	397.277313	158.007675	930.523376	431.562866	-71.100533	495.298218	536.177979	150.437042	484.332428	471.724243	-78.414642	77.948418	595.954285	140.435379	94.996857	347.600769	-90.460396	1403.560059	450.715210	193.953522	1403.959473	328.194153	75.148735	1379.383057	304.512970	88.335831	1640.181396	369.384491	-190.347702	1127.537720	527.319092	251.097229	1137.819580	275.953308	-172.610870	879.775208	423.435577	296.917450	879.797058	354.400146	73.974350	1031.776367	-632.216309	198.682983	852.319641	-606.447632	-2.514758
325.857178	-19.300699	933.768738	397.140930	158.239548	930.517822	431.494873	-70.939911	495.299866	536.093811	150.573853	484.319824	471.728394	-78.354660	77.936317	595.941528	140.485123	95.018234	347.790771	-90.218536	1403.583374	450.893646	194.242249	1403.896729	328.403625	75.398018	1379.482544	305.517426	88.455544	1640.427246	369.233368	-189.929214	1127.507690	527.135254	251.339539	1137.682373	275.347137	-172.113403	879.874695	422.812866	297.069611	879.789917	354.291199	74.187706	1031.771484	-632.616089	198.587082	852.311768	-606.844910	-2.527530
325.747284	-19.083029	933.769165	397.006226	158.483963	930.489990	431.459686	-70.808884	495.328857	536.025391	150.740479	484.324982	471.721802	-78.345352	77.948784	595.892883	140.471451	95.041229	348.002808	-89.950035	1403.623291	451.044067	194.524796	1403.845581	328.618896	75.637695	1379.558594	306.434448	88.531120	1640.745361	369.084473	-189.531723	1127.459473	526.968506	251.550873	1137.536133	274.759125	-171.572189	880.018677	422.196442	297.198303	879.821472	354.196259	74.421959	1031.759644	-632.994019	198.599518	852.329041	-607.209229	-2.556003
325.639160	-18.842646	933.774048	396.856079	158.713470	930.459167	431.419037	-70.673073	495.332825	535.915405	150.865936	484.321625	471.701019	-78.328903	77.977432	595.898315	140.482864	95.052505	348.174774	-89.668831	1403.653442	451.171967	194.839127	1403.803345	328.820618	75.926712	1379.621704	307.281982	88.575668	1641.122803	368.915283	-189.128510	1127.432617	526.693420	251.721756	1137.354614	274.107117	-171.016586	880.153076	421.575928	297.378357	879.802185	354.104614	74.660522	1031.749268	-633.351746	198.649475	852.364563	-607.588928	-2.524764
325.546234	-18.600540	933.758179	396.747437	158.980331	930.414917	431.384521	-70.487495	495.351990	535.885437	151.063004	484.339813	471.671204	-78.296600	77.964668	595.883728	140.524811	95.072731	348.319824	-89.376419	1403.675903	451.282471	195.129517	1403.746460	329.012421	76.182396	1379.690552	308.256805	88.712166	1641.383667	368.735657	-188.707748	1127.385620	526.488159	251.971954	1137.159180	273.508514	-170.474579	880.266968	420.984894	297.549835	879.776489	354.018555	74.923767	1031.719727	-633.769531	198.700607	852.391113	-607.979675	-2.535696
325.442078	-18.370789	933.762451	396.602875	159.259735	930.380432	431.372681	-70.325668	495.366608	535.821838	151.232361	484.326874	471.659210	-78.261581	77.967033	595.858826	140.555405	95.062279	348.476837	-89.092010	1403.706055	451.393280	195.445297	1403.672485	329.172546	76.442879	1379.731689	309.114349	88.721077	1641.744263	368.583710	-188.294250	1127.328247	526.312256	252.293655	1136.974487	272.941803	-169.920364	880.426453	420.535004	297.702240	879.606262	353.935425	75.180687	1031.707520	-634.131409	198.696671	852.390564	-608.385193	-2.548377
325.377533	-18.119665	933.753296	396.514313	159.512604	930.365051	431.334595	-70.132118	495.369202	535.761414	151.375412	484.336700	471.601959	-78.219772	77.948898	595.863708	140.570145	95.056572	348.628998	-88.802589	1403.724243	451.538483	195.777649	1403.597168	329.366241	76.701668	1379.778198	310.012909	88.803085	1642.083862	368.414825	-187.885483	1127.263550	526.097473	252.607666	1136.801147	272.331451	-169.336411	880.569519	419.762787	297.929871	879.752075	353.884857	75.424812	1031.697388	-634.518982	198.640228	852.421448	-608.760925	-2.499325
325.340271	-17.861547	933.738892	396.421570	159.815216	930.341187	431.316895	-69.942123	495.338623	535.738281	151.516449	484.335785	471.604462	-78.198082	77.978813	595.867737	140.585861	95.056282	348.800781	-88.485435	1403.720581	451.690735	196.122223	1403.524048	329.491028	76.790871	1379.742188	310.966858	88.926048	1642.322510	368.256866	-187.474915	1127.201172	525.929688	252.904297	1136.660767	271.767365	-168.757538	880.648376	419.198151	298.077545	879.731201	353.845032	75.697029	1031.680542	-634.904785	198.607864	852.443115	-609.172058	-2.497291
325.314362	-17.615131	933.725159	396.347565	160.025055	930.286987	431.323914	-69.795029	495.360687	535.731567	151.668076	484.334473	471.583801	-78.183975	77.969246	595.891235	140.620468	95.076012	348.984467	-88.173157	1403.718018	451.842010	196.463730	1403.449707	329.640350	76.928909	1379.717285	311.771912	88.955231	1642.658447	368.108948	-187.089325	1127.174072	525.822754	253.173035	1136.548584	271.243256	-168.170273	880.765137	418.862335	298.183441	879.482178	353.817413	75.938019	1031.647461	-635.240784	198.605515	852.463623	-609.496521	-2.501798
325.294983	-17.355581	933.713745	396.296112	160.266769	930.261841	431.375000	-69.684143	495.372803	535.689209	151.812164	484.318237	471.596954	-78.163818	77.960472	595.862366	140.634201	95.062843	349.193787	-87.868233	1403.740845	451.966827	196.802429	1403.384644	329.835449	77.121338	1379.742432	312.691040	89.071518	1642.895874	367.967804	-186.702347	1127.089600	525.623413	253.463776	1136.375610	270.715393	-167.592651	880.884766	418.108521	298.410461	879.606262	353.810028	76.184395	1031.631348	-635.551025	199.123108	852.614014	-609.796265	-2.397532
325.312866	-17.078440	933.689270	396.258118	160.543915	930.218323	431.436371	-69.550888	495.390808	535.731445	151.962326	484.327698	471.615021	-78.141922	77.983192	595.905823	140.678741	95.058952	349.391998	-87.550804	1403.726318	452.101440	197.127304	1403.305908	330.194183	77.211525	1379.606934	313.460938	89.086777	1643.177612	367.838623	-186.266251	1127.026245	525.443481	253.823456	1136.199463	270.179657	-166.984726	881.004272	417.585114	298.620178	879.586304	353.808777	76.466507	1031.597778	-635.963806	198.682434	852.512024	-610.151855	-2.486294
325.336151	-16.822910	933.668884	396.237488	160.774689	930.183777	431.431519	-69.347092	495.397888	535.739746	152.091522	484.316833	471.594879	-78.100365	77.953125	595.895142	140.688278	95.060913	349.646851	-87.235672	1403.726074	452.285370	197.467407	1403.221191	330.434143	77.479675	1379.638306	314.329498	89.221710	1643.330322	367.733856	-185.859238	1126.982788	525.273865	254.163483	1136.008301	269.710083	-166.403625	881.113281	417.079834	298.839539	879.565796	353.822968	76.711426	1031.571167	-636.333801	198.652863	852.516785	-610.511963	-2.495605
325.354645	-16.573231	933.658386	396.197754	161.043182	930.154053	431.297363	-68.921959	495.337738	535.741882	152.183426	484.321228	471.467651	-78.008293	77.937904	595.870300	140.681152	95.047241	349.858093	-86.923561	1403.712646	452.484528	197.800262	1403.146484	330.680054	77.780724	1379.667969	315.068634	89.244781	1643.568726	367.643646	-185.424530	1126.911011	525.094910	254.482010	1135.823486	269.264648	-165.838943	881.237854	416.559662	299.094208	879.507629	353.838318	76.968185	1031.552979	-636.690613	198.671753	852.534241	-610.855286	-2.478750
325.377777	-16.355574	933.654175	396.181854	161.328079	930.156372	431.269836	-68.677063	495.322723	535.741211	152.281326	484.317841	471.409882	-77.959518	77.932892	595.868469	140.711990	95.035088	350.088348	-86.630234	1403.737183	452.675751	198.138046	1403.072998	330.911713	78.107735	1379.698853	315.859924	89.301582	1643.704102	367.580078	-184.969788	1126.862915	524.903809	254.735260	1135.617065	268.820587	-165.232361	881.332947	416.003510	299.372894	879.488831	353.868744	77.201859	1031.554688	-637.009949	198.696747	852.555298	-611.217407	-2.440810
325.422607	-16.153599	933.652466	396.232422	161.565567	930.096191	431.310638	-68.559570	495.311127	535.775269	152.400940	484.337799	471.414612	-77.906487	77.910202	595.865967	140.709274	95.033890	350.298431	-86.312386	1403.733276	452.809448	198.454926	1402.994995	331.144073	78.396194	1379.682007	316.694550	89.401596	1643.809326	367.527985	-184.506088	1126.819702	524.526001	254.890564	1135.552124	268.407196	-164.677322	881.443665	415.530762	299.578491	879.444580	353.929932	77.448265	1031.523438	-637.326721	198.658600	852.573242	-611.529358	-2.407169
325.475586	-15.932124	933.631531	396.260986	161.786835	930.042114	431.387177	-68.454956	495.292297	535.793457	152.532104	484.341064	471.435455	-77.895912	77.893608	595.846191	140.706467	95.032425	350.546875	-86.006157	1403.728149	452.956451	198.815384	1402.881348	331.349091	78.729164	1379.681274	317.412964	89.479134	1643.932251	367.480194	-184.134491	1126.777100	524.419983	255.163620	1135.382935	268.023529	-164.134506	881.561646	415.188721	299.809357	879.327576	353.998840	77.676117	1031.487549	-637.673218	198.656357	852.601868	-611.861572	-2.415838
325.544891	-15.742742	933.610046	396.310303	162.009094	929.987793	431.444733	-68.363495	495.291626	535.806519	152.658951	484.308868	471.476257	-77.896057	77.907234	595.850891	140.717911	94.988297	350.797760	-85.688698	1403.737305	453.129608	199.158859	1402.790527	331.566010	79.042320	1379.671509	318.097229	89.502899	1644.096680	367.478607	-183.691498	1126.699951	524.321899	255.546967	1135.206543	267.650696	-163.553467	881.660522	414.750946	300.077576	879.271362	354.066071	77.895531	1031.449463	-637.984924	198.672867	852.611389	-612.180664	-2.407947
325.611115	-15.494246	933.589905	396.365204	162.345154	929.964661	431.527527	-68.261993	495.308289	535.862061	152.789261	484.307251	471.499664	-77.875145	77.900162	595.861511	140.732803	94.959091	351.018005	-85.354507	1403.749023	453.306824	199.521820	1402.693115	331.762909	79.396935	1379.660889	318.865173	89.605164	1644.164673	367.501129	-183.260330	1126.669678	524.200928	255.855957	1135.004517	267.345673	-163.004639	881.758240	414.336334	300.299103	879.227478	354.155273	78.175377	1031.430420	-638.314514	198.612747	852.634399	-612.470581	-2.434568
325.726227	-15.300817	933.577515	396.438049	162.465042	929.899902	431.635681	-68.229942	495.328613	535.902161	152.941101	484.289276	471.554138	-77.855347	77.900467	595.885925	140.776199	94.941963	351.268188	-85.073105	1403.763062	453.499359	199.899887	1402.628906	332.020966	79.730217	1379.673340	319.541046	89.670525	1644.309937	367.505219	-182.802353	1126.617798	524.106018	256.243347	1134.850586	267.064850	-162.478516	881.867615	413.952820	300.529785	879.190002	354.267517	78.354446	1031.392090	-638.644592	198.585236	852.658875	-612.784058	-2.447152
325.966034	-14.942883	933.564087	396.500610	162.744308	929.876587	431.734314	-68.148819	495.344116	535.952698	153.058792	484.305176	471.578125	-77.840469	77.914680	595.913879	140.813400	94.927399	351.449921	-84.702774	1403.764038	453.611084	200.277863	1402.520508	332.188934	80.068748	1379.652466	320.136169	89.689034	1644.460327	367.571533	-182.375153	1126.610107	524.033691	256.590942	1134.715088	266.811432	-161.943420	881.972351	413.558044	300.791077	879.143555	354.434631	78.667625	1031.375000	-638.961792	198.616089	852.674927	-613.103149	-2.460268
325.924500	-14.912313	933.589722	396.544708	162.967789	929.869690	431.816956	-68.044174	495.366364	536.038025	153.201355	484.298431	471.604797	-77.846237	77.919174	595.940735	140.822891	94.918365	351.712830	-84.372154	1403.803467	453.803009	200.618393	1402.449951	332.444092	80.409241	1379.645142	320.820801	89.803574	1644.559570	367.640839	-181.981003	1126.579712	523.992310	256.965118	1134.548462	266.624054	-161.408203	882.089600	413.246094	301.051025	879.065125	354.473694	78.796043	1031.386841	-639.259949	198.693939	852.717896	-613.389038	-2.426204
326.026520	-14.694461	933.596191	396.593109	163.188400	929.854858	431.919189	-67.967018	495.408783	536.059937	153.294403	484.294708	471.627625	-77.840927	77.910431	595.968018	140.851883	94.910782	351.892181	-84.022690	1403.809326	453.941223	200.992020	1402.376343	332.590118	80.755119	1379.636475	321.377411	89.833473	1644.706299	367.707184	-181.582565	1126.569824	523.960205	257.388092	1134.391479	266.455933	-160.902786	882.217224	413.007935	301.451996	878.967468	354.569794	79.016823	1031.384033	-639.662598	199.013855	852.963379	-613.651428	-2.327247
326.172333	-14.510692	933.606628	396.714844	163.330200	929.817566	431.848602	-67.154770	495.255554	536.118286	153.433380	484.300018	471.405670	-77.713409	77.816566	595.972656	140.860855	94.901817	352.159515	-83.695183	1403.854614	454.169403	201.365067	1402.293823	332.832428	81.077454	1379.647095	321.967590	89.928848	1644.790039	367.802185	-181.164078	1126.544067	523.992859	257.750763	1134.253784	266.363678	-160.403427	882.327820	412.732300	301.481293	878.943420	354.715851	79.201714	1031.370361	-639.952393	199.019073	852.970520	-613.980164	-2.302516
326.314117	-14.330081	933.628357	396.888123	163.395432	929.788391	431.943665	-67.061493	495.244080	536.206543	153.559235	484.260986	471.405914	-77.702858	77.807594	595.996704	140.905563	94.859695	352.389252	-83.363388	1403.898682	454.345367	201.714523	1402.231079	333.060303	81.430717	1379.645752	322.613007	90.045181	1644.820801	367.943634	-180.797562	1126.568848	524.008911	258.139618	1134.162964	266.325317	-159.912369	882.455017	412.512665	301.726898	878.913757	354.886078	79.352402	1031.366211	-640.256470	198.893539	852.935791	-614.266907	-2.335769
326.442963	-14.178032	933.664551	397.050110	163.465042	929.768433	432.259521	-67.751945	495.453979	536.278564	153.665558	484.248230	471.692810	-77.791153	77.906952	596.045227	140.921692	94.877472	352.565918	-82.979774	1403.937378	454.435516	202.098709	1402.146484	333.223511	81.781036	1379.633545	323.123047	90.070801	1644.954468	368.107544	-180.409210	1126.615112	524.044067	258.464600	1134.070679	266.303772	-159.426392	882.595154	412.530884	301.963562	878.678467	355.055878	79.488548	1031.374634	-640.549988	198.830429	852.943298	-614.612061	-2.309645
326.568787	-13.997148	933.688293	397.155945	163.621918	929.767395	432.366058	-67.676208	495.446503	536.396179	153.776016	484.240234	471.684113	-77.768066	77.889488	596.070679	140.948395	94.848457	352.808350	-82.642548	1404.003540	454.610626	202.443253	1402.086792	333.256866	82.281288	1379.732300	323.663483	90.145905	1645.053101	368.303253	-179.958069	1126.672607	524.055115	258.788513	1133.944946	266.298218	-158.962204	882.723206	412.222076	302.233002	878.798340	355.186554	79.665352	1031.386597	-640.814819	198.720413	852.944397	-614.881042	-2.351291
326.668549	-13.847127	933.727783	397.244568	163.819214	929.764099	432.472473	-67.547234	495.473358	536.471130	153.891068	484.230255	471.624817	-77.736336	77.882416	596.069214	140.962646	94.857780	353.013733	-82.322166	1404.086304	454.766846	202.824951	1402.036987	333.419952	82.628418	1379.735229	324.212036	90.199493	1645.166870	368.514099	-179.553009	1126.740356	524.123230	259.186859	1133.846313	266.339417	-158.530777	882.863464	412.088257	302.478882	878.765747	355.301453	79.853073	1031.405518	-641.107117	198.620407	852.925415	-615.155518	-2.413457
326.832825	-13.689220	933.752869	397.354889	164.000031	929.737549	432.603516	-67.462250	495.501221	536.534546	154.000229	484.223114	471.670532	-77.727280	77.878342	596.105469	140.993561	94.826111	353.180664	-81.970062	1404.143921	454.893616	203.213242	1402.002075	333.606720	82.957008	1379.745605	324.790070	90.298141	1645.238770	368.722504	-179.226242	1126.802246	524.183289	259.481873	1133.742554	266.441162	-158.105011	882.968018	412.036926	302.695007	878.723816	355.434601	80.050407	1031.403076	-641.375977	198.557495	852.921753	-615.413025	-2.437226
327.011200	-13.493277	933.762207	397.445831	164.187927	929.726440	432.726990	-67.368507	495.493652	536.622070	154.086655	484.226563	471.675140	-77.712578	77.851845	596.133240	141.007095	94.797562	353.369751	-81.637367	1404.196777	455.029816	203.573898	1401.937012	333.805420	83.299240	1379.737061	325.303497	90.377487	1645.361694	368.951660	-178.871368	1126.843384	524.244751	259.775146	1133.639404	266.580994	-157.689575	883.055908	411.961792	302.937439	878.691345	355.565430	80.252205	1031.401489	-641.624634	198.512131	852.925232	-615.631287	-2.480007
327.166870	-13.317461	933.755066	397.531555	164.360397	929.692017	432.870300	-67.281219	495.468872	536.698486	154.191086	484.200317	471.706116	-77.702393	77.838943	596.161316	141.034027	94.781326	353.575256	-81.313377	1404.257446	455.175385	203.937759	1401.877930	334.014404	83.670494	1379.738525	325.780365	90.407524	1645.520752	369.201691	-178.544220	1126.887329	524.344238	260.071594	1133.550415	266.806580	-157.296646	883.121338	411.953949	303.123810	878.612488	355.685181	80.439476	1031.379883	-641.882690	198.500748	852.937073	-615.884888	-2.470872
327.343781	-13.166692	933.745239	397.631165	164.500000	929.659485	432.993134	-67.167183	495.443329	536.768372	154.261017	484.180511	471.723785	-77.675529	77.817825	596.206848	141.084137	94.758720	353.823883	-80.971733	1404.312134	455.372040	204.298431	1401.808228	334.258575	83.976852	1379.745239	326.293060	90.486786	1645.646484	369.461487	-178.177261	1126.916748	524.490173	260.419983	1133.452515	267.024963	-156.926285	883.180176	412.005066	303.331573	878.540161	355.811676	80.599442	1031.357300	-642.130737	198.450485	852.935303	-616.111023	-2.465546
327.528290	-13.029840	933.775757	397.745789	164.621704	929.616516	433.127136	-67.104935	495.459167	536.820007	154.358154	484.155426	471.699097	-77.662933	77.819313	596.258484	141.101059	94.739525	353.972778	-80.624321	1404.331177	455.483612	204.704086	1401.740845	334.423859	84.305885	1379.751465	326.761200	90.568001	1645.768555	369.704163	-177.838013	1126.987671	524.625183	260.737457	1133.367188	267.269257	-156.570129	883.245728	412.128723	303.520050	878.439941	355.954407	80.770370	1031.348511	-642.425781	198.415878	852.925964	-616.412659	-2.470322
327.694275	-12.875478	933.782104	397.824158	164.765762	929.575073	433.050537	-66.280586	495.312073	536.887512	154.435120	484.155945	471.452057	-77.548073	77.731850	596.284302	141.123474	94.729492	354.191864	-80.293358	1404.380371	455.638123	205.086807	1401.669189	334.634918	84.609253	1379.762085	327.258331	90.669891	1645.845947	369.956909	-177.545914	1127.048340	524.736877	261.012604	1133.274780	267.555969	-156.238129	883.302429	412.223328	303.729553	878.351257	356.071167	80.945480	1031.329346	-642.676941	198.371216	852.924622	-616.668640	-2.472312
327.820679	-12.763124	933.824158	397.899170	164.874176	929.526123	433.179749	-66.153687	495.305878	536.992065	154.516312	484.159271	471.438232	-77.531441	77.687561	596.300293	141.134262	94.668808	354.412262	-79.983040	1404.428223	455.797150	205.438171	1401.608154	334.858185	84.937248	1379.776489	327.711700	90.736954	1645.949585	370.245178	-177.233170	1127.146118	524.867188	261.337708	1133.191284	267.927429	-155.971466	883.320496	412.356445	303.953400	878.259033	356.185883	81.099533	1031.324585	-642.931458	198.335159	852.930664	-616.911255	-2.461877
327.955475	-12.654372	933.835876	397.994568	165.035675	929.482361	433.494873	-66.806664	495.482697	537.109924	154.624985	484.150726	471.657990	-77.600456	77.772758	596.347778	141.171097	94.641632	354.686218	-79.671669	1404.468994	455.969513	205.776001	1401.576172	335.086212	85.271034	1379.793457	328.160187	90.808647	1646.043823	370.556976	-176.936981	1127.226685	524.983643	261.644440	1133.119019	268.314728	-155.703751	883.340271	412.519745	304.197876	878.136169	356.295563	81.264870	1031.306641	-643.155762	198.317261	852.929626	-617.177246	-2.450789
328.077637	-12.517520	933.863770	398.041412	165.209656	929.424805	433.653076	-66.735863	495.510315	537.187012	154.689438	484.125092	471.693726	-77.593796	77.749641	596.383179	141.207016	94.635605	354.959351	-79.348473	1404.522217	456.163696	206.111053	1401.509277	335.323761	85.568024	1379.816528	328.555420	90.858681	1646.136108	370.868866	-176.598236	1127.288574	525.137329	261.945496	1133.011230	268.714569	-155.438339	883.359436	412.671082	304.424408	878.019897	356.403015	81.455269	1031.291626	-643.368408	198.246048	852.921326	-617.400757	-2.477270
328.220551	-12.431022	933.880981	398.106720	165.331772	929.385681	433.788574	-66.635750	495.521484	537.268250	154.729706	484.122375	471.682373	-77.560310	77.720436	596.460327	141.226913	94.600540	355.208557	-79.042168	1404.573975	456.365051	206.456787	1401.443359	335.518005	85.832550	1379.826782	328.989532	90.976723	1646.159546	371.197693	-176.327591	1127.353516	525.266479	262.237396	1132.950439	269.142365	-155.187912	883.369873	412.951874	304.636536	877.877075	356.492859	81.592751	1031.277954	-643.557129	198.222839	852.913635	-617.591370	-2.493698
328.373108	-12.281536	933.881165	398.180206	165.498627	929.343811	433.940582	-66.564056	495.565613	537.387939	154.833832	484.114532	471.680725	-77.566879	77.715317	596.495667	141.265945	94.569084	355.464142	-78.733490	1404.625488	456.552887	206.811661	1401.356079	335.712982	86.126785	1379.831665	329.391541	91.065254	1646.205444	371.544617	-176.068283	1127.416260	525.384338	262.462219	1132.887207	269.624237	-154.963593	883.378906	413.155090	304.868652	877.756165	356.610779	81.769119	1031.256470	-643.716370	198.197723	852.927673	-617.762329	-2.497540
328.500885	-12.178275	933.927429	398.223877	165.613983	929.302795	434.048645	-66.422813	495.542328	537.476196	154.911530	484.116821	471.662384	-77.554390	77.710205	596.525208	141.278687	94.544090	355.714844	-78.457977	1404.682495	456.718811	207.152496	1401.276733	335.938751	86.419815	1379.851563	329.784424	91.138428	1646.244019	371.892120	-175.793671	1127.500488	525.575073	262.725952	1132.803833	270.146820	-154.764053	883.351379	413.699707	305.033081	877.413940	356.704803	81.920525	1031.257568	-643.903381	198.158890	852.944885	-617.926819	-2.553896
328.666779	-12.030522	933.938965	398.288849	165.765015	929.270386	434.149994	-66.301552	495.518555	537.590637	155.002838	484.098877	471.651215	-77.522774	77.669792	596.582825	141.335037	94.553482	355.973572	-78.157242	1404.732666	456.876984	207.490631	1401.196045	336.153076	86.709976	1379.849976	330.173279	91.219406	1646.285156	372.242126	-175.500000	1127.591309	525.780579	263.080627	1132.697998	270.650848	-154.584213	883.351135	413.799866	305.265533	877.458435	356.816193	82.092239	1031.245605	-644.057922	198.158936	852.987671	-618.079285	-2.575865
328.809937	-11.902874	933.938843	398.366486	165.920593	929.225891	434.283417	-66.174706	495.523346	537.703552	155.107300	484.104950	471.624603	-77.502396	77.667381	596.631042	141.395157	94.522316	356.285339	-77.878960	1404.777832	457.081970	207.804291	1401.118408	336.401611	86.971642	1379.856323	330.518707	91.260956	1646.341309	372.621765	-175.252762	1127.650513	525.961609	263.340271	1132.574707	271.169891	-154.454376	883.323120	414.097473	305.465088	877.320862	356.936432	82.251572	1031.223022	-644.251099	198.121597	852.978638	-618.256226	-2.610649
329.017609	-11.705846	933.930115	398.438568	166.035583	929.181274	434.383362	-66.001190	495.506012	537.750061	155.160583	484.041077	471.608856	-77.448120	77.619186	596.626160	141.375107	94.499725	356.552155	-77.602074	1404.773560	457.239563	208.121887	1401.040283	336.614410	87.250359	1379.839111	330.877625	91.336830	1646.377441	372.991699	-175.038834	1127.722046	526.120605	263.558014	1132.477295	271.736542	-154.356277	883.285767	414.397095	305.698059	877.170288	357.079102	82.423927	1031.195679	-644.410889	198.092392	852.971985	-618.429443	-2.614384
329.064301	-11.661720	933.949463	398.475281	166.200775	929.133484	434.457794	-65.864662	495.498260	537.817078	155.230667	484.027313	471.593567	-77.426895	77.606659	596.697327	141.411621	94.482391	356.793884	-77.336830	1404.804932	457.400238	208.444214	1400.954468	336.811676	87.504341	1379.827148	331.262390	91.450912	1646.381348	373.374420	-174.873550	1127.782104	526.305725	263.787811	1132.384766	272.355316	-154.273605	883.244629	414.756897	305.905701	876.951355	357.152557	82.549896	1031.182495	-644.574280	198.044922	852.974182	-618.570679	-2.665379
329.215546	-11.560413	933.973450	398.535614	166.315308	929.102844	434.550232	-65.712898	495.474823	537.868469	155.320557	484.020844	471.568176	-77.423042	77.587318	596.701050	141.444534	94.458031	357.020142	-77.085541	1404.843506	457.547821	208.761078	1400.865601	337.004517	87.797951	1379.813232	331.599274	91.551903	1646.403564	373.758453	-174.670670	1127.861450	526.507141	264.018951	1132.276733	272.941742	-154.204056	883.204468	415.135132	306.091461	876.741638	357.267761	82.680939	1031.178589	-644.726318	198.056320	852.978638	-618.709717	-2.683635
329.340576	-11.454438	933.983093	398.548096	166.459183	929.061401	434.613983	-65.602303	495.459320	537.874695	155.382019	484.011688	471.551514	-77.359467	77.543144	596.709961	141.454285	94.459808	357.278931	-76.811935	1404.863525	457.709137	209.064117	1400.765991	337.196808	88.067116	1379.809326	331.951233	91.646614	1646.454834	374.165527	-174.486053	1127.975708	526.707642	264.278625	1132.179810	273.540436	-154.151596	883.181763	415.516571	306.237915	876.573486	357.360168	82.819992	1031.163452	-644.830078	198.100403	853.003845	-618.845215	-2.639057
329.498505	-11.326276	933.991333	398.587219	166.694855	929.057983	434.651031	-65.468681	495.451843	537.946472	155.498611	484.026031	471.541382	-77.349365	77.540916	596.770508	141.485580	94.462852	357.552124	-76.541656	1404.913574	457.859863	209.352768	1400.686279	337.401215	88.296066	1379.806030	332.282135	91.758896	1646.494385	374.568420	-174.325897	1128.056152	526.914673	264.530090	1132.114136	274.223663	-154.117340	883.134644	415.946503	306.434540	876.419922	357.466095	82.997971	1031.166626	-644.975586	198.112656	853.016541	-619.006714	-2.670802
329.557312	-10.935055	934.016113	398.285309	167.454437	929.277283	434.664581	-65.296562	495.405151	537.994446	155.605499	484.104156	471.449005	-77.308304	77.530273	596.776184	141.495972	94.441727	357.770447	-76.295799	1404.917480	457.986877	209.665115	1400.622437	337.567169	88.525734	1379.807617	332.584229	91.853783	1646.554199	374.980042	-174.190002	1128.125366	527.146667	264.831726	1132.071411	274.863556	-154.107468	883.098694	416.445099	306.590912	876.232605	357.412781	83.414505	1031.301392	-645.106506	198.089935	853.027649	-619.115295	-2.695049
329.681244	-10.835238	934.036804	398.316650	167.636948	929.277649	434.744934	-65.258820	495.421295	538.014709	155.688278	484.129913	471.474701	-77.301552	77.539398	596.821777	141.561722	94.432838	358.043671	-76.086739	1404.957031	458.145538	209.947159	1400.577759	337.773621	88.729523	1379.824463	332.861450	91.962669	1646.587891	375.396667	-174.011124	1128.168701	527.401794	265.088013	1132.014404	275.512909	-154.131027	883.062988	417.098755	306.748077	875.879028	357.511261	83.553276	1031.313477	-645.214661	198.062027	853.027954	-619.216980	-2.694896
329.814758	-10.736943	934.055847	398.359375	167.758682	929.277893	434.802124	-65.161430	495.405365	538.040771	155.787720	484.109253	471.447784	-77.289970	77.526192	596.795166	141.548782	94.432358	358.365265	-75.883934	1404.990845	458.356964	210.170532	1400.534546	337.991486	88.912041	1379.837891	333.138916	92.083290	1646.602295	375.825104	-173.899521	1128.250244	527.544617	265.295074	1131.938110	276.212494	-154.167831	883.020569	417.269531	306.949005	875.948608	357.603516	83.668228	1031.323120	-645.307800	198.061798	853.030029	-619.321228	-2.711250
329.926483	-10.619845	934.084595	398.380585	167.890610	929.271667	434.859528	-65.111458	495.411316	538.047180	155.892410	484.096069	471.457947	-77.242111	77.498596	596.804688	141.575592	94.433037	358.577301	-75.673203	1405.022095	458.460205	210.419220	1400.485229	338.174927	89.131195	1379.872314	333.441528	92.240997	1646.607788	376.296173	-173.755798	1128.357178	527.752319	265.503693	1131.920532	276.891876	-154.211563	882.952942	417.699493	307.134186	875.814453	357.696533	83.798416	1031.335815	-645.454895	198.029282	853.024292	-619.437439	-2.740309
330.082062	-10.515260	934.097900	398.433807	168.007065	929.254883	434.933350	-65.045219	495.393433	538.085449	156.011475	484.127411	471.463135	-77.228325	77.496864	596.848328	141.601456	94.434395	358.869202	-75.453972	1405.056885	458.621979	210.655304	1400.459717	338.389038	89.291199	1379.896851	333.697968	92.359047	1646.623535	376.747589	-173.655212	1128.442139	527.958740	265.699585	1131.922974	277.559174	-154.273209	882.932373	418.207764	307.300964	875.682251	357.810516	83.918007	1031.334229	-645.565125	197.967453	853.037842	-619.538208	-2.777375
330.192230	-10.433681	934.125977	398.473206	168.092804	929.247986	434.970673	-64.977623	495.372650	538.107544	156.099976	484.099182	471.447510	-77.228241	77.499931	596.863647	141.629166	94.435516	359.157379	-75.279480	1405.101318	458.803131	210.896713	1400.416504	338.615387	89.473885	1379.913208	333.943695	92.506104	1646.647217	377.179626	-173.566177	1128.519165	528.176331	265.888031	1131.901001	278.246552	-154.353256	882.888672	418.657806	307.481720	875.565430	357.899109	84.013237	1031.345093	-645.644226	197.975937	853.045349	-619.619995	-2.759106
330.299042	-10.338711	934.150879	398.508942	168.234375	929.246216	435.044434	-64.926369	495.387207	538.103149	156.179779	484.103088	471.429199	-77.219521	77.473755	596.855652	141.643906	94.426498	359.446014	-75.096184	1405.120728	458.959137	211.147263	1400.387207	338.838623	89.640129	1379.946655	334.177612	92.644371	1646.666504	377.631439	-173.463043	1128.599854	528.396729	266.093018	1131.908936	278.935822	-154.478256	882.833984	419.106049	307.628632	875.436096	357.992157	84.134209	1031.357910	-645.724060	197.983185	853.054077	-619.695740	-2.768704
330.437073	-10.245416	934.172913	398.548767	168.336334	929.230347	435.104004	-64.840088	495.384125	538.156860	156.270508	484.120880	471.430511	-77.216042	77.482674	596.869019	141.678146	94.422165	359.710144	-74.908264	1405.127686	459.106323	211.390015	1400.358887	339.199219	89.627243	1379.860840	334.388794	92.784332	1646.672607	378.106750	-173.371399	1128.639282	528.653015	266.306213	1131.905640	279.588745	-154.564484	882.810059	419.545471	307.787201	875.339905	358.093292	84.244530	1031.361084	-645.806152	197.940399	853.068848	-619.790161	-2.794996
330.564697	-10.141931	934.190674	398.591614	168.467667	929.226929	435.181519	-64.772865	495.395599	538.143555	156.349045	484.086823	471.462158	-77.199409	77.495926	596.906738	141.700760	94.422173	359.986816	-74.749420	1405.129395	459.236908	211.611893	1400.310791	339.388245	89.781891	1379.874146	334.585815	92.938835	1646.687500	378.578217	-173.285309	1128.695923	528.842346	266.452759	1131.887329	280.313629	-154.675491	882.734070	419.975006	307.954926	875.219666	358.190674	84.365295	1031.368896	-645.883362	197.927917	853.061829	-619.859863	-2.786613
330.700500	-10.072490	934.207520	398.636475	168.544571	929.192688	435.209717	-64.727905	495.368805	538.154236	156.455658	484.098175	471.461060	-77.162651	77.465538	596.903809	141.703690	94.421051	360.272186	-74.633713	1405.135376	459.387726	211.774017	1400.285645	339.411072	90.074654	1379.977905	334.805725	93.105667	1646.691162	379.039215	-173.189926	1128.740601	529.047241	266.601746	1131.851196	280.975861	-154.810547	882.686890	420.377777	308.142578	875.118347	358.299713	84.456429	1031.360474	-645.952209	197.884781	853.070923	-619.906067	-2.827560
330.835876	-9.967697	934.220398	398.703949	168.674820	929.188477	435.248474	-64.633652	495.353577	538.197021	156.523758	484.099792	471.462982	-77.158882	77.470917	596.915161	141.731552	94.397270	360.522614	-74.478554	1405.138184	459.497650	211.991028	1400.255981	339.582397	90.221092	1379.991455	335.006744	93.260071	1646.703003	379.507690	-173.093460	1128.798340	529.232544	266.739807	1131.803589	281.606354	-154.936386	882.631653	420.749725	308.292114	875.018127	358.406708	84.578201	1031.364990	-646.024048	197.868927	853.068726	-619.992432	-2.858464
330.959015	-9.892837	934.235901	398.748871	168.794693	929.161072	435.320435	-64.572189	495.338562	538.243408	156.604050	484.093842	471.445251	-77.158989	77.460175	596.940308	141.752411	94.397858	360.743469	-74.324928	1405.149536	459.581940	212.192627	1400.194336	339.742554	90.379913	1379.989868	335.207062	93.279694	1646.662354	379.966827	-173.023651	1128.856445	529.474426	266.906677	1131.767944	282.284821	-155.075180	882.556152	421.209259	308.414093	874.899841	358.514557	84.686394	1031.359863	-646.091125	197.843811	853.076111	-620.066101	-2.879642
331.072845	-9.810292	934.243042	398.776459	168.914902	929.152771	435.342499	-64.515663	495.293152	538.298218	156.673050	484.107635	471.416351	-77.152046	77.445595	596.941772	141.768280	94.401436	360.999908	-74.188782	1405.134033	459.717346	212.382248	1400.141602	339.922516	90.518364	1379.990234	335.396576	93.446030	1646.655762	380.422058	-173.002090	1128.885376	529.719604	267.086395	1131.734619	282.952393	-155.227875	882.464600	421.620300	308.556580	874.802612	358.601807	84.785965	1031.360474	-646.165894	197.818924	853.090515	-620.161682	-2.892825
331.198425	-9.750963	934.250427	398.836975	169.024643	929.115112	435.397278	-64.478569	495.295898	538.378479	156.776093	484.098022	471.422882	-77.125793	77.409386	596.972717	141.784363	94.371017	361.227234	-74.035774	1405.091797	459.825836	212.573380	1400.086182	340.097900	90.634552	1379.984009	335.578552	93.602264	1646.659912	380.861450	-172.980026	1128.904663	529.992126	267.296539	1131.737427	283.601013	-155.352386	882.393799	421.991821	308.685547	874.707764	358.708649	84.886627	1031.345337	-646.194153	197.773911	853.086121	-620.203003	-2.929783
331.301849	-9.680497	934.268250	398.856140	169.107910	929.098083	435.463989	-64.406860	495.265228	538.371765	156.810593	484.106354	471.415619	-77.127296	77.393646	596.957886	141.783737	94.384354	361.459442	-73.906723	1405.074341	459.935333	212.770752	1400.019653	340.240906	90.773438	1379.964600	335.748138	93.746086	1646.641968	381.299438	-172.934128	1128.937866	530.188171	267.434631	1131.708862	284.272430	-155.527359	882.344727	422.344788	308.805847	874.617188	358.800507	84.968079	1031.347534	-646.262268	197.779694	853.076660	-620.263550	-2.991425
331.411072	-9.600286	934.277771	398.885803	169.229248	929.098206	435.545776	-64.343132	495.266235	538.447388	156.890594	484.119324	471.432983	-77.128952	77.405876	597.053711	141.839203	94.377441	361.687042	-73.804710	1405.053955	460.063171	212.921829	1399.969604	340.411255	90.892097	1379.949463	335.890686	93.882469	1646.644653	381.705902	-172.882187	1128.967529	530.409119	267.620544	1131.703369	284.876617	-155.682037	882.284119	422.691193	308.946411	874.533936	358.879608	85.066437	1031.353027	-646.295166	197.763916	853.087891	-620.305847	-3.013963
331.532135	-9.545660	934.282349	398.941925	169.290833	929.093933	435.637390	-64.290085	495.260284	538.475342	156.942810	484.117126	471.448181	-77.095329	77.385338	597.021118	141.838272	94.378563	361.895813	-73.680130	1405.057007	460.168671	213.113144	1399.916626	340.579651	91.009491	1379.966553	336.022186	94.021172	1646.632813	382.126373	-172.817871	1129.020020	530.587769	267.804535	1131.684814	285.471344	-155.823685	882.252625	423.017731	309.081543	874.444275	358.966278	85.127731	1031.352905	-646.316040	197.726517	853.095032	-620.335449	-3.053849
331.607452	-9.482343	934.317566	398.965302	169.376709	929.087891	435.705719	-64.237473	495.290619	538.497803	156.982834	484.085968	471.445679	-77.063812	77.376907	597.044739	141.844025	94.379570	362.095062	-73.556763	1405.083008	460.288116	213.265976	1399.878662	340.746765	91.127045	1379.979126	336.172607	94.161095	1646.635010	382.535034	-172.766434	1129.084595	530.770508	267.955444	1131.641479	286.100922	-155.990601	882.247864	423.284760	309.253540	874.393188	359.042877	85.212593	1031.368652	-646.338196	197.703445	853.117859	-620.370117	-3.075043
331.711548	-9.384192	934.322327	399.013977	169.496078	929.089539	435.778839	-64.170998	495.293579	538.543213	157.056763	484.101196	471.417572	-77.052147	77.365471	597.024109	141.843689	94.365067	362.309357	-73.425941	1405.107910	460.395477	213.412231	1399.846558	340.912781	91.235130	1379.990845	336.327393	94.334831	1646.610596	382.948669	-172.778275	1129.161865	530.930664	268.048889	1131.595459	286.756195	-156.144714	882.190186	423.818085	309.560059	874.100220	359.128479	85.317123	1031.372681	-646.376587	197.688110	853.134277	-620.412842	-3.116836
331.827789	-9.346570	934.355347	399.073578	169.543030	929.083008	435.870514	-64.169418	495.303284	538.588379	157.107391	484.111969	471.443756	-77.062805	77.372589	597.090881	141.892136	94.369759	362.517303	-73.304024	1405.123169	460.507721	213.563599	1399.789185	341.055908	91.351357	1379.970337	336.451385	94.483704	1646.595947	383.325134	-172.742767	1129.244141	531.129944	268.204376	1131.593628	287.303894	-156.255234	882.175171	424.082611	309.499237	874.043091	359.228149	85.374756	1031.385864	-646.415833	197.630295	853.122192	-620.433716	-3.183903
331.934631	-9.267833	934.346680	399.119965	169.629425	929.085693	435.925568	-64.084938	495.267792	538.638733	157.193604	484.125702	471.406281	-77.047264	77.359711	597.115662	141.903091	94.352684	362.795166	-73.251541	1405.154419	460.696533	213.672394	1399.758057	341.261139	91.430305	1379.980957	336.562317	94.630127	1646.574219	383.699493	-172.705780	1129.269409	531.315247	268.344116	1131.555664	287.853912	-156.401642	882.184387	424.393311	309.595581	873.951904	359.322327	85.442116	1031.384766	-646.490479	197.555649	853.108521	-620.487000	-3.229154
332.071259	-9.208490	934.357422	399.196716	169.713074	929.072205	435.993744	-64.069855	495.257782	538.680664	157.244873	484.115356	471.404449	-77.044556	77.357132	597.112610	141.918564	94.350960	362.990143	-73.134964	1405.150757	460.824005	213.838913	1399.724976	341.402344	91.527550	1379.973267	336.674805	94.771294	1646.553711	384.059052	-172.694229	1129.327637	531.485962	268.482697	1131.514404	288.417267	-156.535522	882.169006	424.615326	309.701294	873.878540	359.436218	85.521629	1031.383423	-646.517273	197.534012	853.112732	-620.501221	-3.276514
332.225922	-9.128708	934.361145	399.278900	169.792023	929.072083	436.095062	-64.036293	495.240295	538.725830	157.288116	484.107361	471.422729	-77.042915	77.336143	597.129456	141.920380	94.334793	363.198822	-73.019402	1405.160645	460.952545	213.972748	1399.674561	341.519226	91.618286	1379.966187	336.755707	94.895294	1646.532227	384.427277	-172.649185	1129.374268	531.610718	268.585205	1131.467041	288.975555	-156.675842	882.112061	424.601746	309.808319	874.013245	359.555511	85.600334	1031.385254	-646.534485	197.508423	853.127930	-620.534119	-3.321644
332.327057	-9.062138	934.382324	399.321960	169.851532	929.090088	436.112793	-63.975342	495.232422	538.722656	157.295120	484.081421	471.399261	-77.031746	77.300156	597.117188	141.937805	94.320305	363.310699	-72.890015	1405.163330	461.002441	214.145645	1399.630615	341.612427	91.734222	1379.955933	336.834930	95.030975	1646.518433	384.755371	-172.643250	1129.458862	531.787415	268.741119	1131.438843	289.473358	-156.796661	882.095093	424.801422	309.903198	873.949646	359.639160	85.659042	1031.405762	-646.565369	197.467621	853.148865	-620.551514	-3.359871
332.477570	-9.041392	934.386780	399.407532	169.903854	929.081909	436.194244	-63.938362	495.241119	538.742493	157.318314	484.075348	471.427032	-77.033752	77.305183	597.131592	141.932648	94.332565	363.539398	-72.815285	1405.218140	461.173767	214.264862	1399.592773	341.788391	91.808571	1379.959106	336.911346	95.151215	1646.509644	385.078003	-172.612320	1129.508301	531.916199	268.810516	1131.384155	289.949768	-156.904922	882.096985	424.984711	309.970917	873.879639	359.754944	85.700249	1031.403564	-646.601013	197.434280	853.170288	-620.583740	-3.392964
332.587677	-9.000758	934.417053	399.488770	169.949585	929.081787	436.227570	-63.885586	495.221771	538.789185	157.393631	484.082031	471.406067	-77.033653	77.285210	597.120056	141.936111	94.333275	363.665466	-72.684372	1405.228516	461.217865	214.413376	1399.558472	341.868378	91.947357	1379.958252	336.971283	95.270256	1646.509521	385.392029	-172.564392	1129.578857	532.059448	268.948059	1131.356812	290.429138	-157.009033	882.111145	425.143555	310.021515	873.819031	359.858612	85.756248	1031.418457	-646.618713	197.369370	853.169922	-620.591248	-3.457479
332.749908	-8.947826	934.431702	399.572235	169.996597	929.101257	436.265167	-63.872471	495.221680	538.819946	157.431808	484.093384	471.426544	-77.028984	77.277634	597.166443	141.960129	94.331787	363.838470	-72.571640	1405.254028	461.304382	214.553467	1399.523926	342.015381	92.061363	1379.961670	337.021545	95.373970	1646.500000	385.697998	-172.542450	1129.641602	532.166687	269.065887	1131.339966	290.898468	-157.109680	882.118469	425.289795	310.091492	873.769836	359.990753	85.797531	1031.436523	-646.651855	197.316467	853.182007	-620.643066	-3.502772
332.851593	-8.949810	934.466003	399.647919	170.024734	929.106689	436.341248	-63.879555	495.223816	538.871826	157.442917	484.092743	471.448761	-77.039803	77.265625	597.149841	141.969711	94.328003	363.964233	-72.449699	1405.291382	461.382477	214.717026	1399.500854	342.299377	92.004326	1379.853394	337.049866	95.469566	1646.506592	385.956055	-172.521149	1129.734253	532.240295	269.115601	1131.295532	291.316711	-157.190704	882.143616	425.409729	310.154663	873.707031	360.088867	85.821404	1031.456421	-646.687683	197.297699	853.198364	-620.675842	-3.537458
332.979095	-8.895110	934.479797	399.729095	170.118591	929.123047	436.368530	-63.841694	495.217834	538.879211	157.485809	484.078064	471.402954	-77.035950	77.266838	597.150452	141.959152	94.323868	364.149994	-72.363945	1405.336548	461.494049	214.798035	1399.490479	342.265747	92.266617	1379.985107	337.074677	95.569283	1646.494263	386.209747	-172.510986	1129.804565	532.336365	269.208862	1131.242920	291.711182	-157.262436	882.168091	425.504364	310.202850	873.652161	360.210327	85.885162	1031.473145	-646.739441	197.263931	853.192932	-620.737244	-3.596251
333.115021	-8.888127	934.503967	399.822083	170.118301	929.117859	436.410034	-63.826988	495.193176	538.901245	157.524139	484.074432	471.419464	-77.041069	77.267372	597.147461	141.988922	94.301498	364.289764	-72.266304	1405.374634	461.583527	214.931000	1399.476074	342.394348	92.380463	1379.979004	337.092712	95.658760	1646.491211	386.467407	-172.484436	1129.897217	532.423096	269.276459	1131.218628	292.077057	-157.312729	882.208008	425.564178	310.245758	873.622375	360.323517	85.903992	1031.481689	-646.784912	197.202469	853.197205	-620.775940	-3.654558
333.227875	-8.889290	934.534912	399.905762	170.125336	929.120056	436.467834	-63.808807	495.211426	538.918823	157.517746	484.061890	471.438904	-77.034775	77.255188	597.116943	141.975266	94.281456	364.445587	-72.162247	1405.405029	461.677521	215.057159	1399.465332	342.502258	92.472107	1379.984619	337.103699	95.740372	1646.478516	386.691589	-172.457382	1129.958130	532.492188	269.369324	1131.183472	292.439728	-157.392288	882.240051	425.637207	310.270020	873.593689	360.436890	85.916122	1031.498657	-646.814880	197.159027	853.215271	-620.817932	-3.681813
333.357025	-8.833055	934.557495	399.974579	170.189774	929.132141	436.541565	-63.802006	495.204437	538.952454	157.541809	484.084076	471.443848	-77.024910	77.253677	597.129333	141.974380	94.278328	364.587646	-72.048019	1405.417480	461.780121	215.192978	1399.449097	342.630798	92.562042	1379.981567	337.119659	95.815147	1646.472656	386.921753	-172.402130	1130.012451	532.524658	269.425720	1131.171265	292.771179	-157.453674	882.260498	425.637482	310.302002	873.595581	360.542694	85.977493	1031.516357	-646.871826	197.058426	853.195679	-620.836609	-3.765870
333.466583	-8.808269	934.578308	400.071808	170.195953	929.124573	436.608093	-63.788464	495.226166	538.993347	157.526184	484.063568	471.432373	-77.017738	77.240013	597.141113	141.980255	94.276863	364.713776	-71.927353	1405.438843	461.853699	215.334854	1399.448242	342.912201	92.486122	1379.885132	337.115112	95.866104	1646.465820	387.135803	-172.350418	1130.062012	532.587341	269.531464	1131.178711	293.072479	-157.479431	882.288818	425.683258	310.309357	873.583679	360.663330	86.002480	1031.523560	-646.902649	197.009964	853.215637	-620.875977	-3.751016
333.622345	-8.799859	934.594482	400.206787	170.207672	929.129028	436.690002	-63.795918	495.225250	538.998108	157.540207	484.057831	471.457977	-77.029869	77.230873	597.135315	141.960632	94.262505	364.889893	-71.845924	1405.465332	461.979950	215.446304	1399.449951	343.071198	92.575005	1379.890747	337.120300	95.940651	1646.451660	387.345673	-172.274155	1130.097534	532.668213	269.649078	1131.138550	293.319031	-157.503540	882.319519	425.693329	310.298767	873.559753	360.794128	86.023605	1031.532471	-646.967529	196.960861	853.230042	-620.919373	-3.819457
333.760101	-8.770839	934.604126	400.290588	170.224030	929.116333	436.766693	-63.772694	495.224731	539.035828	157.546341	484.037262	471.440826	-77.023041	77.216682	597.140686	141.963669	94.261429	365.017212	-71.780579	1405.502930	462.061035	215.541321	1399.442627	343.005737	92.827217	1380.006958	337.132324	96.026909	1646.424438	387.537109	-172.208664	1130.158813	532.704468	269.725800	1131.117798	293.539703	-157.504883	882.337036	425.687805	310.299469	873.553650	360.910431	86.055222	1031.530762	-647.000854	196.922775	853.243958	-620.957642	-3.845089
333.911194	-8.761978	934.624451	400.428101	170.283997	929.131348	436.859161	-63.785202	495.249786	539.075439	157.531082	484.021759	471.430328	-77.026657	77.230667	597.133484	141.951355	94.237946	365.131348	-71.659019	1405.512817	462.159851	215.668549	1399.430298	343.106750	92.911110	1380.004028	337.116486	96.080215	1646.412598	387.715546	-172.155823	1130.213257	532.747925	269.802643	1131.096069	293.741608	-157.519180	882.381592	425.673462	310.279358	873.542542	361.039307	86.096329	1031.547119	-647.037964	196.897797	853.248108	-621.027405	-3.866430
334.038055	-8.733702	934.632385	400.512909	170.285431	929.128479	436.912933	-63.774799	495.252991	539.146606	157.555328	484.008636	471.431183	-77.012985	77.217926	597.153320	141.990936	94.230598	365.277008	-71.567116	1405.543823	462.231018	215.756500	1399.443359	343.238922	92.999634	1380.009033	337.078125	96.126892	1646.406494	387.889648	-172.109238	1130.254028	532.805603	269.904419	1131.066895	293.913483	-157.487473	882.403320	425.687653	310.213501	873.499207	361.149475	86.114944	1031.549683	-647.073303	196.878830	853.264404	-621.065369	-3.900657
334.157684	-8.732297	934.649231	400.623077	170.290436	929.124084	437.005249	-63.756630	495.240479	539.190369	157.549545	484.017334	471.444885	-77.018738	77.192032	597.178589	141.975967	94.233849	365.399963	-71.481339	1405.576050	462.342407	215.858368	1399.425293	343.326874	93.079224	1380.012207	337.060059	96.166466	1646.384399	388.039612	-172.039001	1130.282104	532.834656	269.946899	1131.041626	294.053589	-157.462234	882.436523	425.640839	310.189178	873.487122	361.269012	86.127815	1031.555664	-647.148254	196.789307	853.243347	-621.123779	-3.950120
334.294128	-8.703143	934.673462	400.720184	170.326599	929.137390	437.065735	-63.749527	495.220215	539.259827	157.574036	484.006866	471.432159	-77.003418	77.199272	597.192261	141.967117	94.213760	365.524200	-71.378647	1405.608521	462.417114	215.976532	1399.408569	343.437653	93.163498	1380.020996	337.026123	96.218575	1646.369263	388.172729	-171.973267	1130.303711	532.839172	269.999451	1130.980957	294.164673	-157.395370	882.472595	425.566132	310.161499	873.476379	361.383057	86.166000	1031.573975	-647.174194	196.789200	853.263000	-621.167786	-3.988085
334.419128	-8.694247	934.698425	400.799255	170.338486	929.127014	437.152557	-63.733227	495.216400	539.345581	157.570145	484.021545	471.426056	-77.002350	77.168655	597.167297	141.936996	94.206184	365.675446	-71.266693	1405.649170	462.547241	216.078705	1399.403931	343.739563	93.062881	1379.918335	336.993774	96.249283	1646.358765	388.306396	-171.857285	1130.328979	532.894226	270.114014	1130.980835	294.268646	-157.349243	882.515686	425.508209	310.122406	873.466614	361.494720	86.190819	1031.581177	-647.245728	196.726578	853.267578	-621.235535	-4.055205
334.528290	-8.702168	934.722534	400.896271	170.350052	929.125854	437.216400	-63.726303	495.237183	539.459106	157.567490	484.029755	471.424622	-77.013206	77.160789	597.190002	141.953079	94.185509	365.819183	-71.209435	1405.687622	462.634064	216.145676	1399.395874	343.690643	93.300728	1380.030396	336.935913	96.289467	1646.349487	388.421814	-171.799561	1130.344727	532.899902	270.105530	1130.916626	294.338257	-157.275024	882.557251	425.405518	310.055206	873.443481	361.592957	86.207451	1031.591553	-647.300598	196.663620	853.271973	-621.283142	-4.104043
334.652802	-8.683030	934.742920	401.004028	170.348007	929.123352	437.322998	-63.711056	495.242310	539.505432	157.571854	483.996490	471.385956	-77.013351	77.152870	597.183655	141.952728	94.162788	365.934753	-71.122620	1405.720825	462.704590	216.243729	1399.389648	343.780945	93.372589	1380.045288	336.903809	96.308624	1646.348389	388.516113	-171.705429	1130.384033	532.904236	270.119049	1130.871948	294.389313	-157.207352	882.605469	425.304199	310.013275	873.426025	361.710968	86.228142	1031.599854	-647.336914	196.632767	853.280884	-621.318298	-4.120777
334.793335	-8.704464	934.757690	401.114502	170.354279	929.110718	437.442017	-63.739838	495.227264	539.564331	157.585587	484.000763	471.432343	-77.015076	77.129723	597.197510	141.958344	94.152664	366.052643	-71.036819	1405.738892	462.759125	216.361237	1399.377441	343.877655	93.424561	1380.040405	336.845367	96.342026	1646.335815	388.615814	-171.606018	1130.403320	532.925354	270.195007	1130.847900	294.412170	-157.109344	882.649414	425.224823	309.954956	873.413818	361.821014	86.239571	1031.598999	-647.381287	196.588608	853.282593	-621.373901	-4.142950
334.909943	-8.694836	934.762085	401.210632	170.376266	929.105713	437.525421	-63.748417	495.238892	539.658447	157.600922	483.988434	471.411560	-77.006195	77.125099	597.922058	142.355057	94.231064	366.153198	-70.986092	1405.778687	462.820557	216.446762	1399.363159	343.954132	93.504745	1380.050781	336.796570	96.377701	1646.335815	388.684814	-171.502304	1130.409424	532.932678	270.212372	1130.803711	294.432465	-157.004517	882.682434	425.116119	309.897888	873.415833	361.924500	86.260628	1031.598267	-647.415710	196.545853	853.272400	-621.405396	-4.185765
335.044830	-8.672162	934.776978	401.309113	170.410278	929.129639	437.622742	-63.715961	495.221771	539.718933	157.600937	483.986572	471.409637	-77.024078	77.108185	597.273499	142.011414	94.142258	366.253448	-70.901695	1405.796753	462.868591	216.530731	1399.371948	344.060089	93.553665	1380.049194	336.739563	96.404617	1646.328491	388.770020	-171.423355	1130.432495	532.935730	270.226563	1130.791016	294.414978	-156.887939	882.714417	425.005890	309.836853	873.421753	362.028656	86.286942	1031.616943	-647.476807	196.518280	853.277649	-621.461853	-4.239470
335.162354	-8.676649	934.805847	401.398712	170.438492	929.141602	437.713257	-63.719162	495.210571	539.805054	157.607864	484.002106	471.458038	-77.038116	77.100044	597.293030	142.020157	94.137512	366.357880	-70.852821	1405.842163	462.922211	216.624786	1399.372437	344.135834	93.625679	1380.075928	336.690857	96.425697	1646.337036	388.810638	-171.331711	1130.434814	532.932434	270.291473	1130.772339	294.386108	-156.788879	882.757874	424.881836	309.760284	873.457825	362.131866	86.306412	1031.636963	-647.486023	196.500900	853.289734	-621.472656	-4.265483
335.292816	-8.664573	934.797607	401.481812	170.460022	929.143433	437.801208	-63.709007	495.225647	539.897705	157.660721	484.017670	471.469757	-77.023941	77.087006	597.319336	142.031937	94.132919	366.451904	-70.804337	1405.862061	462.973846	216.703506	1399.401123	344.204742	93.677643	1380.100220	336.621552	96.453743	1646.332031	388.869476	-171.216934	1130.451660	532.926147	270.288971	1130.778931	294.327179	-156.642548	882.817749	424.763428	309.682465	873.482117	362.224518	86.320877	1031.632935	-647.555054	196.436508	853.292542	-621.532593	-4.302854
335.406799	-8.669835	934.829468	401.565887	170.460526	929.159546	437.853119	-63.687630	495.232697	539.964966	157.670273	484.011292	471.417389	-77.033142	77.075050	597.334595	142.037415	94.117516	366.533936	-70.740997	1405.899536	463.027008	216.771332	1399.420288	344.276062	93.727913	1380.107788	336.562744	96.472534	1646.329102	388.896667	-171.125214	1130.468750	532.906982	270.327515	1130.776855	294.251709	-156.508820	882.871277	424.659454	309.627563	873.503052	362.331696	86.323036	1031.657227	-647.611084	196.438431	853.299988	-621.573486	-4.320959
335.560944	-8.680265	934.843323	401.680908	170.461304	929.166443	437.937897	-63.711494	495.247986	540.023010	157.680313	483.990082	471.430481	-77.060287	77.067291	597.315125	142.034302	94.118454	366.599579	-70.697487	1405.930298	463.047943	216.819000	1399.430542	344.368713	93.770844	1380.118042	336.463257	96.463493	1646.336060	388.914185	-171.036606	1130.486572	532.886292	270.384399	1130.744019	294.154755	-156.381714	882.930359	424.506866	309.587311	873.543457	362.445160	86.328133	1031.665771	-647.645569	196.426956	853.310181	-621.641663	-4.313904
335.718262	-8.690155	934.842224	401.796997	170.504501	929.165222	437.971069	-63.688488	495.194672	540.096680	157.746643	484.009857	471.414490	-77.058861	77.056961	597.367310	142.063354	94.116173	366.665436	-70.666473	1405.939697	463.075714	216.894592	1399.449829	344.430969	93.802437	1380.139893	336.411133	96.493698	1646.319458	388.915527	-170.949478	1130.506104	532.890808	270.444244	1130.757080	294.066071	-156.237061	882.968262	424.445099	309.515808	873.543762	362.567505	86.347122	1031.663574	-647.694031	196.395660	853.294373	-621.680725	-4.345722
335.860962	-8.654569	934.835083	401.875244	170.547150	929.186584	438.048920	-63.683167	495.185211	540.169983	157.761047	483.999817	471.428436	-77.058182	77.033508	597.383057	142.054749	94.101486	366.752777	-70.620605	1405.979614	463.104401	216.950073	1399.443848	344.478302	93.844231	1380.141968	336.353333	96.501831	1646.307129	388.960510	-170.847443	1130.494263	532.881531	270.513092	1130.746582	293.951843	-156.068634	883.008362	424.350616	309.458405	873.552795	362.664642	86.372818	1031.670654	-647.740112	196.381424	853.317078	-621.710938	-4.389251
336.018616	-8.656876	934.863464	401.972717	170.540024	929.183594	438.120789	-63.664803	495.154907	540.246765	157.818222	484.022736	471.424072	-77.053276	77.013359	597.402527	142.083984	94.105667	366.826019	-70.583565	1405.975098	463.119659	217.006851	1399.446533	344.526611	93.858322	1380.155029	336.296082	96.511337	1646.303955	388.949951	-170.770828	1130.487793	532.831909	270.492767	1130.737183	293.827942	-155.914215	883.057068	424.233826	309.405609	873.565308	362.784210	86.386520	1031.681763	-647.771118	196.382904	853.326538	-621.731628	-4.421347
336.165588	-8.659169	934.870667	402.063812	170.554321	929.202026	438.198944	-63.681679	495.158203	540.334229	157.833771	484.030701	471.441681	-77.046181	77.003288	597.453918	142.104813	94.103897	366.890594	-70.547859	1405.993042	463.128357	217.063721	1399.473022	344.579132	93.885246	1380.151245	336.233215	96.525398	1646.297729	388.971313	-170.667984	1130.487183	532.837463	270.572723	1130.747314	293.701447	-155.732620	883.082275	424.124756	309.331726	873.588562	362.893463	86.387421	1031.694336	-647.814697	196.337173	853.320679	-621.757019	-4.442957
336.314911	-8.662321	934.894287	402.171906	170.571304	929.227722	438.259094	-63.665653	495.160675	540.335022	157.833405	484.010834	471.442657	-77.060654	77.010056	597.423584	142.077255	94.107750	366.923523	-70.522240	1406.013672	463.120148	217.128738	1399.487793	344.610687	93.894630	1380.172852	336.185944	96.529892	1646.298218	388.955231	-170.567429	1130.465820	532.783325	270.581787	1130.737305	293.532043	-155.553375	883.121826	424.016357	309.266235	873.612854	363.013733	86.394234	1031.718384	-647.893555	196.315475	853.329285	-621.824341	-4.459984
336.431122	-8.650125	934.922485	402.267212	170.568344	929.224121	438.366577	-63.685246	495.189941	540.419739	157.877960	484.016418	471.457275	-77.047539	77.005180	597.438599	142.087906	94.100662	366.987457	-70.485947	1406.043701	463.095428	217.213043	1399.503174	344.638977	93.934395	1380.181152	336.146301	96.566605	1646.292847	388.962708	-170.485733	1130.457520	532.735840	270.608765	1130.750610	293.389740	-155.352417	883.182800	423.913574	309.203369	873.637329	363.113556	86.418388	1031.729248	-647.917114	196.313766	853.332642	-621.861328	-4.467639
336.563965	-8.654407	934.950806	402.378723	170.560669	929.230469	438.250702	-62.971313	495.083435	540.446899	157.896667	484.018707	471.247833	-76.961792	76.965843	597.442261	142.118515	94.089188	367.028687	-70.432602	1406.053223	463.087860	217.260880	1399.528687	344.658966	93.953918	1380.184204	336.076477	96.560501	1646.298706	388.939453	-170.366455	1130.451294	532.714355	270.635956	1130.744019	293.220642	-155.176605	883.234070	423.769501	309.181335	873.664856	363.219635	86.429871	1031.744629	-647.953125	196.315796	853.356323	-621.880920	-4.484021
336.660553	-8.642329	934.968384	402.443817	170.561432	929.245422	438.535767	-63.636837	495.229462	540.525513	157.949890	484.014069	471.478516	-77.049873	77.048599	597.512573	142.147888	94.087128	367.076691	-70.401314	1406.061890	463.045929	217.317688	1399.552246	344.674133	93.977913	1380.187500	336.010986	96.564430	1646.296143	388.934265	-170.290161	1130.424194	532.662354	270.655548	1130.748901	293.044495	-154.997437	883.273438	423.651398	309.106018	873.691284	363.305511	86.435143	1031.761353	-648.030823	196.248779	853.324158	-621.914795	-4.520304
336.787323	-8.618719	934.977600	402.530487	170.625122	929.273438	438.628387	-63.635643	495.236176	540.567627	157.976303	484.035583	471.489990	-77.049515	77.042686	597.513916	142.148392	94.087410	367.142395	-70.397514	1406.094116	463.051147	217.376648	1399.588745	344.708801	93.999855	1380.204834	335.947113	96.570107	1646.301514	388.932892	-170.151001	1130.401123	532.625793	270.666840	1130.789063	292.874664	-154.817368	883.302673	423.582794	309.043365	873.708435	363.393921	86.472397	1031.779175	-648.061890	196.242737	853.341064	-621.943359	-4.546206
336.877991	-8.597692	935.003052	402.623383	170.629013	929.302917	438.703979	-63.590691	495.220367	540.588684	157.962173	484.030975	471.487457	-77.050354	77.023811	597.494995	142.130020	94.077103	367.141144	-70.353920	1406.096558	462.997192	217.420471	1399.632935	344.713104	94.020294	1380.208374	335.868744	96.563301	1646.302979	388.911041	-170.053146	1130.370850	532.623474	270.699738	1130.828003	292.674133	-154.634140	883.340088	423.707886	308.958099	873.569763	363.482422	86.484406	1031.806396	-648.098816	196.222534	853.364380	-621.939880	-4.570865
336.989899	-8.571357	934.999329	402.706360	170.646545	929.332947	438.766418	-63.557049	495.230408	540.653809	157.997375	484.033325	471.456024	-77.037582	77.015602	597.504150	142.134811	94.078270	367.178864	-70.321152	1406.088013	462.979523	217.480408	1399.674438	344.716187	94.025330	1380.220337	335.795532	96.575508	1646.314087	388.896545	-169.941116	1130.332153	532.583801	270.726501	1130.877197	292.507813	-154.460693	883.354126	423.651215	308.899048	873.594116	363.561279	86.493629	1031.819092	-648.171875	196.209015	853.366394	-621.968506	-4.601497
337.085907	-8.582604	935.018066	402.795410	170.638474	929.337402	438.831512	-63.562721	495.231384	540.645935	157.989487	484.024475	471.463074	-77.040451	77.014511	597.486633	142.125473	94.075874	367.211273	-70.317467	1406.089111	462.953644	217.511429	1399.712891	344.727661	94.043808	1380.229858	335.723480	96.580734	1646.313599	388.868500	-169.830994	1130.308350	532.543335	270.748230	1130.913086	292.317993	-154.283539	883.389099	423.588165	308.857452	873.635315	363.645630	86.494530	1031.829590	-648.232483	196.165268	853.367249	-622.009583	-4.593984
337.190552	-8.565100	935.023926	402.895874	170.654724	929.342712	438.882111	-63.550713	495.229645	540.683960	158.033203	484.019012	471.475037	-77.049591	77.003487	597.481628	142.123032	94.077438	367.237793	-70.308739	1406.107300	462.933044	217.535690	1399.750244	344.731232	94.047974	1380.243164	335.649139	96.590698	1646.315674	388.839020	-169.730423	1130.284790	532.523315	270.792053	1130.951538	292.117828	-154.091599	883.424744	423.531555	308.839630	873.665710	363.731842	86.517578	1031.833740	-648.271423	196.152924	853.360229	-622.013123	-4.624748
337.261780	-8.572262	935.051636	402.963318	170.675797	929.336121	438.921967	-63.540424	495.211029	540.722290	158.020248	484.014954	471.499359	-77.055290	76.976974	597.510925	142.131134	94.073296	367.266357	-70.286919	1406.087646	462.924133	217.582611	1399.776001	344.734589	94.062775	1380.230225	335.567841	96.588707	1646.297485	388.823914	-169.611984	1130.233887	532.497131	270.885010	1130.996460	291.946533	-153.897614	883.432373	423.480682	308.806030	873.707275	363.799164	86.543274	1031.843140	-648.330078	196.155396	853.370789	-622.071411	-4.634105
337.357513	-8.544959	935.038696	403.039001	170.677063	929.352661	438.954803	-63.535980	495.210327	540.719910	158.007889	483.987122	471.495331	-77.049545	76.991547	597.516846	142.140427	94.079323	367.281708	-70.269302	1406.094116	462.882538	217.624695	1399.812500	344.718903	94.086304	1380.243042	335.488251	96.597397	1646.302979	388.788269	-169.528885	1130.189331	532.414368	270.846405	1130.991333	291.795807	-153.732300	883.461731	423.233032	308.810730	873.908936	363.866974	86.547829	1031.844360	-648.351563	196.102646	853.357300	-622.074463	-4.646895
337.457062	-8.560980	935.055054	403.121826	170.689743	929.355347	438.969330	-63.521988	495.208832	540.783936	158.037125	484.001190	471.522827	-77.046555	76.982414	597.501648	142.124680	94.067253	367.298126	-70.251717	1406.089600	462.847321	217.645493	1399.832764	344.709259	94.096581	1380.253906	335.401733	96.612816	1646.297607	388.764282	-169.420609	1130.152344	532.390076	270.902740	1131.046875	291.643127	-153.552933	883.479736	423.198853	308.805023	873.931885	363.939026	86.559258	1031.851929	-648.404846	196.103485	853.357971	-622.083374	-4.671278
337.554291	-8.549171	935.062439	403.185303	170.708282	929.363159	439.011475	-63.527237	495.195435	540.787598	158.028381	484.017426	471.517822	-77.047729	76.969406	597.529785	142.157394	94.075462	367.291046	-70.228470	1406.096313	462.812317	217.683548	1399.861816	344.703461	94.107414	1380.257568	335.318634	96.610474	1646.298828	388.737701	-169.326996	1130.127686	532.366150	270.958679	1131.076294	291.512421	-153.388229	883.475708	423.163971	308.776611	873.964600	363.998810	86.580215	1031.857910	-648.441223	196.086487	853.373779	-622.130920	-4.683560
337.637634	-8.522086	935.065979	403.244598	170.688980	929.373779	439.027008	-63.544041	495.185547	540.811035	158.041229	484.012726	471.499786	-77.048653	76.978088	597.527100	142.156265	94.075432	367.265717	-70.214752	1406.103760	462.767426	217.704453	1399.880737	344.691895	94.117241	1380.251953	335.236145	96.609528	1646.299927	388.699982	-169.251968	1130.114502	532.350830	270.981934	1131.081177	291.378418	-153.226913	883.513550	423.199127	308.798401	873.964966	364.053741	86.586746	1031.863770	-648.473572	196.080811	853.382996	-622.146484	-4.713276
337.698792	-8.536162	935.082581	403.295258	170.726135	929.395020	439.075500	-63.544029	495.180725	540.837219	158.041885	484.008728	471.525909	-77.055984	76.990189	597.516907	142.150558	94.072990	367.248962	-70.186981	1406.113525	462.727264	217.744324	1399.912720	344.665344	94.144707	1380.262573	335.155914	96.593788	1646.297241	388.662659	-169.167130	1130.092285	532.341797	271.067291	1131.124756	291.260925	-153.074219	883.523071	423.185974	308.767853	873.985107	364.110992	86.593269	1031.883057	-648.518799	196.020477	853.380432	-622.191406	-4.724484
337.765747	-8.528542	935.106140	403.354828	170.720871	929.388062	439.130554	-63.534664	495.180878	540.883423	158.045273	484.010376	471.498840	-77.044945	76.985062	597.505371	142.134583	94.053146	367.247986	-70.155464	1406.121094	462.680267	217.780930	1399.918213	344.638977	94.157295	1380.258789	335.066711	96.599716	1646.291748	388.608185	-169.104935	1130.060669	532.322388	271.113556	1131.153198	291.149567	-152.921936	883.558228	423.164093	308.793396	874.001709	364.166626	86.614288	1031.889771	-648.550232	196.023895	853.379150	-622.227600	-4.751832
337.839600	-8.497421	935.105469	403.404510	170.745560	929.397705	439.171722	-63.537510	495.201813	540.914490	158.046143	484.005310	471.478882	-77.048393	76.975662	597.553040	142.143097	94.041389	367.213684	-70.112923	1406.123047	462.659302	217.813507	1399.938965	344.624603	94.197136	1380.265381	334.979065	96.565880	1646.286377	388.578918	-169.019135	1130.057495	532.309326	271.136047	1131.165527	291.051697	-152.772217	883.572449	423.167145	308.815063	874.001465	364.224670	86.637131	1031.894409	-648.613159	195.990189	853.389160	-622.267395	-4.781732
337.892853	-8.478850	935.097412	403.449402	170.760162	929.385193	439.246063	-63.551949	495.218567	540.945557	158.030380	483.996552	471.498657	-77.053116	76.977936	597.558044	142.145630	94.040833	367.194946	-70.084373	1406.127075	462.626526	217.847687	1399.950195	344.594208	94.217560	1380.261719	334.890747	96.583900	1646.276733	388.539307	-168.944443	1130.056396	532.305542	271.200348	1131.181152	290.977875	-152.646057	883.572693	423.162537	308.829987	874.018250	364.261780	86.660370	1031.882935	-648.655273	195.971161	853.362549	-622.305603	-4.827830
337.932251	-8.481860	935.113770	403.497589	170.763321	929.405640	439.317688	-63.540241	495.215668	540.978027	158.028046	483.995789	471.503571	-77.056938	76.963257	597.574219	142.150833	94.054298	367.196716	-70.062485	1406.142212	462.588104	217.879166	1399.975220	344.575043	94.248985	1380.262207	334.789246	96.573273	1646.269653	388.485718	-168.890594	1130.048950	532.298523	271.239777	1131.226685	290.887543	-152.510605	883.584717	423.171417	308.865967	874.043274	364.291565	86.663399	1031.900269	-648.702148	195.926056	853.364441	-622.347534	-4.849528
337.976135	-8.456316	935.116760	403.519806	170.774887	929.410461	439.410645	-63.568974	495.241211	540.974304	158.027359	484.005066	471.542877	-77.075417	76.994293	597.535706	142.126968	94.059372	367.156799	-70.030472	1406.135376	462.552826	217.900558	1399.999634	344.560364	94.241821	1380.265991	334.691803	96.566803	1646.274414	388.443634	-168.814011	1130.041504	532.287292	271.231873	1131.263794	290.810455	-152.404968	883.599548	423.182129	308.890869	874.059509	364.315857	86.683777	1031.903564	-648.726807	195.911713	853.370850	-622.367432	-4.850420
338.005432	-8.457348	935.130859	403.566620	170.785721	929.436890	439.446289	-63.530704	495.226898	541.003296	157.984802	484.005280	471.514282	-77.048393	76.959816	597.543030	142.122253	94.061165	367.128967	-70.014465	1406.150757	462.512756	217.907715	1400.030640	344.523438	94.276291	1380.282837	334.600372	96.689713	1646.298950	388.398163	-168.765167	1130.028931	532.280518	271.274353	1131.317261	290.759979	-152.283081	883.599365	423.218964	308.927765	874.097412	364.341064	86.686729	1031.922974	-648.736938	195.914322	853.394653	-622.377930	-4.859159
338.062286	-8.423647	935.130859	403.594604	170.841858	929.462158	439.501556	-63.533962	495.256866	540.995544	157.976395	484.025635	471.503632	-77.052803	76.972679	597.512085	142.130600	94.074844	367.070068	-69.964920	1406.157227	462.454498	217.949112	1400.057739	344.654602	94.113411	1380.162964	334.505188	96.700890	1646.307617	388.360321	-168.711166	1130.051392	532.279846	271.351929	1131.367432	290.693024	-152.174301	883.619019	423.253204	308.970673	874.122070	364.367065	86.721886	1031.935181	-648.775146	195.881973	853.391541	-622.400391	-4.880172
338.107788	-8.421806	935.144043	403.646301	170.841095	929.459045	439.565094	-63.529022	495.255646	541.054382	158.035477	484.023254	471.517212	-77.048569	76.987625	597.522888	142.139465	94.080803	367.095367	-69.975975	1406.186401	462.493652	217.931137	1400.103027	344.493896	94.283028	1380.289185	334.399841	96.709465	1646.316284	388.326538	-168.670975	1130.049194	532.328735	271.388031	1131.406128	290.649872	-152.082565	883.624634	423.487335	308.991638	873.976440	364.409546	86.733978	1031.939209	-648.816650	195.871460	853.395447	-622.453613	-4.889746
338.132568	-8.411289	935.164734	403.677216	170.818115	929.463989	439.562927	-63.531715	495.279022	541.066650	158.023178	484.013794	471.509277	-77.065079	77.026962	597.543396	142.157974	94.086761	367.018677	-69.952171	1406.219482	462.429108	217.957764	1400.127930	344.440918	94.320976	1380.297119	334.297272	96.724091	1646.318115	388.290375	-168.617996	1130.072754	532.294861	271.419037	1131.435181	290.635193	-151.969177	883.640991	423.334961	309.081726	874.162720	364.428253	86.741074	1031.950684	-648.855591	195.797211	853.381409	-622.479614	-4.928744
338.165161	-8.387600	935.172119	403.713654	170.872299	929.494873	439.584198	-63.469112	495.276611	541.101563	158.064484	484.036041	471.495911	-77.037041	77.023514	597.544067	142.135483	94.074272	366.990204	-69.929092	1406.235352	462.405090	217.987427	1400.164429	344.407410	94.340973	1380.301514	334.192078	96.745583	1646.329346	388.267609	-168.595520	1130.072510	532.289429	271.433411	1131.465454	290.616180	-151.900726	883.641479	423.365997	309.142273	874.195068	364.455902	86.768654	1031.969971	-648.890991	195.798645	853.384583	-622.513672	-4.940894
338.197479	-8.360723	935.173584	403.727905	170.872711	929.501709	439.591675	-63.467087	495.282349	541.095947	158.056702	484.041992	471.489349	-77.025757	77.004852	597.564575	142.154938	94.073303	366.904388	-69.875496	1406.230591	462.329926	218.026474	1400.168823	344.531708	94.205902	1380.195923	334.086243	96.763458	1646.328125	388.240540	-168.566132	1130.075928	532.287292	271.473724	1131.516113	290.624207	-151.805237	883.636963	423.425507	309.194122	874.213257	364.465393	86.784492	1031.973145	-648.914734	195.782059	853.373413	-622.535889	-4.948867
338.219421	-8.346440	935.175659	403.742676	170.873962	929.516235	439.606171	-63.473671	495.267273	541.082336	158.022507	484.041412	471.516357	-77.028511	76.997650	597.569031	142.161682	94.072639	366.851105	-69.856491	1406.223755	462.304169	218.021301	1400.184204	344.491516	94.234467	1380.197266	333.984222	96.793030	1646.320313	388.226196	-168.526062	1130.076538	532.304626	271.531433	1131.561035	290.606964	-151.745773	883.632629	423.487030	309.246948	874.238953	364.472412	86.789604	1031.980835	-648.915833	195.779739	853.372620	-622.523499	-4.957915
338.238586	-8.355699	935.192139	403.779480	170.884445	929.520752	439.584869	-63.482384	495.275024	541.083252	158.022491	484.040497	471.502960	-77.038551	77.019371	597.527771	142.139618	94.067551	366.822021	-69.854523	1406.233276	462.301910	218.024231	1400.203613	344.292419	94.391899	1380.317017	333.875671	96.813835	1646.316772	388.205658	-168.482208	1130.081299	532.310791	271.553070	1131.575317	290.641541	-151.701111	883.620483	423.563507	309.318909	874.265747	364.496277	86.798386	1031.990601	-648.908752	195.771255	853.383118	-622.525269	-4.974885
338.280731	-8.317892	935.201538	403.802979	170.888245	929.532349	439.591675	-63.491268	495.270569	541.106079	158.044693	484.046051	471.513184	-77.043045	77.021309	597.559937	142.147888	94.082542	366.745697	-69.807022	1406.234253	462.230194	218.064133	1400.223999	344.409668	94.245453	1380.198730	333.773987	96.832588	1646.305664	388.163239	-168.464508	1130.085571	532.389771	271.616119	1131.646851	290.668030	-151.667694	883.610291	423.844482	309.329407	874.106934	364.517242	86.822632	1032.000122	-648.880127	195.755386	853.387634	-622.478088	-5.012239
338.292725	-8.312794	935.217285	403.844086	170.917633	929.555847	439.572449	-63.519264	495.294769	541.125244	158.085022	484.066742	471.501648	-77.039871	77.020927	597.559753	142.175125	94.088158	366.716858	-69.784218	1406.260010	462.216736	218.061478	1400.253418	344.394226	94.269447	1380.198120	333.652405	96.866600	1646.307373	388.138275	-168.470398	1130.111694	532.335205	271.601959	1131.660278	290.692383	-151.652573	883.620056	423.639740	309.453735	874.322266	364.541290	86.836777	1032.019775	-648.907532	195.757782	853.381348	-622.505554	-5.002353
338.325043	-8.284417	935.216431	403.875183	170.912521	929.553589	439.516327	-63.507290	495.281616	541.096802	158.085770	484.055908	471.462433	-77.037537	77.052078	597.501038	142.151611	94.087349	366.639587	-69.755516	1406.274414	462.175751	218.081238	1400.299072	344.373871	94.296097	1380.201172	333.528381	96.889946	1646.306641	388.102631	-168.464371	1130.146606	532.373413	271.619080	1131.677124	290.724335	-151.644958	883.630127	423.733276	309.512177	874.329773	364.560608	86.854675	1032.016968	-648.893921	195.758484	853.396484	-622.522278	-4.986538
338.358551	-8.257794	935.218262	403.906769	170.950882	929.570557	439.494751	-63.506001	495.291412	541.106201	158.111969	484.051208	471.467285	-77.039780	77.053696	597.481812	142.156967	94.097717	366.589630	-69.742805	1406.264648	462.128235	218.097794	1400.316406	344.331818	94.323143	1380.214722	333.403870	96.928177	1646.298218	388.079132	-168.462875	1130.162231	532.370178	271.655640	1131.728638	290.777649	-151.634598	883.610962	423.811432	309.587921	874.348633	364.588470	86.880051	1032.026489	-648.895569	195.740250	853.383362	-622.509521	-4.976782
338.354889	-8.202016	935.235779	403.908630	170.965698	929.572754	439.464691	-63.479568	495.251129	541.121338	158.093536	484.035522	471.474701	-77.032486	77.055206	597.480774	142.150803	94.068558	366.537445	-69.700569	1406.250732	462.096680	218.123871	1400.329590	344.292480	94.364792	1380.203613	333.287537	96.853500	1646.251099	388.087250	-168.447327	1130.164307	532.397461	271.694153	1131.791138	290.827271	-151.634613	883.589661	423.885559	309.655212	874.378357	364.601135	86.920410	1032.036987	-648.915344	195.716202	853.370422	-622.513062	-5.007840
338.364532	-8.201328	935.243835	403.931335	170.998184	929.580505	439.451965	-63.469574	495.249603	541.119507	158.078171	484.043365	471.508148	-77.058556	77.070381	597.549988	142.151978	94.073364	366.467163	-69.650154	1406.239502	462.065094	218.137833	1400.344727	344.252716	94.369019	1380.203735	333.175354	96.894295	1646.221191	388.084747	-168.438080	1130.147583	532.473694	271.723602	1131.845215	290.900574	-151.642624	883.551453	424.192200	309.696503	874.210815	364.615570	86.937256	1032.044800	-648.849426	195.716309	853.348511	-622.473755	-5.011072
338.365265	-8.181616	935.244263	403.944855	171.016235	929.591919	439.398590	-63.446922	495.241425	541.143860	158.080887	484.049683	471.464447	-77.036469	77.053551	597.548645	142.158478	94.079468	366.413361	-69.630836	1406.215820	462.057648	218.142319	1400.358276	344.217682	94.406342	1380.214355	333.057037	96.935890	1646.196289	388.084808	-168.454941	1130.142456	532.499695	271.741150	1131.880981	290.965393	-151.650497	883.509827	424.274628	309.758636	874.216553	364.623535	86.950272	1032.051025	-648.844543	195.716080	853.344238	-622.464539	-5.010791
338.388367	-8.170262	935.251465	403.975006	171.041000	929.590820	439.341217	-63.446526	495.247772	541.192627	158.097885	484.066467	471.464478	-77.021317	77.075142	597.593567	142.175903	94.103783	366.367340	-69.616226	1406.205933	462.034882	218.163971	1400.393433	344.176727	94.416733	1380.210083	332.937073	96.968575	1646.177490	388.074463	-168.441101	1130.130859	532.544373	271.797516	1131.932007	291.027618	-151.696884	883.479980	424.387054	309.835297	874.247253	364.635986	86.977943	1032.052612	-648.814270	195.771408	853.368652	-622.441589	-4.992804
338.427155	-8.144859	935.245728	404.016022	171.049454	929.586121	439.320007	-63.472420	495.264740	541.202698	158.141190	484.082581	471.454895	-77.039772	77.097366	597.517883	142.172882	94.090225	366.299286	-69.603958	1406.193726	462.002991	218.164749	1400.423218	344.151428	94.431511	1380.210327	332.811371	97.012650	1646.161011	388.059570	-168.481262	1130.163208	532.552551	271.826965	1131.953247	291.106079	-151.738831	883.453430	424.462463	309.909760	874.268127	364.657928	87.001396	1032.045898	-648.770203	195.764191	853.387634	-622.405640	-4.982300
338.403351	-8.119805	935.266785	404.002258	171.081894	929.606750	439.253021	-63.455353	495.285919	541.202148	158.146515	484.076874	471.432434	-77.041565	77.115028	597.510193	142.152817	94.092773	366.279877	-69.602646	1406.193848	461.988373	218.156876	1400.438599	343.967346	94.601616	1380.322021	332.702789	97.042938	1646.141479	388.058258	-168.506210	1130.182129	532.576721	271.853241	1131.994751	291.192017	-151.771286	883.435669	424.560272	309.981384	874.285217	364.645782	87.028145	1032.067261	-648.771667	195.772232	853.367188	-622.402527	-4.989725
338.400696	-8.097326	935.272522	404.014404	171.084534	929.608337	439.237885	-63.428787	495.280090	541.203918	158.135254	484.049408	471.440094	-77.029472	77.131332	597.512878	142.174576	94.084488	366.226837	-69.588257	1406.200439	461.964691	218.156464	1400.452515	343.941101	94.629730	1380.324707	332.582336	97.083229	1646.117798	388.061035	-168.504013	1130.188721	532.570618	271.855347	1131.997314	291.264771	-151.816254	883.411194	424.735352	310.235016	874.234253	364.652161	87.043533	1032.070923	-648.720703	195.790787	853.354187	-622.356079	-4.963050
338.417328	-8.067483	935.270813	404.024933	171.109924	929.611511	439.233185	-63.417122	495.265808	541.207336	158.121155	484.063477	471.467102	-77.030151	77.135536	597.518738	142.166672	94.082710	366.202576	-69.581329	1406.185425	461.945709	218.157928	1400.475586	343.909637	94.633133	1380.319824	332.472534	97.109833	1646.090576	388.076080	-168.513657	1130.192749	532.597534	271.885956	1132.033203	291.338593	-151.874756	883.394775	424.766907	310.309418	874.275940	364.668457	87.067383	1032.072021	-648.692383	195.778107	853.371521	-622.290405	-4.972729
338.413849	-8.051113	935.277649	404.051849	171.126678	929.610046	439.204620	-63.387627	495.260590	541.221680	158.111908	484.055908	471.459961	-77.022614	77.112709	597.558105	142.148758	94.105614	366.173676	-69.549911	1406.182129	461.927765	218.172165	1400.472046	343.890289	94.658043	1380.326904	332.372131	97.157715	1646.072876	388.109528	-168.509872	1130.188843	532.623901	271.938477	1132.058716	291.456970	-151.925095	883.375916	424.862305	310.391174	874.294250	364.676819	87.090843	1032.074097	-648.640869	195.787155	853.350830	-622.274841	-4.964439
338.415558	-8.022145	935.270325	404.060791	171.165436	929.629211	439.182373	-63.367233	495.234497	541.281860	158.123734	484.070892	471.442322	-77.023376	77.119072	597.578918	142.158844	94.107140	366.089417	-69.510345	1406.165161	461.872223	218.214111	1400.494263	343.824921	94.679237	1380.321777	332.280823	97.290726	1646.081787	388.125702	-168.533066	1130.209839	532.672974	271.944214	1132.113403	291.536560	-151.973785	883.365173	424.925598	310.231171	874.332825	364.674835	87.112656	1032.080200	-648.584167	195.813354	853.374512	-622.216003	-4.903643
338.415192	-8.031845	935.272095	404.080627	171.175934	929.628845	439.167267	-63.385590	495.249512	541.303406	158.148117	484.090607	471.451996	-77.022491	77.126671	597.576965	142.165863	94.112045	366.023041	-69.505455	1406.185913	461.813324	218.209671	1400.506836	343.774017	94.686401	1380.335083	332.163727	97.335785	1646.071655	388.136444	-168.543900	1130.250244	532.673645	271.980286	1132.126709	291.625366	-152.041306	883.363037	424.798096	310.317963	874.537842	364.669464	87.119858	1032.079468	-648.534241	195.850464	853.378235	-622.177063	-4.928184
338.436493	-7.959971	935.267700	404.095032	171.214508	929.641785	439.110718	-63.323135	495.268127	541.279907	158.176300	484.088318	471.413483	-77.010971	77.146080	597.519470	142.165070	94.129517	365.971832	-69.496269	1406.202881	461.777374	218.234573	1400.504150	343.740387	94.720848	1380.324829	332.051270	97.370720	1646.061035	388.142914	-168.584854	1130.277954	532.744385	272.030243	1132.130493	291.720123	-152.107330	883.358948	425.093872	310.349609	874.342407	364.674438	87.170898	1032.083130	-648.483887	195.886215	853.395691	-622.147034	-4.891325
338.427582	-7.939152	935.278748	404.105499	171.238312	929.640564	439.120026	-63.322166	495.274536	541.310120	158.192291	484.106445	471.440674	-77.021149	77.168724	597.547791	142.187164	94.115181	365.917114	-69.500015	1406.217041	461.752716	218.251755	1400.493164	343.706299	94.753731	1380.316040	331.949768	97.409996	1646.064209	388.187225	-168.588379	1130.305786	532.717041	271.986725	1132.111328	291.817902	-152.169556	883.339355	424.990540	310.427887	874.514648	364.669769	87.202637	1032.087158	-648.437744	195.850998	853.370300	-622.069031	-4.918731
338.423737	-7.915090	935.281982	404.121918	171.275528	929.643860	439.112946	-63.301495	495.290924	541.318298	158.185089	484.104248	471.431915	-77.018517	77.173218	597.549561	142.174988	94.123123	365.888123	-69.465660	1406.220459	461.740753	218.281815	1400.502930	343.656464	94.765526	1380.326294	331.849884	97.444672	1646.052002	388.220612	-168.618423	1130.316040	532.798889	272.063660	1132.158325	291.926575	-152.224030	883.334656	425.344421	310.428955	874.297180	364.673035	87.234665	1032.090210	-648.384338	195.908463	853.376099	-622.011475	-4.904010
338.441528	-7.873919	935.289734	404.149475	171.301224	929.659851	439.100677	-63.282101	495.289001	541.336548	158.174530	484.103821	471.410065	-77.009552	77.180367	597.577332	142.174103	94.126183	365.903412	-69.468735	1406.234497	461.763000	218.274399	1400.502686	343.654266	94.789543	1380.354004	331.748352	97.490829	1646.058960	388.256042	-168.619904	1130.337524	532.795349	272.060699	1132.157593	292.032318	-152.282761	883.316650	425.240509	310.478394	874.473938	364.691345	87.265923	1032.101929	-648.319275	195.900146	853.367126	-621.946838	-4.871355
338.454865	-7.848793	935.300415	404.173431	171.327866	929.680298	439.082672	-63.263573	495.277802	541.347900	158.197174	484.115509	471.415924	-77.001595	77.183960	597.591980	142.172623	94.117783	365.824829	-69.431061	1406.235718	461.710938	218.316376	1400.498169	343.782715	94.662025	1380.235596	331.646179	97.679626	1646.103760	388.277222	-168.667023	1130.370728	532.786255	272.043060	1132.173950	292.151215	-152.350372	883.307617	425.330170	310.516907	874.482910	364.703156	87.289268	1032.117188	-648.277283	195.920486	853.380737	-621.897400	-4.863273
338.467712	-7.784573	935.309692	404.191406	171.400879	929.719360	439.060272	-63.232075	495.274017	541.344971	158.217087	484.130066	471.408691	-77.006737	77.190750	597.573547	142.161621	94.130829	365.788086	-69.409592	1406.266235	461.690857	218.339813	1400.525757	343.752899	94.673607	1380.228394	331.546204	97.716400	1646.104248	388.272308	-168.697128	1130.407227	532.829956	272.081329	1132.219604	292.259491	-152.425659	883.301575	425.427887	310.546570	874.471130	364.726532	87.338341	1032.142944	-648.209045	195.937103	853.380310	-621.798523	-4.879176
338.501129	-7.744920	935.319824	404.216187	171.403870	929.734375	439.037750	-63.246891	495.258301	541.344849	158.232117	484.122528	471.408295	-77.004410	77.219589	597.544128	142.161438	94.139580	365.738220	-69.393463	1406.285034	461.644470	218.362717	1400.544922	343.721893	94.693230	1380.244385	331.410919	97.709068	1646.135132	388.271606	-168.712158	1130.432373	532.840515	272.089966	1132.263916	292.364563	-152.516342	883.308350	425.523376	310.588440	874.467590	364.744690	87.361755	1032.154663	-648.176147	195.996750	853.401550	-621.756409	-4.854355
338.520569	-7.718661	935.327271	404.247101	171.459259	929.759888	439.008331	-63.212025	495.275940	541.376892	158.294434	484.113342	471.366333	-76.998230	77.220718	597.541138	142.176773	94.163734	365.716705	-69.395515	1406.285400	461.650726	218.362366	1400.578369	343.541138	94.854881	1380.357910	331.331299	97.738152	1646.130371	388.290619	-168.766251	1130.481079	532.838928	272.089203	1132.263306	292.474701	-152.587570	883.296875	425.612274	310.601135	874.478394	364.759644	87.395782	1032.170776	-648.115906	195.976318	853.377930	-621.687805	-4.841561
338.547333	-7.707689	935.328552	404.278564	171.460312	929.738586	439.028259	-63.212269	495.270447	541.390137	158.297073	484.110077	471.386383	-76.978767	77.217842	597.563293	142.179871	94.157562	365.707947	-69.388916	1406.312012	461.616821	218.387573	1400.580933	343.515930	94.905754	1380.387573	331.255615	97.765884	1646.117188	388.314087	-168.788376	1130.509644	532.855896	272.121277	1132.290649	292.575989	-152.664764	883.299927	425.706451	310.637756	874.462891	364.779205	87.418297	1032.159302	-648.046204	196.042389	853.373169	-621.604370	-4.817184
338.570923	-7.689025	935.349609	404.291229	171.471298	929.758240	439.041504	-63.193310	495.274017	541.403748	158.287689	484.119080	471.411987	-76.990921	77.235458	597.577026	142.194626	94.155273	365.651855	-69.317276	1406.293701	461.577301	218.438065	1400.601807	343.655853	94.765625	1380.248535	331.188354	97.783051	1646.107788	388.333099	-168.794220	1130.522339	532.881409	272.135071	1132.338013	292.670929	-152.723190	883.290649	425.789398	310.632294	874.483948	364.799316	87.433022	1032.179688	-647.963074	196.072479	853.387756	-621.521240	-4.808593
338.602936	-7.651252	935.355408	404.324463	171.505615	929.763977	439.013367	-63.177090	495.268158	541.427002	158.284424	484.127838	471.404297	-76.972603	77.213493	597.579712	142.212433	94.151588	365.648407	-69.333366	1406.301514	461.595245	218.423218	1400.633057	343.476959	94.951729	1380.390381	331.121277	97.807823	1646.102417	388.352814	-168.824219	1130.555176	532.885498	272.151154	1132.379639	292.779999	-152.803955	883.291016	425.845123	310.640228	874.508362	364.824310	87.472038	1032.184937	-647.899841	196.103165	853.382813	-621.427246	-4.811022
338.603302	-7.650676	935.369629	404.323669	171.497681	929.776855	438.989777	-63.158401	495.291168	541.405273	158.304276	484.127533	471.400238	-76.980522	77.225014	597.598694	142.198776	94.173820	365.625153	-69.317879	1406.314697	461.560730	218.447998	1400.661621	343.458527	94.960899	1380.382935	331.051971	97.825729	1646.098633	388.383789	-168.845230	1130.572021	532.898987	272.144196	1132.411255	292.868286	-152.879105	883.281677	425.918762	310.636353	874.513855	364.823059	87.469704	1032.198242	-647.839111	196.128754	853.396301	-621.342651	-4.782743
338.650024	-7.618711	935.362976	404.378693	171.507874	929.774414	438.960632	-63.122368	495.269135	541.424744	158.343597	484.118011	471.367706	-76.969391	77.218292	597.576965	142.185013	94.162636	365.584076	-69.279068	1406.292725	461.551147	218.475281	1400.695190	343.438019	95.004082	1380.388916	330.971649	97.737000	1646.078857	388.391785	-168.854263	1130.572510	532.927307	272.153046	1132.446655	292.942230	-152.939651	883.279114	425.973206	310.621735	874.517090	364.866974	87.491951	1032.193237	-647.784790	196.156342	853.400391	-621.258545	-4.776402
338.669189	-7.603325	935.362915	404.402313	171.526535	929.788940	438.765503	-62.424721	495.116821	541.494812	158.367340	484.124420	471.136078	-76.889450	77.160156	597.607422	142.217453	94.164597	365.575836	-69.285789	1406.300781	461.514160	218.490768	1400.708618	343.422943	95.010536	1380.359619	330.912262	97.751114	1646.075439	388.418549	-168.853592	1130.576538	532.960999	272.192535	1132.473755	293.029022	-153.019669	883.251526	426.033051	310.629547	874.535706	364.881287	87.503532	1032.200195	-647.757202	196.164063	853.405151	-621.182861	-4.758001
338.691498	-7.599928	935.346985	404.436218	171.582184	929.773804	438.925629	-63.118446	495.249176	541.487366	158.374603	484.119141	471.346649	-76.974625	77.234810	597.595642	142.222672	94.149597	365.540894	-69.245827	1406.271973	461.503998	218.540741	1400.714966	343.415985	95.041924	1380.347534	330.859375	97.764198	1646.061157	388.452698	-168.884430	1130.559082	532.973389	272.222778	1132.476807	293.089630	-153.076813	883.225769	426.065613	310.629181	874.526428	364.895477	87.536484	1032.183594	-647.724121	196.207001	853.386047	-621.133118	-4.760643
338.718719	-7.571593	935.339905	404.462311	171.576691	929.777100	438.776917	-62.394638	495.096222	541.525085	158.378418	484.100220	471.164124	-76.884544	77.140854	597.594360	142.234024	94.124725	365.540405	-69.232811	1406.241455	461.490387	218.565201	1400.712646	343.415314	95.071114	1380.334839	330.811707	97.742241	1646.049805	388.482880	-168.877197	1130.550293	533.030151	272.285156	1132.507446	293.169098	-153.134583	883.192505	426.317383	310.589020	874.357422	364.924652	87.542206	1032.182129	-647.660034	196.182770	853.363403	-621.038330	-4.735341
338.729340	-7.531898	935.335449	404.472382	171.641159	929.786194	438.954926	-63.059372	495.223114	541.537415	158.374084	484.102753	471.383820	-76.945610	77.197159	597.602539	142.216843	94.140343	365.534973	-69.210670	1406.221924	461.466553	218.580811	1400.732544	343.402344	95.073776	1380.340698	330.772491	97.787674	1646.034424	388.522369	-168.869705	1130.521118	532.996582	272.256836	1132.519775	293.243286	-153.172989	883.174927	426.100311	310.623810	874.564209	364.935608	87.585785	1032.185059	-647.595642	196.222549	853.381653	-620.955811	-4.715474
338.732971	-7.542105	935.358582	404.493744	171.622116	929.805908	438.978271	-63.065769	495.238464	541.534790	158.359238	484.126343	471.385925	-76.948242	77.192032	597.620789	142.242142	94.143562	365.545685	-69.197479	1406.220215	461.478577	218.598587	1400.750122	343.403137	95.085678	1380.343262	330.769196	97.819862	1646.023193	388.548309	-168.846359	1130.520996	533.010254	272.249969	1132.524292	293.289856	-153.202072	883.162903	426.097931	310.614655	874.565063	364.951538	87.572723	1032.206543	-647.529053	196.241608	853.398315	-620.844299	-4.690625
338.767609	-7.523252	935.340637	404.526428	171.625259	929.774048	438.969360	-63.047085	495.240570	541.568420	158.387070	484.119415	471.386658	-76.958260	77.217827	597.624695	142.240936	94.159439	365.552826	-69.194183	1406.219360	461.456055	218.618134	1400.758545	343.409637	95.104683	1380.329102	330.714325	97.849533	1646.011230	388.572449	-168.841415	1130.525024	533.036072	272.306122	1132.536865	293.351196	-153.223251	883.141418	426.138672	310.609802	874.566772	364.969391	87.597641	1032.179810	-647.467346	196.285110	853.412476	-620.774841	-4.694134
338.780334	-7.497227	935.328857	404.558441	171.643219	929.768799	438.991730	-63.039978	495.254669	541.588867	158.436249	484.130554	471.387878	-76.982330	77.219788	597.626709	142.239548	94.162033	365.571716	-69.187431	1406.203979	461.457947	218.660721	1400.751465	343.417572	95.123787	1380.325073	330.662445	97.858383	1645.997681	388.602539	-168.842041	1130.513794	533.028992	272.328857	1132.502197	293.400238	-153.251389	883.128540	426.146210	310.623718	874.554749	364.991516	87.617050	1032.171509	-647.407593	196.337753	853.391907	-620.686584	-4.655745
338.807526	-7.481582	935.321777	404.591675	171.645325	929.746277	439.005188	-63.048050	495.255432	541.595764	158.442795	484.081818	471.372162	-76.965660	77.223618	597.622314	142.279633	94.131851	365.579193	-69.172287	1406.197998	461.457886	218.676041	1400.732788	343.441345	95.140198	1380.297729	330.630859	97.874680	1645.979736	388.649048	-168.819214	1130.508423	533.033081	272.332153	1132.491577	293.452484	-153.263748	883.107788	426.147614	310.635773	874.533936	365.009735	87.639526	1032.155151	-647.386597	196.369324	853.386841	-620.662048	-4.621396
338.810394	-7.436922	935.322510	404.605774	171.691986	929.747742	439.022980	-63.035458	495.257355	541.614990	158.422424	484.074738	471.390961	-76.956841	77.203018	597.566467	142.235580	94.111473	365.609314	-69.158127	1406.193848	461.454468	218.694214	1400.731934	343.442566	95.147644	1380.305908	330.591675	97.892883	1645.958740	388.688171	-168.819000	1130.491333	533.033508	272.367950	1132.490479	293.506592	-153.260681	883.107422	426.156982	310.646149	874.543640	365.033905	87.679428	1032.157593	-647.338867	196.373993	853.364441	-620.588257	-4.627459
338.824097	-7.421090	935.336487	404.614990	171.696762	929.762939	439.026184	-62.994110	495.249969	541.650208	158.399323	484.086304	471.381226	-76.957527	77.193687	597.629456	142.259674	94.116570	365.636719	-69.142242	1406.175903	461.470001	218.691742	1400.740967	343.473236	95.141983	1380.312500	330.569031	97.905571	1645.948853	388.737762	-168.761215	1130.481567	533.032104	272.366211	1132.502563	293.547760	-153.254944	883.095825	426.166901	310.637482	874.547546	365.043335	87.689972	1032.171997	-647.229553	196.423065	853.371765	-620.493347	-4.609071
338.830994	-7.405622	935.347900	404.631073	171.742477	929.795837	439.042480	-62.985294	495.248566	541.693359	158.419434	484.155365	471.406616	-76.951393	77.203995	597.651184	142.245956	94.128365	365.681183	-69.154221	1406.177612	461.506348	218.701675	1400.751465	343.492615	95.145905	1380.327637	330.550720	97.926544	1645.941528	388.786011	-168.760620	1130.467529	533.052856	272.381439	1132.529297	293.601807	-153.243988	883.102356	426.165894	310.629578	874.562073	365.063965	87.704697	1032.195679	-647.167053	196.432632	853.390137	-620.411072	-4.586942
338.859650	-7.361515	935.362671	404.639587	171.747192	929.809082	439.057922	-62.988464	495.260651	541.663025	158.400116	484.140778	471.395020	-76.948158	77.200523	597.642944	142.235138	94.141685	365.699524	-69.136078	1406.207764	461.512909	218.733414	1400.779663	343.510590	95.147614	1380.340454	330.525818	97.944572	1645.955933	388.815735	-168.754868	1130.486694	533.056824	272.392273	1132.557983	293.630463	-153.216080	883.091431	426.157410	310.636292	874.583252	365.084686	87.729637	1032.209839	-647.116028	196.443558	853.390259	-620.358582	-4.567760
338.877136	-7.387773	935.358765	404.702118	171.729568	929.779114	439.055145	-62.993801	495.268219	541.702271	158.412842	484.144135	471.395630	-76.953499	77.204269	597.654785	142.245071	94.158501	365.722961	-69.130524	1406.199097	461.512848	218.739182	1400.781738	343.545227	95.144302	1380.339355	330.501251	97.950554	1645.958496	388.839203	-168.718018	1130.477783	533.040100	272.372467	1132.569458	293.666229	-153.194031	883.123291	426.127136	310.643463	874.583679	365.118500	87.725845	1032.191406	-647.053406	196.505219	853.408264	-620.270020	-4.567615
338.918610	-7.351476	935.354858	404.724701	171.741257	929.782654	439.039764	-62.953789	495.271301	541.728943	158.449219	484.130554	471.372803	-76.959068	77.220566	597.616699	142.268433	94.135872	365.748962	-69.113182	1406.220703	461.566071	218.737656	1400.792969	343.569550	95.162689	1380.340332	330.492310	97.983055	1645.955078	388.880493	-168.718216	1130.508057	533.050537	272.405396	1132.536865	293.707520	-153.153351	883.113708	426.108398	310.663147	874.571167	365.140564	87.749367	1032.190552	-646.977295	196.498062	853.380920	-620.191162	-4.526935
338.935211	-7.327190	935.351135	404.765961	171.768723	929.783386	439.037537	-62.949684	495.266846	541.749695	158.498978	484.116150	471.394104	-76.955772	77.238640	597.634949	142.268204	94.130890	365.774963	-69.100243	1406.228882	461.583710	218.761261	1400.781738	343.598236	95.191978	1380.320435	330.495789	97.987625	1645.951782	388.917389	-168.714325	1130.511108	533.053101	272.421051	1132.516602	293.734650	-153.137573	883.116821	426.071320	310.671906	874.587402	365.167572	87.774292	1032.188965	-646.929260	196.563843	853.366516	-620.160522	-4.507867
338.973450	-7.306322	935.345337	404.779480	171.810791	929.803345	439.054901	-62.953556	495.256439	541.750305	158.490585	484.103424	471.396790	-76.941879	77.217384	597.636780	142.278381	94.121666	365.804810	-69.108002	1406.222412	461.633087	218.767166	1400.779907	343.630646	95.202972	1380.346924	330.502075	98.003067	1645.951904	388.960358	-168.676331	1130.512207	533.055176	272.441315	1132.526367	293.773224	-153.081696	883.123047	426.050110	310.681152	874.591187	365.198425	87.788078	1032.197388	-646.878296	196.548401	853.349426	-620.081787	-4.525553
338.980713	-7.306132	935.348694	404.772797	171.811127	929.809143	438.859558	-62.227364	495.090759	541.753723	158.486862	484.099335	471.196838	-76.859154	77.144066	597.656860	142.257889	94.133682	365.828583	-69.081535	1406.231689	461.670990	218.777344	1400.776489	343.672821	95.189995	1380.344604	330.512970	98.012505	1645.948242	388.997955	-168.662766	1130.495361	533.058289	272.439850	1132.520874	293.802917	-153.030380	883.127197	426.015411	310.677856	874.606567	365.208618	87.782867	1032.203003	-646.776550	196.618042	853.373291	-620.021667	-4.461364
339.002258	-7.299688	935.352661	404.784454	171.822403	929.809448	438.876160	-62.193550	495.056061	541.742249	158.469391	484.105865	471.192413	-76.848068	77.113541	597.693970	142.282974	94.133148	365.862701	-69.073959	1406.223389	461.710144	218.773819	1400.776489	343.694916	95.193710	1380.359375	330.524017	98.025772	1645.956787	389.026459	-168.623154	1130.498657	533.077209	272.466888	1132.535278	293.828247	-152.967285	883.122681	425.977020	310.689270	874.615540	365.226715	87.792709	1032.205078	-646.709961	196.601486	853.367188	-619.944397	-4.467229
339.043793	-7.297858	935.361389	404.835907	171.826309	929.812744	438.883484	-62.200623	495.062042	541.751404	158.500946	484.103973	471.185883	-76.850121	77.115929	597.659424	142.266373	94.149925	365.876495	-69.068314	1406.233154	461.726196	218.784271	1400.770508	343.706726	95.212288	1380.345703	330.524139	98.040619	1645.957275	389.039856	-168.625763	1130.496826	533.076660	272.468842	1132.521729	293.858490	-152.914169	883.117126	425.934937	310.704437	874.618042	365.271881	87.799377	1032.210815	-646.622986	196.664032	853.375610	-619.858826	-4.416327
339.063843	-7.294450	935.362122	404.855438	171.804840	929.801392	438.926270	-62.239819	495.081573	541.753906	158.505081	484.087341	471.200409	-76.864342	77.128937	597.631775	142.278198	94.107819	365.903870	-69.042320	1406.230591	461.726318	218.822388	1400.755615	343.894867	95.073425	1380.224731	330.547516	98.059898	1645.962646	389.054413	-168.583496	1130.501831	533.072937	272.464844	1132.473145	293.852966	-152.856796	883.127563	425.898163	310.697144	874.619690	365.288513	87.798927	1032.204834	-646.574158	196.655319	853.361511	-619.799194	-4.394602
339.093201	-7.299771	935.367188	404.899323	171.805176	929.790344	438.925415	-62.212513	495.086670	541.775818	158.549500	484.089569	471.175537	-76.852501	77.136566	597.654602	142.297195	94.113747	365.925598	-69.043205	1406.234741	461.754272	218.835266	1400.757568	343.939270	95.070824	1380.214844	330.568085	98.071373	1645.951538	389.087128	-168.539276	1130.497070	533.127075	272.503479	1132.477295	293.868988	-152.786041	883.110901	425.914825	310.702820	874.596497	365.328125	87.804688	1032.201660	-646.458984	196.724213	853.361816	-619.701355	-4.385034
339.144501	-7.269929	935.359985	404.935211	171.838623	929.805359	438.936981	-62.176182	495.063080	541.751404	158.524689	484.057190	471.198242	-76.842445	77.136696	597.628479	142.263748	94.109131	365.941650	-69.043625	1406.226318	461.786713	218.834137	1400.765381	343.978973	95.086304	1380.220337	330.587524	98.162964	1646.006592	389.106659	-168.489288	1130.473511	533.118408	272.501678	1132.462402	293.869507	-152.743103	883.098389	425.874847	310.709198	874.614624	365.374817	87.822151	1032.206543	-646.363708	196.736496	853.353943	-619.628540	-4.340189
339.159241	-7.282101	935.358154	404.948181	171.818359	929.799805	439.121735	-62.872829	495.214142	541.778442	158.562866	484.070770	471.404663	-76.941246	77.171822	597.655518	142.279770	94.111717	366.001984	-69.048233	1406.214966	461.812195	218.822327	1400.750977	344.008026	95.070038	1380.222168	330.620972	98.172279	1646.005127	389.124664	-168.480789	1130.450562	533.119873	272.536377	1132.462158	293.888245	-152.661560	883.081482	425.830048	310.698517	874.636719	365.392944	87.806664	1032.203125	-646.297119	196.750381	853.332214	-619.533020	-4.352983
339.181488	-7.299701	935.360779	404.979950	171.830658	929.814392	438.960632	-62.200794	495.088074	541.761597	158.551086	484.092072	471.215027	-76.850540	77.098373	597.645020	142.262436	94.116974	366.045654	-69.035789	1406.196411	461.857178	218.825897	1400.766846	344.043365	95.055466	1380.226196	330.665649	98.194092	1646.012451	389.140808	-168.463303	1130.432007	533.126404	272.543274	1132.475952	293.898376	-152.595978	883.067200	425.797089	310.696716	874.652832	365.423645	87.795433	1032.212402	-646.203125	196.808563	853.360229	-619.451111	-4.287635
339.195984	-7.272396	935.367004	404.977814	171.847015	929.831421	438.979736	-62.160217	495.054413	541.799805	158.562012	484.090607	471.179504	-76.850410	77.093620	597.684631	142.275238	94.116745	366.112427	-69.083008	1406.191650	461.892853	218.792786	1400.789185	343.920074	95.213661	1380.360718	330.699524	98.193413	1646.021362	389.173859	-168.418610	1130.393066	533.116333	272.539001	1132.474731	293.882935	-152.527115	883.041260	425.767609	310.687866	874.667175	365.440002	87.807266	1032.225220	-646.148621	196.791840	853.343689	-619.370117	-4.294043
339.208008	-7.265665	935.371094	405.019196	171.847504	929.812744	438.999542	-62.193810	495.080322	541.828918	158.588791	484.103363	471.175537	-76.858398	77.103226	597.679016	142.296616	94.112106	366.148804	-69.075462	1406.201904	461.927582	218.809097	1400.805420	343.968323	95.229736	1380.369629	330.741394	98.220619	1646.042847	389.175751	-168.384262	1130.371826	533.110657	272.536285	1132.472900	293.874207	-152.457489	883.053955	425.726837	310.692474	874.677795	365.468201	87.824280	1032.217285	-646.047974	196.817795	853.331665	-619.270325	-4.263013
339.241241	-7.243260	935.361267	405.053436	171.839554	929.803162	439.017731	-62.181789	495.069824	541.804932	158.574554	484.093964	471.196747	-76.869537	77.131943	597.659180	142.307724	94.109291	366.194305	-69.082809	1406.198608	461.959381	218.812820	1400.814819	344.005920	95.223007	1380.370728	330.795105	98.143280	1646.040283	389.194061	-168.375717	1130.375977	533.116211	272.585114	1132.481445	293.880951	-152.388382	883.021423	425.698151	310.679626	874.688171	365.491211	87.836220	1032.206665	-645.953796	196.843277	853.338440	-619.188538	-4.201815
339.285492	-7.249369	935.354370	405.085571	171.827621	929.778992	439.022278	-62.186829	495.067108	541.871155	158.587234	484.093750	471.197662	-76.859215	77.094818	597.691711	142.305084	94.105537	366.229309	-69.088181	1406.196167	462.021088	218.832321	1400.827637	344.055450	95.225937	1380.366333	330.853729	98.153931	1646.038086	389.220367	-168.336090	1130.356689	533.108704	272.579437	1132.463623	293.882965	-152.306305	883.017334	425.663330	310.691040	874.688354	365.530975	87.835968	1032.190796	-645.831116	196.891113	853.341553	-619.063843	-4.187675
339.286987	-7.245708	935.364502	405.108734	171.879349	929.801025	439.196960	-62.871998	495.209320	541.892700	158.568451	484.090790	471.412964	-76.937538	77.187225	597.686584	142.295120	94.102371	366.275726	-69.084572	1406.173096	462.077637	218.831772	1400.835693	344.103363	95.233353	1380.392334	330.918396	98.161995	1646.052246	389.238434	-168.304306	1130.332520	533.107788	272.566437	1132.468018	293.871582	-152.217484	883.010681	425.644775	310.690613	874.712524	365.558807	87.850731	1032.208618	-645.739685	196.937683	853.338867	-618.967773	-4.127738
339.298645	-7.258600	935.387512	405.109344	171.872360	929.815857	439.202057	-62.878365	495.228119	541.871582	158.522110	484.097839	471.430969	-76.956589	77.195549	597.697144	142.276978	94.121162	366.329315	-69.080299	1406.166382	462.108795	218.830750	1400.849731	344.156738	95.227158	1380.385864	330.995483	98.177040	1646.063232	389.266357	-168.272903	1130.326172	533.129150	272.575531	1132.486328	293.871918	-152.169067	883.016785	425.624725	310.671143	874.723328	365.566620	87.844124	1032.227417	-645.616333	196.941040	853.342102	-618.817444	-4.098855
339.332336	-7.214550	935.378174	405.142670	171.874985	929.830322	439.207855	-62.856800	495.210297	541.867859	158.522171	484.080811	471.414673	-76.943718	77.180397	597.678345	142.253891	94.113373	366.379059	-69.076012	1406.185181	462.174530	218.813263	1400.864014	344.200989	95.232933	1380.416138	331.060944	98.277458	1646.107422	389.292816	-168.232086	1130.323730	533.150269	272.601288	1132.499634	293.857666	-152.085022	883.014771	425.597137	310.678192	874.760925	365.601685	87.854927	1032.230713	-645.515564	196.963028	853.342285	-618.733093	-4.060113
339.358948	-7.226593	935.398743	405.157715	171.884766	929.825684	439.208710	-62.857281	495.208130	541.872742	158.541199	484.074615	471.422882	-76.950943	77.185509	597.658875	142.259201	94.104713	366.421082	-69.066505	1406.197632	462.196136	218.829254	1400.874023	344.249176	95.236008	1380.425415	331.174622	98.257660	1646.071777	389.309784	-168.181931	1130.322632	533.163818	272.589569	1132.482666	293.861023	-152.020996	883.028503	425.577576	310.704285	874.774353	365.624512	87.865990	1032.238159	-645.392090	197.002670	853.334167	-618.612061	-4.039789
339.355499	-7.210808	935.404053	405.172577	171.898849	929.831360	439.214630	-62.861626	495.190979	541.924194	158.566849	484.096619	471.411499	-76.916435	77.176025	597.685974	142.288879	94.106918	366.472717	-69.083008	1406.222656	462.274048	218.814346	1400.883911	344.323914	95.249687	1380.431274	331.258392	98.272469	1646.089111	389.333435	-168.141022	1130.327271	533.182068	272.622955	1132.487183	293.837677	-151.948517	883.031189	425.559448	310.705231	874.775696	365.638000	87.878609	1032.244385	-645.269409	197.044220	853.333130	-618.489136	-4.025072
339.397400	-7.173540	935.381653	405.204987	171.895325	929.827820	439.211578	-62.849823	495.188599	541.933350	158.556931	484.089172	471.428528	-76.935310	77.147194	597.697510	142.293289	94.095200	366.531250	-69.068695	1406.209473	462.309570	218.826614	1400.856445	344.357025	95.245743	1380.432007	331.336090	98.276894	1646.099365	389.370392	-168.119980	1130.329346	533.209412	272.609680	1132.445313	293.836670	-151.885696	883.033264	425.529938	310.710938	874.763855	365.665955	87.889252	1032.231079	-645.173523	197.054779	853.301147	-618.418579	-3.984954
339.422607	-7.208711	935.396301	405.236084	171.884125	929.814331	439.247162	-62.876427	495.184509	541.927979	158.536011	484.085022	471.449127	-76.943977	77.149933	597.694641	142.283005	94.099884	366.575165	-69.053726	1406.208374	462.383698	218.830215	1400.850220	344.416046	95.257965	1380.435181	331.414764	98.294006	1646.106079	389.386749	-168.084671	1130.314697	533.256836	272.643219	1132.427979	293.824707	-151.822495	883.046753	425.498169	310.715881	874.775391	365.704926	87.877213	1032.231812	-645.045471	197.084991	853.284668	-618.276428	-3.973771
339.427002	-7.211559	935.392395	405.242004	171.882217	929.804688	439.255615	-62.879299	495.190491	541.909851	158.509811	484.042999	471.452545	-76.932343	77.145004	597.720093	142.303955	94.093987	366.618378	-69.024094	1406.206055	462.431549	218.850876	1400.826294	344.615753	95.103302	1380.335205	331.498108	98.305283	1646.115479	389.410767	-168.040924	1130.289673	533.288330	272.614563	1132.422485	293.813293	-151.767609	883.052063	425.480377	310.718597	874.781433	365.722870	87.873421	1032.225952	-644.905212	197.167603	853.282898	-618.183167	-3.922719
339.453705	-7.186260	935.403625	405.272949	171.886810	929.820313	439.241425	-62.868385	495.180542	541.900879	158.504745	484.038361	471.446014	-76.953667	77.144150	597.732666	142.301453	94.107704	366.657806	-69.041588	1406.212280	462.491486	218.839584	1400.819214	344.671417	95.109589	1380.328247	331.594299	98.319229	1646.129272	389.426849	-168.014420	1130.282227	533.327698	272.615967	1132.401733	293.783264	-151.710022	883.056396	425.461334	310.724091	874.798340	365.751862	87.886642	1032.239502	-644.766724	197.190369	853.292053	-618.047852	-3.889965
339.461182	-7.174858	935.406738	405.284851	171.895966	929.841736	439.237091	-62.854694	495.181793	541.911560	158.505325	484.049774	471.426849	-76.931419	77.161552	597.718384	142.276154	94.106529	366.705658	-69.043488	1406.221191	462.541443	218.831741	1400.808594	344.734711	95.093636	1380.339966	331.673584	98.338692	1646.138672	389.440826	-167.994827	1130.277466	533.349304	272.616852	1132.400024	293.752747	-151.667496	883.059265	425.442261	310.736786	874.800720	365.771271	87.883430	1032.253174	-644.636292	197.215240	853.279053	-617.909607	-3.906017
339.499084	-7.161732	935.397766	405.319794	171.943436	929.849304	439.261871	-62.865696	495.186096	541.911926	158.483780	484.058197	471.449921	-76.959511	77.177818	597.709167	142.283920	94.102890	366.770172	-69.038666	1406.213745	462.619232	218.835953	1400.815552	344.803162	95.098930	1380.341553	331.755310	98.357208	1646.160645	389.453033	-167.986923	1130.265015	533.390991	272.633606	1132.384399	293.741364	-151.600845	883.068359	425.443115	310.745575	874.800476	365.802155	87.905434	1032.252563	-644.491577	197.268692	853.272888	-617.775879	-3.880024
339.526733	-7.137264	935.400696	405.333679	171.954636	929.846863	439.261047	-62.806213	495.171967	541.942200	158.508423	484.069153	471.396698	-76.929443	77.182121	597.703979	142.283859	94.102226	366.817963	-69.039566	1406.224731	462.692169	218.836334	1400.795898	344.872253	95.101067	1380.358154	331.846710	98.371422	1646.167725	389.475220	-167.975601	1130.261475	533.416077	272.618469	1132.343750	293.741455	-151.573029	883.053467	425.447205	310.767670	874.789429	365.834991	87.921722	1032.253662	-644.361877	197.277252	853.267639	-617.661316	-3.843161
339.554932	-7.148345	935.409973	405.362915	171.937500	929.835876	439.298218	-62.835621	495.201050	541.963562	158.525986	484.049438	471.442719	-76.949715	77.149826	597.692017	142.287460	94.082939	366.880219	-69.045876	1406.222168	462.763580	218.833694	1400.784058	344.942535	95.093498	1380.360840	331.944763	98.386955	1646.170532	389.487701	-167.953568	1130.249756	533.463989	272.634491	1132.323730	293.714020	-151.514938	883.073303	425.451355	310.776123	874.781494	365.879639	87.913300	1032.253540	-644.251770	197.315460	853.238586	-617.526489	-3.832337
339.556610	-7.161640	935.412476	405.373596	171.937271	929.814392	439.339630	-62.849823	495.195496	541.987793	158.555283	484.071289	471.457733	-76.964607	77.185890	597.720703	142.293350	94.083412	366.948151	-69.059608	1406.224976	462.869568	218.812073	1400.768921	345.021973	95.082695	1380.363525	332.034973	98.408188	1646.176025	389.512726	-167.950714	1130.237549	533.517883	272.647614	1132.333252	293.699829	-151.494400	883.065369	425.468109	310.783783	874.767883	365.898743	87.915077	1032.244385	-644.116028	197.325577	853.218628	-617.403015	-3.791402
339.569214	-7.147004	935.406738	405.389587	171.952835	929.834351	439.349945	-62.822498	495.171143	541.986450	158.542603	484.064270	471.453278	-76.963478	77.164032	597.729370	142.287262	94.076569	367.038940	-69.092476	1406.221802	462.973145	218.773636	1400.752930	344.931610	95.242340	1380.492920	332.119812	98.426819	1646.176514	389.525726	-167.949966	1130.218262	533.538940	272.618805	1132.292236	293.685944	-151.458237	883.075073	425.470734	310.800232	874.774109	365.921326	87.912941	1032.253052	-643.971313	197.388794	853.219421	-617.270935	-3.757157
339.601196	-7.140389	935.397583	405.407684	171.958572	929.826172	439.359161	-62.814468	495.166656	541.997925	158.548843	484.067047	471.397003	-76.942276	77.140480	597.711853	142.292297	94.079514	367.100952	-69.101173	1406.207886	463.066406	218.764725	1400.736694	345.005554	95.221909	1380.492310	332.204651	98.447617	1646.174194	389.544189	-167.953918	1130.192749	533.591248	272.643646	1132.288208	293.651306	-151.433899	883.078247	425.501465	310.780487	874.782227	365.941345	87.919922	1032.244019	-643.838745	197.429337	853.217041	-617.122864	-3.717483
339.621399	-7.136114	935.396118	405.427887	171.973541	929.850830	439.395905	-62.831802	495.179413	542.007446	158.570023	484.077087	471.431580	-76.933746	77.123848	597.760559	142.311081	94.102371	367.161102	-69.115410	1406.226807	463.135712	218.754807	1400.746704	345.080414	95.203316	1380.510376	332.294403	98.469261	1646.186523	389.549133	-167.930740	1130.183838	533.635071	272.625122	1132.279663	293.634491	-151.416351	883.083374	425.535065	310.801239	874.784546	365.976746	87.909164	1032.257690	-643.684814	197.519531	853.230103	-616.987854	-3.664314
339.651581	-7.134282	935.403381	405.451996	171.968262	929.844788	439.397583	-62.826202	495.190765	542.000183	158.578644	484.064667	471.453461	-76.948692	77.143837	597.747620	142.311325	94.097374	367.243134	-69.135338	1406.236694	463.238953	218.722092	1400.752808	345.172180	95.192848	1380.518188	332.362427	98.485062	1646.199585	389.580170	-167.928345	1130.177368	533.705627	272.609314	1132.265015	293.621826	-151.400909	883.098206	425.559296	310.808319	874.782349	366.003479	87.914993	1032.257813	-643.535828	197.552673	853.226318	-616.844177	-3.628920
339.653717	-7.144742	935.432068	405.472839	171.945374	929.844971	439.392029	-62.812187	495.194855	541.983826	158.550400	484.072845	471.454773	-76.926506	77.154007	597.700562	142.298141	94.080254	367.332275	-69.127983	1406.240601	463.320953	218.721313	1400.758789	345.235931	95.185089	1380.534424	332.452759	98.501740	1646.206909	389.608368	-167.927017	1130.181152	533.753723	272.590149	1132.249512	293.593018	-151.388382	883.124146	425.580444	310.805023	874.778809	366.039246	87.906342	1032.273438	-643.384033	197.584976	853.213440	-616.698486	-3.599250
339.683533	-7.133171	935.423645	405.500427	171.958359	929.833862	439.390778	-62.810448	495.203644	541.937805	158.524536	484.017212	471.450867	-76.925941	77.170906	597.700562	142.314499	94.074677	367.414001	-69.142288	1406.241211	463.386932	218.713547	1400.753540	345.337158	95.160797	1380.541260	332.547729	98.520988	1646.216553	389.633209	-167.918915	1130.181641	533.817688	272.581116	1132.217529	293.582520	-151.375839	883.149475	425.623352	310.794159	874.780701	366.073730	87.917877	1032.264160	-643.254150	197.626938	853.186279	-616.524353	-3.536341
339.709686	-7.126245	935.437134	405.518372	171.955505	929.831543	439.377533	-62.776615	495.201172	542.005859	158.584610	484.011261	471.463043	-76.916458	77.148659	597.710510	142.324142	94.074020	367.521759	-69.154900	1406.248901	463.489532	218.694260	1400.760986	345.418793	95.162834	1380.546265	332.644745	98.531982	1646.219604	389.679779	-167.938171	1130.180664	533.865356	272.523682	1132.184204	293.563995	-151.365997	883.167358	425.651031	310.783264	874.779175	366.101715	87.926521	1032.269775	-643.095337	197.638107	853.182495	-616.367126	-3.492413
339.751404	-7.098110	935.432800	405.549469	171.975540	929.843079	439.366943	-62.770275	495.181885	542.029480	158.611023	484.035400	471.441254	-76.914261	77.144646	597.724304	142.323181	94.073761	367.562531	-69.149734	1406.253052	463.522339	218.718674	1400.738159	345.469666	95.182732	1380.559448	332.737854	98.567734	1646.230835	389.709625	-167.943832	1130.187134	533.934753	272.531647	1132.190796	293.559692	-151.367401	883.183105	425.699646	310.790161	874.769104	366.149567	87.937485	1032.274780	-642.971313	197.699997	853.177856	-616.243591	-3.426561
339.774353	-7.103608	935.433105	405.581696	171.957336	929.842896	439.371643	-62.789322	495.148346	542.033508	158.612778	484.033020	471.442780	-76.920341	77.132774	597.673767	142.311600	94.053314	367.624207	-69.154205	1406.237183	463.584351	218.696640	1400.728638	345.544586	95.157097	1380.551147	332.829254	98.587135	1646.237061	389.731232	-167.960464	1130.184692	534.033752	272.529755	1132.208374	293.533142	-151.366714	883.192078	425.744110	310.758820	874.765503	366.185425	87.923622	1032.275513	-642.819763	197.749557	853.156494	-616.071106	-3.387295
339.779449	-7.112916	935.424255	405.587433	171.985031	929.846191	439.369202	-62.829922	495.150146	542.015076	158.602356	484.030243	471.450684	-76.930534	77.129555	597.682678	142.309143	94.049240	367.703888	-69.189217	1406.240601	463.676666	218.690796	1400.738281	345.614838	95.129066	1380.568848	332.923157	98.597023	1646.248657	389.768494	-167.952209	1130.157837	534.096191	272.479431	1132.205322	293.521179	-151.391891	883.188416	425.790222	310.747803	874.775940	366.198944	87.921982	1032.273804	-642.690857	197.732132	853.148621	-615.927002	-3.342781
339.816040	-7.089082	935.428955	405.632874	171.995590	929.869202	439.381989	-62.837440	495.148804	542.053711	158.614899	484.065460	471.479553	-76.940521	77.133896	597.738159	142.309509	94.065720	367.787781	-69.194496	1406.232666	463.744171	218.649567	1400.721313	345.689880	95.121223	1380.570801	333.011536	98.614334	1646.248047	389.810303	-167.951157	1130.130493	534.143982	272.440399	1132.187500	293.515045	-151.397781	883.197510	425.800537	310.750824	874.794861	366.254608	87.924446	1032.289429	-642.544067	197.801086	853.134521	-615.778809	-3.266491
339.817444	-7.054818	935.442810	405.620209	172.067413	929.911560	439.372009	-62.812248	495.130463	542.032837	158.570572	484.038086	471.441437	-76.926796	77.127151	597.772949	142.311249	94.063835	367.883423	-69.190758	1406.196411	463.840240	218.644699	1400.722534	345.787048	95.113678	1380.576538	333.120911	98.629814	1646.261475	389.859253	-167.963654	1130.136475	534.210022	272.407959	1132.167114	293.484344	-151.404099	883.219604	425.853119	310.737976	874.788330	366.267700	87.953148	1032.320068	-642.396301	197.826263	853.130798	-615.579407	-3.226871
339.850464	-7.005198	935.439941	405.641449	172.135544	929.936157	439.374237	-62.748440	495.141815	542.052002	158.564941	484.019714	471.442780	-76.915131	77.128906	597.753845	142.339905	94.039436	367.969177	-69.192360	1406.195679	463.935120	218.648346	1400.722412	345.878906	95.107414	1380.595337	333.223389	98.651695	1646.262939	389.927216	-167.960541	1130.126587	534.286499	272.417145	1132.154907	293.473785	-151.418991	883.239746	425.919830	310.726501	874.783081	366.308929	87.990654	1032.333008	-642.257202	197.822250	853.123962	-615.453491	-3.155010
339.876984	-7.056315	935.461304	405.709656	172.007874	929.880798	439.371216	-62.764038	495.153442	542.054871	158.567596	483.997833	471.465424	-76.915291	77.159615	597.759033	142.303909	94.042007	368.055817	-69.200722	1406.199829	464.027130	218.640488	1400.720459	345.960022	95.120361	1380.610962	333.324982	98.664215	1646.277100	389.985992	-167.968704	1130.130615	534.338806	272.381042	1132.126953	293.477173	-151.431885	883.255127	425.973236	310.722321	874.779053	366.353760	87.948608	1032.313354	-642.128113	197.834045	853.096619	-615.290283	-3.088763
339.902527	-7.054484	935.463135	405.747864	172.007187	929.866028	439.387939	-62.778759	495.149139	542.087524	158.576370	483.998566	471.450012	-76.919861	77.144386	597.732483	142.277740	94.043915	368.140381	-69.193901	1406.199951	464.120117	218.638474	1400.727905	346.050842	95.119614	1380.619141	333.405365	98.678146	1646.280273	390.025818	-167.976730	1130.126831	534.432983	272.391052	1132.123779	293.486969	-151.445221	883.270630	426.056091	310.704895	874.763062	366.395050	87.955482	1032.307129	-641.993713	197.836288	853.082092	-615.117676	-3.043499
339.925873	-7.056144	935.459290	405.778442	172.006256	929.863159	439.405426	-62.806629	495.152496	542.081909	158.553513	483.986450	471.472260	-76.932281	77.143379	597.723633	142.272888	94.041245	368.212250	-69.223839	1406.177124	464.219757	218.629303	1400.716187	346.137848	95.109581	1380.637573	333.507599	98.710625	1646.291748	390.066437	-167.987869	1130.109497	534.503601	272.396118	1132.125854	293.489105	-151.473404	883.262634	426.108276	310.683777	874.764709	366.434143	87.949478	1032.304810	-641.869751	197.853455	853.067505	-614.968628	-2.976806
339.951813	-7.053904	935.464844	405.805969	172.004990	929.867188	439.415680	-62.795723	495.147858	542.138184	158.559708	484.027161	471.458038	-76.926598	77.133110	597.730835	142.268448	94.045662	368.282623	-69.224350	1406.172119	464.318878	218.609299	1400.698730	346.224884	95.079407	1380.625244	333.596161	98.724098	1646.273926	390.119965	-168.013184	1130.112305	534.544861	272.363068	1132.106079	293.491486	-151.488739	883.260681	426.178101	310.682465	874.756409	366.459625	87.951401	1032.309448	-641.709839	197.842590	853.047852	-614.770691	-2.930138
340.007751	-7.051947	935.443115	405.857147	172.011475	929.855225	439.428223	-62.782959	495.108551	542.097656	158.507111	483.999023	471.468719	-76.929749	77.104874	597.759583	142.300415	94.037895	368.368042	-69.221291	1406.147461	464.432251	218.569305	1400.681030	346.306549	95.064934	1380.636719	333.692444	98.729424	1646.269653	390.152313	-168.024078	1130.077026	534.649536	272.385284	1132.106079	293.512726	-151.529694	883.263794	426.231903	310.652496	874.738831	366.516602	87.948639	1032.293213	-641.542847	197.904831	853.039124	-614.590515	-2.868854
340.033386	-7.015814	935.440674	405.883606	172.053131	929.896362	439.442963	-62.782658	495.096832	542.128723	158.523010	484.023163	471.462982	-76.932411	77.097672	597.758728	142.292862	94.032600	368.441772	-69.240227	1406.145386	464.520630	218.577408	1400.666748	346.404724	95.078316	1380.645630	333.788239	98.761086	1646.255493	390.209290	-168.031052	1130.069580	534.735962	272.380310	1132.089600	293.543182	-151.539291	883.248779	426.307434	310.649384	874.726563	366.551544	87.959953	1032.314575	-641.333557	197.928482	853.016418	-614.427002	-2.783686
340.065887	-7.010675	935.456055	405.914581	172.052704	929.898376	439.476990	-62.817913	495.114410	542.167114	158.560760	484.014862	471.484314	-76.930153	77.136368	597.763733	142.292694	94.047905	368.518250	-69.243385	1406.160400	464.614075	218.573517	1400.661133	346.494629	95.076866	1380.647095	333.876740	98.773346	1646.265869	390.235138	-168.075714	1130.078125	534.827026	272.336823	1132.066772	293.584167	-151.564941	883.263672	426.428101	310.638306	874.689636	366.600708	87.963486	1032.324341	-641.151428	197.979111	852.993347	-614.232788	-2.762770
340.117035	-7.012526	935.465454	405.972717	172.034424	929.890808	439.467255	-62.810863	495.146301	542.168579	158.574402	483.994934	471.446930	-76.935471	77.135590	597.768433	142.294327	94.020721	368.672394	-69.263222	1406.182373	464.733795	218.539963	1400.651489	346.605042	95.083084	1380.659790	333.964478	98.795570	1646.289185	390.276672	-168.106033	1130.110107	534.915222	272.347748	1132.047607	293.619934	-151.602325	883.298035	426.495178	310.632446	874.686340	366.666443	87.959534	1032.325684	-640.979553	197.999222	852.967346	-614.053223	-2.706991
340.127167	-7.035609	935.485107	405.985016	172.026398	929.881714	439.469879	-62.804024	495.166199	542.178955	158.590332	483.999207	471.416260	-76.928284	77.145950	597.719543	142.288162	94.008781	368.713776	-69.256142	1406.210205	464.807129	218.547836	1400.654419	346.698212	95.091820	1380.655151	334.062866	98.672050	1646.270752	390.291718	-168.135605	1130.159912	534.969604	272.291687	1132.016113	293.641266	-151.611191	883.326721	426.566193	310.639740	874.666870	366.691284	87.954590	1032.331177	-640.772644	198.056702	852.929871	-613.855286	-2.670232
340.186737	-7.065743	935.477783	406.068512	171.986267	929.868774	439.498688	-62.786781	495.152710	542.188782	158.598602	484.001770	471.430725	-76.926270	77.145622	597.738770	142.324631	94.030800	368.764191	-69.239166	1406.200317	464.858185	218.546768	1400.630981	346.726929	95.108574	1380.658691	334.149963	98.689789	1646.266357	390.362946	-168.127243	1130.156738	535.044617	272.279327	1132.003174	293.677155	-151.640488	883.341919	426.630554	310.625793	874.647217	366.762238	87.923973	1032.320801	-640.561401	198.110580	852.889893	-613.607666	-2.617321
340.187561	-7.074244	935.483887	406.082916	171.964737	929.860535	439.540131	-62.779106	495.105072	542.188782	158.559250	483.995026	471.467194	-76.917862	77.092499	597.810486	142.320206	94.003807	368.872711	-69.237053	1406.176270	464.977051	218.534241	1400.602295	346.798492	95.093758	1380.669312	334.275208	98.710106	1646.255615	390.453033	-168.130142	1130.135010	535.158081	272.287598	1131.997314	293.726654	-151.658417	883.343201	426.717896	310.613098	874.626465	366.788177	87.911118	1032.320801	-640.288452	198.214127	852.852356	-613.335144	-2.572205
340.243866	-7.037376	935.470154	406.107300	171.995773	929.891785	439.591797	-62.747982	495.063538	542.217041	158.533783	484.002991	471.506561	-76.910103	77.052887	597.881287	142.328690	94.014091	368.994537	-69.260689	1406.173828	465.121552	218.519028	1400.553101	346.888916	95.074196	1380.658691	334.391449	98.737114	1646.244141	390.548859	-168.119125	1130.087280	535.246338	272.258179	1131.993408	293.786774	-151.672729	883.341064	426.737549	310.610138	874.643250	366.839966	87.914925	1032.331909	-639.969055	198.296646	852.817383	-613.006287	-2.526260
340.295471	-7.052086	935.482849	406.153656	171.978195	929.898560	439.660126	-62.782478	495.069031	542.262268	158.523193	483.998840	471.539825	-76.920959	77.046989	597.918518	142.321075	94.009407	369.124451	-69.278679	1406.203125	465.287537	218.503525	1400.537231	347.000275	95.056259	1380.678467	334.499786	98.788216	1646.237549	390.619354	-168.129669	1130.144165	535.372681	272.271729	1131.985474	293.841766	-151.682114	883.359741	426.815460	310.598236	874.636047	366.893372	87.900368	1032.341919	-639.605469	198.499832	852.831665	-612.711182	-2.418690
340.370270	-7.067480	935.489075	406.235809	171.973679	929.914673	439.662659	-62.855328	495.147888	542.285828	158.573486	483.990631	471.496155	-76.953300	77.118622	597.826904	142.339432	94.025841	369.152283	-69.270943	1406.259033	465.315399	218.528091	1400.541626	347.241638	94.898674	1380.567505	334.530090	98.761055	1646.304565	390.644043	-168.173950	1130.186768	535.420471	272.207550	1131.935791	293.899902	-151.715561	883.393860	426.885284	310.607513	874.632996	366.957001	87.890251	1032.352051	-639.305115	198.660187	852.846741	-612.445435	-2.322823
340.437378	-7.079294	935.532715	406.289185	171.939377	929.929810	439.600922	-62.866348	495.183441	542.288757	158.612473	483.989532	471.435608	-76.978516	77.194916	597.734985	142.350204	94.034027	369.174744	-69.267937	1406.323486	465.365021	218.511276	1400.569946	347.328522	94.896248	1380.577759	334.570892	98.766319	1646.367310	390.641968	-168.242859	1130.289063	535.483459	272.154572	1131.890869	293.951080	-151.761185	883.437866	426.947296	310.611267	874.603821	367.016602	87.883461	1032.380493	-639.240112	198.513489	852.765747	-612.245728	-2.338943
340.468872	-7.118690	935.532776	406.324066	171.931839	929.909668	439.581360	-62.902458	495.223572	542.255859	158.599121	483.985138	471.407227	-76.965683	77.212990	597.688782	142.352600	94.011528	369.217682	-69.281052	1406.357910	465.417114	218.512909	1400.590210	347.387299	94.906166	1380.593750	334.635223	98.783722	1646.397827	390.658203	-168.253281	1130.323486	535.558228	272.132568	1131.877441	293.995789	-151.766464	883.472778	427.007507	310.603790	874.581177	367.059113	87.866982	1032.370728	-639.066162	198.516510	852.704102	-612.014648	-2.325125
340.489380	-7.125957	935.535400	406.351807	171.894684	929.905334	439.645447	-62.861809	495.137207	542.302673	158.568497	483.980225	471.463928	-76.946037	77.119400	597.729858	142.316681	93.976257	369.340332	-69.309792	1406.316650	465.543976	218.473785	1400.546753	347.305573	95.031586	1380.707397	334.812500	98.878792	1646.338623	390.762451	-168.271591	1130.277466	535.657776	272.128204	1131.870239	294.040588	-151.767365	883.463379	427.083984	310.555145	874.570801	367.116943	87.837463	1032.372437	-638.855042	198.558105	852.622742	-611.766907	-2.281126
340.523407	-7.139401	935.531128	406.357361	171.885757	929.898682	439.721222	-62.758095	495.046631	542.320496	158.464432	483.957764	471.493347	-76.913391	77.023254	597.868347	142.326019	93.944801	369.487122	-69.294106	1406.253662	465.652008	218.476196	1400.488647	347.531525	94.876228	1380.600708	334.951904	98.932350	1646.319824	390.897461	-168.268921	1130.209595	535.743103	272.111267	1131.910645	294.129578	-151.736679	883.449951	427.189697	310.516388	874.553284	367.163727	87.816635	1032.369141	-638.619629	198.618790	852.534302	-611.449097	-2.250163
340.547668	-7.151490	935.550537	406.356354	171.874191	929.911499	439.826569	-62.755001	495.027527	542.368164	158.424423	483.956024	471.576660	-76.906288	76.982033	598.082214	142.398193	93.950966	369.625305	-69.318939	1406.229858	465.809998	218.424210	1400.474731	347.462494	94.996323	1380.730957	335.094788	98.978012	1646.293091	391.024139	-168.269730	1130.182007	535.837585	272.127716	1131.925903	294.216949	-151.764236	883.437744	427.296722	310.483551	874.567444	367.193237	87.801071	1032.386597	-638.331116	198.762619	852.539734	-611.099670	-2.210583
340.638489	-7.197593	935.549805	406.465881	171.853439	929.926819	439.840363	-62.836479	495.077728	542.407898	158.454819	483.972015	471.551575	-76.935524	77.050919	598.012817	142.378555	93.989334	369.709869	-69.342476	1406.269409	465.891479	218.431778	1400.493042	347.560974	94.964264	1380.735474	335.181396	99.020180	1646.327637	391.096130	-168.279709	1130.221802	535.897156	272.100586	1131.962524	294.273926	-151.806610	883.458740	427.400848	310.472656	874.603333	367.261200	87.770325	1032.391724	-638.126526	198.829285	852.596191	-610.825439	-2.161273
340.763245	-7.235393	935.570068	406.598022	171.815033	929.938293	439.790894	-62.908012	495.157898	542.460205	158.559921	484.029541	471.471497	-76.969002	77.153069	597.833618	142.349380	94.030037	369.743378	-69.370415	1406.335938	465.891022	218.419800	1400.556763	347.630646	94.951065	1380.756836	335.221588	99.058228	1646.391113	391.089020	-168.367371	1130.321655	535.955688	272.086395	1131.949341	294.317657	-151.852875	883.502563	427.463959	310.454468	874.620300	367.342377	87.754639	1032.403442	-638.045410	198.968475	852.670349	-610.692810	-2.088148
340.830658	-7.284715	935.585144	406.654205	171.802551	929.943970	439.686249	-62.268803	495.016846	542.430664	158.587509	484.016479	471.227386	-76.894524	77.112816	597.726807	142.349060	94.025742	369.755554	-69.361870	1406.393555	465.872589	218.463745	1400.627930	347.866760	94.783218	1380.630737	335.265411	99.104729	1646.435425	391.102112	-168.422501	1130.390869	536.010681	272.068878	1131.940063	294.370697	-151.910004	883.524414	427.524414	310.426849	874.600403	367.392212	87.731819	1032.412598	-637.989136	199.032593	852.683105	-610.591858	-2.055007
340.863220	-7.269482	935.595215	406.692719	171.798035	929.940430	439.666718	-62.186695	494.999054	542.440857	158.563141	483.979156	471.191437	-76.888847	77.102676	597.710510	142.356934	93.986824	369.855133	-69.403183	1406.377319	465.969238	218.417389	1400.629028	347.803436	94.916161	1380.747925	335.339661	99.126083	1646.432373	391.181274	-168.436340	1130.375854	536.039307	271.996033	1131.906494	294.424957	-151.916794	883.533508	427.598083	310.410370	874.566345	367.455322	87.735458	1032.417725	-637.936096	199.086182	852.659851	-610.519714	-1.944301
340.859161	-7.299581	935.579956	406.706696	171.786835	929.907471	439.876251	-62.927059	495.150635	542.485046	158.505005	483.928925	471.481689	-76.960304	77.123619	597.846069	142.356247	93.922638	369.994446	-69.418228	1406.335693	466.078857	218.416519	1400.573120	347.865417	94.901505	1380.765503	335.462860	99.165451	1646.409668	391.336456	-168.422745	1130.307373	536.095459	271.995483	1131.881470	294.497314	-151.911041	883.513367	427.658264	310.358398	874.560730	367.509033	87.706940	1032.397095	-637.902893	199.142975	852.596680	-610.420288	-1.872046
340.886047	-7.284214	935.594177	406.711212	171.787674	929.911194	439.974701	-62.874599	495.085907	542.514893	158.410538	483.922058	471.553223	-76.930153	77.029373	598.035706	142.369003	93.903908	370.161041	-69.445290	1406.279907	466.249542	218.385101	1400.537720	347.975220	94.880013	1380.776245	335.606323	99.207939	1646.359619	391.537689	-168.397217	1130.209106	536.224060	272.019287	1131.938721	294.610718	-151.904816	883.466797	427.832947	310.322449	874.534180	367.577637	87.701248	1032.410156	-637.728455	199.179367	852.547729	-610.212341	-1.842474
340.962036	-7.293622	935.599854	406.794800	171.786301	929.925903	440.040649	-62.886219	495.058472	542.555969	158.394913	483.950592	471.578796	-76.926636	76.996239	598.070801	142.359482	93.902794	370.285034	-69.476006	1406.270874	466.363800	218.343948	1400.536133	348.092773	94.845863	1380.798096	335.733643	99.255219	1646.350464	391.663513	-168.394791	1130.166138	536.333069	272.075531	1131.984985	294.695953	-151.922562	883.470215	427.864258	310.304504	874.595093	367.666504	87.687538	1032.421265	-637.603699	199.258865	852.569641	-610.039368	-1.787569
341.028046	-7.351312	935.624451	406.888519	171.769501	929.946106	440.049927	-62.930454	495.135590	542.614685	158.481476	484.000397	471.541382	-76.973259	77.046684	597.957336	142.311310	93.946556	370.359955	-69.492775	1406.294678	466.423309	218.329086	1400.576294	348.188171	94.796219	1380.804932	335.794128	99.290100	1646.388062	391.716797	-168.440018	1130.202271	536.398010	272.065491	1132.017700	294.750977	-151.962357	883.473083	427.931946	310.300629	874.617737	367.725891	87.659889	1032.441895	-637.556702	199.338547	852.663635	-609.977051	-1.715011
341.129944	-7.378407	935.627075	406.963440	171.739944	929.964661	439.996521	-62.997032	495.186035	542.611511	158.529999	484.011688	471.430878	-76.982094	77.131996	597.811829	142.314651	93.987022	370.403320	-69.507439	1406.334473	466.434937	218.322037	1400.629150	348.271301	94.751556	1380.809692	335.810120	99.320732	1646.418457	391.723907	-168.483109	1130.267944	536.432373	272.036407	1131.969482	294.806335	-152.023102	883.502136	427.954773	310.289307	874.620239	367.774139	87.636513	1032.449707	-637.526611	199.402893	852.726440	-610.003601	-1.621353
341.209808	-7.370862	935.613586	407.018188	171.766983	929.964783	440.019867	-63.041969	495.237366	542.588440	158.551895	483.980225	471.403381	-77.000648	77.192719	597.788086	142.329330	93.976730	370.440552	-69.527679	1406.353027	466.455048	218.307083	1400.615112	348.312134	94.757484	1380.790894	335.847656	99.350365	1646.407715	391.757996	-168.510620	1130.321411	536.475220	271.987854	1131.875977	294.878021	-152.047623	883.512329	428.007202	310.287872	874.565247	367.829346	87.649162	1032.442505	-637.545227	199.447830	852.733826	-610.035645	-1.551109
341.281158	-7.398782	935.604126	407.079010	171.762405	929.945557	440.076782	-63.029858	495.205261	542.632385	158.528427	483.932251	471.463013	-76.975662	77.164803	597.871765	142.382874	93.941574	370.576294	-69.545776	1406.346924	466.586578	218.268875	1400.565552	348.417572	94.757813	1380.795166	335.945831	99.360115	1646.387451	391.901672	-168.499878	1130.294189	536.568176	271.976318	1131.858032	294.984009	-152.036163	883.508606	428.049957	310.279236	874.541382	367.917236	87.629333	1032.429810	-637.504089	199.455170	852.706604	-610.026672	-1.523361
341.345062	-7.392610	935.583984	407.109924	171.793182	929.939331	440.159882	-62.983276	495.162262	542.732422	158.481964	483.930725	471.533386	-76.939888	77.084976	598.027344	142.392120	93.896996	370.671967	-69.541672	1406.293579	466.691376	218.285309	1400.508789	348.654724	94.614784	1380.670776	336.004700	99.317276	1646.396118	392.061768	-168.467804	1130.221680	536.652893	271.973877	1131.838379	295.109222	-152.033264	883.492615	428.099854	310.250793	874.536072	367.983337	87.631386	1032.418579	-637.407715	199.473206	852.636292	-609.957581	-1.503882
341.403625	-7.425162	935.599121	407.173004	171.742111	929.921082	440.206848	-62.928406	495.086487	542.704041	158.394028	483.924103	471.554749	-76.922287	77.009308	598.055725	142.384155	93.857124	370.777740	-69.572296	1406.267212	466.808990	218.259735	1400.488892	348.586273	94.758148	1380.802490	336.199158	99.413200	1646.345459	392.215454	-168.455032	1130.194946	536.764954	271.966797	1131.875854	295.234375	-152.058777	883.502197	428.171753	310.214355	874.544250	368.079437	87.595947	1032.418945	-637.358643	199.440781	852.597046	-609.921692	-1.512434
341.478577	-7.471446	935.619324	407.227112	171.707016	929.938354	440.198181	-62.914165	495.085449	542.789673	158.455856	483.976990	471.527771	-76.921661	76.987579	598.009033	142.348557	93.869850	370.835358	-69.569366	1406.291626	466.874725	218.253662	1400.505981	348.828461	94.584518	1380.688110	336.262909	99.442635	1646.369873	392.279541	-168.516769	1130.204468	536.841003	271.913116	1131.894409	295.317261	-152.076935	883.526428	428.210785	310.197784	874.557556	368.155029	87.551796	1032.438599	-637.315002	199.460388	852.617554	-609.894592	-1.502813
341.567383	-7.498824	935.628540	407.288269	171.722427	929.968811	440.147949	-62.906322	495.082031	542.806824	158.543854	483.995605	471.444366	-76.953667	77.037712	597.909180	142.307510	93.879654	370.938080	-69.613136	1406.357788	466.969025	218.227661	1400.551392	348.965271	94.531876	1380.730957	336.292572	99.460724	1646.407837	392.302429	-168.570557	1130.262939	536.887085	271.877014	1131.870728	295.399200	-152.111832	883.568604	428.256195	310.203033	874.570251	368.226807	87.532959	1032.458862	-637.309875	199.499832	852.644165	-609.959717	-1.454626
341.636902	-7.523465	935.641235	407.350708	171.686813	929.991516	440.155151	-62.977367	495.149231	542.804688	158.578171	483.997986	471.395874	-76.990685	77.095001	597.872498	142.352615	93.918671	370.967896	-69.641685	1406.389282	466.983063	218.208054	1400.555786	348.861267	94.671494	1380.829224	336.333374	99.488220	1646.412964	392.341583	-168.633347	1130.339478	536.965271	271.806122	1131.831177	295.488190	-152.169815	883.592407	428.283264	310.205872	874.577698	368.280090	87.501999	1032.475830	-637.292664	199.553558	852.661499	-609.989197	-1.436813
341.739380	-7.541358	935.636902	407.404144	171.676544	929.979309	440.196777	-62.988014	495.147461	542.835327	158.584991	483.977081	471.409943	-76.962296	77.114021	597.881165	142.372452	93.902374	371.084076	-69.654175	1406.378784	467.107117	218.186340	1400.507813	348.938934	94.665688	1380.828613	336.406372	99.498390	1646.399048	392.466919	-168.666550	1130.349731	537.044067	271.799469	1131.790405	295.606079	-152.176239	883.597351	428.342804	310.212402	874.575745	368.342041	87.496147	1032.466187	-637.156616	199.621704	852.640747	-609.947449	-1.404667
341.816589	-7.575834	935.636230	407.479767	171.670456	929.969360	440.306976	-63.012051	495.146912	542.894043	158.533249	483.928680	471.506744	-76.929741	77.078407	598.005310	142.427414	93.908020	371.248230	-69.675323	1406.351196	467.256134	218.165573	1400.478760	349.042664	94.640030	1380.836060	336.517517	99.522972	1646.368896	392.619781	-168.647339	1130.320801	537.136719	271.776031	1131.787842	295.728943	-152.179947	883.574524	428.397064	310.187408	874.576904	368.417358	87.480515	1032.460449	-637.008911	199.670151	852.583435	-609.836914	-1.395181
341.876770	-7.564609	935.639038	407.513214	171.632034	929.971680	440.380493	-63.002068	495.122559	542.917969	158.469452	483.908295	471.539612	-76.899864	77.035942	598.074524	142.448929	93.891838	371.395203	-69.731812	1406.335205	467.431824	218.117310	1400.484985	349.200256	94.602753	1380.843262	336.620758	99.550232	1646.357422	392.752686	-168.642960	1130.283203	537.249207	271.810486	1131.829590	295.847717	-152.191330	883.539368	428.518707	310.131073	874.562134	368.480438	87.461861	1032.464355	-636.941162	199.650146	852.541321	-609.769165	-1.413745
341.936188	-7.570725	935.663330	407.567932	171.628464	930.003357	440.390991	-62.968624	495.095856	542.929504	158.457214	483.951904	471.512634	-76.920074	76.996178	598.059631	142.409195	93.844353	371.495117	-69.759949	1406.362427	467.530243	218.094635	1400.518066	349.302582	94.568398	1380.871704	336.689606	99.570053	1646.384644	392.844666	-168.660172	1130.270630	537.296570	271.748505	1131.851074	295.952301	-152.222961	883.564758	428.545013	310.099854	874.582886	368.550690	87.447845	1032.493652	-636.895813	199.651672	852.539368	-609.733704	-1.417147
342.024445	-7.595443	935.682983	407.657318	171.619568	930.023132	440.397095	-62.976555	495.093475	542.980103	158.565048	483.987610	471.469055	-76.935188	77.015129	597.984070	142.364731	93.862732	371.608826	-69.815598	1406.399414	467.592163	218.077179	1400.546997	349.405212	94.535149	1380.910034	336.734070	99.587990	1646.423096	392.924866	-168.700012	1130.289917	537.346069	271.703613	1131.831787	296.047241	-152.261124	883.561768	428.530609	310.087006	874.625488	368.656891	87.424240	1032.514771	-636.830322	199.677490	852.548401	-609.698425	-1.385200
342.075531	-7.636653	935.703796	407.734222	171.583527	930.056152	440.407013	-63.005688	495.118317	543.002563	158.584229	484.007965	471.412720	-76.966789	77.041229	597.911011	142.332870	93.881035	371.682617	-69.846291	1406.421021	467.654755	218.077469	1400.592896	349.520111	94.489685	1380.909790	336.799408	99.605240	1646.423950	392.992157	-168.717438	1130.322510	537.418945	271.670258	1131.821655	296.120209	-152.310867	883.586853	428.571533	310.088593	874.639343	368.742706	87.371635	1032.543823	-636.767822	199.714508	852.545166	-609.665222	-1.350418
342.137299	-7.658239	935.706787	407.803192	171.572723	930.043091	440.438660	-63.041172	495.136688	543.013855	158.567307	483.960144	471.427002	-76.971397	77.043343	597.892456	142.357483	93.857887	371.792023	-69.872139	1406.412354	467.744110	218.049866	1400.571167	349.621857	94.468803	1380.894531	336.868958	99.612762	1646.404297	393.114288	-168.760742	1130.325073	537.507324	271.689423	1131.787109	296.279816	-152.325989	883.571228	428.697784	310.075409	874.602844	368.821930	87.359245	1032.539429	-636.672119	199.804550	852.534729	-609.606079	-1.273625
342.246704	-7.658946	935.690002	407.886322	171.563217	930.015320	440.563385	-63.048138	495.142914	543.108032	158.541595	483.910950	471.493805	-76.947227	77.042854	598.067871	142.426224	93.848701	371.930817	-69.912354	1406.402954	467.878693	217.996109	1400.538208	349.736328	94.422775	1380.879761	336.967865	99.612953	1646.348145	393.259399	-168.767639	1130.314087	537.597595	271.685364	1131.769653	296.400299	-152.332092	883.538208	428.757080	310.050842	874.588562	368.911133	87.362175	1032.516357	-636.510986	199.883102	852.502563	-609.438416	-1.213981
342.314484	-7.654755	935.671509	407.925842	171.555145	930.022278	440.634949	-63.028244	495.123718	543.108154	158.480133	483.869843	471.525146	-76.924843	77.009735	598.146301	142.463165	93.807793	372.013306	-69.937927	1406.357422	467.949860	217.978592	1400.488037	349.786804	94.425415	1380.856812	337.026031	99.618622	1646.332397	393.420959	-168.751266	1130.277954	537.670837	271.713959	1131.788696	296.538666	-152.336014	883.518311	428.832550	310.017975	874.590210	368.961304	87.346756	1032.511108	-636.390076	199.977097	852.483521	-609.295227	-1.157064
342.417419	-7.660351	935.686462	408.005219	171.504898	930.026367	440.423035	-62.339870	495.015686	543.072876	158.435364	483.886871	471.277435	-76.816345	76.917633	598.151733	142.442947	93.822128	372.117737	-69.964325	1406.370972	468.015564	217.955353	1400.485962	349.875397	94.364624	1380.890747	337.082611	99.632111	1646.348755	393.543488	-168.750824	1130.276611	537.693481	271.658142	1131.801758	296.632935	-152.322113	883.521423	428.861633	309.982239	874.599670	369.036591	87.331161	1032.518921	-636.224304	200.034363	852.511108	-609.125671	-1.149983
342.480682	-7.683062	935.720642	408.083099	171.496033	930.051758	440.657562	-63.010399	495.113159	543.192078	158.518143	483.955200	471.486237	-76.926117	76.996010	598.086914	142.418640	93.820068	372.196320	-69.998100	1406.404297	468.074066	217.930450	1400.533569	349.976501	94.322121	1380.911743	337.121124	99.638031	1646.372437	393.629181	-168.787048	1130.275635	537.780334	271.673096	1131.864746	296.728210	-152.372147	883.523315	428.905884	309.935516	874.635254	369.115234	87.317421	1032.549072	-636.145813	200.106888	852.561218	-608.966736	-1.104109
342.546936	-7.711277	935.749023	408.185120	171.455078	930.073608	440.634033	-63.048069	495.121094	543.215576	158.568146	483.975098	471.436829	-76.953377	77.027023	597.992249	142.365646	93.828880	372.281677	-70.056404	1406.416626	468.129730	217.920822	1400.591064	350.065491	94.283546	1380.931763	337.155029	99.637955	1646.402344	393.715576	-168.838959	1130.304810	537.846436	271.648499	1131.880737	296.818848	-152.408417	883.534973	428.977173	309.914185	874.655090	369.214294	87.282623	1032.575195	-636.046631	200.130508	852.595398	-608.837280	-1.053163
342.623688	-7.754501	935.750427	408.280579	171.423508	930.061584	440.675476	-63.083199	495.126526	543.246216	158.540070	483.929901	471.445404	-76.974792	77.021278	597.970947	142.363602	93.823959	372.391144	-70.090515	1406.395386	468.225464	217.885971	1400.585571	350.148682	94.258858	1380.912231	337.221344	99.645699	1646.376221	393.815033	-168.895905	1130.284790	537.915710	271.631531	1131.836914	296.938263	-152.470612	883.527039	429.054962	309.907440	874.642700	369.329651	87.242340	1032.571777	-635.952820	200.182816	852.560608	-608.712463	-0.987689
342.683411	-7.734498	935.726990	408.315186	171.437256	930.062988	440.713806	-63.053352	495.088257	543.297668	158.550552	483.888153	471.468811	-76.953224	76.967079	598.062622	142.421417	93.795204	372.507538	-70.106911	1406.351318	468.308014	217.862900	1400.557251	350.258850	94.228081	1380.889160	337.275665	99.618019	1646.327881	393.952637	-168.908859	1130.228271	537.970459	271.634216	1131.788818	297.063690	-152.509888	883.501160	429.140564	309.886993	874.613586	369.405334	87.234360	1032.563843	-635.886475	200.239853	852.501526	-608.616272	-0.898686
342.783539	-7.745346	935.710999	408.405884	171.407455	930.051392	440.801086	-63.067509	495.070923	543.329285	158.495529	483.811401	471.500092	-76.938469	76.928703	598.168457	142.457031	93.746895	372.647034	-70.148888	1406.320068	468.417633	217.850235	1400.531250	350.341675	94.213516	1380.875244	337.339478	99.606155	1646.297119	394.102753	-168.935303	1130.193848	538.011047	271.544525	1131.770996	297.192535	-152.508774	883.478638	429.218384	309.840546	874.599487	369.501587	87.211571	1032.550293	-635.752380	200.294022	852.467896	-608.421143	-0.866618
342.878510	-7.740375	935.741394	408.485443	171.377716	930.072205	440.841644	-63.037239	495.049286	543.348022	158.473053	483.839691	471.504578	-76.921814	76.944847	598.161316	142.439087	93.735023	372.745514	-70.173042	1406.332275	468.525574	217.809998	1400.539673	350.428284	94.204552	1380.921265	337.387146	99.592384	1646.293091	394.222046	-168.927902	1130.203125	538.093445	271.553223	1131.837036	297.296600	-152.518692	883.481750	429.272491	309.781616	874.642578	369.580322	87.208138	1032.574829	-635.576660	200.416321	852.512817	-608.212891	-0.822149
342.992920	-7.753071	935.786438	408.578888	171.332092	930.106934	440.909363	-63.068771	495.113861	543.399902	158.498215	483.874390	471.512573	-76.923492	76.956230	598.156189	142.439804	93.785751	372.842712	-70.217964	1406.382813	468.614014	217.780441	1400.610962	350.521332	94.166817	1380.959717	337.417236	99.602318	1646.340820	394.309235	-168.949249	1130.220093	538.167542	271.569672	1131.921143	297.407837	-152.539825	883.508545	429.349670	309.764008	874.695435	369.648438	87.197983	1032.611572	-635.438599	200.471786	852.585205	-608.055908	-0.767942
343.074951	-7.774068	935.828613	408.652069	171.308319	930.159424	440.948761	-63.111855	495.143219	543.419861	158.517502	483.931396	471.498688	-76.950630	77.013313	598.095154	142.397705	93.797661	372.923431	-70.258507	1406.405151	468.690216	217.744141	1400.674683	350.619995	94.119499	1381.011475	337.436035	99.574257	1646.369385	394.379730	-168.988693	1130.252075	538.246887	271.544830	1131.978149	297.496796	-152.569519	883.528870	429.412506	309.726074	874.745789	369.727448	87.169151	1032.659302	-635.333069	200.522186	852.634766	-607.923706	-0.714256
343.164307	-7.811511	935.823242	408.749237	171.287018	930.147522	440.828949	-62.415829	494.983459	543.474182	158.514847	483.919037	471.299774	-76.869164	76.933159	598.026550	142.375366	93.798470	373.027863	-70.287201	1406.392700	468.768036	217.739685	1400.706909	350.697479	94.084610	1381.011108	337.364868	99.456047	1646.435303	394.465973	-168.999344	1130.238037	538.316711	271.470551	1131.993042	297.583557	-152.615326	883.532227	429.499878	309.700012	874.756775	369.832825	87.138802	1032.651489	-635.272339	200.605225	852.651184	-607.837158	-0.651847
343.235687	-7.835546	935.829102	408.794952	171.295105	930.160400	441.079987	-63.127941	495.127472	543.538513	158.524078	483.904602	471.491272	-76.944885	76.971375	598.095276	142.397629	93.753456	373.071625	-70.294601	1406.345947	468.777069	217.715729	1400.690674	350.727356	94.058670	1380.981201	337.474579	99.533638	1646.332886	394.585541	-169.034775	1130.225952	538.395813	271.454193	1131.959839	297.706329	-152.659164	883.499817	429.572632	309.677155	874.745911	369.931610	87.110420	1032.664429	-635.222717	200.614700	852.579163	-607.757080	-0.581075
343.325165	-7.846698	935.815308	408.867401	171.253647	930.124451	441.167297	-63.134304	495.097870	543.538269	158.476761	483.799011	471.545410	-76.965286	76.955704	598.106079	142.404297	93.706032	373.187134	-70.334160	1406.339844	468.873932	217.665176	1400.664673	350.827728	94.029175	1380.946777	337.426453	99.419724	1646.364502	394.704498	-169.058731	1130.204346	538.484070	271.434357	1131.928345	297.854797	-152.699173	883.474792	429.637848	309.655518	874.756775	370.032135	87.089668	1032.640381	-635.158447	200.639969	852.519348	-607.669678	-0.529258
343.447693	-7.854177	935.804260	408.963562	171.285553	930.144958	441.252014	-63.145176	495.097137	543.597351	158.476563	483.800903	471.527649	-76.948692	76.925392	598.129456	142.433533	93.706215	373.264282	-70.404716	1406.346313	468.962494	217.654556	1400.671387	350.922058	94.009804	1380.956177	337.465820	99.400101	1646.338257	394.839539	-169.057190	1130.202759	538.555664	271.424164	1131.939819	297.969727	-152.722916	883.454346	429.728851	309.639221	874.768494	370.130676	87.086205	1032.645386	-635.010071	200.700333	852.516968	-607.527710	-0.521904
343.580566	-7.869478	935.829041	409.072296	171.272552	930.166687	441.384888	-63.197803	495.120361	543.602600	158.439819	483.811340	471.592438	-76.968956	76.958038	598.150635	142.401703	93.725494	373.398651	-70.457848	1406.385742	469.113281	217.600082	1400.705811	351.043427	93.940781	1380.992798	337.480896	99.392090	1646.348633	394.956482	-169.088150	1130.218994	538.706726	271.449646	1132.013672	298.092896	-152.739594	883.432007	429.983368	309.571136	874.618530	370.229797	87.080734	1032.666748	-634.872681	200.755280	852.554260	-607.376648	-0.466514
343.675079	-7.879491	935.861938	409.143158	171.251297	930.201660	441.431641	-63.215157	495.127655	543.694580	158.468597	483.843475	471.585175	-76.959953	76.956947	598.154358	142.418365	93.754913	373.479248	-70.495064	1406.391357	469.161835	217.570404	1400.739746	351.119598	93.904587	1381.015869	337.677063	99.645569	1646.191650	395.039337	-169.120132	1130.215942	538.786499	271.387512	1132.033813	298.192261	-152.740387	883.435669	430.059082	309.535614	874.657959	370.296112	87.069405	1032.699463	-634.711548	200.809097	852.598572	-607.226318	-0.413853
343.734924	-7.941690	935.889221	409.205688	171.198364	930.197632	441.447449	-63.150463	495.127350	543.686462	158.442581	483.836395	471.544769	-76.931068	76.940903	598.098022	142.377930	93.731750	373.504486	-70.493439	1406.381470	469.164490	217.560242	1400.746948	351.166229	93.881348	1381.026489	337.482666	99.345390	1646.373535	395.129059	-169.132965	1130.218628	538.863708	271.356537	1132.045532	298.284058	-152.759430	883.452820	430.131409	309.536072	874.676880	370.372009	87.023727	1032.711304	-634.623169	200.825348	852.597717	-607.124634	-0.365940
343.803741	-7.953699	935.878906	409.290710	171.206406	930.196350	441.480743	-63.137650	495.113434	543.725769	158.408340	483.846527	471.560822	-76.940414	76.922783	598.102234	142.380569	93.700577	373.602631	-70.511459	1406.368896	469.242096	217.538849	1400.762207	351.243164	93.837456	1381.025513	337.673798	99.592308	1646.225708	395.244720	-169.133499	1130.209595	538.930542	271.298950	1132.025024	298.393951	-152.748444	883.447205	429.944336	309.531067	874.884888	370.464386	87.011055	1032.707153	-634.479065	200.877243	852.569641	-607.022949	-0.298908
343.927521	-7.974366	935.893616	409.393616	171.192444	930.198120	441.572205	-63.154957	495.115723	543.823547	158.447388	483.811218	471.570862	-76.944260	76.911568	598.117188	142.405869	93.693909	373.757050	-70.573952	1406.360229	469.392029	217.509949	1400.780396	351.390961	93.790367	1381.025146	337.522888	99.302399	1646.353394	395.370270	-169.176651	1130.225952	539.046265	271.281494	1132.042480	298.541016	-152.777679	883.434448	430.106354	309.513184	874.860840	370.593933	86.994133	1032.716309	-634.396301	200.899689	852.523315	-606.960205	-0.256471
344.033295	-7.989660	935.889526	409.502899	171.181747	930.206177	441.612976	-63.160378	495.106873	543.905884	158.457138	483.811127	471.582153	-76.949242	76.938660	598.172913	142.429169	93.681076	373.853790	-70.602867	1406.354370	469.471924	217.478882	1400.785034	351.475311	93.757668	1381.026245	337.543732	99.279045	1646.334717	395.486328	-169.216507	1130.213989	539.179321	271.297913	1132.037231	298.675781	-152.821365	883.417053	430.437103	309.479889	874.673523	370.701813	86.974243	1032.718628	-634.251709	200.950089	852.500488	-606.865662	-0.218856
344.152039	-8.003319	935.867554	409.595490	171.160812	930.209167	441.665680	-63.217232	495.093903	543.997498	158.480286	483.821167	471.566406	-76.959282	76.903038	598.194885	142.432678	93.673485	373.922516	-70.657784	1406.345947	469.548187	217.443542	1400.782227	351.570313	93.697151	1381.012207	337.534546	99.270874	1646.315063	395.593567	-169.251038	1130.194458	539.237610	271.255432	1132.079712	298.792969	-152.837769	883.393433	430.524506	309.457397	874.692932	370.790985	86.948410	1032.708618	-634.117981	201.001556	852.488525	-606.754272	-0.201541
344.242340	-8.006882	935.864685	409.692688	171.148544	930.230591	441.684021	-63.228622	495.053925	543.969238	158.424637	483.804840	471.579681	-76.987587	76.897072	598.160278	142.396439	93.635231	373.985687	-70.678421	1406.342529	469.562134	217.432404	1400.802002	351.784576	93.501495	1380.892944	337.511810	99.237640	1646.305664	395.675262	-169.297775	1130.203491	539.305237	271.219299	1132.094238	298.915344	-152.865219	883.364197	430.597015	309.438293	874.709534	370.887115	86.926651	1032.718750	-634.020508	201.019897	852.453979	-606.667114	-0.212682
344.306580	-8.048440	935.892029	409.757813	171.117584	930.257507	441.724609	-63.222931	495.050110	544.037537	158.466476	483.825409	471.564972	-76.979759	76.876282	598.214233	142.420013	93.653305	374.066101	-70.702126	1406.330078	469.643066	217.381424	1400.835938	351.862671	93.435028	1380.900024	337.483307	99.228806	1646.300537	395.768555	-169.288971	1130.161743	539.354492	271.145020	1132.104370	299.003937	-152.864716	883.347717	430.616241	309.423096	874.730835	370.967102	86.884766	1032.747192	-633.961731	201.029480	852.419800	-606.588379	-0.197027
344.369720	-8.066156	935.914612	409.837433	171.059967	930.269531	441.768066	-63.244625	495.062744	544.027527	158.416824	483.807617	471.615112	-76.978676	76.877747	598.186707	142.419022	93.640984	374.168213	-70.748749	1406.336304	469.696106	217.343216	1400.861084	351.945862	93.391510	1380.926880	337.480469	99.212059	1646.289307	395.868286	-169.308990	1130.169922	539.388000	271.078644	1132.116211	299.112610	-152.878403	883.359802	430.526398	309.434357	874.951233	371.052063	86.849800	1032.765137	-633.791870	201.056183	852.415527	-606.450806	-0.133533
344.495483	-8.095453	935.937378	409.938202	171.022537	930.278137	441.858856	-63.276363	495.104553	544.084717	158.425858	483.790466	471.616699	-76.986214	76.889679	598.194031	142.422455	93.653435	374.313660	-70.791763	1406.329712	469.798279	217.320786	1400.895142	352.050690	93.360641	1380.936890	337.685669	99.499153	1646.103760	395.996918	-169.311295	1130.176636	539.456421	271.097473	1132.158691	299.233795	-152.876755	883.355164	430.693573	309.627472	874.911255	371.165588	86.823608	1032.780518	-633.633728	201.103104	852.424622	-606.288086	-0.077585
344.600250	-8.136180	935.958923	410.074188	170.960861	930.283081	441.901978	-63.304508	495.104431	544.201721	158.468521	483.796570	471.644623	-76.986885	76.908035	598.206787	142.422226	93.632874	374.453552	-70.844322	1406.318604	469.873322	217.296524	1400.893921	352.159058	93.313591	1380.938599	337.523987	99.214859	1646.237427	396.143768	-169.346207	1130.185669	539.534424	271.095184	1132.165039	299.357819	-152.890701	883.360962	430.835968	309.612885	874.917419	371.278687	86.785942	1032.792480	-633.464172	201.136414	852.405701	-606.140808	-0.038295
344.722168	-8.161344	935.953247	410.195038	170.935440	930.280273	441.981995	-63.336582	495.118408	544.279846	158.469025	483.794220	471.644501	-77.005569	76.938736	598.227478	142.448715	93.640381	374.541504	-70.882797	1406.301514	469.950073	217.256042	1400.901123	352.244202	93.261200	1380.937012	337.678528	99.485420	1646.059204	396.251740	-169.362061	1130.164063	539.687317	271.164856	1132.201294	299.485748	-152.892212	883.336670	430.963226	309.384918	874.950378	371.390625	86.762428	1032.787598	-633.282104	201.210815	852.411926	-605.957092	0.009207
344.823639	-8.196988	935.957947	410.278595	170.914581	930.298340	441.996582	-63.337132	495.097473	544.252563	158.458038	483.771423	471.645966	-77.003830	76.899963	598.197998	142.418732	93.619743	374.542236	-70.910736	1406.283813	469.921631	217.248352	1400.906250	352.281281	93.229797	1380.924072	337.467041	99.203957	1646.207764	396.357880	-169.400879	1130.145142	539.738708	271.131683	1132.213623	299.596069	-152.890091	883.304871	431.018494	309.364075	874.963440	371.476685	86.728065	1032.798950	-633.194092	201.209625	852.359985	-605.837402	0.002782
344.915253	-8.211153	935.957336	410.351288	170.888382	930.331421	441.989075	-63.323914	495.066895	544.289490	158.449875	483.782257	471.607666	-77.009323	76.870827	598.236877	142.438446	93.619881	374.630554	-70.969597	1406.277954	469.975311	217.194443	1400.928955	352.327118	93.159225	1380.932739	337.419861	99.170570	1646.203857	396.447235	-169.406143	1130.098145	539.830933	271.152893	1132.272949	299.692291	-152.910065	883.276306	431.115143	309.320099	874.992188	371.571014	86.684464	1032.817139	-633.080322	201.236130	852.352295	-605.714355	0.015566
344.985748	-8.250191	935.956909	410.421539	170.889740	930.353027	442.042053	-63.368011	495.048431	544.361816	158.475037	483.807404	471.643585	-77.015144	76.859489	598.246338	142.433929	93.595428	374.782898	-71.056969	1406.278442	470.108276	217.103790	1400.966553	352.275635	93.239685	1381.077637	337.396698	99.154503	1646.180176	396.561707	-169.422928	1130.059204	539.925720	271.170135	1132.283081	299.782867	-152.902939	883.255554	431.228790	309.299561	875.004456	371.658264	86.646057	1032.829834	-632.921448	201.251740	852.328369	-605.553284	0.056319
345.061981	-8.255868	935.979126	410.482605	170.872269	930.359985	442.098328	-63.359051	495.029907	544.394348	158.417999	483.776154	471.667084	-76.994759	76.834663	598.241150	142.422379	93.567772	374.834747	-71.080383	1406.270752	470.135315	217.086502	1400.956543	352.318298	93.214470	1381.072266	337.498474	99.252434	1646.063599	396.686707	-169.447083	1130.022827	540.018433	271.139771	1132.311523	299.914215	-152.904922	883.225403	431.351868	309.253723	875.015747	371.750122	86.634399	1032.845825	-632.757568	201.234741	852.291382	-605.361450	0.048373
345.162689	-8.264778	935.981140	410.569366	170.899780	930.401978	442.163361	-63.394249	495.043579	544.498413	158.447983	483.786835	471.703125	-77.008598	76.847610	598.332581	142.447906	93.571159	374.919281	-71.115669	1406.257813	470.215881	217.037292	1400.961060	352.396088	93.186188	1381.076416	337.406616	99.139854	1646.126343	396.840118	-169.451080	1130.017944	540.163269	271.124969	1132.340332	300.064575	-152.894913	883.230042	431.691284	309.189056	874.850830	371.844757	86.619621	1032.869141	-632.568420	201.278976	852.283447	-605.139954	0.084378
345.301636	-8.330924	935.993103	410.700348	170.798782	930.361084	442.184631	-63.406761	495.043457	544.561523	158.414368	483.759338	471.655304	-77.001984	76.849297	598.363708	142.459686	93.566170	375.015686	-71.160690	1406.258911	470.293152	217.020264	1400.977295	352.483002	93.152618	1381.073486	337.378143	99.132095	1646.106201	396.967010	-169.495102	1130.028809	540.269531	271.160767	1132.363159	300.205536	-152.887619	883.209717	431.812134	309.172180	874.883423	371.964447	86.571701	1032.851929	-632.379517	201.276230	852.265320	-604.915771	0.111091
345.406921	-8.388700	936.006042	410.805664	170.756317	930.366394	442.240662	-63.459507	495.069244	544.566345	158.399643	483.739227	471.670685	-77.010170	76.861168	598.299438	142.440414	93.582321	375.110809	-71.183670	1406.252808	470.337677	216.989502	1400.984985	352.582245	93.114220	1381.081055	337.357452	99.136436	1646.102905	397.072876	-169.509003	1130.034790	540.372498	271.166687	1132.406128	300.358582	-152.902115	883.205627	431.922852	309.163757	874.907043	372.050323	86.532402	1032.859253	-632.191223	201.336838	852.271790	-604.706848	0.157152
345.509003	-8.409174	936.031494	410.875946	170.755859	930.396240	442.216644	-63.460266	495.046326	544.608276	158.408325	483.796112	471.621918	-77.009476	76.833931	598.314575	142.474518	93.610916	375.168396	-71.245834	1406.268188	470.415497	216.953995	1401.034790	352.657043	93.070000	1381.093506	337.310303	99.118896	1646.103760	397.178040	-169.513214	1130.053101	540.438110	271.086182	1132.419312	300.479584	-152.903961	883.185425	432.033600	309.134705	874.920166	372.136658	86.517792	1032.887207	-632.011169	201.354050	852.258667	-604.467224	0.122624
345.589447	-8.433167	936.042297	410.937103	170.757278	930.439148	442.279449	-63.487255	495.050079	544.647156	158.428894	483.806824	471.644989	-77.015884	76.843842	598.271484	142.448532	93.594833	375.260376	-71.294426	1406.282104	470.490387	216.912415	1401.053589	352.750763	93.023582	1381.094849	337.281921	99.104355	1646.090942	397.287231	-169.554169	1130.032959	540.512085	271.048340	1132.436035	300.633331	-152.932617	883.186218	431.934967	309.141235	875.135254	372.211151	86.485924	1032.915283	-631.846680	201.354324	852.265625	-604.284668	0.133670
345.677704	-8.474157	936.049377	411.007446	170.703629	930.446838	442.094360	-62.765923	494.883118	544.679932	158.392105	483.818268	471.416199	-76.922836	76.747536	598.314758	142.441711	93.593620	375.352417	-71.354248	1406.280640	470.564880	216.855759	1401.053711	352.826691	92.975006	1381.119751	337.263000	99.107674	1646.067139	397.403351	-169.578827	1130.018555	540.592712	270.999756	1132.473999	300.795074	-152.945679	883.153442	432.058655	309.112823	875.161499	372.302124	86.433800	1032.923706	-631.667847	201.366364	852.245361	-604.069275	0.121460
345.753967	-8.511357	936.050354	411.065338	170.675934	930.455994	442.367889	-63.484013	494.984680	544.717896	158.337402	483.770966	471.693207	-77.022820	76.794312	598.328430	142.422455	93.541504	375.466614	-71.396744	1406.269409	470.658081	216.813568	1401.059204	352.905945	92.940048	1381.142456	337.251160	99.098915	1646.036499	397.552094	-169.587250	1129.996948	540.709106	270.958801	1132.512695	300.945831	-152.947647	883.139526	432.164795	309.084473	875.177063	372.392151	86.387611	1032.930908	-631.395935	201.129776	852.009216	-603.942810	0.079395
345.806519	-8.540421	936.082520	411.127228	170.661224	930.462158	442.415588	-63.526627	494.984558	544.783752	158.360672	483.781311	471.664551	-77.013161	76.771393	598.369141	142.432220	93.531570	375.526337	-71.426376	1406.263306	470.733978	216.791336	1401.061157	352.991058	92.900887	1381.144287	337.223083	99.075661	1646.021240	397.650635	-169.623489	1130.009277	540.794434	270.914337	1132.520264	301.082581	-152.972168	883.128052	432.272736	309.074127	875.163269	372.467194	86.373596	1032.950684	-631.244873	201.088043	851.969360	-603.768982	0.117804
345.901276	-8.599549	936.100342	411.234100	170.587082	930.436096	442.466461	-63.572803	495.035339	544.808533	158.333389	483.751038	471.665680	-77.045471	76.800270	598.339844	142.418716	93.524849	375.600525	-71.454529	1406.282471	470.779449	216.754211	1401.079224	353.075806	92.876160	1381.142578	337.188171	99.064194	1646.033936	397.737823	-169.673325	1130.025513	540.887512	270.867371	1132.536011	301.209961	-152.973480	883.152405	432.388123	309.066711	875.174500	372.557983	86.335815	1032.944458	-631.062683	201.123825	851.946167	-603.591980	0.139645
345.977051	-8.629317	936.114258	411.337036	170.573761	930.444397	442.500397	-63.585838	495.070465	544.865540	158.388840	483.766541	471.626831	-77.050682	76.854691	598.343811	142.452316	93.515808	375.721802	-71.497749	1406.292603	470.908722	216.714676	1401.116089	353.179413	92.830612	1381.150024	337.154236	99.044685	1646.033081	397.843445	-169.686401	1130.062744	540.975342	270.852692	1132.515625	301.336365	-152.988876	883.163208	432.508911	309.067139	875.179626	372.640137	86.320419	1032.954834	-631.041138	201.418610	852.207092	-603.387146	0.236189
346.090515	-8.646786	936.111816	411.424164	170.547333	930.481018	442.559540	-63.605824	495.069763	544.860718	158.362427	483.737274	471.614105	-77.046883	76.865021	598.308472	142.446381	93.539742	375.746948	-71.527695	1406.303223	470.917023	216.696320	1401.097534	353.214905	92.806526	1381.139771	337.136017	99.032852	1646.024902	397.941772	-169.724213	1130.102539	541.080139	270.852997	1132.568237	301.473969	-153.018051	883.180786	432.629974	309.066864	875.203491	372.721375	86.283035	1032.971558	-630.876831	201.453339	852.208496	-603.212830	0.248919
346.170044	-8.695756	936.116699	411.520569	170.504517	930.506470	442.642090	-63.599754	495.060883	544.893188	158.340363	483.747467	471.652039	-77.037285	76.836372	598.359863	142.461044	93.555641	375.874573	-71.591423	1406.311279	471.041290	216.630814	1401.129517	353.327209	92.744751	1381.151245	337.126068	99.026237	1646.008667	398.082672	-169.744339	1130.080078	541.148560	270.777527	1132.606323	301.646271	-153.054779	883.155945	432.753387	309.032928	875.203552	372.813354	86.224678	1032.987671	-630.532166	201.206406	851.981812	-603.025696	0.220882
346.295013	-8.693624	936.105286	411.598053	170.513596	930.545044	442.708405	-63.605083	495.013306	544.902466	158.306229	483.742371	471.693634	-77.047165	76.774529	598.362610	142.443588	93.553833	375.968994	-71.628891	1406.297485	471.136597	216.602890	1401.142334	353.409149	92.687790	1381.157471	337.118164	99.012482	1645.991455	398.207123	-169.782806	1130.061401	541.230347	270.778290	1132.628418	301.792145	-153.094879	883.126465	432.871338	309.000336	875.219177	372.915894	86.200226	1033.002930	-630.409912	201.207733	851.959778	-602.886719	0.226353
346.349152	-8.736746	936.118652	411.674042	170.483139	930.535156	442.773926	-63.606613	494.982178	544.935669	158.289047	483.753693	471.723755	-77.038513	76.729027	598.373840	142.425247	93.512749	376.047974	-71.652901	1406.274902	471.216309	216.567139	1401.144775	353.486145	92.670029	1381.150146	337.121887	98.995483	1645.968140	398.322876	-169.805435	1130.036743	541.336670	270.729248	1132.654419	301.926300	-153.121857	883.092773	433.058167	308.946228	875.196838	372.996979	86.170914	1033.005249	-630.260986	201.165039	851.937988	-602.718201	0.213287
346.436066	-8.785681	936.123718	411.756653	170.432495	930.513794	442.823792	-63.627491	495.001648	544.942505	158.279510	483.689148	471.702972	-77.041000	76.738533	598.326111	142.384476	93.469215	376.074127	-71.649475	1406.268921	471.247223	216.569504	1401.151978	353.698090	92.503052	1381.020020	337.085999	98.977646	1645.966797	398.422180	-169.820755	1130.038696	541.403931	270.708954	1132.669189	302.042603	-153.153046	883.084656	433.160095	308.914368	875.192688	373.081116	86.135956	1032.996216	-630.157898	201.096008	851.901733	-602.626709	0.207414
346.499847	-8.800015	936.147888	411.831543	170.381790	930.510132	442.839294	-63.661869	495.053680	544.985291	158.301224	483.712830	471.666016	-77.035400	76.766838	598.372559	142.416153	93.464386	376.119995	-71.680901	1406.283203	471.293274	216.544876	1401.169189	353.764984	92.473709	1381.046387	337.054382	98.953835	1645.964111	398.499908	-169.874496	1130.048706	541.488586	270.666382	1132.697144	302.185822	-153.187347	883.084839	433.263428	308.889496	875.199463	373.166199	86.114632	1033.006836	-630.003906	201.098877	851.908752	-602.501282	0.190441
346.599792	-8.827034	936.153564	411.948303	170.352722	930.523193	442.864410	-63.688133	495.075867	545.014160	158.290894	483.664825	471.641815	-77.042389	76.805740	598.334656	142.420013	93.457245	376.195190	-71.722000	1406.291138	471.364624	216.504913	1401.177002	353.843414	92.447906	1381.059937	337.032715	98.942467	1645.964233	398.578186	-169.888397	1130.067383	541.543152	270.619263	1132.665039	302.319244	-153.242096	883.086670	433.367493	308.869965	875.208862	373.267761	86.085548	1033.015869	-629.859680	201.101379	851.905518	-602.390991	0.162428
346.701416	-8.865825	936.171204	412.024323	170.298126	930.519836	442.919250	-63.700954	495.054657	545.014709	158.277283	483.662415	471.659393	-77.048279	76.806580	598.329468	142.421906	93.463181	376.222046	-71.757996	1406.287354	471.400726	216.479782	1401.183838	353.899109	92.415253	1381.071533	337.007965	98.926750	1645.946045	398.685822	-169.897919	1130.070313	541.618286	270.569641	1132.691406	302.461395	-153.272095	883.037048	433.476227	308.837128	875.217957	373.351868	86.051872	1033.021973	-629.722534	201.054718	851.910583	-602.271606	0.103600
346.791718	-8.887076	936.163879	412.108124	170.294067	930.553894	442.964111	-63.709667	495.035522	545.059082	158.257507	483.673309	471.702881	-77.055649	76.767273	598.370239	142.435806	93.464417	376.294159	-71.778748	1406.255859	471.486847	216.438110	1401.183105	353.960693	92.353905	1381.067505	336.989746	98.927467	1645.923340	398.784576	-169.950424	1130.045410	541.685364	270.539276	1132.744751	302.606140	-153.331863	882.984558	433.578125	308.801788	875.247742	373.432709	86.017731	1033.036133	-629.595215	201.034714	851.901733	-602.159424	0.041877
346.911774	-8.904928	936.157104	412.211639	170.264267	930.575989	443.019226	-63.728382	494.988892	545.061096	158.219940	483.662354	471.721893	-77.047050	76.719635	598.368103	142.423950	93.473175	376.380798	-71.818932	1406.245972	471.594971	216.398590	1401.216675	354.027924	92.330994	1381.073853	336.986359	98.903770	1645.890137	398.911438	-169.955032	1130.016602	541.800110	270.530273	1132.791992	302.763123	-153.365158	882.953552	433.689056	308.749786	875.258240	373.539673	85.979431	1033.044312	-629.450500	200.987793	851.895569	-602.015808	-0.054095
346.985046	-8.941881	936.167542	412.297974	170.234283	930.583435	443.057892	-63.749557	494.975983	545.098572	158.189926	483.675385	471.740570	-77.045891	76.719055	598.434143	142.410019	93.467422	376.488495	-71.881226	1406.208252	471.690369	216.341721	1401.227173	353.949280	92.438232	1381.207275	336.975067	98.895554	1645.867188	399.017029	-170.025146	1130.021729	541.896484	270.518066	1132.830322	302.888641	-153.424820	882.928772	433.779236	308.709320	875.290527	373.624634	85.945976	1033.053589	-629.324524	200.975861	851.891968	-601.922852	-0.118909
[truncated: 40 more columns]
