# Supplementary material for: A dyadic stimulus set of audiovisual affective displays for the study of multisensory, emotional, social interactions
Source: Behav Res Methods. 2015 Nov 5;48(4):1285–95. doi: 10.3758/s13428-015-0654-4 (PMC5101291; doi:10.3758/s13428-015-0654-4)
Supplement: Supplementary file 1 — (ZIP 270 MB) [file 13428_2015_654_MOESM1_ESM.zip › supplementary_material_2_stimuli_set_files/C/C13.txt]

494.558960	-70.412094	947.338135	508.069275	116.843048	945.382446	585.766479	-83.174240	495.057739	610.073303	143.014587	482.939026	594.354004	-70.050812	76.622551	649.785034	146.610672	92.196068	537.697693	-140.529312	1411.353638	543.394592	156.921219	1426.827026	460.754669	7.891930	1396.346069	443.382385	18.054918	1665.236938	599.917969	-216.761765	1135.678711	601.678101	243.848724	1164.245850	509.092163	-232.371750	887.150818	490.160248	241.394119	905.251770	491.544128	24.959604	1045.866577	-621.298218	163.851334	856.293762	-604.151428	-36.771465
494.595306	-70.713303	947.283875	508.153473	116.529022	945.429382	585.667175	-83.352661	495.020538	609.248840	142.848129	482.864166	594.359314	-70.085526	76.638603	649.656250	146.554626	92.253662	537.671753	-141.127014	1411.212524	543.297485	156.317886	1426.895264	460.757233	7.274123	1396.270996	443.536102	17.182230	1665.262085	599.939880	-217.463120	1135.543213	601.612366	243.333801	1164.351440	509.507507	-232.960892	886.930664	489.832275	240.471603	905.457764	491.656891	24.597092	1045.869019	-621.348816	163.885239	856.290771	-604.162476	-36.756729
494.655609	-70.999092	947.222168	508.254181	116.231743	945.458618	585.709656	-83.599289	494.990997	608.436401	142.750824	482.730255	594.278625	-70.000893	76.614319	649.489807	146.495667	92.327087	537.627625	-141.665909	1411.069214	543.190796	155.759659	1426.956909	460.744812	6.660288	1396.180054	443.588684	16.117273	1665.229248	599.841858	-218.189423	1135.387573	601.547974	242.868073	1164.437378	509.236908	-233.692841	886.830872	489.556763	239.683960	905.589905	491.775574	24.256710	1045.857300	-621.367554	163.946152	856.309082	-604.148926	-36.682354
494.658539	-71.294830	947.208435	508.325928	115.917549	945.479614	585.668335	-83.765984	494.961273	607.741211	142.688858	482.701233	594.416138	-70.102615	76.621933	649.340210	146.439011	92.389771	537.582031	-142.188858	1410.945557	543.117493	155.254120	1427.009521	460.742401	6.132763	1396.075073	443.696411	14.983391	1665.169434	599.876282	-219.000076	1135.295898	601.489563	242.359253	1164.503906	509.268890	-234.366150	886.670471	489.262634	238.831039	905.727966	491.876373	23.932417	1045.867432	-621.378113	163.995377	856.306152	-604.113464	-36.651081
494.684326	-71.539764	947.157471	508.415558	115.658264	945.486145	585.624146	-83.931725	494.957031	606.920654	142.628235	482.571289	594.315979	-70.045181	76.604431	649.247131	146.419113	92.478249	537.520508	-142.680893	1410.794556	543.007080	154.760971	1427.017456	460.718872	5.642340	1395.975220	443.923950	14.163558	1665.159424	599.825806	-219.682510	1135.191650	601.414368	241.923737	1164.531128	509.278931	-234.947510	886.529663	489.015381	238.038040	905.864563	491.979797	23.649851	1045.850098	-621.429016	164.010849	856.310242	-604.135132	-36.589062
494.726563	-71.793182	947.129333	508.495697	115.383575	945.496765	585.573181	-84.056725	494.926910	606.252258	142.631210	482.479675	594.317871	-70.073204	76.621597	649.197083	146.443924	92.608994	537.457947	-143.121124	1410.646118	542.881592	154.270874	1427.026733	460.713074	5.182836	1395.874634	444.070068	13.187163	1665.114502	599.685608	-220.144241	1135.013062	601.347961	241.541245	1164.578369	509.255920	-235.430023	886.433838	488.765656	237.238144	905.963928	492.083313	23.364214	1045.845703	-621.451416	164.080948	856.318970	-604.137207	-36.588230
494.735382	-71.996864	947.082031	508.534760	115.160278	945.526978	585.577576	-84.226906	494.916260	605.636719	142.587738	482.396790	594.202209	-70.004646	76.567108	649.113586	146.464828	92.719604	537.391052	-143.532104	1410.536255	542.765686	153.860458	1427.055542	460.712860	4.784690	1395.781494	444.266602	12.342665	1665.079834	599.576416	-220.698547	1134.893555	601.257202	241.110306	1164.614502	509.228638	-235.998886	886.303833	488.529572	236.491211	906.074036	492.165375	23.106955	1045.843384	-621.196777	164.493027	856.424255	-604.065063	-36.390533
494.751129	-72.168663	947.047913	508.542114	114.978981	945.549683	585.572388	-84.372940	494.917877	604.975891	142.520615	482.353516	594.479431	-70.162605	76.626450	649.012756	146.472137	92.848709	537.315979	-143.892319	1410.419189	542.673706	153.481613	1427.039307	460.716492	4.400591	1395.689819	444.508545	11.638984	1665.061768	599.482788	-221.223724	1134.793945	601.214966	240.735992	1164.666382	509.201141	-236.574463	886.179565	488.320770	235.725952	906.183289	492.242798	22.895067	1045.844482	-621.215759	164.492371	856.431458	-604.061401	-36.369118
494.740417	-72.339226	947.027893	508.533997	114.820656	945.582092	585.575500	-84.488312	494.931732	604.467468	142.483246	482.283539	594.555786	-70.182396	76.635155	648.869507	146.406067	92.931046	537.230652	-144.253754	1410.302490	542.572632	153.143997	1427.054321	460.718872	4.049369	1395.623047	444.760590	10.873949	1665.043945	599.379883	-221.694244	1134.721558	601.152100	240.426407	1164.684448	509.165100	-237.018326	886.106140	488.138519	235.049973	906.238403	492.301636	22.697796	1045.857666	-621.220581	164.523468	856.439697	-604.066162	-36.345802
494.716034	-72.503120	947.020508	508.478088	114.651840	945.608826	585.553894	-84.588295	494.922852	604.066711	142.514786	482.233276	594.450317	-70.134544	76.629059	648.775757	146.358292	93.003975	537.149841	-144.571442	1410.219238	542.493591	152.841705	1427.076416	460.738861	3.741318	1395.550781	445.060608	10.192585	1665.014893	599.289368	-222.209808	1134.652222	601.106506	240.144287	1164.682373	509.109802	-237.512878	886.015381	487.956055	234.346680	906.285645	492.341583	22.505917	1045.875122	-621.246948	164.576920	856.437378	-604.079041	-36.316120
494.690582	-72.648911	947.004578	508.428864	114.536880	945.626953	585.536011	-84.668495	494.950470	603.697205	142.577484	482.219604	594.481689	-70.148598	76.652252	648.762085	146.355133	93.084984	537.076843	-144.843369	1410.145508	542.414001	152.559540	1427.069580	460.715363	3.464207	1395.479126	445.351501	9.508434	1665.019287	599.174500	-222.644485	1134.595825	601.040955	239.871094	1164.676514	509.014435	-237.954041	885.955994	487.796844	233.713715	906.320984	492.367096	22.351448	1045.882446	-621.251404	164.605423	856.449829	-604.089966	-36.259071
494.646545	-72.750191	946.984680	508.333649	114.373062	945.621399	585.471130	-84.720734	494.946289	603.311035	142.563705	482.187195	594.327271	-70.065125	76.596321	648.721069	146.344711	93.134666	537.029419	-145.077942	1410.081665	542.335449	152.292206	1427.038574	460.717590	3.225338	1395.424438	445.611450	8.823842	1664.995972	599.066650	-223.121277	1134.556030	600.986145	239.609207	1164.639893	508.937134	-238.343094	885.902405	487.669159	233.126938	906.321472	492.369049	22.204023	1045.876465	-621.214844	164.657364	856.472229	-604.070496	-36.231155
494.591339	-72.878212	946.981812	508.216522	114.312553	945.618530	585.358032	-84.734825	494.955933	602.969177	142.537003	482.145905	594.432434	-70.108147	76.637177	648.702087	146.374878	93.202332	536.973389	-145.257370	1410.015747	542.228394	152.084229	1427.000977	460.699738	3.003890	1395.346069	445.935852	8.280539	1664.998291	598.906860	-223.491791	1134.513794	600.929810	239.392685	1164.611572	508.870758	-238.742493	885.863037	487.546936	232.544739	906.312073	492.357117	22.100912	1045.880493	-621.250610	164.666794	856.460327	-604.079224	-36.235992
494.508789	-72.988167	946.985901	508.065155	114.186745	945.636963	585.381897	-84.807594	494.976166	602.731323	142.574051	482.115417	594.460266	-70.115944	76.653099	648.705688	146.388260	93.211067	536.910156	-145.417297	1409.970093	542.149353	151.945313	1426.968872	460.692596	2.825469	1395.278320	446.256378	7.724892	1665.001831	598.757385	-223.861847	1134.465088	600.892639	239.210892	1164.588257	508.748352	-239.117661	885.838074	487.428070	231.965591	906.296387	492.317017	21.966667	1045.898926	-621.219238	164.742722	856.486511	-604.073730	-36.152889
494.423218	-73.112549	946.969604	507.923798	114.105103	945.610413	585.293518	-84.862228	495.005341	602.530640	142.663025	482.116302	594.473389	-70.121056	76.631783	648.721191	146.420319	93.261482	536.858337	-145.547882	1409.897095	542.063843	151.820175	1426.926147	460.710693	2.683409	1395.228882	446.607513	7.227865	1665.029541	598.594788	-224.101242	1134.388184	600.850159	239.044174	1164.542236	508.579254	-239.451660	885.810974	487.369873	231.468384	906.265381	492.266418	21.861652	1045.883179	-621.221680	164.735214	856.476501	-604.070618	-36.142124
494.315674	-73.184578	946.952026	507.756866	114.008408	945.569824	585.233093	-84.862625	494.989807	602.317566	142.693481	482.074341	594.467834	-70.119095	76.643089	648.737915	146.478180	93.282028	536.777039	-145.612793	1409.854614	541.963196	151.778366	1426.882324	460.851166	2.471938	1395.148926	446.953796	6.733718	1665.035278	598.440979	-224.371109	1134.339966	600.804626	238.941010	1164.464111	508.451813	-239.772141	885.781494	487.327087	230.978287	906.191956	492.197601	21.782009	1045.860107	-621.230164	164.776901	856.492676	-604.054504	-36.106853
494.201355	-73.263222	946.955078	507.558472	113.951973	945.548950	585.157532	-84.894745	495.012421	602.137390	142.731659	482.046906	594.574463	-70.175446	76.684288	648.758545	146.557663	93.310097	536.748840	-145.664291	1409.809448	541.855469	151.763428	1426.812256	460.878723	2.416357	1395.092651	447.329437	6.255363	1665.015869	598.302368	-224.635986	1134.296875	600.776367	238.809647	1164.381958	508.314117	-240.051758	885.752625	487.278046	230.547806	906.107666	492.112274	21.718016	1045.857422	-621.230591	164.836685	856.476013	-604.067505	-36.063255
494.092102	-73.316193	946.951050	507.360016	113.909317	945.500610	585.080322	-84.902206	495.031342	602.031982	142.739319	482.013855	594.598450	-70.175018	76.687500	648.784241	146.610931	93.322426	536.726563	-145.690765	1409.761597	541.775635	151.743469	1426.728271	460.900574	2.375196	1395.038330	447.720795	5.860167	1665.016113	598.146606	-224.836700	1134.283691	600.729309	238.738998	1164.261108	508.149567	-240.329742	885.724731	487.235657	230.116013	906.011902	492.018311	21.685326	1045.836304	-621.229797	164.835770	856.456421	-604.051697	-36.021156
493.942902	-73.331398	946.939575	507.122040	113.851463	945.449890	585.002625	-84.896469	495.061707	601.948730	142.736023	482.007629	594.458313	-70.103500	76.643944	648.783447	146.602753	93.306274	536.695190	-145.674652	1409.717407	541.681641	151.794022	1426.650513	460.904785	2.376743	1394.984863	447.976105	5.260952	1665.163574	598.005615	-224.991135	1134.268311	600.671631	238.680054	1164.133545	507.934784	-240.527084	885.733276	487.236908	229.755432	905.891907	491.877838	21.662153	1045.809692	-621.157471	164.913208	856.471497	-604.008118	-35.986328
493.814026	-73.310211	946.941101	506.860229	113.869987	945.426025	584.892700	-84.852234	495.094238	601.913696	142.745911	482.026184	594.567078	-70.164612	76.701958	648.802063	146.618301	93.311195	536.682556	-145.631714	1409.693848	541.576477	151.853287	1426.571899	460.921356	2.412110	1394.945435	448.399841	4.904296	1665.166260	597.863281	-225.136459	1134.258911	600.621521	238.664902	1164.025635	507.727875	-240.713577	885.726196	487.260345	229.436981	905.769043	491.732483	21.685968	1045.802734	-621.150146	164.956619	856.485046	-603.991516	-35.967804
493.639374	-73.291496	946.959839	506.566711	113.912224	945.395935	584.822083	-84.845200	495.089783	601.968994	142.760239	482.084198	594.554321	-70.155617	76.719704	648.777710	146.577301	93.285034	536.689575	-145.582092	1409.664063	541.504822	151.954391	1426.488281	460.817535	2.558393	1394.908081	448.831177	4.621472	1665.184448	597.697998	-225.195938	1134.218506	600.563843	238.694778	1163.939819	507.459656	-240.855423	885.750488	487.257172	229.152298	905.655029	491.559357	21.732611	1045.802124	-621.144104	165.009476	856.492371	-603.986511	-35.934673
493.484985	-73.242569	946.956055	506.283997	113.911537	945.347046	584.707886	-84.776405	495.146820	602.037659	142.727768	482.057648	594.409363	-70.097099	76.711761	648.772095	146.540482	93.270638	536.664551	-145.484695	1409.632446	541.400452	152.078659	1426.381714	460.834015	2.641098	1394.855591	449.294678	4.359267	1665.205322	597.538818	-225.281418	1134.216797	600.508301	238.766937	1163.823364	507.206726	-240.970932	885.779358	487.277161	228.917679	905.510254	491.389557	21.771963	1045.779663	-621.156189	165.026611	856.503235	-603.983704	-35.889259
493.310730	-73.158264	946.968079	505.971436	113.976334	945.306335	584.653015	-84.711082	495.166626	602.206543	142.758179	482.085999	594.515991	-70.118309	76.743973	648.803833	146.516617	93.178192	536.661621	-145.363770	1409.612183	541.274597	152.213058	1426.272705	460.876953	2.729473	1394.791748	449.714569	4.038512	1665.206055	597.374695	-225.273132	1134.188721	600.461548	238.832031	1163.709717	506.911438	-241.067032	885.821350	487.293854	228.757629	905.355164	491.195313	21.865160	1045.769287	-621.129700	165.067200	856.515320	-603.947083	-35.876820
493.126495	-73.097366	946.960571	505.681641	114.017448	945.242004	584.633606	-84.660934	495.216125	602.350708	142.769394	482.079742	594.506226	-70.091934	76.762398	648.825500	146.492294	93.081604	536.663025	-145.258224	1409.570557	541.178772	152.389832	1426.165649	460.890320	2.863053	1394.730225	450.181030	3.829205	1665.209106	597.208008	-225.279617	1134.158081	600.392578	238.938385	1163.581787	506.649780	-241.122772	885.850647	487.298676	228.682632	905.186951	491.009888	21.938395	1045.737427	-621.121155	165.104416	856.496277	-603.929504	-35.834190
492.902496	-72.942680	946.939026	505.249298	114.273270	945.221680	584.559692	-84.551353	495.226837	602.514465	142.797577	482.102325	594.501099	-70.081657	76.764313	648.879089	146.486649	92.980667	536.660889	-145.113907	1409.546143	541.082397	152.575165	1426.050171	460.921387	2.984881	1394.664917	450.717743	3.729983	1665.156616	597.045471	-225.265106	1134.120483	600.340027	239.089050	1163.465088	506.371277	-241.157608	885.878235	487.311707	228.668503	905.023743	490.766998	22.127300	1045.723877	-621.103027	165.150513	856.481873	-603.938049	-35.801128
492.678589	-72.810905	946.928833	504.862640	114.402969	945.162170	584.462830	-84.443024	495.238373	602.703674	142.795334	482.118988	594.461060	-70.029335	76.770668	648.897156	146.441376	92.876114	536.673035	-144.950943	1409.510498	540.990723	152.763474	1425.924683	460.934113	3.122637	1394.595215	451.225372	3.595367	1665.154907	596.878723	-225.144196	1134.072632	600.258606	239.247375	1163.329224	506.095428	-241.164459	885.873291	487.308716	228.738678	904.864746	490.529938	22.272703	1045.694458	-621.343994	164.858032	856.408569	-603.952454	-35.873390
492.492188	-72.683731	946.896545	504.497803	114.545471	945.077637	584.402893	-84.340111	495.270020	602.832642	142.771561	482.107056	594.459961	-70.027054	76.763779	648.924377	146.437424	92.767960	536.689941	-144.744431	1409.480835	540.914063	152.950165	1425.799194	460.937012	3.289572	1394.548828	451.702332	3.437098	1665.237915	596.797729	-225.076035	1134.072266	600.151001	239.415726	1163.179565	506.136169	-241.085953	885.824097	487.266815	228.905426	904.713440	490.317139	22.423378	1045.640991	-621.062622	165.207794	856.506409	-603.841614	-35.735626
492.292969	-72.544502	946.876099	504.167389	114.678864	944.979248	584.322693	-84.256050	495.317749	602.999207	142.785263	482.155884	594.451782	-69.984451	76.798134	648.895142	146.392487	92.658684	536.698975	-144.528336	1409.452148	540.838928	153.190628	1425.670044	460.924194	3.468553	1394.514160	452.295685	3.406390	1665.229736	596.582764	-224.865417	1133.990601	600.062439	239.611267	1163.027100	505.475555	-241.077484	885.903748	487.206268	229.074280	904.565430	490.114685	22.591585	1045.586182	-621.293213	164.891190	856.421082	-603.887573	-35.843330
492.081085	-72.392227	946.845276	503.827148	114.754433	944.868713	584.193604	-84.133820	495.350250	603.144348	142.793686	482.192719	594.407715	-69.964630	76.809921	648.898010	146.358032	92.537071	536.709595	-144.299744	1409.431152	540.777283	153.426361	1425.534790	460.927185	3.679452	1394.495728	452.864960	3.368435	1665.269287	596.417175	-224.648209	1133.951660	599.953491	239.893051	1162.876221	505.118225	-240.984100	885.942383	487.128662	229.333023	904.436279	489.893280	22.739626	1045.519409	-621.262878	164.891602	856.410889	-603.845825	-35.820885
491.886780	-72.251938	946.832275	503.485046	114.928528	944.800110	584.077332	-84.032829	495.377014	603.363770	142.845047	482.234375	594.383789	-69.962379	76.833382	648.928162	146.399536	92.480347	536.723999	-144.064880	1409.424194	540.690186	153.725113	1425.402710	460.923920	3.905259	1394.446411	453.453552	3.353979	1665.343262	596.330139	-224.484650	1133.944702	599.829163	240.158737	1162.720581	505.065826	-240.797470	885.943909	487.054352	229.693909	904.277649	489.683716	22.916195	1045.483032	-621.230469	164.933731	856.410278	-603.822998	-35.785652
491.705048	-72.084633	946.811096	503.186615	115.058258	944.716064	583.984863	-83.917450	495.420166	603.574341	142.935806	482.280243	594.358765	-69.940170	76.827415	649.009216	146.438324	92.422112	536.721008	-143.803589	1409.414673	540.621155	154.047302	1425.287354	460.901398	4.140610	1394.437500	454.033966	3.366995	1665.449585	596.192383	-224.282501	1133.903076	599.709106	240.451721	1162.577759	504.710144	-240.632294	885.985596	486.964813	230.090332	904.099243	489.475372	23.091587	1045.432495	-621.180603	164.977875	856.407959	-603.790527	-35.760880
491.494690	-71.910675	946.779602	502.852753	115.230469	944.618713	583.809998	-83.782761	495.456604	603.820740	143.044205	482.303650	594.290955	-69.916718	76.847763	649.103394	146.480682	92.321159	536.757446	-143.530930	1409.437134	540.559204	154.343842	1425.167847	460.886322	4.414076	1394.382446	454.695068	3.707330	1665.584351	596.002686	-223.986038	1133.829468	599.585510	240.805099	1162.448364	504.084320	-240.486771	886.104858	486.867401	230.510544	903.949707	489.250793	23.291664	1045.371460	-621.162964	165.001602	856.401123	-603.761902	-35.726360
491.300690	-71.737831	946.775574	502.509369	115.477348	944.552246	583.705017	-83.629875	495.484985	604.028381	143.122574	482.348389	594.296021	-69.911354	76.852303	649.204712	146.564774	92.268600	536.761230	-143.202408	1409.445313	540.469727	154.682770	1425.052368	460.978790	4.613670	1394.346313	455.343353	3.778501	1665.690430	595.839783	-223.729111	1133.820313	599.449524	241.115753	1162.321167	503.707703	-240.282913	886.173096	486.765015	230.952637	903.781555	489.016418	23.525772	1045.338501	-621.126465	165.010651	856.383667	-603.759888	-35.715302
491.096283	-71.525352	946.763672	502.165985	115.658432	944.482056	583.547791	-83.434738	495.499146	604.220825	143.167114	482.404907	594.243774	-69.908981	76.878784	649.234558	146.562500	92.194084	536.755310	-142.886505	1409.480225	540.390259	155.036758	1424.951904	460.981628	4.890696	1394.328125	456.001190	3.962196	1665.811401	595.699341	-223.491394	1133.819580	599.268494	241.483063	1162.215698	503.373871	-240.031158	886.262695	486.634888	231.448303	903.644226	488.764435	23.746746	1045.298828	-621.118469	165.004425	856.368835	-603.721680	-35.719307
490.942688	-71.446823	946.763306	502.107788	115.535515	944.328369	583.496033	-83.346642	495.556396	604.397583	143.209518	482.397583	594.227051	-69.850479	76.863098	649.331299	146.657684	92.190666	536.761292	-142.586700	1409.509155	540.311340	155.381683	1424.850464	460.964020	5.205292	1394.346558	456.675262	4.038398	1665.910034	595.544617	-223.192291	1133.829590	599.088989	241.902390	1162.127441	503.024323	-239.745529	886.344543	486.544128	231.974319	903.482788	488.645081	23.812843	1045.219238	-621.052612	165.045090	856.389771	-603.680054	-35.681007
490.601013	-71.101028	946.757813	501.486755	116.024734	944.373108	583.363220	-83.139938	495.557373	604.490967	143.216400	482.494568	594.186768	-69.826202	76.873413	649.350708	146.639999	92.142036	536.764709	-142.270950	1409.538208	540.273743	155.696457	1424.780762	460.821899	5.624784	1394.369873	457.339630	4.031015	1666.006592	595.419983	-222.811615	1133.869751	598.894409	242.312103	1162.025269	503.008179	-239.409058	886.373413	486.438599	232.538895	903.360168	488.249298	24.185629	1045.246338	-621.044983	165.042053	856.385925	-603.671997	-35.675369
490.367706	-70.871750	946.745239	501.168579	116.167213	944.297913	583.308838	-82.970146	495.583557	604.623657	143.256027	482.530396	594.173767	-69.782257	76.881783	649.321899	146.602356	92.072861	536.766785	-141.905960	1409.571167	540.219543	156.095047	1424.707886	460.807037	5.992452	1394.372070	457.957306	4.249546	1666.160645	595.201782	-222.382172	1133.853638	598.646057	242.756958	1161.908569	502.340851	-239.114975	886.542725	486.336853	233.146698	903.221436	487.996460	24.400799	1045.203735	-621.010315	165.038147	856.365356	-603.634705	-35.670525
490.106689	-70.620789	946.735291	500.819763	116.354965	944.228271	583.211792	-82.758644	495.620056	604.691101	143.305496	482.551880	594.107178	-69.736649	76.895828	649.374573	146.641953	92.061012	536.767273	-141.515457	1409.631348	540.157776	156.506638	1424.598267	460.792725	6.361166	1394.390625	458.640320	4.478516	1666.289185	595.042358	-222.010330	1133.859009	598.404053	243.196274	1161.767822	501.958496	-238.751144	886.660400	486.236603	233.784592	903.092651	487.711090	24.647823	1045.164917	-620.980530	165.035751	856.357910	-603.578735	-35.681438
489.957855	-70.501495	946.709473	500.744507	116.257240	944.041443	583.252319	-82.699448	495.673767	604.769043	143.383469	482.554626	594.125244	-69.689896	76.917770	649.398804	146.663589	92.067863	536.778076	-141.148819	1409.691284	540.108521	156.889420	1424.482788	460.794495	6.714393	1394.382446	459.339172	4.638353	1666.388794	594.944275	-221.658020	1133.915161	598.158081	243.724976	1161.672974	501.880219	-238.324554	886.693420	486.142090	234.499176	902.888245	487.568909	24.751358	1045.054565	-620.916992	165.101074	856.358765	-603.559570	-35.667747
489.617065	-70.207451	946.713501	500.070313	116.789268	944.058350	583.110840	-82.515350	495.684021	604.770935	143.413162	482.611084	593.954285	-69.579247	76.905609	649.372803	146.632462	92.032433	536.806885	-140.738434	1409.740234	540.037598	157.355438	1424.356079	460.804871	7.101645	1394.403687	460.032898	4.816826	1666.505371	594.720032	-221.254776	1133.912231	597.926270	244.222092	1161.561523	501.194427	-237.961273	886.836975	486.028656	235.134949	902.696777	487.116150	25.138288	1045.069824	-620.869751	165.109451	856.363403	-603.534424	-35.676502
489.450226	-70.108849	946.694397	499.985046	116.676971	943.881104	583.090027	-82.425476	495.731567	604.840454	143.532211	482.599854	593.951782	-69.568535	76.897217	649.449890	146.661530	92.005966	536.832703	-140.326172	1409.777222	539.988403	157.776321	1424.215576	460.812927	7.494631	1394.393921	460.831604	4.960534	1666.573608	594.530945	-220.798737	1133.914429	597.691772	244.726318	1161.415649	500.819336	-237.516022	886.899292	485.896637	235.798737	902.509521	486.955048	25.223221	1044.967163	-620.843811	165.087021	856.353088	-603.500916	-35.682579
489.126221	-69.814102	946.659668	499.341766	117.135925	943.880676	582.918213	-82.227463	495.700378	604.791138	143.566422	482.644745	593.872314	-69.543320	76.858299	649.451050	146.660141	91.990074	536.819031	-139.949646	1409.789795	539.922791	158.192932	1424.072998	460.809631	7.876592	1394.411987	461.533722	5.169682	1666.677979	594.363464	-220.391052	1133.911133	597.479919	245.246185	1161.227905	500.460052	-237.072464	886.953491	485.802307	236.508530	902.273315	486.544861	25.562908	1044.955933	-620.800781	165.114395	856.331848	-603.481384	-35.670406
488.914551	-69.707443	946.631897	499.224670	117.070190	943.680420	582.868530	-82.122826	495.733734	604.780640	143.669006	482.621307	593.901794	-69.530861	76.867821	649.467163	146.694717	91.997093	536.822083	-139.532196	1409.816162	539.883545	158.664490	1423.944458	460.777344	8.298360	1394.452393	462.229858	5.304856	1666.775513	594.179993	-219.981506	1133.894165	597.233521	245.748260	1161.051758	500.082794	-236.624146	887.015442	485.721588	237.212448	902.058594	486.354156	25.682442	1044.838013	-620.749268	165.129181	856.300110	-603.452087	-35.670055
488.613983	-69.496101	946.621521	498.837219	117.215118	943.602844	582.757751	-81.989441	495.752747	604.710327	143.735687	482.624207	593.857727	-69.484650	76.877090	649.485168	146.719467	91.986549	536.861938	-139.047577	1409.830566	539.858093	159.132996	1423.798462	460.771729	8.737146	1394.460693	462.949890	5.639584	1666.867798	594.001465	-219.551392	1133.871216	596.982422	246.246887	1160.829102	499.697540	-236.140656	887.085083	485.639832	237.920639	901.859863	486.042786	25.891834	1044.795898	-620.679810	165.131393	856.306763	-603.427490	-35.660789
488.231079	-69.197815	946.629456	498.183868	117.658897	943.628052	582.568176	-81.788979	495.771454	604.620544	143.825958	482.664703	593.779846	-69.471214	76.914085	649.462830	146.742981	92.001801	536.898560	-138.584869	1409.858398	539.814392	159.641861	1423.639893	460.752350	9.174092	1394.513550	463.667114	5.936865	1666.966553	593.827087	-219.134903	1133.904297	596.757019	246.797318	1160.650757	499.358673	-235.643127	887.151062	485.524628	238.624756	901.606140	485.583466	26.237898	1044.817505	-620.613647	165.123016	856.294312	-603.387207	-35.670868
487.952148	-68.940689	946.618896	497.766846	117.885513	943.583313	582.437439	-81.636078	495.806274	604.587830	143.966202	482.712433	593.725952	-69.443771	76.938477	649.435547	146.755219	91.975388	536.969543	-138.139847	1409.886230	539.783752	160.130875	1423.521606	460.739044	9.643943	1394.572998	464.361389	6.228065	1667.092651	593.611145	-218.601776	1133.920410	596.505371	247.295044	1160.519409	499.101166	-235.262421	887.130493	485.405579	239.379013	901.367432	485.263428	26.491255	1044.791748	-620.550293	165.123642	856.296814	-603.334412	-35.689110
487.689056	-68.736908	946.584961	497.378998	118.112099	943.519653	582.333069	-81.493416	495.849731	604.528259	144.067276	482.750519	593.675781	-69.423203	76.956642	649.449951	146.810333	91.995590	536.991699	-137.646698	1409.920776	539.742432	160.629623	1423.383789	460.725647	10.080804	1394.618774	465.047546	6.530997	1667.187500	593.428162	-218.099106	1133.896851	596.252258	247.764084	1160.356201	498.697113	-234.709457	887.204407	485.298218	240.100540	901.129272	484.967010	26.715502	1044.744995	-620.501160	165.135071	856.289673	-603.307434	-35.667805
487.520844	-68.649803	946.566589	497.282318	117.991142	943.353821	582.259216	-81.392372	495.906433	604.496704	144.213043	482.743042	593.702698	-69.385529	76.981148	649.504700	146.844757	92.015511	537.034729	-137.202225	1409.969971	539.724609	161.111557	1423.234253	460.721863	10.555178	1394.625244	465.723877	6.850380	1667.303711	593.232788	-217.595322	1133.915039	596.018433	248.306793	1160.175659	498.352539	-234.182999	887.260864	485.209808	240.829971	900.917053	484.808868	26.783785	1044.649170	-620.459900	165.139862	856.257446	-603.298096	-35.660461
487.116272	-68.340271	946.536682	496.570190	118.479271	943.372437	582.038513	-81.170959	495.865845	604.430054	144.318771	482.839325	593.646545	-69.369263	76.951294	649.479858	146.839447	92.028160	537.075928	-136.712891	1410.010986	539.669495	161.645523	1423.134155	460.702698	10.997664	1394.645142	466.421173	7.185601	1667.422852	593.034546	-217.132111	1133.899048	595.812988	248.780106	1159.959717	497.943054	-233.629684	887.323486	485.109039	241.575424	900.705750	484.339508	27.137848	1044.651245	-620.385437	165.115280	856.270874	-603.247925	-35.678413
486.804871	-68.109512	946.529053	496.139648	118.697823	943.321106	581.892334	-81.007828	495.890839	604.345886	144.394318	482.860626	593.586304	-69.336838	76.965424	649.474182	146.854675	92.058495	537.118958	-136.229111	1410.041870	539.679138	162.134979	1422.993530	460.693604	11.503073	1394.671387	467.083374	7.540185	1667.532593	592.808838	-216.606842	1133.899902	595.610840	249.246033	1159.773926	497.516235	-233.064499	887.417908	484.972839	242.279327	900.510925	484.005402	27.379356	1044.624146	-620.330750	165.128281	856.257751	-603.231445	-35.668030
486.468475	-67.887375	946.504578	495.713043	118.927040	943.260315	581.701416	-80.822563	495.916473	604.210388	144.473999	482.922333	593.525146	-69.309845	76.945541	649.470581	146.850159	92.120178	537.122437	-135.713150	1410.069580	539.692078	162.707184	1422.861084	460.816071	11.920928	1394.678345	467.771759	7.911804	1667.642700	592.616394	-216.082565	1133.906128	595.393005	249.775986	1159.626953	497.131653	-232.482040	887.466614	484.837982	243.034500	900.295959	483.682098	27.617926	1044.585571	-620.290466	165.128754	856.245667	-603.189087	-35.680435
486.121460	-67.658722	946.488953	495.258148	119.138283	943.175598	581.477905	-80.611488	495.917847	604.052307	144.559052	482.940765	593.473755	-69.284973	76.961861	649.470886	146.854843	92.127136	537.182007	-135.223175	1410.123291	539.727600	163.219177	1422.713379	460.737091	12.486142	1394.711670	468.411316	8.291146	1667.740112	592.420410	-215.549896	1133.896484	595.204224	250.251083	1159.459961	496.746643	-231.903473	887.549316	484.683533	243.714417	900.082092	483.329010	27.868374	1044.538330	-620.250427	165.120667	856.232666	-603.147278	-35.708607
485.771698	-67.445076	946.465210	494.785339	119.400185	943.105530	581.295166	-80.424713	495.938202	603.890015	144.662567	482.990326	593.400513	-69.256935	76.992470	649.383850	146.841492	92.113846	537.200989	-134.717972	1410.164795	539.717407	163.743912	1422.572021	460.737579	12.996269	1394.770386	469.048859	8.703092	1667.808472	592.233521	-215.060089	1133.912476	594.976013	250.700607	1159.224365	496.348785	-231.292587	887.643555	484.515503	244.480301	899.848389	482.973602	28.122831	1044.495117	-620.194641	165.139359	856.228882	-603.088684	-35.685356
485.524994	-67.348198	946.442627	494.631622	119.285774	942.930054	581.207520	-80.297272	496.003326	603.769714	144.788940	482.957489	593.434326	-69.230354	77.017235	649.437012	146.897781	92.141830	537.247864	-134.231430	1410.196777	539.744446	164.286346	1422.430664	460.750122	13.465370	1394.797241	469.670746	9.109972	1667.887451	592.017700	-214.486191	1133.942749	594.755920	251.182709	1159.009644	495.931213	-230.678040	887.707581	484.361267	245.160904	899.622742	482.771240	28.201900	1044.394043	-620.115784	165.172516	856.223267	-603.059204	-35.664242
485.182770	-67.172646	946.444031	494.197388	119.467583	942.863342	581.069092	-80.141441	496.055328	603.624634	144.936371	482.967163	593.373779	-69.189163	77.020248	649.360413	146.862305	92.159607	537.289124	-133.695297	1410.243286	539.781860	164.822433	1422.279907	460.783356	13.960608	1394.812256	470.273651	9.524467	1667.954712	591.823792	-213.929062	1133.950439	594.536255	251.696503	1158.793823	495.525208	-230.071075	887.763855	484.184937	245.862900	899.421204	482.430145	28.411047	1044.364136	-620.066833	165.152466	856.233643	-603.010559	-35.667564
484.764343	-66.834183	946.427063	493.502045	119.974388	942.914063	580.872192	-79.913467	496.045959	603.466553	145.058090	483.056488	593.303162	-69.133484	77.033737	649.354187	146.861206	92.189392	537.348999	-133.198502	1410.278076	539.795410	165.340332	1422.107910	460.810333	14.478351	1394.834106	470.879669	9.951192	1667.992188	591.636536	-213.419312	1133.939575	594.349365	252.179535	1158.564087	495.069061	-229.459396	887.866638	484.037476	246.575302	899.212830	481.949554	28.781342	1044.387695	-619.989807	165.165466	856.240295	-602.933960	-35.691036
484.396637	-66.573677	946.386841	493.001251	120.273529	942.846191	580.722290	-79.777443	496.086395	603.350159	145.220245	483.128082	593.171631	-69.061790	77.048470	649.354431	146.911087	92.212036	537.400146	-132.697815	1410.324219	539.823914	165.898788	1421.961182	460.850342	14.999134	1394.829346	471.479370	10.319109	1668.015503	591.502502	-212.923721	1133.962524	594.181885	252.677582	1158.369507	494.955963	-228.778809	887.822266	483.819916	247.233444	899.011719	481.569366	29.067936	1044.337402	-619.973022	165.158676	856.233826	-602.896240	-35.667694
484.121948	-66.442574	946.343933	492.808594	120.240311	942.657104	580.538757	-79.567390	496.128326	603.219116	145.321121	483.085205	593.237915	-69.072166	77.075089	649.358887	146.934570	92.237137	537.455566	-132.188599	1410.347778	539.881409	166.403168	1421.776978	460.869873	15.549671	1394.820923	472.044617	10.853954	1668.031738	591.294373	-212.385635	1133.957764	594.051636	253.237961	1158.132690	494.526184	-228.180344	887.869019	483.681946	247.945190	898.787720	481.341400	29.199720	1044.219849	-619.943848	165.171143	856.221130	-602.891052	-35.640930
483.651428	-66.094490	946.288391	492.046692	120.747040	942.642761	580.371033	-79.341957	496.160675	603.101868	145.513214	483.148987	593.169250	-69.022827	77.086433	649.329041	146.962173	92.240082	537.537842	-131.700775	1410.388672	539.944763	166.999390	1421.579346	460.904205	16.045424	1394.791626	472.600250	11.314106	1668.041382	591.071472	-211.827988	1133.928833	593.876770	253.712662	1157.861694	493.785583	-227.602844	888.038208	483.468048	248.568771	898.548096	480.841431	29.587032	1044.194092	-619.889954	165.148926	856.197998	-602.844727	-35.658504
483.260559	-65.878632	946.244385	491.563782	120.969864	942.520691	580.157715	-79.110741	496.182251	602.978821	145.689133	483.149414	593.020386	-68.918274	77.098907	649.381226	147.027588	92.283707	537.561829	-131.157898	1410.386230	539.968872	167.523514	1421.345093	460.944489	16.537638	1394.795288	473.149994	11.794633	1668.023926	590.917603	-211.332245	1133.914063	593.704895	254.276138	1157.584473	493.424194	-227.049545	888.109131	483.240936	249.195511	898.325928	480.472656	29.841541	1044.114990	-619.849670	165.150925	856.205200	-602.777588	-35.658535
482.921387	-65.687447	946.201843	491.122772	121.224747	942.421570	580.022400	-78.945618	496.226929	602.809143	145.835709	483.200836	593.015381	-68.871239	77.126472	649.372192	147.054337	92.286842	537.622925	-130.650803	1410.401855	540.020081	168.045410	1421.137085	460.958130	17.049534	1394.774170	473.648804	12.278461	1668.010742	590.727295	-210.731842	1133.868774	593.549011	254.762085	1157.306641	492.984192	-226.430267	888.143494	483.016937	249.850082	898.063049	480.133575	30.088049	1044.047241	-619.768005	165.204651	856.207947	-602.720642	-35.641041
482.543518	-65.504807	946.174683	490.624969	121.467522	942.314514	579.896606	-78.773293	496.271667	602.558472	145.911423	483.195679	593.068665	-68.877144	77.174065	649.345398	147.073624	92.331146	537.671448	-130.124817	1410.406006	540.086914	168.605316	1420.949951	460.987854	17.557323	1394.735229	474.142395	12.757413	1668.013672	590.551086	-210.165070	1133.826904	593.413879	255.242752	1157.052124	492.558594	-225.851028	888.215088	482.757355	250.424133	897.846436	479.755127	30.335720	1043.983398	-619.477234	165.569397	856.302734	-602.621826	-35.528198
482.144287	-65.253250	946.126587	490.122864	121.771294	942.237732	579.681763	-78.564323	496.294037	602.367126	146.016846	483.195740	592.961731	-68.841866	77.181252	649.318787	147.071350	92.347733	537.723083	-129.631805	1410.381226	540.114319	169.127441	1420.730347	460.982941	18.098900	1394.744385	474.624939	13.257112	1667.992188	590.801453	-209.961807	1133.656982	593.286987	255.747879	1156.800659	492.504913	-225.209244	888.169067	482.532684	251.002411	897.655457	479.369598	30.621561	1043.925171	-619.380859	165.597183	856.319397	-602.559692	-35.492638
481.711914	-65.048515	946.105286	489.606293	122.003677	942.141602	579.513428	-78.405449	496.327667	602.173279	146.126007	483.238800	592.957886	-68.804375	77.207710	649.311462	147.068558	92.387985	537.784424	-129.107025	1410.393677	540.158875	169.678665	1420.541992	461.034882	18.612251	1394.702026	475.077942	13.744678	1667.970215	590.598877	-209.455582	1133.569702	593.156250	256.264954	1156.525879	491.787872	-224.669571	888.275452	482.280457	251.549973	897.423767	478.975494	30.873346	1043.871094	-619.631287	165.217972	856.209778	-602.601501	-35.616768
481.349213	-64.832878	946.065430	489.147095	122.225922	942.080322	579.372009	-78.236763	496.358826	602.102905	146.301468	483.261871	592.887390	-68.741692	77.196327	649.324280	147.146393	92.425652	537.835876	-128.616592	1410.383911	540.188416	170.211609	1420.303589	461.063812	19.097040	1394.672363	475.527191	14.237583	1667.946289	590.409790	-208.895630	1133.510376	593.024597	256.743805	1156.246338	491.332214	-224.068985	888.334229	482.027557	252.071884	897.197876	478.631805	31.097433	1043.824829	-619.609192	165.214203	856.198486	-602.584229	-35.631542
480.925171	-64.674187	946.050476	488.623962	122.466232	941.995178	579.205383	-78.061966	496.395172	601.987549	146.462555	483.260284	592.857910	-68.703697	77.232857	649.337402	147.152176	92.442558	537.877563	-128.065582	1410.367065	540.205933	170.776138	1420.070190	461.193115	19.497503	1394.647217	475.941559	14.743457	1667.910400	590.231079	-208.369766	1133.497314	592.882446	257.178650	1155.964355	490.969208	-223.473724	888.362305	481.776672	252.608871	896.983521	478.251862	31.326084	1043.780273	-619.588867	165.206833	856.201355	-602.567200	-35.620693
480.558044	-64.522064	946.012573	488.103912	122.745224	941.911499	579.139038	-77.934448	496.474609	601.903015	146.612183	483.290924	592.835938	-68.656052	77.271896	649.371033	147.213654	92.460518	537.931580	-127.583458	1410.383911	540.212646	171.288132	1419.863159	461.195190	19.987783	1394.618652	476.334290	15.256124	1667.875122	590.060852	-207.839935	1133.473999	592.758240	257.635681	1155.717651	490.648468	-222.989990	888.425049	481.565643	253.077896	896.787720	477.884979	31.556063	1043.724121	-619.531311	165.260132	856.209106	-602.529297	-35.574993
480.235077	-64.327942	945.959045	487.674164	122.984390	941.823547	579.038696	-77.757980	496.516937	601.822449	146.789383	483.326660	592.831909	-68.605682	77.277580	649.428223	147.257721	92.516663	537.958313	-127.076500	1410.371582	540.220703	171.797852	1419.687866	461.184814	20.502098	1394.573608	476.713989	15.741154	1667.844727	589.880371	-207.347397	1133.441528	592.639648	258.064301	1155.441528	490.236176	-222.437027	888.472351	481.309814	253.511017	896.569153	477.564301	31.784660	1043.656616	-619.497009	165.218842	856.199280	-602.499390	-35.586658
479.883362	-64.197281	945.943787	487.275452	123.178101	941.732666	578.948730	-77.621414	496.586090	601.737061	146.999756	483.362396	592.810364	-68.545250	77.299934	649.420410	147.320587	92.536827	538.007629	-126.617935	1410.376221	540.242432	172.320221	1419.487549	460.988678	21.121004	1394.540283	477.104889	16.260483	1667.809692	589.714905	-206.847778	1133.414795	592.510132	258.472748	1155.191528	489.897034	-221.923264	888.519592	481.063416	253.934464	896.365234	477.241455	31.982645	1043.606079	-619.420837	165.227158	856.233398	-602.446655	-35.581135
479.572815	-64.000587	945.903992	486.841675	123.435188	941.642212	578.879150	-77.509651	496.646973	601.534607	147.157257	483.391846	592.801453	-68.501564	77.324036	649.379333	147.306778	92.570869	537.972717	-126.106674	1410.366577	540.181091	172.857040	1419.287720	460.933594	21.614880	1394.494995	477.485992	16.780499	1667.796387	589.513062	-206.325684	1133.411011	592.406799	258.873627	1154.923340	489.550446	-221.442459	888.573425	480.819611	254.324188	896.151245	476.904144	32.230240	1043.542603	-619.396912	165.224884	856.238464	-602.424438	-35.584480
479.240784	-63.824955	945.884094	486.425476	123.630630	941.534973	578.761658	-77.368950	496.680695	601.384888	147.304703	483.436432	592.761230	-68.488174	77.338791	649.429993	147.374588	92.617317	537.930359	-125.605789	1410.365601	540.150024	173.367081	1419.089111	460.908539	22.068430	1394.455200	477.837341	17.287287	1667.792969	589.356140	-205.853821	1133.397705	592.278870	259.304260	1154.665527	489.196198	-220.947205	888.629333	480.572449	254.716125	895.948425	476.595184	32.456715	1043.482178	-619.029114	165.644302	856.347839	-602.293884	-35.459446
478.935913	-63.608276	945.865662	486.028015	123.856583	941.468262	578.647400	-77.217590	496.720612	601.151550	147.429443	483.442841	592.781738	-68.471375	77.369888	649.356995	147.379471	92.651268	537.902588	-125.127678	1410.397339	540.098083	173.901993	1418.922729	460.838104	22.543343	1394.433838	478.191528	17.809811	1667.782104	589.209534	-205.354477	1133.376099	592.144043	259.745758	1154.439575	488.848389	-220.437225	888.673340	480.315155	255.064178	895.738708	476.314056	32.697971	1043.443359	-619.272400	165.287689	856.253296	-602.352905	-35.575062
478.664276	-63.409260	945.833862	485.654694	124.085487	941.380798	578.513855	-77.090492	496.751984	601.022339	147.548553	483.459595	592.675659	-68.416634	77.338509	649.339844	147.399139	92.653893	537.835449	-124.621101	1410.401001	540.049438	174.412048	1418.721802	460.767517	23.029696	1394.397827	478.563293	18.330528	1667.776855	589.116333	-204.962601	1133.391968	591.996887	260.106567	1154.207397	488.788269	-219.854996	888.630310	480.088318	255.366287	895.540161	476.059570	32.935341	1043.387329	-619.276917	165.263306	856.248596	-602.358215	-35.578857
478.400024	-63.229733	945.818604	485.309753	124.287567	941.326538	578.384460	-76.959892	496.761566	600.902649	147.705780	483.496765	592.703003	-68.425484	77.367012	649.325928	147.448486	92.682854	537.732483	-124.197319	1410.427246	539.976624	174.920837	1418.554077	460.659180	23.571012	1394.380615	478.883331	18.865765	1667.781738	588.902649	-204.472061	1133.387207	591.853882	260.459229	1153.958618	488.204773	-219.411743	888.776917	479.897552	255.652008	895.370178	475.816467	33.141762	1043.355835	-619.228943	165.283432	856.246277	-602.352051	-35.554451
478.148254	-63.029015	945.803223	484.936859	124.486328	941.264587	578.254333	-76.832878	496.753723	600.790222	147.871536	483.492035	592.688782	-68.390480	77.343109	649.354492	147.481888	92.723129	537.634460	-123.733116	1410.453979	539.887939	175.410919	1418.404541	460.580627	24.056515	1394.347290	479.203247	19.387281	1667.792236	588.711487	-204.007019	1133.411987	591.701843	260.876709	1153.737305	487.914551	-218.943893	888.848083	479.677979	255.936859	895.203430	475.559540	33.360489	1043.320068	-619.217651	165.277740	856.249207	-602.344910	-35.510651
477.928833	-62.847225	945.793213	484.642151	124.682739	941.191223	578.145081	-76.731911	496.791412	600.734314	148.094757	483.538940	592.650940	-68.377541	77.363091	649.330383	147.482162	92.772858	537.553467	-123.252892	1410.504150	539.826111	175.931656	1418.235596	460.494781	24.513515	1394.328613	479.518768	19.905743	1667.790527	588.595398	-203.633682	1133.469727	591.583435	261.262085	1153.520874	487.962067	-218.407089	888.822876	479.475616	256.184967	894.990784	475.325012	33.579903	1043.278931	-619.126709	165.300781	856.265564	-602.292297	-35.523685
477.666595	-62.635845	945.804688	484.304443	124.849129	941.129578	577.988220	-76.589211	496.796387	600.616455	148.239853	483.560028	592.635193	-68.376404	77.373825	649.363953	147.543991	92.819847	537.443481	-122.757484	1410.580444	539.726807	176.426407	1418.097290	460.479553	24.929726	1394.306641	479.838074	20.430843	1667.788574	588.422485	-203.268127	1133.551880	591.413452	261.616852	1153.332886	487.724335	-217.991547	888.901794	479.281097	256.418030	894.801331	475.061310	33.804691	1043.255005	-619.113708	165.298843	856.257202	-602.277954	-35.506817
477.402954	-62.405380	945.806946	483.974670	125.053787	941.085510	577.887634	-76.457756	496.817413	600.530090	148.440552	483.608063	592.610352	-68.376862	77.388382	649.408447	147.607971	92.855453	537.359436	-122.300919	1410.643921	539.593567	176.895508	1417.961182	460.491882	25.298964	1394.294800	480.131439	20.950268	1667.773438	588.182251	-202.795654	1133.584229	591.230225	261.950409	1153.170410	487.176544	-217.651855	889.085022	479.073242	256.602966	894.623718	474.813934	34.043533	1043.236450	-619.066223	165.334595	856.272400	-602.257385	-35.472847
477.163513	-62.218079	945.809753	483.690887	125.256531	941.035095	577.807800	-76.331528	496.858582	600.451782	148.593140	483.641266	592.584839	-68.340225	77.409981	649.347839	147.581451	92.864296	537.298157	-121.847015	1410.703491	539.516174	177.370560	1417.851440	460.290466	25.799566	1394.333252	480.414886	21.479673	1667.776123	588.012268	-202.433289	1133.665161	591.032654	262.300049	1152.980469	486.970490	-217.265656	889.194214	478.875671	256.797760	894.453552	474.600037	34.263638	1043.214722	-619.063354	165.333420	856.272827	-602.251709	-35.482708
476.924469	-61.988678	945.814514	483.411560	125.455444	940.975098	577.290466	-75.873055	496.774445	600.368103	148.755219	483.698822	592.318237	-68.289841	77.378113	649.335938	147.579788	92.862274	537.259583	-121.406517	1410.744751	539.414978	177.823578	1417.719482	460.162964	26.299761	1394.349365	480.700226	22.016266	1667.777466	587.827942	-202.060226	1133.756226	590.858948	262.641388	1152.779785	486.768707	-216.869553	889.284912	478.674103	256.950317	894.315369	474.360962	34.510811	1043.187378	-619.032227	165.330292	856.276794	-602.241211	-35.458267
476.720215	-61.773586	945.810730	483.141083	125.653748	940.933838	577.174927	-75.708199	496.795593	600.313293	148.909515	483.716644	592.264587	-68.245667	77.368385	649.357910	147.680069	92.926636	537.197449	-120.971512	1410.789551	539.336792	178.315628	1417.598999	460.077881	26.765341	1394.339844	480.968933	22.554585	1667.768677	587.666382	-201.702911	1133.807739	590.687256	262.959930	1152.588501	486.575745	-216.510391	889.356689	478.493317	257.073090	894.154297	474.146301	34.734863	1043.165771	-619.038330	165.305161	856.257446	-602.224915	-35.491642
476.514496	-61.589596	945.809387	482.862610	125.867058	940.880371	577.109253	-75.590630	496.817688	600.212097	149.054214	483.748962	592.224121	-68.227921	77.360329	649.333923	147.669510	92.919090	537.120239	-120.505745	1410.832642	539.246460	178.778915	1417.500122	460.015778	27.184196	1394.337158	481.220062	23.084095	1667.774658	587.510376	-201.336884	1133.869141	590.511536	263.283844	1152.410400	486.380432	-216.215988	889.436157	478.294250	257.179993	893.996765	473.926697	34.957859	1043.138916	-619.017822	165.317413	856.269470	-602.236633	-35.467018
476.307983	-61.440331	945.810852	482.596313	126.055786	940.803223	577.430603	-75.714165	496.963867	600.160950	149.204346	483.746948	592.440063	-68.212608	77.416214	649.364929	147.703674	92.943092	537.058838	-120.079857	1410.880127	539.152954	179.271271	1417.388794	459.935516	27.609819	1394.337158	481.480286	23.620396	1667.763916	587.364563	-201.009064	1133.937134	590.334473	263.551147	1152.247314	486.213654	-215.920105	889.507996	478.099609	257.274841	893.809509	473.693451	35.166153	1043.100220	-619.007690	165.311844	856.266968	-602.207031	-35.484760
476.121216	-61.221947	945.804749	482.362061	126.227737	940.758545	577.410034	-75.582016	496.993622	600.123901	149.348236	483.776703	592.436035	-68.208473	77.421883	649.357971	147.745850	92.955032	536.988220	-119.637596	1410.925903	539.047424	179.720642	1417.283447	459.867920	28.036497	1394.336792	481.707275	24.147482	1667.763794	587.230896	-200.718582	1134.022461	590.154419	263.829498	1152.090088	486.039856	-215.633011	889.589355	477.903503	257.375397	893.637451	473.488007	35.380913	1043.074463	-619.000000	165.303360	856.265625	-602.185486	-35.485229
475.885468	-61.035797	945.807251	482.098175	126.378380	940.683411	577.355103	-75.443214	497.014526	600.068176	149.497879	483.762543	592.408630	-68.206367	77.408279	649.355225	147.744843	92.969643	536.889099	-119.189102	1410.986084	538.908997	180.188446	1417.158936	459.854828	28.383814	1394.342529	481.945465	24.676996	1667.767456	587.084595	-200.356277	1134.094849	589.993530	264.167358	1151.916992	485.893402	-215.314896	889.671997	477.701324	257.432556	893.469177	473.242065	35.590176	1043.037231	-618.972107	165.332718	856.289429	-602.173828	-35.468281
475.696136	-60.837395	945.825012	481.894257	126.555725	940.651062	577.324341	-75.280197	497.031677	600.041626	149.654419	483.764160	592.377930	-68.160721	77.412811	649.349976	147.772736	92.996918	536.812317	-118.761345	1411.041138	538.820496	180.627518	1417.061157	459.769989	28.806990	1394.361206	482.164978	25.197273	1667.770752	586.995667	-200.111984	1134.203369	589.842896	264.471069	1151.722534	486.059052	-214.996735	889.680176	477.542389	257.497864	893.324036	473.044586	35.804592	1043.029053	-618.979614	165.330048	856.301025	-602.169006	-35.477364
475.482574	-60.599533	945.845398	481.690002	126.728249	940.615540	577.305176	-75.100990	497.034637	600.038452	149.816055	483.791077	592.323547	-68.152870	77.384529	649.381958	147.819275	93.021698	536.762146	-118.331367	1411.122925	538.751648	181.053192	1416.974609	459.543243	29.316919	1394.421997	482.380920	25.737946	1667.779663	586.822571	-199.713638	1134.256226	589.693848	264.718536	1151.552002	485.617798	-214.798111	889.859680	477.344269	257.536835	893.175049	472.841309	36.040699	1043.020874	-618.990601	165.332092	856.315247	-602.169983	-35.442062
475.292114	-60.362339	945.821960	481.474060	126.942444	940.581116	577.328735	-74.978714	497.059052	600.037598	149.938873	483.751495	592.357239	-68.156929	77.413116	649.376526	147.818695	93.013069	536.711121	-117.916115	1411.195068	538.680420	181.509216	1416.870728	459.457306	29.726730	1394.428833	482.598785	26.248777	1667.804688	586.732605	-199.441086	1134.378662	589.539612	264.948334	1151.376709	485.490326	-214.578461	889.974365	477.137787	257.571289	893.023438	472.639648	36.271801	1042.991943	-618.980774	165.344421	856.319946	-602.175171	-35.425667
475.081085	-60.155212	945.828308	481.242371	127.167389	940.524048	577.418457	-74.857193	497.100281	600.021851	150.046616	483.725983	592.385437	-68.145737	77.408493	649.434082	147.863327	93.032524	536.606384	-117.486832	1411.283691	538.588989	181.984573	1416.738647	459.518402	30.072319	1394.418579	482.793945	26.787312	1667.821167	586.636475	-199.122559	1134.490479	589.393311	265.170837	1151.191650	485.357758	-214.352280	890.109314	476.891510	257.596558	892.855469	472.425232	36.520451	1042.965942	-618.996887	165.328506	856.326599	-602.203979	-35.397163
474.870361	-59.934975	945.814758	480.989471	127.374855	940.475647	577.454712	-74.667305	497.145233	600.003967	150.150070	483.697113	592.398254	-68.131653	77.404686	649.402344	147.837067	93.021225	536.587524	-117.061234	1411.373169	538.552917	182.421310	1416.600220	459.365997	30.554710	1394.438965	482.973236	27.299492	1667.834717	586.187805	-198.440857	1134.757324	589.230469	265.434326	1150.991699	485.254913	-214.177246	890.227112	476.643646	257.594238	892.694702	472.198608	36.751610	1042.934814	-618.977539	165.344696	856.314758	-602.196533	-35.399139
474.666412	-59.738796	945.822144	480.795624	127.549156	940.409546	577.116150	-74.229706	497.044922	599.998657	150.251907	483.696320	592.191711	-68.079147	77.383591	649.399353	147.835251	93.028587	536.502686	-116.664757	1411.445679	538.477173	182.841370	1416.510742	459.279907	30.990126	1394.466675	483.146912	27.825064	1667.854980	586.439941	-198.525452	1134.732300	589.088135	265.692596	1150.833008	485.131683	-214.009720	890.350525	476.434662	257.611572	892.542847	471.993683	36.976795	1042.903809	-618.988647	165.333923	856.308289	-602.207458	-35.401409
474.433411	-59.534843	945.816284	480.548706	127.745262	940.344910	577.121094	-74.033066	497.075348	599.988953	150.324158	483.692383	592.128967	-68.084908	77.366745	649.370178	147.842148	93.014473	536.430359	-116.233833	1411.501953	538.426941	183.247040	1416.402954	459.188995	31.393629	1394.493896	483.312439	28.335453	1667.857422	586.353027	-198.264420	1134.839722	588.928955	265.945923	1150.645142	485.022797	-213.862427	890.439880	476.198578	257.636780	892.421814	471.760223	37.207634	1042.868042	-619.011780	165.317520	856.292786	-602.218628	-35.417480
474.227966	-59.316219	945.803589	480.330811	127.954620	940.302307	577.113037	-73.853706	497.085236	599.956604	150.409607	483.714874	592.052734	-68.045952	77.346725	649.350464	147.822723	93.022423	536.376282	-115.827568	1411.576538	538.363770	183.678345	1416.303467	459.123688	31.801704	1394.508667	483.486176	28.844646	1667.859619	586.270447	-197.991196	1134.943726	588.777283	266.169098	1150.445923	484.957092	-213.736038	890.573181	476.004486	257.686310	892.282776	471.543579	37.437477	1042.839600	-619.005127	165.310867	856.291382	-602.204468	-35.420040
473.984772	-59.121597	945.795959	480.069122	128.174057	940.256409	577.135803	-73.675301	497.140503	599.929504	150.473221	483.700989	592.008484	-68.024872	77.374428	649.374695	147.846695	93.046227	536.344543	-115.426498	1411.614868	538.317444	184.114044	1416.180298	459.044464	32.209522	1394.550293	483.642365	29.347305	1667.866943	585.823059	-197.300507	1135.166626	588.639038	266.395294	1150.242188	484.868805	-213.632294	890.677063	475.755341	257.692413	892.160583	471.295135	37.663776	1042.812500	-619.002625	165.301773	856.308838	-602.205261	-35.420010
473.803040	-58.888714	945.771057	479.868713	128.367355	940.203125	577.190430	-73.518456	497.173523	599.913208	150.539688	483.738312	591.971802	-67.993477	77.356956	649.347534	147.831757	93.031120	536.314209	-114.978706	1411.679443	538.284546	184.585037	1416.032227	458.996338	32.569141	1394.541016	483.793579	29.869577	1667.875000	586.106079	-197.517502	1135.150146	588.510437	266.590424	1150.053345	484.789795	-213.507202	890.802002	475.495575	257.709564	892.009888	471.093750	37.892368	1042.772339	-618.980774	165.320511	856.317444	-602.209351	-35.433277
473.597290	-58.675461	945.760010	479.650330	128.593445	940.168640	577.258789	-73.374069	497.227509	599.966125	150.651962	483.806854	591.960449	-67.973022	77.367386	649.344360	147.819031	93.029793	536.267883	-114.567192	1411.735229	538.219238	185.016617	1415.926025	458.955688	32.966106	1394.524414	483.935303	30.382484	1667.870239	586.046326	-197.301880	1135.230347	588.392334	266.806183	1149.868164	484.688629	-213.406235	890.910522	475.219208	257.724121	891.828552	470.891174	38.123615	1042.749756	-618.995728	165.294876	856.306763	-602.206909	-35.427025
473.399933	-58.479176	945.746399	479.438934	128.784241	940.101868	577.303467	-73.210960	497.284058	599.968872	150.694855	483.817139	591.918884	-67.933784	77.376244	649.340088	147.829163	93.035103	536.240295	-114.180771	1411.776855	538.195068	185.392136	1415.787720	458.862854	33.408356	1394.545288	484.067139	30.891647	1667.861572	585.953247	-197.061813	1135.318481	588.249939	267.044464	1149.605225	484.589355	-213.321548	890.994568	474.926483	257.724213	891.653625	470.682434	38.345264	1042.708374	-619.000793	165.304764	856.289612	-602.234375	-35.429848
473.209473	-58.285183	945.740295	479.211121	128.985199	940.055786	577.797058	-73.355721	497.427216	600.013428	150.742203	483.854401	592.172607	-67.937843	77.405022	649.328796	147.813156	93.036789	536.194702	-113.802574	1411.821045	538.150452	185.782379	1415.651123	458.805878	33.804573	1394.537598	484.182129	31.434208	1667.856201	585.501892	-196.365982	1135.489014	588.108704	267.261688	1149.396240	484.471954	-213.250885	891.075562	474.665161	257.715302	891.531677	470.485565	38.562389	1042.682373	-619.043884	165.287231	856.299988	-602.263916	-35.428013
472.973724	-58.094223	945.724854	478.950378	129.187042	939.990417	577.833008	-73.182686	497.460083	600.100403	150.840805	483.921631	592.146179	-67.935745	77.402908	649.362244	147.823975	93.041092	536.149597	-113.433502	1411.852905	538.098083	186.200623	1415.529175	458.730804	34.195423	1394.559814	484.303314	31.938995	1667.858398	585.750916	-196.612961	1135.464355	587.955200	267.450775	1149.182251	484.348755	-213.178787	891.165710	474.392670	257.707184	891.393982	470.253662	38.783909	1042.642090	-619.073547	165.290970	856.301514	-602.270203	-35.435001
472.773438	-57.906422	945.717834	478.733032	129.366974	939.933105	577.438232	-72.702705	497.397247	600.182495	150.915649	483.954895	591.880371	-67.924393	77.352081	649.374451	147.840286	93.046440	536.099792	-113.049416	1411.872070	538.085815	186.599426	1415.413940	458.665619	34.567936	1394.572510	484.412659	32.457748	1667.836670	585.323059	-195.861633	1135.620972	587.826904	267.700226	1148.992432	484.252136	-213.144684	891.244812	474.129395	257.722168	891.255859	470.056183	38.993839	1042.609741	-619.097656	165.234772	856.285950	-602.290955	-35.434902
472.553802	-57.687553	945.703552	478.520538	129.543213	939.869446	577.465027	-72.521057	497.396240	600.260803	150.997818	484.032837	591.867676	-67.879356	77.357658	649.379150	147.830521	93.039658	536.067322	-112.670906	1411.893799	538.066467	186.989746	1415.302246	458.643097	34.940434	1394.564819	484.522186	32.962372	1667.820801	585.226868	-195.646515	1135.681763	587.688354	267.914551	1148.820068	484.151611	-213.103806	891.332764	473.861481	257.741669	891.117615	469.854340	39.218185	1042.570679	-619.094238	165.274597	856.320862	-602.303101	-35.400158
472.342346	-57.472218	945.682068	478.305450	129.766098	939.808960	577.494995	-72.318672	497.440491	600.403137	151.091904	484.072174	591.820190	-67.856628	77.346527	649.417053	147.861526	93.028084	536.049500	-112.264763	1411.930420	538.068359	187.412689	1415.163208	458.603668	35.287376	1394.535400	484.627747	33.486382	1667.782227	585.165283	-195.460587	1135.751465	587.544128	268.113464	1148.635864	484.062134	-213.041656	891.410095	473.595673	257.779694	890.995239	469.655762	39.457405	1042.529907	-619.107544	165.250748	856.309814	-602.297424	-35.412930
472.154938	-57.257999	945.667114	478.093018	129.957336	939.748962	577.533813	-72.123009	497.472961	600.489929	151.138657	484.116760	591.833679	-67.829575	77.362930	649.463745	147.847733	93.025330	536.035706	-111.868858	1411.965210	538.064026	187.770294	1415.041626	458.325867	35.558914	1394.561157	484.729065	34.004112	1667.744995	585.089905	-195.257217	1135.833374	587.391235	268.340240	1148.441895	483.981201	-213.014130	891.491516	473.325653	257.817871	890.866943	469.474030	39.683220	1042.492676	-619.153992	165.244812	856.294250	-602.329651	-35.426826
471.968262	-57.064323	945.644714	477.914032	130.135620	939.683594	577.979553	-72.220932	497.588715	600.566772	151.230804	484.136383	592.034180	-67.841995	77.404182	649.486877	147.892319	93.042526	535.959167	-111.562485	1411.998169	537.991272	188.113953	1414.897949	458.508881	36.039104	1394.490234	484.827789	34.508884	1667.713501	585.010315	-195.035889	1135.909546	587.239258	268.526978	1148.231079	483.894897	-212.978821	891.579529	473.042053	257.875031	890.748962	469.304260	39.892189	1042.448730	-619.181458	165.230072	856.308655	-602.343811	-35.381706
471.774017	-56.853596	945.633301	477.720306	130.377289	939.651550	578.018738	-72.031960	497.643890	600.630188	151.345871	484.202057	591.980469	-67.782005	77.413757	649.208801	147.280289	92.796547	535.903809	-111.182335	1412.034668	537.929565	188.473694	1414.781494	458.580292	36.314335	1394.434082	484.911957	35.033318	1667.683105	584.958923	-194.863083	1135.984131	587.088074	268.755554	1148.056885	483.803009	-212.954391	891.678955	472.773315	257.932129	890.616760	469.132294	40.128166	1042.427856	-619.180054	165.230072	856.307922	-602.347351	-35.364124
471.597534	-56.666622	945.609436	477.524872	130.600266	939.582581	578.027283	-71.862122	497.679016	600.682861	151.431961	484.221405	591.972473	-67.765762	77.419144	649.447083	147.855927	92.999672	535.841736	-110.837883	1412.047729	537.903076	188.813263	1414.660156	458.524109	36.648666	1394.406860	484.986542	35.531487	1667.649048	584.887085	-194.639511	1136.029541	586.948792	268.949890	1147.866455	483.719055	-212.928177	891.756226	472.496124	258.002380	890.496216	468.964111	40.355389	1042.381714	-619.216187	165.232162	856.307495	-602.358398	-35.374001
471.395691	-56.481754	945.597534	477.330658	130.816879	939.534119	578.048279	-71.689392	497.725067	600.704529	151.515579	484.249695	591.924194	-67.734016	77.438477	649.516113	147.925247	93.010796	535.791565	-110.528152	1412.056274	537.874878	189.160355	1414.529053	458.488556	36.979568	1394.383789	485.071106	36.020569	1667.619507	584.849487	-194.513901	1136.080566	586.850342	269.181793	1147.698364	483.936646	-212.872864	891.735168	472.232849	258.056824	890.382019	468.781494	40.574783	1042.351807	-619.266052	165.218063	856.291870	-602.402100	-35.370697
471.221527	-56.284279	945.583191	477.158722	131.048813	939.477234	578.066162	-71.509544	497.741913	600.748962	151.624496	484.285614	591.869263	-67.680275	77.425064	649.498352	147.907974	93.011093	535.757446	-110.197609	1412.062866	537.888245	189.487946	1414.400269	458.283508	37.439045	1394.411865	485.140900	36.502369	1667.592041	584.777588	-194.332458	1136.134155	586.740234	269.430878	1147.515991	483.881226	-212.853745	891.794434	471.988159	258.152985	890.269592	468.620880	40.811222	1042.316162	-619.297546	165.211792	856.297852	-602.434082	-35.362015
471.051941	-56.045582	945.554199	477.000366	131.261353	939.424866	578.088684	-71.320457	497.805389	600.718323	151.704910	484.322601	591.859497	-67.666679	77.440002	649.501038	147.906418	93.024818	535.678528	-109.828606	1412.048706	537.857483	189.877716	1414.286499	458.244965	37.758530	1394.399536	485.208008	36.988388	1667.559692	584.704224	-194.108887	1136.152222	586.620605	269.618256	1147.353394	483.812836	-212.822952	891.844543	471.762787	258.249481	890.172363	468.474701	41.049534	1042.276001	-619.315735	165.199265	856.302795	-602.447632	-35.339279
470.896393	-55.798553	945.514587	476.853790	131.488434	939.369141	578.059570	-71.097710	497.811401	600.707520	151.814896	484.335785	591.843384	-67.621521	77.425407	649.520203	147.945419	93.046043	535.596252	-109.458107	1412.047852	537.831848	190.239075	1414.202637	458.321960	38.012348	1394.334717	485.267090	37.460873	1667.539551	584.628479	-193.939713	1136.188477	586.499207	269.840088	1147.221313	483.740387	-212.806534	891.917542	471.517700	258.341400	890.065979	468.329712	41.295647	1042.228394	-619.353943	165.220001	856.316345	-602.473389	-35.355682
470.742584	-55.586643	945.501282	476.723785	131.716339	939.321228	578.041077	-70.919548	497.862274	600.670532	151.945282	484.365723	591.802979	-67.619217	77.463089	649.509094	147.979416	93.013695	535.544067	-109.125832	1412.074341	537.831055	190.583359	1414.102539	458.272247	38.359032	1394.288452	485.316040	37.926048	1667.509277	584.559387	-193.771164	1136.230469	586.394958	270.050385	1147.033325	483.691650	-212.778137	891.963562	471.275543	258.455017	889.967163	468.209198	41.533703	1042.198242	-619.378174	165.219421	856.307495	-602.487305	-35.328285
470.586243	-55.364407	945.489685	476.595551	131.917648	939.282471	578.044861	-70.733192	497.903107	600.622192	152.022827	484.342651	591.787354	-67.582245	77.476303	649.457825	147.940063	93.018196	535.473511	-108.773697	1412.073853	537.813965	190.927612	1413.989746	458.236572	38.729622	1394.245972	485.364288	38.375900	1667.488892	584.470459	-193.581497	1136.277100	586.321899	270.281372	1146.863892	483.605408	-212.718277	892.022705	471.055573	258.567139	889.863464	468.083923	41.760624	1042.173584	-619.399475	165.227783	856.319580	-602.541199	-35.310104
470.444244	-55.179817	945.477722	476.464050	132.152939	939.241577	578.031372	-70.556107	497.925293	600.582703	152.150009	484.366180	591.775208	-67.565948	77.493164	649.216187	147.380722	92.812134	535.426697	-108.468300	1412.082397	537.812622	191.209061	1413.897583	458.082184	39.148724	1394.246582	485.424683	38.831760	1667.452271	584.382324	-193.396866	1136.318970	586.241516	270.524872	1146.692749	483.516937	-212.663544	892.088074	470.857941	258.666046	889.764771	467.974884	41.984497	1042.148193	-619.434937	165.198135	856.310242	-602.565002	-35.337940
470.318512	-54.946465	945.458984	476.379333	132.384308	939.219421	578.035767	-70.403839	497.937683	600.505859	152.248856	484.363770	591.762817	-67.521187	77.466026	649.482422	147.985626	93.050079	535.351868	-108.169739	1412.108765	537.788574	191.533356	1413.795166	458.046448	39.470760	1394.222168	485.474487	39.270576	1667.418579	584.294556	-193.204620	1136.395020	586.165222	270.761780	1146.545166	483.455414	-212.592957	892.137024	470.677216	258.766876	889.696960	467.893097	42.219200	1042.128906	-619.441101	165.205933	856.311768	-602.594666	-35.345245
470.154999	-54.725544	945.463074	476.243073	132.598557	939.179382	577.958923	-70.232422	497.947479	600.430664	152.319855	484.345581	591.718689	-67.469421	77.473618	649.446899	147.966446	93.057175	535.279846	-107.872200	1412.124023	537.808838	191.876450	1413.686646	457.973846	39.809097	1394.225830	485.519958	39.705555	1667.385010	584.209717	-193.013428	1136.452637	586.102722	271.004181	1146.408203	483.353516	-212.512039	892.221252	470.456635	258.883575	889.626526	467.782349	42.459972	1042.112183	-619.457397	165.181946	856.301514	-602.592834	-35.349224
470.008606	-54.484730	945.445068	476.140564	132.800919	939.145447	577.938904	-70.082489	497.975250	600.385803	152.460495	484.339203	591.701233	-67.440712	77.492104	649.453247	148.022598	93.077209	535.213623	-107.542824	1412.145020	537.827209	192.171936	1413.586670	457.920837	40.133953	1394.228882	485.551758	40.117138	1667.365356	584.140869	-192.822250	1136.517456	586.042542	271.191101	1146.300415	483.318451	-212.433212	892.289368	470.299347	259.036224	889.538269	467.681763	42.691326	1042.087158	-619.480164	165.179504	856.294128	-602.626953	-35.345810
469.833008	-54.258274	945.452759	476.035034	133.018051	939.120605	577.829407	-69.915962	498.019012	600.336121	152.548660	484.370575	591.676025	-67.412125	77.514862	649.437927	148.028397	93.077919	535.137024	-107.234673	1412.184204	537.862732	192.486481	1413.510132	457.892731	40.435116	1394.210449	485.573914	40.534241	1667.348022	584.030640	-192.641724	1136.591187	585.984009	271.414520	1146.186523	483.238159	-212.345276	892.363770	470.148499	259.237732	889.469910	467.583069	42.931301	1042.080200	-619.489685	165.185867	856.296082	-602.651123	-35.326038
469.699707	-54.045757	945.444702	475.963867	133.249573	939.091309	577.755859	-69.734840	498.018250	600.294312	152.689697	484.353394	591.643433	-67.403023	77.522354	649.432800	148.044312	93.104439	535.048950	-106.920868	1412.187012	537.863892	192.794250	1413.423706	457.879181	40.725323	1394.198975	485.595123	40.938507	1667.325684	583.888611	-192.400330	1136.610229	585.930664	271.652405	1146.087280	482.846130	-212.243835	892.515869	469.999512	259.413635	889.399414	467.489014	43.165768	1042.061523	-619.509521	165.179672	856.290100	-602.686890	-35.319359
469.569641	-53.780350	945.436523	475.869476	133.516571	939.088379	577.673218	-69.612061	498.047852	600.283142	152.766373	484.371552	591.592163	-67.376030	77.532562	649.456177	148.070587	93.106819	534.975525	-106.612206	1412.203857	537.895264	193.104187	1413.364014	457.855164	41.058193	1394.175293	485.618866	41.327908	1667.317871	583.791382	-192.170441	1136.655151	585.880554	271.909698	1145.985962	482.780243	-212.124222	892.566345	469.876038	259.627075	889.327942	467.399261	43.429470	1042.057251	-619.507385	165.197083	856.285950	-602.693542	-35.331036
469.479523	-53.564865	945.411377	475.815552	133.729660	939.049561	577.611145	-69.477913	498.044678	600.249634	152.880966	484.394928	591.596069	-67.349991	77.536255	649.414673	148.034500	93.102470	534.899536	-106.311302	1412.217773	537.927917	193.379547	1413.290649	457.851349	41.397793	1394.139771	485.618378	41.725948	1667.298950	583.697937	-191.958603	1136.687134	585.863892	272.140991	1145.903198	482.707855	-211.987137	892.583740	469.763916	259.808655	889.264954	467.322662	43.652225	1042.024780	-619.513733	165.237122	856.297729	-602.722656	-35.299492
469.388062	-53.338196	945.413330	475.761902	133.962891	939.031006	577.509888	-69.343277	498.033905	600.248657	152.996475	484.382019	591.599060	-67.346565	77.545174	649.463318	148.110168	93.127350	534.836121	-106.061768	1412.241211	537.966125	193.658295	1413.227661	457.809204	41.715385	1394.120972	485.616425	42.094524	1667.293457	583.607361	-191.762650	1136.732422	585.837097	272.375458	1145.810547	482.631836	-211.830811	892.604919	469.697266	260.039185	889.200195	467.249725	43.894081	1042.015991	-619.519409	165.230774	856.288269	-602.749573	-35.277393
469.272675	-53.123920	945.409180	475.685822	134.180313	939.011963	577.446106	-69.212975	498.047852	600.233948	153.125290	484.390656	591.601318	-67.324455	77.535782	649.472961	148.131821	93.108063	534.763000	-105.789177	1412.238770	537.978149	193.917404	1413.154175	457.791718	42.025002	1394.114746	485.625092	42.459702	1667.285889	583.521790	-191.593140	1136.764038	585.829224	272.583527	1145.719604	482.562164	-211.643600	892.628784	469.636780	260.270874	889.148987	467.170319	44.118374	1042.005005	-619.545044	165.223969	856.290710	-602.766052	-35.294632
469.147461	-52.888630	945.405884	475.601654	134.361313	938.993042	577.366394	-69.121391	498.063934	600.247803	153.209122	484.395752	591.588074	-67.318115	77.559921	649.443970	148.130234	93.126282	534.682678	-105.490082	1412.260132	538.011108	194.220551	1413.112671	457.868866	42.238590	1394.078369	485.626221	42.811413	1667.293335	583.428101	-191.423996	1136.792114	585.857361	272.797729	1145.650513	482.472565	-211.456573	892.639771	469.569336	260.477570	889.112915	467.087708	44.336292	1041.994751	-619.549255	165.222610	856.294250	-602.772583	-35.267609
469.040649	-52.681366	945.406067	475.552765	134.583374	938.980591	577.262756	-68.975243	498.061707	600.210693	153.260834	484.371368	591.543091	-67.295395	77.575813	649.421143	148.087845	93.111000	534.622314	-105.220436	1412.257446	538.043884	194.480972	1413.063599	457.841095	42.509789	1394.064941	485.621704	43.171272	1667.293213	583.333496	-191.190231	1136.797974	585.893372	272.997314	1145.566895	482.369873	-211.246307	892.659363	469.527405	260.691376	889.078369	467.023895	44.558594	1041.989014	-619.560303	165.262772	856.309570	-602.781250	-35.263680
468.928253	-52.473598	945.411316	475.494110	134.764175	938.954468	577.224609	-68.878212	498.075378	600.238647	153.362289	484.360229	591.580322	-67.286858	77.564186	649.440613	148.126221	93.102737	534.580688	-104.982361	1412.272583	538.109802	194.737793	1413.024536	457.698700	42.885681	1394.098267	485.608490	43.501392	1667.275269	583.236877	-190.980240	1136.809204	585.928284	273.223785	1145.484863	482.265961	-211.071014	892.667725	469.496918	260.895874	889.034241	466.946899	44.771328	1041.978394	-619.584534	165.264313	856.295044	-602.808960	-35.230900
468.825439	-52.273514	945.405762	475.457306	134.947205	938.918030	577.159607	-68.747528	498.080444	600.273560	153.467041	484.370178	591.540466	-67.236374	77.565689	649.463623	148.180695	93.105591	534.521545	-104.728195	1412.271851	538.156921	195.024384	1412.967163	457.666382	43.169880	1394.087280	485.588959	43.838970	1667.277344	583.126404	-190.727158	1136.811157	585.970337	273.430511	1145.442993	482.167938	-210.883896	892.670837	469.493134	261.097565	888.981384	466.879608	44.981422	1041.956787	-619.318604	165.619537	856.401978	-602.747253	-35.104588
468.727753	-52.060471	945.415161	475.422424	135.127823	938.916321	577.095764	-68.603455	498.098572	600.284790	153.522903	484.396576	591.506592	-67.241096	77.595093	649.494446	148.220520	93.122932	534.456421	-104.439407	1412.260620	538.174927	195.281219	1412.938477	457.653717	43.437424	1394.082886	485.575745	44.155514	1667.271606	583.031555	-190.503876	1136.822510	586.004089	273.629913	1145.367798	482.061157	-210.657242	892.679688	469.404633	261.275055	888.993896	466.819000	45.186363	1041.960693	-619.316833	165.626816	856.396729	-602.750732	-35.095104
468.622833	-51.888405	945.418762	475.376617	135.302032	938.888489	577.014282	-68.440857	498.096802	600.292908	153.554123	484.378662	591.470215	-67.217102	77.591644	649.498108	148.204330	93.096535	534.395569	-104.194283	1412.233276	538.195923	195.531326	1412.888306	457.652649	43.691029	1394.081177	485.548065	44.459412	1667.279541	582.980591	-190.296753	1136.832275	586.065674	273.819305	1145.321777	482.249664	-210.366592	892.587952	469.466187	261.553436	888.926270	466.745789	45.377769	1041.947998	-619.331360	165.628128	856.398560	-602.770691	-35.082554
468.522522	-51.714577	945.418091	475.322327	135.487823	938.861633	576.961487	-68.359306	498.091980	600.348511	153.636185	484.415588	591.495117	-67.191246	77.593529	649.491699	148.187927	93.090378	534.325623	-103.924034	1412.241211	538.229187	195.768616	1412.841309	457.629181	43.948238	1394.075195	485.507233	44.779984	1667.265381	582.894897	-190.040253	1136.827271	586.123352	274.045715	1145.288452	482.157288	-210.111877	892.588318	469.668854	261.928925	888.828247	466.674988	45.572357	1041.934082	-619.363586	165.630478	856.387390	-602.781311	-35.094730
468.431671	-51.509502	945.390747	475.278687	135.658676	938.824036	576.889465	-68.228767	498.085327	600.380859	153.720596	484.429291	591.449951	-67.189163	77.585724	649.488281	148.186569	93.087334	534.289551	-103.695877	1412.230469	538.263123	196.001282	1412.791626	457.595673	44.272587	1394.056885	485.464050	45.095062	1667.262695	582.762939	-189.724670	1136.774292	586.190735	274.253967	1145.236206	481.736755	-209.867325	892.669495	469.758148	262.250519	888.772827	466.611115	45.767681	1041.901489	-619.357361	165.654037	856.399170	-602.791748	-35.040752
468.360901	-51.318253	945.391541	475.260193	135.848389	938.802246	576.878479	-68.135902	498.107819	600.465637	153.772797	484.446777	591.447754	-67.174202	77.581886	649.544189	148.235931	93.089134	534.221191	-103.451904	1412.201416	538.254272	196.271118	1412.748169	457.715088	44.457798	1393.994507	485.423462	45.398399	1667.242188	582.663391	-189.448792	1136.738892	586.278992	274.513611	1145.194580	481.613159	-209.587006	892.657715	469.825348	262.528503	888.726196	466.556335	45.972012	1041.890015	-619.340149	165.686966	856.400391	-602.795593	-35.030003
468.283264	-51.143112	945.389099	475.216431	136.004929	938.773682	576.847351	-68.070023	498.080170	600.554077	153.857712	484.432190	591.471008	-67.146019	77.594269	649.530701	148.237213	93.062996	534.190430	-103.208710	1412.182373	538.277649	196.509628	1412.702515	457.700134	44.727119	1393.967285	485.394470	45.672516	1667.228149	582.600037	-189.234848	1136.729248	586.352966	274.741516	1145.153198	481.499542	-209.314331	892.617188	469.924683	262.802429	888.669800	466.490082	46.153282	1041.873535	-619.363770	165.671753	856.375000	-602.802917	-35.035172
468.216309	-50.980572	945.403076	475.200378	136.165039	938.724792	576.852661	-68.033287	498.111633	600.588013	153.928894	484.438660	591.514282	-67.148071	77.585236	649.536499	148.235092	93.043106	534.143860	-103.004517	1412.173096	538.317688	196.735336	1412.688232	457.694550	44.977364	1393.941650	485.365692	45.958443	1667.219360	582.568970	-189.027832	1136.717651	586.426086	274.952423	1145.145386	481.660461	-208.985718	892.509644	470.040802	263.059601	888.610657	466.440216	46.349831	1041.854370	-619.366699	165.694489	856.373108	-602.819763	-35.018612
468.158539	-50.789146	945.382690	475.156250	136.350708	938.701965	576.802979	-67.965508	498.102905	600.714478	154.036987	484.490021	591.506897	-67.130707	77.575920	649.613281	148.287384	93.053017	534.112122	-102.753281	1412.159790	538.341248	196.967728	1412.655762	457.646149	45.216679	1393.932617	485.311981	46.241703	1667.218750	582.496460	-188.797318	1136.682129	586.504150	275.166382	1145.117432	481.536194	-208.660934	892.476685	470.160889	263.361847	888.580627	466.380615	46.540482	1041.832153	-619.395020	165.686630	856.374207	-602.825623	-35.014931
468.092987	-50.653194	945.395996	475.121857	136.506500	938.683838	576.758606	-67.921402	498.099762	600.787842	154.086243	484.498993	591.510925	-67.134995	77.573311	649.582458	148.223251	93.013885	534.050415	-102.546410	1412.140747	538.377441	197.182861	1412.644409	457.613312	45.442471	1393.918701	485.262878	46.509468	1667.215820	582.399841	-188.486710	1136.641846	586.605591	275.380859	1145.128906	481.402649	-208.284683	892.459656	470.312408	263.690369	888.526733	466.320343	46.703976	1041.828613	-619.386047	165.700439	856.373840	-602.796692	-35.015903
468.049469	-50.503265	945.403198	475.111694	136.643677	938.673645	576.730103	-67.852417	498.123383	600.848877	154.136642	484.505341	591.565247	-67.135399	77.614059	649.630371	148.277435	93.026512	533.999695	-102.329567	1412.143188	538.371277	197.409622	1412.627075	457.594727	45.663895	1393.922607	485.210327	46.780987	1667.218994	582.409668	-188.364655	1136.668335	586.667725	275.582336	1145.103027	481.270294	-207.974503	892.455200	470.335907	263.943390	888.549072	466.287323	46.858196	1041.826416	-619.382813	165.736237	856.382568	-602.824463	-34.959911
467.961609	-50.342930	945.415039	475.072052	136.807266	938.670288	576.684387	-67.816116	498.120575	600.919739	154.221024	484.531738	591.551208	-67.126556	77.585800	649.630005	148.275986	93.025711	533.964294	-102.123055	1412.132446	538.416809	197.618179	1412.610962	457.435944	45.980389	1393.956055	485.155518	47.050949	1667.221436	582.259766	-188.029663	1136.602905	586.770996	275.800415	1145.100952	480.818634	-207.657150	892.528870	470.529205	264.295715	888.493652	466.234283	47.029179	1041.830811	-619.407288	165.720184	856.364746	-602.840515	-34.960419
467.914673	-50.187122	945.411743	475.051636	136.917206	938.639832	576.668274	-67.769203	498.096497	600.966614	154.274323	484.498657	591.565735	-67.116226	77.616760	649.675659	148.327744	93.026482	533.884644	-101.920898	1412.111206	538.391418	197.841095	1412.611084	457.404938	46.194740	1393.949829	485.088562	47.317234	1667.215210	582.050049	-187.627151	1136.539185	586.882629	276.049133	1145.080078	480.686249	-207.332504	892.521545	470.890472	264.678040	888.351807	466.197510	47.178280	1041.813110	-619.432495	165.707977	856.344727	-602.843628	-34.943630
467.884369	-50.053230	945.429626	475.055695	137.066315	938.632568	576.649353	-67.734428	498.083435	600.964905	154.290390	484.518250	591.595215	-67.095795	77.599953	649.633728	148.292068	92.990768	533.829651	-101.722420	1412.107178	538.377747	198.038467	1412.581787	457.365387	46.423615	1393.937134	485.044800	47.582214	1667.222778	581.990173	-187.380127	1136.511108	586.965210	276.238617	1145.095093	480.574585	-206.969788	892.481934	471.097656	264.968658	888.296875	466.185516	47.333824	1041.817993	-619.439697	165.720978	856.341309	-602.853333	-34.922798
467.881592	-49.888199	945.420349	475.036804	137.174286	938.617798	576.636780	-67.671776	498.093903	601.004333	154.366776	484.518158	591.599792	-67.087135	77.596802	649.677368	148.295547	92.985962	533.762329	-101.509644	1412.112793	538.364685	198.246353	1412.557495	457.336060	46.624340	1393.929932	484.984589	47.840034	1667.223389	581.906128	-187.178421	1136.500610	587.052551	276.504639	1145.088379	480.465881	-206.605286	892.459961	471.312531	265.272858	888.282532	466.157562	47.474567	1041.804932	-619.445251	165.752899	856.325012	-602.857544	-34.911686
467.868927	-49.773479	945.414429	475.052185	137.301346	938.601807	576.604004	-67.594147	498.080078	601.003662	154.426086	484.522583	591.613159	-67.092964	77.577446	649.687256	148.325500	93.000519	533.695801	-101.323677	1412.102051	538.341064	198.437027	1412.557495	457.287323	46.839199	1393.907959	484.925751	48.081013	1667.213013	581.826904	-186.910110	1136.468750	587.140991	276.705292	1145.114502	480.309601	-206.216309	892.413025	471.506958	265.601135	888.251770	466.145508	47.601860	1041.792969	-619.459839	165.776138	856.315735	-602.866821	-34.876656
467.886444	-49.630615	945.409607	475.091705	137.435989	938.599609	576.605652	-67.526237	498.063751	601.010742	154.483200	484.520020	591.603516	-67.093414	77.559280	649.699158	148.343170	93.009315	533.630798	-101.135361	1412.103271	538.310730	198.651382	1412.546631	457.260254	47.048901	1393.900269	484.881317	48.341969	1667.223755	581.732849	-186.681015	1136.454102	587.245239	276.938538	1145.125122	480.158691	-205.864365	892.420776	471.742004	265.914093	888.214478	466.155243	47.740677	1041.788452	-619.491028	165.779449	856.319641	-602.864990	-34.865047
467.897980	-49.481522	945.432556	475.099640	137.554947	938.598022	576.174255	-67.166931	497.944702	601.001648	154.522552	484.521790	591.381409	-67.085869	77.540100	649.691772	148.335175	93.030731	533.549805	-100.954285	1412.128296	538.250122	198.839691	1412.532471	457.316284	47.179829	1393.855347	484.831146	48.584023	1667.233398	581.652283	-186.413589	1136.455688	587.332886	277.149475	1145.141968	480.022461	-205.491577	892.432373	471.951508	266.235718	888.167542	466.146912	47.888947	1041.797607	-619.508484	165.756790	856.299194	-602.874451	-34.877842
467.914276	-49.357220	945.425232	475.135071	137.691025	938.592163	576.187683	-67.112289	497.951294	601.003845	154.597870	484.533020	591.376648	-67.085831	77.535179	649.685791	148.355423	93.024094	533.494995	-100.802261	1412.142456	538.232178	198.996399	1412.521851	457.171509	47.430023	1393.866211	484.783752	48.834751	1667.239990	581.556580	-186.158936	1136.459106	587.418640	277.326233	1145.161011	479.915039	-205.128662	892.422363	472.189026	266.546082	888.104614	466.164856	48.018932	1041.790649	-619.498535	165.819260	856.304016	-602.881409	-34.828838
467.927673	-49.209457	945.411438	475.138702	137.829208	938.570313	576.190125	-67.075111	497.958344	600.995605	154.689392	484.530518	591.377991	-67.077187	77.502853	649.659851	148.366287	93.032333	533.414734	-100.638916	1412.159058	538.156677	199.177353	1412.489868	457.127930	47.643303	1393.863525	484.725494	49.078499	1667.240723	581.460876	-185.909119	1136.476563	587.475525	277.511810	1145.153198	479.800751	-204.779709	892.446594	472.426392	266.881195	888.035950	466.162231	48.166553	1041.771973	-619.574951	165.794266	856.291321	-602.905518	-34.810917
467.933472	-49.107658	945.423462	475.170807	137.968811	938.569885	576.220886	-67.027916	497.958954	600.966492	154.749130	484.497528	591.416748	-67.072823	77.499229	649.651794	148.369385	93.031723	533.334351	-100.475807	1412.184570	538.112793	199.353378	1412.483276	457.076843	47.819019	1393.838745	484.655273	49.227535	1667.218506	581.429932	-185.695480	1136.485352	587.544250	277.703735	1145.163330	479.994659	-204.387207	892.358215	472.673523	267.198792	887.984497	466.172485	48.294170	1041.777100	-619.565674	165.826782	856.289124	-602.890381	-34.768429
467.967682	-48.971298	945.405029	475.207855	138.098221	938.540161	576.579834	-67.246170	498.056702	600.975037	154.835068	484.488739	591.610535	-67.083977	77.515877	649.671021	148.387115	93.039772	533.260803	-100.308769	1412.201294	538.067993	199.531219	1412.463501	456.999329	48.013645	1393.813721	484.597687	49.564922	1667.226807	581.352234	-185.432617	1136.500122	587.629944	277.907745	1145.174194	479.878876	-204.039185	892.351074	472.919037	267.519653	887.908447	466.191467	48.433880	1041.751831	-619.589661	165.855972	856.259766	-602.902466	-34.773129
468.015961	-48.850616	945.409668	475.265259	138.164780	938.512024	576.578003	-67.211845	498.047302	600.958984	154.924606	484.458313	591.627991	-67.087212	77.515343	649.636597	148.358154	93.016174	533.181152	-100.131622	1412.232056	538.029236	199.711517	1412.453613	456.949829	48.206116	1393.801392	484.524780	49.817894	1667.216064	581.264954	-185.195297	1136.506592	587.694824	278.133911	1145.178223	479.787872	-203.726761	892.355225	473.168793	267.821106	887.843384	466.221191	48.547218	1041.738159	-619.606812	165.858078	856.269165	-602.914490	-34.741276
468.045441	-48.721798	945.414307	475.302582	138.285202	938.499512	576.259277	-66.967140	497.961884	600.952942	154.986893	484.461914	591.439697	-67.075317	77.473656	649.656616	148.394989	93.031906	533.067932	-99.964592	1412.245239	537.978943	199.866302	1412.440674	456.904266	48.375801	1393.804932	484.445099	50.050373	1667.204346	581.146667	-184.889328	1136.486816	587.770203	278.318176	1145.203003	479.382355	-203.390686	892.436340	473.416748	268.124664	887.787720	466.233643	48.682144	1041.732666	-619.635864	165.874969	856.283752	-602.911743	-34.727375
468.073395	-48.594490	945.408447	475.315369	138.383911	938.488403	576.228027	-66.896255	497.945465	600.897522	155.022903	484.437836	591.428223	-67.070404	77.464233	649.661438	148.405792	93.062454	532.978760	-99.824692	1412.276245	537.958801	200.041122	1412.442627	456.847565	48.540104	1393.812012	484.364105	50.284969	1667.191772	581.078857	-184.673309	1136.483887	587.858398	278.522980	1145.223511	479.308594	-203.071915	892.422058	473.624939	268.393158	887.716675	466.242950	48.798508	1041.723389	-619.633240	165.956573	856.285950	-602.923706	-34.664234
468.089722	-48.482964	945.406494	475.321106	138.486862	938.479919	576.271301	-66.879120	497.937347	600.918030	155.106964	484.412384	591.522827	-67.090492	77.462227	649.662781	148.404129	93.045250	532.881897	-99.664391	1412.282349	537.922974	200.202820	1412.413330	456.752655	48.715435	1393.810547	484.271301	50.506447	1667.170532	581.046753	-184.510880	1136.501709	587.939453	278.691345	1145.235474	479.265167	-202.765259	892.432068	473.858215	268.687592	887.631226	466.251373	48.909222	1041.717896	-619.685486	165.935150	856.257568	-602.943726	-34.665859
468.114471	-48.356430	945.403381	475.326935	138.597427	938.464539	576.299316	-66.840889	497.935120	600.882446	155.172623	484.401947	591.553040	-67.088608	77.462280	649.658691	148.418777	93.030174	532.768372	-99.502640	1412.312988	537.898743	200.389969	1412.390503	456.717773	48.863350	1393.815063	484.174316	50.736366	1667.145386	580.960022	-184.316269	1136.513062	588.022339	278.876038	1145.223877	479.172577	-202.446884	892.413208	474.087677	268.980316	887.559082	466.257935	49.034397	1041.707886	-619.723816	165.925125	856.241089	-602.944763	-34.654003
468.135986	-48.255486	945.399963	475.347900	138.725647	938.469788	576.328552	-66.817474	497.951843	600.879028	155.232391	484.399323	591.566528	-67.089157	77.460434	649.659363	148.404251	93.037949	532.704895	-99.357002	1412.347534	537.869751	200.548447	1412.376709	456.647400	49.035442	1393.858154	484.070892	50.959747	1667.138184	580.880005	-184.172485	1136.549561	588.086365	279.057190	1145.237427	479.202820	-202.200867	892.445129	474.353302	269.258331	887.493896	466.281860	49.143658	1041.709229	-619.742798	165.985229	856.239990	-602.948303	-34.625935
468.146881	-48.141426	945.417969	475.352417	138.808838	938.478638	576.364685	-66.734291	497.956970	600.864075	155.299393	484.378052	591.603394	-67.099525	77.458130	649.677246	148.434525	93.031578	532.617004	-99.219513	1412.373047	537.849792	200.724823	1412.358154	456.582855	49.216930	1393.872681	483.962036	51.173222	1667.118164	580.812683	-184.005524	1136.575928	588.155579	279.267914	1145.248291	479.179413	-201.916290	892.427429	474.595276	269.511169	887.427917	466.290741	49.247585	1041.722412	-619.765930	166.007828	856.237549	-602.970337	-34.579273
468.176605	-48.030319	945.435852	475.364777	138.916718	938.483276	576.371704	-66.699158	497.945160	600.849976	155.383270	484.385468	591.583862	-67.077057	77.441879	649.704285	148.459213	93.030647	532.554016	-99.069450	1412.407104	537.831482	200.900131	1412.370117	456.537262	49.399891	1393.878418	483.828979	51.394363	1667.103271	580.726563	-183.873123	1136.624634	588.196472	279.436523	1145.267212	479.149231	-201.633209	892.428528	474.847137	269.755127	887.385559	466.300751	49.364098	1041.732910	-619.820374	165.993469	856.241455	-602.992432	-34.560863
468.216553	-47.926296	945.443359	475.382050	139.029678	938.496155	576.404419	-66.652786	497.964905	600.861145	155.461182	484.385437	591.554932	-67.031815	77.445961	649.727844	148.500046	93.046341	532.483643	-98.932053	1412.462646	537.836548	201.032944	1412.193970	456.514801	49.559364	1393.922119	483.690277	51.608898	1667.104492	580.631897	-183.716873	1136.633667	588.258972	279.621582	1145.295654	479.097717	-201.371368	892.440308	475.082397	269.971985	887.347900	466.324921	49.469025	1041.742920	-619.844177	166.042694	856.225403	-602.984985	-34.535362
468.258362	-47.808144	945.450806	475.420837	139.116074	938.498230	576.382813	-66.591537	497.960815	600.848816	155.518097	484.372955	591.593811	-67.038994	77.438087	649.663513	148.499771	93.055809	532.411499	-98.798271	1412.517090	537.775269	201.248093	1412.401367	456.470398	49.736237	1393.981812	483.525787	51.823318	1667.084717	580.538208	-183.575027	1136.670288	588.308716	279.781097	1145.322876	478.989441	-201.123627	892.456177	475.284973	270.185822	887.306763	466.358337	49.574993	1041.747192	-619.887329	166.046631	856.225098	-603.026672	-34.504345
468.270691	-47.731590	945.471069	475.405609	139.208206	938.504456	576.404358	-66.538277	497.963928	600.832092	155.576904	484.386292	591.621887	-67.039497	77.449188	649.671509	148.481476	93.061760	532.369324	-98.665398	1412.585571	537.770691	201.405014	1412.422729	456.446594	49.904503	1394.023071	483.354279	51.945396	1667.040527	580.464600	-183.474182	1136.744873	588.335449	279.945221	1145.370483	478.954681	-200.895905	892.491272	475.483215	270.394226	887.279297	466.360291	49.665565	1041.760376	-619.931641	166.030136	856.228394	-603.047791	-34.499687
468.270691	-47.612396	945.500427	475.396667	139.337067	938.539185	576.392761	-66.479401	497.966614	600.787964	155.657043	484.369537	591.621826	-67.031029	77.448288	649.646667	148.494965	93.060753	532.320129	-98.522209	1412.650879	537.783020	201.583145	1412.467041	456.429901	50.039204	1394.072266	483.180542	52.255516	1666.999878	580.401611	-183.359604	1136.831543	588.382263	280.149994	1145.411133	478.952820	-200.672134	892.528015	475.671539	270.603577	887.254456	466.375092	49.785568	1041.793579	-619.974609	166.069473	856.223022	-603.066895	-34.456181
468.300903	-47.516426	945.510315	475.419281	139.454300	938.544983	576.389160	-66.438911	497.970490	600.799683	155.738815	484.362152	591.574219	-67.013298	77.436310	649.670593	148.523911	93.073029	532.274048	-98.418854	1412.743530	537.796509	201.736053	1412.486328	456.390472	50.186752	1394.146729	482.978638	52.452705	1666.939941	580.332031	-183.276794	1136.904419	588.412720	280.330811	1145.466187	478.951996	-200.488556	892.565735	475.862244	270.788330	887.210571	466.406708	49.893497	1041.801636	-619.975891	166.079971	856.220215	-603.062256	-34.434307
468.328308	-47.402828	945.543823	475.436523	139.528931	938.563660	576.393311	-66.387451	497.958038	600.813904	155.814697	484.356659	591.593201	-67.022743	77.418892	649.682190	148.521561	93.052422	532.221130	-98.299339	1412.835693	537.796692	201.899887	1412.527588	456.370087	50.304714	1394.221069	482.771332	52.656147	1666.831055	580.331177	-183.242691	1137.030029	588.442078	280.521851	1145.501221	479.275879	-200.258301	892.540283	476.041260	270.981354	887.193604	466.431366	49.995941	1041.827515	-620.019104	166.135437	856.222656	-603.107117	-34.403996
468.366791	-47.278301	945.556519	475.445831	139.641388	938.595886	576.416931	-66.375298	497.964172	600.805176	155.854996	484.382019	591.623230	-67.040833	77.430389	649.673157	148.528198	93.059105	532.137207	-98.206047	1412.950073	537.780457	202.034409	1412.567871	456.304932	50.467434	1394.317871	482.569824	52.864254	1666.706299	580.250061	-183.176834	1137.148315	588.467712	280.700256	1145.564209	479.270386	-200.069519	892.602295	476.238068	271.166718	887.181030	466.454529	50.103470	1041.850464	-620.056030	166.128357	856.198853	-603.129700	-34.388447
468.397614	-47.157845	945.588501	475.460693	139.727554	938.619141	576.190186	-66.207275	497.916840	600.797058	155.954803	484.400848	591.507080	-67.027802	77.408783	649.697754	148.560410	93.092667	532.035217	-98.095222	1413.034790	537.780457	202.181549	1412.627930	456.262451	50.622051	1394.393921	482.355743	53.052052	1666.550781	580.175171	-183.111710	1137.252930	588.495239	280.909271	1145.620239	479.301575	-199.885681	892.679138	476.406677	271.320679	887.195618	466.483704	50.211437	1041.878174	-620.094360	166.155472	856.203247	-603.169189	-34.368294
468.454681	-47.072109	945.614258	475.506683	139.823532	938.650879	576.181335	-66.172646	497.886505	600.789063	156.033478	484.380402	591.538452	-67.050667	77.389297	649.692078	148.555389	93.097992	531.926331	-97.968056	1413.138794	537.743652	202.316437	1412.651978	456.202545	50.785694	1394.436157	482.162811	53.244934	1666.442871	580.101685	-183.067795	1137.394653	588.513916	281.102905	1145.675049	479.323730	-199.732697	892.760681	476.556152	271.470154	887.202820	466.537109	50.298504	1041.907227	-620.084290	166.197403	856.218323	-603.177979	-34.343800
468.494690	-46.956223	945.651672	475.502991	139.926956	938.671570	575.716980	-65.855049	497.760895	600.765259	156.090652	484.374023	591.291077	-67.030029	77.346558	649.665771	148.561920	93.084000	531.771484	-97.836792	1413.249634	537.724731	202.450058	1412.684448	456.149963	50.955299	1394.476807	481.987854	53.429272	1666.371338	579.968384	-183.010010	1137.522095	588.551941	281.303345	1145.724854	479.055298	-199.620453	892.926147	476.700287	271.619995	887.205750	466.574890	50.415417	1041.937012	-620.103577	166.205078	856.199524	-603.180298	-34.333042
468.536285	-46.828007	945.676270	475.542358	139.994019	938.692993	575.670166	-65.779800	497.745636	600.755554	156.149521	484.355438	591.295532	-67.003662	77.336342	649.695068	148.616364	93.075073	531.588440	-97.698380	1413.359375	537.658813	202.579453	1412.727051	456.086884	51.118519	1394.517334	481.802551	53.597263	1666.343018	579.894897	-182.989807	1137.662842	588.558472	281.513611	1145.754395	479.102905	-199.486832	893.002747	476.815887	271.734283	887.216675	466.610504	50.516094	1041.959717	-620.112610	166.212128	856.193665	-603.198608	-34.296310
468.604218	-46.714890	945.698059	475.582611	140.076447	938.708984	575.693481	-65.767258	497.751038	600.734924	156.237366	484.342041	591.328552	-67.009300	77.326630	649.696472	148.623184	93.088425	531.394348	-97.552826	1413.454712	537.594177	202.719177	1412.743164	456.011566	51.267220	1394.571045	481.622955	53.774094	1666.333496	580.105286	-183.429749	1137.698975	588.575928	281.706146	1145.823975	479.176331	-199.383667	893.100342	476.950897	271.847076	887.223633	466.663147	50.616863	1041.978394	-620.109070	166.244400	856.203369	-603.222107	-34.296799
468.633148	-46.566383	945.714539	475.608643	140.133850	938.725952	575.687927	-65.701828	497.733490	600.689087	156.289886	484.354370	591.339661	-67.023285	77.317970	649.666199	148.604401	93.079933	531.242737	-97.412155	1413.573242	537.516785	202.880997	1412.788940	455.927612	51.441521	1394.616455	481.430634	53.930950	1666.338379	579.701782	-183.039993	1137.942749	588.596619	281.917603	1145.881958	479.233093	-199.294876	893.173645	477.024414	271.944946	887.265808	466.691345	50.721355	1041.995117	-620.124390	166.255554	856.210754	-603.220703	-34.298977
468.675964	-46.439529	945.735779	475.628632	140.212341	938.760498	575.661621	-65.667717	497.718872	600.697021	156.356750	484.343262	591.320435	-67.022621	77.314255	649.643433	148.609146	93.088867	531.068604	-97.275116	1413.671387	537.424988	203.077225	1412.852051	455.871826	51.578693	1394.672729	481.251282	54.075089	1666.327271	579.603271	-183.058762	1138.108643	588.607361	282.123993	1145.947266	479.272888	-199.203293	893.278320	477.134583	272.049500	887.294617	466.723938	50.817242	1042.023315	-620.141541	166.279785	856.224731	-603.228027	-34.282246
468.698456	-46.304188	945.772339	475.672791	140.289063	938.795776	575.686157	-65.665115	497.729523	600.714539	156.445114	484.350677	591.325195	-67.024620	77.321899	649.597107	148.577148	93.089928	530.897217	-97.112488	1413.790039	537.330139	203.258865	1412.909790	455.913177	51.659340	1394.689453	481.063599	54.232479	1666.310791	579.520325	-183.099899	1138.259521	588.590454	282.283325	1146.017578	479.327301	-199.134232	893.365051	477.217560	272.138306	887.336853	466.759583	50.925758	1042.059204	-620.180298	166.279480	856.206970	-603.273071	-34.268955
468.709015	-46.164700	945.809998	475.688812	140.361145	938.838867	575.692261	-65.577797	497.712646	600.680115	156.498856	484.348419	591.299133	-67.017776	77.299309	649.647339	148.649734	93.115173	530.725525	-96.979813	1413.916382	537.260803	203.419418	1412.979858	455.853241	51.818878	1394.770508	480.887756	54.383911	1666.290527	579.467529	-183.156723	1138.441895	588.581970	282.470245	1146.105103	479.681152	-199.063782	893.386963	477.282593	272.256531	887.385925	466.785461	51.029758	1042.100342	-620.157532	166.348663	856.232727	-603.288879	-34.231060
468.708313	-46.029076	945.851807	475.707733	140.439423	938.886475	575.729736	-65.551651	497.729889	600.681274	156.526062	484.313934	591.330994	-67.021591	77.328751	649.650024	148.633316	93.103661	530.574524	-96.835938	1414.040283	537.197327	203.593369	1413.057251	455.802185	51.996189	1394.848999	480.720551	54.521637	1666.262207	579.323364	-183.103928	1138.590454	588.572388	282.645721	1146.207642	479.433533	-199.043533	893.596436	477.339417	272.335907	887.451477	466.799835	51.135223	1042.145386	-620.181030	166.336060	856.231567	-603.288513	-34.254482
468.694580	-45.937290	945.903015	475.722321	140.530685	938.919739	575.704102	-65.494377	497.726105	600.713013	156.603241	484.313171	591.336182	-67.020218	77.316391	649.664734	148.666931	93.117958	530.397827	-96.661644	1414.170166	537.104736	203.731750	1413.114014	455.742584	52.186413	1394.928833	480.561615	54.666012	1666.237793	579.232300	-183.094986	1138.771851	588.527039	282.836761	1146.284058	479.486633	-199.029892	893.710815	477.394958	272.452301	887.503540	466.805511	51.236954	1042.187500	-620.194214	166.343933	856.227417	-603.305481	-34.237011
468.707794	-45.784859	945.922607	475.762207	140.653397	938.956604	575.745117	-65.468971	497.743256	600.734253	156.652939	484.336395	591.346924	-67.007523	77.324059	649.676697	148.690750	93.116592	530.228027	-96.509827	1414.282959	537.038452	203.905472	1413.177002	455.662140	52.361286	1395.007813	480.427307	54.801964	1666.203369	579.117493	-183.073441	1138.945923	588.498901	283.031921	1146.366943	479.524933	-199.032913	893.830750	477.409851	272.563782	887.575867	466.821320	51.367081	1042.215454	-620.178467	166.370041	856.232483	-603.310181	-34.207478
468.720154	-45.671371	945.953125	475.794647	140.770706	938.976379	576.177002	-65.708519	497.875977	600.758789	156.703842	484.321899	591.570923	-67.024666	77.367088	649.631165	148.676361	93.088936	530.069946	-96.348923	1414.390015	536.998352	204.037872	1413.219727	455.441803	52.620205	1395.097168	480.293976	54.934219	1666.178467	579.050659	-183.157928	1139.145874	588.459106	283.237732	1146.422119	479.864563	-199.028519	893.840271	477.398224	272.665375	887.615234	466.838287	51.488918	1042.240112	-620.436829	166.068771	856.135742	-603.390808	-34.291500
468.704681	-45.560848	945.976624	475.831360	140.916138	939.008240	576.180481	-65.642876	497.856293	600.839966	156.761703	484.325195	591.594238	-67.024033	77.354172	649.670288	148.716553	93.087440	529.913330	-96.180138	1414.448975	536.927979	204.198059	1413.249268	455.336212	52.805809	1395.133789	480.170990	55.059254	1666.156494	578.935547	-183.188278	1139.275024	588.397827	283.467407	1146.469849	479.892944	-199.074265	893.908508	477.392822	272.782379	887.626526	466.840576	51.613529	1042.267456	-620.190369	166.406601	856.209595	-603.329956	-34.172215
468.697723	-45.473827	945.991821	475.867889	141.061462	939.010986	576.150696	-65.603500	497.876617	600.888245	156.829910	484.371338	591.545471	-67.023727	77.344910	649.711487	148.743958	93.070061	529.684326	-95.988922	1414.531982	536.816895	204.380295	1413.275513	455.315216	52.920105	1395.158569	480.059418	55.202980	1666.130127	578.807068	-183.214951	1139.399902	588.338562	283.675537	1146.508667	479.937317	-199.141159	893.982300	477.380066	272.895294	887.648560	466.845459	51.736717	1042.275635	-620.188538	166.427246	856.205200	-603.372131	-34.149982
468.682281	-45.362606	945.997192	475.890320	141.152985	939.000916	576.115601	-65.539291	497.866486	600.939575	156.895630	484.376770	591.543335	-67.020950	77.345428	649.709412	148.723541	93.074753	529.531250	-95.848801	1414.593872	536.770325	204.537323	1413.319580	455.045349	53.185688	1395.225586	479.950256	55.334709	1666.101318	578.664795	-183.254623	1139.522461	588.273926	283.861877	1146.523193	479.947662	-199.199844	894.031738	477.348969	273.035095	887.666626	466.853943	51.847691	1042.273071	-620.174683	166.448364	856.207642	-603.380920	-34.163170
468.667572	-45.225761	945.984680	475.894470	141.296188	939.024414	576.059204	-65.492149	497.871735	600.977905	156.912857	484.389587	591.560608	-67.014999	77.330261	649.748901	148.749390	93.079559	529.360352	-95.676506	1414.648438	536.692322	204.697250	1413.331055	454.898834	53.384655	1395.283447	479.851074	55.476330	1666.075195	578.465271	-183.226334	1139.601074	588.192017	284.025024	1146.532471	479.672302	-199.290298	894.185364	477.305695	273.143829	887.665222	466.861725	51.968430	1042.280151	-620.178772	166.468033	856.191589	-603.381470	-34.137150
468.650543	-45.116489	945.995789	475.916443	141.428284	939.021851	576.041626	-65.443695	497.887543	601.034912	156.963409	484.415710	591.562988	-67.027832	77.318245	649.747131	148.744446	93.054405	529.229553	-95.502335	1414.672241	536.638855	204.875122	1413.345947	454.551910	53.490955	1395.381714	479.746460	55.600597	1666.029175	578.343750	-183.272781	1139.724976	588.105469	284.188538	1146.512329	479.957550	-199.350845	894.160950	477.227783	273.246460	887.665771	466.877930	52.096546	1042.284790	-620.444580	166.151459	856.102173	-603.494080	-34.220501
468.636261	-45.003635	946.003662	475.937561	141.522675	939.008240	575.993042	-65.385796	497.874573	601.055725	156.979538	484.423035	591.571228	-67.024788	77.331032	649.720337	148.715134	93.037140	529.012878	-95.342400	1414.731934	536.506226	205.030457	1413.325928	454.654175	53.745720	1395.353027	479.660889	55.738953	1665.993286	578.125305	-183.262680	1139.826782	587.994751	284.381348	1146.513916	479.659698	-199.461319	894.306030	477.143005	273.359375	887.666626	466.893524	52.212601	1042.282104	-620.436035	166.155594	856.097412	-603.491577	-34.199726
468.606598	-44.877239	946.003235	475.946991	141.652496	939.020874	575.896423	-65.328316	497.862122	601.076050	157.051025	484.432007	591.537842	-67.025139	77.332916	649.733765	148.755600	93.056610	528.782532	-95.170059	1414.801392	536.389221	205.235275	1413.337158	454.650604	53.850681	1395.360840	479.568573	55.870693	1665.944580	577.946411	-183.266983	1139.980347	587.884033	284.561646	1146.526855	479.640442	-199.566971	894.381836	477.062500	273.498047	887.650269	466.893494	52.334415	1042.289063	-620.421204	166.195877	856.090088	-603.481750	-34.196541
468.921051	-44.292770	945.750549	476.084503	141.946198	939.014221	575.826233	-65.251503	497.784210	601.134827	157.112305	484.452789	591.487000	-66.988808	77.325729	649.786072	148.793869	93.050438	528.570618	-95.000061	1414.878662	536.301208	205.409729	1413.334839	454.529572	54.025188	1395.373047	479.492035	56.026245	1665.900513	577.767517	-183.262070	1140.084229	587.766113	284.747223	1146.529541	479.612030	-199.664185	894.457642	476.944824	273.633850	887.644043	467.024170	52.646381	1042.159058	-620.398315	166.219254	856.084351	-603.477478	-34.178192
468.586426	-44.635117	946.041565	476.007080	141.865814	939.027649	576.090149	-65.438828	497.926971	601.114929	157.134491	484.415649	591.676636	-66.998734	77.337608	649.760193	148.780106	93.042488	528.358582	-94.816635	1414.969849	536.214050	205.578506	1413.358765	454.404022	54.201683	1395.416382	479.407349	56.169388	1665.855225	577.602783	-183.305435	1140.254150	587.629089	284.909607	1146.546753	479.583221	-199.761917	894.550781	476.838928	273.771515	887.642090	466.925964	52.581455	1042.311523	-620.383057	166.244858	856.071106	-603.511475	-34.134533
468.561676	-44.484234	946.068481	476.020325	141.979843	939.061890	576.031921	-65.389511	497.930908	601.109131	157.210709	484.433624	591.676758	-67.007530	77.361687	649.733154	148.758881	93.026833	528.184937	-94.661858	1415.058594	536.154358	205.713165	1413.372803	454.184082	54.443939	1395.471924	479.329651	56.221478	1665.796509	577.416138	-183.318436	1140.373413	587.503723	285.105804	1146.569702	479.550049	-199.872391	894.648071	476.703094	273.907867	887.648438	466.932831	52.711388	1042.342896	-620.353088	166.277679	856.078064	-603.508057	-34.119247
468.534058	-44.359505	946.085938	476.036499	142.057251	939.078735	575.633972	-65.132378	497.847778	601.080994	157.196945	484.434814	591.469727	-66.986626	77.338364	649.750549	148.804611	93.015221	528.002380	-94.518684	1415.137695	536.085388	205.869476	1413.392212	454.061157	54.659164	1395.507446	479.261536	56.375824	1665.743042	577.245056	-183.357574	1140.546997	587.362793	285.247223	1146.563965	479.461670	-199.942352	894.771179	476.548370	274.056305	887.671570	466.928558	52.814987	1042.359985	-620.342224	166.295288	856.076355	-603.514709	-34.102036
468.474091	-44.251549	946.119629	476.033142	142.171097	939.098511	575.877625	-65.316475	497.928772	601.103577	157.286926	484.424805	591.645386	-66.992737	77.387642	649.725037	148.779221	93.016998	527.804077	-94.335365	1415.221313	536.013367	206.011673	1413.411011	453.919006	54.863667	1395.531860	479.211365	56.619659	1665.708496	577.076599	-183.397293	1140.668701	587.237366	285.396210	1146.574097	479.379242	-200.048996	894.872253	476.387817	274.205444	887.665649	466.923462	52.933826	1042.387817	-620.311157	166.334915	856.078247	-603.530945	-34.089241
468.438965	-44.146202	946.148682	476.059723	142.257858	939.103577	575.802246	-65.263275	497.937653	601.064331	157.305542	484.429901	591.640015	-66.983345	77.360718	649.704285	148.761322	93.014160	527.601440	-94.186317	1415.305176	535.942383	206.165558	1413.439697	453.772614	55.076187	1395.580933	479.144379	56.773216	1665.667236	576.901184	-183.388428	1140.789063	587.094299	285.542664	1146.569946	479.258453	-200.122345	894.977600	476.215179	274.344818	887.688599	466.924866	53.044624	1042.404541	-620.303223	166.334671	856.070923	-603.548645	-34.063915
468.414520	-44.041035	946.179749	476.059906	142.338730	939.119446	575.384338	-64.985771	497.842896	601.065308	157.387741	484.446411	591.463318	-66.970932	77.346901	649.708862	148.760834	93.014130	527.367371	-94.014549	1415.392212	535.857300	206.323700	1413.432007	453.679138	55.241417	1395.605957	479.071228	56.925213	1665.619629	576.760864	-183.458542	1140.954346	586.981628	285.692810	1146.540283	479.452209	-200.190277	894.996643	476.063354	274.492188	887.691895	466.917664	53.146774	1042.427979	-620.256775	166.383743	856.072632	-603.532654	-34.049385
468.367310	-43.937424	946.212769	476.057495	142.457291	939.125732	575.295288	-64.922752	497.832367	601.058044	157.445602	484.425140	591.405334	-66.962738	77.328659	649.695251	148.751099	92.998825	527.145996	-93.846405	1415.466309	535.771057	206.471542	1413.432861	453.549957	55.414757	1395.624756	478.999786	57.085953	1665.589966	576.557861	-183.504211	1141.073242	586.839050	285.843719	1146.518555	479.301636	-200.244202	895.124817	475.877899	274.639526	887.673584	466.896393	53.272964	1042.447144	-620.251892	166.387756	856.062256	-603.550537	-34.085957
468.334900	-43.847046	946.223022	476.058868	142.548111	939.143799	575.545715	-65.117340	497.890900	601.020874	157.466049	484.432922	591.576538	-66.969498	77.360489	649.719238	148.778152	93.026329	526.947571	-93.724960	1415.546875	535.696411	206.618652	1413.422485	453.404388	55.586735	1395.635010	478.930420	57.246105	1665.557129	576.351929	-183.543640	1141.207275	586.701050	286.016418	1146.471436	479.167694	-200.317780	895.240845	475.703156	274.781891	887.687683	466.887360	53.360111	1042.461792	-620.204895	166.400177	856.056152	-603.588989	-34.026104
468.276215	-43.801807	946.254639	476.053925	142.637436	939.159180	575.510498	-65.108955	497.923920	601.046143	157.556686	484.439056	591.581726	-66.951096	77.354500	649.758667	148.814362	93.006714	526.737976	-93.539192	1415.627563	535.604126	206.758911	1413.398438	453.277863	55.740742	1395.650391	478.849640	57.403259	1665.528809	576.132202	-183.602478	1141.358154	586.572205	286.197723	1146.445679	479.016144	-200.380051	895.347961	475.546661	274.915375	887.685730	466.864136	53.436287	1042.485474	-620.180115	166.458481	856.070740	-603.597717	-34.030300
468.218018	-43.731480	946.279358	476.035950	142.707687	939.164917	575.439087	-65.055115	497.939178	601.015991	157.582489	484.439453	591.587646	-66.932487	77.397453	649.736755	148.802780	93.005127	526.542542	-93.374451	1415.711304	535.506897	206.921173	1413.377808	453.119446	55.910202	1395.664429	478.753540	57.471779	1665.502686	575.912231	-183.581604	1141.456665	586.448303	286.355621	1146.392456	478.840088	-200.450378	895.466125	475.359650	275.034241	887.678467	466.828064	53.517807	1042.500366	-620.128174	166.472809	856.052979	-603.586914	-34.033104
468.184418	-43.672009	946.302246	476.024689	142.758865	939.160583	575.391052	-65.027771	497.948151	601.000732	157.609344	484.434052	591.594971	-66.941589	77.391838	649.732849	148.801437	93.018829	526.375305	-93.228874	1415.784302	535.429932	207.052505	1413.353882	452.973785	56.101166	1395.696899	478.682495	57.734726	1665.514160	575.644531	-183.524109	1141.546387	586.318115	286.512665	1146.357666	478.390533	-200.534775	895.641663	475.176025	275.174011	887.702515	466.801117	53.588673	1042.508667	-620.072388	166.490509	856.056580	-603.575684	-33.994087
468.118958	-43.580872	946.310791	475.996002	142.821091	939.164795	575.303711	-64.930542	497.925232	600.987610	157.656036	484.435638	591.576416	-66.925438	77.391327	649.709229	148.776978	93.008141	526.205017	-93.071396	1415.832520	535.335815	207.189545	1413.317505	452.812469	56.308624	1395.709229	478.575043	57.804672	1665.500000	575.404785	-183.555939	1141.675781	586.191345	286.647247	1146.298096	478.192444	-200.569870	895.751343	474.991943	275.308533	887.687439	466.756897	53.669212	1042.515015	-620.064697	166.526184	856.059326	-603.581177	-33.985794
468.056427	-43.535805	946.328125	475.981903	142.896881	939.153076	575.284912	-64.900368	497.933228	600.987061	157.690002	484.429962	591.563599	-66.934273	77.398315	649.737000	148.809860	92.996056	526.033447	-92.923790	1415.885864	535.248352	207.359070	1413.307617	452.669952	56.480614	1395.731323	478.476929	58.062096	1665.515259	575.179565	-183.553207	1141.778198	586.065491	286.762634	1146.251465	477.974396	-200.602402	895.854187	474.779907	275.448822	887.688965	466.721863	53.745750	1042.517456	-620.001221	166.543854	856.062683	-603.604004	-33.939957
468.018951	-43.444778	946.347473	475.948273	142.955902	939.155640	575.256775	-64.894348	497.956909	601.000000	157.749939	484.450531	591.569763	-66.931404	77.413605	649.701904	148.786423	92.989044	525.859741	-92.752716	1415.944214	535.159546	207.508438	1413.293457	452.543121	56.631783	1395.743896	478.367554	58.226902	1665.525391	574.965637	-183.560593	1141.864868	585.937195	286.887299	1146.210205	477.747345	-200.634964	895.937378	474.571777	275.585236	887.667542	466.678741	53.830845	1042.527588	-619.967957	166.542175	856.060547	-603.584595	-33.939655
467.956818	-43.389118	946.367188	475.913879	143.039017	939.157715	575.227295	-64.848412	497.966187	600.948303	157.744904	484.437408	591.546082	-66.919189	77.396423	649.693176	148.806259	92.995483	525.667480	-92.584908	1415.985962	535.085205	207.654419	1413.289551	452.426697	56.779465	1395.734375	478.249634	58.401882	1665.538818	574.735657	-183.531448	1141.942505	585.814148	286.967957	1146.179932	477.546509	-200.677094	896.008179	474.363617	275.695953	887.672485	466.627716	53.909950	1042.537842	-619.967041	166.546860	856.050659	-603.595398	-33.957924
467.860168	-43.330204	946.386414	475.828217	143.096893	939.153381	575.194275	-64.796295	497.948303	600.926147	157.766754	484.452301	591.556580	-66.913254	77.419067	649.662537	148.802216	92.997856	525.511597	-92.424881	1416.031982	534.994019	207.795349	1413.257080	452.328064	56.930122	1395.747803	478.138306	58.567566	1665.548584	574.505981	-183.475525	1141.995483	585.671021	287.059998	1146.157227	477.267853	-200.697433	896.094849	474.162384	275.817139	887.671570	466.535675	53.981342	1042.544800	-619.902222	166.608261	856.066284	-603.595947	-33.929752
467.801758	-43.278027	946.413574	475.803558	143.162567	939.153625	575.195435	-64.806694	498.000000	600.947937	157.809097	484.485931	591.576965	-66.914742	77.414719	649.707703	148.817596	93.033760	525.340149	-92.259163	1416.069946	534.917480	207.945633	1413.243774	452.230591	57.071465	1395.742798	478.019165	58.733181	1665.555664	574.263794	-183.403671	1142.029785	585.560669	287.154510	1146.105347	476.975891	-200.705231	896.191406	473.971588	275.931915	887.647522	466.488068	54.055546	1042.557495	-619.886047	166.606186	856.055725	-603.591919	-33.927788
467.722900	-43.228668	946.434875	475.728119	143.245987	939.148743	575.191284	-64.787575	497.987823	600.942383	157.816788	484.453552	591.592468	-66.926453	77.425507	649.718506	148.835571	93.014046	525.215332	-92.132614	1416.114868	534.851929	208.058487	1413.215088	452.108124	57.232605	1395.759888	477.883575	58.805836	1665.548340	574.073730	-183.391327	1142.102417	585.461487	287.263977	1146.072144	476.943481	-200.679901	896.174622	473.791687	276.042389	887.620483	466.399597	54.135723	1042.564575	-619.871033	166.627838	856.044861	-603.612732	-33.909897
467.615540	-43.171452	946.450928	475.659790	143.277863	939.129700	574.813721	-64.512672	497.899139	600.912476	157.792725	484.454681	591.418823	-66.925438	77.398216	649.686035	148.791016	93.000206	525.102295	-91.985748	1416.142212	534.764160	208.197495	1413.153931	452.002106	57.384552	1395.758545	477.767242	59.051552	1665.583252	573.795532	-183.275574	1142.113281	585.344055	287.362457	1146.012207	476.314301	-200.651199	896.339661	473.601257	276.147644	887.596313	466.308960	54.200806	1042.562012	-619.824707	166.656586	856.048950	-603.605469	-33.905369
467.508972	-43.122944	946.456787	475.573395	143.364166	939.112305	575.117737	-64.737694	498.021027	600.933105	157.838669	484.460358	591.594604	-66.920570	77.430161	649.688171	148.781052	93.002907	524.968750	-91.824844	1416.153320	534.677246	208.329803	1413.125610	451.984406	57.467312	1395.713013	477.625031	59.202354	1665.592407	573.606628	-183.218933	1142.161743	585.228149	287.464722	1145.968506	476.262665	-200.596466	896.321106	473.431152	276.274323	887.563477	466.216522	54.280190	1042.556030	-619.816223	166.654968	856.038879	-603.604797	-33.903206
467.411011	-43.064274	946.462708	475.492645	143.431000	939.098999	574.719543	-64.464592	497.903412	600.944763	157.851074	484.462585	591.407959	-66.935249	77.393814	649.669922	148.762390	92.978775	524.895081	-91.668350	1416.165039	534.608643	208.461960	1413.083130	451.735260	57.694721	1395.750854	477.464233	59.261150	1665.597656	573.325073	-183.064774	1142.129272	585.107849	287.569427	1145.888184	475.632965	-200.577286	896.468079	473.260681	276.390228	887.527954	466.116150	54.354008	1042.551270	-619.747925	166.700470	856.046936	-603.591492	-33.887970
467.318848	-43.016003	946.466614	475.430054	143.458282	939.064636	574.823853	-64.545639	497.941650	600.932617	157.872543	484.451935	591.459595	-66.911919	77.384270	649.676941	148.777206	92.976456	524.812866	-91.543198	1416.177612	534.535645	208.596161	1413.038086	451.619324	57.843555	1395.736450	477.283447	59.407501	1665.612549	573.093506	-182.949753	1142.115479	584.995056	287.686768	1145.832275	475.283234	-200.528595	896.513855	473.100220	276.480560	887.488953	466.031769	54.413799	1042.534790	-619.743530	166.701889	856.045105	-603.600098	-33.883083
467.200378	-42.958004	946.444397	475.352203	143.513931	939.058899	574.656250	-64.459076	497.920074	600.956848	157.904465	484.470215	591.378235	-66.909386	77.392883	649.711426	148.830902	92.991554	524.714233	-91.408028	1416.160522	534.461731	208.726089	1413.009399	451.465668	57.983490	1395.703735	477.113037	59.644196	1665.645752	572.867554	-182.829605	1142.101318	584.899170	287.774963	1145.773560	474.939270	-200.454193	896.553101	472.940094	276.569275	887.461426	465.922516	54.463516	1042.520508	-619.730103	166.694595	856.046448	-603.607483	-33.891155
467.229126	-43.038635	946.442932	475.658936	143.112198	938.905945	574.647888	-64.449593	497.932739	600.927002	157.892792	484.407288	591.425110	-66.926018	77.417763	649.668640	148.818985	93.010292	524.629944	-91.261497	1416.147217	534.363464	208.853882	1412.968140	451.342834	58.113396	1395.691162	476.924591	59.801468	1665.656128	572.660767	-182.706635	1142.079346	584.797424	287.887329	1145.720215	474.598114	-200.380859	896.567810	472.800415	276.660248	887.404846	466.018372	54.321644	1042.435181	-619.694946	166.704285	856.065247	-603.598389	-33.877094
467.158936	-42.995815	946.454041	475.578064	143.177963	938.898560	574.637634	-64.450592	497.943909	600.937012	157.916626	484.426575	591.455017	-66.928093	77.400711	649.704163	148.837509	93.002380	524.535217	-91.113892	1416.119263	534.283508	208.981979	1412.914673	451.224579	58.257065	1395.688232	476.742889	59.935459	1665.664917	572.453857	-182.585724	1142.051270	584.700623	287.976013	1145.654053	474.235474	-200.294891	896.603638	472.628143	276.733917	887.359253	465.939819	54.385132	1042.436401	-619.689209	166.744232	856.054810	-603.599854	-33.878563
466.936005	-42.792641	946.438599	475.098572	143.641052	939.000488	574.076538	-64.090034	497.787262	600.935913	157.973145	484.487396	591.144653	-66.899536	77.377808	649.679810	148.807831	92.970146	524.440186	-90.995270	1416.097778	534.172791	209.105591	1412.848755	451.123871	58.359177	1395.644775	476.551636	60.080925	1665.659546	572.244019	-182.471344	1142.023193	584.590088	288.014496	1145.572388	473.810089	-200.196136	896.643250	472.459564	276.794861	887.295166	465.644165	54.639801	1042.486084	-619.666199	166.755417	856.043396	-603.597839	-33.834648
466.831757	-42.726097	946.431030	474.984833	143.740067	939.004028	573.978394	-64.034752	497.801697	600.942261	158.016144	484.507721	591.123108	-66.897644	77.355988	649.705627	148.852966	92.979286	524.377991	-90.844833	1416.072388	534.064880	209.205933	1412.765381	451.027069	58.492283	1395.635986	476.367493	60.222542	1665.657837	572.044922	-182.361954	1141.975708	584.490051	288.109833	1145.479492	473.399719	-200.066620	896.684204	472.328888	276.874115	887.234253	465.549286	54.715065	1042.485107	-619.638977	166.769379	856.028625	-603.586243	-33.831226
466.745178	-42.667706	946.412720	474.887787	143.784454	938.976807	574.392090	-64.329384	497.919067	600.966248	158.071152	484.494781	591.362122	-66.883240	77.391113	649.745972	148.874252	93.012894	524.314941	-90.731606	1416.033691	533.945984	209.328903	1412.708740	450.918365	58.587833	1395.621948	476.159454	60.361103	1665.655396	571.837646	-182.240326	1141.940430	584.390198	288.189606	1145.413696	473.002411	-199.932663	896.698120	472.177307	276.939606	887.176819	465.454437	54.771355	1042.461914	-619.622742	166.800797	856.035706	-603.603760	-33.835567
466.631989	-42.608799	946.391174	474.780151	143.820938	938.968933	573.912781	-64.005821	497.800598	600.899963	158.079163	484.496185	591.116760	-66.902786	77.380997	649.692017	148.842453	93.006317	524.255127	-90.586800	1415.998291	533.835693	209.440170	1412.653687	450.857513	58.701416	1395.578979	475.945251	60.489197	1665.660889	571.679199	-182.212631	1141.888306	584.266296	288.271820	1145.358521	472.932678	-199.782379	896.643005	472.062286	276.991425	887.107544	465.349548	54.812206	1042.447876	-619.606201	166.796158	856.027466	-603.587769	-33.845486
466.524963	-42.548492	946.371094	474.667877	143.895340	938.935486	573.815735	-63.983635	497.793945	600.853088	158.079681	484.522675	591.117554	-66.900963	77.377388	649.701355	148.852310	93.011955	524.207336	-90.445480	1415.951538	533.721008	209.553452	1412.609985	450.754974	58.797878	1395.578125	475.712555	60.626602	1665.675537	571.477051	-182.039536	1141.814453	584.137207	288.351013	1145.313965	472.548676	-199.617554	896.647156	471.935944	277.067322	887.063232	465.245972	54.885975	1042.421143	-619.593262	166.791290	856.020691	-603.587219	-33.816982
466.408691	-42.517281	946.382568	474.533112	143.939911	938.916626	573.768555	-63.955547	497.810394	600.831726	158.158142	484.549316	591.112549	-66.883766	77.378281	649.741943	148.911758	93.033829	524.162842	-90.319313	1415.909912	533.613220	209.652863	1412.555054	450.659851	58.917042	1395.554932	475.491058	60.765770	1665.695679	571.237244	-181.902588	1141.739258	584.010620	288.435699	1145.241943	471.888062	-199.488098	896.742798	471.816681	277.113922	887.023132	465.143463	54.938267	1042.418091	-619.587036	166.831390	856.022888	-603.578369	-33.812298
466.291656	-42.471149	946.351990	474.435669	144.023544	938.894958	573.696655	-63.912521	497.797455	600.789612	158.168839	484.568481	591.091553	-66.874504	77.399109	649.694702	148.884430	93.029388	524.105896	-90.181076	1415.880859	533.497131	209.781296	1412.509399	450.686279	58.933521	1395.493042	475.265930	60.893456	1665.700562	571.012695	-181.725372	1141.645996	583.870605	288.517975	1145.195190	471.512451	-199.341568	896.764526	471.721375	277.167206	886.958984	465.042236	54.997871	1042.392456	-619.587708	166.838593	856.019714	-603.600464	-33.781464
466.156158	-42.426838	946.349426	474.302826	144.068268	938.858093	573.609009	-63.861282	497.816010	600.755798	158.239655	484.551697	591.082642	-66.854332	77.405876	649.711975	148.896667	93.005562	524.083374	-90.086975	1415.830200	533.419434	209.864105	1412.441406	450.480743	59.109959	1395.502075	475.052917	61.020985	1665.711914	570.856873	-181.608032	1141.584839	583.747498	288.610687	1145.120239	471.163452	-199.160522	896.769470	471.639862	277.227203	886.890137	464.929291	55.059921	1042.373169	-619.578125	166.828781	856.018616	-603.598694	-33.801651
466.062073	-42.379002	946.306274	474.197876	144.131638	938.811401	573.602783	-63.880272	497.855682	600.733582	158.308411	484.566193	591.133972	-66.847687	77.425339	649.702087	148.917343	93.050735	524.059143	-89.991348	1415.794678	533.318726	209.946136	1412.371826	450.371674	59.219372	1395.485596	474.831238	61.150406	1665.705566	570.695557	-181.429977	1141.512451	583.616455	288.725830	1145.036255	470.784607	-198.988449	896.769531	471.554443	277.281708	886.831848	464.841736	55.116241	1042.328857	-619.566711	166.854156	856.010803	-603.612488	-33.792667
465.914520	-42.340534	946.287476	474.040955	144.195160	938.770813	573.563843	-63.835419	497.850922	600.630493	158.303909	484.553833	591.112610	-66.826912	77.423485	649.689941	148.903824	93.053558	524.012817	-89.874908	1415.749390	533.232544	210.051910	1412.318359	450.284912	59.310410	1395.450195	474.604858	61.276306	1665.697876	570.537231	-181.250793	1141.418335	583.490173	288.809174	1144.951660	470.388336	-198.808182	896.763916	471.450714	277.338440	886.755066	464.716278	55.176884	1042.300171	-619.534729	166.893738	856.005310	-603.602051	-33.772320
466.021240	-41.957466	946.076782	474.014343	144.342117	938.727539	573.488953	-63.794338	497.787964	600.654053	158.387772	484.562775	591.116394	-66.829254	77.417259	649.726196	148.959259	93.084427	523.976257	-89.774643	1415.729492	533.129944	210.172577	1412.256104	450.190643	59.412235	1395.407593	474.349792	61.299294	1665.665527	570.399353	-181.080093	1141.356445	583.360779	288.885529	1144.888428	470.067200	-198.613876	896.754578	471.348053	277.391510	886.675903	464.682281	55.357052	1042.172852	-619.514221	166.918747	856.007629	-603.607666	-33.771381
465.686951	-42.212559	946.218262	473.785004	144.265350	938.697327	573.396118	-63.739685	497.819366	600.543579	158.371277	484.575500	591.094543	-66.815994	77.430107	649.697144	148.940460	93.084785	523.929199	-89.671249	1415.664673	533.046570	210.279205	1412.206421	450.092682	59.498577	1395.377808	474.101746	61.500458	1665.672852	570.252197	-180.919296	1141.271484	583.252441	288.959717	1144.813721	469.747894	-198.400162	896.731628	471.257996	277.425415	886.588135	464.477692	55.278671	1042.228882	-619.505371	166.919846	856.005371	-603.630249	-33.733047
465.546234	-42.156639	946.211914	473.636383	144.333679	938.687744	573.339417	-63.711124	497.851410	600.468506	158.434845	484.581909	591.112427	-66.820526	77.449226	649.695374	148.946960	93.106339	523.870117	-89.551910	1415.632202	532.962830	210.360550	1412.156738	449.994415	59.589794	1395.343140	473.854797	61.607170	1665.646484	570.103088	-180.743713	1141.176147	583.167114	289.034973	1144.749146	469.424927	-198.181473	896.719910	471.153351	277.455261	886.511230	464.344025	55.341564	1042.221436	-619.484009	166.953461	856.033325	-603.640503	-33.712021
465.437592	-42.076885	946.177490	473.491028	144.414398	938.656311	573.229858	-63.676044	497.859039	600.395508	158.449936	484.570648	591.098633	-66.820549	77.445953	649.661255	148.917542	93.108727	523.801147	-89.440025	1415.592407	532.878967	210.467773	1412.102783	449.909576	59.686779	1395.315186	473.616577	61.716122	1665.634521	569.942871	-180.567093	1141.110840	583.078064	289.092621	1144.678223	469.078094	-197.942963	896.715759	471.043671	277.489258	886.438416	464.212189	55.419346	1042.188354	-619.476074	166.992599	856.032593	-603.645691	-33.705196
465.281830	-41.982506	946.153625	473.326996	144.474686	938.628174	573.143188	-63.638096	497.851257	600.317993	158.505081	484.581177	591.099365	-66.803574	77.453377	649.401001	148.342834	92.929428	523.732544	-89.331589	1415.561890	532.768921	210.574158	1412.044189	449.828796	59.781536	1395.283447	473.375000	61.711399	1665.616455	569.784485	-180.384048	1141.039185	582.991699	289.172333	1144.619141	468.771912	-197.757111	896.708374	470.940674	277.504547	886.357788	464.068665	55.498840	1042.163086	-619.471741	166.987732	856.026489	-603.654419	-33.713497
465.129364	-41.921143	946.149963	473.160278	144.535599	938.606323	573.031433	-63.592396	497.853271	600.248047	158.541122	484.565826	591.079712	-66.795036	77.465263	649.620483	148.884323	93.094635	523.665405	-89.227119	1415.524780	532.674744	210.676666	1411.970215	449.744537	59.903278	1395.260986	473.144806	61.818539	1665.596802	569.632813	-180.220352	1140.958008	582.909912	289.226868	1144.552979	468.481476	-197.532791	896.695435	470.831451	277.542389	886.293701	463.921906	55.568760	1042.150757	-619.470947	166.999985	856.010681	-603.672119	-33.687107
464.969116	-41.845661	946.145325	472.991425	144.582718	938.573486	572.922302	-63.525883	497.851196	600.157410	158.590347	484.553528	591.046448	-66.779457	77.451004	649.406006	148.352356	92.949455	523.585266	-89.101379	1415.472778	532.577393	210.792892	1411.919556	449.646118	60.023273	1395.226685	472.911804	61.920742	1665.582275	569.482727	-180.063278	1140.915894	582.853271	289.305695	1144.489990	468.195648	-197.332062	896.665405	470.726746	277.552063	886.228333	463.761871	55.645336	1042.131592	-619.436340	167.034119	856.010742	-603.680298	-33.639458
464.819000	-41.783161	946.117432	472.825012	144.666580	938.549011	572.880005	-63.528542	497.852722	600.027893	158.591995	484.570618	591.041870	-66.764397	77.458603	649.617432	148.880814	93.167671	523.513611	-88.985619	1415.443848	532.482544	210.884964	1411.847656	449.558472	60.090343	1395.173218	472.685852	62.017338	1665.568115	569.339172	-179.905457	1140.841064	582.775940	289.359009	1144.434204	467.999695	-197.140640	896.639343	470.615997	277.576233	886.158875	463.625183	55.714897	1042.106689	-619.412537	167.057297	856.020020	-603.671387	-33.628677
464.687958	-41.723660	946.107849	472.715240	144.670502	938.522217	572.777222	-63.501026	497.871033	599.937073	158.655762	484.534058	591.059937	-66.767776	77.468788	649.393433	148.419495	93.015305	523.434631	-88.867104	1415.389771	532.387451	210.994965	1411.792969	449.441589	60.205666	1395.154907	472.462982	62.116928	1665.568726	569.172791	-179.768478	1140.788452	582.685913	289.406219	1144.368774	467.782196	-196.957047	896.614746	470.493195	277.577545	886.110535	463.496613	55.757973	1042.087524	-619.400940	167.089172	856.030518	-603.691467	-33.605244
464.529633	-41.641190	946.082947	472.558289	144.764542	938.510742	572.653259	-63.445244	497.855164	599.850342	158.721344	484.557190	591.031677	-66.776176	77.473076	649.613770	148.975143	93.208748	523.327820	-88.768730	1415.346558	532.268677	211.110748	1411.732056	449.352264	60.312035	1395.119019	472.240234	62.210316	1665.567871	569.014954	-179.588943	1140.716309	582.615662	289.451965	1144.307861	467.576294	-196.747589	896.576233	470.396057	277.607941	886.075745	463.335083	55.839008	1042.069458	-619.391907	167.084213	856.027527	-603.699463	-33.589470
464.419312	-41.587181	946.061584	472.412201	144.804825	938.485413	572.557556	-63.448021	497.866150	599.664063	158.743317	484.544128	591.021667	-66.773544	77.488480	649.566589	148.955994	93.231201	523.199097	-88.679253	1415.313232	532.150146	211.215775	1411.677612	449.262238	60.394917	1395.091431	472.031738	62.399872	1665.586426	568.893372	-179.433258	1140.657104	582.521851	289.493011	1144.265015	467.411133	-196.555573	896.541382	470.284027	277.643280	886.018860	463.198944	55.887939	1042.045654	-619.390137	167.127792	856.030334	-603.705566	-33.575958
464.287750	-41.522999	946.050049	472.263367	144.883469	938.473511	572.457642	-63.420063	497.842896	599.566162	158.837570	484.528259	590.995300	-66.772255	77.503632	649.558289	148.988068	93.260399	523.118591	-88.570374	1415.300171	532.065186	211.306091	1411.647827	449.143127	60.509514	1395.079712	471.816071	62.498100	1665.566528	568.777344	-179.301941	1140.627808	582.433838	289.544525	1144.198975	467.232025	-196.351990	896.508728	470.190491	277.671051	885.977844	463.076141	55.958012	1042.034790	-619.378662	167.148849	856.050720	-603.706543	-33.564873
464.141602	-41.443756	946.050049	472.108856	144.944870	938.457336	572.358582	-63.367115	497.861694	599.451050	158.877960	484.508301	590.973938	-66.747688	77.489799	649.507690	148.977905	93.260559	523.008057	-88.481117	1415.274902	531.973083	211.404160	1411.621094	449.049133	60.606655	1395.047607	471.623199	62.586651	1665.562622	568.675659	-179.164383	1140.601685	582.338257	289.572937	1144.133301	467.081421	-196.138046	896.482483	470.092041	277.727386	885.933594	462.933472	56.036819	1042.026855	-619.398926	167.177246	856.042542	-603.755249	-33.535999
464.027435	-41.380867	946.034485	471.982452	145.020752	938.434753	572.410828	-63.442806	497.878937	599.352051	158.932907	484.523438	591.091797	-66.743462	77.512848	649.282715	148.408371	93.089401	522.922485	-88.372223	1415.268799	531.891907	211.485260	1411.565186	448.957428	60.699200	1395.031250	471.431213	62.691906	1665.555298	568.566162	-179.022873	1140.570190	582.249329	289.637665	1144.077881	466.929443	-195.943024	896.475647	470.023041	277.767609	885.879211	462.814423	56.109257	1042.007690	-619.414612	167.202316	856.049683	-603.742737	-33.499775
463.912537	-41.326775	946.019470	471.835144	145.100952	938.427795	572.358276	-63.403103	497.895386	599.267761	159.002411	484.523407	591.078918	-66.755333	77.536873	649.515381	148.994553	93.289642	522.794067	-88.262718	1415.244751	531.766724	211.618042	1411.531738	448.952698	60.703171	1394.983276	471.237640	62.803791	1665.542236	568.463379	-178.870239	1140.532715	582.139648	289.690186	1144.038208	466.800446	-195.745529	896.438538	469.914551	277.787720	885.845886	462.687897	56.170437	1041.997192	-619.404968	167.197433	856.046082	-603.740906	-33.501457
463.790863	-41.273819	946.022705	471.721985	145.118515	938.405884	572.275085	-63.362343	497.884094	599.124207	158.993179	484.513123	591.092163	-66.752403	77.543907	649.252441	148.422119	93.127922	522.693787	-88.217087	1415.236694	531.673645	211.685226	1411.514282	448.718903	60.881042	1394.992065	471.041351	62.902470	1665.526611	568.369080	-178.770920	1140.524780	582.028992	289.740692	1143.979004	466.684937	-195.569016	896.409363	469.787170	277.828613	885.823914	462.562225	56.220539	1041.986816	-619.404968	167.234848	856.052246	-603.768738	-33.459606
463.658081	-41.202187	946.002014	471.569244	145.227890	938.382446	572.192383	-63.359962	497.869415	599.066895	159.047089	484.519623	591.077026	-66.744118	77.528374	649.261475	148.419220	93.148010	522.570862	-88.117416	1415.223511	531.552002	211.767426	1411.484863	448.596680	60.960171	1394.953125	470.848175	63.003510	1665.521973	568.279419	-178.642075	1140.492798	581.918884	289.790741	1143.945313	466.621857	-195.398117	896.357239	469.708862	277.857941	885.791931	462.411743	56.311401	1041.964233	-619.406982	167.245728	856.049866	-603.777710	-33.443268
463.501953	-41.147701	945.995850	471.423584	145.277832	938.362915	572.059448	-63.301678	497.867615	599.008423	159.089981	484.550110	591.027710	-66.735245	77.520195	649.259155	148.439514	93.159248	522.426331	-88.056252	1415.213501	531.414795	211.831787	1411.449341	448.450317	61.056416	1394.931030	470.667969	63.106041	1665.515137	568.148682	-178.505219	1140.473267	581.802856	289.847565	1143.898926	466.523956	-195.242081	896.320801	469.599304	277.903473	885.743958	462.262268	56.371067	1041.951172	-619.415100	167.284409	856.065186	-603.790222	-33.456059
463.369751	-41.091702	945.972412	471.303162	145.346527	938.320984	571.947937	-63.264744	497.860992	598.920715	159.125595	484.514343	591.019592	-66.739365	77.555023	649.242615	148.426559	93.166237	522.297180	-87.975731	1415.176270	531.295288	211.931671	1411.385864	448.332611	61.151783	1394.882568	470.476898	63.120663	1665.483398	568.034607	-178.375854	1140.448975	581.689514	289.910980	1143.865967	466.484955	-195.101227	896.272156	469.498474	277.928619	885.706177	462.131653	56.443493	1041.917847	-619.407959	167.323624	856.059631	-603.808899	-33.405140
463.224091	-41.006454	945.951416	471.163147	145.416519	938.301086	571.807800	-63.191292	497.839447	598.864197	159.170349	484.512390	590.986267	-66.735092	77.549675	649.223389	148.430115	93.143555	522.158936	-87.871399	1415.136719	531.169922	212.024826	1411.344727	448.186249	61.249908	1394.867920	470.293488	63.206722	1665.468506	568.267517	-178.687271	1140.291260	581.580322	289.958618	1143.807129	466.449860	-194.952469	896.235046	469.380859	277.982178	885.654175	461.996460	56.520760	1041.897827	-619.436951	167.332764	856.057861	-603.832764	-33.400898
463.082031	-40.919582	945.925110	471.036835	145.450134	938.278809	571.593506	-63.067703	497.810303	598.788940	159.165634	484.496033	590.927734	-66.728546	77.545570	649.187561	148.421448	93.149010	522.027954	-87.776619	1415.094849	531.051392	212.111649	1411.321167	448.035400	61.354893	1394.829712	470.113312	63.310921	1665.461914	568.197632	-178.595322	1140.274658	581.495117	290.004242	1143.765625	466.410889	-194.796387	896.182190	469.283234	278.025726	885.610657	461.854401	56.580822	1041.873169	-619.447205	167.345718	856.050537	-603.859619	-33.374775
462.916718	-40.868004	945.921143	470.874298	145.520264	938.255310	571.518616	-63.046124	497.810028	598.754211	159.238312	484.536163	590.908508	-66.685524	77.528336	649.237915	148.493576	93.178505	521.869995	-87.675949	1415.068237	530.923828	212.205795	1411.260742	447.896362	61.442619	1394.812988	469.938477	63.403885	1665.447632	567.755615	-178.036346	1140.357788	581.379333	290.060455	1143.720825	466.393524	-194.672058	896.106140	469.154572	278.089203	885.567322	461.692291	56.651669	1041.859009	-619.458130	167.356461	856.054077	-603.863281	-33.375652
462.765869	-40.783100	945.897400	470.731415	145.600891	938.221313	571.374817	-62.997555	497.786133	598.713745	159.243378	484.541656	590.900574	-66.694580	77.534622	649.195740	148.433060	93.165756	521.715515	-87.587791	1415.015137	530.803833	212.308090	1411.227173	447.748657	61.526169	1394.801392	469.737122	63.584370	1665.452026	567.991455	-178.345871	1140.210327	581.274963	290.115906	1143.686157	466.375244	-194.557281	896.055054	469.039032	278.118134	885.492920	461.542053	56.740356	1041.829712	-619.466858	167.365326	856.055115	-603.895752	-33.349754
462.583893	-40.713173	945.882690	470.566803	145.648666	938.194702	571.276794	-62.975422	497.795227	598.659424	159.262146	484.530304	590.856689	-66.669701	77.527527	649.172546	148.432495	93.186348	521.566162	-87.499290	1414.997803	530.646667	212.391068	1411.194824	447.592194	61.636688	1394.783936	469.547363	63.674404	1665.432373	567.576599	-177.820038	1140.289673	581.164856	290.155823	1143.634766	466.369598	-194.450470	895.977051	468.934021	278.173065	885.440002	461.374359	56.806335	1041.809082	-619.476135	167.389297	856.062988	-603.914429	-33.316124
462.436615	-40.641060	945.859497	470.412994	145.706161	938.162781	571.148071	-62.910889	497.787415	598.610413	159.277435	484.547516	590.845520	-66.680382	77.559433	649.164185	148.426331	93.190247	521.435974	-87.402802	1414.953003	530.530701	212.486328	1411.132324	447.432037	61.721771	1394.744141	469.342957	63.774323	1665.417603	567.486328	-177.742798	1140.286621	581.069580	290.216797	1143.588135	466.370819	-194.355164	895.929626	468.802826	278.218567	885.364258	461.215942	56.876320	1041.780884	-619.492493	167.406754	856.060608	-603.915527	-33.331280
462.283417	-40.578636	945.835083	470.271332	145.787598	938.122253	571.070251	-62.890423	497.799072	598.023804	158.584808	484.496124	590.852234	-66.681229	77.558899	648.900452	148.198975	93.162537	521.278381	-87.307724	1414.915161	530.387268	212.570541	1411.082886	447.299713	61.791565	1394.711792	469.146729	63.859901	1665.408936	567.429016	-177.663620	1140.265015	580.950562	290.266235	1143.532593	466.379578	-194.258438	895.859741	468.691742	278.281189	885.318237	461.070953	56.956631	1041.748169	-619.495728	167.417358	856.048706	-603.946899	-33.312119
462.122253	-40.530682	945.822937	470.122467	145.840668	938.108459	570.962524	-62.850742	497.791016	598.499023	159.288162	484.584473	590.836121	-66.661789	77.571152	649.183105	148.445938	93.215103	521.155334	-87.214264	1414.893433	530.261841	212.666885	1411.051880	447.156189	61.909870	1394.683960	468.920502	63.937435	1665.406128	567.356323	-177.586365	1140.242798	580.815796	290.354034	1143.491211	466.402100	-194.169388	895.812561	468.565399	278.341766	885.267578	460.908447	57.008530	1041.734741	-619.496094	167.417664	856.048645	-603.948669	-33.310619
461.988800	-40.470818	945.797180	469.985718	145.914978	938.082947	570.919495	-62.847572	497.799744	598.473450	159.315430	484.606812	590.844116	-66.649292	77.579247	649.138733	148.399643	93.199539	520.988586	-87.122108	1414.856934	530.116028	212.749756	1411.004639	447.031036	61.995808	1394.671143	468.690460	64.033325	1665.403442	567.277588	-177.487549	1140.239014	580.690491	290.432861	1143.448730	466.428986	-194.109711	895.771729	468.448639	278.419586	885.236084	460.761475	57.075581	1041.708496	-619.533936	167.422684	856.058289	-603.955566	-33.317169
461.836395	-40.392849	945.784180	469.841705	145.968674	938.057373	570.794922	-62.819847	497.801636	598.412354	159.338913	484.593170	590.788574	-66.621338	77.582222	649.167297	148.445786	93.228058	520.847595	-87.020615	1414.816895	529.981873	212.836197	1410.970337	446.879150	62.086563	1394.632690	468.450134	64.107742	1665.406372	567.202148	-177.427292	1140.219971	580.522278	290.507507	1143.398315	466.437042	-194.047409	895.724854	468.311432	278.505341	885.202454	460.611389	57.148998	1041.688721	-619.552856	167.468674	856.069336	-603.990051	-33.280128
461.724152	-40.342812	945.764221	469.703827	146.033722	938.025818	570.723083	-62.803905	497.812683	598.364746	159.361862	484.590332	590.816711	-66.627357	77.602928	649.164246	148.448273	93.224442	520.728333	-86.936340	1414.805298	529.854248	212.929474	1410.925781	446.750336	62.160938	1394.603760	468.206451	64.183418	1665.392334	567.139832	-177.324631	1140.209473	580.363403	290.592957	1143.347778	466.472687	-194.001999	895.679749	468.162292	278.579712	885.163391	460.473785	57.212158	1041.662109	-619.582153	167.472916	856.069153	-604.028442	-33.252682
461.556702	-40.304745	945.739746	469.545258	146.121902	937.996765	570.571472	-62.755592	497.805695	598.287292	159.393005	484.612762	590.799377	-66.632660	77.592499	649.134949	148.417542	93.222099	520.626709	-86.842087	1414.743896	529.713989	213.001862	1410.861816	446.605042	62.239616	1394.548950	467.961029	64.160774	1665.355957	567.080688	-177.248291	1140.193726	580.216980	290.657471	1143.301147	466.496674	-193.958023	895.627625	468.007721	278.682434	885.104736	460.319672	57.276478	1041.635742	-619.568298	167.497330	856.089722	-604.005554	-33.243885
461.430695	-40.247963	945.690735	469.408508	146.204544	937.964966	570.511475	-62.753906	497.829407	598.245117	159.414780	484.628937	590.828796	-66.623116	77.581856	649.131287	148.414764	93.225761	520.500183	-86.760757	1414.697388	529.578796	213.069870	1410.801025	446.388214	62.344372	1394.511353	467.728882	64.235153	1665.337769	567.023560	-177.160355	1140.184692	580.087097	290.720428	1143.208862	466.547333	-193.933105	895.556824	467.863983	278.776459	885.033081	460.171478	57.336754	1041.594849	-619.577393	167.477646	856.065369	-604.008728	-33.255833
461.299408	-40.187683	945.661560	469.279633	146.252640	937.913452	570.420410	-62.711056	497.791687	598.158813	159.399918	484.625580	590.804260	-66.621384	77.603683	649.118835	148.448868	93.257149	520.353577	-86.654175	1414.642578	529.433777	213.157135	1410.735474	446.180817	62.449924	1394.444458	467.507629	64.408699	1665.346558	566.969788	-177.048462	1140.140137	579.934570	290.807098	1143.137207	466.570892	-193.909180	895.506165	467.701172	278.872406	884.959534	460.036713	57.403393	1041.553711	-619.591736	167.526566	856.068909	-604.054565	-33.216248
461.196167	-40.108238	945.616943	469.174286	146.323608	937.872925	570.319702	-62.685608	497.801849	598.089294	159.458328	484.638794	590.814331	-66.620323	77.613464	649.159058	148.464813	93.274094	520.171570	-86.548920	1414.585083	529.227661	213.239609	1410.658936	446.099792	62.446445	1394.381104	467.259827	64.494766	1665.357666	566.909363	-176.953903	1140.121826	579.798584	290.857117	1143.059937	466.603119	-193.899063	895.435425	467.526489	278.959747	884.883057	459.909180	57.477520	1041.510010	-619.633362	167.503265	856.066284	-604.066528	-33.228176
461.071167	-40.065037	945.597351	469.052338	146.392197	937.841064	570.223999	-62.695892	497.796661	597.998291	159.452469	484.650818	590.842346	-66.614380	77.647240	649.080994	148.436386	93.269356	520.023926	-86.472397	1414.546387	529.066223	213.319870	1410.594482	445.783936	62.597240	1394.399414	466.996155	64.477341	1665.384888	566.866333	-176.851471	1140.093140	579.644409	290.925201	1142.994995	466.619263	-193.884918	895.369751	467.369934	279.024292	884.808289	459.774353	57.539894	1041.483398	-619.656555	167.480789	856.088318	-604.076538	-33.215397
460.974518	-39.986469	945.576416	468.947601	146.440628	937.806824	570.072388	-62.659248	497.819550	597.918701	159.502609	484.632355	590.799011	-66.629112	77.658852	649.054565	148.422409	93.279282	519.860474	-86.377220	1414.512817	528.851807	213.381042	1410.529053	445.563904	62.668488	1394.350098	466.726501	64.557823	1665.417236	566.810791	-176.779755	1140.092896	579.514954	290.979614	1142.911987	466.630554	-193.858978	895.341797	467.212585	279.090942	884.723938	459.661041	57.611500	1041.454712	-619.673828	167.496170	856.077759	-604.076904	-33.222683
460.876648	-39.889538	945.546631	468.841797	146.507370	937.779968	569.923401	-62.627697	497.801208	597.837891	159.549500	484.642883	590.757874	-66.578316	77.656799	649.043030	148.434601	93.285202	519.696899	-86.311111	1414.514648	528.637329	213.462189	1410.469238	445.367401	62.739723	1394.302979	466.458496	64.729759	1665.472656	566.766052	-176.713974	1140.110107	579.365417	291.001038	1142.878052	466.684052	-193.821045	895.300964	467.083344	279.164276	884.652283	459.546600	57.692802	1041.425781	-619.699097	167.508789	856.085022	-604.099670	-33.211456
460.753265	-39.831005	945.526489	468.703247	146.590256	937.761047	569.806396	-62.627495	497.801575	597.678040	159.520920	484.622955	590.790771	-66.584198	77.671494	649.015259	148.415939	93.296921	519.540405	-86.216209	1414.496460	528.422119	213.554977	1410.417847	445.194122	62.797848	1394.246826	466.191803	64.813408	1665.493042	566.699341	-176.624664	1140.105103	579.200012	291.063202	1142.827271	466.719299	-193.819351	895.279053	466.949036	279.223419	884.585205	459.402191	57.762386	1041.405640	-619.703430	167.515442	856.076599	-604.103455	-33.197697
460.622559	-39.781612	945.531494	468.571442	146.645508	937.744080	569.631592	-62.639320	497.765381	597.616333	159.591354	484.634399	590.773132	-66.588554	77.693985	649.041382	148.427338	93.303154	519.392883	-86.137688	1414.495605	528.217102	213.631897	1410.375244	445.003784	62.871304	1394.187622	465.924133	64.883850	1665.511963	566.704041	-176.603012	1140.172241	579.035522	291.104858	1142.810059	467.035980	-193.766037	895.178711	466.805206	279.275024	884.553650	459.259308	57.826748	1041.398438	-619.724609	167.517471	856.070557	-604.115051	-33.205585
460.561157	-39.704346	945.511841	468.483673	146.732880	937.715393	569.459412	-62.645294	497.769043	597.561523	159.650497	484.620178	590.756836	-66.586632	77.694824	649.028564	148.461639	93.322968	519.262085	-86.062805	1414.510132	527.982544	213.718460	1410.339722	444.855286	62.910896	1394.141357	465.665833	64.932289	1665.549561	566.653809	-176.514221	1140.188721	578.849182	291.154083	1142.790894	467.073303	-193.778076	895.166870	466.697388	279.340912	884.513794	459.148163	57.914368	1041.372070	-619.740173	167.535675	856.062683	-604.161255	-33.168705
460.467926	-39.636856	945.522705	468.364166	146.798203	937.712830	569.261292	-62.649837	497.737518	597.410522	159.638763	484.607056	590.740845	-66.583221	77.692917	648.968018	148.439728	93.337944	519.133057	-85.976974	1414.529663	527.781677	213.796661	1410.356201	444.670807	62.984642	1394.122070	465.383728	64.983597	1665.561523	566.600464	-176.469528	1140.247192	578.627808	291.225372	1142.788452	467.087830	-193.772858	895.189636	466.564880	279.407837	884.477722	459.029999	57.987698	1041.375366	-619.746704	167.531052	856.080444	-604.163879	-33.146511
460.373199	-39.588120	945.515137	468.227814	146.873016	937.716553	569.091248	-62.645889	497.701141	597.358032	159.702728	484.585785	590.762756	-66.606071	77.697662	648.954285	148.428635	93.342567	519.029846	-85.883720	1414.548950	527.598022	213.883163	1410.353516	444.467957	63.051453	1394.097656	465.089020	65.036446	1665.574585	566.564453	-176.389786	1140.276611	578.423828	291.279114	1142.797119	467.108704	-193.776962	895.217896	466.430267	279.470337	884.455872	458.898163	58.042244	1041.372803	-619.760803	167.575211	856.087036	-604.187195	-33.143803
460.285950	-39.533363	945.522461	468.139496	146.925064	937.686951	568.916870	-62.662609	497.679443	597.255676	159.683411	484.570709	590.772949	-66.601158	77.706734	648.966736	148.462769	93.361252	518.918762	-85.803154	1414.562988	527.393250	213.953537	1410.344116	444.271576	63.139099	1394.118896	464.782867	65.085197	1665.596924	566.514160	-176.288528	1140.297607	578.219849	291.317719	1142.788574	467.109772	-193.797104	895.236816	466.292542	279.539978	884.435608	458.782898	58.116512	1041.359253	-619.483337	167.959793	856.186096	-604.106323	-33.017269
460.192047	-39.463310	945.510071	467.991150	147.006943	937.689880	568.707092	-62.634743	497.657410	597.201904	159.751709	484.581573	590.699341	-66.570580	77.720970	648.960632	148.457443	93.365410	518.816345	-85.723282	1414.569458	527.220520	214.041702	1410.348877	444.092468	63.226368	1394.099121	464.467773	65.121941	1665.621704	566.474365	-176.217682	1140.332031	578.027039	291.385803	1142.772949	467.132965	-193.809143	895.250854	466.155029	279.595886	884.407227	458.647491	58.183014	1041.354248	-619.489685	167.979767	856.188293	-604.118042	-33.001877
460.091888	-39.388676	945.497131	467.838257	147.118500	937.691528	568.559082	-62.612911	497.634644	597.148010	159.810349	484.587677	590.672058	-66.563683	77.701576	648.930420	148.452209	93.349976	518.707581	-85.604538	1414.581177	527.023376	214.133530	1410.339478	443.958710	63.282852	1394.079956	464.153107	65.149712	1665.641235	566.450256	-176.098236	1140.339111	577.851868	291.480835	1142.783447	467.113647	-193.811676	895.255249	466.019653	279.647827	884.371765	458.509918	58.266323	1041.348389	-619.488220	167.984894	856.189697	-604.122742	-33.011589
459.985168	-39.370083	945.506042	467.708832	147.185822	937.685181	568.404602	-62.570030	497.614044	597.093872	159.839218	484.594635	590.674133	-66.584442	77.712906	648.920044	148.450073	93.349617	518.591003	-85.496895	1414.582153	526.845886	214.229843	1410.339233	443.810699	63.350487	1394.087891	463.843262	65.148270	1665.684814	566.397766	-175.994888	1140.333252	577.690430	291.551575	1142.743286	467.107819	-193.825226	895.265503	465.879486	279.702423	884.325256	458.384644	58.315933	1041.348999	-619.489929	167.987320	856.189453	-604.120544	-33.005466
459.891968	-39.300518	945.475220	467.564026	147.252045	937.668335	568.298584	-62.541786	497.589600	597.039917	159.873276	484.593445	590.676697	-66.583275	77.730865	648.955994	148.482407	93.370094	518.512207	-85.388069	1414.570801	526.681213	214.334045	1410.309570	443.679688	63.416992	1394.060181	463.495209	65.117584	1665.726807	566.365845	-175.888519	1140.347412	577.529175	291.651459	1142.724976	467.093475	-193.851624	895.262634	465.741974	279.710693	884.292236	458.242432	58.375805	1041.324219	-619.495544	168.002213	856.184631	-604.181763	-32.980755
459.782959	-39.283298	945.472900	467.429840	147.288193	937.666077	568.175903	-62.512104	497.583710	597.001526	159.910019	484.594574	590.616577	-66.587036	77.751923	648.937256	148.478882	93.370956	518.425049	-85.269867	1414.575317	526.524414	214.469864	1410.286133	443.592590	63.480415	1394.042725	463.144775	65.080025	1665.763550	566.266907	-175.743896	1140.329956	577.344360	291.737640	1142.691528	466.783020	-193.882813	895.351807	465.605835	279.753082	884.259338	458.103851	58.401943	1041.321045	-619.487488	168.027252	856.184937	-604.192383	-32.973686
459.662262	-39.219177	945.445557	467.271362	147.369125	937.663086	568.099548	-62.469273	497.561401	596.950806	159.929688	484.610901	590.596680	-66.569221	77.733589	648.937927	148.504974	93.392715	518.382629	-85.160431	1414.540649	526.390564	214.571472	1410.269653	443.498749	63.576923	1394.036011	462.782715	65.033356	1665.789307	566.251038	-175.673492	1140.360352	577.182068	291.866699	1142.649536	467.021729	-193.845001	895.263611	465.452850	279.764771	884.238586	457.957916	58.460190	1041.306152	-619.471130	168.055786	856.182007	-604.176208	-32.974113
459.559204	-39.215736	945.457458	467.122253	147.414291	937.636353	568.075378	-62.419014	497.578583	596.955017	160.005707	484.623566	590.604614	-66.569321	77.714165	648.963562	148.550949	93.423096	518.327148	-85.020630	1414.544067	526.241577	214.711456	1410.224609	443.493652	63.622368	1394.006348	462.414124	64.971802	1665.770752	566.144775	-175.541367	1140.338135	577.004456	291.936615	1142.606445	466.705505	-193.876389	895.364441	465.311005	279.790070	884.199402	457.817657	58.503296	1041.297119	-619.477783	168.067062	856.182922	-604.189453	-32.950054
459.423096	-39.144775	945.413696	466.962646	147.504532	937.622009	568.054565	-62.362236	497.591003	596.898804	160.038437	484.651123	590.619873	-66.568344	77.716499	648.937134	148.545120	93.420837	518.314148	-84.863243	1414.530396	526.125122	214.843826	1410.204956	443.403229	63.720955	1393.975220	462.002686	64.875557	1665.754150	566.100220	-175.454666	1140.342529	576.850891	292.037689	1142.555420	466.641174	-193.879517	895.390808	465.128937	279.807068	884.173767	457.660431	58.567463	1041.268188	-619.447876	168.078629	856.186523	-604.164917	-32.915104
459.296356	-39.141872	945.397095	466.808014	147.529434	937.582520	568.030579	-62.311852	497.627167	596.881409	160.095367	484.658722	590.590637	-66.527107	77.722427	648.970337	148.580429	93.440010	518.293518	-84.711868	1414.530640	525.989380	214.982285	1410.153809	443.297272	63.823586	1393.951294	461.594025	64.775841	1665.713867	566.028625	-175.342285	1140.368896	576.713562	292.139709	1142.515869	466.561127	-193.898514	895.413391	464.940887	279.827393	884.162292	457.499847	58.592979	1041.238647	-619.441895	168.073196	856.185547	-604.153198	-32.925426
459.192017	-39.098900	945.373291	466.627960	147.607956	937.552246	568.025513	-62.278465	497.655151	596.897095	160.183624	484.689209	590.588257	-66.527542	77.719635	648.957581	148.559784	93.453712	518.316528	-84.576233	1414.522461	525.883850	215.106339	1410.134155	443.089630	63.990715	1393.938477	461.156555	64.657555	1665.646484	565.961670	-175.206573	1140.360474	576.555176	292.218048	1142.447388	466.485565	-193.904907	895.421631	464.743103	279.840485	884.145386	457.337769	58.654850	1041.210327	-619.421448	168.093964	856.199646	-604.159302	-32.927303
459.031921	-39.068470	945.351135	466.447021	147.719437	937.529114	568.001099	-62.189075	497.652496	596.874756	160.210831	484.697144	590.543518	-66.527458	77.717010	648.962585	148.583115	93.469612	518.301697	-84.433220	1414.504028	525.770325	215.237610	1410.090088	442.942902	64.143555	1393.886841	460.696838	64.424606	1665.543457	565.911987	-175.064957	1140.348145	576.414612	292.320221	1142.365845	466.378174	-193.893875	895.432129	464.534332	279.874756	884.105469	457.168732	58.723705	1041.187988	-619.430176	168.094421	856.211487	-604.173035	-32.902863
458.916077	-39.013462	945.313660	466.256165	147.793823	937.496338	567.957275	-62.093601	497.626617	596.856445	160.261536	484.732513	590.537720	-66.527672	77.709312	648.981018	148.604462	93.461136	518.280762	-84.264938	1414.458496	525.656311	215.424240	1410.061035	442.852112	64.274521	1393.830444	460.250519	64.361145	1665.470093	565.907410	-174.988800	1140.352295	576.267395	292.370087	1142.282593	466.581909	-193.862808	895.359985	464.315948	279.890900	884.046265	457.010559	58.783401	1041.152710	-619.429321	168.114548	856.215637	-604.172424	-32.899937
458.806000	-38.958786	945.263184	466.078674	147.892700	937.451538	567.984436	-62.062225	497.662170	596.842590	160.341797	484.722107	590.525391	-66.518906	77.695824	649.024170	148.643036	93.472473	518.290161	-84.120659	1414.424438	525.585449	215.566116	1409.967529	442.727661	64.424988	1393.793823	459.770630	64.188583	1665.366821	565.853149	-174.868530	1140.307129	576.148071	292.502289	1142.182373	466.455658	-193.858368	895.349121	464.105164	279.906586	883.966064	456.868073	58.854073	1041.105469	-619.403564	168.126175	856.212158	-604.135071	-32.874348
458.663635	-38.923107	945.239258	465.901428	147.975357	937.398987	568.460938	-62.303211	497.787109	596.818176	160.381851	484.721649	590.776978	-66.512962	77.734917	649.030396	148.630493	93.465866	518.295654	-83.960121	1414.390991	525.509644	215.711365	1409.889160	442.632721	64.583122	1393.733643	459.247192	64.004669	1665.263062	565.828674	-174.757095	1140.260132	576.038147	292.645203	1142.111572	466.327148	-193.837677	895.343018	463.908142	279.923401	883.877014	456.707764	58.926346	1041.066528	-619.401855	168.134933	856.201294	-604.124939	-32.876205
458.526733	-38.850052	945.204407	465.697723	148.031906	937.343994	567.954163	-61.917793	497.679138	596.766479	160.406586	484.725311	590.484497	-66.451874	77.679581	649.049805	148.654037	93.478836	518.279785	-83.778763	1414.344482	525.423645	215.877213	1409.806274	442.595673	64.726868	1393.682251	458.720764	63.814808	1665.165894	565.711060	-174.587799	1140.215210	575.900085	292.771454	1142.007813	465.885010	-193.797211	895.427063	463.697510	279.915131	883.778625	456.539215	59.000225	1041.021362	-619.389099	168.135895	856.191833	-604.120605	-32.876137
458.428101	-38.785656	945.172363	465.531769	148.110367	937.310608	567.906433	-61.824154	497.656036	596.715454	160.448013	484.746124	590.471802	-66.461655	77.681816	649.022278	148.625061	93.476540	518.303772	-83.603600	1414.302856	525.363098	216.033920	1409.730713	442.505554	64.869553	1393.652710	458.186707	63.608894	1665.075439	565.671387	-174.459213	1140.174438	575.744568	292.894531	1141.916992	465.736115	-193.753738	895.426758	463.470032	279.935394	883.711426	456.390717	59.070614	1040.987793	-619.333679	168.189835	856.211365	-604.091187	-32.860134
458.305817	-38.721897	945.158875	465.326935	148.184723	937.281433	567.883484	-61.783588	497.654449	596.732666	160.555695	484.794159	590.452271	-66.451897	77.691818	649.062195	148.660721	93.486908	518.315735	-83.445953	1414.281494	525.296753	216.206406	1409.653442	442.436310	64.991592	1393.629028	457.620422	63.379345	1664.973755	565.613770	-174.304199	1140.130493	575.583435	293.059296	1141.823853	465.606812	-193.680298	895.425354	463.286377	279.966797	883.656921	456.241211	59.144821	1040.967041	-619.327454	168.173218	856.209045	-604.056885	-32.856735
458.202026	-38.654575	945.138184	465.154572	148.282974	937.262268	567.831726	-61.720299	497.667053	596.691772	160.600815	484.796173	590.455750	-66.463547	77.702690	649.057983	148.653580	93.488136	518.292297	-83.260117	1414.246704	525.199890	216.390533	1409.602295	442.470642	65.069801	1393.597290	457.061218	63.156673	1664.911743	565.566528	-174.115570	1140.068726	575.410583	293.174744	1141.744995	465.443420	-193.604263	895.431885	463.080048	279.994598	883.595337	456.103180	59.224022	1040.947266	-619.299377	168.193832	856.206543	-604.028931	-32.841980
458.087372	-38.579735	945.119690	464.958435	148.349823	937.240051	567.785156	-61.683132	497.658081	596.630066	160.639694	484.819641	590.433289	-66.451096	77.693291	649.051270	148.661163	93.499931	518.299866	-83.115601	1414.194702	525.129639	216.538910	1409.549316	442.323425	65.252525	1393.602051	456.496307	62.949650	1664.853882	565.511169	-173.949997	1140.027954	575.252258	293.291901	1141.656006	465.254059	-193.507172	895.440247	462.862823	280.040649	883.550232	455.959778	59.294197	1040.927612	-619.308167	168.191269	856.205322	-604.017212	-32.852623
458.002380	-38.495907	945.102356	464.776764	148.429138	937.214294	567.752686	-61.630993	497.678040	596.611694	160.744080	484.832520	590.442444	-66.453224	77.695602	649.087830	148.694839	93.512939	518.284668	-82.958603	1414.174438	524.982788	216.716354	1409.513672	442.296753	65.300835	1393.587158	455.914490	62.742863	1664.819092	565.472473	-173.743088	1139.969727	575.078369	293.389679	1141.560791	465.098450	-193.426407	895.447571	462.636353	280.059937	883.499390	455.834106	59.377209	1040.906372	-619.303284	168.192169	856.197388	-604.005310	-32.814816
457.914978	-38.426620	945.106445	464.607697	148.474686	937.181824	567.700073	-61.601730	497.679657	596.544861	160.821747	484.859253	590.410217	-66.417732	77.681427	649.086731	148.693527	93.517906	518.245544	-82.817757	1414.159302	524.819641	216.875793	1409.472046	442.179169	65.422882	1393.602661	455.365417	62.441864	1664.760010	565.417847	-173.544174	1139.939209	574.928589	293.481628	1141.507935	464.937195	-193.308228	895.487610	462.447998	280.113678	883.461853	455.705200	59.452278	1040.891357	-619.294006	168.186447	856.189697	-603.964111	-32.835751
457.838806	-38.362152	945.111084	464.447601	148.591934	937.180908	567.588379	-61.534229	497.695313	596.500793	160.922287	484.889343	590.392822	-66.405334	77.701515	649.107605	148.728653	93.545036	518.200806	-82.679741	1414.152222	524.649109	217.013489	1409.451904	441.997833	65.558220	1393.612671	454.811829	62.335979	1664.725098	565.362976	-173.336792	1139.911865	574.770508	293.589569	1141.461792	464.760559	-193.170441	895.499390	462.260834	280.133698	883.445251	455.591827	59.542179	1040.893555	-619.255737	168.237274	856.192810	-603.944214	-32.801212
457.763397	-38.310711	945.118469	464.288696	148.607590	937.166870	567.495056	-61.506588	497.698151	596.383484	160.962250	484.897339	590.348633	-66.407158	77.723755	649.084778	148.732513	93.587181	518.141724	-82.545723	1414.126343	524.423706	217.127197	1409.438354	441.852539	65.683762	1393.600830	454.274353	62.149529	1664.714111	565.337280	-173.146301	1139.890015	574.596924	293.670288	1141.449585	464.610962	-193.014175	895.525269	462.087097	280.178436	883.422729	455.472687	59.585594	1040.889771	-619.246643	168.230804	856.192200	-603.920715	-32.825790
457.725006	-38.227627	945.107117	464.151031	148.647186	937.167175	567.381104	-61.483067	497.724030	596.315430	161.064011	484.880127	590.339905	-66.394310	77.758675	649.062378	148.718842	93.600327	518.088196	-82.419884	1414.124390	524.181396	217.263931	1409.463501	441.712280	65.777122	1393.634521	453.742126	61.965015	1664.702026	565.299072	-172.958679	1139.856201	574.423950	293.813019	1141.503296	464.472748	-192.871078	895.545349	461.925140	280.177185	883.423218	455.366516	59.639393	1040.883545	-619.213501	168.240921	856.202698	-603.860413	-32.813572
457.652618	-38.159019	945.123596	464.002716	148.708344	937.177368	567.265991	-61.406918	497.717194	596.183716	161.072006	484.883667	590.325378	-66.374092	77.762131	649.043335	148.752670	93.624062	518.026794	-82.315681	1414.130005	523.954895	217.386490	1409.483154	441.567535	65.844131	1393.640991	453.231750	61.812824	1664.686279	565.244446	-172.749756	1139.843262	574.228333	293.913971	1141.526245	464.339050	-192.733871	895.560120	461.767395	280.204773	883.418579	455.265442	59.705257	1040.897339	-619.205933	168.232819	856.200439	-603.863586	-32.784836
457.599243	-38.111534	945.138855	463.825531	148.769852	937.169250	567.146912	-61.357063	497.712799	596.057190	161.121185	484.888855	590.273682	-66.365097	77.780334	649.051514	148.761032	93.668961	517.986572	-82.207512	1414.130737	523.714722	217.502975	1409.511719	441.401306	65.918411	1393.658203	452.735504	61.662746	1664.650391	565.251770	-172.601288	1139.842041	574.015259	294.026276	1141.568481	464.505249	-192.524078	895.471313	461.617432	280.223755	883.434448	455.151489	59.768139	1040.900513	-619.165588	168.277634	856.208130	-603.847412	-32.768749
457.563110	-38.045883	945.142029	463.675171	148.808762	937.158691	567.043823	-61.302044	497.715820	595.920227	161.167938	484.869171	590.204773	-66.326027	77.768974	649.043213	148.746780	93.695114	517.920654	-82.118378	1414.125244	523.416260	217.603897	1409.533203	441.219574	65.987289	1393.682373	452.244934	61.518005	1664.614746	565.136169	-172.388306	1139.799927	573.778625	294.173218	1141.597534	464.058014	-192.370377	895.587097	461.482391	280.264923	883.447571	455.043915	59.825420	1040.895874	-619.111755	168.298996	856.204102	-603.811035	-32.763386
457.505890	-37.985004	945.138428	463.491089	148.874191	937.161865	566.941406	-61.226963	497.702576	595.756836	161.194229	484.870544	590.192932	-66.303909	77.755119	648.980591	148.704666	93.683403	517.851318	-82.007973	1414.111572	523.116882	217.695877	1409.538452	441.082214	66.012558	1393.664795	451.744446	61.382931	1664.565063	565.121521	-172.236710	1139.756714	573.510498	294.335876	1141.629883	464.217621	-192.163956	895.481567	461.311432	280.314728	883.462585	454.926270	59.880993	1040.896118	-619.127258	168.285995	856.192749	-603.791199	-32.784904
457.460419	-37.945518	945.138062	463.309540	148.938217	937.138123	566.840576	-61.153862	497.693695	595.614136	161.227829	484.877350	590.165405	-66.302597	77.782181	648.969849	148.696808	93.693253	517.792053	-81.929077	1414.091797	522.817017	217.776047	1409.569458	440.930756	66.045349	1393.660889	451.270508	61.282509	1664.492798	564.998840	-172.017792	1139.709717	573.222839	294.516327	1141.656006	463.765869	-192.002502	895.573181	461.148254	280.394073	883.494141	454.802155	59.940887	1040.883179	-619.086304	168.283936	856.188782	-603.785767	-32.752663
457.390686	-37.891232	945.139343	463.109192	149.016510	937.117493	566.746521	-61.072803	497.710236	595.478821	161.251007	484.853607	590.149658	-66.255234	77.781158	648.884583	148.636902	93.702827	517.735840	-81.834740	1414.068359	522.508179	217.890411	1409.591553	440.865906	65.991142	1393.619263	450.776489	61.103283	1664.408813	564.937073	-171.865189	1139.651489	572.896118	294.717621	1141.700439	463.628296	-191.841431	895.548096	460.883575	280.443573	883.539185	454.670135	60.014271	1040.873291	-619.016174	168.319672	856.201233	-603.745361	-32.745213
457.310669	-37.809837	945.109009	462.908600	149.107788	937.087219	566.648621	-60.973801	497.688446	595.390076	161.284088	484.885315	590.150208	-66.262123	77.774002	648.905579	148.677643	93.763268	517.683533	-81.749771	1414.030884	522.230835	217.966156	1409.600342	440.701843	66.004135	1393.586060	450.314026	61.092373	1664.369873	564.873413	-171.661179	1139.578003	572.625916	294.957520	1141.732056	463.508942	-191.681229	895.502991	460.839996	280.576782	883.474548	454.522827	60.096970	1040.842773	-619.026917	168.311310	856.202942	-603.753967	-32.748508
457.218506	-37.779072	945.089111	462.689636	149.149063	937.053223	566.557007	-60.884727	497.662628	595.276733	161.301132	484.877777	590.099426	-66.221260	77.775787	648.878174	148.676575	93.767181	517.682007	-81.698608	1413.978027	521.921753	218.041977	1409.578125	440.468231	66.055779	1393.573242	449.869263	60.997486	1664.318970	564.832092	-171.520813	1139.495850	572.328186	295.118225	1141.763550	463.403198	-191.503662	895.464172	460.661255	280.667206	883.449646	454.362518	60.136574	1040.815430	-618.997192	168.306610	856.194031	-603.727966	-32.746361
457.143127	-37.725136	945.054688	462.486298	149.172928	937.001465	566.464966	-60.801727	497.685181	595.198120	161.366547	484.873138	590.054382	-66.186508	77.786545	648.887634	148.708359	93.782990	517.636536	-81.609718	1413.927002	521.604004	218.132645	1409.562988	440.374359	66.005035	1393.525757	449.428131	60.917995	1664.236816	564.777039	-171.344849	1139.406616	572.026367	295.313690	1141.798584	463.282440	-191.348602	895.405029	460.478973	280.773651	883.402771	454.209930	60.181950	1040.771362	-618.926758	168.312424	856.186584	-603.695313	-32.750778
457.052734	-37.638443	945.021057	462.286835	149.273300	936.973022	566.405334	-60.726162	497.656647	595.126343	161.407822	484.908081	590.050537	-66.182541	77.796997	648.860107	148.729355	93.781502	517.648438	-81.541336	1413.875977	521.325928	218.190140	1409.545898	440.222351	66.009789	1393.484009	448.977509	60.843643	1664.144775	564.747803	-171.197891	1139.330688	571.696899	295.539612	1141.809692	463.208649	-191.190781	895.336121	460.328857	280.874481	883.342712	454.063202	60.269161	1040.740479	-618.903198	168.368881	856.206543	-603.680481	-32.728786
456.965118	-37.572231	944.985168	462.065002	149.308380	936.941589	566.376343	-60.610039	497.671234	595.090454	161.517410	484.907196	590.047791	-66.169510	77.782242	648.903992	148.759781	93.796463	517.638428	-81.499054	1413.833008	521.027649	218.244492	1409.516113	439.964203	66.035095	1393.466553	448.539124	60.773254	1664.029541	564.738098	-170.998779	1139.244141	571.369934	295.739990	1141.836548	463.113037	-190.978424	895.263184	460.136047	280.993530	883.283813	453.897247	60.314468	1040.706421	-618.851135	168.355560	856.199829	-603.655334	-32.737095
456.845673	-37.499218	944.962891	461.839874	149.335281	936.899414	566.336914	-60.544086	497.663574	594.990967	161.563019	484.909058	590.011597	-66.158730	77.798584	649.108337	149.310852	94.002777	517.583008	-81.438423	1413.772583	520.694641	218.264526	1409.472168	439.750458	66.062881	1393.456909	448.121399	60.611824	1663.874268	564.794006	-170.863770	1139.180420	571.087036	295.871552	1141.813599	463.332306	-190.736099	895.099182	459.942810	281.117645	883.250732	453.723785	60.372978	1040.673706	-618.845215	168.334885	856.205383	-603.651123	-32.743896
456.736969	-37.435818	944.918884	461.638458	149.363480	936.870422	566.344604	-60.497795	497.670410	594.944153	161.653564	484.919464	590.015137	-66.117096	77.788170	648.878967	148.808594	93.800705	517.543762	-81.371445	1413.728149	520.349976	218.294678	1409.442749	439.529327	66.063026	1393.395142	447.727814	60.630157	1663.770874	564.792847	-170.625854	1139.097412	570.794800	295.955566	1141.789063	463.283569	-190.548325	895.043274	459.734528	281.256439	883.189514	453.561462	60.408981	1040.637207	-618.826538	168.339020	856.208374	-603.643555	-32.738041
456.606354	-37.365700	944.879517	461.414612	149.458054	936.854980	566.327881	-60.394077	497.661469	594.882385	161.718994	484.917297	590.004150	-66.105774	77.788757	649.077759	149.349426	93.996544	517.475281	-81.310600	1413.659668	520.042664	218.361679	1409.410156	439.302948	66.062477	1393.345337	447.326935	60.551533	1663.658691	564.749878	-170.343872	1138.993286	570.462952	296.090057	1141.778931	462.915985	-190.374329	895.079468	459.505127	281.390533	883.153198	453.378998	60.475338	1040.610229	-618.803040	168.333450	856.198181	-603.620972	-32.727684
456.465088	-37.305824	944.842957	461.185516	149.521713	936.822205	566.291260	-60.334087	497.662231	594.792358	161.761551	484.914276	589.997498	-66.096748	77.772934	648.846558	148.818451	93.834373	517.381714	-81.233788	1413.605591	519.701294	218.439743	1409.383179	439.110657	66.044373	1393.289185	446.946564	60.473198	1663.577881	564.780640	-170.125168	1138.892822	570.087646	296.188751	1141.777832	462.877991	-190.196426	895.016174	459.132935	281.491333	883.148987	453.195648	60.532314	1040.575928	-618.751709	168.353134	856.205383	-603.567261	-32.723930
456.320984	-37.225460	944.806396	461.001587	149.583542	936.795654	566.247864	-60.267750	497.657562	594.690063	161.807571	484.928986	590.003906	-66.072517	77.778381	649.073364	149.371735	94.026695	517.265747	-81.176865	1413.552734	519.398804	218.541046	1409.334229	438.909515	66.073288	1393.256714	446.555634	60.397480	1663.526978	564.845154	-169.911575	1138.838135	569.813049	296.374664	1141.769287	463.170959	-190.008179	894.823364	459.246368	281.658142	882.988220	453.013397	60.597702	1040.543579	-618.725525	168.365250	856.195313	-603.525757	-32.737640
456.170868	-37.169998	944.766541	460.787323	149.676697	936.742554	566.224670	-60.205921	497.685059	594.616821	161.833954	484.947540	590.000305	-66.079468	77.774765	648.847900	148.852768	93.847778	517.149597	-81.120110	1413.504395	519.074890	218.638046	1409.304077	438.709320	66.081314	1393.221680	446.184174	60.338753	1663.483643	564.879761	-169.726929	1138.745850	569.479370	296.458557	1141.727783	463.172546	-189.831131	894.767578	458.762360	281.823059	883.001282	452.813660	60.676647	1040.495972	-618.694763	168.383133	856.198059	-603.514038	-32.699181
456.014740	-37.101665	944.740967	460.558838	149.759552	936.742188	566.172607	-60.137939	497.679932	594.489990	161.884918	484.915863	589.954895	-66.056190	77.802773	648.815979	148.815796	93.843163	517.001831	-81.061699	1413.447388	518.764648	218.705917	1409.312988	438.537537	66.087990	1393.179810	445.836212	60.288784	1663.456543	564.896545	-169.537811	1138.678955	569.139893	296.554230	1141.678345	463.191345	-189.672470	894.703003	458.486938	281.988464	882.914490	452.613342	60.736435	1040.483154	-618.651245	168.393631	856.209045	-603.443237	-32.688015
455.954437	-37.177219	944.714355	460.751404	149.413361	936.575012	566.195007	-60.110371	497.722656	594.459045	161.945496	484.870453	590.012939	-66.051750	77.804947	649.043213	149.393738	94.044502	516.866699	-80.989365	1413.389648	518.463196	218.743057	1409.290405	438.318359	66.108147	1393.143677	445.506592	60.244778	1663.424316	564.925293	-169.368591	1138.617432	568.770325	296.657959	1141.671509	463.229462	-189.510757	894.625854	458.203094	282.164948	882.859741	452.599762	60.616474	1040.377686	-618.601929	168.420059	856.197632	-603.393616	-32.683620
455.646790	-37.000401	944.678101	460.106628	149.889908	936.703247	566.072327	-60.004520	497.713989	594.343079	161.961716	484.938721	589.973633	-66.021027	77.791382	649.007568	149.365021	94.063591	516.713989	-80.914383	1413.346069	518.183472	218.826935	1409.289185	438.159088	66.069038	1393.126831	445.169250	60.192677	1663.415894	564.924683	-169.188110	1138.552734	568.412903	296.800018	1141.675415	463.274536	-189.352417	894.543762	457.912018	282.321808	882.837524	452.181763	60.836754	1040.431763	-618.600708	168.399094	856.189697	-603.375732	-32.697266
455.473785	-36.914646	944.664307	459.884460	149.962875	936.684692	565.993042	-59.944386	497.701263	594.205688	161.946884	484.926666	589.951721	-66.022171	77.832748	648.711060	148.778259	93.898384	516.559998	-80.859222	1413.280151	517.895386	218.878128	1409.284424	437.950775	66.101791	1393.106689	444.829437	60.149895	1663.415039	564.922607	-169.023392	1138.507813	568.053040	296.907654	1141.682129	463.333282	-189.215485	894.464417	457.594727	282.450043	882.843201	451.968109	60.917767	1040.414551	-618.578247	168.387817	856.185608	-603.339355	-32.679806
455.311249	-36.876446	944.644470	459.680511	149.993210	936.665283	565.914856	-59.902695	497.698425	594.117737	161.976715	484.938873	589.923035	-66.022476	77.846581	648.721741	148.769501	93.925247	516.397766	-80.821442	1413.253052	517.596191	218.935059	1409.298096	437.703308	66.126953	1393.110718	444.501648	60.111488	1663.421753	564.910889	-168.900284	1138.482178	567.722595	297.000977	1141.685303	463.430878	-189.082108	894.382935	457.290039	282.579956	882.860779	451.765961	60.951111	1040.393921	-618.827148	168.029037	856.087036	-603.364563	-32.808041
455.145233	-36.820919	944.625183	459.472107	150.035614	936.643250	565.844910	-59.854385	497.707001	594.024292	162.019180	484.970886	589.885010	-66.013779	77.837372	648.705872	148.799362	93.949486	516.245300	-80.773140	1413.213623	517.292358	218.995712	1409.320313	437.379303	66.241776	1393.111328	444.186371	60.086845	1663.430420	564.896790	-168.759109	1138.433472	567.386169	297.116302	1141.722900	463.505157	-188.965805	894.312439	456.977264	282.744507	882.860107	451.562012	61.000935	1040.372192	-618.501953	168.437851	856.192627	-603.257446	-32.668438
454.992950	-36.776134	944.618652	459.284180	150.083862	936.629883	565.725403	-59.792751	497.695068	593.911499	162.062378	484.936493	589.846741	-65.966125	77.817032	648.685974	148.804321	93.958847	516.045227	-80.705437	1413.192383	516.983704	219.057343	1409.333252	437.136261	66.273506	1393.109619	443.875793	60.059895	1663.436646	564.870361	-168.629807	1138.430664	567.014221	297.226196	1141.758423	463.634583	-188.855637	894.228271	456.613831	282.870972	882.876892	451.358368	61.050587	1040.360229	-618.755676	168.055695	856.088135	-603.279114	-32.790268
454.827789	-36.714188	944.602844	459.088806	150.108322	936.609619	565.655090	-59.766823	497.720123	593.799133	162.071442	484.955322	589.852539	-65.961243	77.849014	648.851135	149.329590	94.154953	515.853027	-80.674416	1413.163818	516.687439	219.117401	1409.349609	436.910278	66.309715	1393.105347	443.574188	60.033886	1663.450806	564.795410	-168.443680	1138.380493	566.672363	297.341797	1141.768188	463.457153	-188.804489	894.225891	456.267273	282.976532	882.901672	451.163147	61.096401	1040.341187	-618.723572	168.010284	856.065247	-603.235718	-32.812305
454.682220	-36.671795	944.591553	458.941864	150.112823	936.572205	565.582092	-59.742149	497.728668	593.673340	162.087662	484.941101	589.834534	-65.958458	77.871399	648.821655	149.338547	94.189690	515.646667	-80.631424	1413.145386	516.388916	219.173889	1409.373291	436.634552	66.345894	1393.119995	443.300537	60.015884	1663.466431	564.815063	-168.356796	1138.391724	566.346924	297.408813	1141.784058	463.898254	-188.693649	894.069275	455.896515	283.070099	882.949829	450.989868	61.135189	1040.314575	-618.681641	168.026932	856.063721	-603.196838	-32.789371
454.531647	-36.617962	944.584290	458.781769	150.126434	936.550232	565.468933	-59.687565	497.733398	593.587891	162.141541	484.935364	589.827454	-65.958290	77.866325	648.804016	149.343857	94.193954	515.364624	-80.571884	1413.119751	516.048828	219.223755	1409.408569	436.365021	66.377701	1393.112061	443.025848	60.007019	1663.484863	564.694153	-168.210571	1138.376587	566.019897	297.496857	1141.821655	463.800018	-188.667618	894.094360	455.523956	283.172577	883.018433	450.805573	61.177979	1040.297852	-618.631348	168.019211	856.083618	-603.123291	-32.782925
454.380646	-36.559246	944.584167	458.586334	150.168472	936.542297	565.352600	-59.653893	497.728455	592.958374	161.490036	484.886780	589.803345	-65.961540	77.899384	648.247375	148.489212	93.960983	515.070435	-80.478287	1413.114502	515.638000	219.302505	1409.427734	436.146484	66.337128	1393.089966	442.763672	59.995720	1663.503052	564.628357	-168.089569	1138.401733	565.673401	297.596069	1141.886719	463.938721	-188.589951	894.009888	455.141968	283.274902	883.068237	450.599609	61.232162	1040.291748	-618.578247	168.030457	856.062805	-603.099792	-32.774849
454.222565	-36.530010	944.549622	458.424835	150.210648	936.513550	565.296936	-59.668293	497.733246	593.366943	162.147842	484.970001	589.834534	-65.939873	77.915604	648.502502	148.740784	94.041298	514.808777	-80.438957	1413.091064	515.293945	219.353958	1409.440552	435.758118	66.406654	1393.067017	442.509247	59.983635	1663.519043	564.559998	-168.009247	1138.408081	565.313843	297.694000	1141.918213	464.081787	-188.492722	893.920227	454.772278	283.380890	883.110474	450.406586	61.265053	1040.258301	-618.521851	167.999115	856.062012	-603.030945	-32.786453
454.062134	-36.477947	944.525696	458.224884	150.280411	936.477905	565.152283	-59.622753	497.718689	593.313782	162.221924	484.958801	589.789246	-65.951668	77.929512	648.543396	148.775955	94.052795	514.512634	-80.356163	1413.076416	514.904358	219.431839	1409.434937	435.500946	66.385582	1393.024780	442.261963	59.972275	1663.532471	564.450562	-167.953629	1138.425903	564.957336	297.839447	1141.966187	464.236847	-188.412094	893.836914	454.507660	283.407410	883.106079	450.203400	61.331005	1040.226929	-618.469421	168.041611	856.056152	-603.004700	-32.771255
453.900635	-36.464333	944.523804	458.065094	150.304306	936.446960	565.025146	-59.608582	497.716217	593.191345	162.212708	484.963684	589.751038	-65.894226	77.920723	648.697449	149.296860	94.246147	514.241577	-80.325401	1413.057739	514.553528	219.450226	1409.460693	435.094147	66.493889	1393.004517	442.026550	59.954899	1663.545654	564.466370	-168.008804	1138.505005	564.609375	297.924072	1141.966553	464.380859	-188.357178	893.751648	454.099182	283.489990	883.144043	450.012848	61.365639	1040.208008	-618.429016	168.077591	856.044434	-602.962036	-32.771191
453.744415	-36.393745	944.505493	457.884521	150.372849	936.428589	564.881042	-59.564365	497.710999	593.154175	162.276489	484.951233	589.750793	-65.898445	77.927422	648.738220	149.350571	94.283119	513.932068	-80.312714	1413.055176	514.164673	219.453049	1409.487061	434.737762	66.514236	1392.989014	441.794281	59.943096	1663.553955	564.270874	-167.849136	1138.477417	564.241821	298.030609	1141.986450	464.535706	-188.288712	893.656311	453.658813	283.535583	883.179382	449.810150	61.435177	1040.187622	-618.360107	168.050629	856.055847	-602.883545	-32.762836
453.582428	-36.348324	944.500671	457.725616	150.386627	936.422852	564.769592	-59.554218	497.720795	593.040405	162.259415	484.958466	589.722717	-65.890541	77.969048	648.683228	149.322205	94.322113	513.624268	-80.253654	1413.061890	513.793701	219.518951	1409.494873	434.410736	66.575485	1392.969971	441.556305	59.911579	1663.568726	564.137268	-167.793808	1138.531372	563.817017	298.117218	1142.027832	464.680969	-188.227768	893.582825	453.106628	283.568207	883.265686	449.629333	61.466492	1040.181030	-618.305237	168.047958	856.051880	-602.856140	-32.766384
453.514435	-36.412544	944.490723	457.866028	150.153244	936.300293	564.670288	-59.539211	497.737366	593.042175	162.352097	484.964722	589.733582	-65.896149	77.996147	648.694092	149.326721	94.336281	513.299133	-80.185310	1413.053589	513.433655	219.575592	1409.509033	434.108673	66.586006	1392.948364	441.332184	59.888985	1663.572510	564.011108	-167.764755	1138.563965	563.419983	298.270386	1142.051270	464.826202	-188.197617	893.521423	452.835358	283.671509	883.278564	449.577576	61.390312	1040.106079	-618.237488	168.069519	856.058044	-602.795959	-32.761597
453.311829	-36.372513	944.497925	457.664581	150.181519	936.290466	564.520874	-59.505707	497.748657	592.954956	162.362030	484.984619	589.667664	-65.890129	78.037697	648.617249	149.313950	94.360992	512.974548	-80.141724	1413.065796	513.058289	219.626343	1409.534912	433.818024	66.624123	1392.932983	441.096436	59.865273	1663.578613	563.865417	-167.693909	1138.592285	563.021118	298.381592	1142.095337	464.960663	-188.183441	893.456299	452.420898	283.777252	883.349915	449.346313	61.434494	1040.102539	-618.194092	168.053116	856.052429	-602.751404	-32.751232
453.142242	-36.314686	944.486328	457.466278	150.228439	936.274292	564.399292	-59.499214	497.730042	592.924927	162.473770	485.033752	589.611328	-65.851639	78.053551	648.690796	149.425735	94.429466	512.648560	-80.087090	1413.041992	512.694519	219.675995	1409.565430	433.614014	66.603661	1392.873169	440.863434	59.820053	1663.585449	563.744080	-167.701401	1138.671387	562.649353	298.462585	1142.133667	465.389404	-188.126709	893.326172	452.054321	283.830780	883.364380	449.125977	61.489365	1040.086304	-618.151917	168.062943	856.051392	-602.717651	-32.732494
452.963348	-36.260002	944.480286	457.258606	150.266769	936.267395	564.243530	-59.448021	497.724640	592.810547	162.469360	485.033356	589.605652	-65.847618	78.065788	648.642639	149.385193	94.446976	512.153503	-80.296707	1413.232788	512.366943	219.700516	1409.589111	433.227264	66.700485	1392.849854	440.623077	59.783592	1663.583496	563.537537	-167.604065	1138.751343	562.246704	298.529938	1142.149048	465.506897	-188.143051	893.277588	451.580109	283.909607	883.416504	448.901306	61.536400	1040.077881	-618.105103	168.065170	856.047363	-602.683167	-32.743267
452.759277	-36.239082	944.480835	457.015442	150.322754	936.241699	564.149414	-59.453987	497.756531	592.754639	162.511002	485.061188	589.558960	-65.846092	78.090034	648.659485	149.430649	94.456627	511.851074	-80.258682	1413.237915	512.006104	219.751083	1409.598267	433.004700	66.668816	1392.800659	440.389771	59.712532	1663.578369	563.399719	-167.596451	1138.797852	561.834717	298.583496	1142.143921	465.614075	-188.142609	893.249146	451.146637	283.956909	883.423401	448.651672	61.587234	1040.063110	-618.057678	168.065186	856.049988	-602.666016	-32.734131
452.574890	-36.194595	944.454590	456.825623	150.365677	936.219238	564.510071	-59.747372	497.903290	592.700317	162.568253	485.048767	589.852417	-65.856659	78.172768	648.650818	149.412292	94.464539	511.612244	-80.224701	1413.257202	511.687744	219.794891	1409.597412	432.598846	66.789146	1392.808472	440.127350	59.647690	1663.594971	563.336670	-167.649658	1138.880981	561.419861	298.630310	1142.153320	465.698730	-188.173553	893.244568	450.760406	284.001770	883.431702	448.429138	61.629482	1040.036621	-617.988586	168.067505	856.038147	-602.579041	-32.759052
452.359253	-36.076225	944.432678	456.462219	150.544449	936.279175	564.349609	-59.706081	497.904114	592.650696	162.621780	485.135803	589.785645	-65.851891	78.203766	648.629517	149.409760	94.470230	511.371033	-80.137886	1413.282837	511.356323	219.898605	1409.609619	432.310364	66.817192	1392.769165	439.847015	59.585728	1663.600220	563.199463	-167.632858	1138.931396	561.031555	298.680878	1142.153320	465.736969	-188.206284	893.224792	450.373901	284.051880	883.459534	448.135345	61.728046	1040.057617	-617.941406	168.062943	856.051025	-602.567078	-32.720341
452.246246	-36.117805	944.441956	456.415375	150.464020	936.226379	564.234619	-59.701328	497.920654	592.586914	162.661407	485.148743	589.756592	-65.859200	78.238098	648.634094	149.434265	94.533867	511.049835	-80.086624	1413.312012	510.996429	219.965408	1409.611938	432.053192	66.852982	1392.759521	439.574158	59.494305	1663.592163	563.020020	-167.588882	1139.015625	560.667847	298.721649	1142.137939	465.747925	-188.246674	893.200317	449.996490	284.103607	883.459290	447.998932	61.704449	1040.030518	-617.897888	168.064133	856.055054	-602.494690	-32.765327
452.105621	-36.109470	944.440613	456.310760	150.435318	936.185791	564.112122	-59.702007	497.943756	592.512573	162.722519	485.159027	589.743103	-65.847473	78.250015	648.630676	149.432632	94.562988	510.724091	-79.985023	1413.319946	510.651428	220.061264	1409.611938	431.868286	66.829773	1392.712280	439.287964	59.399185	1663.573975	562.872375	-167.564163	1139.051392	560.335693	298.793640	1142.172485	465.759918	-188.287567	893.217773	449.781219	284.089966	883.426514	447.831360	61.718163	1040.005615	-617.853516	168.066315	856.046509	-602.469849	-32.735172
451.967010	-36.097511	944.437988	456.158661	150.480698	936.167664	564.001770	-59.685375	497.962616	592.451965	162.777954	485.192474	589.685913	-65.817581	78.272720	648.593689	149.461151	94.598289	510.442841	-79.920906	1413.338867	510.312622	220.125229	1409.616577	431.570190	66.889137	1392.679932	438.980530	59.290215	1663.546631	562.690125	-167.488083	1139.065186	559.937012	298.811371	1142.138550	465.723663	-188.353348	893.220276	449.161652	284.138947	883.475769	447.653015	61.754498	1039.992798	-617.802856	168.065567	856.053467	-602.445007	-32.728947
451.802155	-36.076172	944.422668	455.978577	150.518204	936.141357	563.866882	-59.649448	497.953949	592.334595	162.780533	485.224762	589.704529	-65.799881	78.313423	648.533630	149.413254	94.606331	510.160309	-79.853500	1413.344604	510.020355	220.173492	1409.609985	431.197510	67.033012	1392.645752	438.649811	59.191780	1663.511597	562.540466	-167.476578	1139.102661	559.575928	298.831116	1142.112549	465.657928	-188.397766	893.230652	448.742523	284.120667	883.455078	447.452484	61.789391	1039.969971	-617.730835	168.090973	856.046448	-602.392334	-32.731117
451.610687	-36.013309	944.422119	455.775299	150.584061	936.154297	563.725098	-59.632538	497.955078	592.218872	162.823837	485.260071	589.637512	-65.796944	78.333595	648.549500	149.466293	94.673058	509.905609	-79.803505	1413.327759	509.702240	220.253418	1409.605957	430.940796	67.101250	1392.621582	438.311462	59.070255	1663.474121	562.337524	-167.387238	1139.085083	559.221375	298.846497	1142.033447	465.588440	-188.450455	893.234924	448.238007	284.076355	883.498291	447.238037	61.846413	1039.975342	-617.713257	168.099686	856.038818	-602.366455	-32.737488
451.785675	-35.498436	944.131714	455.718658	150.812271	936.127258	563.570129	-59.595875	497.877106	592.114380	162.870483	485.285553	589.580444	-65.773621	78.367622	648.557312	149.509232	94.690674	509.682709	-79.738052	1413.322388	509.399994	220.323944	1409.596802	430.663391	67.180435	1392.609497	437.961517	58.943485	1663.428223	562.184082	-167.318985	1139.110229	558.894653	298.900482	1142.008911	465.485992	-188.490448	893.255981	447.969360	284.136963	883.452087	447.178070	62.078491	1039.815186	-617.675720	168.086029	856.030640	-602.329773	-32.717052
451.290283	-35.879429	944.397217	455.413849	150.723709	936.150635	563.382446	-59.557220	497.948547	591.958008	162.849106	485.297607	589.528687	-65.748871	78.389442	648.490173	149.466934	94.723541	509.436157	-79.673393	1413.333008	509.041046	220.408356	1409.581543	430.435303	67.221153	1392.587036	437.569214	58.801067	1663.398804	562.036072	-167.315994	1139.176392	558.548401	298.975769	1141.994873	465.378174	-188.544067	893.282349	447.585999	284.119598	883.470642	446.849457	61.971218	1039.958496	-617.625305	168.112762	856.058533	-602.272339	-32.724514
451.129059	-35.845444	944.413452	455.213074	150.782532	936.156006	563.214233	-59.524681	497.963501	591.820007	162.885986	485.328247	589.475769	-65.755592	78.466583	648.485901	149.511673	94.759094	509.203156	-79.588417	1413.341309	508.724152	220.514114	1409.587769	430.181915	67.291176	1392.559814	437.168335	58.667995	1663.372070	561.822144	-167.184418	1139.165649	558.230042	299.086426	1142.017090	464.934723	-188.624268	893.410400	447.460266	284.062164	883.406494	446.646759	62.021858	1039.967773	-617.584473	168.094208	856.062622	-602.253357	-32.696251
450.990051	-35.802067	944.429260	455.048889	150.824921	936.165527	563.053711	-59.500690	497.980194	591.684448	162.912720	485.352753	589.426697	-65.717186	78.497749	648.464966	149.504120	94.787880	508.954742	-79.492729	1413.361206	508.426239	220.606995	1409.589111	429.986145	67.332199	1392.526733	436.752380	58.496731	1663.309448	561.792786	-167.261093	1139.291504	557.870789	299.065918	1141.992676	465.083557	-188.640640	893.377747	446.875977	284.077057	883.459961	446.470001	62.067688	1039.978638	-617.568970	168.091354	856.076233	-602.223511	-32.694359
450.834412	-35.780380	944.447632	454.878143	150.872452	936.163818	562.912292	-59.497223	498.012695	591.564270	162.936279	485.354889	589.457092	-65.714859	78.551857	648.441101	149.495209	94.844345	508.752472	-79.401398	1413.373535	508.159271	220.686203	1409.587524	429.743011	67.407829	1392.528809	436.331757	58.316319	1663.244141	561.638062	-167.223648	1139.345947	557.544800	299.124664	1141.986084	464.907562	-188.662369	893.438965	446.393463	284.027374	883.504028	446.307068	62.111835	1039.986572	-617.526367	168.069778	856.066162	-602.169861	-32.715446
450.710571	-35.739319	944.459167	454.729065	150.910431	936.149963	562.762878	-59.493732	498.038727	591.430359	162.959213	485.346619	589.460815	-65.712860	78.615105	648.394470	149.497467	94.858498	508.517120	-79.301628	1413.402222	507.917328	220.791702	1409.610229	429.516083	67.462349	1392.509155	435.871094	58.131413	1663.163818	561.447937	-167.134735	1139.390381	557.288513	299.196930	1141.962036	464.728851	-188.707550	893.491821	446.144501	284.048676	883.470703	446.150513	62.164452	1039.983398	-617.507263	168.077148	856.064819	-602.155457	-32.708019
450.579742	-35.719719	944.475037	454.586914	150.933533	936.139832	562.571594	-59.498451	498.029938	591.384766	163.040482	485.372192	589.469666	-65.712830	78.660156	648.418518	149.537476	94.881706	508.339630	-79.213379	1413.414795	507.657776	220.896301	1409.603516	429.274506	67.534821	1392.508057	435.415039	57.952610	1663.075195	561.250671	-167.054382	1139.412964	556.981323	299.302277	1141.936890	464.496307	-188.757874	893.539307	445.787567	284.000671	883.495361	446.001526	62.199409	1039.984863	-617.448608	168.071960	856.059509	-602.121216	-32.681442
450.482788	-35.703880	944.491394	454.438171	150.983292	936.141541	562.434265	-59.505421	498.051392	591.252014	163.040329	485.384705	589.426758	-65.687889	78.660324	648.346558	149.468170	94.916443	508.133789	-79.115234	1413.431763	507.352539	221.002136	1409.620605	429.127899	67.514221	1392.484253	434.984253	57.767834	1663.014404	561.023438	-166.945038	1139.429932	556.679199	299.401245	1141.953003	463.953339	-188.836044	893.732422	445.476257	283.970123	883.500671	445.871307	62.237492	1039.993164	-617.414917	168.082306	856.067261	-602.072876	-32.708126
450.362427	-35.681919	944.505371	454.292999	150.984436	936.154663	562.226440	-59.505138	498.054413	591.123291	163.022995	485.360962	589.420593	-65.663193	78.670776	648.364624	149.505234	94.954002	507.998810	-79.005959	1413.441040	507.078094	221.111115	1409.603271	428.604401	67.557701	1392.516602	434.506775	57.558247	1662.939453	560.838684	-166.886154	1139.440918	556.388123	299.463043	1141.971802	463.683167	-188.900925	893.792908	445.196777	283.913422	883.513733	445.736389	62.249187	1040.006592	-617.367798	168.088898	856.084473	-602.043518	-32.682350
450.292114	-35.641781	944.499573	454.147675	151.036423	936.162598	562.040710	-59.504883	498.042694	591.045410	163.069458	485.391937	589.476563	-65.661964	78.703560	648.367065	149.486618	95.004623	507.757660	-78.944084	1413.461426	506.745575	221.170807	1409.596802	428.563293	67.706070	1392.489746	434.060150	57.360401	1662.888428	560.656555	-166.822433	1139.467529	556.115234	299.527863	1141.986206	463.417328	-188.964050	893.857971	444.894379	283.886841	883.536743	445.624542	62.285065	1040.007813	-617.323181	168.067184	856.096863	-601.998901	-32.693047
450.218903	-35.613979	944.518860	454.003082	151.062744	936.161499	561.375305	-59.198059	497.905548	590.957214	163.140671	485.394958	589.189514	-65.638908	78.675957	648.332214	149.515717	95.033890	507.582977	-78.847260	1413.476929	506.436676	221.257843	1409.603271	428.349792	67.769974	1392.480835	433.636902	57.168320	1662.826294	560.474487	-166.736816	1139.469482	555.864990	299.614746	1141.992554	463.138214	-189.004456	893.908691	444.602478	283.834625	883.541443	445.505920	62.320660	1040.015869	-617.292114	168.082214	856.088440	-601.986572	-32.675976
450.143799	-35.640690	944.519287	453.875885	151.048172	936.138733	561.183411	-59.174538	497.889954	590.858948	163.151962	485.379181	589.208679	-65.646393	78.727470	648.325317	149.515991	95.031242	507.428497	-78.771896	1413.498047	506.167877	221.340149	1409.601074	427.915161	67.711823	1392.461914	433.179626	56.987137	1662.738770	560.332764	-166.672165	1139.489624	555.609192	299.702423	1141.977295	463.148468	-188.991730	893.860962	444.342163	283.783722	883.537537	445.406219	62.310211	1040.004395	-617.265015	168.075760	856.089966	-601.941772	-32.712132
450.062897	-35.618225	944.518860	453.717926	151.067444	936.116821	560.999390	-59.148220	497.897400	590.775024	163.191559	485.368927	589.203003	-65.653755	78.746292	648.292725	149.484436	95.025467	507.215607	-78.697365	1413.485962	505.816528	221.389572	1409.598999	427.894348	67.835747	1392.394653	432.734955	56.822647	1662.654053	560.119568	-166.592560	1139.473877	555.360962	299.812439	1141.993042	462.875366	-189.027512	893.898254	444.102173	283.769135	883.546143	445.281158	62.340000	1039.992432	-617.216614	168.072617	856.090149	-601.907166	-32.675098
449.997131	-35.620907	944.515503	453.571899	151.074371	936.090271	560.814941	-59.132618	497.872528	590.621216	163.195999	485.375702	589.208801	-65.602020	78.775772	648.283020	149.459274	95.050377	507.016174	-78.623840	1413.465454	505.475464	221.440231	1409.563477	427.657928	67.857094	1392.357300	432.282928	56.647087	1662.566528	559.846008	-166.390594	1139.396606	555.079346	299.922974	1141.989990	462.281494	-189.082199	894.019531	443.865875	283.720551	883.543884	445.164490	62.351585	1039.976318	-617.182678	168.060989	856.093262	-601.879211	-32.668247
449.948853	-35.607582	944.502502	453.435303	151.061569	936.057129	560.673401	-59.113171	497.876068	590.505859	163.221039	485.375702	589.176636	-65.591621	78.788902	648.230103	149.439835	95.074608	506.832428	-78.541878	1413.448486	505.125031	221.528854	1409.581543	427.505951	67.810516	1392.310181	431.835815	56.480232	1662.474487	559.727112	-166.395584	1139.405273	554.798035	300.021027	1141.992065	461.988068	-189.096161	894.073303	443.658417	283.668762	883.532410	445.057251	62.360332	1039.951782	-617.132385	168.063339	856.083069	-601.823181	-32.671333
449.896332	-35.636776	944.522156	453.276703	151.077148	936.043640	560.503784	-59.124313	497.845367	590.398499	163.239639	485.389587	589.153320	-65.573441	78.822090	647.995972	148.889633	94.908607	506.528534	-78.440910	1413.556152	504.811066	221.602005	1409.551025	427.255188	67.803764	1392.271606	431.397400	56.328442	1662.394043	559.568481	-166.339020	1139.391357	554.529480	300.112549	1141.993286	461.635620	-189.075409	894.102295	443.452698	283.618805	883.515076	444.944702	62.366386	1039.953857	-617.106750	168.071106	856.092896	-601.779907	-32.663223
449.853455	-35.638634	944.515503	453.164398	151.068634	936.008301	560.344666	-59.106945	497.843964	590.218262	163.223404	485.388031	589.156555	-65.565247	78.837532	647.890747	148.825058	94.933739	506.400574	-78.420837	1413.555176	504.485413	221.620728	1409.557007	426.898895	67.877388	1392.270386	430.993164	56.179039	1662.329346	559.372742	-166.243683	1139.362061	554.258362	300.207153	1141.997314	461.351288	-189.070389	894.141113	443.288025	283.592133	883.507324	444.838165	62.374622	1039.930298	-617.071289	168.052780	856.099609	-601.764465	-32.628967
449.805084	-35.616879	944.525208	452.985291	151.092392	936.006470	560.150818	-59.080776	497.804596	590.086487	163.253784	485.394592	589.178955	-65.527275	78.846214	647.933228	148.887756	94.973557	506.254181	-78.385048	1413.552612	504.152161	221.637085	1409.571533	426.680267	67.868103	1392.235474	430.581970	56.040253	1662.270508	559.218201	-166.194778	1139.323975	554.006775	300.308502	1142.042480	461.060547	-189.048065	894.169067	443.138977	283.545807	883.482666	444.725708	62.398804	1039.934204	-617.009766	168.079773	856.104370	-601.692505	-32.623703
449.783752	-35.629284	944.538086	452.856506	151.089661	935.995117	559.959106	-59.081337	497.795563	589.943359	163.291412	485.396637	589.142700	-65.518646	78.868385	647.872559	148.884354	94.980736	506.145630	-78.334534	1413.520386	503.831390	221.667175	1409.565552	426.461578	67.865639	1392.248291	430.178833	55.910168	1662.208496	559.089966	-166.139221	1139.295654	553.724854	300.449310	1142.064209	460.773071	-189.016312	894.189758	443.043488	283.535980	883.459351	444.640839	62.400200	1039.933960	-616.954346	168.089920	856.109802	-601.665771	-32.628010
449.729523	-35.616814	944.555481	452.682678	151.116180	936.004272	559.786377	-59.088562	497.779968	589.878418	163.380188	485.415222	589.089050	-65.519958	78.913078	647.840515	148.878220	94.972984	506.032257	-78.299652	1413.501221	503.558014	221.685272	1409.595825	426.214691	67.868385	1392.242554	429.833618	55.782036	1662.175781	558.998474	-166.165543	1139.279785	553.444702	300.568085	1142.111206	460.805359	-188.952682	894.092163	442.839355	283.497498	883.484131	444.529419	62.419422	1039.947388	-616.903381	168.067871	856.101624	-601.617798	-32.634850
449.688934	-35.612339	944.566040	452.533051	151.146454	936.016846	559.580261	-59.084381	497.743073	589.803162	163.407745	485.420776	589.053528	-65.479904	78.917862	647.846191	148.913864	95.044144	505.898834	-78.251228	1413.483398	503.244507	221.743805	1409.637451	426.081604	67.777580	1392.235474	429.493317	55.653954	1662.138306	558.818604	-166.062943	1139.223511	553.177612	300.639862	1142.191162	460.246124	-188.899170	894.177246	442.837250	283.562347	883.452637	444.430756	62.431225	1039.958984	-616.859009	168.106354	856.107971	-601.565125	-32.602135
449.629364	-35.629288	944.598816	452.366516	151.145584	936.002502	559.430115	-59.081844	497.738434	589.726257	163.464661	485.455414	589.074951	-65.496361	78.942940	647.880981	148.947021	95.071831	505.783203	-78.222420	1413.457886	502.945374	221.758835	1409.681030	425.871796	67.763214	1392.235229	429.158081	55.525795	1662.105591	558.744629	-166.067368	1139.223022	552.939758	300.748322	1142.242188	460.282410	-188.802170	894.096313	442.955231	283.551971	883.413208	444.317535	62.443207	1039.967163	-616.805359	168.082489	856.099731	-601.504578	-32.623123
449.587616	-35.619698	944.610413	452.192841	151.168137	936.023438	559.236572	-59.076530	497.694977	589.645020	163.531464	485.480713	589.028015	-65.496964	78.958687	647.892700	148.950516	95.090141	505.679230	-78.230171	1413.413818	502.694763	221.745865	1409.733887	425.585541	67.816422	1392.283569	428.852142	55.427559	1662.072754	558.602600	-166.001617	1139.156372	552.658508	300.784210	1142.335571	460.016937	-188.746140	894.086731	442.787537	283.552795	883.461487	444.216675	62.449192	1039.984375	-616.477356	168.485825	856.216248	-601.381226	-32.490791
449.555939	-35.628002	944.639954	452.064545	151.164322	936.007324	559.060120	-59.095097	497.684235	589.567627	163.603683	485.477203	588.969421	-65.490593	78.984688	647.831116	148.964569	95.114624	505.575531	-78.188110	1413.403564	502.425018	221.771820	1409.785034	425.373077	67.790268	1392.293457	428.585083	55.303070	1662.053467	558.459167	-165.911621	1139.111084	552.376465	300.862274	1142.442383	459.794067	-188.654083	894.095825	442.496735	283.611237	883.554321	444.125244	62.463985	1039.989380	-616.707581	168.081100	856.120972	-601.381714	-32.639744
449.534485	-35.653198	944.659302	451.932404	151.167526	936.000305	558.949524	-59.112350	497.693298	589.509277	163.635086	485.469025	588.956116	-65.478516	78.990723	647.849243	148.991104	95.116135	505.466675	-78.171532	1413.384277	502.187775	221.760178	1409.856934	425.181519	67.769623	1392.266357	428.320892	55.192543	1662.030762	558.284424	-165.773407	1139.030273	552.143127	300.948425	1142.521973	459.255829	-188.605057	894.198120	442.518860	283.702942	883.538208	444.035187	62.462513	1039.994141	-616.671021	168.079025	856.116699	-601.311523	-32.629543
449.516449	-35.663265	944.667908	451.825867	151.151291	935.975708	558.826965	-59.121189	497.680176	589.461426	163.713364	485.467712	588.955872	-65.465378	78.986671	647.857056	149.012131	95.131836	505.376953	-78.158043	1413.364746	501.907562	221.752731	1409.916260	424.971527	67.750969	1392.274414	428.067200	55.072151	1662.009766	558.169617	-165.674286	1138.974487	551.950256	301.046753	1142.615234	459.054016	-188.509476	894.180542	442.649139	283.745911	883.498535	443.962433	62.464142	1039.984863	-616.629944	168.092514	856.124756	-601.288025	-32.613026
449.441498	-35.674713	944.661377	451.676361	151.151596	935.956543	558.694519	-59.122402	497.651672	589.409180	163.733582	485.475250	588.946655	-65.477760	78.991638	647.881531	149.039474	95.132401	505.292938	-78.153267	1413.328369	501.667389	221.746368	1409.953979	424.793732	67.710968	1392.268799	427.837860	54.952522	1661.984497	558.080322	-165.590012	1138.921509	551.769104	301.128448	1142.672852	458.847687	-188.407928	894.175110	442.576019	283.807709	883.493103	443.854065	62.462261	1039.972046	-616.570740	168.079117	856.127930	-601.217285	-32.610676
449.383942	-35.692268	944.669006	451.557251	151.113525	935.948425	558.601929	-59.134445	497.640564	589.313049	163.730667	485.458893	588.941895	-65.464966	78.987862	647.857422	149.001602	95.145409	505.201813	-78.133034	1413.302856	501.416718	221.766312	1409.995239	424.612915	67.680939	1392.250488	427.634918	54.850327	1661.967041	558.035583	-165.539795	1138.896973	551.569641	301.213715	1142.732910	458.968842	-188.244751	894.049255	442.489716	283.869843	883.512939	443.768066	62.441135	1039.971680	-616.530640	168.049072	856.136353	-601.122742	-32.616196
449.343201	-35.680923	944.656921	451.423157	151.106842	935.938599	558.508545	-59.113415	497.651337	589.248901	163.735931	485.452576	588.929993	-65.462479	78.995514	647.886780	149.057800	95.174019	505.139191	-78.117203	1413.255371	501.192474	221.766342	1410.004395	424.434509	67.643158	1392.243652	427.444031	54.736423	1661.950806	557.954712	-165.452118	1138.834229	551.360352	301.269379	1142.786499	458.827820	-188.131485	894.003052	442.221771	283.985962	883.585754	443.679138	62.439381	1039.960815	-616.473938	168.060287	856.140869	-601.056580	-32.593105
449.258362	-35.691471	944.642334	451.297455	151.092926	935.915222	558.438477	-59.105991	497.612213	589.146851	163.722702	485.444672	588.913025	-65.437920	78.969200	647.843018	149.036514	95.197533	505.087463	-78.112999	1413.242676	500.971863	221.774200	1410.026001	424.272614	67.600853	1392.236572	427.267883	54.635128	1661.935547	557.862976	-165.354019	1138.757813	551.163635	301.377625	1142.829468	458.693390	-188.030350	893.949768	442.145508	284.063507	883.592957	443.566010	62.430519	1039.941040	-616.432678	168.040466	856.135376	-600.990967	-32.587784
449.195007	-35.714745	944.619873	451.185516	151.055923	935.888367	558.410645	-59.117546	497.616241	589.074951	163.694794	485.437042	588.929565	-65.429794	78.975304	647.824951	149.026611	95.202110	505.015808	-78.122368	1413.212524	500.751312	221.788452	1410.058960	424.145874	67.555237	1392.210327	427.089569	54.523033	1661.906494	557.767700	-165.255035	1138.691162	550.976379	301.523285	1142.897583	458.598572	-187.917587	893.890808	442.069672	284.151703	883.583801	443.474213	62.401356	1039.916138	-616.371582	168.066193	856.131042	-600.932373	-32.573853
449.106689	-35.730026	944.604431	451.064392	151.043457	935.883423	558.358765	-59.107464	497.606567	588.974487	163.717682	485.417328	588.934448	-65.447105	78.974045	647.835388	149.045456	95.204796	504.968323	-78.127098	1413.179932	500.560730	221.788605	1410.080688	424.005096	67.520813	1392.198608	426.932953	54.422157	1661.885010	557.673157	-165.144409	1138.608765	550.792236	301.617676	1142.939453	458.497589	-187.788574	893.829468	441.997162	284.235352	883.575500	443.367432	62.380661	1039.906128	-616.317627	168.091415	856.157349	-600.869629	-32.553490
449.028687	-35.737423	944.566895	450.941223	151.039917	935.865356	558.307861	-59.093365	497.594604	588.922791	163.734619	485.412537	588.937012	-65.447510	78.973175	647.836060	149.047241	95.209320	504.932831	-78.117905	1413.144409	500.364563	221.779007	1410.098389	423.881470	67.451149	1392.182983	426.784210	54.320332	1661.851074	557.604553	-165.041870	1138.530762	550.615967	301.710632	1142.946777	458.414703	-187.634949	893.750000	441.781189	284.282684	883.626160	443.269012	62.363102	1039.879028	-616.257019	168.075027	856.149414	-600.762207	-32.561951
448.951416	-35.737244	944.537659	450.828430	151.016602	935.851318	558.271423	-59.090343	497.589935	588.859497	163.720657	485.439514	588.935913	-65.426208	78.953941	647.809570	149.013351	95.210381	504.925018	-78.121719	1413.137085	500.179382	221.771332	1410.111328	423.739685	67.424057	1392.175171	426.661774	54.213024	1661.818848	557.472900	-164.850037	1138.426514	550.422363	301.770081	1142.974487	458.369812	-187.493408	893.681335	441.689209	284.391663	883.615479	443.174133	62.342758	1039.857788	-616.184692	168.080185	856.168030	-600.679626	-32.539433
448.851807	-35.739285	944.534546	450.691498	150.998779	935.830750	558.192444	-59.062534	497.578552	588.792969	163.724289	485.420715	588.929321	-65.412743	78.945610	647.794495	148.967941	95.183578	504.878387	-78.116493	1413.103027	499.994995	221.725372	1410.131592	423.594482	67.399979	1392.160889	426.560303	54.110779	1661.797729	557.435242	-164.760620	1138.383789	550.267090	301.878540	1143.027344	458.343323	-187.325531	893.628357	441.719666	284.538330	883.597900	443.060699	62.341156	1039.845947	-616.142334	168.083176	856.161682	-600.624939	-32.519852
448.775391	-35.749119	944.521973	450.549286	150.989944	935.817322	558.173950	-59.085587	497.605011	588.705994	163.685150	485.447357	588.920593	-65.407364	78.941170	647.780640	148.978714	95.213387	504.847778	-78.145515	1413.084473	499.819275	221.686493	1410.137451	423.470856	67.351295	1392.176392	426.549805	54.061817	1661.786377	557.398254	-164.675949	1138.323975	550.059998	301.937134	1143.074951	458.321075	-187.141479	893.555542	441.524506	284.608521	883.667114	442.954224	62.329849	1039.833130	-616.080566	168.067169	856.151184	-600.531189	-32.525394
448.659515	-35.760536	944.518860	450.439697	150.998718	935.816956	558.072021	-59.079350	497.599304	588.610352	163.697128	485.424011	588.890442	-65.394043	78.961891	647.779236	148.983902	95.214684	504.778595	-78.155151	1413.078125	499.647797	221.671341	1410.182007	423.381134	67.300369	1392.172485	426.399475	53.928394	1661.793335	557.346313	-164.552368	1138.274170	549.891846	302.053467	1143.131226	458.036896	-186.997177	893.579102	441.555298	284.773499	883.628784	442.840424	62.326782	1039.831421	-616.025879	168.094742	856.161194	-600.497192	-32.504368
448.596161	-35.783245	944.519226	450.327362	150.983154	935.801575	558.021729	-59.087872	497.615601	588.562622	163.722443	485.409546	588.885315	-65.399200	78.973793	647.772156	148.997040	95.241669	504.722870	-78.189529	1413.069458	499.480011	221.654633	1410.216553	423.302216	67.285545	1392.175903	426.334045	53.840321	1661.816895	557.336853	-164.457520	1138.230469	549.676758	302.117645	1143.181641	458.084656	-186.853149	893.532593	441.352020	284.893372	883.695862	442.741730	62.314178	1039.822876	-615.981689	168.089600	856.164368	-600.422791	-32.496693
448.509918	-35.777824	944.513367	450.207520	150.964981	935.806580	557.970581	-59.093624	497.623383	588.479858	163.728806	485.429749	588.902161	-65.384903	78.976166	647.767883	148.990082	95.242592	504.667999	-78.190086	1413.061279	499.344208	221.633194	1410.275757	423.226105	67.236214	1392.197388	426.281525	53.758518	1661.827148	557.347717	-164.397095	1138.198730	549.483826	302.227570	1143.259521	458.130920	-186.684723	893.467529	441.392273	285.050751	883.649048	442.633667	62.301411	1039.822510	-615.906372	168.104889	856.171326	-600.330566	-32.492535
448.417358	-35.782368	944.522339	450.093872	150.938446	935.801636	557.917053	-59.110180	497.627136	588.392944	163.757355	485.453766	588.872559	-65.385239	79.021873	647.767639	148.996933	95.274940	504.630219	-78.219742	1413.080688	499.241791	221.612473	1410.305176	423.177307	67.208313	1392.205566	426.245331	53.675880	1661.842163	557.362305	-164.332977	1138.199951	549.333984	302.308411	1143.327515	458.200317	-186.514664	893.411987	441.478668	285.156555	883.627991	442.530579	62.293114	1039.824097	-615.546692	168.489838	856.270203	-600.175232	-32.350014
448.339172	-35.821320	944.535217	449.973114	150.925873	935.823120	557.818420	-59.100674	497.634827	588.293518	163.716980	485.425995	588.882996	-65.376930	79.023979	647.748474	149.019714	95.286484	504.570740	-78.229439	1413.063843	499.138519	221.606796	1410.354980	423.231323	67.106369	1392.223633	426.215698	53.614994	1661.863770	557.367676	-164.277420	1138.185181	549.155029	302.346191	1143.367065	458.262512	-186.343155	893.363586	441.371185	285.305176	883.643127	442.429260	62.260555	1039.841553	-615.508118	168.474838	856.278198	-600.111938	-32.328186
448.257751	-35.819431	944.545837	449.844299	150.904968	935.822205	557.737915	-59.126572	497.629120	588.182739	163.666290	485.441101	588.863708	-65.370781	79.052452	647.733398	149.014786	95.338699	504.525024	-78.258896	1413.054565	499.061157	221.585526	1410.383911	423.193604	67.076324	1392.265991	426.190582	53.547745	1661.883789	557.374817	-164.199188	1138.161743	548.968262	302.348419	1143.403198	458.344757	-186.189316	893.323608	441.033630	285.435486	883.734741	442.322388	62.256046	1039.845947	-615.715637	168.071060	856.169373	-600.093567	-32.448803
448.169434	-35.825268	944.552063	449.731628	150.893127	935.833008	557.669922	-59.134434	497.653717	588.131042	163.718781	485.493530	588.842834	-65.368370	79.078323	647.730164	149.023026	95.379669	504.495422	-78.311493	1413.079346	499.018494	221.538330	1410.423828	423.063232	67.136169	1392.300049	426.173279	53.500793	1661.904785	557.405151	-164.145248	1138.151489	548.805847	302.386444	1143.426147	458.427948	-186.017868	893.281860	440.880737	285.572327	883.777710	442.228302	62.244034	1039.855103	-615.374329	168.423218	856.273254	-599.942627	-32.312069
448.074310	-35.851517	944.577515	449.599060	150.900101	935.869873	557.577698	-59.158646	497.648407	588.028687	163.738983	485.490540	588.834595	-65.366013	79.120621	647.690186	149.005478	95.415573	504.451843	-78.342873	1413.083740	498.953796	221.519974	1410.451416	423.035675	67.099419	1392.335327	426.158081	53.451111	1661.936401	557.417603	-164.064026	1138.153687	548.668396	302.436371	1143.462769	458.555298	-185.845459	893.238403	440.705231	285.696045	883.797180	442.127045	62.226078	1039.887451	-615.285889	168.430176	856.293762	-599.843750	-32.314812
447.993103	-35.841228	944.590332	449.504669	150.888000	935.871887	557.479675	-59.175751	497.654907	587.910889	163.767578	485.531433	588.795593	-65.356392	79.107689	647.683655	149.036880	95.478050	504.431732	-78.365623	1413.082886	498.894196	221.527176	1410.477173	423.019501	67.083725	1392.360352	426.165039	53.411163	1661.961914	557.454529	-164.013123	1138.159180	548.558411	302.503174	1143.502686	458.680878	-185.691803	893.190063	440.718170	285.799286	883.783936	442.036377	62.231018	1039.894409	-615.498901	168.060425	856.200928	-599.843567	-32.401775
447.941345	-35.878731	944.603394	449.429871	150.873383	935.892822	557.408325	-59.201523	497.632446	587.805603	163.802994	485.528412	588.786194	-65.361061	79.147476	647.658325	149.032410	95.511719	504.386292	-78.399475	1413.083984	498.837799	221.500702	1410.473022	423.031128	67.033142	1392.383179	426.183411	53.374516	1661.999268	557.512939	-163.968933	1138.141602	548.429260	302.520844	1143.518921	458.848663	-185.548431	893.134949	440.529877	285.909302	883.803284	441.978546	62.199379	1039.912109	-615.166199	168.412277	856.291443	-599.697205	-32.294319
447.895721	-35.880489	944.619019	449.360229	150.856064	935.902527	557.320801	-59.261921	497.658478	587.683838	163.842163	485.541321	588.830627	-65.363258	79.157631	647.654419	149.063141	95.553505	504.367981	-78.472702	1413.077515	498.806122	221.497421	1410.495483	423.047943	67.008553	1392.413940	426.204224	53.349026	1662.021973	557.632019	-164.024384	1138.197144	548.294739	302.483704	1143.497437	458.920410	-185.354523	893.082458	440.120605	285.996216	883.920959	441.925568	62.192455	1039.924927	-615.075073	168.421814	856.285583	-599.612488	-32.272858
447.834625	-35.893551	944.630981	449.283142	150.872070	935.926514	557.194885	-59.254467	497.651062	587.579590	163.870407	485.535614	588.801147	-65.333221	79.212959	647.646912	149.076385	95.589050	504.350800	-78.503235	1413.085815	498.787506	221.481796	1410.491943	423.110962	66.962357	1392.426392	426.250031	53.321507	1662.050537	557.621826	-163.869980	1138.144409	548.195679	302.478180	1143.505371	459.146545	-185.272293	893.045898	439.911285	286.070129	883.972168	441.858215	62.186234	1039.943359	-615.248169	168.079422	856.217407	-599.578369	-32.361542
447.783020	-35.903564	944.655273	449.222870	150.832336	935.942688	557.077332	-59.258121	497.635010	587.511414	163.908386	485.550507	588.799133	-65.346428	79.224457	647.663635	149.123032	95.646416	504.343781	-78.553024	1413.094482	498.774872	221.461777	1410.503906	423.136200	66.958160	1392.464844	426.289429	53.284019	1662.092773	557.759521	-163.936264	1138.203613	548.128662	302.516571	1143.534790	459.331116	-185.153748	893.002197	439.793396	286.084961	884.012573	441.812012	62.166077	1039.964111	-615.187012	168.068375	856.226440	-599.510559	-32.356995
447.724457	-35.902081	944.682861	449.123993	150.832855	935.963623	556.911926	-59.257240	497.629272	587.447083	163.971664	485.567566	588.782349	-65.325844	79.276718	647.681519	149.165222	95.698303	504.342438	-78.581635	1413.088013	498.759094	221.448105	1410.529175	423.160736	66.934258	1392.478271	426.342682	53.269123	1662.126221	557.760071	-163.804932	1138.149048	548.047791	302.531311	1143.538696	459.468506	-185.063492	892.954285	439.689697	286.209564	884.020264	441.750092	62.169113	1039.989380	-615.095581	168.088669	856.242004	-599.435120	-32.352341
447.682343	-35.957302	944.705566	449.080841	150.821426	935.990540	556.778564	-59.279881	497.648651	587.361816	163.996506	485.579559	588.745972	-65.309723	79.307076	647.667725	149.172043	95.762444	504.329590	-78.632698	1413.089844	498.742889	221.444580	1410.527954	423.232422	66.896523	1392.498535	426.394958	53.238167	1662.171875	557.895264	-163.837997	1138.201050	547.970520	302.535095	1143.537354	459.624054	-184.982864	892.934143	439.494202	286.290009	884.056274	441.721436	62.132381	1040.015259	-615.031738	168.071625	856.238953	-599.352600	-32.325676
447.648865	-35.958389	944.725647	449.014130	150.815750	936.008667	556.686646	-59.338207	497.644379	587.264343	164.019989	485.607819	588.721069	-65.293442	79.346291	647.831116	149.698639	95.937660	504.329498	-78.665123	1413.094360	498.752960	221.434326	1410.537720	423.316772	66.870605	1392.521729	426.457550	53.211380	1662.203247	557.976440	-163.783737	1138.184204	547.866821	302.516235	1143.521729	459.771851	-184.916718	892.889465	439.071747	286.389435	884.176880	441.680481	62.128929	1040.034912	-614.957214	168.084778	856.264038	-599.264404	-32.326950
447.613434	-35.977253	944.743530	448.976929	150.789551	936.025818	556.538574	-59.341232	497.673523	587.196472	164.046616	485.605927	588.705811	-65.281372	79.396271	647.705017	149.246658	95.861732	504.347839	-78.703888	1413.081299	498.744232	221.418564	1410.534302	423.396271	66.827072	1392.535278	426.533295	53.183357	1662.230835	558.139099	-163.818939	1138.212646	547.782349	302.482574	1143.507446	460.231720	-184.852768	892.757507	438.709534	286.401245	884.262695	441.649872	62.106846	1040.052856	-614.883423	168.088089	856.253418	-599.193542	-32.347927
447.618774	-35.996040	944.747131	448.977753	150.779388	936.037537	556.438293	-59.369839	497.662628	587.109680	164.044434	485.615845	588.657288	-65.279091	79.436302	647.631287	149.190842	95.861496	504.348419	-78.754768	1413.060669	498.779297	221.402054	1410.548462	423.460205	66.833740	1392.537842	426.607727	53.154709	1662.253540	558.131042	-163.691498	1138.142700	547.747986	302.499847	1143.511597	460.371704	-184.828003	892.709045	438.591827	286.476715	884.274475	441.645020	62.087715	1040.060181	-614.787598	168.065689	856.250916	-599.110901	-32.330559
447.595886	-36.011299	944.774719	448.929688	150.760773	936.034912	556.332825	-59.404720	497.662933	587.081787	164.085098	485.620148	588.644104	-65.251541	79.451981	647.657837	149.225052	95.895370	504.394409	-78.785599	1413.049438	498.778168	221.385818	1410.554565	423.541260	66.802170	1392.560181	426.700867	53.122952	1662.264404	558.227234	-163.661011	1138.116333	547.670959	302.470062	1143.489380	460.530426	-184.836014	892.673462	438.223999	286.480194	884.400696	441.620544	62.086029	1040.072754	-614.680481	168.071152	856.279480	-598.999634	-32.331104
447.590363	-36.033798	944.791992	448.910736	150.745712	936.059265	556.233826	-59.425419	497.644348	586.976990	164.029358	485.625000	588.636719	-65.275040	79.484169	647.580200	149.181732	95.911995	504.415222	-78.820976	1413.058838	498.825531	221.388077	1410.563110	423.606842	66.773857	1392.585083	426.796692	53.099243	1662.263184	558.433655	-163.772308	1138.196045	547.621399	302.466858	1143.505981	460.701324	-184.820709	892.643555	438.109131	286.530304	884.411438	441.619476	62.062763	1040.094482	-614.593201	168.057098	856.293030	-598.886780	-32.341595
447.557343	-36.033642	944.816589	448.845154	150.745132	936.084900	556.136353	-59.464386	497.661072	586.941650	164.042938	485.623047	588.621399	-65.265228	79.527512	647.618103	149.218536	95.977020	504.463684	-78.859337	1413.039185	498.863007	221.380630	1410.573853	423.671692	66.756111	1392.616577	426.892944	53.074429	1662.261475	558.498535	-163.736160	1138.160156	547.569702	302.458740	1143.489136	460.579163	-184.884766	892.714233	437.920868	286.548309	884.470581	441.592987	62.060768	1040.121216	-614.506104	168.055832	856.304871	-598.805542	-32.369419
447.542908	-36.083855	944.847290	448.831299	150.710846	936.087585	556.035339	-59.468353	497.638794	586.880920	164.023514	485.608856	588.595276	-65.255142	79.530128	647.623840	149.222870	95.979286	504.501709	-78.868690	1413.029663	498.878052	221.373871	1410.576416	423.765472	66.744095	1392.618408	427.008270	53.044392	1662.266968	558.584106	-163.713547	1138.144897	547.514526	302.438782	1143.521729	460.720062	-184.939880	892.706238	437.723999	286.560181	884.537354	441.592834	62.033016	1040.138062	-614.135132	168.417892	856.419983	-598.607422	-32.245872
447.544434	-36.086353	944.850891	448.827271	150.708969	936.085693	556.005432	-59.522053	497.644470	586.838562	164.011398	485.608673	588.625549	-65.270340	79.515137	647.581909	149.200363	95.966599	504.543091	-78.885536	1413.044922	498.899658	221.400513	1410.584106	423.949707	66.670479	1392.627686	427.114563	53.021515	1662.264648	558.748840	-163.786758	1138.181885	547.435181	302.419952	1143.491455	461.175781	-184.957458	892.587158	437.409119	286.510895	884.630737	441.597870	62.033516	1040.139282	-614.288391	168.037811	856.340393	-598.567261	-32.369888
447.541260	-36.082867	944.850098	448.815247	150.683975	936.088196	555.902344	-59.539509	497.619843	586.822876	163.997253	485.600708	588.601990	-65.259018	79.515282	647.591370	149.209122	95.967560	504.608856	-78.909332	1413.025391	498.940796	221.389282	1410.612671	424.039551	66.651009	1392.623169	427.241730	52.989189	1662.272461	558.857849	-163.806168	1138.186890	547.383667	302.441833	1143.497192	461.330200	-185.018875	892.572693	437.219360	286.513641	884.671387	441.591980	62.021393	1040.140259	-614.204956	168.039139	856.346191	-598.483643	-32.378223
447.574646	-36.107967	944.846985	448.830505	150.668198	936.077759	555.886169	-59.597996	497.595642	586.813904	163.999451	485.591095	588.598022	-65.269180	79.520210	647.580811	149.198471	95.942467	504.689728	-78.911354	1413.021606	498.991272	221.374207	1410.598145	424.130280	66.643860	1392.614868	427.355621	52.956383	1662.278809	558.973511	-163.855469	1138.191040	547.351501	302.455811	1143.472656	461.482819	-185.114685	892.573364	437.170807	286.517426	884.659424	441.618439	62.004002	1040.133545	-614.084717	168.025864	856.336060	-598.351440	-32.397640
447.583527	-36.127769	944.854736	448.808319	150.666016	936.082703	555.845093	-59.625809	497.577850	586.806702	163.988632	485.593323	588.607056	-65.268539	79.498291	647.626770	149.242599	95.975357	504.782684	-78.920357	1413.018188	499.038971	221.376251	1410.593506	424.225739	66.644104	1392.631714	427.483185	52.924210	1662.291992	559.076111	-163.886963	1138.169189	547.256714	302.454620	1143.452515	461.632111	-185.229736	892.563293	436.887634	286.446533	884.745850	441.616577	61.992950	1040.140137	-613.958679	167.992584	856.347961	-598.222656	-32.401379
447.604889	-36.112965	944.852722	448.802032	150.669754	936.082642	555.801575	-59.631393	497.537811	586.838684	163.974655	485.601044	588.601929	-65.278267	79.516380	647.608643	149.227341	95.926109	504.872772	-78.933258	1413.015991	499.094635	221.382355	1410.590332	424.328888	66.606483	1392.632935	427.607147	52.890427	1662.319824	559.205505	-163.918488	1138.171753	547.205017	302.465729	1143.427368	461.774261	-185.339859	892.559998	436.719269	286.399597	884.761719	441.640594	62.000408	1040.140259	-613.825806	167.980453	856.347717	-598.107300	-32.389732
447.643951	-36.140369	944.848450	448.829315	150.660934	936.077087	555.747864	-59.673935	497.522522	586.879578	164.010284	485.623962	588.587341	-65.277832	79.519981	647.650146	149.270584	95.935402	504.999847	-78.960144	1413.038818	499.154327	221.373169	1410.588013	424.337463	66.703423	1392.650513	427.729309	52.852024	1662.348145	559.333252	-163.966293	1138.224731	547.146423	302.471344	1143.398438	461.906158	-185.463058	892.580200	436.563599	286.361542	884.793945	441.672089	61.982105	1040.135254	-613.719727	167.964462	856.343811	-598.005188	-32.416893
447.658112	-36.152489	944.855530	448.843781	150.623367	936.064941	555.722412	-59.672791	497.512238	586.908936	164.013458	485.619415	588.613037	-65.284988	79.520058	647.613892	149.250885	95.935089	505.125305	-78.963692	1413.041138	499.227478	221.382355	1410.580811	424.474792	66.684021	1392.663574	427.873047	52.821682	1662.370361	559.439575	-163.986237	1138.213257	547.087036	302.488312	1143.358154	462.030212	-185.610306	892.597961	436.424835	286.302643	884.802734	441.696167	61.968147	1040.132935	-613.551208	167.928940	856.349915	-597.838074	-32.408157
447.703217	-36.173519	944.877747	448.857635	150.613922	936.063110	555.720825	-59.711063	497.516785	586.952393	164.005478	485.620819	588.603394	-65.301254	79.520493	647.639343	149.273148	95.915413	505.268433	-78.953796	1413.063232	499.319458	221.403046	1410.573486	424.610718	66.674599	1392.649536	428.010986	52.781582	1662.391357	559.612976	-164.033112	1138.242798	547.050720	302.497375	1143.342407	462.154877	-185.755096	892.633362	436.322968	286.248779	884.804749	441.725037	61.964310	1040.142456	-613.399963	167.894073	856.355347	-597.691711	-32.419014
447.764099	-36.199329	944.882202	448.897705	150.579849	936.058411	555.760193	-59.733677	497.525330	586.991333	163.989807	485.610352	588.595154	-65.311211	79.491638	647.648621	149.280838	95.912643	505.402802	-78.941826	1413.080444	499.407532	221.429733	1410.566772	424.787567	66.658356	1392.661377	428.159912	52.738342	1662.408813	559.664551	-163.994431	1138.220947	547.011963	302.490784	1143.278564	462.291748	-185.920502	892.646973	436.204102	286.172516	884.817871	441.774231	61.938717	1040.142090	-613.226379	167.913361	856.353088	-597.551575	-32.392723
447.803986	-36.170784	944.879150	448.912842	150.559036	936.070068	556.371582	-60.103333	497.663574	587.052185	163.996323	485.607910	588.950989	-65.343422	79.550270	647.673950	149.290771	95.906342	505.546814	-78.928864	1413.091797	499.501465	221.437637	1410.553223	424.964294	66.615707	1392.656006	428.327942	52.698658	1662.424072	559.848206	-164.085876	1138.297974	546.987000	302.495667	1143.248657	462.420105	-186.100845	892.696655	436.188599	286.138062	884.784241	441.801147	61.935139	1040.146729	-613.098083	167.891891	856.341675	-597.431152	-32.397682
447.873810	-36.216751	944.898621	448.951416	150.510361	936.061646	556.462585	-60.133286	497.655365	587.080933	163.994293	485.614136	588.977966	-65.351379	79.533920	647.650208	149.266251	95.902756	505.734100	-78.939888	1413.102295	499.597382	221.464279	1410.548462	425.108459	66.612648	1392.690552	428.484802	52.659927	1662.453369	559.947937	-164.069077	1138.270508	546.963623	302.473755	1143.215820	462.566223	-186.265930	892.735535	436.079498	286.063110	884.799744	441.861816	61.901630	1040.151978	-612.953918	167.862167	856.362549	-597.289978	-32.388504
447.959015	-36.219852	944.905029	449.007843	150.505325	936.081482	555.937561	-59.750999	497.479828	587.132141	164.025497	485.637115	588.633179	-65.327248	79.461426	647.891846	149.859406	96.053520	505.904724	-78.927299	1413.123535	499.700470	221.492111	1410.541870	425.248840	66.612236	1392.695679	428.648193	52.619034	1662.489136	560.090210	-164.076828	1138.306396	546.975342	302.418945	1143.184448	462.660767	-186.421783	892.779785	435.938293	285.946533	884.814636	441.930847	61.889473	1040.165405	-612.830139	167.840088	856.378784	-597.142395	-32.386929
448.024231	-36.231964	944.933044	449.050995	150.474701	936.091980	555.961487	-59.716358	497.489288	587.202698	164.023544	485.634308	588.631836	-65.317703	79.447533	647.861023	149.846985	96.052124	506.255585	-79.024414	1413.048218	499.811249	221.500854	1410.532959	425.431335	66.578674	1392.702515	428.811157	52.586746	1662.525269	560.319397	-164.152618	1138.351685	547.004578	302.414642	1143.161987	462.759613	-186.595261	892.846619	435.943359	285.906372	884.801575	441.994263	61.877087	1040.184814	-612.669678	167.820023	856.387329	-596.979797	-32.409210
448.087036	-36.246887	944.942871	449.121582	150.441315	936.101746	556.054565	-59.720104	497.478790	587.244324	164.020584	485.622467	588.646240	-65.326759	79.419945	647.880676	149.824112	96.040771	506.440979	-79.028839	1413.062378	499.924133	221.523804	1410.513306	425.563995	66.577400	1392.715820	428.992767	52.569012	1662.559448	560.488098	-164.202957	1138.377319	547.027771	302.373322	1143.101318	462.846313	-186.767349	892.906189	435.890961	285.793457	884.800659	442.076050	61.853703	1040.195557	-612.506714	167.812576	856.394165	-596.813049	-32.412907
448.210083	-36.229343	944.941162	449.220825	150.440781	936.104187	556.979065	-60.267361	497.694733	587.285950	164.019547	485.622711	589.142761	-65.364029	79.517654	647.889893	149.876999	96.016754	506.653534	-79.024590	1413.070801	500.023346	221.545242	1410.522827	425.730499	66.553474	1392.715332	429.179504	52.551838	1662.583008	560.654175	-164.227478	1138.365845	547.066833	302.338776	1143.076660	462.915680	-186.941910	892.955566	435.837799	285.696350	884.813904	442.172913	61.859653	1040.195068	-612.329346	167.784103	856.374817	-596.633240	-32.456039
448.322021	-36.228348	944.934692	449.300476	150.436172	936.118225	557.122620	-60.293999	497.683167	587.339050	164.041000	485.586639	589.213318	-65.370178	79.465302	647.884277	149.855301	95.996544	506.679993	-78.883972	1413.192749	500.104309	221.560577	1410.502930	425.968842	66.496651	1392.711548	429.373016	52.535583	1662.601929	560.798340	-164.216110	1138.363647	547.120178	302.297882	1143.045776	462.984924	-187.101547	893.008362	435.790955	285.606750	884.818359	442.273712	61.845921	1040.199829	-612.163757	167.787125	856.378723	-596.460510	-32.441730
448.443939	-36.250416	944.936523	449.408112	150.429901	936.115295	557.151184	-60.248764	497.625275	587.393372	164.019287	485.593933	589.206665	-65.403267	79.467194	647.727905	149.340317	95.807495	507.044250	-78.994392	1413.073975	500.221161	221.575150	1410.505127	426.118958	66.455276	1392.725952	429.570770	52.511669	1662.624268	560.930786	-164.143036	1138.301514	547.182983	302.229980	1143.031860	463.083466	-187.261627	893.028320	435.786652	285.494904	884.818909	442.384094	61.833401	1040.198853	-611.977234	167.765213	856.363220	-596.262146	-32.469906
448.605286	-36.231396	944.926880	449.526428	150.408493	936.124939	557.235291	-60.286118	497.620758	587.457153	164.006500	485.567993	589.215027	-65.413429	79.429970	647.705505	149.341263	95.766220	507.246948	-78.986626	1413.075073	500.339539	221.562134	1410.501099	426.187195	66.506844	1392.750244	429.778992	52.499123	1662.647339	561.117676	-164.176117	1138.299316	547.236328	302.196045	1143.004150	463.175812	-187.427307	893.070129	435.785065	285.378418	884.818054	442.521362	61.821457	1040.199219	-611.787476	167.764511	856.378967	-596.079956	-32.462914
448.747162	-36.259159	944.956299	449.671661	150.400803	936.145081	557.312317	-60.271259	497.600525	587.539185	164.012466	485.553162	589.198181	-65.401192	79.393402	647.715088	149.335251	95.753014	507.427643	-78.984978	1413.082764	500.458527	221.549179	1410.505493	426.322754	66.501152	1392.753906	429.979492	52.493271	1662.681030	561.261169	-164.192047	1138.292725	547.286011	302.147888	1142.980103	463.019440	-187.597733	893.201782	435.740112	285.232025	884.849915	442.659332	61.808266	1040.223389	-611.324646	168.049210	856.455444	-595.830383	-32.374294
448.904907	-36.266754	944.960022	449.801117	150.378723	936.138062	556.782837	-59.897289	497.429565	587.628357	164.012650	485.562988	588.841919	-65.394058	79.296196	647.731567	149.332672	95.719261	507.612457	-78.981056	1413.097656	500.594788	221.570526	1410.515503	426.502319	66.465431	1392.768555	430.193726	52.483231	1662.697266	561.444885	-164.237656	1138.306885	547.366394	302.132782	1142.976318	463.136658	-187.758057	893.278015	435.756714	285.116821	884.873535	442.801331	61.798534	1040.221436	-611.389160	167.687119	856.400940	-595.708496	-32.482899
449.076019	-36.278496	944.988342	449.914581	150.380051	936.168457	556.813171	-59.838001	497.398895	587.702515	164.001114	485.552277	588.806763	-65.437233	79.286034	647.722107	149.324600	95.683418	507.772156	-78.970612	1413.094971	500.693695	221.552628	1410.508667	426.649628	66.468765	1392.772339	430.408356	52.482906	1662.730957	561.644226	-164.276947	1138.327515	547.432983	302.098572	1142.967773	463.248810	-187.886078	893.335205	435.807922	285.000183	884.870056	442.952179	61.789856	1040.251465	-611.213501	167.654617	856.420288	-595.550110	-32.469288
449.249237	-36.314804	945.016907	450.057190	150.378036	936.170166	556.970947	-59.885220	497.429352	587.793457	163.987823	485.546570	588.851624	-65.425568	79.272430	647.721680	149.290054	95.642807	507.960114	-78.962067	1413.127197	500.829071	221.560394	1410.497559	426.797913	66.490173	1392.793579	430.615540	52.492836	1662.751465	561.874451	-164.382050	1138.421997	547.531799	302.088531	1142.956421	463.376862	-188.022156	893.414856	435.863007	284.899719	884.886414	443.108521	61.783073	1040.265991	-611.023132	167.617462	856.447266	-595.370239	-32.470768
449.430237	-36.307148	945.029907	450.175903	150.408600	936.189636	557.078796	-59.859291	497.419922	587.875916	163.959229	485.531494	588.830383	-65.433311	79.238304	647.912537	149.825195	95.767509	508.173553	-78.943466	1413.137817	500.973785	221.568665	1410.506470	426.971558	66.476875	1392.803833	430.810059	52.521465	1662.799072	561.999207	-164.333832	1138.393555	547.613647	302.058228	1142.940796	463.497009	-188.135651	893.466370	435.938568	284.801056	884.882446	443.273560	61.795948	1040.283447	-610.613464	167.878784	856.512939	-595.105530	-32.387566
449.615631	-36.308491	945.041748	450.340973	150.405136	936.187622	557.218384	-59.859745	497.426086	587.963379	163.959259	485.540588	588.882629	-65.450996	79.239098	647.937805	149.844452	95.748940	508.355957	-78.928452	1413.168823	501.122253	221.577087	1410.522461	427.137787	66.466660	1392.820679	431.017151	52.539482	1662.822144	562.182495	-164.338760	1138.417236	547.723389	302.050049	1142.940186	463.638458	-188.259079	893.525635	436.016418	284.689545	884.884216	443.448547	61.800293	1040.288086	-610.399658	167.848541	856.535156	-594.909851	-32.383430
449.868958	-36.286640	945.053467	450.516296	150.440613	936.208679	557.381226	-59.863468	497.399323	588.075989	163.940033	485.547363	588.925171	-65.446594	79.205833	647.936584	149.825180	95.723274	508.561279	-78.911522	1413.199341	501.267334	221.603897	1410.500366	427.314697	66.474327	1392.825806	431.212708	52.548347	1662.861816	562.352173	-164.358612	1138.452026	547.887329	302.070709	1142.942017	463.775970	-188.350677	893.583923	436.317139	284.540619	884.830322	443.647858	61.820904	1040.303833	-610.235474	167.837082	856.547607	-594.738098	-32.373268
450.073364	-36.291492	945.068176	450.688873	150.458344	936.224731	557.512512	-59.872913	497.402466	588.175964	163.877289	485.534088	588.924072	-65.459938	79.188217	647.945984	149.841507	95.714996	508.782349	-78.898262	1413.223999	501.428619	221.624817	1410.523804	427.502472	66.462013	1392.833496	431.428162	52.564438	1662.894775	562.628723	-164.452972	1138.539063	548.016724	302.076355	1142.933472	464.195099	-188.417816	893.561890	436.449646	284.437500	884.815125	443.838501	61.824986	1040.319458	-610.031982	167.855423	856.580505	-594.535339	-32.388729
450.304169	-36.297791	945.087463	450.895599	150.477371	936.233032	557.635193	-59.877720	497.410614	588.353699	163.903137	485.538422	588.896118	-65.468971	79.174904	648.003357	149.861206	95.676247	509.018829	-78.894073	1413.246704	501.570587	221.637024	1410.534180	427.687744	66.457306	1392.858276	431.658691	52.572510	1662.917236	562.718872	-164.391464	1138.522339	548.165100	302.086334	1142.941040	464.075592	-188.543381	893.690491	436.600189	284.346100	884.825500	444.047241	61.835667	1040.332397	-610.048584	167.572739	856.513916	-594.383118	-32.446854
450.520874	-36.294083	945.088135	451.076294	150.480682	936.249512	557.641785	-59.776443	497.351471	588.489807	163.925018	485.548767	588.852173	-65.472763	79.146812	647.808594	149.294617	95.486450	509.220734	-78.879547	1413.295410	501.725250	221.661896	1410.529541	427.910248	66.438416	1392.877808	431.867126	52.572392	1662.948242	562.905640	-164.407761	1138.567139	548.282715	302.026550	1142.912720	464.228149	-188.594666	893.741028	436.548889	284.233734	884.871399	444.257446	61.829529	1040.342163	-609.613708	167.867432	856.619690	-594.122681	-32.370255
450.767609	-36.278366	945.113464	451.279785	150.478638	936.272034	557.788574	-59.759544	497.320618	588.634155	163.909760	485.566559	588.892578	-65.451797	79.127205	648.031372	149.842621	95.640030	509.437378	-78.865547	1413.340210	501.876373	221.705856	1410.539429	428.146942	66.417923	1392.885498	432.068054	52.598640	1662.971680	563.091553	-164.438339	1138.617188	548.443481	302.008514	1142.899536	464.406555	-188.658142	893.797485	436.708618	284.132660	884.867310	444.471222	61.836788	1040.365356	-609.646729	167.566345	856.556763	-593.944153	-32.456280
451.007568	-36.256935	945.139404	451.498077	150.462067	936.277222	558.384583	-60.049583	497.428711	588.761353	163.917694	485.553009	589.134705	-65.483940	79.146019	647.789551	149.276642	95.412178	509.682831	-78.865677	1413.371582	502.043030	221.717667	1410.531128	428.351532	66.428261	1392.905518	432.246796	52.632355	1663.010010	563.336914	-164.517746	1138.698364	548.607361	302.018005	1142.890625	464.602448	-188.712234	893.855957	436.863861	284.040985	884.854126	444.697388	61.850491	1040.380249	-609.437012	167.538513	856.568787	-593.712524	-32.473156
451.276917	-36.287693	945.151062	451.729034	150.457321	936.292542	558.554443	-60.053650	497.433167	588.925415	163.931412	485.536926	589.127014	-65.479965	79.141953	648.032959	149.812485	95.552773	509.906433	-78.800056	1413.396362	502.207977	221.763382	1410.529907	428.671417	66.380043	1392.885376	432.450562	52.650131	1663.006714	563.534546	-164.498108	1138.704590	548.799622	301.993622	1142.886841	464.802307	-188.759079	893.896179	437.049988	283.975555	884.839355	444.933899	61.828773	1040.392944	-609.136414	167.512939	856.586792	-593.433655	-32.465385
451.545258	-36.269833	945.181335	451.939941	150.423615	936.312073	558.676086	-60.037613	497.368225	589.055786	163.941315	485.520874	589.153992	-65.488876	79.107925	648.082764	149.856232	95.559601	510.165344	-78.813812	1413.436401	502.409271	221.780518	1410.524048	428.896118	66.392563	1392.885376	432.649719	52.671574	1663.030396	563.745789	-164.492416	1138.734741	548.987061	301.948334	1142.860596	465.022919	-188.799072	893.946838	437.215546	283.907196	884.832581	445.172546	61.825825	1040.417603	-608.841309	167.506134	856.585571	-593.180237	-32.438908
451.810608	-36.300087	945.208313	452.174377	150.413956	936.312866	558.856262	-60.047070	497.369629	589.186768	163.953629	485.505035	589.188599	-65.508904	79.071007	648.100281	149.855774	95.506775	510.429504	-78.769081	1413.457886	502.633392	221.810669	1410.527954	429.018341	66.479485	1392.916016	432.848541	52.687904	1663.047852	563.914124	-164.400467	1138.700562	549.180603	301.939728	1142.863647	465.233490	-188.819656	893.990051	437.432434	283.848175	884.816772	445.426544	61.818245	1040.431152	-608.306519	167.751389	856.654724	-592.849915	-32.347164
452.046387	-36.319233	945.239868	452.377594	150.376236	936.328308	559.037415	-60.058437	497.371948	589.334839	163.952286	485.495209	589.161560	-65.497246	79.064262	648.115417	149.867935	95.497711	510.672821	-78.747932	1413.494995	502.861572	221.824402	1410.548706	429.236359	66.525406	1392.928467	433.048157	52.712055	1663.061401	564.226868	-164.442932	1138.777466	549.391724	301.902100	1142.864624	465.448883	-188.842468	894.039001	437.649475	283.773407	884.829163	445.649017	61.797726	1040.454468	-608.236328	167.440292	856.582825	-592.637695	-32.424053
452.344116	-36.343369	945.252197	452.619965	150.358215	936.356018	559.472168	-60.213985	497.412415	589.500488	164.016708	485.505920	589.351318	-65.524971	79.048401	648.153931	149.911896	95.472000	510.903473	-78.700073	1413.510742	503.056244	221.832962	1410.565308	429.481232	66.510559	1392.936768	433.263916	52.735027	1663.086426	564.487183	-164.419937	1138.819824	549.634277	301.885406	1142.855957	465.642456	-188.846985	894.057800	437.908386	283.695190	884.820374	445.914368	61.766365	1040.474609	-607.952209	167.402496	856.581665	-592.361694	-32.416870
452.621521	-36.364693	945.302368	452.856018	150.320114	936.364075	559.676575	-60.219913	497.446808	589.588013	164.016602	485.475800	589.341980	-65.502716	79.030602	648.151306	149.877640	95.429626	511.133850	-78.685638	1413.527954	503.261414	221.844284	1410.560181	429.702484	66.545769	1392.959106	433.479797	52.765968	1663.099121	564.787476	-164.422760	1138.859497	549.876465	301.885254	1142.869995	465.862793	-188.798477	894.115662	438.198547	283.620758	884.822205	446.173218	61.758057	1040.502930	-607.677917	167.408127	856.595215	-592.071533	-32.398067
452.919525	-36.330448	945.294495	453.104523	150.335144	936.377563	559.214600	-59.819550	497.239624	589.723206	164.012360	485.448517	589.011414	-65.529617	78.943558	648.199951	149.912399	95.380768	511.364594	-78.683990	1413.568848	503.498383	221.877991	1410.553955	429.956329	66.556908	1392.959839	433.692902	52.793922	1663.112305	565.086060	-164.396149	1138.908936	550.177673	301.913574	1142.863281	466.357147	-188.714371	894.049438	438.658752	283.564362	884.754639	446.436523	61.770046	1040.505615	-607.372314	167.427231	856.575745	-591.778748	-32.381195
453.200684	-36.335350	945.322754	453.353363	150.352158	936.397705	559.415771	-59.795559	497.232361	589.857117	164.003113	485.438049	589.021484	-65.524117	78.906006	648.211426	149.912674	95.347580	511.604218	-78.672806	1413.558960	503.700836	221.894897	1410.542114	430.211395	66.560837	1392.968140	433.924042	52.817177	1663.127686	565.298218	-164.254211	1138.860962	550.444580	301.901001	1142.856079	466.320190	-188.706894	894.145386	438.928497	283.527496	884.729492	446.700836	61.778728	1040.529663	-607.007996	167.416321	856.551575	-591.435303	-32.417889
453.500793	-36.321587	945.308350	453.636322	150.387955	936.415588	559.530701	-59.724560	497.203369	589.973938	163.974945	485.423370	589.011658	-65.518272	78.837563	648.250854	149.924240	95.292641	511.877258	-78.673950	1413.572388	503.962219	221.927841	1410.519409	430.438812	66.569366	1392.940918	434.141541	52.835979	1663.128906	565.616516	-164.265533	1138.894043	550.718140	301.902863	1142.825928	466.845642	-188.605621	894.074890	439.218384	283.506012	884.698975	446.973236	61.785103	1040.531006	-606.645447	167.385406	856.534058	-591.138672	-32.405495
453.767517	-36.319824	945.320679	453.889404	150.387970	936.403748	559.758362	-59.716129	497.194000	590.115906	163.978958	485.417023	589.064514	-65.563660	78.833603	648.266418	149.891403	95.251953	512.130920	-78.636162	1413.568604	504.209381	221.965057	1410.499390	430.688354	66.595673	1392.930298	434.361511	52.845695	1663.126465	565.865173	-164.212143	1138.884033	550.942261	301.875519	1142.799438	466.829681	-188.584763	894.182495	439.297150	283.453003	884.739746	447.229370	61.798401	1040.530396	-606.322998	167.338913	856.503235	-590.803772	-32.457733
454.003510	-36.312721	945.316833	454.112427	150.418274	936.439514	559.921570	-59.660889	497.203918	590.287842	163.972977	485.402496	588.967896	-65.564377	78.783592	648.312256	149.921280	95.225655	512.395447	-78.601593	1413.575317	504.461487	221.990952	1410.488037	430.960266	66.620255	1392.911621	434.575897	52.860882	1663.131592	566.221863	-164.215973	1138.904297	551.229187	301.854919	1142.809204	467.416199	-188.481583	894.118958	439.622009	283.387543	884.691956	447.478210	61.794998	1040.548706	-605.961426	167.345642	856.480835	-590.458679	-32.483166
454.282867	-36.342205	945.335510	454.361786	150.406265	936.453064	560.092102	-59.591202	497.197784	590.432495	163.928101	485.379211	588.862976	-65.574257	78.743164	648.324280	149.921829	95.194633	512.639954	-78.572029	1413.590820	504.699554	222.007767	1410.477173	431.218903	66.632431	1392.930176	434.796814	52.858574	1663.117676	566.475037	-164.164063	1138.903320	551.552612	301.852600	1142.778198	467.461578	-188.448288	894.197693	439.974213	283.338745	884.675171	447.745392	61.775494	1040.564941	-605.549866	167.382019	856.475586	-590.094116	-32.488895
454.567749	-36.343227	945.345825	454.652161	150.387711	936.462708	560.345215	-59.580788	497.206665	590.655884	163.968155	485.384521	588.822876	-65.568787	78.712151	648.410034	149.973267	95.182281	512.901306	-78.560585	1413.599854	504.958801	222.037750	1410.472656	431.524780	66.644135	1392.911621	435.006226	52.868328	1663.125732	566.684875	-163.991821	1138.848145	551.855713	301.833405	1142.763672	467.773163	-188.358398	894.198364	440.324646	283.372833	884.650757	448.031616	61.766731	1040.574829	-604.943665	167.722916	856.539185	-589.681396	-32.340813
454.845001	-36.358665	945.374878	454.926483	150.327469	936.460266	561.093506	-59.846699	497.328461	590.827026	163.940323	485.342285	589.115967	-65.586685	78.697693	648.417725	149.939987	95.102928	513.359009	-78.308838	1413.441772	505.218781	222.057800	1410.480103	431.807098	66.689804	1392.939819	435.223602	52.876743	1663.122925	567.023010	-163.983307	1138.817139	552.191284	301.841614	1142.767700	468.091705	-188.264709	894.185364	440.718109	283.353424	884.628601	448.315735	61.746700	1040.587769	-604.541443	167.733719	856.520813	-589.298645	-32.348225
455.142029	-36.369865	945.393311	455.208771	150.331451	936.439087	561.392090	-59.858521	497.346893	591.027283	163.938065	485.345428	589.122009	-65.585213	78.678528	648.512756	149.990936	95.089340	513.604248	-78.278885	1413.435913	505.501648	222.104507	1410.457642	432.093903	66.713448	1392.931274	435.438293	52.867172	1663.109253	567.334534	-163.952484	1138.840820	552.487610	301.899811	1142.785400	468.417206	-188.195831	894.172363	441.090302	283.377960	884.605896	448.598389	61.763271	1040.585083	-604.081116	167.711243	856.479980	-588.839600	-32.372913
455.417633	-36.379547	945.414551	455.478241	150.295746	936.433777	561.937134	-60.003780	497.376862	591.236267	163.957962	485.328644	589.276855	-65.597221	78.656685	648.567200	150.039597	95.058197	513.886719	-78.249664	1413.447266	505.801697	222.113403	1410.458496	432.341583	66.781059	1392.947144	435.680298	52.832779	1663.093384	567.642151	-163.892029	1138.869019	552.807129	301.928467	1142.765991	468.750214	-188.124481	894.161560	441.470032	283.350281	884.584595	448.876740	61.755199	1040.592651	-603.648376	167.719711	856.410522	-588.429932	-32.376415
455.696655	-36.392525	945.436584	455.734711	150.278000	936.444336	562.263367	-60.012249	497.398499	591.404602	163.906998	485.306976	589.327576	-65.630310	78.614044	648.608032	150.030426	95.007309	514.184692	-78.222198	1413.471313	506.123993	222.158661	1410.464478	432.617432	66.811974	1392.943237	435.897156	52.811794	1663.064209	568.037354	-163.871979	1138.880859	553.151672	301.928345	1142.733521	469.372528	-187.993271	894.082031	441.878937	283.322662	884.553101	449.151917	61.745285	1040.609131	-603.394470	167.486801	856.307129	-588.035400	-32.466434
455.980835	-36.370342	945.438599	456.010925	150.263031	936.451721	562.557007	-59.998943	497.415741	591.546997	163.818253	485.286346	589.347900	-65.631371	78.584877	648.608643	150.000153	94.969841	514.493652	-78.199028	1413.492676	506.441895	222.188385	1410.446289	432.932159	66.862923	1392.946289	436.106750	52.769611	1663.040405	568.348022	-163.820618	1138.926636	553.535889	301.917725	1142.705078	469.480042	-187.948166	894.148560	442.281921	283.381439	884.499268	449.425964	61.746689	1040.613525	-602.956726	167.520218	856.237854	-587.586731	-32.492428
456.257965	-36.396645	945.461914	456.292023	150.190445	936.471069	562.847534	-59.957798	497.416931	591.708435	163.783676	485.285645	589.350037	-65.636040	78.563751	648.604614	149.961075	94.924255	514.792603	-78.174271	1413.504028	506.747620	222.227066	1410.404785	433.241913	66.887703	1392.974854	436.319153	52.722256	1663.010376	568.629456	-163.682083	1138.895630	553.894165	301.925507	1142.684204	469.860779	-187.831955	894.137024	442.689117	283.414124	884.463135	449.705963	61.700706	1040.634766	-602.440613	167.518951	856.170471	-587.100464	-32.465450
456.521057	-36.397999	945.460571	456.561920	150.196411	936.493713	562.895508	-59.795803	497.377106	591.864868	163.745880	485.287567	589.247009	-65.661415	78.504059	648.661987	149.969101	94.895470	515.084290	-78.143661	1413.542969	507.045044	222.275009	1410.380859	433.672699	66.844894	1392.977905	436.524719	52.665138	1662.993774	568.986023	-163.654510	1138.927612	554.238464	301.956726	1142.676514	470.249329	-187.723618	894.122559	443.119720	283.443054	884.442078	449.983643	61.690304	1040.646729	-601.871399	167.553818	856.109192	-586.578491	-32.505356
456.795929	-36.404156	945.467346	456.842987	150.160095	936.505371	562.598999	-59.380970	497.210754	592.030762	163.675812	485.267578	588.902893	-65.629456	78.423347	648.660278	149.956512	94.872673	515.381714	-78.133453	1413.568970	507.376373	222.303436	1410.339355	433.909119	66.939270	1392.985229	436.719910	52.630806	1662.979126	569.324585	-163.590485	1138.969604	554.640259	302.017181	1142.660767	470.638031	-187.620483	894.121460	443.727844	283.432404	884.356018	450.257172	61.667439	1040.655762	-601.337891	167.522629	856.060852	-586.078247	-32.499493
457.025635	-36.428177	945.489624	457.118164	150.170563	936.512329	563.036377	-59.441093	497.260437	592.245056	163.675003	485.288269	589.026978	-65.648254	78.405159	648.702454	149.970734	94.822990	515.688599	-78.094505	1413.586670	507.734161	222.351135	1410.349243	433.980591	66.885849	1393.024780	436.943542	52.584213	1662.952515	569.694031	-163.540955	1138.994263	555.085754	302.021667	1142.642822	471.007507	-187.555084	894.142761	444.185913	283.459778	884.317810	450.517456	61.669537	1040.670532	-600.582214	167.813263	856.085144	-585.454163	-32.469215
457.281891	-36.433670	945.498962	457.379669	150.175766	936.520508	563.314575	-59.410820	497.260101	592.507141	163.710480	485.290405	589.013306	-65.664940	78.354027	648.731628	149.936523	94.771500	515.946106	-78.086006	1413.597778	508.026825	222.371780	1410.323364	434.477203	67.024101	1392.984985	437.172302	52.539291	1662.937622	569.989197	-163.516983	1138.998535	555.508667	301.999054	1142.641113	471.409912	-187.437073	894.123230	444.636536	283.516144	884.268860	450.783508	61.669945	1040.679688	-600.034668	167.839264	856.006531	-584.957642	-32.504696
457.534149	-36.453396	945.513184	457.652649	150.149826	936.531250	563.559998	-59.385277	497.252838	592.734985	163.681274	485.286835	589.061890	-65.655884	78.307961	648.780640	149.968857	94.759232	516.206604	-78.062843	1413.597900	508.344025	222.397400	1410.313843	434.810425	67.036629	1392.991089	437.398804	52.486755	1662.926147	570.389099	-163.526215	1139.078247	555.884277	302.014465	1142.638062	471.860718	-187.343018	894.112549	444.887329	283.585815	884.306152	451.045776	61.649868	1040.692017	-599.708679	167.587967	855.854431	-584.503906	-32.603687
457.786957	-36.436600	945.523987	457.924622	150.123032	936.555908	563.805664	-59.396210	497.268921	592.993958	163.702866	485.285980	589.109436	-65.694130	78.294098	648.776001	149.917877	94.694633	516.482239	-78.035065	1413.605103	508.711029	222.457367	1410.329590	434.909912	66.962112	1393.035645	437.643250	52.434792	1662.930176	570.657410	-163.397949	1139.045654	556.283203	301.990509	1142.607422	472.290192	-187.265320	894.090759	445.344086	283.606964	884.310547	451.323242	61.639332	1040.711060	-599.095825	167.568909	855.833801	-583.900757	-32.602154
458.058533	-36.441113	945.528442	458.203308	150.080215	936.565369	564.050293	-59.381439	497.269562	593.174683	163.667023	485.284302	589.133972	-65.710289	78.270546	648.843994	149.934402	94.675507	516.735535	-78.038368	1413.636353	508.983734	222.469604	1410.359619	435.419586	67.101112	1393.017212	437.899902	52.376312	1662.926270	571.071411	-163.446625	1139.136475	556.705078	301.966461	1142.625977	472.679199	-187.185608	894.072083	445.865814	283.667023	884.315491	451.596008	61.614201	1040.717896	-598.455566	167.546951	855.775208	-583.285156	-32.555538
458.328979	-36.441418	945.563110	458.499695	150.049850	936.594788	564.956055	-59.771526	497.461395	593.359070	163.612335	485.228485	589.563354	-65.728500	78.294601	648.855408	149.937195	94.647377	517.032471	-78.041748	1413.639648	509.311829	222.463821	1410.371460	435.710876	67.136406	1393.020508	438.150818	52.332916	1662.942627	571.421875	-163.422394	1139.136475	557.128174	301.959930	1142.672485	473.060272	-187.126007	894.072083	446.346802	283.726563	884.296692	451.887970	61.603371	1040.750244	-597.841309	167.525055	855.688232	-582.707397	-32.606449
458.614685	-36.431328	945.588989	458.809753	150.055908	936.616394	565.190063	-59.763699	497.471466	593.567505	163.586761	485.217346	589.614990	-65.740746	78.271706	648.898499	149.956253	94.618980	517.313477	-78.042435	1413.659546	509.649475	222.477722	1410.392334	436.031219	67.149475	1393.043823	438.389099	52.280067	1662.952026	571.703613	-163.296768	1139.096924	557.582031	301.968445	1142.712158	473.448212	-187.032913	894.061646	446.813690	283.796875	884.263672	452.184937	61.614674	1040.773804	-597.239441	167.591187	855.653687	-582.143005	-32.588573
458.900055	-36.437313	945.612488	459.102112	150.067917	936.620544	565.337708	-59.732494	497.445740	593.703064	163.524689	485.169708	589.629700	-65.749039	78.266174	648.880310	149.927109	94.562332	517.618958	-78.043633	1413.672485	509.972900	222.482376	1410.377441	436.357391	67.185188	1393.057983	438.625397	52.246460	1662.983398	572.125427	-163.377548	1139.162842	558.002136	302.025879	1142.759766	473.903778	-187.003052	894.039612	447.487518	283.862793	884.215576	452.466003	61.627750	1040.786621	-596.399536	167.843033	855.669678	-581.458496	-32.510662
459.226349	-36.400967	945.640564	459.409241	150.081665	936.643494	565.486694	-59.738541	497.440063	593.861084	163.481766	485.172211	589.609741	-65.751709	78.237732	648.904663	149.911316	94.536682	517.865295	-78.045067	1413.669189	510.267365	222.504150	1410.395264	436.782532	67.113792	1393.074463	438.887451	52.204422	1663.012207	572.495483	-163.350937	1139.179321	558.375000	302.009094	1142.803345	474.340454	-186.921387	894.002014	447.843719	283.986237	884.302246	452.772552	61.655437	1040.811401	-595.919861	167.515411	855.548096	-580.851135	-32.645214
459.519470	-36.422989	945.686401	459.705414	150.050674	936.655884	565.608643	-59.731300	497.414398	594.050781	163.470856	485.164764	589.633606	-65.758507	78.219620	648.945007	149.919540	94.532822	518.188538	-78.038086	1413.681274	510.671753	222.507446	1410.461182	436.782745	67.097595	1393.145142	439.216797	52.219532	1663.027588	572.799622	-163.280029	1139.126709	558.786072	302.012177	1142.860229	474.783966	-186.873810	893.990784	448.335144	284.049530	884.309326	453.066345	61.647102	1040.839478	-595.015564	167.809082	855.579529	-580.141785	-32.552128
459.800049	-36.417427	945.692932	459.973389	150.064972	936.701782	565.709900	-59.708267	497.382690	594.271912	163.496780	485.204437	589.644226	-65.759979	78.199577	649.012512	149.965164	94.494156	518.457214	-78.062187	1413.674194	511.013153	222.491211	1410.495361	437.287811	67.223412	1393.133423	439.492004	52.184036	1663.051514	573.271301	-163.402328	1139.226074	559.197510	302.025909	1142.950195	475.491852	-186.792786	893.874939	448.752533	284.109711	884.291687	453.356232	61.635410	1040.867798	-594.545288	167.543015	855.458252	-579.539795	-32.622253
460.071777	-36.417381	945.735596	460.275909	150.064148	936.732056	565.826050	-59.740303	497.360321	594.451782	163.479065	485.210876	589.645142	-65.776550	78.173599	649.060425	149.944092	94.468681	518.731873	-78.059349	1413.671387	511.358978	222.491592	1410.539673	437.606781	67.232323	1393.154785	439.745819	52.155144	1663.065430	573.622620	-163.410645	1139.229736	559.615967	302.039276	1142.991577	475.894928	-186.775574	893.864990	449.254028	284.235596	884.290649	453.658478	61.642742	1040.904907	-593.842102	167.558212	855.435974	-578.872864	-32.601746
460.351471	-36.409637	945.760559	460.585785	150.064743	936.743347	565.899780	-59.714600	497.325745	594.699707	163.506805	485.196838	589.627441	-65.771973	78.165451	649.096497	149.970093	94.423782	518.995239	-78.069290	1413.661133	511.668335	222.515396	1410.565674	438.044189	67.143982	1393.149658	440.005402	52.122932	1663.075562	573.834656	-163.245697	1139.156616	560.030945	302.055267	1143.033203	475.989929	-186.774246	893.927795	449.807098	284.375916	884.301392	453.972046	61.655487	1040.923828	-593.104431	167.531693	855.419983	-578.146851	-32.620770
460.622498	-36.386421	945.777527	460.865265	150.123657	936.782104	565.992126	-59.715710	497.299133	594.956238	163.567841	485.198364	589.603271	-65.772446	78.145676	649.167358	150.001526	94.371002	519.314453	-78.124741	1413.660278	511.968933	222.484329	1410.581055	438.286285	67.209633	1393.187256	440.204010	52.044270	1663.095215	574.227966	-163.324600	1139.213623	560.409729	302.105408	1143.076416	476.399445	-186.742523	893.891968	450.336823	284.460724	884.302795	454.259979	61.684299	1040.953125	-592.353394	167.562988	855.396362	-577.441467	-32.622749
460.886444	-36.351799	945.798523	461.183350	150.134995	936.817261	566.097473	-59.714123	497.293030	595.117737	163.545853	485.204803	589.614319	-65.766342	78.137634	649.205627	150.039322	94.343529	519.618347	-78.148384	1413.643921	512.285583	222.461792	1410.607056	438.623444	67.201996	1393.194824	440.469025	52.012524	1663.107178	574.545776	-163.258698	1139.179810	560.844055	302.134644	1143.128906	477.121796	-186.710907	893.767883	450.938202	284.531891	884.278259	454.558838	61.702240	1040.981934	-591.597778	167.607285	855.369995	-576.764038	-32.595448
461.194946	-36.313683	945.813416	461.535858	150.112595	936.828918	566.195190	-59.703030	497.274445	595.272949	163.499359	485.141937	589.597290	-65.773354	78.120720	649.261353	150.051453	94.320496	519.923401	-78.180595	1413.652100	512.614502	222.442245	1410.614868	438.934967	67.190964	1393.213013	440.756775	51.979610	1663.118774	574.940491	-163.330719	1139.226563	561.234619	302.121918	1143.130859	477.534454	-186.717834	893.737610	451.189484	284.647186	884.340027	454.882446	61.714897	1040.994507	-590.600464	167.896774	855.404053	-575.944214	-32.484756
461.446198	-36.289143	945.841187	461.832886	150.102341	936.861084	566.339233	-59.681709	497.244934	595.406128	163.446518	485.121704	589.616272	-65.759865	78.098648	649.263367	150.018967	94.302414	520.241028	-78.187622	1413.645630	512.971985	222.408417	1410.627808	439.245209	67.190147	1393.220459	441.033844	51.940899	1663.125000	575.213623	-163.338654	1139.227905	561.643311	302.133240	1143.170654	477.642609	-186.760696	893.768921	451.663300	284.764557	884.355286	455.169189	61.722198	1041.025269	-590.008301	167.651123	855.316467	-575.229919	-32.625198
461.703949	-36.287224	945.819763	462.156647	150.104568	936.875549	566.458801	-59.685337	497.231903	595.550354	163.418335	485.104340	589.628357	-65.792168	78.079140	649.289673	150.011444	94.235939	520.544556	-78.223244	1413.648193	513.339844	222.383194	1410.671265	439.540466	67.171951	1393.220459	441.296234	51.914146	1663.141846	575.538391	-163.307083	1139.189209	562.046875	302.143616	1143.210083	478.020569	-186.779068	893.756165	452.137970	284.864655	884.378479	455.466125	61.707417	1041.023071	-589.273438	167.638397	855.272705	-574.516907	-32.601379
461.944366	-36.282627	945.838074	462.448914	150.095322	936.894531	566.596680	-59.663311	497.232910	595.648315	163.320572	485.078156	589.614685	-65.786201	78.067909	649.267212	149.988388	94.218880	520.858154	-78.225174	1413.646484	513.676758	222.365570	1410.686646	439.877808	67.164253	1393.247070	441.583008	51.873772	1663.145020	575.812683	-163.297806	1139.143311	562.424622	302.170654	1143.250854	478.410461	-186.780136	893.742310	452.604523	284.974213	884.386475	455.752197	61.706909	1041.042847	-588.428833	167.619247	855.245605	-573.718872	-32.580196
462.196259	-36.274811	945.858337	462.767578	150.062317	936.906372	566.796143	-59.672695	497.226715	595.732117	163.275330	485.062836	589.655884	-65.788322	78.043228	649.271423	149.955734	94.169846	521.177185	-78.223427	1413.651001	514.051086	222.389053	1410.717651	440.035767	67.030907	1393.298340	441.871185	51.842476	1663.142090	576.193054	-163.383347	1139.198730	562.820557	302.190094	1143.277832	479.068726	-186.753647	893.643677	453.080566	285.099548	884.382935	456.048920	61.702133	1041.059326	-587.586365	167.631470	855.188843	-572.937195	-32.581932
462.809875	-35.757187	945.581482	463.201996	150.269226	936.918945	566.947693	-59.626987	497.150360	595.904175	163.271103	485.068329	589.675110	-65.776505	78.008453	649.347961	150.035141	94.163338	521.460815	-78.267250	1413.649414	514.410583	222.367889	1410.719604	440.358002	67.039001	1393.316162	442.150848	51.798054	1663.142212	576.486938	-163.358292	1139.184204	563.219971	302.156128	1143.294067	479.155792	-186.772202	893.703186	453.465973	285.173553	884.393616	456.492004	61.911434	1040.929199	-586.604248	167.835129	855.194763	-572.042053	-32.554420
462.686676	-36.279549	945.888855	463.351227	150.086441	936.933838	567.109924	-59.596107	497.222473	596.014343	163.250183	485.040619	589.716248	-65.797020	77.988144	649.374634	150.045517	94.127151	521.732971	-78.306381	1413.655273	514.733032	222.333191	1410.718262	440.909912	67.132980	1393.269409	442.412689	51.777729	1663.169312	576.854980	-163.475098	1139.239868	563.676758	302.215271	1143.354614	479.520996	-186.799194	893.707886	454.190918	285.297699	884.301270	456.627197	61.715893	1041.090820	-585.927307	167.642242	855.079468	-571.296082	-32.599129
462.927856	-36.270157	945.905518	463.629059	150.107162	936.969177	567.306885	-59.575054	497.217987	596.153625	163.229065	485.034943	589.751587	-65.800278	77.983421	649.362549	150.030823	94.103966	522.034180	-78.338409	1413.652588	515.108459	222.300934	1410.739502	441.269928	67.115303	1393.287109	442.698395	51.741329	1663.153320	577.220520	-163.548157	1139.277588	564.059814	302.234711	1143.395142	479.906677	-186.826996	893.681763	454.622101	285.393250	884.320862	456.911896	61.721954	1041.118774	-584.841370	167.886978	855.087036	-570.449463	-32.477230
463.163025	-36.256115	945.917175	463.908600	150.108398	936.983276	567.498840	-59.581978	497.247467	596.314209	163.210678	485.028961	589.798523	-65.818542	77.957497	649.414795	150.002686	94.067551	522.327698	-78.365593	1413.648071	515.460510	222.265152	1410.752441	441.675720	67.049744	1393.278809	442.978668	51.705009	1663.158203	577.544495	-163.530869	1139.253174	564.441040	302.226654	1143.418091	480.557648	-186.822876	893.574280	455.025482	285.478821	884.345276	457.189270	61.730110	1041.132935	-584.165039	167.668411	854.982239	-569.655945	-32.580486
463.389740	-36.246109	945.933655	464.190277	150.124146	937.008972	567.659424	-59.516830	497.228882	596.530212	163.236328	485.006104	589.766907	-65.820702	77.907181	649.477112	150.051834	94.054688	522.630676	-78.419846	1413.616089	515.881042	222.215912	1410.748901	441.924347	67.109550	1393.317993	443.252075	51.664856	1663.160156	577.841797	-163.555222	1139.235352	564.771484	302.132507	1143.396484	480.883148	-186.869812	893.570251	455.201660	285.603973	884.399475	457.465790	61.739761	1041.155640	-583.283325	167.752716	854.928894	-568.796204	-32.516327
463.595551	-36.225880	945.948364	464.488617	150.150131	937.054382	567.809814	-59.459213	497.246124	596.697998	163.233810	485.027252	589.794006	-65.822136	77.885521	649.523254	150.052551	94.017807	522.906555	-78.463585	1413.612427	516.292053	222.187210	1410.721924	442.230682	67.102264	1393.318604	443.570404	51.616013	1663.147827	578.090881	-163.522781	1139.171753	565.193848	302.152802	1143.402588	480.931030	-186.972260	893.636658	455.617676	285.721497	884.381714	457.733063	61.749454	1041.187256	-582.289612	167.736130	854.854492	-567.930481	-32.501953
463.816833	-36.210224	945.956482	464.750885	150.184174	937.080750	567.999634	-59.398041	497.226105	596.899109	163.300247	485.027740	589.776123	-65.820290	77.881210	649.561951	150.070297	93.988304	523.169373	-78.501122	1413.596191	516.663330	222.157867	1410.717651	442.578674	67.104645	1393.330444	443.844421	51.574036	1663.155273	578.412109	-163.600906	1139.201538	565.613403	302.122314	1143.407349	481.258209	-187.007263	893.630371	455.987640	285.810822	884.367615	457.991302	61.765404	1041.205933	-581.137085	167.991547	854.869934	-566.973083	-32.446262
464.053497	-36.185364	945.964050	465.037994	150.162323	937.096802	568.207153	-59.381351	497.256622	597.058533	163.264191	484.981171	589.848755	-65.820625	77.869705	649.564819	150.039825	93.958519	523.439697	-78.528625	1413.577515	517.063232	222.126755	1410.741577	442.921234	67.081795	1393.333984	444.133148	51.531681	1663.162354	578.696533	-163.652161	1139.155884	566.006287	302.092987	1143.415894	481.574432	-187.022903	893.602051	456.254639	285.831543	884.410706	458.256927	61.765263	1041.218140	-580.184570	168.098297	854.809631	-566.060913	-32.380348
464.253143	-36.150269	945.957581	465.301758	150.160812	937.127441	568.789368	-59.553673	497.367279	597.221008	163.301605	484.998199	590.090088	-65.832413	77.861847	649.604797	150.064148	93.918983	523.728699	-78.582283	1413.581177	517.449402	222.091309	1410.734375	443.279236	67.062256	1393.348755	444.421875	51.491920	1663.165771	578.979980	-163.691162	1139.142578	566.380981	302.026001	1143.408569	481.883423	-187.057770	893.571228	456.601227	285.895325	884.425232	458.519226	61.765274	1041.232910	-579.497681	167.780258	854.639343	-565.261047	-32.459045
464.815094	-35.639412	945.669434	465.693787	150.342682	937.125488	568.531250	-59.261223	497.162628	597.424011	163.353394	484.993988	589.861572	-65.806816	77.825836	649.657898	150.078171	93.898315	523.991272	-78.631729	1413.588501	517.854858	222.032791	1410.731445	443.610016	67.047386	1393.332397	444.699463	51.442524	1663.163574	579.259827	-163.775467	1139.147461	566.811523	301.977386	1143.396362	482.173492	-187.077835	893.544922	456.996124	285.948120	884.425903	458.900787	61.961430	1041.088867	-578.493042	167.732880	854.567749	-564.294189	-32.483189
464.686127	-36.103100	945.961914	465.865631	150.120468	937.162231	568.672119	-59.209873	497.237305	597.501282	163.277710	484.914093	589.870422	-65.834457	77.820923	649.633911	150.031204	93.856903	524.269348	-78.670181	1413.581665	518.214539	222.006149	1410.731201	443.916901	67.049652	1393.351807	444.975220	51.392326	1663.168579	579.607666	-163.977707	1139.220093	567.215088	301.908081	1143.370239	482.444458	-187.093781	893.537476	457.358795	286.015350	884.423645	459.046112	61.758942	1041.254761	-577.481750	167.822754	854.499756	-563.334900	-32.426163
464.881042	-36.120571	945.976318	466.111938	150.126114	937.183838	569.280212	-59.444984	497.355011	597.628784	163.246643	484.901459	590.128296	-65.800072	77.831779	649.649475	150.026627	93.832008	524.533142	-78.718788	1413.579468	518.602112	221.964294	1410.721191	444.214172	67.035263	1393.361938	445.261932	51.343788	1663.155273	579.855225	-164.014618	1139.202759	567.652161	301.893890	1143.385986	482.733490	-187.161285	893.501709	457.892548	286.033722	884.381042	459.288239	61.750233	1041.274170	-576.189880	168.186035	854.523499	-562.305298	-32.290199
465.089386	-36.139263	945.995972	466.375031	150.124680	937.190125	569.409973	-59.392551	497.360382	597.726746	163.249344	484.866089	590.127930	-65.813385	77.811501	649.621216	149.981003	93.776314	524.804993	-78.766838	1413.570557	518.992615	221.924438	1410.698364	444.518890	67.041801	1393.365723	445.575134	51.266663	1663.138550	580.069885	-164.052048	1139.160156	568.026123	301.840668	1143.385742	482.982574	-187.212296	893.494690	458.216339	286.089081	884.406921	459.539307	61.748646	1041.287720	-575.346985	167.923447	854.368591	-561.332520	-32.400856
465.291473	-36.137287	946.002747	466.622131	150.153366	937.212402	569.102295	-59.104465	497.244843	597.800781	163.195816	484.836792	589.863892	-65.804512	77.772270	649.626038	149.961090	93.728951	525.066101	-78.821968	1413.547363	519.380432	221.891754	1410.692627	444.850403	67.026482	1393.365845	445.844543	51.212849	1663.150146	580.376465	-164.188309	1139.213745	568.375244	301.738831	1143.373047	483.540131	-187.213730	893.392212	458.319153	286.113129	884.491760	459.779663	61.756416	1041.303589	-574.266907	167.994171	854.292603	-560.332214	-32.366814
465.504639	-36.113792	946.020996	466.849945	150.148529	937.230774	569.609131	-59.341274	497.364258	597.841614	163.075836	484.810303	590.070740	-65.803207	77.793198	649.600281	149.907501	93.710670	525.319763	-78.859291	1413.517212	519.762512	221.850128	1410.711060	445.180298	67.005424	1393.399170	446.136902	51.134972	1663.174072	580.473999	-164.126572	1139.110352	568.813782	301.673676	1143.344971	483.503357	-187.316345	893.462036	458.766357	286.152710	884.484131	460.029297	61.766781	1041.323608	-572.951660	168.274399	854.299377	-559.251404	-32.230301
465.735138	-36.145985	946.045654	467.125305	150.109009	937.236145	569.316833	-59.085468	497.255768	597.981934	163.087997	484.817474	589.843689	-65.795036	77.769768	649.597595	149.895050	93.679947	525.569763	-78.910118	1413.510742	520.120300	221.802567	1410.770996	445.463440	66.997749	1393.388306	446.425232	51.070599	1663.194336	580.734253	-164.198593	1139.141602	569.194641	301.589691	1143.351440	484.012909	-187.319870	893.377319	459.051636	286.117462	884.539490	460.279572	61.742878	1041.337891	-572.099487	168.071243	854.117432	-558.292969	-32.313637
465.967316	-36.113354	946.055054	467.378967	150.125580	937.283752	569.830078	-59.326424	497.341614	598.182800	163.082809	484.831726	590.094849	-65.796234	77.776627	649.637207	149.888519	93.676727	525.812683	-78.935364	1413.513306	520.450623	221.784027	1410.790771	445.861877	66.917412	1393.392334	446.700867	51.005817	1663.213867	580.889404	-164.227905	1139.104858	569.530151	301.547394	1143.401123	483.945923	-187.398987	893.453857	459.441193	286.149933	884.540710	460.558075	61.748055	1041.369507	-570.966858	168.067352	854.012329	-557.218140	-32.323662
466.197205	-36.107185	946.076904	467.621216	150.126480	937.330688	569.931213	-59.340530	497.343750	598.318665	163.059464	484.816925	590.084045	-65.796936	77.784363	649.615479	149.868652	93.644730	526.129944	-78.977997	1413.513184	520.864441	221.763290	1410.799316	445.865570	66.870773	1393.478760	446.973938	50.941818	1663.240234	581.197693	-164.389008	1139.169189	569.871277	301.498749	1143.437378	484.425446	-187.407501	893.375366	459.667816	286.090363	884.599915	460.809631	61.738632	1041.405518	-569.815308	168.093170	853.928162	-556.178040	-32.303383
466.459473	-36.111980	946.091675	467.900543	150.087616	937.362793	570.066040	-59.372559	497.347076	598.494507	163.072052	484.830048	590.115479	-65.808075	77.771828	649.673218	149.895233	93.635986	526.355103	-79.032707	1413.522827	521.177979	221.709824	1410.819336	446.376953	66.958656	1393.469604	447.258545	50.866432	1663.246338	581.415649	-164.495438	1139.187012	570.250183	301.433472	1143.471680	484.614502	-187.420151	893.378662	459.970978	286.048279	884.625183	461.082184	61.708950	1041.429443	-568.498596	168.486221	853.914001	-555.055420	-32.195175
466.663849	-36.140198	946.128967	468.142090	150.074936	937.398438	570.168945	-59.389664	497.302582	598.702332	163.115112	484.843750	590.113159	-65.809677	77.762627	649.690918	149.921310	93.601341	526.613708	-79.076958	1413.525391	521.506775	221.666016	1410.865479	446.665192	66.946106	1393.502686	447.510803	50.809666	1663.274658	581.616821	-164.506088	1139.203247	570.612915	301.349365	1143.503784	484.789368	-187.449509	893.368408	460.295471	286.014648	884.676331	461.325195	61.690125	1041.467041	-567.520630	168.216904	853.746277	-554.062439	-32.251781
466.892883	-36.149258	946.141541	468.422546	150.066238	937.413330	570.277344	-59.407959	497.310028	598.813904	163.065674	484.848175	590.123352	-65.809654	77.747749	649.702881	149.868393	93.573715	526.882874	-79.124870	1413.530273	521.854980	221.609985	1410.904297	446.955627	66.920532	1393.527344	447.795074	50.739197	1663.308594	581.821167	-164.578369	1139.205933	570.980835	301.325653	1143.518433	484.968475	-187.490112	893.366943	460.749420	286.009979	884.685791	461.581360	61.681652	1041.480835	-566.345581	168.291763	853.637939	-552.988220	-32.194298
467.124908	-36.147923	946.130005	468.692474	150.064102	937.433105	570.427002	-59.427921	497.304413	598.971741	163.035522	484.813995	590.137634	-65.815895	77.743553	649.727844	149.877808	93.556702	527.119812	-79.163628	1413.544800	522.194946	221.561707	1410.898438	447.245300	66.883354	1393.529297	448.084595	50.672966	1663.336792	582.012756	-164.600891	1139.207764	571.317566	301.297058	1143.565552	485.115967	-187.503998	893.373596	461.075043	285.973938	884.712219	461.826965	61.665882	1041.485352	-565.225891	168.360535	853.562134	-551.934448	-32.214474
467.330017	-36.181984	946.174377	468.969116	150.001236	937.466064	570.524963	-59.437263	497.299255	599.164734	163.026291	484.831635	590.168640	-65.833153	77.768761	649.821838	149.926819	93.548370	527.334656	-79.185570	1413.533936	522.474976	221.532318	1410.920166	447.613586	66.779793	1393.538086	448.375122	50.591045	1663.356323	582.109375	-164.552444	1139.142944	571.602600	301.231262	1143.602173	485.260223	-187.512955	893.359375	461.283203	285.892487	884.769714	462.083435	61.626488	1041.524536	-563.818909	168.592575	853.520142	-550.761047	-32.131458
467.537628	-36.187878	946.184387	469.210907	149.956528	937.489685	570.660645	-59.433208	497.287354	599.274475	162.977249	484.834839	590.161621	-65.829781	77.735786	649.816956	149.900665	93.530708	527.590820	-79.221161	1413.517090	522.747681	221.518845	1410.926270	447.897705	66.754868	1393.568970	448.663208	50.522789	1663.384521	582.305115	-164.591400	1139.132324	571.922180	301.163269	1143.642456	485.371704	-187.522232	893.382446	461.551178	285.825134	884.808472	462.320374	61.595921	1041.542358	-562.892700	168.411255	853.371399	-549.825195	-32.134693
467.755035	-36.218594	946.213318	469.468231	149.902817	937.517883	570.795959	-59.480316	497.283813	599.377197	162.909042	484.806641	590.185486	-65.847282	77.731407	649.796082	149.879761	93.516846	527.874817	-79.299942	1413.544189	523.015320	221.458359	1410.955688	448.102692	66.793663	1393.609253	448.928925	50.447590	1663.403931	582.489075	-164.643860	1139.144653	572.254700	301.097260	1143.628540	485.215790	-187.564102	893.469543	461.834137	285.718414	884.832031	462.559082	61.555950	1041.570923	-561.791809	168.441437	853.278442	-548.752869	-32.153961
467.948883	-36.257221	946.234924	469.716705	149.905212	937.536804	570.959961	-59.510303	497.288635	599.476746	162.861313	484.790588	590.209412	-65.839043	77.705536	649.808838	149.833084	93.449532	528.135071	-79.344292	1413.529175	523.290833	221.409866	1410.947876	448.374176	66.746986	1393.636475	449.184875	50.386772	1663.416016	582.721008	-164.718857	1139.133179	572.579041	301.034576	1143.636230	485.598999	-187.561859	893.406799	462.220276	285.677399	884.791443	462.796143	61.539917	1041.592041	-560.591675	168.469467	853.208374	-547.705994	-32.108654
468.188538	-36.269257	946.247253	469.962860	149.918198	937.537476	571.096313	-59.515366	497.257080	599.594299	162.837601	484.779083	590.228271	-65.851509	77.705902	649.822815	149.811615	93.426895	528.386475	-79.382614	1413.540039	523.596497	221.355179	1410.987915	448.608643	66.715462	1393.624268	449.441101	50.313187	1663.430298	582.844299	-164.699356	1139.077393	572.847656	300.993042	1143.630981	485.719696	-187.565689	893.412415	462.417847	285.557343	884.838135	463.036591	61.546215	1041.598145	-559.261719	168.881409	853.236450	-546.626953	-31.934372
468.389374	-36.266949	946.232300	470.181458	149.903595	937.560364	571.266418	-59.554947	497.245667	599.680420	162.814972	484.789001	590.279541	-65.881058	77.701248	649.843323	149.844574	93.425865	528.628723	-79.459778	1413.554321	523.884583	221.300919	1410.997925	448.824799	66.685486	1393.645264	449.713745	50.243763	1663.457031	583.054443	-164.760147	1139.087158	573.106812	300.931213	1143.639038	485.511017	-187.611023	893.515747	462.714447	285.481018	884.851318	463.258484	61.520782	1041.603760	-558.390808	168.631195	853.069153	-545.717102	-32.054459
468.603149	-36.291344	946.244019	470.436676	149.861572	937.570251	571.372986	-59.541271	497.240417	599.761780	162.725861	484.763397	590.296265	-65.874718	77.665123	649.817017	149.804764	93.412056	528.876648	-79.507553	1413.567993	524.163818	221.255493	1410.999512	449.063812	66.629501	1393.671387	449.990479	50.183006	1663.474609	583.223206	-164.788345	1139.063232	573.348816	300.843201	1143.613159	485.592773	-187.603561	893.534485	463.000061	285.419373	884.861633	463.502075	61.490261	1041.614990	-557.362000	168.652313	852.937073	-544.716248	-32.027668
468.824280	-36.308548	946.236633	470.700897	149.829483	937.584351	571.512695	-59.585339	497.234558	599.861267	162.667923	484.713745	590.285645	-65.874664	77.667885	649.803284	149.750031	93.352005	529.114197	-79.562958	1413.568726	524.403931	221.197601	1411.020508	449.308502	66.574745	1393.676758	450.245544	50.110401	1663.494263	583.393372	-164.805054	1139.033936	573.601929	300.735657	1143.603394	485.674774	-187.605286	893.543274	463.237640	285.311127	884.837708	463.744995	61.455879	1041.618774	-556.362488	168.697601	852.833069	-543.795654	-31.963062
469.015930	-36.320354	946.242126	470.901276	149.824860	937.630371	571.610046	-59.575848	497.218231	599.989868	162.634308	484.720276	590.301086	-65.899399	77.666512	649.866272	149.772339	93.341568	529.351501	-79.610550	1413.569092	524.655334	221.152710	1410.997803	449.557678	66.543297	1393.663330	450.532684	50.031090	1663.504395	583.459290	-164.754059	1138.940308	573.897339	300.593903	1143.566406	485.743927	-187.574265	893.572021	463.499847	285.211334	884.834351	463.968231	61.425884	1041.647217	-555.271790	168.732117	852.690918	-542.777649	-31.947205
469.225067	-36.371952	946.258118	471.148163	149.736633	937.640869	571.750244	-59.623352	497.228333	600.112549	162.620697	484.698669	590.345947	-65.915031	77.666245	649.860596	149.759857	93.322380	529.539429	-79.652100	1413.559448	524.884949	221.135971	1410.989990	449.934570	66.393761	1393.638672	450.790161	49.953201	1663.525635	583.602661	-164.789322	1138.938965	574.158630	300.526733	1143.578735	485.794983	-187.577209	893.584656	463.749756	285.106964	884.820618	464.194061	61.361103	1041.660034	-554.296387	168.811478	852.573303	-541.833374	-31.938137
469.417267	-36.409504	946.264282	471.360199	149.711823	937.663757	571.896484	-59.666622	497.223694	600.221069	162.555893	484.699097	590.356201	-65.893738	77.647614	649.901672	149.763336	93.298393	529.783752	-79.703529	1413.548340	525.167114	221.077499	1411.001465	450.123535	66.381744	1393.668213	451.016235	49.888592	1663.537964	583.767639	-164.818344	1138.926636	574.402344	300.429749	1143.573975	485.868134	-187.557419	893.603699	463.997131	285.008728	884.802429	464.414581	61.321136	1041.676147	-553.311401	168.854736	852.419617	-540.907837	-31.902449
469.613159	-36.469028	946.285278	471.579987	149.672943	937.679138	571.651245	-59.438873	497.146790	600.324219	162.538910	484.667480	590.148987	-65.885803	77.617279	649.880737	149.754395	93.292076	530.001038	-79.767334	1413.555664	525.411743	221.031754	1411.011353	450.425781	66.286133	1393.677124	451.212616	49.836746	1663.557129	583.912048	-164.827164	1138.896729	574.621399	300.359100	1143.561157	485.921539	-187.563171	893.620117	464.237457	284.934082	884.791565	464.621399	61.275223	1041.694092	-552.019714	169.221573	852.349426	-539.882874	-31.767843
469.834412	-36.545010	946.311401	471.806122	149.601791	937.701599	572.150574	-59.664097	497.242004	600.427490	162.526886	484.655975	590.338196	-65.901817	77.621933	649.922302	149.791611	93.286240	530.231750	-79.848343	1413.578003	525.679871	220.974777	1411.019531	450.574677	66.301849	1393.710571	451.437866	49.774055	1663.580566	584.050171	-164.873581	1138.856445	574.857483	300.278900	1143.542847	485.989075	-187.562042	893.649231	464.466827	284.819794	884.791809	464.857971	61.203548	1041.718994	-551.313538	168.971283	852.138428	-539.035217	-31.868616
470.028473	-36.598248	946.321838	472.019531	149.587143	937.751648	571.990723	-59.466652	497.157898	600.535583	162.472672	484.676300	590.215088	-65.918472	77.590652	649.923828	149.734467	93.263847	530.493530	-79.921638	1413.587036	525.905090	220.905731	1411.061646	450.788239	66.271866	1393.735718	451.656464	49.719872	1663.598389	584.206116	-164.915253	1138.863770	575.106079	300.170959	1143.550293	486.041290	-187.527695	893.656372	464.826141	284.767914	884.752991	465.074249	61.147945	1041.751099	-550.154114	169.369797	852.052368	-538.086975	-31.760403
470.237274	-36.631413	946.329651	472.250031	149.540466	937.769592	572.149109	-59.494030	497.170654	600.685303	162.498947	484.651703	590.242920	-65.912468	77.585609	649.930603	149.733398	93.250908	530.717285	-79.992630	1413.589355	526.144348	220.838577	1411.087769	451.000488	66.238571	1393.761963	451.880280	49.659340	1663.621094	584.348633	-164.910385	1138.833130	575.365784	300.056549	1143.552246	486.095520	-187.527100	893.675964	465.049225	284.626251	884.775940	465.302094	61.103588	1041.764648	-549.183167	169.377228	851.931824	-537.209045	-31.682674
470.428802	-36.680573	946.355591	472.453644	149.501419	937.800476	572.345886	-59.518776	497.197998	600.788879	162.475433	484.668518	590.245239	-65.938492	77.565598	649.969299	149.739258	93.250687	530.944153	-80.046898	1413.598145	526.378052	220.769409	1411.090820	451.228180	66.175789	1393.779053	452.092834	49.607540	1663.647217	584.570374	-165.070374	1138.862061	575.591064	299.937256	1143.546387	486.168304	-187.513519	893.707092	465.230774	284.512085	884.795715	465.514771	61.056866	1041.794067	-548.509399	169.074982	851.679382	-536.400146	-31.782274
470.615143	-36.720413	946.376770	472.659943	149.478745	937.815918	572.541748	-59.519287	497.198547	600.908691	162.453979	484.662659	590.320435	-65.947449	77.562637	649.987854	149.743942	93.237984	531.150146	-80.123955	1413.597412	526.610229	220.692780	1411.097412	451.486755	66.116714	1393.786743	452.366577	49.593468	1663.658936	584.732788	-165.151505	1138.871704	575.821106	299.863098	1143.556030	486.232727	-187.496536	893.730408	465.459229	284.403015	884.794983	465.724884	61.028759	1041.813110	-547.681396	169.101990	851.494995	-535.607544	-31.768671
470.769470	-36.758900	946.385681	472.837433	149.427704	937.817993	572.705994	-59.528927	497.204926	600.996704	162.448929	484.631897	590.338440	-65.935463	77.540382	650.003906	149.757660	93.233543	531.349182	-80.183327	1413.595703	526.848694	220.636932	1411.083862	451.719360	66.052307	1393.784180	452.570007	49.547405	1663.673950	584.889648	-165.209717	1138.860596	576.032654	299.804260	1143.557983	486.279724	-187.489471	893.741150	465.632782	284.271637	884.807861	465.904602	60.988590	1041.819092	-546.766968	169.183014	851.321899	-534.809021	-31.683426
470.947174	-36.795063	946.414734	473.004547	149.375092	937.850403	572.866821	-59.556377	497.236664	601.105042	162.413284	484.637970	590.365540	-65.962303	77.533737	650.064148	149.795563	93.217186	531.497131	-80.231674	1413.606812	527.038940	220.567230	1411.086304	452.014709	65.918091	1393.776978	452.773010	49.496803	1663.690918	585.054565	-165.284027	1138.839844	576.247070	299.697632	1143.567017	486.637207	-187.449585	893.663635	465.804138	284.154633	884.853821	466.086090	60.942387	1041.850464	-545.655518	169.573471	851.266174	-533.947388	-31.537905
471.140900	-36.834400	946.409790	473.194000	149.333649	937.854919	573.061279	-59.570980	497.244720	601.219788	162.402512	484.597626	590.436462	-65.974442	77.531136	650.052551	149.769516	93.208878	531.685852	-80.300446	1413.607666	527.267578	220.511917	1411.093750	452.205109	65.849548	1393.795532	452.904205	49.410686	1663.716064	585.196228	-165.325760	1138.831177	576.463989	299.595215	1143.590820	486.715668	-187.432709	893.680786	465.972137	284.008698	884.895691	466.272583	60.896912	1041.850220	-544.798950	169.610703	851.109009	-533.180176	-31.563135
471.326904	-36.860798	946.431885	473.388672	149.289627	937.886780	572.704834	-59.274418	497.103180	601.320496	162.370377	484.637878	590.144775	-65.957741	77.489273	650.054016	149.769089	93.199318	531.871765	-80.371765	1413.623535	527.491638	220.436356	1411.131958	452.390167	65.773270	1393.823242	453.180969	49.392208	1663.745483	585.238281	-165.289261	1138.762085	576.714478	299.531952	1143.627319	486.792084	-187.451035	893.674927	466.344238	283.855316	884.874146	466.461243	60.857212	1041.877319	-544.318237	169.273895	850.856689	-532.531982	-31.653126
471.525085	-36.862568	946.428467	473.573151	149.245193	937.923096	573.291748	-59.585430	497.224609	601.430359	162.350418	484.625610	590.399231	-65.962105	77.502472	650.125854	149.782440	93.187195	532.084106	-80.462914	1413.632202	527.720337	220.349228	1411.161865	452.511108	65.765816	1393.877686	453.332825	49.305202	1663.783447	585.319702	-165.283371	1138.730103	576.911865	299.358459	1143.620605	486.557770	-187.480713	893.770691	466.219849	283.704712	884.974121	466.658569	60.813469	1041.895020	-543.503845	169.283966	850.692261	-531.831421	-31.611643
471.736877	-36.912407	946.438782	473.776550	149.207870	937.934326	573.483215	-59.624878	497.225037	601.513245	162.327103	484.616547	590.464661	-65.964844	77.487099	650.090881	149.746231	93.150146	532.252197	-80.545341	1413.637451	527.934570	220.297516	1411.196411	452.660278	65.714371	1393.901978	453.549652	49.252331	1663.812012	585.464722	-165.315826	1138.697266	577.142639	299.262726	1143.614746	486.650635	-187.492737	893.769897	466.385590	283.579102	884.986328	466.858398	60.768875	1041.905396	-542.696106	169.336212	850.531555	-531.157349	-31.531055
471.934113	-36.951744	946.429199	473.987823	149.139145	937.950684	573.588074	-59.627445	497.205902	601.633484	162.305237	484.590729	590.468933	-65.978065	77.499329	650.102112	149.742065	93.114288	532.434570	-80.623192	1413.645630	528.128845	220.224915	1411.206299	452.825867	65.663322	1393.920654	453.761658	49.213326	1663.839600	585.599915	-165.356522	1138.711670	577.331421	299.187622	1143.643921	486.741333	-187.502289	893.768860	466.546661	283.482086	885.008057	467.052643	60.702202	1041.908813	-542.011719	169.366287	850.370728	-530.503174	-31.582310
472.117676	-37.012177	946.435486	474.161804	149.112442	937.957642	573.717285	-59.666359	497.198059	601.674377	162.217285	484.564819	590.515625	-66.004440	77.488144	650.043457	149.662750	93.092979	532.585693	-80.691437	1413.643677	528.336670	220.165573	1411.208740	452.992371	65.618874	1393.918213	453.955566	49.164429	1663.861938	585.774109	-165.436020	1138.714844	577.551208	299.126801	1143.638306	487.117676	-187.487503	893.695984	466.804749	283.391174	884.984680	467.229584	60.657158	1041.915405	-540.932373	169.772568	850.313538	-529.730042	-31.466381
472.319275	-37.043327	946.448425	474.357574	149.058136	937.971130	573.840454	-59.659748	497.176697	601.796265	162.221481	484.553345	590.511597	-66.013046	77.471626	650.087646	149.699661	93.060570	532.739807	-80.767235	1413.665283	528.511719	220.112000	1411.243652	453.146942	65.536041	1393.943848	454.183533	49.118217	1663.889648	585.959106	-165.529755	1138.751465	577.741394	299.030182	1143.669922	487.224579	-187.505066	893.684814	466.991547	283.276337	884.992615	467.417175	60.614601	1041.927979	-540.185730	169.762726	850.187012	-529.108459	-31.421364
472.485229	-37.132214	946.468567	474.536682	149.011093	937.987732	573.370605	-59.322620	497.031128	601.868286	162.196564	484.528503	590.220642	-66.007301	77.421913	650.109009	149.704880	93.063118	532.892883	-80.846298	1413.655029	528.669312	220.050720	1411.266113	453.313843	65.480255	1393.959229	454.381439	49.067448	1663.916626	586.119141	-165.590073	1138.760132	577.893982	298.913391	1143.689697	487.342682	-187.542297	893.690674	467.155426	283.179718	885.015564	467.592102	60.547913	1041.946411	-539.815491	169.451904	849.957031	-528.628540	-31.512817
472.682037	-37.186230	946.491577	474.715637	148.916153	938.017395	574.046570	-59.698071	497.171356	601.919617	162.123123	484.529999	590.549438	-66.010025	77.448265	650.096436	149.700455	93.084206	533.019165	-80.920242	1413.673828	528.819214	219.983231	1411.292358	453.472504	65.387199	1393.973633	454.583130	49.026558	1663.953613	586.202454	-165.586975	1138.755371	578.068726	298.787964	1143.723633	487.180664	-187.596680	893.802856	467.304291	283.056976	885.050781	467.775757	60.470364	1041.972656	-539.114502	169.494171	849.806091	-528.027466	-31.474514
472.879181	-37.224617	946.494629	474.912872	148.867279	938.021973	574.164490	-59.743450	497.187378	602.009155	162.109833	484.516113	590.560608	-66.010170	77.452293	650.104126	149.668152	93.046951	533.166809	-80.997231	1413.693604	528.968628	219.903351	1411.304321	453.613373	65.307007	1393.986450	454.796387	48.996662	1664.007568	586.349365	-165.666504	1138.780762	578.230469	298.710175	1143.741211	487.293610	-187.597443	893.813904	467.460785	282.945831	885.082520	467.960938	60.426285	1041.975708	-538.478821	169.555038	849.706604	-527.493774	-31.476650
473.049957	-37.273609	946.501953	475.074646	148.816071	938.062500	574.261963	-59.744701	497.192780	602.118652	162.090317	484.500793	590.546387	-66.016739	77.449478	650.116455	149.651245	93.009705	533.263550	-81.065399	1413.705078	529.084351	219.841797	1411.335205	453.828949	65.172661	1394.007690	455.017731	48.939682	1664.054077	586.481140	-165.708176	1138.782959	578.386230	298.594513	1143.746826	487.422302	-187.642639	893.830444	467.605225	282.847809	885.099304	468.134430	60.358120	1042.000977	-537.795227	169.559387	849.578857	-526.917297	-31.454845
473.541687	-36.828148	946.259766	475.380737	148.944977	938.084473	574.357910	-59.763203	497.089874	602.267029	162.115860	484.501831	590.585022	-66.034248	77.432617	650.151550	149.679855	92.995186	533.380432	-81.120232	1413.710449	529.204712	219.786774	1411.350342	453.968628	65.112350	1394.013550	455.252411	48.902145	1664.099365	586.619690	-165.745071	1138.781250	578.530579	298.513458	1143.771729	487.565125	-187.690689	893.827393	467.760956	282.769287	885.116638	468.435913	60.506371	1041.891235	-537.169373	169.599640	849.453491	-526.386902	-31.398157
473.384247	-37.346275	946.539124	475.444092	148.718353	938.094238	574.430420	-59.783901	497.163025	602.332275	162.066864	484.457245	590.590454	-66.025337	77.424591	650.154358	149.698120	92.986267	533.556030	-81.191063	1413.723633	529.364563	219.719742	1411.382202	453.876251	64.900841	1394.057495	455.498291	48.869301	1664.150391	586.783936	-165.811386	1138.787598	578.674316	298.447479	1143.814209	487.718170	-187.734528	893.824158	467.917358	282.672211	885.123047	468.486938	60.277588	1042.035156	-536.587708	169.644547	849.306519	-525.855530	-31.379379
473.545258	-37.399380	946.562500	475.624329	148.667755	938.126221	574.542419	-59.819832	497.152924	602.442810	162.056046	484.450348	590.614502	-66.057762	77.446472	650.151672	149.681183	92.946709	533.685730	-81.279182	1413.741089	529.498535	219.622635	1411.413818	453.917419	64.913231	1394.079224	455.826904	48.889336	1664.196411	586.987549	-165.936584	1138.841675	578.804321	298.365021	1143.842651	488.159882	-187.732864	893.743958	468.086945	282.582611	885.151245	468.654999	60.221703	1042.062988	-536.051331	169.666473	849.202698	-525.407166	-31.353939
473.720306	-37.414879	946.577271	475.810944	148.648270	938.154175	574.595825	-59.839046	497.161163	602.534973	162.032776	484.436157	590.633057	-66.059166	77.398262	650.184998	149.650558	92.936615	533.802246	-81.355713	1413.753540	529.587280	219.546158	1411.450439	454.021942	64.804764	1394.106323	456.036469	48.824654	1664.263916	587.035217	-165.862595	1138.780396	578.923340	298.291107	1143.893311	488.350647	-187.785187	893.750305	468.229584	282.485413	885.198059	468.829224	60.197659	1042.084229	-535.166687	170.146912	849.171997	-524.864136	-31.195107
473.875732	-37.424206	946.587341	475.989197	148.608551	938.187927	574.656189	-59.831692	497.133484	602.612122	161.971344	484.419373	590.615662	-66.068352	77.395836	650.190552	149.642487	92.954247	533.902222	-81.446747	1413.785400	529.702881	219.452484	1411.482910	454.089844	64.727570	1394.126709	456.307312	48.804180	1664.329956	587.112610	-165.863083	1138.798340	579.039856	298.216583	1143.931274	488.248352	-187.902084	893.854004	468.364349	282.413422	885.244629	468.982025	60.162064	1042.105835	-534.590637	170.175034	849.066528	-524.404968	-31.137558
474.029633	-37.456722	946.617249	476.166016	148.565201	938.208740	574.723755	-59.868900	497.117462	602.668335	161.950989	484.447021	590.603638	-66.068130	77.399040	650.192993	149.644394	92.949417	533.971924	-81.548401	1413.812866	529.754517	219.371933	1411.527344	454.162109	64.638580	1394.162842	456.615417	48.796310	1664.402588	587.360779	-166.028976	1138.866821	579.149170	298.125244	1143.984131	488.680023	-187.919785	893.761292	468.516571	282.358521	885.289185	469.143188	60.130028	1042.130615	-534.441467	169.795792	848.871460	-524.095398	-31.238432
474.193207	-37.493290	946.631836	476.351471	148.517166	938.235779	574.792908	-59.875088	497.128296	602.760132	161.950043	484.431519	590.615417	-66.067123	77.380287	650.197083	149.642761	92.907516	534.038574	-81.634033	1413.833130	529.812439	219.286652	1411.570068	454.205963	64.543503	1394.185791	456.958435	48.790321	1664.506958	587.500061	-166.063049	1138.881104	579.241150	298.040375	1144.025391	488.869354	-187.980148	893.763123	468.574219	282.254669	885.355469	469.300385	60.082188	1042.150635	-533.959473	169.832687	848.771790	-523.687378	-31.240698
474.355316	-37.513500	946.633972	476.520355	148.481232	938.246155	574.911194	-59.959518	497.144592	602.836670	161.901581	484.396179	590.641296	-66.067833	77.388535	650.204712	149.651840	92.895805	534.079468	-81.764832	1413.855591	529.857849	219.180405	1411.620728	454.215820	64.467804	1394.197632	457.331085	48.796700	1664.597290	587.650696	-166.130249	1138.897583	579.342407	297.955444	1144.070313	489.049561	-188.066513	893.753784	468.714020	282.217834	885.391052	469.449829	60.050446	1042.156128	-533.533203	169.890076	848.653503	-523.334534	-31.192038
474.521179	-37.521839	946.635132	476.656342	148.462692	938.270813	574.973633	-59.936188	497.127411	602.943909	161.906296	484.399689	590.614746	-66.066971	77.385239	650.271423	149.696533	92.886559	534.093323	-81.864075	1413.859253	529.866211	219.095459	1411.671997	454.201965	64.385628	1394.215088	457.750397	48.823967	1664.715088	587.739319	-166.156250	1138.876343	579.492493	297.909912	1144.140991	488.955200	-188.165070	893.813416	469.160736	282.171234	885.348633	469.602295	60.023708	1042.169678	-533.158386	169.907257	848.531555	-523.025757	-31.172413
474.687286	-37.560474	946.648315	476.850372	148.417435	938.293884	575.052917	-59.951363	497.102264	602.999573	161.860657	484.387909	590.640991	-66.064468	77.367966	650.248230	149.660110	92.849136	534.054077	-81.989777	1413.859619	529.834290	218.977539	1411.722168	454.396362	64.392227	1394.211426	458.190002	48.853436	1664.828979	587.873047	-166.226578	1138.912720	579.563293	297.755432	1144.188354	489.143433	-188.230698	893.803955	469.058563	282.119537	885.454895	469.760803	59.977749	1042.186768	-532.768616	169.930832	848.438904	-522.713440	-31.118685
474.846954	-37.588318	946.662781	477.007660	148.370331	938.308838	575.143250	-59.958611	497.096863	603.068848	161.842926	484.408051	590.609924	-66.058792	77.335144	650.245667	149.633972	92.842430	534.025391	-82.116585	1413.864380	529.803223	218.868134	1411.793701	454.354553	64.273514	1394.236694	458.747742	48.924057	1664.949707	587.984741	-166.283066	1138.936279	579.625854	297.591461	1144.270996	489.341461	-188.290543	893.778809	469.093292	282.031372	885.559937	469.890930	59.940647	1042.199707	-532.387024	169.954590	848.366821	-522.432312	-31.064470
475.010529	-37.618954	946.686096	477.179749	148.370697	938.343994	575.261475	-59.986038	497.070953	603.160095	161.852509	484.414124	590.639893	-66.090164	77.348732	650.287415	149.653046	92.853577	533.974121	-82.225662	1413.875000	529.751221	218.766876	1411.867798	454.313934	64.177925	1394.268066	459.209106	48.925877	1665.090332	588.058167	-166.299652	1138.928467	579.700562	297.463440	1144.374146	489.567444	-188.348618	893.744324	469.212860	281.969635	885.627014	470.035217	59.918919	1042.227783	-532.011536	169.996643	848.260498	-522.156433	-30.995817
475.159088	-37.656727	946.698547	477.349731	148.317001	938.371704	575.320984	-59.964291	497.065094	603.217590	161.813171	484.417816	590.628052	-66.099594	77.334511	650.235596	149.623169	92.829269	533.904236	-82.340416	1413.877808	529.709167	218.651108	1411.955200	454.259308	64.051338	1394.285522	459.790344	48.981064	1665.232178	588.156494	-166.416946	1138.971313	579.769531	297.350647	1144.477905	489.791626	-188.420883	893.712891	469.356781	281.914124	885.697754	470.163239	59.866379	1042.246338	-531.325439	170.422043	848.273865	-521.762146	-30.881376
475.348022	-37.673347	946.693970	477.556519	148.287537	938.403564	575.401245	-59.957767	497.047729	603.300720	161.796707	484.418335	590.663391	-66.102165	77.350464	650.255920	149.606277	92.813087	533.818298	-82.491592	1413.878418	529.625977	218.521423	1412.030762	454.174652	63.955032	1394.305176	460.386047	49.048576	1665.364502	588.223694	-166.473068	1138.990112	579.835938	297.254822	1144.621460	490.022980	-188.500229	893.667297	469.582123	281.930695	885.716370	470.313934	59.825161	1042.257935	-531.038635	170.402237	848.178711	-521.536255	-30.874207
475.496857	-37.730846	946.714600	477.745209	148.200989	938.403320	575.494934	-59.967579	497.057098	603.368713	161.766708	484.400391	590.684265	-66.114906	77.338669	650.210510	149.559021	92.778114	533.724121	-82.602997	1413.881714	529.527832	218.404266	1412.106812	454.104645	63.818047	1394.297852	461.046448	49.140392	1665.518188	588.294006	-166.578415	1139.040649	579.856934	297.170380	1144.738281	490.233368	-188.548447	893.632751	469.705627	281.881561	885.766541	470.445953	59.766697	1042.265137	-530.796204	170.427032	848.089783	-521.327271	-30.845554
475.659882	-37.732094	946.713440	477.919952	148.186356	938.453979	575.590515	-60.007244	497.039642	603.464966	161.754684	484.388092	590.672607	-66.111382	77.339394	650.219971	149.567993	92.773849	533.587158	-82.723076	1413.882324	529.422852	218.293091	1412.178467	454.022034	63.690525	1394.289795	461.709900	49.221745	1665.656494	588.386475	-166.714905	1139.100342	579.879883	297.054779	1144.867798	490.732239	-188.600250	893.508667	469.740631	281.827393	885.863770	470.563843	59.732189	1042.287964	-530.564148	170.428543	848.010071	-521.129395	-30.876965
475.806061	-37.762524	946.708252	478.089233	148.125671	938.463501	575.682556	-59.987579	497.012817	603.577026	161.768478	484.391388	590.661438	-66.110909	77.336807	650.299072	149.644226	92.764977	533.449829	-82.863304	1413.877686	529.266052	218.157349	1412.261841	453.875732	63.556957	1394.300293	462.442749	49.329994	1665.799683	588.369873	-166.761398	1139.072876	579.891418	296.958008	1145.000244	490.674744	-188.720703	893.541382	469.943665	281.838104	885.901672	470.681152	59.680664	1042.287842	-530.366882	170.437363	847.952209	-520.973389	-30.864628
475.959167	-37.762497	946.713501	478.256439	148.097382	938.501282	575.759338	-59.960426	496.981415	603.633606	161.708679	484.400940	590.696228	-66.117271	77.292389	650.307068	149.622910	92.759613	533.291077	-83.009369	1413.874756	529.121033	218.038101	1412.333618	453.695374	63.432251	1394.332886	463.190765	49.432835	1665.930908	588.377930	-166.861267	1139.095703	579.875854	296.891083	1145.126465	490.895874	-188.826477	893.463196	470.101196	281.828918	885.951233	470.800079	59.650661	1042.307495	-530.129211	170.459259	847.905701	-520.807312	-30.848141
476.077972	-37.812866	946.718994	478.420502	148.054565	938.515564	575.822693	-59.995087	496.998718	603.683777	161.659622	484.385376	590.679565	-66.134048	77.277580	650.271667	149.564621	92.742218	533.115051	-83.152245	1413.853394	528.950684	217.885513	1412.408203	453.508484	63.295238	1394.329712	463.949127	49.559509	1666.077393	588.384644	-166.932083	1139.107666	579.853821	296.802521	1145.240112	491.120453	-188.893890	893.394104	470.221161	281.807983	886.003601	470.893158	59.601185	1042.314453	-530.292419	170.034683	847.767761	-520.748108	-30.994719
476.236633	-37.814289	946.703918	478.571655	148.059677	938.537109	576.260071	-60.197651	497.067322	603.798279	161.650757	484.392395	590.911865	-66.156067	77.293999	650.287781	149.575165	92.718742	532.955627	-83.297211	1413.869141	528.804260	217.748749	1412.477417	453.323486	63.151165	1394.333496	464.741089	49.685715	1666.207886	588.384644	-167.024063	1139.108398	579.811157	296.739410	1145.331421	491.332672	-188.955597	893.314514	470.330109	281.798706	886.060913	470.989197	59.583588	1042.314819	-529.838501	170.414429	847.852966	-520.562805	-30.800362
476.354095	-37.853012	946.726196	478.694183	148.011948	938.562561	576.318481	-60.172226	497.033813	603.866455	161.595779	484.369659	590.891113	-66.151245	77.304840	650.270081	149.546234	92.703156	532.739929	-83.444626	1413.881714	528.593506	217.588074	1412.549072	453.165131	62.996475	1394.342285	465.468689	49.764664	1666.294800	588.371277	-167.113007	1139.120972	579.732971	296.676697	1145.428589	491.569214	-189.027893	893.233093	470.431641	281.813019	886.109741	471.067902	59.539444	1042.336060	-529.679688	170.446411	847.861450	-520.446472	-30.794691
476.480774	-37.872658	946.724243	478.848602	147.964706	938.568481	576.434204	-60.243587	497.048859	603.945251	161.582642	484.344238	590.907776	-66.159195	77.306595	650.267395	149.532120	92.691933	532.551331	-83.614494	1413.887573	528.413208	217.448547	1412.618164	452.972382	62.890228	1394.355469	466.290802	49.873817	1666.467041	588.360535	-167.268097	1139.140259	579.674072	296.602814	1145.535400	491.768921	-189.056152	893.161987	470.500824	281.790649	886.135010	471.149017	59.503990	1042.334229	-529.597290	170.462372	847.924805	-520.373596	-30.757792
476.581421	-37.890663	946.706543	478.966461	147.948151	938.593811	576.489075	-60.207333	497.022339	604.016479	161.555145	484.332306	590.943848	-66.162025	77.294647	650.299744	149.556580	92.691139	532.365295	-83.779839	1413.879639	528.206848	217.305313	1412.719116	452.802765	62.743626	1394.371216	467.128784	50.029533	1666.651245	588.345825	-167.353790	1139.161621	579.587158	296.555511	1145.654785	491.975067	-189.099243	893.072266	470.593445	281.784332	886.174683	471.211304	59.464722	1042.335938	-529.528503	170.456192	847.978149	-520.314453	-30.772820
476.671722	-37.896374	946.709106	479.059845	147.935059	938.624146	576.569458	-60.213696	497.031281	604.076660	161.499435	484.335327	590.935791	-66.198570	77.288704	650.296814	149.533417	92.681450	532.158936	-83.919106	1413.878052	528.027527	217.206696	1412.805908	452.671234	62.586506	1394.380249	467.966003	50.198227	1666.812012	588.293335	-167.459549	1139.188721	579.480652	296.475708	1145.738159	492.139221	-189.101883	893.000244	470.532288	281.749634	886.271545	471.257507	59.441162	1042.349976	-529.490967	170.499863	848.104980	-520.272217	-30.719229
476.776642	-37.906223	946.689941	479.173767	147.931442	938.639771	576.602722	-60.220970	496.988892	604.178223	161.499252	484.390594	590.916138	-66.212067	77.273148	650.276062	149.508957	92.666702	531.986938	-84.071259	1413.889404	527.872070	217.064682	1412.879272	452.511200	62.426338	1394.388306	468.644348	50.365402	1666.822998	588.250916	-167.600845	1139.218140	579.382202	296.414368	1145.880371	492.299500	-189.130951	892.918640	470.601318	281.726776	886.336487	471.310852	59.416569	1042.345337	-529.834656	170.094269	848.124573	-520.355408	-30.856945
476.824646	-37.930099	946.705811	479.255646	147.878860	938.658630	576.710205	-60.225040	497.024048	604.271484	161.437485	484.404816	590.923035	-66.211189	77.264748	650.333374	149.577438	92.650055	531.834045	-84.208252	1413.901855	527.691223	216.943634	1412.944214	452.353790	62.282120	1394.411133	469.372864	50.502102	1666.909912	588.184387	-167.712967	1139.235962	579.274231	296.349274	1146.016357	492.450195	-189.155472	892.865906	470.752686	281.767242	886.339661	471.324921	59.379135	1042.359253	-529.847351	170.104065	848.302063	-520.346863	-30.837299
476.907837	-37.979305	946.714172	479.328705	147.842697	938.679199	576.804138	-60.250446	497.011627	604.333374	161.395584	484.398285	590.939697	-66.197060	77.254730	650.315979	149.556747	92.627701	531.698059	-84.328796	1413.901978	527.563416	216.809265	1413.009155	452.215271	62.176769	1394.406494	470.104767	50.642643	1667.002930	588.121094	-167.787979	1139.265747	579.161926	296.315094	1146.127563	492.572083	-189.139801	892.813538	470.773376	281.760956	886.378540	471.363281	59.329624	1042.371338	-529.907898	170.127777	848.504944	-520.363586	-30.820692
476.933502	-38.031178	946.725525	479.420471	147.798019	938.695435	576.916504	-60.286167	497.034698	604.443359	161.392197	484.397034	590.958374	-66.199547	77.262505	650.342102	149.573059	92.625542	531.601257	-84.443802	1413.905273	527.465637	216.693176	1413.062012	452.084137	62.045048	1394.420044	470.769958	50.729195	1667.095093	588.061646	-167.884445	1139.263428	579.061157	296.249573	1146.225708	492.674072	-189.172653	892.753174	470.805725	281.751862	886.419495	471.390167	59.281307	1042.382935	-529.958496	170.194748	848.727844	-520.379639	-30.801737
476.975800	-38.024837	946.712219	479.467499	147.816391	938.727722	576.974426	-60.275208	497.062561	604.509460	161.362503	484.402893	590.974915	-66.226669	77.292740	650.367981	149.567963	92.609673	531.535034	-84.539902	1413.935303	527.411804	216.578262	1413.135986	451.790070	61.859951	1394.464111	471.423584	50.842346	1667.162720	587.981323	-167.968048	1139.286133	578.968811	296.164886	1146.293945	492.745636	-189.193481	892.727234	470.759186	281.758942	886.481750	471.412567	59.269371	1042.391968	-530.023315	170.248032	848.983582	-520.398315	-30.793158
477.018799	-38.045536	946.701416	479.529327	147.794876	938.740601	577.084351	-60.299545	497.066589	604.607300	161.340012	484.434814	590.988464	-66.216766	77.297791	650.340942	149.551956	92.584625	531.461914	-84.651031	1413.934937	527.344666	216.463394	1413.174316	451.697906	61.763046	1394.486084	472.047882	50.929142	1667.241211	587.937073	-168.057419	1139.284912	578.860535	296.108490	1146.358398	492.809540	-189.196350	892.676025	470.698914	281.738525	886.519714	471.424042	59.236763	1042.390747	-530.093933	170.304092	849.276978	-520.449585	-30.719784
477.035370	-38.060173	946.691956	479.562256	147.774200	938.752014	577.135193	-60.286995	497.091003	604.631836	161.284607	484.427338	590.985352	-66.220390	77.299110	650.370056	149.535233	92.620323	531.380676	-84.756905	1413.929688	527.279663	216.366867	1413.246582	451.648285	61.655838	1394.503784	472.638062	51.029549	1667.304810	587.863892	-168.115005	1139.265625	578.777710	296.002350	1146.437378	492.827942	-189.225937	892.636902	470.630829	281.729797	886.577148	471.427338	59.208916	1042.390625	-530.219971	170.338150	849.555725	-520.523682	-30.732212
477.036285	-38.103931	946.698059	479.587250	147.744736	938.758240	577.211548	-60.292656	497.084076	604.691162	161.247574	484.474274	590.997986	-66.211891	77.278618	650.357056	149.519730	92.613152	531.301575	-84.875938	1413.920654	527.245911	216.267334	1413.297241	451.587921	61.564991	1394.523438	473.196960	51.108971	1667.357666	587.797546	-168.162598	1139.233643	578.713928	295.928558	1146.448853	492.839447	-189.241058	892.587463	470.517944	281.700256	886.630493	471.420380	59.172985	1042.395386	-530.352417	170.415054	849.864624	-520.599426	-30.695225
477.051453	-38.162514	946.672058	479.643616	147.716522	938.757019	577.288696	-60.304829	497.106842	604.688110	161.200134	484.465088	590.991394	-66.222008	77.244965	650.351563	149.514481	92.609032	531.224243	-84.972870	1413.888916	527.195007	216.162033	1413.320313	451.847961	61.525436	1394.467896	473.733704	51.183613	1667.400391	587.732666	-168.176834	1139.214111	578.640015	295.877655	1146.496094	492.833405	-189.247498	892.530884	470.374390	281.682343	886.693481	471.434875	59.117344	1042.380859	-530.250854	170.819687	850.271240	-520.646729	-30.552649
477.019348	-38.202503	946.678345	479.639252	147.707382	938.758545	577.307800	-60.300106	497.110077	604.730713	161.184021	484.462891	590.991089	-66.233276	77.253304	650.360901	149.512711	92.608879	531.204468	-85.085663	1413.880981	527.225769	216.075439	1413.343872	451.747711	61.527302	1394.494263	474.217834	51.257381	1667.434937	587.733459	-168.277496	1139.193237	578.593445	295.784027	1146.492188	493.089783	-189.216187	892.412415	470.267273	281.613068	886.685669	471.415466	59.095692	1042.384521	-530.460938	170.867218	850.582764	-520.799866	-30.518904
476.992035	-38.248650	946.664673	479.634918	147.694458	938.754333	577.363586	-60.321877	497.118805	604.742310	161.160202	484.465698	590.984924	-66.222054	77.246315	650.330627	149.461380	92.591866	531.193115	-85.177246	1413.850830	527.256165	215.999557	1413.356201	451.751312	61.438229	1394.471069	474.686279	51.329891	1667.461548	587.660217	-168.314575	1139.151733	578.528809	295.699127	1146.469116	492.727661	-189.257874	892.465942	470.035309	281.648865	886.773743	471.401215	59.061138	1042.375977	-531.043213	170.469849	850.783081	-521.092651	-30.635086
476.969818	-38.263371	946.639404	479.654327	147.675110	938.748596	577.436707	-60.348518	497.145996	604.747925	161.110260	484.468109	591.012390	-66.222626	77.260620	650.342834	149.478516	92.594025	531.186340	-85.255836	1413.810669	527.290771	215.925446	1413.352661	451.730072	61.378803	1394.478760	475.135498	51.396805	1667.487061	587.616089	-168.330826	1139.101318	578.489258	295.616516	1146.466675	492.603088	-189.258240	892.428284	469.807495	281.608948	886.843567	471.382568	59.035488	1042.359619	-531.049377	170.864105	851.185242	-521.241150	-30.476656
476.926544	-38.300163	946.627136	479.639862	147.628311	938.752014	577.042236	-60.072449	497.046722	604.773132	161.091492	484.481079	590.809204	-66.241226	77.229004	650.323486	149.449921	92.577843	531.168396	-85.339462	1413.785156	527.327271	215.867065	1413.350098	451.825867	61.240566	1394.446289	475.543793	51.465675	1667.493286	587.553589	-168.371124	1139.042969	578.443787	295.547546	1146.460938	492.486938	-189.250259	892.400757	469.625336	281.591339	886.894165	471.363525	58.986488	1042.356201	-531.689331	170.496658	851.400391	-521.612427	-30.562981
476.905731	-38.321224	946.610535	479.620087	147.607422	938.746521	577.084351	-60.119274	497.063477	604.757446	161.040497	484.477478	590.852295	-66.242386	77.253822	650.327637	149.457596	92.581314	531.183594	-85.440681	1413.740479	527.388489	215.773178	1413.347656	451.773346	61.240265	1394.454224	475.940552	51.517986	1667.494873	587.549011	-168.413223	1139.006592	578.400269	295.464081	1146.420166	492.641663	-189.203918	892.270142	469.358337	281.553131	886.974731	471.338898	58.959644	1042.345093	-532.087463	170.483948	851.684082	-521.934265	-30.556772
476.864075	-38.336590	946.593140	479.595825	147.597870	938.742126	577.081299	-60.141376	497.036224	604.791992	161.070724	484.507568	590.816223	-66.227432	77.241493	650.393799	149.510025	92.618195	531.197937	-85.532188	1413.684082	527.462280	215.696014	1413.344238	451.795380	61.204693	1394.439331	476.293152	51.576309	1667.476074	587.340637	-168.293869	1138.843384	578.349548	295.375702	1146.398315	492.169952	-189.226105	892.314209	469.120544	281.527191	887.026917	471.313080	58.940655	1042.334961	-532.531128	170.454620	851.933228	-522.299500	-30.559187
476.814453	-38.381516	946.580505	479.559753	147.565277	938.750427	577.458862	-60.392437	497.152191	604.716858	160.994720	484.496674	591.032837	-66.260895	77.270668	650.291321	149.420486	92.616020	531.195862	-85.577209	1413.655884	527.520996	215.628250	1413.330322	451.834259	61.141663	1394.403687	476.622833	51.639977	1667.455566	587.274597	-168.279648	1138.764648	578.348511	295.333496	1146.381226	491.979340	-189.242294	892.282288	469.103119	281.464752	887.015564	471.278351	58.890839	1042.333862	-533.035034	170.444824	852.144653	-522.741577	-30.542128
476.787170	-38.416931	946.571045	479.558533	147.536270	938.737122	577.168213	-60.235764	497.076874	604.748474	161.005585	484.503784	590.877930	-66.247673	77.256546	650.369080	149.507980	92.642769	531.217651	-85.668983	1413.617188	527.606262	215.566757	1413.325684	451.872498	61.102509	1394.412109	476.945129	51.698681	1667.433594	587.291077	-168.459122	1138.755859	578.264038	295.223297	1146.325928	491.757629	-189.233398	892.263184	468.627228	281.470337	887.118835	471.269775	58.861439	1042.322754	-533.526550	170.450287	852.339294	-523.163208	-30.570253
476.746490	-38.451756	946.548950	479.529358	147.503662	938.715332	577.088379	-60.215286	497.070251	604.676636	160.973206	484.517517	590.865540	-66.254234	77.257980	650.312012	149.447433	92.639870	531.244812	-85.730919	1413.588135	527.680969	215.500717	1413.317261	451.929657	61.065468	1394.389648	477.239960	51.758965	1667.421387	587.237183	-168.491028	1138.685913	578.218872	295.159180	1146.300293	491.521545	-189.227676	892.217712	468.368103	281.399078	887.162109	471.237518	58.827900	1042.301025	-534.153748	170.434662	852.452881	-523.693054	-30.623804
476.692444	-38.479759	946.548950	479.473541	147.524109	938.733215	577.112488	-60.280006	497.065460	604.679016	160.964935	484.516693	590.871033	-66.224716	77.244202	650.338867	149.470688	92.640930	531.284363	-85.796814	1413.544800	527.798706	215.446884	1413.318481	452.004242	61.017109	1394.396729	477.519928	51.823074	1667.407471	587.184692	-168.569382	1138.633057	578.168762	295.101105	1146.268799	491.571838	-189.170532	892.133667	468.100708	281.346405	887.204407	471.219330	58.812939	1042.312988	-534.812744	170.370468	852.552307	-524.254517	-30.646807
476.641876	-38.535320	946.535950	479.444550	147.472549	938.698181	577.097107	-60.312943	497.063629	604.637207	160.945786	484.519257	590.868042	-66.224907	77.261696	650.313721	149.443344	92.629028	531.333618	-85.862381	1413.511353	527.889893	215.386841	1413.320435	452.061523	60.985355	1394.382080	477.760162	51.883350	1667.385986	587.045105	-168.530838	1138.538574	578.107300	295.027161	1146.210205	491.006348	-189.187439	892.205017	467.809387	281.271271	887.269165	471.187836	58.771767	1042.288940	-535.483093	170.328247	852.633850	-524.824280	-30.652163
476.584656	-38.585102	946.544678	479.385010	147.464157	938.695862	577.084351	-60.353809	497.098511	604.577332	160.904099	484.512024	590.887085	-66.212646	77.287544	650.272034	149.382629	92.625549	531.386963	-85.900803	1413.465332	527.973145	215.327591	1413.305908	452.128357	60.933525	1394.375977	477.961212	51.932301	1667.376099	586.944275	-168.557678	1138.451416	578.051636	294.960663	1146.172363	490.732239	-189.174103	892.192749	467.538300	281.194916	887.315002	471.152405	58.747265	1042.293579	-536.143066	170.309021	852.669983	-525.407959	-30.707096
476.518219	-38.616882	946.519104	479.348267	147.449997	938.688721	577.079834	-60.390602	497.083221	604.548523	160.918076	484.500610	590.893799	-66.205864	77.285072	650.239502	149.385956	92.603531	531.461365	-85.972366	1413.443237	528.084229	215.278030	1413.300293	452.202728	60.904591	1394.380859	478.135437	51.984467	1667.349854	586.780212	-168.525482	1138.348389	577.990906	294.942169	1146.142212	490.441101	-189.166595	892.180481	467.305420	281.122620	887.359680	471.118195	58.714916	1042.278809	-536.924683	170.285583	852.674988	-526.082642	-30.762243
476.490723	-38.649429	946.504395	479.320038	147.427322	938.674988	577.056335	-60.439728	497.108154	604.506592	160.916031	484.514313	590.896118	-66.200981	77.286896	650.284790	149.431000	92.662903	531.531555	-86.016991	1413.420898	528.189453	215.221451	1413.269287	452.291809	60.861000	1394.376587	478.290527	52.029324	1667.338867	586.677917	-168.539154	1138.261353	577.918640	294.893402	1146.079102	490.123566	-189.134735	892.184387	467.058563	281.065613	887.401917	471.105042	58.686337	1042.265625	-537.725342	170.295883	852.707031	-526.777100	-30.776085
476.420105	-38.690201	946.492615	479.260132	147.438065	938.657227	577.002991	-60.468597	497.100494	604.422668	160.898132	484.496613	590.893005	-66.213058	77.301247	650.277649	149.441238	92.685402	531.616821	-86.072899	1413.390869	528.294189	215.186752	1413.249756	452.402771	60.823711	1394.366455	478.425049	52.077183	1667.323608	586.573608	-168.568008	1138.209595	577.860474	294.845551	1146.044434	489.832642	-189.119858	892.183899	466.826416	280.981262	887.416748	471.063934	58.673412	1042.252441	-538.531006	170.345993	852.728149	-527.496887	-30.775400
476.361145	-38.736542	946.479248	479.202728	147.424759	938.657104	576.965088	-60.505524	497.117310	604.390015	160.888702	484.489349	590.914063	-66.217232	77.309067	650.254517	149.420990	92.677666	531.701782	-86.124687	1413.365967	528.378540	215.122559	1413.225952	452.494629	60.777504	1394.367676	478.540558	52.135983	1667.302856	586.482422	-168.631165	1138.132813	577.796570	294.799713	1145.966553	489.530396	-189.080704	892.182617	466.482422	280.856171	887.480408	471.033875	58.635437	1042.247925	-539.275269	170.337387	852.727112	-528.202026	-30.793951
476.305084	-38.751507	946.470520	479.131439	147.415833	938.653076	576.932312	-60.542412	497.117035	604.328674	160.842194	484.504639	590.926147	-66.217606	77.313004	650.266052	149.427536	92.688545	531.792175	-86.161003	1413.338867	528.497742	215.105453	1413.199219	452.586578	60.718346	1394.367554	478.618469	52.190529	1667.285156	586.379639	-168.620438	1138.073120	577.738403	294.769257	1145.901123	489.196808	-189.044708	892.162720	466.278534	280.770996	887.507446	470.998993	58.619968	1042.243652	-539.984253	170.584045	852.757507	-528.961304	-30.748533
476.255524	-38.788094	946.455933	479.105743	147.411148	938.641174	576.904907	-60.570869	497.106171	604.336975	160.885361	484.517334	590.947510	-66.216812	77.315605	650.260315	149.410904	92.676353	531.910217	-86.189453	1413.322021	528.600647	215.065491	1413.171021	452.681122	60.706837	1394.355835	478.669800	52.253338	1667.269165	586.262024	-168.615906	1137.990234	577.699219	294.714905	1145.867065	488.859650	-189.004974	892.165833	466.161865	280.721069	887.466431	470.984680	58.597748	1042.232056	-540.912415	170.596436	852.719299	-529.814148	-30.767855
476.181244	-38.816479	946.458252	479.029449	147.359634	938.638550	576.291992	-60.237877	496.948517	604.303894	160.877319	484.524170	590.653809	-66.204803	77.286537	650.238159	149.401764	92.684563	532.021423	-86.208740	1413.283081	528.698975	215.052216	1413.141479	452.893433	60.588451	1394.336182	478.684662	52.313480	1667.255737	586.166077	-168.640106	1137.908569	577.646973	294.655823	1145.812012	488.550690	-188.996292	892.176697	465.862732	280.563660	887.511475	470.942841	58.560467	1042.234009	-542.110962	170.280212	852.581604	-530.740723	-30.883204
476.101227	-38.877953	946.450989	478.972870	147.350403	938.626709	576.234985	-60.256325	496.965057	604.263794	160.841400	484.520355	590.623474	-66.205261	77.295303	650.216797	149.371399	92.689522	532.121826	-86.243332	1413.266602	528.796265	215.038116	1413.124512	453.002167	60.552578	1394.315796	478.649963	52.380470	1667.254883	586.071167	-168.621933	1137.834106	577.602966	294.600342	1145.760620	488.212524	-188.958679	892.189331	465.674194	280.443176	887.525146	470.900818	58.526875	1042.226074	-543.046570	170.236954	852.584351	-531.649963	-30.845484
476.048065	-38.911308	946.442810	478.913971	147.351120	938.629761	576.182617	-60.265827	496.977509	604.244568	160.862823	484.544189	590.629761	-66.194847	77.296432	650.213684	149.410553	92.709023	532.242432	-86.277939	1413.228149	528.910950	215.005554	1413.096191	453.115875	60.517391	1394.316650	478.585388	52.467308	1667.274780	585.971741	-168.615662	1137.766113	577.586853	294.576416	1145.693237	487.892792	-188.917389	892.206360	465.624786	280.373047	887.477539	470.870422	58.503212	1042.225586	-544.003601	170.237106	852.591980	-532.591309	-30.868216
475.988220	-38.929386	946.428650	478.839447	147.340958	938.618958	576.127441	-60.302349	496.982880	604.202148	160.809601	484.554565	590.560303	-66.189468	77.300690	650.212219	149.409348	92.707817	532.364014	-86.296883	1413.199707	529.040771	214.979050	1413.082275	453.148346	60.562481	1394.323975	478.479309	52.515926	1667.277588	585.926636	-168.679382	1137.700195	577.559692	294.527588	1145.632813	487.589722	-188.918823	892.232727	465.471375	280.259369	887.486084	470.826080	58.486328	1042.214722	-545.032532	170.271683	852.641418	-533.505920	-30.917223
475.926544	-38.969830	946.420227	478.805084	147.321152	938.595276	576.101196	-60.328186	496.991119	604.204712	160.812119	484.570801	590.588196	-66.187149	77.321465	650.212769	149.409973	92.707726	532.504333	-86.303764	1413.166016	529.173584	214.960968	1413.041992	453.276367	60.534492	1394.317139	478.344116	52.568878	1667.287964	585.877197	-168.738541	1137.654663	577.552734	294.464417	1145.581787	487.309937	-188.906036	892.266113	465.341156	280.162537	887.491577	470.796082	58.464603	1042.199463	-545.984863	170.266556	852.709656	-534.472900	-30.942255
475.846130	-38.971195	946.404785	478.721680	147.305923	938.592957	576.063904	-60.311119	496.973053	604.155762	160.808289	484.562347	590.591309	-66.190636	77.307396	650.224670	149.398285	92.713120	532.642273	-86.306274	1413.140503	529.319336	214.951843	1413.019531	453.431793	60.523685	1394.309814	478.171387	52.621815	1667.292236	585.834045	-168.771484	1137.595459	577.562927	294.385864	1145.495361	487.029327	-188.897034	892.275330	465.205322	280.034821	887.489441	470.751373	58.449051	1042.193359	-547.016113	170.205704	852.765076	-535.503479	-30.909519
475.758392	-39.034042	946.406860	478.663757	147.301193	938.566772	576.019775	-60.305412	496.983032	604.104675	160.748260	484.551788	590.574707	-66.180672	77.302299	650.186035	149.371185	92.705589	532.760925	-86.335464	1413.113647	529.435547	214.924103	1412.966064	453.579681	60.519768	1394.318604	477.968628	52.646896	1667.261841	585.811035	-168.831512	1137.543091	577.566772	294.347198	1145.436401	487.038239	-188.831406	892.206055	465.092773	279.918213	887.461121	470.713684	58.429638	1042.182983	-547.806213	170.370667	852.848022	-536.458984	-30.935829
475.710052	-39.016121	946.383179	478.599609	147.298935	938.570068	575.989075	-60.324745	496.985596	604.111511	160.777451	484.565063	590.560852	-66.144241	77.300514	650.244751	149.402634	92.719856	532.907654	-86.349831	1413.097778	529.581787	214.914078	1412.925049	453.735443	60.508923	1394.314087	477.718933	52.689514	1667.270508	585.717651	-168.788879	1137.453979	577.579468	294.252777	1145.352173	486.463562	-188.864731	892.337341	464.984100	279.799774	887.438782	470.678986	58.422665	1042.174805	-549.164246	170.023376	852.817017	-537.605835	-31.105240
475.620880	-39.073086	946.388550	478.505249	147.278015	938.549316	575.972351	-60.348301	497.003448	604.082947	160.767639	484.580750	590.580872	-66.165138	77.311707	650.195129	149.371689	92.731804	533.119019	-86.345825	1413.085693	529.775269	214.911591	1412.885254	453.890869	60.500088	1394.324707	477.417419	52.719601	1667.265137	585.704956	-168.790649	1137.374512	577.604065	294.224731	1145.296875	486.463348	-188.845306	892.292542	464.888123	279.673096	887.437561	470.623169	58.396210	1042.168945	-550.239136	169.953842	852.886108	-538.731506	-31.149982
475.575470	-39.098324	946.391174	478.476013	147.258545	938.544434	575.931580	-60.356712	497.006470	604.021057	160.723526	484.580353	590.576538	-66.158920	77.324425	650.172241	149.381699	92.756241	533.288574	-86.355240	1413.066772	529.928101	214.904938	1412.829712	454.050354	60.489235	1394.334839	477.066956	52.747032	1667.250854	585.624390	-168.751953	1137.314819	577.653564	294.174652	1145.213989	485.870361	-188.840393	892.387024	464.792511	279.549988	887.394165	470.602905	58.378082	1042.168701	-551.274475	169.814056	852.934753	-539.858765	-31.239920
475.485321	-39.112568	946.382568	478.404999	147.237930	938.533630	575.926880	-60.382679	497.031982	604.032043	160.797760	484.604431	590.591187	-66.153534	77.327133	650.175659	149.376358	92.761108	533.481873	-86.376404	1413.041504	530.097656	214.889969	1412.788574	454.203247	60.485928	1394.335083	476.709503	52.780819	1667.229614	585.599792	-168.749084	1137.241455	577.698059	294.108276	1145.122925	485.640106	-188.856064	892.454773	464.731537	279.434540	887.366760	470.563416	58.362072	1042.161621	-552.132690	170.020294	853.069092	-540.895935	-31.219517
475.421173	-39.119896	946.364136	478.316223	147.231598	938.519958	575.854431	-60.387383	497.005219	603.981995	160.736176	484.591034	590.575562	-66.158569	77.327423	650.156433	149.363495	92.775284	533.671326	-86.407921	1413.027466	530.282104	214.845322	1412.739258	454.365479	60.488976	1394.368530	476.320648	52.804558	1667.197021	585.643066	-168.803085	1137.221191	577.793701	294.029266	1145.023560	485.652100	-188.791641	892.392395	464.609039	279.266846	887.356934	470.514648	58.351517	1042.147461	-553.284424	169.938385	853.119507	-542.034424	-31.366604
475.338867	-39.133854	946.363892	478.224365	147.219070	938.521790	575.830994	-60.400864	497.020508	603.935303	160.698730	484.581360	590.557251	-66.147812	77.325020	650.171143	149.354538	92.778839	533.847351	-86.416504	1412.982300	530.455261	214.847137	1412.665771	454.529663	60.474159	1394.344360	475.907104	52.796711	1667.151611	585.633057	-168.785919	1137.157349	577.877502	293.963379	1144.932617	485.409210	-188.794952	892.431091	464.567383	279.182495	887.314514	470.467377	58.336269	1042.150879	-554.552673	169.499619	853.095337	-543.256714	-31.531137
475.278412	-39.182354	946.354492	478.169952	147.202850	938.503052	575.844543	-60.419743	497.026215	603.892639	160.667892	484.572144	590.587708	-66.161972	77.332909	650.149475	149.382736	92.783089	534.030457	-86.430321	1412.991821	530.671204	214.854340	1412.609985	454.709320	60.467278	1394.335815	475.445923	52.846302	1667.105225	585.593018	-168.761261	1137.071777	577.999939	293.927399	1144.847778	484.900696	-188.840149	892.546021	464.636017	279.117584	887.238586	470.445099	58.307938	1042.138916	-555.596924	169.334854	853.152771	-544.341492	-31.670326
475.223358	-39.181892	946.332825	478.091888	147.197327	938.489319	575.802307	-60.403904	497.026184	603.883972	160.690765	484.583069	590.570984	-66.152824	77.346443	650.163086	149.372314	92.788246	534.206421	-86.407333	1412.958740	530.860535	214.892822	1412.546753	454.982605	60.411427	1394.292725	474.955963	52.884632	1667.057495	585.566040	-168.723022	1137.024658	578.088806	293.865631	1144.757080	484.697784	-188.860596	892.575317	464.623840	278.991150	887.209534	470.407166	58.300159	1042.123169	-556.647949	169.256317	853.253967	-545.445374	-31.760151
475.145264	-39.211273	946.336060	477.993103	147.203339	938.496033	575.781555	-60.420719	497.040100	603.851013	160.692841	484.599487	590.579224	-66.167931	77.357430	650.152222	149.361115	92.776489	534.387878	-86.397232	1412.947021	531.065186	214.912369	1412.474854	455.086334	60.467907	1394.310181	474.447510	52.955318	1667.017822	585.587891	-168.722977	1136.950073	578.195801	293.798431	1144.655884	484.535034	-188.875900	892.599976	464.547363	278.872620	887.183472	470.365570	58.284508	1042.131226	-557.723755	169.163086	853.288757	-546.539063	-31.861412
475.095337	-39.207180	946.329956	477.926239	147.158554	938.482056	575.746582	-60.423870	497.034515	603.810242	160.658615	484.586121	590.533264	-66.168137	77.352417	650.130920	149.344559	92.784767	534.527649	-86.396431	1412.936523	531.211975	214.911835	1412.418335	455.346741	60.416782	1394.293091	473.896759	53.021358	1666.986816	585.623596	-168.737030	1136.912476	578.308838	293.766174	1144.568970	484.363037	-188.882706	892.639587	464.624695	278.807861	887.113770	470.339233	58.268520	1042.123047	-558.782654	169.039749	853.320068	-547.587219	-31.977791
475.024017	-39.234909	946.317932	477.874237	147.152023	938.462036	575.689819	-60.391792	497.040680	603.822998	160.733032	484.600037	590.492249	-66.145676	77.344582	650.158081	149.369797	92.792137	534.676331	-86.377563	1412.905518	531.367065	214.943207	1412.354370	455.514160	60.451138	1394.282593	473.318695	53.089951	1666.933594	585.672791	-168.794510	1136.902954	578.428467	293.696075	1144.501099	484.235870	-188.909683	892.685974	464.597107	278.675751	887.084839	470.306427	58.255478	1042.108643	-559.794678	168.831833	853.321899	-548.583435	-32.161480
474.975159	-39.262272	946.333435	477.803894	147.130081	938.455444	575.704712	-60.402397	497.059113	603.793274	160.703766	484.603882	590.534546	-66.152008	77.356285	650.151062	149.363480	92.791191	534.870178	-86.376846	1412.887573	531.597900	214.964798	1412.305908	455.594208	60.523861	1394.276367	472.715698	53.133057	1666.906128	585.723267	-168.806320	1136.855957	578.573792	293.652771	1144.399780	484.115509	-188.950180	892.716003	464.710266	278.599152	887.012817	470.291473	58.241215	1042.115356	-560.933044	168.738876	853.365845	-549.632141	-32.270840
474.914978	-39.256081	946.336792	477.734375	147.104218	938.459106	575.672180	-60.404388	497.080475	603.771057	160.726471	484.604156	590.544312	-66.140381	77.378601	650.135254	149.349640	92.770668	535.039673	-86.341705	1412.891479	531.794006	214.967636	1412.245117	455.759430	60.552647	1394.275269	472.095581	53.208637	1666.837280	585.783630	-168.865082	1136.847168	578.710938	293.596741	1144.300781	484.023590	-188.977631	892.745728	464.793610	278.524658	886.958313	470.270081	58.231102	1042.121460	-561.768982	168.857193	853.438293	-550.520752	-32.292244
475.214172	-38.806953	946.064270	477.807831	147.248474	938.432007	575.683167	-60.440674	497.002075	603.796021	160.761307	484.617676	590.551758	-66.148857	77.378014	650.161865	149.381134	92.790268	535.178101	-86.357315	1412.890747	531.961304	214.965286	1412.192505	455.894135	60.593040	1394.281738	471.488800	53.256207	1666.780396	585.884644	-168.912018	1136.850464	578.866333	293.534271	1144.232666	484.233307	-188.992615	892.704407	464.877716	278.429138	886.908875	470.388000	58.396999	1041.973145	-563.030762	168.406097	853.440918	-551.486755	-32.542507
474.837189	-39.304302	946.319092	477.622498	147.071655	938.432007	575.629944	-60.445499	497.084167	603.718262	160.703232	484.610382	590.509766	-66.146126	77.350624	650.165466	149.387299	92.828232	535.309387	-86.344284	1412.875977	532.147888	214.977386	1412.136719	456.052490	60.605965	1394.270142	470.843018	53.328552	1666.740112	585.934814	-168.938599	1136.840088	579.021362	293.483551	1144.146362	484.181885	-189.053940	892.734802	464.972412	278.365936	886.863281	470.235229	58.193542	1042.102661	-563.867310	168.574173	853.504028	-552.374390	-32.584267
474.804169	-39.319790	946.322266	477.593262	147.029984	938.425232	575.573303	-60.445915	497.054169	603.711670	160.721970	484.601013	590.506714	-66.145813	77.350281	650.213989	149.437546	92.838371	535.430664	-86.324249	1412.859131	532.320068	214.986328	1412.090454	456.163757	60.615959	1394.270142	470.198059	53.404793	1666.675537	585.994812	-168.965622	1136.819336	579.194397	293.413879	1144.076172	484.141174	-189.104111	892.769104	465.085480	278.266937	886.825623	470.235321	58.170609	1042.102417	-564.958374	168.359467	853.531128	-553.297302	-32.684322
474.783325	-39.322636	946.309937	477.546021	147.011261	938.410522	575.567200	-60.487595	497.069611	603.638611	160.686951	484.606171	590.516785	-66.146164	77.354797	650.187622	149.414230	92.837883	535.524353	-86.329453	1412.852295	532.444702	214.991257	1412.026489	456.296448	60.638412	1394.248779	469.586700	53.497795	1666.611328	586.015564	-168.927872	1136.771606	579.379761	293.362823	1143.995850	483.850281	-189.217285	892.846069	465.231354	278.181274	886.779541	470.230225	58.160259	1042.090576	-566.173157	167.965897	853.455505	-554.241760	-32.894009
474.745575	-39.328228	946.318787	477.523590	146.998627	938.409363	575.524048	-60.481926	497.063904	603.631226	160.728912	484.583405	590.481140	-66.148178	77.344910	650.219299	149.424576	92.840950	535.599121	-86.331573	1412.848511	532.585693	215.012390	1411.970581	456.392059	60.650028	1394.243042	468.944244	53.603504	1666.568115	586.043640	-168.877304	1136.736816	579.567993	293.319550	1143.959839	483.878082	-189.259491	892.857422	465.443054	278.130737	886.706238	470.224457	58.156837	1042.095703	-567.024902	168.009506	853.546631	-555.087952	-32.910358
474.740021	-39.344685	946.333191	477.509186	146.992310	938.404785	575.510193	-60.551319	497.065826	603.655090	160.757233	484.622528	590.524963	-66.152084	77.355156	650.230530	149.434006	92.855560	535.656067	-86.328697	1412.833374	532.682312	215.000824	1411.950928	456.491425	60.654552	1394.217773	468.333801	53.688957	1666.515869	586.140503	-168.884354	1136.738159	579.733887	293.275940	1143.909546	484.211609	-189.293335	892.789307	465.632813	278.064270	886.670654	470.233063	58.154839	1042.101318	-568.151978	167.740585	853.573364	-556.021545	-33.005581
474.750946	-39.359783	946.332092	477.494263	146.995163	938.395020	575.497375	-60.558464	497.065308	603.591125	160.732086	484.593536	590.515808	-66.149223	77.353432	650.184326	149.419678	92.835426	535.721375	-86.330994	1412.832520	532.762268	215.030731	1411.896973	456.575928	60.668232	1394.207886	467.690216	53.928783	1666.516968	586.224731	-168.923157	1136.739502	579.931274	293.226868	1143.877197	484.265228	-189.348831	892.792725	465.830261	277.974396	886.623901	470.254272	58.151848	1042.097046	-569.106018	167.609009	853.605286	-556.915100	-33.078705
474.731781	-39.339252	946.343140	477.481049	146.988434	938.405457	575.436951	-60.579422	497.067505	603.585999	160.745514	484.566895	590.543396	-66.164238	77.378975	650.180176	149.419601	92.850548	535.745972	-86.329208	1412.844116	532.819885	215.025574	1411.866821	456.673645	60.670315	1394.194946	467.091644	54.019787	1666.452148	586.311646	-168.959808	1136.773315	580.109863	293.188049	1143.850464	484.110291	-189.455368	892.887512	466.136932	277.951630	886.545044	470.258606	58.159641	1042.109009	-570.047913	167.448395	853.610413	-557.779846	-33.168377
474.720093	-39.333786	946.354980	477.470886	146.984772	938.422607	575.940552	-60.961468	497.209229	603.582092	160.756714	484.585175	590.833008	-66.175964	77.431938	650.148682	149.372940	92.842926	535.792908	-86.313889	1412.847168	532.892639	215.040222	1411.850464	456.721832	60.684055	1394.206421	466.474213	54.152248	1666.415283	586.420410	-169.062088	1136.822754	580.286560	293.196564	1143.864868	484.240204	-189.506409	892.900208	466.406677	277.881836	886.499390	470.270599	58.157665	1042.125000	-571.037903	167.258453	853.597168	-558.637817	-33.274845
474.665161	-39.284458	946.360474	477.331055	147.083954	938.471558	576.036133	-61.049877	497.241119	603.573914	160.753403	484.602875	590.889160	-66.198418	77.435173	650.168518	149.397598	92.851906	535.811401	-86.317429	1412.855103	532.934692	215.029831	1411.815918	456.813263	60.677265	1394.208374	465.856476	54.290382	1666.376221	586.516968	-169.116119	1136.880249	580.455566	293.164917	1143.857300	484.410461	-189.572403	892.902466	466.686401	277.825470	886.440186	470.212555	58.204479	1042.155640	-571.978882	167.066162	853.588806	-559.448181	-33.463749
474.640717	-39.229755	946.354309	477.257721	147.107330	938.508240	576.027100	-61.084583	497.227112	603.552246	160.751755	484.603485	590.908386	-66.197624	77.449692	650.136963	149.370712	92.824188	535.826294	-86.328217	1412.874268	533.006714	215.033249	1411.796753	456.852509	60.703377	1394.209106	465.277832	54.392090	1666.295166	586.603088	-169.190674	1136.934082	580.630676	293.146362	1143.827026	484.577637	-189.643097	892.927063	466.976501	277.790283	886.366943	470.186493	58.219551	1042.173340	-572.830750	166.881012	853.621948	-560.234985	-33.585224
474.694153	-39.318352	946.378662	477.469879	146.943283	938.431030	575.353943	-60.656395	497.060760	603.550903	160.744080	484.571777	590.536377	-66.186592	77.393013	650.176453	149.387451	92.830536	535.838867	-86.319847	1412.894775	533.065491	215.023727	1411.775146	456.913757	60.696140	1394.204590	464.724548	54.524364	1666.256592	586.683838	-169.221436	1136.964355	580.793579	293.135132	1143.831055	484.753265	-189.737885	892.926147	467.224426	277.730957	886.306030	470.297424	58.154411	1042.142944	-573.677856	166.728760	853.659363	-561.114685	-33.642750
474.690735	-39.319988	946.391968	477.474518	146.931396	938.439758	575.341858	-60.672985	497.048035	603.554199	160.715530	484.566315	590.533997	-66.197617	77.395889	650.184631	149.405685	92.842239	535.855713	-86.308105	1412.905640	533.108887	215.035446	1411.754761	456.961700	60.706745	1394.192383	464.207947	54.656822	1666.210205	586.769226	-169.278610	1137.046997	580.982361	293.124725	1143.837891	485.026215	-189.855042	892.942932	467.562927	277.745148	886.219543	470.293976	58.150635	1042.153564	-574.541199	166.579208	853.677551	-561.862000	-33.802372
474.600739	-39.198772	946.394897	477.212677	147.162094	938.557190	575.330872	-60.662514	497.028290	603.580688	160.732773	484.642975	590.524902	-66.197479	77.394684	650.215393	149.423233	92.839348	535.861267	-86.305161	1412.928101	533.161865	215.037216	1411.729126	456.996216	60.737144	1394.206787	463.675720	54.769005	1666.142090	586.852295	-169.348511	1137.092651	581.172485	293.133789	1143.822388	485.249420	-189.914658	892.960022	467.893463	277.780151	886.161865	470.167603	58.256992	1042.219604	-575.338867	166.437912	853.676270	-562.571594	-34.013577
474.600281	-39.181206	946.401672	477.215790	147.190826	938.572266	575.340332	-60.669918	497.031158	603.621643	160.744598	484.642181	590.545776	-66.212868	77.405510	650.197266	149.406448	92.835609	535.860352	-86.287292	1412.967285	533.198975	215.047150	1411.711304	457.029846	60.758537	1394.188477	463.124664	54.893566	1666.050049	586.948914	-169.367294	1137.134277	581.363281	293.104675	1143.814209	485.493591	-189.989838	892.959778	468.321350	277.770691	886.053040	470.172394	58.275505	1042.230957	-576.070068	166.188385	853.697449	-563.207520	-34.244167
474.680725	-39.291954	946.416687	477.507263	146.917419	938.473206	576.135803	-61.181076	497.262451	603.622375	160.707779	484.609344	590.990540	-66.233490	77.458893	650.162048	149.383514	92.828850	535.838257	-86.304344	1412.994019	533.222900	215.062592	1411.690308	457.033905	60.769081	1394.189087	462.589874	55.010006	1665.955078	587.029663	-169.359482	1137.159180	581.589600	293.172211	1143.852051	486.070648	-190.068375	892.847168	468.986420	277.737640	885.906616	470.308655	58.155251	1042.182983	-576.853638	165.967743	853.732056	-563.966125	-34.361771
474.558258	-39.167625	946.422241	477.223450	147.187576	938.593201	576.080627	-61.133812	497.247253	603.651489	160.729538	484.653748	590.954468	-66.238159	77.456894	650.162598	149.385452	92.808029	535.794800	-86.277870	1412.994385	533.211365	215.052444	1411.672363	457.040100	60.806381	1394.186401	462.080902	55.123096	1665.847290	587.167908	-169.458557	1137.238647	581.698730	293.080475	1143.810059	486.342926	-190.133194	892.851685	469.032196	277.798950	885.922852	470.159088	58.282333	1042.251831	-577.609009	165.797241	853.768555	-564.722778	-34.513962
474.551483	-39.166267	946.432312	477.238220	147.186417	938.604309	576.063049	-61.104939	497.248932	603.641052	160.699493	484.656769	590.936584	-66.236130	77.452927	650.123962	149.345947	92.808487	535.733887	-86.273514	1413.013916	533.198059	215.086807	1411.636963	457.059052	60.800346	1394.170288	461.579926	55.237434	1665.738525	587.176575	-169.385910	1137.254639	581.861755	293.069794	1143.804443	486.327240	-190.243500	892.907410	469.335876	277.803406	885.854187	470.165161	58.282566	1042.262573	-578.337280	165.689682	853.787903	-565.395203	-34.633041
474.629517	-39.275818	946.423950	477.548645	146.928741	938.486206	576.164001	-61.156357	497.284729	603.716431	160.711700	484.617371	590.998474	-66.238472	77.452667	650.130554	149.338165	92.778053	535.673157	-86.281860	1413.039917	533.182983	215.091125	1411.595093	457.006805	60.835548	1394.158936	461.108063	55.352180	1665.637207	587.277771	-169.443405	1137.334229	582.019226	293.028625	1143.789307	486.632782	-190.336578	892.874939	469.647522	277.811401	885.753052	470.316254	58.168755	1042.193848	-579.010620	165.532761	853.815796	-565.983643	-34.835316
474.541016	-39.168503	946.411194	477.279083	147.186630	938.592041	576.084900	-61.092426	497.249847	603.709595	160.704437	484.655182	590.901489	-66.225372	77.439568	650.134949	149.340118	92.767014	535.566589	-86.252747	1413.046143	533.172180	215.123795	1411.565918	456.952332	60.871849	1394.135498	460.669739	55.445000	1665.550171	587.378967	-169.464722	1137.380981	582.206848	292.976379	1143.751953	486.960693	-190.430847	892.842224	469.986328	277.852905	885.659668	470.187592	58.278248	1042.246460	-579.616272	165.375488	853.842773	-566.572205	-35.043804
474.628296	-39.281910	946.412292	477.619354	146.944672	938.475769	576.128540	-61.101955	497.257568	603.704102	160.683685	484.631439	590.944397	-66.237808	77.420860	650.163757	149.379517	92.775597	535.479309	-86.250549	1413.049194	533.121948	215.136963	1411.521118	456.897675	60.909706	1394.111450	460.256805	55.525055	1665.446411	587.497925	-169.534225	1137.452271	582.408264	292.940369	1143.764893	487.318481	-190.527588	892.835510	470.380493	277.868073	885.556885	470.333069	58.174965	1042.181641	-580.262207	165.175797	853.837891	-567.172791	-35.205185
474.528320	-39.175156	946.406006	477.307098	147.238815	938.595398	576.011597	-61.025826	497.222687	603.707092	160.679520	484.652679	590.881775	-66.234093	77.437279	650.164612	149.362762	92.770660	535.346924	-86.228928	1413.065430	533.062927	215.169632	1411.492554	456.819580	60.938663	1394.078857	459.859406	55.622597	1665.354736	587.617065	-169.583771	1137.519653	582.599243	292.889038	1143.753662	487.685913	-190.622330	892.811951	470.762360	277.914154	885.442993	470.180298	58.296566	1042.244873	-580.880310	164.983276	853.857971	-567.789246	-35.302040
474.557465	-39.152969	946.394653	477.376923	147.231171	938.583801	575.947449	-60.999165	497.220856	603.767334	160.732513	484.673248	590.842102	-66.244675	77.441780	650.159180	149.340820	92.754250	535.206116	-86.210442	1413.099609	532.992432	215.197098	1411.470337	456.722839	60.993885	1394.047363	459.441864	55.714134	1665.278931	587.701355	-169.628067	1137.618530	582.799866	292.863007	1143.758789	488.041290	-190.724426	892.833374	471.157196	277.948120	885.359070	470.216309	58.306065	1042.232544	-581.486206	164.830429	853.879456	-568.334106	-35.485703
474.535858	-39.144562	946.396973	477.408875	147.267258	938.579285	575.887207	-60.972591	497.215332	603.768127	160.735138	484.656281	590.805908	-66.240997	77.414825	650.174805	149.376312	92.772408	535.041931	-86.175346	1413.120605	532.917969	215.226456	1411.429077	456.602173	61.045376	1394.034424	459.050659	55.803829	1665.218994	587.805420	-169.655136	1137.688354	582.965820	292.844055	1143.742065	488.384430	-190.832428	892.825562	471.466736	278.003082	885.282227	470.212158	58.333111	1042.230591	-582.080322	164.636139	853.893188	-568.796448	-35.727409
474.519012	-39.128212	946.390137	477.399078	147.276642	938.598450	575.831970	-60.949017	497.210022	603.744263	160.726959	484.655182	590.767212	-66.235054	77.424644	650.142578	149.349533	92.750954	534.860840	-86.172974	1413.153442	532.835144	215.258835	1411.434448	456.527100	61.086166	1393.994995	458.685120	55.881325	1665.162964	587.938354	-169.789902	1137.830688	583.150269	292.874664	1143.788330	488.779022	-190.930359	892.830627	472.065002	277.997192	885.157104	470.202026	58.332413	1042.237549	-582.683899	164.418167	853.896240	-569.165649	-36.051174
474.521881	-39.111305	946.386841	477.446625	147.292664	938.592590	575.782043	-60.929249	497.186615	603.799255	160.745407	484.664337	590.806580	-66.281334	77.420158	650.175171	149.380157	92.751045	534.697510	-86.141670	1413.194214	532.755798	215.292267	1411.396973	456.423523	61.131828	1393.977783	458.356110	55.941460	1665.092163	588.080078	-169.898895	1137.951416	583.263123	292.840820	1143.779297	489.425995	-191.014709	892.741821	472.197876	278.048401	885.130005	470.215363	58.351807	1042.232178	-583.206787	164.274796	853.893921	-569.617798	-36.229069
474.522430	-39.103230	946.394287	477.468353	147.287842	938.603333	576.121765	-61.148132	497.272736	603.786255	160.702148	484.655060	590.987000	-66.272301	77.429230	650.178284	149.379379	92.748215	534.497009	-86.111443	1413.216675	532.673096	215.313110	1411.378662	456.406952	61.130138	1393.958130	458.042786	56.001286	1665.025513	588.147827	-169.933731	1138.060669	583.400574	292.862335	1143.827637	489.766418	-191.103912	892.738220	472.566406	278.065186	885.058716	470.218994	58.352699	1042.240845	-583.714722	164.140717	853.885132	-570.062195	-36.394753
474.482513	-39.110470	946.410522	477.489899	147.300095	938.611145	575.713745	-60.877640	497.164673	603.775269	160.677094	484.632202	590.784546	-66.274544	77.397644	650.163147	149.367813	92.752876	534.346680	-86.084442	1413.224854	532.605896	215.338348	1411.375000	456.221954	61.212364	1393.964844	457.712158	56.060474	1664.958496	588.146790	-169.965347	1138.130371	583.509277	292.830200	1143.845581	489.850922	-191.193893	892.822266	472.930756	278.107330	884.981262	470.217072	58.361088	1042.253052	-584.238464	163.980331	853.875244	-570.493347	-36.556576
474.607544	-39.228626	946.415833	477.930054	146.933456	938.473999	576.133423	-61.211441	497.293884	603.822449	160.713593	484.591675	590.986511	-66.262177	77.451599	650.210571	149.402802	92.735962	534.166626	-86.035690	1413.266602	532.511536	215.383286	1411.364014	456.184906	61.222069	1393.931396	457.389404	56.120373	1664.893311	588.108704	-169.908859	1138.190186	583.603943	292.840485	1143.866333	490.177002	-191.273224	892.809814	473.252594	278.158875	884.911072	470.400360	58.211830	1042.177368	-584.721619	163.903946	853.911743	-570.942139	-36.670177
474.603119	-39.234978	946.434204	477.989441	146.951294	938.474487	576.110657	-61.229420	497.318237	603.843323	160.702560	484.611542	590.998840	-66.269859	77.452164	650.166931	149.368790	92.733208	533.982117	-86.004799	1413.301880	532.417969	215.416397	1411.351929	456.073456	61.254776	1393.918945	457.095581	56.180893	1664.843994	588.258972	-170.111389	1138.373657	583.729858	292.858276	1143.906128	490.553192	-191.347763	892.778931	473.595734	278.200958	884.828552	470.412354	58.228813	1042.185303	-585.213501	163.843689	853.956238	-571.393127	-36.772053
474.455963	-39.070736	946.453491	477.609863	147.339157	938.627014	575.966003	-61.147724	497.288391	603.852783	160.734711	484.682220	590.929321	-66.271957	77.451988	650.156860	149.352600	92.729317	533.756775	-85.966522	1413.329712	532.310730	215.436523	1411.347412	455.979370	61.326157	1393.906860	456.823792	56.222157	1664.802246	588.285767	-170.183884	1138.476807	583.833740	292.841919	1143.914673	490.875854	-191.408417	892.749939	473.939026	278.254822	884.739380	470.205383	58.420334	1042.278320	-585.701782	163.663635	853.989380	-571.799316	-36.874851
474.430389	-39.061333	946.435059	477.621735	147.370972	938.624939	575.871521	-61.129776	497.295746	603.835266	160.719162	484.678955	590.881226	-66.262611	77.431442	650.137817	149.336090	92.718567	533.551636	-85.938339	1413.339844	532.178772	215.461472	1411.337769	455.856781	61.364517	1393.879150	456.560059	56.273781	1664.740479	588.353943	-170.276657	1138.598022	583.943237	292.865204	1143.948608	491.488037	-191.427826	892.628418	474.255524	278.287781	884.676270	470.187439	58.433044	1042.267700	-586.170166	163.539978	854.013794	-572.194336	-36.975742
474.425903	-39.042595	946.437622	477.658600	147.379211	938.625183	575.861694	-61.124260	497.267975	603.859192	160.697021	484.653259	590.882751	-66.270866	77.426369	650.114075	149.325592	92.707375	533.363220	-85.936081	1413.361206	532.095032	215.496704	1411.325195	455.637848	61.470707	1393.872681	456.312622	56.329639	1664.679199	588.288879	-170.274506	1138.635376	584.040222	292.870758	1143.957642	491.464630	-191.540955	892.683350	474.572998	278.322205	884.596863	470.196594	58.449387	1042.268555	-586.614380	163.385239	854.023682	-572.534302	-37.150574
474.380707	-39.027496	946.431152	477.667206	147.419891	938.632446	575.812195	-61.111557	497.261292	603.896606	160.712341	484.675659	590.881470	-66.284752	77.427689	650.171387	149.386978	92.707474	533.157410	-85.902916	1413.375488	531.979614	215.515488	1411.310791	455.488525	61.529785	1393.846924	456.085999	56.386185	1664.609741	588.292297	-170.294876	1138.713745	584.148376	292.849823	1143.974243	491.744019	-191.601471	892.655457	474.876099	278.345459	884.516541	470.177948	58.471062	1042.269165	-587.047363	163.245163	854.024658	-572.893494	-37.294991
474.347534	-39.000412	946.431885	477.673523	147.425781	938.643372	575.742859	-61.115902	497.251373	603.931885	160.705978	484.666992	590.853394	-66.275848	77.419235	650.160095	149.330978	92.693779	532.979858	-85.881027	1413.369507	531.841248	215.550156	1411.299438	455.350342	61.579086	1393.827637	455.880524	56.429974	1664.549927	588.277466	-170.362610	1138.768921	584.260925	292.862915	1143.981445	492.006683	-191.675705	892.632751	475.172119	278.377258	884.458008	470.154877	58.483974	1042.274658	-587.457153	163.123260	854.031128	-573.233154	-37.429405
474.329407	-39.008736	946.439026	477.712860	147.411072	938.625366	575.696472	-61.094421	497.244965	603.937195	160.709824	484.664154	590.825867	-66.289886	77.417313	650.212341	149.373856	92.692024	532.794983	-85.864090	1413.382324	531.722107	215.590454	1411.291382	455.169861	61.641712	1393.789673	455.705170	56.468796	1664.511230	588.267578	-170.399368	1138.858887	584.341919	292.844086	1143.996216	492.245850	-191.700012	892.606018	475.428314	278.418518	884.390259	470.154694	58.487984	1042.267822	-587.880493	162.973312	854.051636	-573.587280	-37.533871
474.303894	-38.981285	946.425232	477.748657	147.413559	938.617432	575.641296	-61.076694	497.250885	603.961426	160.729980	484.673248	590.823914	-66.279449	77.415718	650.204712	149.344589	92.679611	532.566162	-85.833771	1413.421143	531.580566	215.606949	1411.291992	454.991516	61.669941	1393.749146	455.578613	56.512562	1664.503418	588.230957	-170.382431	1138.927368	584.418640	292.844055	1144.026855	492.472046	-191.733917	892.579773	475.662140	278.469299	884.355530	470.131195	58.502777	1042.255371	-588.275391	162.869949	854.077026	-573.913940	-37.663616
474.277771	-38.968475	946.432251	477.755127	147.397736	938.611633	575.584412	-61.051689	497.241150	603.946716	160.718689	484.635651	590.803589	-66.283272	77.418854	650.196777	149.335846	92.678970	532.323486	-85.809166	1413.451782	531.416321	215.628311	1411.290527	454.799835	61.710293	1393.726440	455.471680	56.543144	1664.508301	588.176880	-170.360931	1138.981934	584.487427	292.847137	1144.044678	492.667297	-191.763763	892.557312	475.895538	278.522217	884.300476	470.106415	58.510056	1042.254761	-588.647949	162.745346	854.098999	-574.223572	-37.781639
474.244965	-38.957367	946.428223	477.792053	147.421188	938.609009	575.529358	-61.040154	497.239105	603.994690	160.699554	484.655487	590.774475	-66.268501	77.434258	650.217285	149.379822	92.682716	532.087341	-85.801849	1413.501099	531.250977	215.671616	1411.260498	454.593170	61.749847	1393.696289	455.386749	56.575470	1664.523682	588.130188	-170.311203	1139.027954	584.558838	292.830658	1144.078857	493.157928	-191.726410	892.431641	476.126007	278.575806	884.242920	470.081909	58.528965	1042.249756	-588.989685	162.631958	854.150452	-574.510132	-37.890217
474.210663	-38.939075	946.425964	477.798035	147.418732	938.618225	575.515076	-61.036411	497.232208	604.000610	160.708939	484.655182	590.793701	-66.272156	77.436630	650.191772	149.354828	92.658478	531.789063	-85.758743	1413.512207	531.077820	215.711380	1411.260376	454.480591	61.710068	1393.655151	455.366516	56.614826	1664.560913	588.028381	-170.246536	1139.064331	584.652893	292.867249	1144.129272	493.021301	-191.771362	892.486084	476.586517	278.583191	884.147949	470.047760	58.532856	1042.252197	-589.343262	162.497665	854.179626	-574.796875	-38.000862
474.157349	-38.930820	946.416443	477.797821	147.412216	938.618042	575.476563	-61.025146	497.215149	603.986145	160.692505	484.665527	590.755188	-66.263008	77.404747	650.186523	149.338608	92.651779	531.497620	-85.771065	1413.530396	530.901367	215.732849	1411.258057	454.252014	61.755169	1393.666748	455.366669	56.645969	1664.616943	587.968079	-170.238281	1139.149902	584.658264	292.813629	1144.142456	493.164612	-191.750122	892.458191	476.549316	278.652466	884.172974	470.003784	58.531059	1042.246460	-589.673828	162.352402	854.191833	-575.072327	-38.108608
474.114044	-38.936676	946.425537	477.802246	147.433075	938.616333	575.449829	-61.009842	497.232513	603.980408	160.679016	484.663391	590.766113	-66.275688	77.422440	650.191589	149.357697	92.684578	531.212891	-85.786850	1413.553589	530.755493	215.712006	1411.248047	453.933960	61.859398	1393.684204	455.384155	56.677887	1664.672852	587.957031	-170.335022	1139.283569	584.698608	292.785065	1144.152466	493.266724	-191.720245	892.468262	476.739197	278.664581	884.139343	469.950409	58.545826	1042.247803	-589.970459	162.203888	854.202759	-575.354614	-38.226517
474.087219	-38.910202	946.432190	477.808716	147.434647	938.630554	575.422852	-61.020985	497.244141	604.008789	160.675705	484.673737	590.734741	-66.276421	77.430748	650.181824	149.347916	92.662369	530.905212	-85.793060	1413.590820	530.568115	215.744568	1411.252563	453.708862	61.887844	1393.699463	455.431274	56.704975	1664.742920	587.874084	-170.333878	1139.363647	584.705933	292.753235	1144.196045	493.360504	-191.701462	892.468872	476.905182	278.683502	884.110901	469.906097	58.558033	1042.256226	-590.218872	162.086868	854.235535	-575.610535	-38.333397
474.031464	-38.917213	946.424744	477.820984	147.427032	938.637573	575.411621	-61.010098	497.255310	604.039673	160.673157	484.673767	590.739075	-66.279556	77.431709	650.178528	149.344238	92.659058	530.645752	-85.782234	1413.618774	530.385498	215.740173	1411.288086	453.430695	61.932896	1393.699585	455.512085	56.739216	1664.814941	587.764709	-170.315674	1139.445801	584.701721	292.730896	1144.241455	493.403015	-191.655899	892.488281	477.061279	278.704041	884.084900	469.849548	58.545837	1042.254150	-590.463074	162.014435	854.256165	-575.856384	-38.446457
473.973663	-38.898529	946.451050	477.803986	147.430237	938.646790	575.382080	-60.989056	497.260773	604.039124	160.664597	484.683655	590.729980	-66.285034	77.423538	650.171387	149.336029	92.677872	530.380127	-85.781708	1413.664673	530.179932	215.740311	1411.308105	453.209229	61.945595	1393.690796	455.608215	56.754379	1664.904419	587.723877	-170.443130	1139.566162	584.681335	292.676147	1144.272217	493.741608	-191.571732	892.428406	477.159363	278.741455	884.075500	469.776825	58.568237	1042.269165	-590.684509	161.901703	854.285461	-576.048950	-38.594162
473.900116	-38.896629	946.458313	477.766144	147.405853	938.653992	575.398560	-60.958942	497.250305	604.068176	160.674423	484.671753	590.711060	-66.282249	77.450691	650.160522	149.345322	92.679977	530.106323	-85.788902	1413.702515	529.977112	215.739624	1411.362427	452.974976	61.949177	1393.677612	455.717163	56.782349	1664.973755	587.594971	-170.508011	1139.655151	584.630066	292.662506	1144.355469	493.765411	-191.554565	892.440979	477.259460	278.758148	884.063171	469.681702	58.559498	1042.273926	-590.913757	161.795959	854.311951	-576.243835	-38.706230
473.833893	-38.898735	946.463989	477.747955	147.414810	938.668335	575.419678	-60.944130	497.272003	604.023254	160.621124	484.688232	590.720215	-66.280594	77.443420	650.132996	149.356689	92.684738	529.827087	-85.786850	1413.763916	529.757629	215.750610	1411.405273	452.793243	61.946560	1393.690430	455.844666	56.813343	1665.042725	587.435913	-170.522324	1139.729370	584.566284	292.639648	1144.388550	493.744690	-191.504089	892.463806	477.343475	278.783081	884.046753	469.601654	58.560314	1042.281616	-591.159302	161.671143	854.333862	-576.466309	-38.831596
473.782227	-38.884964	946.474792	477.706055	147.414017	938.668457	575.416748	-60.942421	497.273346	604.044678	160.613693	484.704071	590.724365	-66.285263	77.451950	650.088257	149.307907	92.666557	529.545959	-85.786232	1413.799194	529.548950	215.764252	1411.431763	452.611145	61.943325	1393.672241	455.965485	56.829189	1665.111572	587.253662	-170.507095	1139.764160	584.481628	292.624390	1144.469971	493.677826	-191.483826	892.457153	477.406921	278.800964	884.048462	469.519409	58.573830	1042.284668	-591.305603	161.617401	854.335571	-576.605103	-38.952820
473.691559	-38.875179	946.469116	477.681000	147.402817	938.679199	575.401123	-60.921658	497.270721	604.058167	160.613434	484.708038	590.737915	-66.297821	77.447243	650.131714	149.354752	92.681076	529.271301	-85.771019	1413.809937	529.328491	215.783020	1411.450928	452.453461	61.929485	1393.667480	456.107483	56.851147	1665.188232	587.067871	-170.532013	1139.783447	584.383240	292.629639	1144.523682	493.604126	-191.453506	892.436218	477.462158	278.819427	884.035828	469.413422	58.567928	1042.284424	-591.452271	161.503082	854.342285	-576.764221	-39.097012
473.626587	-38.874123	946.459595	477.653992	147.389542	938.667725	575.397522	-60.907715	497.296265	604.055237	160.579254	484.696106	590.738342	-66.308578	77.461487	650.081665	149.324036	92.690292	529.040405	-85.785713	1413.827637	529.123840	215.784210	1411.475708	452.249054	61.942867	1393.658569	456.224792	56.863617	1665.229736	586.860779	-170.584579	1139.825073	584.264404	292.621063	1144.565674	493.493958	-191.413239	892.409973	477.472961	278.832184	884.031555	469.335114	58.565086	1042.271729	-591.575378	161.417450	854.364746	-576.919800	-39.197685
473.633453	-38.997326	946.458862	477.998901	146.961639	938.529602	575.464172	-60.952305	497.327423	604.046997	160.557526	484.627625	590.760254	-66.283440	77.451462	650.137817	149.363892	92.702309	528.797363	-85.793678	1413.803467	528.945435	215.777237	1411.505493	452.033386	61.963024	1393.658936	456.338074	56.895077	1665.253174	586.534241	-170.462860	1139.766357	584.134766	292.628387	1144.602051	493.354523	-191.368530	892.385010	477.448883	278.865112	884.027344	469.410675	58.383625	1042.191772	-591.684998	161.302979	854.359497	-577.028137	-39.305737
473.430328	-38.850868	946.441772	477.535614	147.405228	938.664551	575.393555	-60.909988	497.316559	604.075134	160.598251	484.725250	590.718201	-66.322701	77.461914	650.146973	149.369339	92.725868	528.565613	-85.801140	1413.804199	528.776306	215.787628	1411.514893	451.827698	61.971169	1393.675171	456.497559	56.894150	1665.297119	586.313293	-170.486588	1139.789307	583.965759	292.640167	1144.632935	492.867615	-191.365189	892.442383	477.416321	278.900208	884.017151	469.119629	58.580631	1042.257690	-591.754639	161.224197	854.364075	-577.098511	-39.386185
473.319305	-38.846962	946.442932	477.472778	147.400925	938.678955	575.374390	-60.912617	497.315643	604.006897	160.524704	484.724182	590.723450	-66.276268	77.452431	650.104980	149.333282	92.731674	528.380005	-85.840622	1413.765869	528.611511	215.750885	1411.517700	451.537231	62.039883	1393.676147	456.662170	56.901138	1665.349976	586.052063	-170.466537	1139.772705	583.828064	292.670776	1144.662476	492.601074	-191.319809	892.421265	477.354218	278.904358	884.027466	469.008179	58.575703	1042.264038	-591.842712	161.109039	854.359253	-577.175354	-39.499352
473.234802	-38.848598	946.428833	477.423950	147.418045	938.666748	575.364441	-60.939350	497.342987	603.982300	160.548401	484.743866	590.709412	-66.294647	77.465324	650.107117	149.336655	92.734840	528.195190	-85.860329	1413.748779	528.469055	215.727173	1411.540405	451.354279	62.037121	1393.674683	456.813965	56.922054	1665.400635	585.798340	-170.464050	1139.726563	583.667908	292.689484	1144.679443	492.306549	-191.257599	892.381226	477.250519	278.949310	884.014709	468.911865	58.583801	1042.249023	-591.862244	161.071091	854.406921	-577.195435	-39.548786
473.103821	-38.848412	946.415222	477.355255	147.381927	938.659790	575.331177	-60.966034	497.344696	603.948425	160.553406	484.743835	590.711670	-66.299980	77.477974	650.056458	149.319092	92.739227	528.002808	-85.879791	1413.730591	528.320740	215.721481	1411.545654	451.189087	62.038380	1393.649048	456.942810	56.917068	1665.443604	585.433655	-170.314835	1139.617310	583.516541	292.705139	1144.690552	492.005341	-191.212524	892.346619	477.133606	278.966278	884.016113	468.803162	58.565426	1042.238159	-591.928894	161.003067	854.433044	-577.243103	-39.612808
473.004089	-38.832394	946.396118	477.290680	147.401169	938.668640	575.302429	-61.007092	497.346710	603.872498	160.543884	484.740082	590.711792	-66.281906	77.501122	650.027222	149.302734	92.765694	527.854309	-85.892845	1413.701904	528.195435	215.697723	1411.583008	451.048279	62.032238	1393.631958	457.074524	56.922047	1665.484619	585.178406	-170.322693	1139.564087	583.367981	292.678864	1144.695557	491.691223	-191.162369	892.324158	476.958191	278.981750	884.025146	468.701050	58.569664	1042.232300	-591.966736	160.940613	854.472717	-577.254333	-39.675819
472.879211	-38.856236	946.379089	477.239777	147.348373	938.638794	575.304321	-61.049980	497.367218	603.850891	160.598572	484.717316	590.713257	-66.272232	77.500740	650.052307	149.359863	92.790565	527.700073	-85.932320	1413.681885	528.057922	215.686462	1411.580811	450.930939	62.016361	1393.613770	457.184357	56.922569	1665.523438	584.980530	-170.429245	1139.579834	583.238525	292.703949	1144.688843	491.353638	-191.080902	892.310547	476.991089	278.983368	883.984375	468.593414	58.541836	1042.207153	-591.980225	160.876053	854.490295	-577.226379	-39.745872
472.756531	-38.830860	946.365234	477.149475	147.386124	938.646240	575.284363	-61.075851	497.386292	603.798889	160.589386	484.730621	590.768005	-66.274551	77.509819	650.023987	149.348099	92.803734	527.579163	-85.933617	1413.659424	527.942810	215.678741	1411.559692	450.793030	62.022118	1393.596558	457.307587	56.913033	1665.543945	584.766113	-170.476944	1139.536987	583.036987	292.657654	1144.667847	491.291931	-190.985138	892.211243	476.494934	279.033325	884.048950	468.487518	58.562832	1042.204468	-591.967590	160.814484	854.494568	-577.193542	-39.796394
472.654724	-38.823254	946.343689	477.084595	147.377289	938.622620	575.211914	-61.107140	497.382080	603.750549	160.600052	484.702545	590.799683	-66.295540	77.512978	650.034912	149.316696	92.788750	527.443604	-85.962830	1413.637817	527.850403	215.659027	1411.568604	450.702850	62.034256	1393.576294	457.412720	56.904156	1665.567017	584.410767	-170.349319	1139.419067	582.843689	292.613586	1144.639648	490.888763	-190.927704	892.182922	476.210083	279.069061	884.072388	468.397675	58.565098	1042.181274	-591.950806	160.763092	854.514160	-577.133667	-39.887943
472.506683	-38.849373	946.338806	476.991638	147.353058	938.622253	575.192566	-61.162739	497.377167	603.689514	160.597916	484.707062	590.805969	-66.297668	77.542763	650.014893	149.369080	92.812378	527.318970	-85.979477	1413.619019	527.777405	215.632629	1411.570190	450.619934	62.025829	1393.572388	457.501709	56.889263	1665.578735	584.082703	-170.270447	1139.330322	582.677185	292.581238	1144.614502	490.135590	-190.878235	892.269714	475.918671	279.080597	884.090698	468.290161	58.539112	1042.179565	-591.885437	160.709747	854.520325	-577.055786	-39.925613
472.390198	-38.845722	946.321045	476.894379	147.357040	938.611694	575.137634	-61.215439	497.387939	603.602478	160.580612	484.708801	590.825134	-66.306488	77.531013	649.981445	149.316666	92.840858	527.213928	-85.984940	1413.606934	527.702759	215.614700	1411.585693	450.562622	61.982906	1393.557861	457.565247	56.878483	1665.593994	583.786316	-170.256195	1139.274414	582.482910	292.571716	1144.596436	489.653015	-190.810989	892.274841	475.589813	279.083557	884.137695	468.186340	58.539680	1042.165771	-591.699036	160.875977	854.585876	-576.899353	-39.925323
472.255066	-38.852970	946.313171	476.805115	147.391373	938.622375	575.070251	-61.251049	497.388733	603.593689	160.634018	484.733154	590.842834	-66.319946	77.565933	649.953918	149.305237	92.841675	527.142639	-86.031715	1413.603271	527.657593	215.606567	1411.586182	450.500153	61.980587	1393.560425	457.605713	56.852058	1665.608521	583.597778	-170.341705	1139.285278	582.303345	292.567291	1144.597778	489.154083	-190.748550	892.322449	475.282745	279.083679	884.172180	468.082977	58.543747	1042.168213	-591.609192	160.870987	854.614685	-576.800232	-39.967133
472.150391	-38.845482	946.302612	476.707550	147.395416	938.617126	575.031616	-61.323395	497.412109	603.492676	160.636124	484.727234	590.870300	-66.314957	77.593056	649.923706	149.310104	92.860474	527.069824	-86.044922	1413.572754	527.658508	215.569016	1411.575684	450.447235	61.976612	1393.543091	457.627899	56.842281	1665.620850	583.334656	-170.341400	1139.231934	582.116455	292.561554	1144.561035	488.666443	-190.671371	892.336853	474.921448	279.098450	884.217957	467.980743	58.547009	1042.160278	-591.519836	160.863998	854.645447	-576.669983	-40.024387
472.024200	-38.859058	946.280518	476.609833	147.365616	938.604248	574.937866	-61.393227	497.412170	603.437378	160.648712	484.730469	590.879883	-66.307602	77.593758	649.935608	149.335114	92.876793	527.010315	-86.060043	1413.558838	527.640747	215.532623	1411.591064	450.427277	61.958302	1393.542358	457.638885	56.816677	1665.622681	583.110352	-170.391312	1139.165771	581.936646	292.556610	1144.531616	488.451508	-190.561279	892.259888	474.521088	279.111603	884.278320	467.872467	58.521687	1042.143188	-591.413269	160.832062	854.643066	-576.528809	-40.072384
472.003204	-39.038475	946.292664	476.886475	146.979156	938.463623	574.939636	-61.506771	497.449799	603.374329	160.642075	484.672577	590.918030	-66.297401	77.618317	649.922546	149.337708	92.910751	526.979614	-86.103889	1413.525024	527.656433	215.503708	1411.586182	450.399872	61.946400	1393.542725	457.625610	56.811043	1665.611572	582.772644	-170.336105	1139.072632	581.768860	292.554871	1144.498413	487.610016	-190.507187	892.343201	474.108856	279.108307	884.347107	467.951843	58.336655	1042.071533	-591.300232	160.818817	854.652161	-576.366028	-40.133816
471.864868	-39.041225	946.276428	476.768555	146.993134	938.455872	574.448486	-61.253540	497.347778	603.333862	160.649506	484.684357	590.678833	-66.275833	77.587929	649.974304	149.376404	92.936859	526.945862	-86.137367	1413.491699	527.702576	215.459778	1411.566772	450.406219	61.929630	1393.528931	457.618988	56.785172	1665.592896	582.392883	-170.210861	1138.892700	581.613525	292.536133	1144.440674	487.009430	-190.391235	892.358398	473.691345	279.126740	884.411255	467.840820	58.337627	1042.060913	-591.157166	160.813126	854.659668	-576.224243	-40.176956
471.729858	-39.048962	946.263733	476.660797	146.986465	938.446594	574.433167	-61.323311	497.363159	603.289368	160.667374	484.695129	590.763611	-66.279236	77.597778	649.953430	149.375092	92.942909	526.928162	-86.171753	1413.463745	527.763123	215.423340	1411.541382	450.417114	61.907928	1393.521118	457.592743	56.771606	1665.583374	582.120972	-170.160217	1138.770630	581.468079	292.499176	1144.416992	486.398926	-190.291946	892.376343	473.284790	279.091461	884.452393	467.745300	58.328918	1042.051636	-591.013000	160.796921	854.656799	-576.039429	-40.205482
471.562439	-39.051174	946.267883	476.539337	146.987778	938.447876	574.384827	-61.376461	497.360596	603.213989	160.647919	484.701874	590.760437	-66.276276	77.601303	649.963379	149.366562	92.954430	526.917969	-86.208786	1413.435547	527.815247	215.384979	1411.527466	450.412415	61.888641	1393.522949	457.543213	56.760345	1665.567871	581.962036	-170.273438	1138.724731	581.303650	292.486694	1144.346802	485.790955	-190.161484	892.398682	472.842957	279.092438	884.485291	467.634277	58.330715	1042.056396	-590.826721	160.787064	854.653198	-575.830872	-40.235100
471.313202	-38.928165	946.239380	476.070923	147.343460	938.570923	574.236877	-61.375393	497.344177	603.069641	160.606033	484.764923	590.714844	-66.270729	77.613777	649.919006	149.384491	92.986992	526.908081	-86.255646	1413.405518	527.878296	215.331436	1411.533325	450.435883	61.890831	1393.530762	457.507782	56.773361	1665.552612	581.751953	-170.315628	1138.647217	581.139221	292.467621	1144.298584	485.442200	-189.987503	892.294373	472.387421	279.089844	884.549561	467.359558	58.474174	1042.113159	-590.633179	160.789001	854.656555	-575.634888	-40.264004
471.273224	-39.108238	946.249451	476.310089	146.965073	938.429932	574.317932	-61.482685	497.420441	603.060791	160.637619	484.719360	590.830933	-66.279846	77.648277	649.921265	149.382919	92.990715	526.921997	-86.315773	1413.380249	527.942383	215.285568	1411.509888	450.458405	61.846813	1393.531494	457.400696	56.724442	1665.547363	581.414185	-170.201248	1138.492065	580.991272	292.416779	1144.236206	484.556000	-189.877487	892.370300	471.928802	279.057861	884.619446	467.422943	58.290657	1042.041260	-590.417847	160.814850	854.648560	-575.389160	-40.278587
471.027374	-38.977188	946.240784	475.860535	147.275253	938.544495	574.265747	-61.525372	497.399506	602.981567	160.657211	484.781891	590.790100	-66.242813	77.659904	649.951599	149.415405	93.032944	526.915283	-86.349922	1413.329224	528.015564	215.255753	1411.488037	450.496735	61.812752	1393.514893	457.315369	56.719254	1665.523926	581.065491	-170.093491	1138.343384	580.836243	292.374268	1144.177856	483.947327	-189.753113	892.373352	471.520935	279.027252	884.686707	467.166565	58.432163	1042.103394	-590.424072	160.556488	854.581909	-575.239685	-40.363113
470.999359	-39.143497	946.223328	476.073303	146.953110	938.420410	574.325256	-61.602844	497.473602	602.907349	160.634262	484.729675	590.876770	-66.260910	77.700676	649.873230	149.370483	93.050667	526.944153	-86.403114	1413.294434	528.088013	215.182480	1411.444946	450.542419	61.764595	1393.506592	457.227081	56.711159	1665.502197	580.821716	-170.064377	1138.219482	580.690247	292.350555	1144.121338	483.345642	-189.680466	892.386108	471.098938	278.985535	884.747559	467.218903	58.257614	1042.027100	-590.246826	160.549011	854.570740	-575.010620	-40.411293
470.742981	-39.023418	946.215454	475.652863	147.247803	938.541138	574.232483	-61.603439	497.468689	602.836731	160.641876	484.791351	590.865234	-66.264252	77.703377	649.898315	149.393845	93.057579	526.992798	-86.448952	1413.237671	528.175476	215.153763	1411.431519	450.598114	61.741692	1393.501343	457.110260	56.710114	1665.477051	580.597717	-170.064621	1138.094849	580.536011	292.271851	1144.040405	482.728149	-189.557526	892.412354	470.642761	278.952789	884.805298	466.953064	58.384949	1042.091675	-590.038574	160.568771	854.572510	-574.784424	-40.412140
470.595612	-39.017982	946.178101	475.540131	147.232361	938.525269	574.214172	-61.662579	497.468872	602.809082	160.668701	484.815430	590.898010	-66.271461	77.704132	649.916504	149.409943	93.062622	527.012085	-86.518997	1413.214111	528.256531	215.111588	1411.435303	450.661255	61.709068	1393.483398	456.992065	56.706585	1665.453857	580.418762	-170.142090	1138.049805	580.377197	292.223969	1143.973999	482.132050	-189.452438	892.427490	470.175293	278.906036	884.871704	466.856415	58.369305	1042.067505	-589.819946	160.621429	854.578430	-574.558289	-40.405266
470.539490	-39.197865	946.184265	475.750549	146.910355	938.404663	573.572266	-61.285999	497.351044	602.731262	160.662323	484.771393	590.558472	-66.237038	77.659111	649.896851	149.407761	93.103775	527.048157	-86.524490	1413.162720	528.345459	215.070267	1411.416382	450.836792	61.577164	1393.459351	456.853058	56.714714	1665.433105	580.183411	-170.167252	1137.919067	580.234131	292.180054	1143.910522	481.609955	-189.404556	892.446899	469.764038	278.839478	884.939880	466.909943	58.198902	1042.005371	-589.578735	160.630585	854.561890	-574.314575	-40.436234
470.279266	-39.063862	946.143738	475.295959	147.221985	938.517273	574.090942	-61.671188	497.492340	602.658997	160.599762	484.803253	590.872620	-66.249939	77.694748	649.897034	149.418823	93.106979	527.089111	-86.612450	1413.108765	528.460693	214.991013	1411.406860	450.782532	61.623909	1393.483643	456.712860	56.702423	1665.406250	579.973022	-170.192291	1137.798706	580.117371	292.110138	1143.866943	481.075317	-189.329117	892.444336	469.378723	278.760681	885.013794	466.646118	58.326992	1042.051270	-589.331116	160.630920	854.561035	-574.088135	-40.430378
470.125366	-39.062393	946.136353	475.174500	147.206116	938.512390	573.349121	-61.252213	497.306732	602.560303	160.567642	484.806427	590.512512	-66.233322	77.642860	649.852600	149.399063	93.110023	527.140869	-86.662750	1413.061279	528.576294	214.943146	1411.392822	450.866394	61.584194	1393.487061	456.570251	56.702621	1665.381348	579.642639	-170.097122	1137.612549	580.010620	292.068939	1143.783813	480.455536	-189.207626	892.414612	469.031921	278.708984	885.073914	466.535065	58.319260	1042.046875	-589.062439	160.654907	854.552856	-573.819580	-40.435959
469.995361	-39.071236	946.109924	475.086884	147.167999	938.496155	573.224243	-61.223148	497.289673	602.504395	160.539169	484.801514	590.527710	-66.235062	77.642830	649.843994	149.390030	93.130501	527.189575	-86.726814	1413.018311	528.705383	214.873978	1411.382690	450.956818	61.519630	1393.472656	456.426971	56.702957	1665.348145	579.408936	-170.116470	1137.509033	579.905212	291.990875	1143.728516	479.898193	-189.128357	892.432678	468.637421	278.618835	885.133606	466.455109	58.291676	1042.027466	-588.770203	160.677917	854.549255	-573.520142	-40.413891
469.883331	-39.083775	946.113098	475.007111	147.163284	938.496216	573.172180	-61.249012	497.293945	602.444702	160.503403	484.824677	590.538940	-66.231262	77.673012	649.849182	149.368790	93.122108	527.240601	-86.750710	1412.974121	528.830872	214.805450	1411.358032	451.044556	61.483002	1393.473877	456.266907	56.711338	1665.306885	579.168579	-170.112381	1137.386475	579.807556	291.930695	1143.685059	479.359650	-189.078110	892.432434	468.259186	278.559143	885.196594	466.380707	58.285046	1042.030273	-588.507324	160.697968	854.561096	-573.270935	-40.406445
469.748138	-39.085976	946.087402	474.913788	147.163467	938.499207	573.088745	-61.265568	497.313232	602.436401	160.516632	484.851532	590.497986	-66.222755	77.678040	649.886841	149.401459	93.149345	527.282043	-86.800629	1412.941772	528.921082	214.748016	1411.338989	451.191772	61.382366	1393.457764	456.100159	56.714882	1665.280518	579.019043	-170.156738	1137.314087	579.707947	291.869781	1143.630493	479.150574	-188.969543	892.350098	467.935303	278.490906	885.247314	466.283813	58.269550	1042.020630	-588.237183	160.740738	854.548035	-573.003418	-40.398678
469.603882	-39.112278	946.083984	474.820953	147.163788	938.489746	573.000366	-61.262329	497.319000	602.359070	160.455627	484.834198	590.492432	-66.222397	77.677681	649.837158	149.392410	93.162941	527.338745	-86.863487	1412.901855	529.034241	214.682556	1411.332031	451.249939	61.347538	1393.455200	455.932892	56.717266	1665.248291	578.898804	-170.278290	1137.238647	579.630615	291.820282	1143.568726	478.698517	-188.889847	892.361389	467.619293	278.419250	885.293213	466.199341	58.260006	1042.016113	-587.980652	160.726883	854.546509	-572.723145	-40.403484
469.513794	-39.100208	946.067810	474.755981	147.160950	938.497620	572.821533	-61.208317	497.288300	602.347107	160.453201	484.835754	590.444519	-66.230431	77.682045	649.814087	149.403473	93.170845	527.363342	-86.934311	1412.867310	529.146484	214.611526	1411.308350	451.328522	61.293480	1393.451050	455.758850	56.726379	1665.209595	578.546936	-170.106201	1137.076294	579.569275	291.733917	1143.538330	477.967712	-188.871948	892.441772	467.328186	278.331451	885.341614	466.142090	58.252392	1042.013672	-587.754333	160.761215	854.503174	-572.497009	-40.393600
469.485291	-39.232910	946.046814	474.986267	146.869125	938.360962	572.871216	-61.285675	497.314117	602.331787	160.441376	484.831787	590.470215	-66.222649	77.682388	649.847168	149.396729	93.174583	527.400024	-87.014961	1412.818970	529.245239	214.533234	1411.305420	451.398804	61.261871	1393.444702	455.601807	56.723381	1665.182251	578.344421	-170.125610	1136.949829	579.521912	291.673706	1143.472778	477.527191	-188.810257	892.459656	467.070984	278.243683	885.361389	466.206879	58.114891	1041.929443	-587.513550	160.767914	854.494202	-572.265503	-40.385571
469.401367	-39.226200	946.013977	474.913086	146.873169	938.360352	572.813782	-61.300949	497.287018	602.319092	160.431046	484.834717	590.487610	-66.243927	77.666405	649.867126	149.402664	93.170883	527.429077	-87.074417	1412.795898	529.368103	214.485397	1411.282837	451.457703	61.196659	1393.429199	455.445374	56.722252	1665.150879	578.165283	-170.142120	1136.889893	579.473938	291.580536	1143.437988	477.111542	-188.762360	892.453003	466.805054	278.153595	885.395081	466.154144	58.102753	1041.915039	-587.259460	160.806931	854.454285	-572.017029	-40.334202
469.306702	-39.249893	945.996033	474.864777	146.853073	938.351990	572.774597	-61.329369	497.300873	602.271545	160.377853	484.831024	590.462036	-66.220482	77.650742	649.851257	149.389618	93.180611	527.442322	-87.123627	1412.758545	529.448425	214.422470	1411.257446	451.525909	61.152447	1393.417725	455.282257	56.724411	1665.116699	578.050232	-170.248398	1136.819336	579.428772	291.484528	1143.357056	476.995392	-188.690155	892.361267	466.456085	278.001617	885.481567	466.097748	58.076714	1041.902954	-587.011047	160.853577	854.443542	-571.769165	-40.308201
469.231537	-39.267746	945.971863	474.824707	146.865189	938.346313	572.721252	-61.336716	497.293243	602.234863	160.328720	484.820404	590.493103	-66.243385	77.658150	649.806885	149.326126	93.166321	527.468872	-87.218307	1412.715820	529.536072	214.356750	1411.232056	451.580444	61.110512	1393.402100	455.113983	56.724598	1665.083252	577.839233	-170.247147	1136.761963	579.435303	291.423248	1143.338867	476.370789	-188.717758	892.451233	466.390198	277.957306	885.455261	466.047913	58.064205	1041.888916	-586.744324	160.889236	854.411133	-571.472107	-40.316406
469.135956	-39.278866	945.965942	474.788971	146.873672	938.350098	572.669006	-61.350906	497.330933	602.254822	160.352097	484.828522	590.461182	-66.223320	77.693474	649.804321	149.346176	93.193100	527.487549	-87.272743	1412.697144	529.638489	214.282562	1411.208130	451.634308	61.058350	1393.402222	454.946167	56.740276	1665.056274	577.671692	-170.296722	1136.693726	579.414551	291.322601	1143.279785	476.030426	-188.683945	892.441101	466.216125	277.848541	885.477844	465.992340	58.058865	1041.888672	-586.500916	160.972992	854.410645	-571.245422	-40.275551
468.973267	-39.157990	945.947937	474.413727	147.158798	938.477539	572.574280	-61.326534	497.296265	602.218689	160.317886	484.900330	590.409058	-66.227501	77.690926	649.805481	149.353333	93.192047	527.516479	-87.364273	1412.681030	529.745850	214.181686	1411.190430	451.593262	61.073273	1393.423584	454.768555	56.749184	1665.041016	577.549133	-170.375854	1136.671997	579.427185	291.238220	1143.254272	475.753784	-188.661865	892.443848	466.094452	277.762299	885.504272	465.794037	58.171722	1041.951416	-586.239990	161.011398	854.384766	-570.991150	-40.263462
468.889282	-39.172100	945.938843	474.389282	147.150833	938.481812	572.536865	-61.320599	497.315277	602.170105	160.301208	484.897827	590.425720	-66.211906	77.674377	649.782532	149.323334	93.211975	527.539856	-87.430283	1412.662231	529.848755	214.122330	1411.190796	451.647766	61.040428	1393.425537	454.575867	56.743595	1665.027222	577.404358	-170.435425	1136.606445	579.433655	291.139557	1143.207886	475.478516	-188.637985	892.443115	465.960938	277.662628	885.551270	465.749603	58.154987	1041.949829	-585.989319	161.063416	854.385071	-570.754150	-40.218063
468.791016	-39.197533	945.938232	474.352417	147.131973	938.476257	572.460144	-61.311405	497.306396	602.166748	160.287109	484.909760	590.421265	-66.207344	77.678856	649.772095	149.315186	93.220795	527.560181	-87.493507	1412.627930	529.944336	214.034714	1411.189697	451.713196	60.992996	1393.423828	454.397430	56.744900	1665.011353	577.343140	-170.543594	1136.581299	579.464417	291.050385	1143.201660	475.549225	-188.639145	892.369812	465.876984	277.559601	885.559998	465.704224	58.136684	1041.947876	-585.757629	161.118118	854.380859	-570.511047	-40.168392
468.727966	-39.192818	945.911865	474.341309	147.131516	938.485474	572.431152	-61.345543	497.291138	602.141174	160.264633	484.895081	590.435669	-66.213524	77.670670	649.798889	149.338638	93.217857	527.564453	-87.571915	1412.614380	530.040466	213.961884	1411.165894	451.762451	60.934105	1393.431030	454.227570	56.768452	1664.964844	577.227356	-170.642029	1136.546509	579.503052	290.949554	1143.173218	475.351013	-188.641159	892.370300	465.852325	277.466156	885.573975	465.672333	58.121407	1041.940308	-585.540833	161.152252	854.353821	-570.304749	-40.151951
468.668945	-39.173393	945.900696	474.307648	147.163620	938.505249	572.380554	-61.347046	497.280457	601.629089	159.616989	484.850372	590.420593	-66.229271	77.652870	649.514465	149.080490	93.174126	527.596741	-87.644020	1412.602173	530.131836	213.887177	1411.185913	451.843658	60.867016	1393.403809	454.023438	56.758572	1664.939209	577.071716	-170.666504	1136.470825	579.541687	290.887238	1143.144775	474.868744	-188.711792	892.459534	465.834656	277.356964	885.593262	465.646484	58.130596	1041.946533	-585.343567	161.200912	854.344543	-570.098572	-40.136562
468.589081	-39.189945	945.889893	474.270325	147.166504	938.501343	572.336243	-61.361301	497.275879	602.147461	160.246536	484.899536	590.440430	-66.243256	77.668098	649.791321	149.307327	93.216751	527.612549	-87.720673	1412.588379	530.244446	213.818558	1411.177246	451.890869	60.828846	1393.422974	453.846924	56.777424	1664.895264	577.030273	-170.785934	1136.456787	579.603210	290.769562	1143.133057	475.026886	-188.725769	892.338806	465.866730	277.264862	885.603699	465.605377	58.120457	1041.940308	-585.141296	161.242966	854.321289	-569.878418	-40.118496
468.560822	-39.198639	945.868347	474.304138	147.155869	938.497070	572.300842	-61.373402	497.293945	602.150391	160.237854	484.899261	590.422668	-66.233955	77.676773	649.763794	149.324997	93.225906	527.639771	-87.798927	1412.556152	530.337402	213.763733	1411.170776	451.959930	60.776215	1393.404297	453.642456	56.788113	1664.854248	576.923706	-170.828171	1136.412598	579.679138	290.688416	1143.142212	474.603027	-188.789551	892.438965	465.903168	277.159485	885.606628	465.598663	58.103802	1041.927124	-584.967041	161.256348	854.305237	-569.701172	-40.114639
468.507324	-39.236240	945.872864	474.302032	147.149765	938.485779	572.305908	-61.388348	497.281799	601.622131	159.538925	484.813782	590.452209	-66.222672	77.656105	649.460815	149.056976	93.178505	527.653198	-87.868484	1412.530029	530.427612	213.685898	1411.173706	452.010864	60.739563	1393.407349	453.425354	56.788574	1664.806030	576.872498	-170.886673	1136.375488	579.763184	290.593262	1143.128784	474.497314	-188.832062	892.421143	465.955444	277.044678	885.598267	465.587341	58.090824	1041.924316	-584.772034	161.304794	854.297424	-569.495789	-40.083614
468.447296	-39.227913	945.859497	474.279785	147.179199	938.503906	572.280762	-61.386509	497.285522	602.148254	160.220291	484.920135	590.445984	-66.222694	77.655197	649.788757	149.309631	93.234077	527.671936	-87.937828	1412.514893	530.528076	213.620346	1411.174927	452.072266	60.682720	1393.390869	453.223511	56.801495	1664.750366	576.881775	-171.011566	1136.377197	579.864136	290.504913	1143.119507	474.749115	-188.880936	892.301758	466.052490	276.948212	885.609558	465.555634	58.093365	1041.927979	-584.576233	161.343338	854.285706	-569.295044	-40.022774
468.415833	-39.232887	945.850708	474.303070	147.155106	938.514099	572.285156	-61.406696	497.299927	602.147339	160.192719	484.917175	590.442627	-66.216446	77.672394	649.780701	149.286377	93.220032	527.662476	-88.005119	1412.496582	530.616516	213.553940	1411.154907	452.102264	60.633087	1393.386475	453.026215	56.804993	1664.711426	576.803345	-171.027924	1136.306885	579.975281	290.385712	1143.128052	474.411835	-188.964706	892.377991	466.158417	276.841705	885.605774	465.552612	58.070751	1041.929077	-584.415588	161.382904	854.274292	-569.105286	-40.019768
468.373413	-39.230000	945.837646	474.304321	147.156265	938.498901	572.264160	-61.396229	497.310120	602.178711	160.201660	484.912445	590.479065	-66.216438	77.656471	649.804321	149.306168	93.210289	527.664673	-88.065643	1412.468994	530.692871	213.491867	1411.159912	452.145264	60.584019	1393.376953	452.832947	56.830360	1664.669678	576.789185	-171.104263	1136.298340	580.133057	290.280212	1143.118286	474.396301	-189.044312	892.349426	466.308990	276.742798	885.579834	465.537415	58.075157	1041.915161	-584.241699	161.429199	854.282959	-568.932251	-39.947357
468.323883	-39.247215	945.844604	474.296753	147.176208	938.513855	572.272644	-61.402069	497.317444	602.213684	160.196609	484.905090	590.473450	-66.213669	77.655014	649.800415	149.305176	93.181458	527.649475	-88.151634	1412.442627	530.761963	213.437027	1411.135742	452.166229	60.550220	1393.371948	452.637024	56.828354	1664.641479	576.784119	-171.182068	1136.256836	580.290771	290.175934	1143.094971	474.435120	-189.126877	892.329956	466.479675	276.643127	885.554077	465.525513	58.072220	1041.927246	-584.108032	161.479416	854.250610	-568.781006	-39.926254
468.300262	-39.255459	945.813782	474.339294	147.165009	938.499084	572.290649	-61.434055	497.314026	602.200867	160.171204	484.873505	590.461304	-66.198891	77.662712	649.775085	149.286880	93.194695	527.621826	-88.202957	1412.420410	530.828491	213.373596	1411.139160	452.212738	60.490246	1393.369019	452.439819	56.835163	1664.618164	576.800110	-171.268204	1136.236816	580.469910	290.069824	1143.104248	474.487396	-189.196793	892.289246	466.719086	276.559967	885.510193	465.532654	58.056122	1041.904541	-583.954529	161.542984	854.246643	-568.646973	-39.866959
468.265350	-39.241497	945.806946	474.354889	147.201157	938.505676	572.274902	-61.424061	497.310638	602.269470	160.187836	484.893829	590.453979	-66.200317	77.651062	649.793762	149.308151	93.187515	527.595886	-88.265564	1412.385376	530.902283	213.323563	1411.145264	452.218872	60.460609	1393.355347	452.240295	56.842430	1664.582275	576.825562	-171.378601	1136.230469	580.649231	289.956909	1143.131592	474.567261	-189.278336	892.255371	466.840088	276.406128	885.559082	465.537811	58.074646	1041.905640	-583.819031	161.601868	854.238342	-568.505493	-39.838860
468.242889	-39.244457	945.792419	474.394684	147.180557	938.518311	572.295898	-61.449104	497.301971	602.290771	160.190521	484.921478	590.477905	-66.216209	77.663261	649.796082	149.292343	93.163780	527.559875	-88.322289	1412.379272	530.981812	213.250366	1411.138184	452.259155	60.407818	1393.342285	452.063354	56.851536	1664.550537	576.880188	-171.471970	1136.217651	580.850342	289.884491	1143.166016	474.688171	-189.371277	892.218079	467.218933	276.381866	885.513000	465.546997	58.050648	1041.905151	-583.672607	161.714539	854.254333	-568.375854	-39.772266
468.215851	-39.241131	945.794006	474.430756	147.182526	938.536560	572.287292	-61.455566	497.301483	602.297668	160.131378	484.926880	590.491455	-66.224258	77.664101	649.783936	149.293488	93.178024	527.518433	-88.392265	1412.379761	531.050476	213.206070	1411.148560	452.367859	60.330067	1393.318604	451.888824	56.864132	1664.519897	576.910645	-171.566559	1136.250000	581.038452	289.795166	1143.213623	474.835907	-189.476105	892.204651	467.535645	276.318787	885.492126	465.557251	58.046181	1041.915649	-583.526306	161.759384	854.251770	-568.225586	-39.725719
468.208282	-39.232571	945.785828	474.482910	147.193863	938.537781	572.291565	-61.447330	497.306244	602.324097	160.125580	484.918579	590.497620	-66.234619	77.663536	649.750366	149.258316	93.169907	527.507813	-88.432701	1412.360840	531.136047	213.133759	1411.172607	452.272400	60.348919	1393.351440	451.732727	56.876499	1664.479492	576.973450	-171.656433	1136.252686	581.230530	289.721924	1143.246826	474.999786	-189.563553	892.159058	467.787476	276.274200	885.492432	465.575226	58.053047	1041.912109	-583.390381	161.836182	854.268616	-568.091614	-39.675095
468.212891	-39.242668	945.783386	474.544281	147.179916	938.549316	572.327515	-61.481743	497.312744	602.393188	160.141342	484.924927	590.514282	-66.227074	77.664108	649.713623	149.188904	93.139717	527.453125	-88.505920	1412.373047	531.196472	213.083755	1411.180176	452.280945	60.330704	1393.360107	451.579254	56.885410	1664.450195	577.044189	-171.761368	1136.265381	581.407043	289.610535	1143.295288	475.196075	-189.679932	892.127502	468.075592	276.242126	885.494080	465.603394	58.035553	1041.916626	-583.287903	161.940369	854.256836	-567.991943	-39.619926
468.219269	-39.260960	945.794617	474.620453	147.180511	938.553589	572.324524	-61.499561	497.318909	602.444885	160.157700	484.910370	590.531738	-66.235901	77.669731	649.773438	149.249710	93.172318	527.394531	-88.547409	1412.372559	531.221375	213.014572	1411.187988	452.272308	60.288521	1393.357788	451.440735	56.892319	1664.423096	577.117920	-171.856125	1136.295044	581.604492	289.494141	1143.308350	475.405487	-189.776566	892.100159	468.321075	276.167755	885.517456	465.644104	58.032166	1041.924072	-583.200623	161.982651	854.247620	-567.883850	-39.546623
468.228607	-39.250843	945.797546	474.682953	147.179596	938.567505	572.342834	-61.508156	497.322327	602.450562	160.101089	484.885254	590.511230	-66.213387	77.664368	649.740723	149.243317	93.164505	527.322021	-88.602463	1412.368408	531.251892	212.966629	1411.199097	452.245880	60.271847	1393.360596	451.318481	56.910122	1664.413330	577.170410	-171.921753	1136.335449	581.844421	289.399323	1143.332886	475.601776	-189.881332	892.085571	468.838196	276.181183	885.423218	465.671722	58.033058	1041.932129	-582.811707	162.391068	854.330811	-567.686157	-39.360443
468.231445	-39.250263	945.795044	474.772888	147.173126	938.565308	572.325806	-61.499458	497.313141	602.514404	160.098587	484.917114	590.540710	-66.231651	77.661064	649.768066	149.181992	93.128693	527.238953	-88.651741	1412.372314	531.272522	212.906311	1411.192871	452.246063	60.230034	1393.364502	451.205048	56.912300	1664.395996	577.242126	-172.012466	1136.373657	582.067078	289.316498	1143.373535	475.849365	-189.984512	892.048462	469.212097	276.153839	885.390930	465.704773	58.033241	1041.928955	-582.721863	162.485443	854.340088	-567.587158	-39.312786
468.261688	-39.263672	945.800293	474.866333	147.158920	938.579163	572.336060	-61.511494	497.299652	602.540955	160.072876	484.904144	590.546692	-66.232315	77.662560	649.791260	149.229935	93.139717	527.142029	-88.699577	1412.373169	531.292725	212.853699	1411.224609	452.209656	60.199738	1393.369873	451.132538	56.915150	1664.410400	577.325317	-172.145721	1136.430420	582.309631	289.239868	1143.399536	476.092590	-190.093796	892.021362	469.568634	276.121002	885.366394	465.758545	58.017067	1041.938110	-582.934814	162.178375	854.241943	-567.587036	-39.362194
468.299316	-39.266979	945.800171	474.963135	147.125641	938.592712	572.345520	-61.532032	497.304291	602.588379	160.048111	484.922058	590.516479	-66.216721	77.655640	649.782959	149.220810	93.112129	527.028503	-88.745026	1412.405273	531.304871	212.816498	1411.250244	452.133911	60.196259	1393.370117	451.066467	56.929077	1664.423706	577.377930	-172.215240	1136.487549	582.540894	289.158844	1143.473267	476.349457	-190.202896	891.979126	469.952057	276.110931	885.362549	465.813812	57.994362	1041.944336	-582.884277	162.209122	854.241577	-567.481384	-39.337852
468.356689	-39.263863	945.811584	475.084930	147.103104	938.602173	572.361633	-61.549129	497.328827	602.651611	160.063873	484.905060	590.570007	-66.255806	77.679611	649.756287	149.199829	93.131012	526.930359	-88.804253	1412.436157	531.285767	212.769485	1411.303345	452.106171	60.169453	1393.383423	451.014404	56.933651	1664.436035	577.463562	-172.304184	1136.553223	582.778625	289.120239	1143.525024	476.643677	-190.306808	891.947998	470.403351	276.089050	885.342224	465.874939	57.989223	1041.952881	-582.836548	162.290390	854.265442	-567.436157	-39.242828
468.430695	-39.297241	945.807739	475.210052	147.070770	938.611816	572.382629	-61.583416	497.319122	602.711426	160.074127	484.916687	590.600769	-66.272995	77.691849	649.793640	149.246780	93.144135	526.797363	-88.850197	1412.457153	531.269226	212.722946	1411.312378	452.036285	60.163334	1393.376099	450.983459	56.939693	1664.457764	577.518677	-172.380173	1136.602295	582.999207	289.078125	1143.596680	476.954834	-190.425797	891.907410	470.843750	276.081726	885.281494	465.946228	57.951698	1041.954346	-582.777161	162.358047	854.253906	-567.363342	-39.195686
468.473450	-39.279182	945.801575	475.328400	147.075775	938.615967	572.396973	-61.582127	497.297119	602.758179	160.037445	484.896210	590.587952	-66.259758	77.686012	649.794373	149.236526	93.133728	526.658264	-88.896172	1412.468384	531.246033	212.686890	1411.334961	451.962494	60.160439	1393.387329	450.970764	56.948284	1664.479980	577.630737	-172.510818	1136.718872	583.224731	288.998322	1143.657471	477.588043	-190.478638	891.783386	471.274231	276.109924	885.225769	466.006470	57.961082	1041.952148	-582.744934	162.395966	854.243286	-567.298767	-39.162342
468.551697	-39.273205	945.806519	475.449615	147.046021	938.620789	572.563416	-61.680531	497.321594	602.820923	160.038696	484.889404	590.649353	-66.278038	77.684753	649.762756	149.201447	93.109650	526.529053	-88.927887	1412.494873	531.229553	212.664230	1411.352539	451.894684	60.135124	1393.380737	450.979797	56.946449	1664.498413	577.698303	-172.618195	1136.806763	583.450867	288.942261	1143.691895	477.956360	-190.616760	891.765991	471.699158	276.144165	885.203125	466.080353	57.952290	1041.955444	-582.707214	162.509277	854.245911	-567.253052	-39.053028
468.583557	-39.292889	945.822876	475.562958	147.021194	938.640198	573.311401	-62.166172	497.516205	602.889648	160.022949	484.887970	591.066101	-66.291374	77.725639	649.788574	149.220627	93.088890	526.379761	-88.979546	1412.519653	531.182678	212.613068	1411.382690	451.808319	60.117897	1393.376953	451.003540	56.944939	1664.520874	577.709778	-172.641052	1136.855957	583.659668	288.858490	1143.744019	477.982758	-190.737625	891.828125	472.161316	276.139832	885.174988	466.142303	57.931492	1041.972534	-582.709778	162.558990	854.236755	-567.224365	-39.025391
468.640900	-39.313992	945.838501	475.694489	147.010925	938.650513	572.673584	-61.740540	497.339752	602.920105	159.993713	484.884583	590.701721	-66.285141	77.662384	649.792175	149.186981	93.074013	526.260315	-89.009193	1412.530762	531.142761	212.569473	1411.406494	451.717743	60.115414	1393.376221	451.043762	56.942696	1664.547607	577.766174	-172.721375	1136.937988	583.865051	288.813171	1143.812744	478.323151	-190.821121	891.807129	472.629486	276.159271	885.132996	466.212921	57.921604	1041.983887	-582.682922	162.618896	854.237976	-567.147217	-39.000717
468.725983	-39.310268	945.822144	475.836029	146.990189	938.667236	572.688538	-61.719425	497.324554	603.025452	160.005936	484.886566	590.663025	-66.263565	77.657753	649.784668	149.179062	93.067139	526.107483	-89.053352	1412.552856	531.083191	212.550415	1411.434326	451.732208	60.027184	1393.343628	451.091522	56.941250	1664.587036	577.885315	-172.889099	1137.056396	584.037354	288.769440	1143.890625	478.984772	-190.879807	891.681824	473.081238	276.214722	885.089294	466.299561	57.898727	1041.983154	-582.697571	162.691666	854.234436	-567.125977	-38.921856
468.800812	-39.309086	945.846375	475.992096	146.965195	938.682312	572.742126	-61.739296	497.315613	603.071716	159.988159	484.869598	590.686584	-66.273766	77.656570	649.785095	149.185379	93.063019	525.947510	-89.078300	1412.579590	531.046631	212.516113	1411.474609	451.660034	60.025131	1393.352417	451.141296	56.844025	1664.613770	577.927063	-172.968719	1137.161743	584.240417	288.735443	1143.963013	479.326691	-190.953918	891.644775	473.514465	276.250305	885.040405	466.376282	57.896286	1042.000000	-582.692810	162.804962	854.242249	-567.106201	-38.868099
468.866730	-39.301876	945.848938	476.108032	146.924164	938.680786	572.774048	-61.732727	497.327179	603.143982	159.954559	484.843994	590.673096	-66.266571	77.667389	649.748230	149.140793	93.014191	525.830688	-89.138321	1412.612915	531.015015	212.462341	1411.497070	451.450653	60.091858	1393.374878	451.203369	56.837032	1664.637695	577.994568	-173.041977	1137.227295	584.424377	288.680603	1144.038330	479.674561	-191.031403	891.608765	473.946350	276.303497	884.978577	466.447052	57.884964	1041.999146	-582.751526	162.855957	854.234497	-567.114502	-38.792713
468.938904	-39.334724	945.869995	476.266235	146.897369	938.684875	573.373779	-62.106339	497.468811	603.188782	159.913864	484.841949	591.004028	-66.293839	77.711060	649.770142	149.143005	93.012581	525.683838	-89.171654	1412.633057	530.985046	212.444916	1411.511963	451.384094	60.088894	1393.364258	451.275696	56.842663	1664.675659	577.988403	-173.087967	1137.291626	584.618042	288.688354	1144.126099	479.732697	-191.164337	891.645752	474.426666	276.340027	884.932678	466.528717	57.868111	1042.009033	-582.758789	162.947250	854.249207	-567.100891	-38.736794
469.016846	-39.317661	945.861084	476.397675	146.884506	938.703369	572.955200	-61.794796	497.341034	603.291748	159.894104	484.840515	590.736694	-66.292389	77.661850	649.758972	149.127960	92.975677	525.532166	-89.201263	1412.661133	530.942871	212.416275	1411.525391	451.285614	60.094986	1393.364868	451.368958	56.839142	1664.697021	578.026855	-173.170959	1137.356567	584.804626	288.640900	1144.192383	480.094727	-191.260971	891.610718	474.885803	276.433685	884.870056	466.603851	57.859035	1042.012573	-582.804443	163.001999	854.227234	-567.112244	-38.673779
469.097656	-39.337402	945.866455	476.548218	146.877121	938.700806	573.406982	-62.066803	497.447815	603.352112	159.836884	484.812561	590.992310	-66.285706	77.675262	649.747314	149.090042	92.971268	525.358582	-89.235748	1412.664795	530.899902	212.411407	1411.533325	451.304993	60.009972	1393.335815	451.445923	56.828251	1664.718994	578.070007	-173.243851	1137.428223	584.993896	288.590912	1144.270996	480.435608	-191.358597	891.573730	475.327179	276.492035	884.831238	466.683197	57.853104	1042.011475	-582.836487	163.074905	854.226135	-567.114075	-38.618847
469.174164	-39.334373	945.874634	476.692047	146.885590	938.708679	573.453186	-62.071037	497.443756	603.430481	159.798981	484.835175	590.978455	-66.290291	77.668381	649.781677	149.119980	92.978088	525.232422	-89.279121	1412.674683	530.873047	212.364471	1411.554199	451.110596	60.091778	1393.352295	451.519989	56.819302	1664.748047	578.107422	-173.321213	1137.489258	585.167114	288.538727	1144.328735	480.774567	-191.429520	891.531799	475.707550	276.525940	884.804077	466.775208	57.861782	1042.018188	-582.902161	163.159195	854.245483	-567.157776	-38.559242
469.262787	-39.348110	945.873596	476.851257	146.888519	938.708496	573.478516	-62.061378	497.414520	603.511414	159.775482	484.817566	590.975708	-66.304352	77.661987	649.769287	149.108276	92.986214	525.078918	-89.292603	1412.684082	530.809998	212.352783	1411.587646	451.151062	60.022659	1393.314941	451.591583	56.811035	1664.773438	578.134583	-173.401581	1137.533325	585.354431	288.500793	1144.395752	481.077759	-191.491959	891.472778	476.142792	276.586365	884.743286	466.867859	57.859112	1042.015503	-582.977051	163.223923	854.241455	-567.182861	-38.481777
469.347626	-39.329475	945.871826	476.999481	146.897034	938.720642	573.500183	-62.046768	497.414520	603.627441	159.757919	484.820221	590.956177	-66.327148	77.674202	649.754089	149.095581	92.956581	524.932678	-89.293839	1412.689819	530.778259	212.315048	1411.625977	451.064331	60.017845	1393.315674	451.649475	56.803776	1664.797729	578.162720	-173.470291	1137.595581	585.517151	288.482605	1144.488403	481.345062	-191.497604	891.415955	476.518433	276.650604	884.705994	466.957916	57.868572	1042.019287	-583.026550	163.276932	854.220642	-567.239502	-38.435410
469.413574	-39.343662	945.876038	477.131500	146.884781	938.736816	573.528564	-62.047478	497.409393	603.690552	159.732605	484.827881	590.989014	-66.324638	77.668144	649.814819	149.085968	92.914619	524.796570	-89.322975	1412.712891	530.726868	212.293076	1411.637573	451.001617	60.008991	1393.288452	451.714417	56.797844	1664.819092	578.247925	-173.595154	1137.680542	585.671814	288.428711	1144.538818	481.952820	-191.518936	891.286987	476.915436	276.704651	884.650696	467.033020	57.852062	1042.028076	-583.135498	163.334061	854.218079	-567.311279	-38.385208
469.506439	-39.328815	945.895508	477.265900	146.869247	938.741150	573.564453	-62.035118	497.409851	603.745789	159.700607	484.799194	590.976868	-66.323479	77.667961	649.765991	149.033127	92.875526	524.660339	-89.333237	1412.732422	530.721191	212.265701	1411.662109	450.879639	60.048862	1393.300049	451.781799	56.802464	1664.828979	578.274475	-173.677353	1137.763794	585.825562	288.401154	1144.597778	482.243134	-191.554749	891.243591	477.263550	276.793427	884.608643	467.131561	57.862473	1042.038574	-583.186157	163.379379	854.202454	-567.339050	-38.322521
469.961060	-38.853771	945.622925	477.585175	147.044296	938.742065	573.924133	-62.243092	497.409851	603.909729	159.741486	484.836609	591.152039	-66.340187	77.695618	649.820435	149.069565	92.867455	524.533508	-89.364059	1412.729980	530.683472	212.245743	1411.671021	450.888855	59.997288	1393.274780	451.839386	56.803772	1664.844116	578.305542	-173.768158	1137.832886	585.972900	288.386169	1144.660400	482.482635	-191.589798	891.218079	477.584503	276.848145	884.617981	467.375275	58.048603	1041.899292	-583.302673	163.445267	854.214417	-567.434143	-38.260773
470.060150	-38.840969	945.620361	477.726349	147.048416	938.756104	573.982605	-62.269421	497.399719	604.027161	159.779999	484.834961	591.147095	-66.349464	77.709282	649.860901	149.101196	92.894608	524.449402	-89.409645	1412.755127	530.668579	212.222870	1411.708008	450.786743	60.060089	1393.276367	451.891815	56.805042	1664.870361	578.317932	-173.797592	1137.887695	586.111450	288.360565	1144.721436	482.694824	-191.616791	891.190918	477.919098	276.929871	884.602356	467.468231	58.050816	1041.903564	-583.377930	163.476349	854.222229	-567.509033	-38.178959
[truncated: 210 more rows]
[truncated: 40 more columns]
