# Supplementary material for: A dyadic stimulus set of audiovisual affective displays for the study of multisensory, emotional, social interactions
Source: Behav Res Methods. 2015 Nov 5;48(4):1285–95. doi: 10.3758/s13428-015-0654-4 (PMC5101291; doi:10.3758/s13428-015-0654-4)
Supplement: Supplementary file 1 — (ZIP 270 MB) [file 13428_2015_654_MOESM1_ESM.zip › supplementary_material_2_stimuli_set_files/C/C14.txt]

442.714996	-24.478050	942.915527	476.716461	159.803207	937.768799	548.291199	-46.108627	497.771088	585.101501	158.462219	482.471039	573.519653	-41.089203	77.815933	627.236755	139.670715	92.454811	496.650818	-83.569878	1410.809082	539.558716	217.143417	1405.463501	443.886719	74.313385	1390.545288	429.224579	85.173119	1656.795166	532.450806	-170.752136	1133.618530	603.466309	280.725830	1137.116699	428.044525	-177.315613	890.329529	488.780670	293.372986	880.239685	456.130524	71.113487	1040.218262	-596.794983	176.339584	853.675964	-591.604675	-24.665953
442.690155	-24.473965	942.937683	476.699554	159.796356	937.781982	548.284485	-46.102711	497.770538	585.083923	158.440674	482.475250	573.510803	-41.087902	77.814957	627.264282	139.697830	92.488579	496.657318	-83.567284	1410.807007	539.552612	217.150070	1405.455811	443.887299	74.317070	1390.551758	429.239075	85.178185	1656.802490	532.432922	-170.739456	1133.606689	603.451111	280.715881	1137.102173	427.998413	-177.304138	890.338989	488.742096	293.350464	880.233704	456.112427	71.116791	1040.235840	-596.709473	176.334183	853.672363	-591.713013	-24.683014
442.676483	-24.468851	942.929504	476.683411	159.805664	937.781128	548.261230	-46.079403	497.756165	585.083740	158.440720	482.477295	573.495850	-41.085690	77.812263	627.246948	139.674194	92.483139	496.656128	-83.571968	1410.806885	539.558105	217.143021	1405.451172	443.885254	74.316978	1390.560669	429.266235	85.193886	1656.813232	532.418335	-170.710403	1133.594360	603.430725	280.725830	1137.086182	427.955048	-177.286789	890.329895	488.700989	293.328217	880.236328	456.101318	71.119247	1040.231689	-596.601563	176.341995	853.669556	-591.808472	-24.702868
442.682098	-24.465670	942.918213	476.689453	159.810257	937.781372	548.246460	-46.083317	497.756073	585.080383	158.464523	482.463379	573.508057	-41.087372	77.813431	627.247070	139.680801	92.469963	496.654205	-83.572197	1410.802490	539.579163	217.145447	1405.443481	443.879089	74.314964	1390.544556	429.294312	85.180138	1656.815796	532.433594	-170.765427	1133.601440	603.411621	280.712738	1137.070190	428.115906	-177.251495	890.274536	488.674744	293.329102	880.221863	456.100220	71.118126	1040.226074	-596.546265	176.351593	853.689392	-591.907593	-24.746235
442.641022	-24.489962	942.906189	476.668335	159.809586	937.762085	548.236206	-46.100212	497.769257	585.065308	158.475983	482.469696	573.507751	-41.066586	77.808975	627.257385	139.690384	92.457756	496.647858	-83.573608	1410.794556	539.562256	217.151932	1405.421387	443.876465	74.318741	1390.538940	429.312195	85.202866	1656.822510	532.378906	-170.707748	1133.576660	603.401245	280.706451	1137.056152	427.895844	-177.263290	890.331604	488.631012	293.311951	880.233459	456.060303	71.111130	1040.209839	-596.474121	176.323578	853.675110	-591.994263	-24.793333
442.618927	-24.476894	942.907654	476.641174	159.807663	937.760803	548.188049	-46.088203	497.738312	585.047729	158.482224	482.466736	573.499939	-41.065121	77.807899	627.252930	139.696320	92.464233	496.629242	-83.589592	1410.792725	539.551208	217.165451	1405.426514	443.870819	74.313606	1390.519409	429.327576	85.209381	1656.821411	532.361389	-170.686768	1133.563965	603.382568	280.681824	1137.057739	427.847961	-177.275330	890.307495	488.603455	293.280884	880.210205	456.044800	71.116722	1040.210327	-596.087463	176.740448	853.763611	-591.992188	-24.700373
442.606110	-24.476336	942.891846	476.633881	159.812561	937.753906	548.192139	-46.105026	497.736450	585.056641	158.506775	482.476349	573.501038	-41.069443	77.805992	627.253357	139.688843	92.489052	496.622131	-83.590889	1410.782471	539.563782	217.139023	1405.417236	443.860291	74.311043	1390.524536	429.359680	85.221062	1656.831543	532.336975	-170.690353	1133.543945	603.360168	280.672607	1137.026855	427.792084	-177.262299	890.303711	488.547913	293.285828	880.220032	456.033295	71.114899	1040.199097	-596.369751	176.329056	853.699524	-592.131653	-24.844694
442.594482	-24.461840	942.889404	476.601685	159.848694	937.764099	548.146423	-46.096752	497.748291	585.035400	158.483582	482.476105	573.458984	-41.051773	77.801521	627.204834	139.613480	92.477089	496.613678	-83.582733	1410.781738	539.549805	217.147690	1405.390137	443.863739	74.301575	1390.531982	429.382568	85.238998	1656.849121	532.318176	-170.696945	1133.542236	603.354248	280.669739	1137.014648	427.782043	-177.252090	890.298401	488.513062	293.253479	880.218872	456.019806	71.131027	1040.203613	-596.331421	176.291870	853.681396	-592.123291	-24.894123
442.551758	-24.444735	942.882813	476.575623	159.833832	937.756897	548.132141	-46.090889	497.751556	585.045837	158.490692	482.478790	573.481323	-41.065426	77.815720	627.239197	139.649017	92.470474	496.617188	-83.571548	1410.758911	539.547729	217.159378	1405.384888	443.842896	74.307487	1390.528687	429.399414	85.250351	1656.855469	532.302124	-170.714890	1133.551392	603.339539	280.638367	1137.008179	427.770966	-177.257248	890.302734	488.490112	293.236450	880.210754	455.989746	71.132614	1040.196777	-596.236084	176.271332	853.685059	-592.052856	-24.968071
442.543640	-24.452492	942.882690	476.575592	159.834503	937.756287	548.125061	-46.078552	497.757660	585.033386	158.475372	482.472778	573.508850	-41.069756	77.816628	627.273376	139.685822	92.470833	496.612671	-83.585655	1410.763428	539.539246	217.151016	1405.381592	443.837830	74.316383	1390.531128	429.419769	85.276291	1656.864990	532.287476	-170.697861	1133.547729	603.315735	280.619995	1136.964722	427.738739	-177.275757	890.312256	488.452515	293.209259	880.194031	455.979462	71.130478	1040.196167	-596.199890	176.221024	853.686279	-591.993591	-25.048016
442.510345	-24.464268	942.877075	476.560059	159.855408	937.746033	548.096497	-46.094280	497.769012	585.017090	158.485611	482.480499	573.509277	-41.066608	77.810234	627.243103	139.665039	92.470528	496.600464	-83.598076	1410.768555	539.537537	217.151718	1405.376953	443.839783	74.323990	1390.523315	429.439148	85.283569	1656.865356	532.263794	-170.703461	1133.554688	603.275024	280.620422	1136.964844	427.699493	-177.286621	890.324524	488.435089	293.215088	880.176697	455.953949	71.137459	1040.188110	-595.814819	176.547791	853.759766	-591.809509	-25.026403
442.474030	-24.443745	942.877075	476.527588	159.862457	937.754456	548.051331	-46.073219	497.746735	585.032227	158.509445	482.478058	573.500977	-41.076107	77.818443	627.274597	139.670441	92.470512	496.596893	-83.600769	1410.762939	539.541504	217.150330	1405.353638	443.830261	74.333031	1390.525513	429.465088	85.289742	1656.876709	532.249695	-170.694489	1133.557983	603.258850	280.619995	1136.937988	427.660217	-177.306122	890.319214	488.383850	293.185211	880.175903	455.919434	71.147041	1040.192505	-595.729980	176.491272	853.749817	-591.648743	-25.147303
442.454926	-24.471144	942.883301	476.511414	159.807404	937.725342	548.044434	-46.090149	497.765045	584.999634	158.483063	482.479218	573.485596	-41.065632	77.837723	627.247742	139.641464	92.491928	496.586975	-83.602219	1410.769775	539.532593	217.145035	1405.354248	443.827942	74.331512	1390.526611	429.471008	85.320168	1656.881836	532.230713	-170.706696	1133.555176	603.232361	280.585907	1136.935181	427.641266	-177.326157	890.330872	488.364105	293.169434	880.166077	455.894379	71.126884	1040.180054	-595.670593	176.454330	853.755310	-591.518616	-25.279650
442.434143	-24.454473	942.875916	476.494873	159.854782	937.741821	548.051453	-46.098866	497.741150	584.947327	158.451584	482.476532	573.498596	-41.046669	77.817131	627.211792	139.625900	92.494904	496.590790	-83.598221	1410.775146	539.533081	217.143845	1405.361816	443.818420	74.311340	1390.519409	429.491089	85.339516	1656.902100	532.207764	-170.717941	1133.570313	603.229187	280.583374	1136.933838	427.612701	-177.340027	890.349670	488.323425	293.153473	880.178467	455.877563	71.145172	1040.185181	-595.978271	175.991013	853.663147	-591.487061	-25.519253
442.410492	-24.433849	942.873352	476.471771	159.812027	937.732117	548.014038	-46.058155	497.735291	584.910522	158.462097	482.474915	573.468750	-41.041958	77.811447	627.198486	139.627243	92.484039	496.577240	-83.596725	1410.782104	539.531982	217.137131	1405.360718	443.807709	74.313812	1390.526489	429.519226	85.317505	1656.896484	532.200378	-170.731400	1133.571655	603.192200	280.532959	1136.927368	427.592529	-177.382599	890.367065	488.288208	293.132050	880.171814	455.854736	71.139061	1040.178833	-595.926636	175.928101	853.674072	-591.376404	-25.621897
442.379333	-24.447392	942.873169	476.445587	159.864838	937.730042	547.985291	-46.060097	497.729492	584.913086	158.453171	482.488159	573.494629	-41.053104	77.817062	627.197815	139.627151	92.482941	496.545013	-83.591125	1410.795044	539.523315	217.142258	1405.360474	443.794159	74.307724	1390.520264	429.534027	85.359665	1656.913940	532.171692	-170.747025	1133.565796	603.195374	280.535797	1136.917236	427.587463	-177.405930	890.376709	488.253998	293.114410	880.157288	455.823669	71.159019	1040.177612	-595.559998	176.272919	853.719177	-591.200073	-25.582172
442.349884	-24.426489	942.850281	476.408386	159.867813	937.726746	547.950500	-46.054443	497.737701	584.908875	158.450195	482.489990	573.469788	-41.050495	77.803986	627.205872	139.650528	92.465668	496.537506	-83.595634	1410.789307	539.520386	217.153336	1405.361328	443.796387	74.312012	1390.511841	429.540009	85.384247	1656.920410	532.158752	-170.776581	1133.570313	603.163086	280.510590	1136.885376	427.553040	-177.444122	890.383362	488.225555	293.102112	880.148621	455.790466	71.160515	1040.164795	-595.702881	176.395462	853.736511	-591.656555	-25.316795
442.323212	-24.429333	942.855591	476.405426	159.841644	937.716125	547.937561	-46.040329	497.744659	584.903198	158.448959	482.485535	573.469360	-41.048630	77.822784	627.203430	139.631485	92.485764	496.524200	-83.591080	1410.793701	539.507568	217.162308	1405.338257	443.788300	74.317116	1390.520996	429.552521	85.398010	1656.924561	532.136475	-170.785187	1133.581543	603.141724	280.521454	1136.865845	427.523621	-177.479736	890.394958	488.171539	293.074554	880.147705	455.767059	71.157120	1040.161499	-595.700378	176.387360	853.725220	-591.649902	-25.349257
442.294495	-24.449762	942.862427	476.367249	159.824173	937.702393	547.922729	-46.055153	497.750549	584.888306	158.438461	482.483002	573.470703	-41.042538	77.820236	627.208191	139.641495	92.475121	496.505219	-83.598938	1410.815430	539.501099	217.154678	1405.323730	443.767212	74.332794	1390.534180	429.561584	85.432457	1656.938721	532.117004	-170.821182	1133.598511	603.133911	280.512054	1136.863525	427.501007	-177.513763	890.395996	488.133911	293.051331	880.127075	455.733765	71.149040	1040.157715	-595.721985	176.380798	853.724792	-591.619934	-25.418516
442.263672	-24.437794	942.856140	476.336884	159.815750	937.699158	547.933838	-46.060371	497.745514	584.866577	158.408737	482.460632	573.469971	-41.054558	77.832527	627.204407	139.631622	92.497635	496.476776	-83.566566	1410.800781	539.492737	217.148499	1405.323364	443.744781	74.338638	1390.528687	429.573883	85.429993	1656.939087	532.096741	-170.826431	1133.598145	603.102417	280.487152	1136.830444	427.470886	-177.546875	890.411682	488.105560	293.038239	880.128052	455.699371	71.150238	1040.152832	-595.706116	176.323639	853.731812	-591.559570	-25.448584
442.219513	-24.442225	942.868042	476.303253	159.829773	937.704529	547.911804	-46.027241	497.728668	584.856750	158.395950	482.447083	573.454834	-41.052544	77.829124	627.237915	139.645874	92.495300	496.459778	-83.570808	1410.790039	539.496582	217.143188	1405.298950	443.728577	74.341339	1390.522705	429.586945	85.449776	1656.956909	532.076782	-170.829803	1133.602661	603.088684	280.464783	1136.825806	427.433990	-177.582993	890.412231	488.062988	293.007782	880.129395	455.667023	71.157219	1040.161621	-595.694885	176.282730	853.726135	-591.477661	-25.510284
442.186523	-24.444345	942.854919	476.272461	159.831177	937.694885	547.933960	-46.047840	497.737915	584.844299	158.371353	482.469269	573.455688	-41.051201	77.828743	627.225464	139.644882	92.477760	496.446350	-83.576942	1410.787598	539.492554	217.149048	1405.296509	443.698883	74.352791	1390.531128	429.596649	85.446785	1656.951416	532.054749	-170.862305	1133.600342	603.082031	280.445038	1136.817749	427.410645	-177.621933	890.410828	488.034637	292.994781	880.118103	455.631073	71.155701	1040.150146	-595.711548	176.231125	853.722351	-591.430786	-25.565010
442.178741	-24.443449	942.850830	476.250000	159.824554	937.699036	547.936584	-46.050396	497.739380	584.803467	158.388779	482.451660	573.469116	-41.054459	77.831757	627.213318	139.621674	92.486053	496.399902	-83.559441	1410.780640	539.486450	217.164658	1405.292358	443.677429	74.370987	1390.527344	429.598328	85.484924	1656.966064	532.017456	-170.868607	1133.622192	603.057800	280.413940	1136.792603	427.394562	-177.657211	890.408569	488.007477	292.995148	880.101196	455.611664	71.149025	1040.150146	-595.728149	176.177460	853.718750	-591.395874	-25.621340
442.171356	-24.470526	942.828125	476.251129	159.822311	937.675232	547.918884	-46.056076	497.737640	584.823669	158.403687	482.456360	573.463013	-41.036716	77.799828	627.202942	139.632431	92.484962	496.376984	-83.561760	1410.791870	539.451111	217.179138	1405.281128	443.658142	74.377098	1390.520142	429.594788	85.517792	1656.975098	531.976135	-170.891876	1133.625000	603.035950	280.404510	1136.778198	427.378784	-177.699799	890.411194	487.976563	292.974457	880.095459	455.587067	71.138588	1040.125977	-595.758057	176.114105	853.739075	-591.327759	-25.669394
442.151825	-24.461735	942.818176	476.223206	159.834930	937.665466	547.924744	-46.061726	497.740173	584.834106	158.418823	482.456543	573.463013	-41.045334	77.795212	627.200623	139.644913	92.473648	496.320648	-83.534714	1410.788696	539.448608	217.186386	1405.272827	443.624329	74.391617	1390.515503	429.594025	85.527527	1656.980591	531.933716	-170.881958	1133.621216	603.026733	280.381622	1136.771973	427.348785	-177.755066	890.419373	487.940765	292.957672	880.080933	455.568481	71.148026	1040.116333	-595.785034	176.090744	853.733582	-591.296387	-25.673613
442.129028	-24.471464	942.823059	476.191620	159.820541	937.670532	547.938171	-46.079361	497.759949	584.789124	158.411591	482.451477	573.472351	-41.040321	77.821831	627.176392	139.619019	92.467880	496.317566	-83.520020	1410.797607	539.429626	217.205399	1405.278442	443.594788	74.410355	1390.513428	429.584412	85.539604	1656.986572	531.908081	-170.927841	1133.651001	603.000793	280.364410	1136.748779	427.329285	-177.787903	890.429504	487.901428	292.934021	880.072937	455.548065	71.134521	1040.121582	-595.804260	176.022476	853.721375	-591.229004	-25.758547
442.109039	-24.498329	942.828613	476.157898	159.804306	937.678650	547.905884	-46.053120	497.741974	584.772034	158.402100	482.458252	573.461365	-41.038666	77.819565	627.162598	139.620026	92.467583	496.256897	-83.522514	1410.803833	539.390869	217.199463	1405.246094	443.578217	74.426147	1390.523193	429.581421	85.554062	1656.996826	531.868164	-170.931152	1133.677002	602.963318	280.354340	1136.727295	427.300323	-177.819244	890.451477	487.877350	292.916260	880.059143	455.513977	71.112473	1040.128174	-595.819946	176.012726	853.737366	-591.177185	-25.765039
442.107391	-24.499006	942.834351	476.141571	159.789398	937.664429	547.888428	-46.050514	497.753967	584.739746	158.385086	482.443604	573.462891	-41.039032	77.812920	627.169617	139.595993	92.475342	496.242615	-83.516197	1410.804932	539.368774	217.205383	1405.248535	443.543732	74.422256	1390.517944	429.570618	85.568176	1656.984741	531.838623	-170.940887	1133.695190	602.955200	280.382721	1136.743652	427.279358	-177.847488	890.462097	487.856781	292.892120	880.045410	455.502533	71.115883	1040.123535	-595.855042	175.922424	853.733215	-591.107300	-25.821125
442.066895	-24.494986	942.840210	476.113617	159.776367	937.665039	547.854309	-46.036472	497.724060	584.753479	158.389740	482.450989	573.438232	-41.035435	77.810585	627.160950	139.608215	92.488373	496.223022	-83.492645	1410.811646	539.439880	217.113083	1405.180908	443.513367	74.438095	1390.500244	429.567413	85.608299	1656.995361	531.816284	-170.957504	1133.706421	602.961609	280.393005	1136.690674	427.256714	-177.872696	890.486511	487.839569	292.875031	880.026978	455.474670	71.113640	1040.126953	-595.893494	175.892563	853.745178	-591.069275	-25.863537
442.068207	-24.542547	942.839966	476.099640	159.752319	937.656860	547.850037	-46.030037	497.728790	584.724548	158.368637	482.455383	573.432556	-41.042236	77.811829	627.193237	139.608246	92.485954	496.199341	-83.474167	1410.812378	539.316711	217.234909	1405.202271	443.479919	74.455879	1390.490601	429.561401	85.634880	1656.990234	531.786621	-170.947769	1133.720947	602.886780	280.366760	1136.678589	427.217529	-177.908173	890.509033	487.822998	292.872620	880.001587	455.459869	71.082916	1040.122192	-595.918823	175.873032	853.736694	-590.984070	-25.922291
442.042389	-24.565943	942.838806	476.072601	159.755859	937.664795	547.854187	-46.056953	497.717102	584.729675	158.356735	482.452026	573.436340	-41.042889	77.814713	627.199402	139.632324	92.481400	496.174469	-83.485809	1410.844482	539.282166	217.216354	1405.182007	443.427856	74.459023	1390.503662	429.540741	85.663467	1656.991333	531.762695	-170.944382	1133.737793	602.854126	280.371674	1136.667603	427.188751	-177.922577	890.517273	487.784546	292.852020	879.976746	455.428833	71.068405	1040.125610	-596.001831	175.837860	853.760437	-590.932861	-25.944801
442.048126	-24.565706	942.836365	476.053406	159.753342	937.666199	547.831055	-46.069126	497.741974	584.725464	158.375122	482.450104	573.440735	-41.036751	77.832039	627.204285	139.615631	92.482208	496.139008	-83.468338	1410.853271	539.250610	217.232315	1405.170044	443.402740	74.469795	1390.485962	429.510803	85.696892	1656.997192	531.741455	-170.954468	1133.749512	602.817993	280.381012	1136.618286	427.149872	-177.915024	890.554871	487.750397	292.838623	879.967651	455.412598	71.066513	1040.124756	-596.042175	175.828278	853.757996	-590.921570	-25.946703
442.024323	-24.585342	942.833435	476.046417	159.717346	937.661194	547.811279	-46.066647	497.750488	584.712341	158.346970	482.432098	573.416199	-41.050331	77.842918	627.159363	139.610916	92.474167	496.127289	-83.470932	1410.873901	539.196167	217.245651	1405.161987	443.368042	74.466995	1390.485840	429.482361	85.731102	1657.004639	531.705566	-170.958160	1133.780762	602.770630	280.379364	1136.606689	427.107483	-177.951477	890.565369	487.728424	292.820038	879.938782	455.395782	71.040688	1040.120605	-596.131653	175.781418	853.768005	-590.889099	-26.012800
442.005554	-24.612473	942.828064	476.006256	159.694977	937.638794	547.795105	-46.072926	497.769684	584.680969	158.358124	482.453888	573.389832	-41.034775	77.844513	627.144653	139.626984	92.487762	496.069550	-83.478653	1410.918091	539.126648	217.255707	1405.152710	443.330200	74.461151	1390.493164	429.431763	85.755447	1657.022095	531.673950	-170.947433	1133.790039	602.728943	280.385956	1136.576050	427.076019	-177.976761	890.590149	487.711853	292.807251	879.905334	455.354828	71.026772	1040.105957	-596.229248	175.748840	853.775085	-590.861755	-26.020971
442.003601	-24.610264	942.827759	475.993805	159.659851	937.642029	547.786072	-46.066036	497.752167	584.630310	158.327896	482.428040	573.383606	-41.042591	77.838943	627.120056	139.594406	92.471771	496.066132	-83.462357	1410.923584	539.105347	217.278473	1405.137817	443.281372	74.451347	1390.487671	429.379028	85.787468	1657.034058	531.641602	-170.971161	1133.815796	602.684631	280.367859	1136.564331	427.031189	-177.962784	890.622192	487.695892	292.790588	879.878235	455.349030	71.008614	1040.107544	-596.327454	175.707306	853.798889	-590.828613	-26.051994
441.966827	-24.635923	942.833069	475.958160	159.623260	937.644897	547.785583	-46.051235	497.725922	584.644104	158.334122	482.425079	573.388428	-41.031651	77.818367	627.162537	139.609467	92.486961	496.018402	-83.468430	1410.922852	539.052734	217.273163	1405.110596	443.244965	74.446999	1390.474243	429.359375	85.835228	1657.028564	531.618408	-170.987213	1133.829468	602.651672	280.352203	1136.559692	427.010162	-177.958588	890.632324	487.689514	292.766998	879.838684	455.313080	70.979019	1040.111572	-596.389465	175.701004	853.797974	-590.785522	-26.074942
441.940521	-24.655266	942.823486	475.923889	159.663834	937.639221	547.817017	-46.057358	497.713165	584.652222	158.311829	482.439056	573.439575	-41.032475	77.804985	627.191284	139.613174	92.481369	496.006592	-83.479904	1410.923096	539.014648	217.266129	1405.093628	443.193909	74.446068	1390.486694	429.336914	85.889618	1657.018799	531.604858	-170.976639	1133.819336	602.643982	280.333649	1136.539429	426.965088	-177.961533	890.634644	487.677856	292.727844	879.803894	455.284698	70.985840	1040.104126	-596.472168	175.677551	853.781433	-590.756042	-26.083767
441.916901	-24.683844	942.837830	475.882690	159.642365	937.635498	547.833008	-46.067089	497.732361	584.648804	158.340607	482.455109	573.445251	-41.040966	77.808365	627.240784	139.638504	92.506195	495.992218	-83.488190	1410.927734	538.969849	217.277603	1405.063354	443.169556	74.437386	1390.474365	429.302979	85.937248	1657.003174	531.583069	-170.977081	1133.828125	602.607910	280.315002	1136.526855	426.939911	-177.961349	890.667725	487.659729	292.706726	879.787964	455.244507	70.971565	1040.108765	-596.526489	175.674744	853.803711	-590.680420	-26.101219
441.903778	-24.689499	942.829163	475.875244	159.594894	937.634094	547.815063	-46.057072	497.722595	584.681213	158.322357	482.455994	573.435791	-41.042229	77.818756	627.235474	139.642868	92.497437	495.973877	-83.487999	1410.940186	538.925171	217.269592	1405.067871	443.127502	74.438820	1390.482788	429.260010	85.974472	1657.015259	531.553772	-170.992722	1133.860107	602.565125	280.286896	1136.541748	426.889160	-177.970612	890.678650	487.648224	292.676331	879.784973	455.221832	70.944237	1040.103271	-596.594421	175.638794	853.816162	-590.660767	-26.132195
441.910767	-24.713448	942.840027	475.883179	159.570267	937.643799	547.841187	-46.102734	497.763611	584.693298	158.328293	482.467743	573.419678	-41.045956	77.837631	627.188049	139.633240	92.515221	495.929474	-83.484184	1410.970337	538.859741	217.268127	1405.105225	443.098846	74.428467	1390.484863	429.197906	86.014343	1657.022705	531.523071	-171.021515	1133.875122	602.513550	280.260559	1136.536865	426.851868	-177.983841	890.701477	487.627533	292.638580	879.792603	455.206390	70.924820	1040.112549	-597.019592	175.241501	853.760742	-590.770020	-26.277222
441.868469	-24.754025	942.836426	475.831696	159.568359	937.644226	547.827698	-46.109890	497.787567	584.664490	158.316574	482.487091	573.369080	-41.025501	77.843117	627.146790	139.601578	92.512794	495.870026	-83.511620	1410.976440	538.781555	217.292694	1405.127563	443.047852	74.416977	1390.488892	429.137146	86.044380	1657.034668	531.466248	-171.014709	1133.891479	602.449829	280.261383	1136.540161	426.813416	-178.023911	890.709167	487.618988	292.620300	879.782654	455.154114	70.901443	1040.110840	-596.812012	175.610352	853.851746	-590.722717	-26.146570
441.854828	-24.760483	942.825317	475.805786	159.531525	937.617859	547.820618	-46.115299	497.766052	584.650269	158.269226	482.480316	573.341492	-41.033546	77.820084	627.116882	139.586563	92.492027	495.841949	-83.497665	1410.982300	538.741577	217.286026	1405.136475	443.022552	74.415459	1390.481934	429.081696	86.082138	1657.027832	531.424316	-171.019272	1133.883179	602.418945	280.228973	1136.559082	426.749664	-178.031342	890.723572	487.593323	292.589783	879.777527	455.136932	70.887909	1040.091919	-597.289795	175.183685	853.751587	-590.840820	-26.308809
441.812592	-24.795519	942.816589	475.777313	159.506302	937.606995	547.820679	-46.095772	497.763977	584.669556	158.256927	482.457336	573.390015	-41.037716	77.789871	627.159424	139.589920	92.473244	495.809967	-83.514236	1410.959473	538.712036	217.285782	1405.114502	442.998047	74.416130	1390.471191	429.043884	86.120338	1657.007324	531.414795	-171.000763	1133.863159	602.391846	280.254211	1136.549194	426.730042	-178.036819	890.702271	487.582153	292.553070	879.776489	455.110809	70.857353	1040.082520	-597.471008	175.132019	853.719360	-590.880615	-26.318050
441.742310	-24.819235	942.838074	475.729034	159.498444	937.610718	547.847351	-46.103786	497.747223	584.637146	158.234589	482.460480	573.421570	-41.033016	77.790947	627.179688	139.613464	92.480629	495.814209	-83.501740	1410.944336	538.679504	217.290741	1405.108276	442.970245	74.411476	1390.454102	429.028320	86.165672	1656.990967	531.415649	-171.021561	1133.836060	602.367920	280.240753	1136.533203	426.707428	-178.051788	890.700867	487.567200	292.530426	879.749634	455.063263	70.849152	1040.095337	-597.576721	175.136536	853.726746	-590.875183	-26.335075
441.732849	-24.809690	942.822876	475.710663	159.546036	937.616699	547.823059	-46.096611	497.728821	584.629761	158.220428	482.446045	573.417908	-41.029137	77.808266	627.213440	139.610977	92.501633	495.786102	-83.490005	1410.943237	538.660339	217.292236	1405.097412	442.943542	74.429718	1390.447388	428.982239	86.193443	1656.974365	531.399780	-171.007965	1133.833008	602.351929	280.260345	1136.524292	426.684326	-178.063065	890.705322	487.523590	292.498016	879.737854	455.037048	70.867630	1040.090576	-597.303162	175.566513	853.848938	-590.777161	-26.190208
441.720947	-24.865303	942.823425	475.697998	159.494873	937.607239	547.810913	-46.119835	497.747314	584.613281	158.196091	482.480072	573.380737	-41.045105	77.798241	627.181152	139.613007	92.508049	495.749329	-83.482391	1410.941406	538.619019	217.295181	1405.086304	442.905426	74.427704	1390.444336	428.923492	86.222549	1656.978882	531.359253	-171.039078	1133.867676	602.337402	280.278809	1136.539673	426.643616	-178.075027	890.716003	487.497772	292.342010	879.799072	455.007416	70.822716	1040.085205	-597.435669	175.609421	853.898804	-590.784119	-26.192232
441.718903	-24.870579	942.804810	475.708649	159.464081	937.607849	547.784729	-46.166004	497.783417	584.607300	158.226334	482.490326	573.362793	-41.053909	77.857750	627.150085	139.602432	92.520599	495.696625	-83.490829	1410.959351	538.576416	217.327026	1405.106323	442.868011	74.448334	1390.449951	428.849518	86.224861	1656.979858	531.301697	-171.024918	1133.887573	602.297424	280.292114	1136.516602	426.607666	-178.111679	890.708618	487.429779	292.305267	879.780273	454.997101	70.797691	1040.075928	-597.581238	175.610748	853.914307	-590.803101	-26.202007
441.674957	-24.907663	942.818054	475.663696	159.417694	937.590149	547.778137	-46.197411	497.782776	584.600769	158.223923	482.488190	573.379761	-41.059532	77.857635	627.149170	139.597061	92.505524	495.635254	-83.480507	1410.967773	538.519104	217.332367	1405.098389	442.842560	74.445885	1390.432129	428.790924	86.241821	1656.984131	531.247070	-171.026184	1133.900635	602.217041	280.271271	1136.497314	426.591492	-178.129059	890.707214	487.383881	292.425415	879.708557	454.952545	70.772896	1040.073120	-598.144958	175.196091	853.875916	-590.961853	-26.345877
441.651611	-24.930761	942.797363	475.654541	159.388443	937.554199	547.768433	-46.170155	497.788147	584.582947	158.192734	482.459229	573.382385	-41.050243	77.820396	627.137695	139.597397	92.509064	495.615875	-83.477974	1410.959473	538.502991	217.332367	1405.071655	442.809387	74.452507	1390.412598	428.740234	86.259544	1656.966675	531.218811	-171.037827	1133.907715	602.192383	280.252502	1136.432007	426.563416	-178.128159	890.712830	487.338287	292.409729	879.669495	454.930573	70.756416	1040.044189	-597.931763	175.595901	853.948547	-590.917358	-26.178440
441.591125	-24.953976	942.799805	475.594513	159.366913	937.549988	547.767517	-46.198330	497.766388	584.537903	158.126938	482.438690	573.422791	-41.038765	77.820206	627.159912	139.597916	92.477943	495.583557	-83.465530	1410.958374	538.494019	217.347351	1405.045532	442.775116	74.465401	1390.411865	428.705688	86.279236	1656.951172	531.206299	-171.014572	1133.882202	602.171204	280.222687	1136.409058	426.574951	-178.158051	890.701111	487.294342	292.369843	879.638245	454.894745	70.733170	1040.044189	-598.067627	175.595184	853.943787	-590.968506	-26.178717
441.584412	-24.940676	942.784973	475.579193	159.400055	937.550415	547.760132	-46.203251	497.737793	584.562012	158.162140	482.462280	573.434753	-41.028900	77.799171	627.205139	139.624512	92.485374	495.583954	-83.461823	1410.960571	538.496338	217.359100	1405.016113	442.746246	74.477325	1390.399536	428.663727	86.310211	1656.932983	531.199524	-171.015778	1133.883789	602.167847	280.208496	1136.385132	426.563995	-178.155609	890.705688	487.274200	292.229584	879.666809	454.879974	70.748260	1040.037231	-598.211426	175.622009	853.958191	-591.014160	-26.160290
441.518646	-24.981466	942.811768	475.522095	159.379562	937.548706	547.694641	-46.187275	497.727020	584.533997	158.167908	482.455444	573.374817	-41.036022	77.807915	627.189148	139.617584	92.487137	495.514893	-83.452370	1410.961426	538.459656	217.360031	1405.011475	442.735809	74.497559	1390.395386	428.617401	86.328049	1656.932739	531.164368	-171.043930	1133.894043	602.134766	280.209167	1136.370605	426.567078	-178.176849	890.713257	487.201263	292.205505	879.662415	454.839691	70.728981	1040.050171	-598.764893	175.164230	853.874390	-591.200500	-26.276400
441.510162	-24.974989	942.787231	475.501648	159.372147	937.557861	547.678650	-46.234669	497.762207	584.539978	158.188278	482.483734	573.362000	-41.062584	77.842850	626.635437	139.188568	92.410980	495.477661	-83.456802	1410.997803	538.427673	217.374344	1405.010986	442.699799	74.499695	1390.387817	428.539124	86.329773	1656.930176	531.121887	-171.050964	1133.930786	602.106445	280.186188	1136.373901	426.557526	-178.181686	890.734314	487.168213	292.187988	879.644775	454.806305	70.713745	1040.042236	-598.913269	175.187332	853.908569	-591.280090	-26.253149
441.471832	-25.035414	942.816101	475.480988	159.327026	937.543884	547.629700	-46.281281	497.792725	584.482483	158.145538	482.482605	573.357666	-41.051010	77.837288	627.055237	139.550446	92.513596	495.413025	-83.434502	1411.015503	538.380615	217.376312	1405.001099	442.675079	74.506577	1390.378662	428.459412	86.354767	1656.942261	531.087341	-171.061356	1133.981445	602.062744	280.154297	1136.362549	426.530762	-178.185074	890.762207	487.116516	292.188049	879.627625	454.765472	70.686295	1040.048340	-599.075378	175.196838	853.918335	-591.357239	-26.214643
441.468842	-25.027929	942.787109	475.456940	159.327393	937.543884	547.621582	-46.288490	497.794128	584.505127	158.155319	482.474976	573.364258	-41.064125	77.864624	627.109619	139.610672	92.536568	495.373688	-83.424583	1411.032349	538.375305	217.410156	1405.002197	442.646149	74.498085	1390.370728	428.411041	86.351646	1656.925903	531.085693	-171.118195	1134.014404	602.002441	280.121185	1136.332397	426.716187	-178.186798	890.715393	487.040649	292.294708	879.564026	454.737335	70.676926	1040.033813	-599.242737	175.221054	853.925598	-591.465515	-26.199982
441.404541	-25.071474	942.798523	475.408813	159.270767	937.513489	547.618286	-46.279602	497.769989	584.455444	158.137268	482.458069	573.389954	-41.065136	77.857887	627.118042	139.595184	92.505775	495.353760	-83.419800	1411.030884	538.388184	217.398972	1404.975952	442.617737	74.514740	1390.351196	428.368591	86.394783	1656.910522	531.049744	-171.095764	1134.001587	601.977783	280.082947	1136.289307	426.527313	-178.206100	890.769592	487.016815	292.298218	879.543457	454.690460	70.648354	1040.023926	-599.420349	175.239182	853.939270	-591.556335	-26.166620
441.370483	-25.088167	942.797424	475.381775	159.272507	937.508057	547.611816	-46.258362	497.781403	584.432800	158.109756	482.457214	573.380615	-41.049236	77.827782	627.145630	139.595963	92.515144	495.329987	-83.426170	1411.020386	538.383240	217.393280	1404.960693	442.586060	74.526749	1390.354126	428.327087	86.415611	1656.893433	531.037903	-171.099335	1134.002563	601.963379	280.079102	1136.276245	426.525757	-178.213806	890.764771	486.974762	292.275116	879.521301	454.659271	70.643089	1040.020508	-599.588318	175.242126	853.933655	-591.663452	-26.147455
441.317230	-25.074297	942.789734	475.328430	159.280731	937.514893	547.591980	-46.246456	497.764282	584.390503	158.091415	482.459290	573.392639	-41.055164	77.832008	627.102783	139.551971	92.516899	495.280304	-83.412941	1411.031738	538.378052	217.394135	1404.926270	442.564697	74.528694	1390.355103	428.285126	86.445648	1656.888916	531.014954	-171.106720	1134.009766	601.926941	280.068817	1136.251953	426.535065	-178.215042	890.756226	486.914124	292.258698	879.526550	454.621124	70.643608	1040.020996	-599.395691	175.725662	854.050842	-591.671509	-25.973169
441.296509	-25.093887	942.789429	475.306732	159.258270	937.509583	547.597290	-46.282501	497.751495	584.378235	158.111588	482.492218	573.382629	-41.083889	77.838394	627.092590	139.543610	92.504128	495.241333	-83.429367	1411.039429	538.348450	217.379639	1404.923584	442.519928	74.535378	1390.358521	428.220093	86.465668	1656.887329	530.969238	-171.111877	1134.012207	601.912354	280.084473	1136.256226	426.527466	-178.250198	890.756348	486.883484	292.238770	879.533508	454.598419	70.625610	1040.018066	-599.608032	175.735733	854.083252	-591.794983	-25.960615
441.232056	-25.107954	942.783508	475.251678	159.255005	937.511902	547.544434	-46.284298	497.797943	584.389893	158.118622	482.475616	573.353943	-41.063438	77.867516	627.090149	139.544006	92.532936	495.203278	-83.403313	1411.040283	538.333191	217.403473	1404.954102	442.416992	74.456131	1390.316772	428.160095	86.486183	1656.893066	530.935486	-171.155212	1134.026733	601.876892	280.040497	1136.250732	426.514893	-178.264099	890.749878	486.838470	292.251038	879.530457	454.541687	70.611885	1040.016602	-599.759216	175.648132	854.122131	-591.672180	-26.051723
441.211700	-25.119192	942.786194	475.214325	159.216537	937.503113	547.539246	-46.327969	497.807770	584.335632	158.119064	482.482849	573.368225	-41.085735	77.873291	627.075378	139.571915	92.531448	495.145050	-83.403000	1411.028809	538.298157	217.412598	1404.959961	442.361877	74.430779	1390.303345	428.115295	86.504112	1656.894775	530.890564	-171.145721	1134.032715	601.843445	280.028595	1136.240479	426.485229	-178.293747	890.760071	486.796600	292.219025	879.530884	454.505585	70.594765	1040.012939	-599.985229	175.755585	854.157776	-592.018616	-25.904182
441.158691	-25.133223	942.769897	475.174500	159.232162	937.496765	547.545288	-46.332512	497.816254	584.363342	158.127533	482.476959	573.368164	-41.074142	77.863258	627.128906	139.602493	92.541145	495.113007	-83.409431	1411.019653	538.276733	217.391571	1404.922363	442.349731	74.442657	1390.294434	428.072998	86.527718	1656.871704	530.865356	-171.148941	1134.031006	602.024475	280.507050	1136.390137	426.466187	-178.311050	890.739441	486.768616	292.197968	879.545898	454.451385	70.591301	1040.001465	-600.141296	175.767395	854.172119	-592.128967	-25.896925
441.109589	-25.130760	942.749390	475.133026	159.221848	937.480713	547.555542	-46.314571	497.799316	584.281616	158.057739	482.455933	573.370544	-41.051804	77.842094	627.086975	139.549606	92.529770	495.076355	-83.409584	1411.016602	538.259033	217.378387	1404.901001	442.299774	74.444366	1390.292725	428.044281	86.550491	1656.851074	530.836487	-171.142853	1134.015991	602.012329	280.465942	1136.366943	426.439606	-178.306335	890.730957	486.729034	292.184052	879.531311	454.403900	70.585800	1039.983154	-600.322632	175.750473	854.200378	-592.239624	-25.911072
441.054626	-25.128050	942.761719	475.069061	159.197891	937.483398	547.556885	-46.310719	497.812103	584.249268	158.019165	482.463440	573.410034	-41.049072	77.842873	627.092468	139.537170	92.538879	495.051147	-83.412422	1411.005859	538.225342	217.383850	1404.870972	442.250305	74.428978	1390.276733	428.024841	86.577713	1656.847656	530.804260	-171.137299	1133.994019	601.794006	279.994659	1136.186157	426.417480	-178.341599	890.723145	486.695892	292.165741	879.496643	454.348511	70.579979	1039.990723	-600.398254	175.662476	854.214661	-592.116516	-26.028784
441.016205	-25.126980	942.738159	475.047852	159.207352	937.480591	547.532104	-46.300430	497.800964	584.287415	158.075928	482.487885	573.404846	-41.062233	77.847260	627.096069	139.537125	92.541405	495.022369	-83.412163	1411.005859	538.210632	217.373718	1404.875854	442.203705	74.446312	1390.288330	427.982727	86.595360	1656.860352	530.766479	-171.155746	1134.008911	601.764038	279.957733	1136.192017	426.390564	-178.336227	890.722107	486.664459	292.155090	879.489502	454.310181	70.575714	1039.977539	-600.618408	175.760284	854.270691	-592.474365	-25.891245
440.940979	-25.161964	942.744629	474.980011	159.180237	937.460327	547.497375	-46.305569	497.804657	584.245483	158.091354	482.501831	573.402039	-41.086636	77.876808	627.075012	139.537827	92.549606	494.962372	-83.424133	1410.991455	538.157166	217.384903	1404.875488	442.156769	74.438377	1390.287598	427.934509	86.613831	1656.861572	530.718140	-171.164642	1134.000366	601.726624	279.955505	1136.191406	426.352997	-178.358337	890.717957	486.654755	292.142792	879.474304	454.243256	70.558342	1039.970337	-600.809021	175.755264	854.286316	-592.636536	-25.874281
440.929291	-25.152946	942.735779	474.943451	159.172272	937.463989	547.494324	-46.329838	497.814240	584.230713	158.085815	482.495880	573.347595	-41.087654	77.864143	627.055664	139.533646	92.546021	494.903076	-83.449936	1411.001465	538.100098	217.392410	1404.881348	442.123901	74.434189	1390.279419	427.896851	86.620239	1656.866943	530.663452	-171.146118	1134.009399	601.708435	279.929932	1136.180054	426.305908	-178.381943	890.722961	486.620911	292.123352	879.456909	454.221130	70.551552	1039.968018	-600.920410	175.674240	854.315552	-592.585144	-25.979109
440.876953	-25.163216	942.719543	474.890930	159.170151	937.460144	547.502075	-46.338757	497.824738	584.262695	158.102905	482.515076	573.339722	-41.064388	77.866013	627.090454	139.577713	92.544746	494.872345	-83.437271	1410.977661	538.029663	217.381561	1404.870483	442.083954	74.402878	1390.273926	427.856689	86.639275	1656.865845	530.619568	-171.194748	1134.011719	601.632813	279.909668	1136.162476	426.258789	-178.412628	890.728088	486.599792	292.123779	879.435364	454.158722	70.540283	1039.957764	-601.160095	175.744614	854.327759	-592.927490	-25.852295
440.829651	-25.182957	942.723999	474.853699	159.146545	937.437317	547.478577	-46.330036	497.829590	584.193359	158.053802	482.476776	573.397827	-41.087135	77.870842	627.069519	139.555618	92.524818	494.825073	-83.440880	1410.980591	538.036072	217.367447	1404.853149	442.025330	74.402809	1390.255859	427.829071	86.649879	1656.854858	530.649475	-171.221313	1134.023926	601.611877	279.873810	1136.121582	426.432678	-178.400375	890.641296	486.567596	292.096313	879.411377	454.115387	70.533875	1039.948120	-601.350159	175.726563	854.343628	-593.053528	-25.873257
440.789551	-25.156967	942.730347	474.793213	159.167847	937.462402	547.480042	-46.328972	497.829834	584.193848	158.031601	482.481079	573.445435	-41.094627	77.870895	627.097290	139.569519	92.532486	494.802887	-83.461327	1410.982788	537.992676	217.366989	1404.829590	441.980133	74.399948	1390.259644	427.813416	86.684082	1656.854980	530.620361	-171.214569	1134.026489	601.561096	279.854980	1136.129150	426.378479	-178.391052	890.647949	486.544006	292.069702	879.403625	454.057098	70.548515	1039.963867	-601.504700	175.735382	854.377625	-593.166626	-25.883026
440.754456	-25.158842	942.727783	474.753021	159.178543	937.468567	547.451904	-46.319862	497.829712	584.194580	158.061447	482.508636	573.441589	-41.106407	77.864273	627.087158	139.556442	92.547188	494.734619	-83.458305	1410.983032	537.919312	217.360458	1404.823975	442.004608	74.504601	1390.287231	427.786987	86.708626	1656.878662	530.567566	-171.212418	1134.032593	601.526794	279.852814	1136.150757	426.325073	-178.403717	890.673218	486.528595	292.056671	879.393372	454.014343	70.548790	1039.965576	-601.536255	175.625259	854.418518	-592.919678	-26.056290
440.724030	-25.167145	942.721252	474.724823	159.146652	937.460876	547.425110	-46.336079	497.848969	584.201355	158.099319	482.548920	573.391968	-41.069824	77.861809	627.078918	139.552383	92.585297	494.702026	-83.470787	1410.993530	537.875244	217.333313	1404.836426	441.947662	74.499931	1390.296631	427.742859	86.710182	1656.907104	530.512939	-171.212082	1134.020996	601.479553	279.819824	1136.149780	426.255371	-178.432083	890.687317	486.493134	292.049194	879.384644	453.967010	70.533127	1039.957642	-601.678894	175.570389	854.434570	-592.988159	-26.121136
440.697113	-25.198359	942.728333	474.680939	159.156342	937.456116	547.391785	-46.353580	497.852264	584.173706	158.079056	482.522156	573.372192	-41.074650	77.887184	627.059814	139.555298	92.574532	494.616943	-83.449623	1410.986084	537.778198	217.396729	1404.838379	442.033081	74.263626	1390.221802	427.695129	86.716095	1656.918823	530.415710	-171.194580	1134.009521	601.440491	279.849945	1136.163452	426.017395	-178.469315	890.739136	486.487915	292.032074	879.373657	453.937469	70.526550	1039.958862	-602.219727	175.141037	854.348633	-593.254272	-26.250942
440.618164	-25.208223	942.723938	474.629364	159.142715	937.452332	547.326050	-46.357864	497.851379	584.154480	158.077316	482.539307	573.363586	-41.091255	77.896065	627.070313	139.563385	92.552132	494.605743	-83.479538	1410.990967	537.744141	217.374542	1404.845581	441.777954	74.391975	1390.249878	427.661865	86.717148	1656.912598	530.370789	-171.189774	1134.009399	601.375854	279.836426	1136.132568	425.961914	-178.481155	890.738464	486.445374	292.002716	879.372498	453.880829	70.513535	1039.955078	-602.394409	175.118103	854.340881	-593.409973	-26.248068
440.601532	-25.219650	942.715881	474.597534	159.121216	937.418640	547.330261	-46.381317	497.844849	584.161560	158.096634	482.528076	573.338623	-41.064758	77.865646	627.073486	139.577850	92.551239	494.550903	-83.486267	1410.976807	537.711060	217.372070	1404.822876	441.730072	74.388672	1390.231934	427.628723	86.727829	1656.900391	530.349792	-171.234406	1134.003662	601.344299	279.815521	1136.112793	426.082123	-178.477386	890.688904	486.415558	291.991150	879.349426	453.850647	70.511909	1039.933472	-602.521851	175.133957	854.351013	-593.546570	-26.202259
440.554291	-25.202446	942.696838	474.546753	159.165573	937.444275	547.295105	-46.362823	497.839233	584.127808	158.052505	482.506104	573.373657	-41.048294	77.853653	627.077087	139.573929	92.527061	494.511566	-83.496727	1410.970337	537.646606	217.336548	1404.805664	441.674500	74.386665	1390.242798	427.606567	86.711769	1656.895020	530.308044	-171.270874	1134.011475	601.299988	279.829956	1136.088623	426.032257	-178.488632	890.679810	486.395416	291.970123	879.344849	453.795502	70.519073	1039.937378	-602.640259	175.136948	854.349976	-593.639038	-26.210051
440.541046	-25.208078	942.692322	474.535858	159.131073	937.438232	547.304871	-46.352932	497.848419	584.114990	158.073746	482.525024	573.367737	-41.078934	77.868805	627.101379	139.573761	92.550064	494.472809	-83.506485	1410.972168	537.625305	217.354752	1404.790161	441.631012	74.377396	1390.216187	427.586334	86.721107	1656.893799	530.261902	-171.258316	1134.008545	601.288269	279.829346	1136.097534	425.957275	-178.501144	890.680054	486.348236	291.815125	879.397461	453.764709	70.503830	1039.931274	-602.800659	175.122681	854.359497	-593.753784	-26.193008
440.480347	-25.198032	942.702087	474.478180	159.173752	937.462219	547.275208	-46.326336	497.848633	584.084290	158.059875	482.537201	573.347717	-41.072063	77.868835	627.087158	139.564209	92.584167	494.443542	-83.488403	1410.973389	537.550964	217.360306	1404.796387	441.570953	74.387550	1390.216919	427.539917	86.722633	1656.899902	530.196655	-171.273972	1134.002075	601.202698	279.811218	1136.088257	425.879852	-178.495499	890.682800	486.311249	291.937622	879.327576	453.712830	70.520599	1039.948730	-602.602234	175.516724	854.482788	-593.751892	-26.049658
440.433655	-25.179979	942.689087	474.408020	159.165436	937.446899	547.270325	-46.332615	497.861145	584.081665	158.076019	482.553162	573.332031	-41.067097	77.882378	627.104675	139.586182	92.581230	494.386322	-83.491570	1410.985840	537.499817	217.362183	1404.785156	441.512299	74.368431	1390.211670	427.497559	86.717415	1656.914551	530.128906	-171.249176	1133.989380	601.164124	279.813904	1136.112549	425.771698	-178.511703	890.704102	486.278564	291.906738	879.310608	453.647583	70.528008	1039.934204	-602.929321	175.676666	854.525024	-594.368286	-25.761002
440.421295	-25.181303	942.681152	474.420502	159.159668	937.437317	547.273254	-46.344372	497.879669	584.088196	158.109741	482.565216	573.337280	-41.060371	77.882088	627.085815	139.582977	92.586761	494.334534	-83.510651	1410.979492	537.410828	217.340225	1404.783813	441.557800	74.460945	1390.246948	427.446350	86.715843	1656.911133	530.078918	-171.268799	1134.011108	601.097656	279.809296	1136.087769	425.720215	-178.506195	890.684631	486.223206	291.899658	879.297058	453.636963	70.527893	1039.924927	-603.124878	175.665970	854.547852	-594.508057	-25.749483
440.359863	-25.189444	942.677002	474.353760	159.195023	937.442261	547.280334	-46.350399	497.892548	584.102051	158.086884	482.561798	573.318787	-41.065735	77.889587	627.062927	139.607544	92.577980	494.284424	-83.504005	1410.967041	537.385620	217.354385	1404.777100	441.517883	74.449280	1390.228516	427.409882	86.712471	1656.901855	529.998474	-171.272537	1133.997559	601.063110	279.798737	1136.094360	425.655151	-178.535980	890.682556	486.184143	291.891724	879.281921	453.582794	70.533829	1039.926025	-603.510681	175.055557	854.472961	-594.257996	-26.191820
440.292908	-25.184858	942.679932	474.307190	159.199341	937.440430	547.293335	-46.341400	497.888794	584.063171	158.108658	482.566498	573.355225	-41.076099	77.878395	627.100647	139.603790	92.564072	494.248535	-83.525429	1410.957397	537.347473	217.343582	1404.765015	441.489044	74.439743	1390.219604	427.369843	86.697807	1656.889771	529.951233	-171.290649	1133.983521	601.012634	279.793243	1136.062012	425.566833	-178.541748	890.673706	486.127502	291.862396	879.266357	453.532837	70.540009	1039.926758	-603.687988	175.058563	854.483337	-594.391174	-26.207586
440.281860	-25.197271	942.654968	474.276642	159.187531	937.427673	547.298157	-46.358791	497.888733	584.063110	158.053177	482.531128	573.368835	-41.087730	77.877945	627.067810	139.593674	92.561966	494.194580	-83.524902	1410.935547	537.310120	217.323181	1404.748047	441.441864	74.448151	1390.196533	427.330292	86.699669	1656.865967	529.863953	-171.248260	1133.952881	600.963928	279.782776	1136.052490	425.289337	-178.568207	890.711426	486.069946	291.831085	879.265320	453.496216	70.523788	1039.907471	-603.868896	175.036118	854.497375	-594.532043	-26.216063
440.217773	-25.170431	942.636902	474.214630	159.239548	937.438843	547.280945	-46.324936	497.880402	584.037659	158.069519	482.562164	573.391174	-41.076984	77.863564	627.073181	139.587830	92.596870	494.134857	-83.559052	1410.932007	537.274109	217.318024	1404.740601	441.409149	74.438332	1390.210205	427.284485	86.688370	1656.859619	529.800476	-171.243866	1133.952271	600.938110	279.770142	1136.057861	425.208557	-178.565247	890.702759	486.011902	291.694061	879.325623	453.436462	70.546379	1039.904663	-604.033875	175.047928	854.535095	-594.663147	-26.214842
440.193329	-25.155640	942.631653	474.167786	159.227875	937.435181	547.245361	-46.300205	497.873901	584.047180	158.090424	482.582001	573.360107	-41.084190	77.864288	627.113159	139.619537	92.565880	494.077026	-83.534782	1410.928345	537.204285	217.329147	1404.744141	441.358582	74.455162	1390.193359	427.226257	86.682091	1656.872803	529.732605	-171.263443	1133.936279	600.864685	279.748077	1136.051636	425.123322	-178.562576	890.705688	485.950012	291.681671	879.313049	453.390686	70.548965	1039.899780	-604.218079	175.047531	854.570618	-594.811768	-26.185278
440.139618	-25.164017	942.627869	474.131073	159.246185	937.428223	547.230957	-46.330620	497.901794	584.036987	158.077438	482.570221	573.354492	-41.078487	77.888153	627.081238	139.595383	92.592453	494.031250	-83.542969	1410.920776	537.175293	217.314224	1404.751953	441.326233	74.445213	1390.197021	427.174866	86.679100	1656.875854	529.656494	-171.264633	1133.936035	600.835266	279.760345	1136.056030	425.026245	-178.545853	890.720886	485.884521	291.669312	879.326477	453.349182	70.554802	1039.894531	-604.406433	175.043442	854.607666	-594.971252	-26.180447
440.092316	-25.178179	942.625671	474.091522	159.239304	937.426819	547.194702	-46.298401	497.881348	584.016113	158.055893	482.567535	573.324097	-41.066856	77.868294	627.078979	139.604889	92.591606	493.979492	-83.543915	1410.922729	537.130371	217.314301	1404.743652	441.299957	74.445267	1390.197876	427.132111	86.678833	1656.863159	529.588074	-171.264969	1133.928345	600.787231	279.706818	1136.060059	424.959839	-178.561829	890.720764	485.819183	291.649933	879.317810	453.302979	70.544388	1039.892578	-604.546021	175.054108	854.653503	-595.091431	-26.128969
440.049072	-25.172321	942.614197	474.052216	159.247711	937.421509	547.182800	-46.320507	497.890411	583.979797	158.055573	482.563477	573.366699	-41.078148	77.899200	626.552490	139.199844	92.500580	493.968353	-83.526909	1410.904907	537.095459	217.311600	1404.727783	441.246735	74.456390	1390.203003	427.105286	86.674377	1656.857666	529.561951	-171.266998	1133.933472	600.755920	279.711273	1136.029541	424.909943	-178.514633	890.726685	485.781403	291.650787	879.314453	453.262390	70.548103	1039.884399	-604.738953	175.022827	854.670288	-595.253357	-26.132645
440.018433	-25.156569	942.607544	474.013489	159.282196	937.443726	547.161011	-46.313011	497.878693	583.985840	158.098312	482.559845	573.354431	-41.076744	77.898697	627.505676	139.922272	92.622223	493.921478	-83.530304	1410.904541	537.067200	217.302078	1404.704956	441.225708	74.455910	1390.194824	427.059052	86.668007	1656.847168	529.496155	-171.274963	1133.938721	600.713318	279.708160	1136.043823	424.845825	-178.512833	890.727783	485.707886	291.619812	879.314209	453.222382	70.558067	1039.892456	-604.554993	175.439636	854.793640	-595.306946	-25.982605
439.963837	-25.170061	942.612854	473.954376	159.245407	937.444824	547.105408	-46.317562	497.900665	583.946594	158.090805	482.574707	573.357422	-41.095722	77.913773	627.078674	139.651184	92.597137	493.859314	-83.545792	1410.925537	537.025635	217.293350	1404.726074	441.196472	74.451492	1390.195923	426.999695	86.659683	1656.850342	529.423706	-171.292221	1133.926758	600.657043	279.700745	1136.028564	424.764526	-178.533997	890.726807	485.622711	291.619049	879.323914	453.167480	70.535179	1039.895752	-604.845459	175.550690	854.815002	-595.854431	-25.768358
439.961761	-25.151415	942.592163	473.943420	159.287735	937.447937	547.051880	-46.335342	497.878754	583.939514	158.111145	482.578644	573.340881	-41.096420	77.913109	627.029053	139.614349	92.591988	493.749542	-83.511139	1410.927612	536.922424	217.330139	1404.731201	441.366852	74.297157	1390.102173	426.921021	86.641724	1656.850586	529.344360	-171.278305	1133.931152	600.594788	279.715057	1136.039429	424.689606	-178.533142	890.721069	485.546600	291.596619	879.335938	453.153656	70.553490	1039.887085	-604.963501	175.394531	854.855469	-595.662903	-25.974886
439.890167	-25.171047	942.590088	473.907135	159.288284	937.447205	547.010925	-46.326511	497.876678	583.901001	158.105362	482.590393	573.307800	-41.061855	77.896088	627.015320	139.606247	92.605743	493.705963	-83.501526	1410.916626	536.871460	217.340240	1404.735718	441.337921	74.290718	1390.112793	426.868134	86.641541	1656.842651	529.269714	-171.289063	1133.919800	600.558105	279.722107	1136.046997	424.617828	-178.516815	890.719666	485.475769	291.591034	879.349548	453.111816	70.541351	1039.886230	-605.103333	175.353668	854.859985	-595.785156	-26.025972
439.874298	-25.162312	942.584656	473.843811	159.285858	937.432190	547.007446	-46.325470	497.868408	583.891968	158.097412	482.572205	573.339661	-41.081844	77.890335	627.043579	139.623428	92.584808	493.728638	-83.544563	1410.912109	536.876526	217.292892	1404.706421	441.068817	74.438148	1390.178955	426.835480	86.655426	1656.822510	529.258972	-171.307266	1133.916260	600.517456	279.675537	1136.024170	424.561096	-178.324890	890.762512	485.410400	291.560272	879.332642	453.080566	70.547417	1039.876221	-605.388672	175.486679	854.862549	-596.368713	-25.772734
439.809082	-25.170675	942.597290	473.795197	159.296722	937.431824	547.007080	-46.308159	497.869934	583.898743	158.071487	482.563751	573.389099	-41.084476	77.895706	626.591064	139.217209	92.510506	493.715118	-83.553268	1410.879517	536.859436	217.269806	1404.678101	441.036041	74.448441	1390.171753	426.803375	86.668770	1656.796875	529.201538	-171.256561	1133.877319	600.485474	279.663757	1135.989380	424.522766	-178.475876	890.714111	485.369110	291.557281	879.318420	453.044861	70.551773	1039.883057	-605.548523	175.446152	854.877869	-596.501526	-25.782520
439.765808	-25.183865	942.580872	473.773468	159.284195	937.425964	547.002136	-46.309399	497.890442	583.870178	158.009857	482.540924	573.410217	-41.093590	77.872040	627.125671	139.634689	92.586769	493.697052	-83.544525	1410.857666	536.833130	217.279419	1404.662842	441.002167	74.437050	1390.159180	426.758423	86.683319	1656.778931	529.169800	-171.260315	1133.866455	600.450623	279.658173	1135.980835	424.460876	-178.459854	890.717346	485.311127	291.548492	879.322754	453.009613	70.534157	1039.871948	-605.641418	175.473495	854.907104	-596.637146	-25.778175
439.757019	-25.154514	942.573242	473.736542	159.301361	937.433350	546.986938	-46.311008	497.888824	583.911926	158.132202	482.593903	573.375122	-41.087330	77.903778	627.532898	139.941238	92.652832	493.605896	-83.521088	1410.860229	536.735107	217.305420	1404.663574	441.171539	74.301834	1390.097412	426.694397	86.684273	1656.778931	529.098145	-171.265305	1133.879272	600.373474	279.654022	1135.984863	424.397217	-178.437698	890.706848	485.246246	291.701202	879.247864	452.978638	70.550415	1039.871704	-605.656006	175.273926	854.950867	-596.310608	-26.081284
439.710449	-25.200199	942.582581	473.714386	159.307571	937.445923	546.936401	-46.334980	497.926239	583.893372	158.178833	482.629456	573.299011	-41.068901	77.916992	627.075928	139.660294	92.628738	493.542053	-83.542023	1410.892212	536.671997	217.317719	1404.693481	441.150177	74.287727	1390.064087	426.619415	86.682091	1656.780518	529.021667	-171.246826	1133.876587	600.267029	279.652222	1135.989624	424.331055	-178.419495	890.711060	484.933380	291.717377	879.417969	452.924988	70.531982	1039.881958	-605.933716	175.395950	854.991089	-596.924377	-25.857973
439.688629	-25.168573	942.553589	473.675232	159.329071	937.459045	546.882568	-46.345310	497.929718	583.820313	158.167297	482.637421	573.275269	-41.087044	77.932404	626.995300	139.642059	92.651505	493.475067	-83.530563	1410.895874	536.589294	217.316986	1404.696411	441.108551	74.276833	1390.052002	426.543457	86.653038	1656.779297	528.955200	-171.227844	1133.872314	600.195740	279.634033	1135.984375	424.280762	-178.420303	890.692200	484.863525	291.714447	879.428894	452.889587	70.536507	1039.874634	-606.124207	175.368561	855.036804	-597.140686	-25.874344
439.650574	-25.182070	942.525635	473.633667	159.321854	937.441895	546.880981	-46.342342	497.899811	583.829712	158.147705	482.618500	573.300842	-41.072041	77.905266	627.361084	139.867401	92.643120	493.436005	-83.550217	1410.884155	536.557312	217.305130	1404.703125	441.071838	74.277901	1390.051636	426.487396	86.648544	1656.756714	528.919312	-171.229004	1133.846069	600.137573	279.636078	1135.966553	424.246521	-178.389557	890.678772	484.801636	291.699310	879.427979	452.859985	70.518265	1039.852661	-606.326660	175.311279	855.031494	-597.322937	-25.928335
439.546814	-25.193233	942.532349	473.567627	159.322281	937.428833	546.873901	-46.320206	497.873718	583.852783	158.136642	482.599823	573.350464	-41.098034	77.898041	626.959229	139.539581	92.561623	493.416168	-83.542656	1410.849243	536.526306	217.301819	1404.662598	441.026825	74.266899	1390.056763	426.465973	86.680611	1656.741821	528.901733	-171.220047	1133.822388	600.105652	279.623718	1135.947510	424.180939	-178.339859	890.664124	484.766937	291.694214	879.406799	452.806335	70.518433	1039.850464	-606.518127	175.248230	855.002075	-597.485657	-25.955090
439.509430	-25.183525	942.521301	473.530396	159.313980	937.404663	546.873108	-46.294582	497.852020	583.845337	158.129608	482.598083	573.385620	-41.086025	77.881203	627.530884	139.923431	92.621635	493.451263	-83.596832	1410.825317	536.585022	217.251572	1404.634155	440.791901	74.419319	1390.130127	426.426514	86.702965	1656.720825	528.903992	-171.213287	1133.782104	600.087952	279.577637	1135.911499	424.142792	-178.277039	890.654846	484.742676	291.687592	879.393127	452.772064	70.525978	1039.832764	-607.019897	174.753845	854.908325	-597.698303	-26.110928
439.438141	-25.191673	942.526978	473.471954	159.300201	937.400513	546.880859	-46.329098	497.886200	583.822937	158.113937	482.595306	573.792603	-41.148594	77.917969	627.537842	139.908020	92.649094	493.417603	-83.596764	1410.820923	536.572876	217.235947	1404.619507	440.741455	74.423080	1390.134766	426.388367	86.734131	1656.713135	528.872070	-171.215469	1133.774170	600.062134	279.585663	1135.904175	424.127136	-178.270889	890.637817	484.699768	291.701691	879.387939	452.711365	70.519936	1039.833496	-607.165710	174.737823	854.940918	-597.794556	-26.153574
439.428375	-25.207161	942.536011	473.477203	159.265900	937.400024	546.834900	-46.328793	497.919586	583.801941	158.126999	482.613556	573.359253	-41.093143	77.915512	627.042847	139.403778	92.615913	493.364594	-83.599464	1410.840942	536.511414	217.242676	1404.646606	440.716309	74.434509	1390.123047	426.315186	86.725883	1656.727295	528.809448	-171.201523	1133.795532	600.013245	279.603943	1135.943970	424.070923	-178.256119	890.644836	484.664215	291.693726	879.394348	452.673767	70.507355	1039.836060	-607.171814	174.533142	854.980103	-597.420593	-26.490047
439.407745	-25.188364	942.518250	473.430237	159.317474	937.418884	546.792236	-46.340130	497.926849	583.770081	158.144989	482.645721	573.300903	-41.107445	77.937370	627.042542	139.623428	92.656029	493.282593	-83.585907	1410.861816	536.410400	217.273621	1404.648804	440.879791	74.265915	1390.047119	426.223175	86.722153	1656.733276	528.745728	-171.182510	1133.804077	599.948364	279.600830	1135.969849	424.031464	-178.231445	890.627930	484.602844	291.699799	879.413574	452.614380	70.526253	1039.836182	-607.508606	174.647797	855.036926	-598.078125	-26.225037
439.354614	-25.187298	942.499329	473.379944	159.348328	937.422546	546.780579	-46.357212	497.940765	583.763855	158.148163	482.659485	573.276978	-41.090187	77.948914	627.032410	139.644348	92.659538	493.275635	-83.612061	1410.873535	536.400146	217.236511	1404.674805	440.640442	74.379539	1390.107300	426.162079	86.706093	1656.737549	528.710999	-171.167831	1133.782227	599.894409	279.584412	1135.944580	424.020172	-178.221924	890.606628	484.554169	291.701660	879.402771	452.566864	70.528740	1039.829224	-607.722168	174.601669	855.033813	-598.251526	-26.275814
439.263275	-25.181337	942.497375	473.301392	159.362610	937.429688	546.783264	-46.319180	497.925751	583.760071	158.130524	482.655762	573.317322	-41.075237	77.916122	627.064575	139.648315	92.650726	493.246246	-83.629997	1410.853516	536.368408	217.226089	1404.661865	440.588074	74.388634	1390.105713	426.137726	86.715744	1656.718506	528.697327	-171.142822	1133.778198	599.881592	279.566315	1135.921997	423.985535	-178.181686	890.596863	484.539215	291.688629	879.390686	452.501160	70.530533	1039.832764	-607.382813	174.756989	855.108032	-597.757019	-26.505032
439.225555	-25.186680	942.488708	473.282257	159.340988	937.406555	546.787415	-46.305172	497.881531	583.736938	158.091919	482.636566	573.361511	-41.093563	77.879410	627.093262	139.660355	92.640419	493.214966	-83.623466	1410.840088	536.373596	217.213303	1404.635132	440.554657	74.387329	1390.126709	426.107178	86.751511	1656.706665	528.676758	-171.139679	1133.744751	599.905884	279.547394	1135.939087	423.978302	-178.156555	890.579834	484.729950	291.659332	879.235229	452.476776	70.524818	1039.816772	-607.528442	174.711441	855.091858	-597.898376	-26.485180
439.147247	-25.180450	942.507446	473.207367	159.321152	937.392639	546.780151	-46.303677	497.890167	583.738953	158.081192	482.619965	573.410400	-41.090523	77.893555	627.122070	139.665680	92.643288	493.196014	-83.635834	1410.820801	536.352173	217.202805	1404.638550	440.517120	74.402435	1390.135498	426.079834	86.778114	1656.708496	528.656677	-171.143768	1133.732788	599.891357	279.537903	1135.936157	423.955078	-178.121490	890.563477	484.716644	291.657257	879.237854	452.420929	70.532417	1039.819458	-607.849060	174.833099	855.107239	-598.553650	-26.217419
439.116333	-25.185215	942.496216	473.177460	159.316803	937.391968	546.757202	-46.336830	497.905121	583.716736	158.080765	482.652527	573.372986	-41.091587	77.899239	626.917969	139.455002	92.582710	493.147522	-83.626793	1410.828491	536.316406	217.210861	1404.641235	440.470215	74.399780	1390.140503	426.032654	86.787231	1656.729980	528.630737	-171.142090	1133.732422	599.874390	279.541229	1135.935181	423.942535	-178.126205	890.565918	484.681244	291.657593	879.251648	452.378845	70.524307	1039.813232	-607.883789	174.604477	855.112915	-598.205383	-26.535633
439.043671	-25.169209	942.511780	473.106506	159.342712	937.408508	546.689270	-46.346088	497.929047	583.710388	158.113480	482.661926	573.269287	-41.095566	77.925529	627.417603	139.882782	92.663940	493.068878	-83.636162	1410.839844	536.254272	217.210205	1404.660278	440.403168	74.407814	1390.156006	425.961426	86.801712	1656.742798	528.564697	-171.114349	1133.735596	599.807373	279.544647	1135.941528	423.900604	-178.091293	890.554077	484.641144	291.685272	879.271729	452.311005	70.543831	1039.829468	-608.062805	174.554916	855.149719	-598.369446	-26.572317
439.021240	-25.184237	942.501953	473.107544	159.351196	937.399536	546.656128	-46.327900	497.927673	583.699829	158.139709	482.675385	573.280334	-41.099266	77.954765	627.034607	139.644806	92.660492	493.011230	-83.636574	1410.840210	536.221313	217.221375	1404.660034	440.356140	74.390892	1390.131104	425.906006	86.791862	1656.739868	528.509766	-171.133057	1133.741333	599.737610	279.521820	1135.915894	423.885223	-178.093231	890.544495	484.381744	291.712708	879.395752	452.282562	70.543419	1039.819336	-608.388428	174.670624	855.161560	-599.006104	-26.293640
439.000366	-25.168709	942.475159	473.063202	159.324249	937.383545	546.663086	-46.331100	497.933960	583.674988	158.116180	482.658905	573.651978	-41.146557	77.974602	627.050232	139.683853	92.662666	492.944855	-83.631310	1410.833374	536.190369	217.209488	1404.640015	440.309021	74.404976	1390.138184	425.866516	86.791306	1656.724121	528.483459	-171.124817	1133.714722	599.721069	279.510559	1135.912720	423.861115	-178.074615	890.520020	484.343811	291.699615	879.399109	452.230988	70.535645	1039.797241	-608.525024	174.666855	855.176514	-599.122864	-26.326832
438.956146	-25.174150	942.472107	473.020508	159.349380	937.377136	546.697510	-46.333340	497.929565	583.657776	158.095871	482.653198	573.357483	-41.108749	77.913506	627.057373	139.457748	92.654800	492.904541	-83.631310	1410.797485	536.187927	217.186859	1404.623779	440.256317	74.420578	1390.120605	425.851257	86.806564	1656.701172	528.454773	-171.122849	1133.697510	599.690735	279.476135	1135.896729	423.857239	-178.082642	890.474182	484.319336	291.701752	879.388184	452.188690	70.546532	1039.792480	-608.641418	174.636139	855.188232	-599.198608	-26.354034
438.906097	-25.168594	942.457520	472.995483	159.335968	937.365967	546.666016	-46.330322	497.894501	583.638794	158.063690	482.632721	573.378784	-41.116543	77.901047	627.116089	139.658478	92.648544	492.874420	-83.614548	1410.797241	536.172668	217.212372	1404.612061	440.219421	74.413620	1390.109131	425.824371	86.827660	1656.683960	528.414795	-171.123474	1133.669922	599.728699	279.495819	1135.913818	423.851776	-178.066254	890.465942	484.533020	291.674652	879.235535	452.150665	70.541740	1039.779663	-608.777710	174.608231	855.205688	-599.294250	-26.371254
438.897247	-25.160561	942.478149	472.965271	159.355957	937.381348	546.630371	-46.317173	497.894257	583.662659	158.095276	482.669464	573.372925	-41.105042	77.922905	627.477844	139.924438	92.689018	492.814240	-83.625397	1410.791382	536.134888	217.204239	1404.629883	440.164429	74.415863	1390.113403	425.783081	86.835617	1656.706299	528.366211	-171.138092	1133.669800	599.708679	279.521973	1135.921631	423.839081	-178.055527	890.460388	484.531403	291.525452	879.295715	452.140503	70.556229	1039.797974	-609.000671	174.506271	855.222961	-599.447388	-26.425451
438.845734	-25.128092	942.473328	472.898529	159.370499	937.398376	546.570435	-46.328167	497.892761	583.602539	158.091980	482.671906	573.309326	-41.108181	77.931213	627.436890	139.896072	92.716202	492.769775	-83.607483	1410.787842	536.083313	217.199936	1404.638550	440.113953	74.424698	1390.142456	425.726379	86.842140	1656.718994	528.303955	-171.160080	1133.692993	599.625183	279.485565	1135.900635	423.820435	-178.070129	890.471008	484.291779	291.577148	879.444946	452.091797	70.565979	1039.804932	-609.201599	174.455353	855.230774	-599.581970	-26.429998
438.791656	-25.162928	942.486938	472.873291	159.345276	937.370300	546.554932	-46.345726	497.915436	583.616577	158.148972	482.673492	573.251648	-41.104149	77.952744	627.414673	139.916611	92.709511	492.710388	-83.604561	1410.791992	536.037659	217.222305	1404.635986	440.067993	74.460495	1390.129150	425.674500	86.834465	1656.712158	528.254761	-171.155930	1133.714966	599.593384	279.521881	1135.892212	423.804321	-178.066772	890.459045	484.275238	291.588867	879.424622	452.063324	70.556870	1039.797485	-609.389648	174.378189	855.240051	-599.722595	-26.461399
438.775482	-25.163656	942.470276	472.849243	159.342743	937.370605	546.533569	-46.353165	497.932831	583.605347	158.144867	482.647766	573.278625	-41.086262	77.931328	627.418884	139.914902	92.678780	492.661438	-83.592155	1410.800781	535.993042	217.219650	1404.608521	440.025055	74.446014	1390.103760	425.637177	86.853699	1656.697266	528.215515	-171.152664	1133.707275	599.543640	279.519379	1135.866577	423.760651	-178.073181	890.456970	484.250519	291.728790	879.336487	452.032196	70.547989	1039.789063	-609.531006	174.334503	855.255127	-599.815063	-26.502815
438.746857	-25.137501	942.459290	472.824829	159.349533	937.382446	546.524048	-46.334278	497.889679	583.590332	158.113068	482.641693	573.723267	-41.144196	77.933014	627.455627	139.922318	92.689682	492.631165	-83.600937	1410.765625	535.978088	217.219635	1404.591919	439.977356	74.445000	1390.101440	425.603638	86.875137	1656.667725	528.192810	-171.129150	1133.703491	599.492004	279.504089	1135.841675	423.751373	-178.065033	890.440491	484.224976	291.725739	879.323242	452.000214	70.553543	1039.789673	-609.616638	174.317139	855.271301	-599.866638	-26.502592
438.715942	-25.153358	942.471863	472.803833	159.334656	937.373535	546.520020	-46.335861	497.908356	583.557922	158.048004	482.637238	573.377625	-41.102386	77.905029	626.893860	139.471558	92.598625	492.608948	-83.608818	1410.778320	535.952209	217.219635	1404.569946	439.919739	74.448364	1390.083984	425.577026	86.886971	1656.654175	528.194519	-171.122452	1133.698120	599.482361	279.515625	1135.846924	423.721497	-178.054260	890.444763	484.199707	291.718475	879.309448	451.956055	70.553352	1039.790283	-609.698914	174.283920	855.293762	-599.942383	-26.553228
438.716400	-25.145950	942.474548	472.793945	159.355331	937.379089	546.501343	-46.375015	497.912109	583.563354	158.070099	482.696533	573.376709	-41.104595	77.928452	627.424561	139.886459	92.729393	492.542725	-83.608604	1410.794922	535.923279	217.208878	1404.563232	439.880249	74.439026	1390.082153	425.523315	86.913033	1656.668701	528.150452	-171.127625	1133.716064	599.472534	279.536377	1135.862793	423.697906	-178.048492	890.440063	484.190308	291.723755	879.312012	451.933044	70.568710	1039.793701	-609.823853	174.235092	855.331787	-600.050293	-26.575748
438.677979	-25.127901	942.482849	472.778198	159.359680	937.381287	546.417114	-46.361462	497.909027	583.573486	158.131927	482.703064	573.281982	-41.097553	77.970520	627.367493	139.641068	92.725212	492.483826	-83.621170	1410.817993	535.850159	217.230530	1404.584473	439.745148	74.343239	1390.063110	425.456329	86.942215	1656.696655	528.092224	-171.137634	1133.739990	599.430969	279.549438	1135.864380	423.660736	-178.075089	890.450806	484.183990	291.731110	879.307739	451.912262	70.582771	1039.799072	-609.976746	174.158112	855.338867	-600.163391	-26.612999
438.646637	-25.115873	942.469788	472.751465	159.352173	937.364197	546.349060	-46.380959	497.903625	583.588440	158.177383	482.714691	573.220886	-41.093433	77.965660	627.366211	139.668671	92.715714	492.403900	-83.619278	1410.828613	535.785217	217.221283	1404.588745	439.792206	74.454926	1390.117676	425.380188	86.953888	1656.701538	528.036743	-171.147141	1133.766235	599.396118	279.562683	1135.846313	423.615234	-178.047638	890.471252	484.201355	291.605499	879.354187	451.889313	70.586571	1039.784180	-610.079346	174.087189	855.343567	-600.162659	-26.734663
438.558350	-25.106968	942.477539	472.671967	159.373581	937.353821	546.331116	-46.353043	497.906158	583.520996	158.131088	482.694031	573.241272	-41.072655	77.937752	627.367676	139.892899	92.679596	492.374512	-83.601242	1410.814087	535.751648	217.238632	1404.573730	439.677673	74.339592	1390.059814	425.344604	86.978836	1656.687134	528.014832	-171.150726	1133.768799	599.411438	279.565308	1135.832153	423.587799	-178.039536	890.473145	484.408752	291.711060	879.133789	451.838593	70.605377	1039.783936	-610.579834	173.605392	855.235901	-600.377319	-26.866940
438.529633	-25.110622	942.459412	472.634338	159.372299	937.364136	546.317505	-46.313713	497.885376	583.503967	158.082138	482.657196	573.670471	-41.147354	77.942154	627.025574	139.648804	92.643372	492.353760	-83.604797	1410.807251	535.731140	217.217316	1404.546753	439.627838	74.339767	1390.062866	425.325653	86.996796	1656.657227	528.003418	-171.132843	1133.743286	599.396545	279.543457	1135.797119	423.548645	-178.040100	890.484619	484.412140	291.706177	879.126587	451.816925	70.585175	1039.781128	-610.701172	173.604202	855.235291	-600.551025	-26.834202
438.519135	-25.066774	942.457520	472.611328	159.412552	937.379089	546.333069	-46.325253	497.852356	583.506104	158.033966	482.654205	573.371399	-41.098160	77.913078	627.482849	139.912918	92.678169	492.332672	-83.607277	1410.795166	535.722412	217.219604	1404.523193	439.599335	74.336647	1390.038330	425.292572	87.018318	1656.624634	528.004578	-171.161301	1133.726929	599.384216	279.497131	1135.828247	423.519745	-178.025009	890.453857	484.409119	291.694122	879.117004	451.776917	70.622200	1039.786987	-610.772888	173.564117	855.256653	-600.612854	-26.865261
438.509613	-25.058310	942.458618	472.600403	159.407349	937.383057	546.329956	-46.316914	497.862640	583.517517	158.028610	482.702209	573.343567	-41.104748	77.920937	627.138306	139.649246	92.686714	492.297485	-83.605843	1410.793945	535.691467	217.225708	1404.532471	439.577271	74.336617	1390.027100	425.242340	87.046722	1656.629639	527.962158	-171.164810	1133.728516	599.320679	279.448639	1135.855713	423.487793	-178.049332	890.465820	484.179291	291.710815	879.283936	451.743988	70.626678	1039.788574	-610.821655	173.516708	855.318665	-600.641418	-26.887976
438.507599	-25.066584	942.469360	472.612976	159.377899	937.383728	546.310242	-46.348671	497.895325	583.515686	158.074615	482.719360	573.309082	-41.098396	77.935661	627.052063	139.627289	92.729294	492.240295	-83.598625	1410.821655	535.656067	217.235092	1404.570313	439.518188	74.332146	1390.037720	425.171844	87.069000	1656.648193	527.899963	-171.180710	1133.749023	599.296814	279.469635	1135.913208	423.444641	-178.069977	890.468628	484.180206	291.710663	879.302856	451.713684	70.620499	1039.792480	-610.544373	173.904022	855.479492	-600.597839	-26.807211
438.479645	-25.055916	942.482483	472.587036	159.392960	937.389771	546.267151	-46.376835	497.926514	583.486816	158.081421	482.744659	573.613464	-41.147949	77.989357	626.975891	139.607834	92.710190	492.182220	-83.585762	1410.851807	535.587585	217.256073	1404.621460	439.497467	74.338921	1390.045410	425.090851	87.071411	1656.664063	527.828491	-171.237000	1133.778442	599.266846	279.467743	1135.934692	423.377777	-178.113159	890.483459	484.194275	291.721771	879.322998	451.682861	70.637856	1039.801758	-611.046082	173.436020	855.435669	-600.825562	-26.944330
438.426575	-25.049646	942.484314	472.522186	159.410782	937.394470	546.245300	-46.351456	497.927734	583.474915	158.059433	482.706238	573.589355	-41.147789	77.994812	626.969788	139.612244	92.681137	492.138794	-83.580437	1410.840454	535.532532	217.252838	1404.629761	439.450958	74.358582	1390.042480	425.030731	87.098824	1656.655762	527.779663	-171.246094	1133.805176	599.231201	279.476349	1135.930298	423.345917	-178.131912	890.495605	484.190918	291.704132	879.305786	451.652679	70.642616	1039.806274	-610.825317	173.825119	855.537964	-600.819336	-26.835295
438.361755	-25.053358	942.473022	472.485535	159.392303	937.366577	546.247314	-46.338631	497.896851	583.451416	158.062881	482.672119	573.656067	-41.140446	77.996544	626.984131	139.618256	92.647873	492.118408	-83.584717	1410.799805	535.514282	217.244827	1404.597778	439.444946	74.385254	1390.032837	424.998169	87.119141	1656.625244	527.765625	-171.228165	1133.761963	599.260803	279.483612	1135.922974	423.303131	-178.138168	890.489563	484.420013	291.682190	879.161499	451.627228	70.636734	1039.787598	-610.934692	173.759644	855.517822	-600.908203	-26.868412
438.327942	-25.040741	942.463745	472.460052	159.413315	937.369934	546.272583	-46.337128	497.887726	583.469238	157.991165	482.641663	573.344238	-41.105747	77.938820	627.062134	139.636475	92.627213	492.107605	-83.584328	1410.769409	535.548828	217.237671	1404.586304	439.424835	74.388954	1390.015869	424.966431	87.164810	1656.586060	527.796936	-171.275223	1133.743408	599.275330	279.523132	1135.898315	423.468140	-178.113129	890.422607	484.427826	291.683685	879.152710	451.595551	70.647072	1039.784790	-610.955688	173.628296	855.528259	-600.767090	-26.980865
438.306763	-25.008440	942.442322	472.436066	159.434647	937.374023	546.251709	-46.300747	497.863464	583.459778	157.987350	482.665009	573.349609	-41.106499	77.929657	627.439453	139.883820	92.690834	492.036591	-83.554764	1410.759033	535.499207	217.249237	1404.571045	439.612152	74.256386	1389.966675	424.930084	87.178619	1656.568604	527.728577	-171.234360	1133.715454	599.251282	279.497192	1135.923462	423.248413	-178.158783	890.443970	484.202332	291.707214	879.310486	451.560669	70.662521	1039.776001	-611.049500	173.624710	855.566589	-600.906799	-26.976898
438.299194	-25.033779	942.448059	472.446869	159.421143	937.367859	546.257690	-46.342575	497.875122	583.473145	158.010193	482.723419	573.325256	-41.108696	77.913406	627.435913	139.896759	92.717491	492.028412	-83.567406	1410.758667	535.587708	217.183716	1404.584717	439.369354	74.408356	1390.006836	424.854431	87.184967	1656.563599	527.666260	-171.238571	1133.704712	599.280884	279.555023	1135.948730	423.192078	-178.189423	890.438110	484.191833	291.574738	879.386169	451.545441	70.652779	1039.774780	-611.146118	173.581192	855.632690	-601.036255	-26.939846
438.266571	-25.034840	942.446838	472.429718	159.409393	937.377258	546.196411	-46.348885	497.885498	583.460022	158.032745	482.743774	573.635559	-41.153488	77.974258	626.972046	139.588181	92.697121	491.971130	-83.553207	1410.755005	535.455017	217.269363	1404.622681	439.337494	74.398308	1390.007935	424.762878	87.202293	1656.573242	527.608154	-171.250610	1133.747192	599.227173	279.593170	1135.981323	423.167572	-178.217697	890.441040	484.204559	291.602509	879.371765	451.494385	70.645966	1039.777832	-611.239258	173.562241	855.697510	-601.120789	-26.965813
438.265350	-25.024609	942.442078	472.432892	159.402237	937.344360	546.171997	-46.354080	497.913757	583.463867	158.059799	482.711426	573.640930	-41.164425	77.987610	627.326904	139.863800	92.729164	491.889618	-83.519386	1410.766113	535.375671	217.317245	1404.627808	439.519348	74.294846	1389.949219	424.704102	87.182899	1656.554443	527.581177	-171.282623	1133.762207	599.209900	279.599670	1135.982666	423.315552	-178.194809	890.386169	484.379211	291.724976	879.143921	451.487091	70.664673	1039.758179	-611.345093	173.507324	855.717896	-601.200439	-26.973425
438.212341	-25.015913	942.435181	472.412872	159.408478	937.329041	546.164124	-46.345802	497.922485	583.440002	158.028992	482.699524	573.652649	-41.132912	77.996468	627.335449	139.868988	92.700264	491.877991	-83.481865	1410.747070	535.357727	217.326294	1404.588623	439.499573	74.298744	1389.937256	424.651550	87.182541	1656.523560	527.526062	-171.231522	1133.756592	599.215454	279.649658	1135.926270	423.117859	-178.240372	890.430298	484.394409	291.748840	879.112671	451.465820	70.674583	1039.747559	-611.416687	173.457565	855.733276	-601.262573	-26.988373
438.173004	-24.985525	942.428406	472.373871	159.413559	937.317871	546.162048	-46.312954	497.888458	583.435425	158.013794	482.669525	573.698730	-41.137558	77.961334	627.348145	139.876511	92.684105	491.851440	-83.483986	1410.734863	535.369202	217.321823	1404.557373	439.485016	74.330566	1389.937500	424.629303	87.236916	1656.504639	527.524536	-171.211212	1133.741333	599.226135	279.657471	1135.892944	423.097870	-178.233215	890.438171	484.400848	291.752411	879.095581	451.445587	70.691711	1039.739380	-611.814270	172.985596	855.626160	-601.402893	-27.142294
438.152496	-24.960640	942.429504	472.346588	159.453964	937.326355	546.139160	-46.308643	497.866638	583.461365	157.999283	482.667725	573.731873	-41.166531	77.963875	627.395325	139.876038	92.684891	491.836639	-83.472237	1410.738159	535.370728	217.343338	1404.542725	439.438843	74.352867	1389.947388	424.592896	87.249847	1656.480713	527.543762	-171.239471	1133.745361	599.221375	279.643158	1135.885742	423.266998	-178.202209	890.389587	484.404785	291.796509	879.089417	451.430817	70.718269	1039.744629	-611.535278	173.315521	855.740295	-601.322754	-27.049980
438.115417	-24.961411	942.429810	472.323914	159.441025	937.337402	546.105713	-46.297234	497.845642	583.417908	157.981979	482.696747	573.708923	-41.163513	77.962204	627.376709	139.834427	92.688560	491.805115	-83.465317	1410.730225	535.345764	217.356064	1404.543823	439.423920	74.348686	1389.948730	424.527649	87.270226	1656.472900	527.488586	-171.203629	1133.724121	599.227356	279.650238	1135.902954	423.067139	-178.226608	890.436035	484.410248	291.818787	879.104126	451.400970	70.706093	1039.750488	-611.939819	172.850830	855.650330	-601.479492	-27.207161
438.111389	-24.963951	942.436218	472.301880	159.447464	937.337891	546.069336	-46.321739	497.852753	583.433411	158.006348	482.734680	573.677307	-41.163757	77.980057	627.341003	139.833389	92.707314	491.761139	-83.450195	1410.764771	535.315735	217.368240	1404.563721	439.391083	74.356064	1389.961304	424.459045	87.253510	1656.478760	527.437744	-171.217606	1133.762329	599.195129	279.649872	1135.900513	423.032806	-178.217361	890.446838	484.407623	291.825928	879.108154	451.390717	70.710220	1039.754028	-612.036987	172.780930	855.684509	-601.535889	-27.264404
438.100525	-24.967379	942.426514	472.308411	159.430084	937.329895	546.065002	-46.374294	497.898773	583.447632	158.047943	482.731750	573.675232	-41.179951	78.014771	627.337280	139.855423	92.710388	491.729889	-83.445190	1410.772095	535.284485	217.378845	1404.566528	439.377563	74.373924	1389.957886	424.389008	87.249496	1656.467041	527.433899	-171.269852	1133.790649	599.166382	279.664764	1135.917969	423.208527	-178.193115	890.406128	484.386078	291.861481	879.095642	451.372925	70.702385	1039.744507	-612.082458	172.719543	855.706726	-601.585571	-27.263414
438.065735	-24.960659	942.428955	472.270325	159.410721	937.318665	546.045410	-46.367760	497.895172	583.424377	158.031799	482.726776	573.660156	-41.154297	77.987450	627.331787	139.856796	92.716995	491.702362	-83.433754	1410.786255	535.259827	217.399399	1404.557373	439.375793	74.391853	1389.951538	424.370209	87.138824	1656.399170	527.390869	-171.229095	1133.804077	599.148560	279.670776	1135.909912	423.004547	-178.186539	890.458801	484.381561	291.876312	879.087219	451.331940	70.704727	1039.739624	-612.089233	172.689651	855.722168	-601.587219	-27.255507
438.041077	-24.921799	942.418091	472.258667	159.422272	937.311951	546.024475	-46.361481	497.888916	583.425049	158.035812	482.720428	573.685425	-41.144638	78.011833	626.765320	139.419846	92.602715	491.694916	-83.411461	1410.775391	535.259644	217.414017	1404.557983	439.373718	74.400833	1389.951782	424.346680	87.176392	1656.374512	527.387146	-171.221619	1133.806641	599.158569	279.692566	1135.901611	422.990540	-178.172913	890.469666	484.408691	291.906097	879.069458	451.308563	70.729439	1039.730591	-612.108582	172.655396	855.733154	-601.595459	-27.278103
438.020966	-24.927855	942.431030	472.238464	159.442780	937.319702	546.030823	-46.352551	497.875031	583.408142	158.021042	482.705109	573.745422	-41.151917	77.973053	627.366821	139.850220	92.715210	491.681061	-83.393028	1410.776611	535.260254	217.406006	1404.542725	439.356750	74.430954	1389.938843	424.324402	87.211632	1656.359131	527.386292	-171.227280	1133.808105	599.158386	279.698059	1135.910034	422.997864	-178.132385	890.476685	484.395630	291.919678	879.069702	451.290710	70.738541	1039.740967	-612.127136	172.587387	855.720154	-601.595764	-27.305828
438.012299	-24.945366	942.443298	472.241699	159.435318	937.317749	546.019531	-46.383369	497.899200	583.399475	158.024841	482.725159	573.756104	-41.173229	77.993584	627.387695	139.875458	92.727646	491.676727	-83.386299	1410.768921	535.327026	217.326920	1404.498535	439.329926	74.424805	1389.942505	424.285309	87.246552	1656.351196	527.374329	-171.222366	1133.803711	599.168579	279.753723	1135.902222	422.972076	-178.102524	890.457458	484.406250	291.948029	879.084839	451.292023	70.733078	1039.746094	-612.127380	172.550217	855.727661	-601.605896	-27.323849
437.974854	-24.939533	942.440247	472.208832	159.427277	937.313660	545.955322	-46.370720	497.872467	583.398987	158.040131	482.734314	573.698120	-41.168682	77.985947	627.340942	139.619980	92.728851	491.644165	-83.377151	1410.760986	535.324402	217.325302	1404.520508	439.316559	74.425583	1389.946777	424.239136	87.288635	1656.346680	527.343201	-171.206680	1133.783325	599.154480	279.808258	1135.926880	422.966125	-178.104721	890.460022	484.403046	291.965729	879.106384	451.258820	70.732513	1039.742554	-612.190369	172.525513	855.747925	-601.675232	-27.352337
437.940948	-24.949253	942.432861	472.174469	159.418518	937.313965	545.922485	-46.381058	497.848389	583.380066	158.040710	482.731537	573.680725	-41.174995	77.997681	627.321899	139.855881	92.724693	491.620117	-83.398949	1410.791748	535.282654	217.327774	1404.527832	439.288574	74.422493	1389.939575	424.189850	87.317848	1656.328735	527.311462	-171.201309	1133.780640	599.144897	279.815674	1135.947876	422.941376	-178.077194	890.448303	484.401093	291.998505	879.109131	451.238525	70.716522	1039.739746	-612.179504	172.480545	855.760193	-601.671997	-27.377037
437.933533	-24.929008	942.415283	472.160706	159.438232	937.306274	545.880005	-46.377846	497.875488	583.367432	158.053970	482.739807	573.659851	-41.169548	78.002655	627.350037	139.874390	92.720741	491.580505	-83.409676	1410.767700	535.241394	217.321976	1404.518188	439.364136	74.547005	1389.937988	424.148987	87.353172	1656.303467	527.300720	-171.203384	1133.776489	599.144104	279.878143	1135.943481	422.932098	-178.074203	890.433960	484.402527	292.004303	879.115967	451.228088	70.731010	1039.727417	-612.179260	172.429153	855.755310	-601.699829	-27.399347
437.898010	-24.920677	942.394348	472.144958	159.441406	937.296021	545.892700	-46.384117	497.864380	583.348999	158.061020	482.716125	573.714233	-41.150410	77.983978	627.350464	139.891907	92.707222	491.596954	-83.395439	1410.749634	535.263306	217.343246	1404.514282	439.278503	74.445084	1389.897949	424.117065	87.401024	1656.269531	527.297607	-171.168335	1133.754028	599.158264	279.891083	1135.931641	422.928772	-178.018509	890.425598	484.408966	292.036316	879.108276	451.206604	70.730751	1039.712158	-612.141785	172.403549	855.738159	-601.676453	-27.402929
437.880127	-24.925667	942.402466	472.121033	159.411804	937.282349	545.897461	-46.372280	497.844543	583.338745	158.037170	482.693268	573.758911	-41.174595	77.983147	627.354858	139.891037	92.710297	491.580414	-83.388947	1410.741943	535.174133	217.420181	1404.509766	439.267456	74.437401	1389.888428	424.096497	87.435349	1656.229858	527.304382	-171.151794	1133.755371	599.151245	279.884094	1135.918091	422.937225	-177.988449	890.412476	484.421356	292.058075	879.090149	451.192505	70.724304	1039.709229	-612.091980	172.363174	855.721130	-601.649841	-27.439396
437.861481	-24.930780	942.415771	472.093781	159.432953	937.285828	545.887634	-46.375561	497.875488	583.288025	157.986801	482.688385	573.742798	-41.172569	77.982788	627.387024	139.882645	92.741272	491.584442	-83.389107	1410.745972	535.143066	217.420853	1404.520874	439.256714	74.450333	1389.861084	424.059174	87.492271	1656.220947	527.285645	-171.143845	1133.748047	599.140747	279.915009	1135.932739	422.936646	-177.965256	890.406616	484.432281	292.072937	879.078613	451.164246	70.737976	1039.717163	-612.056824	172.294449	855.690369	-601.627686	-27.447548
437.835114	-24.923063	942.419861	472.075531	159.424240	937.296143	545.875610	-46.378716	497.887970	583.278870	158.025787	482.737640	573.708374	-41.151665	78.002808	627.355713	139.869949	92.751083	491.572968	-83.411339	1410.741943	535.114319	217.404068	1404.518677	439.324677	74.541466	1389.888550	423.970856	87.718040	1656.279297	527.283142	-171.135513	1133.764771	599.131409	279.917877	1135.949707	422.914612	-177.941299	890.400452	484.433228	292.106354	879.085571	451.129181	70.736900	1039.723877	-612.004761	172.286469	855.708740	-601.602234	-27.494385
437.832703	-24.923018	942.412170	472.071136	159.421005	937.299988	545.857910	-46.393543	497.890594	583.275513	158.046692	482.717194	573.697815	-41.156712	78.021103	627.342041	139.894485	92.751297	491.568146	-83.399612	1410.742188	535.097717	217.425674	1404.536987	439.248810	74.419601	1389.865234	423.953369	87.686531	1656.244019	527.258179	-171.095688	1133.737671	599.119446	279.930237	1135.966431	422.914703	-177.925827	890.381470	484.443695	292.126160	879.091248	451.129639	70.728386	1039.722412	-611.974426	172.206436	855.680359	-601.579285	-27.514080
437.831512	-24.917770	942.381409	472.053253	159.418381	937.270264	545.860657	-46.389141	497.856781	583.300293	158.070297	482.739227	573.704529	-41.159054	78.009674	627.284302	139.632736	92.721115	491.567780	-83.414314	1410.727051	535.091187	217.430252	1404.530273	439.245483	74.403984	1389.875000	423.942688	87.627472	1656.182007	527.263306	-171.107971	1133.722656	599.103210	279.938873	1135.942871	422.925262	-177.912445	890.366821	484.460144	292.149567	879.076111	451.118225	70.729286	1039.692139	-611.901550	172.187805	855.666504	-601.528564	-27.518044
437.796234	-24.929411	942.375549	472.028381	159.400101	937.247864	545.863647	-46.377228	497.851379	583.286499	158.046982	482.708344	573.723694	-41.138149	77.979080	627.328369	139.650742	92.700615	491.584045	-83.422821	1410.714966	535.079407	217.425339	1404.509521	439.237305	74.406601	1389.860229	423.920654	87.680122	1656.141479	527.294373	-171.091705	1133.688232	599.098206	279.931305	1135.913574	422.921082	-177.884369	890.339294	484.474640	292.178345	879.060364	451.102264	70.720993	1039.678223	-611.812500	172.171677	855.592041	-601.491638	-27.527378
437.742493	-24.933094	942.388123	471.970245	159.420044	937.253906	545.868164	-46.384579	497.844727	583.254517	158.034607	482.673950	573.792786	-41.181641	77.961678	627.380798	139.905411	92.710159	491.597778	-83.415871	1410.695435	535.067505	217.427185	1404.474609	439.226868	74.398491	1389.856323	423.854248	87.904068	1656.177612	527.316895	-171.112564	1133.663330	599.113708	279.930084	1135.895508	422.932037	-177.857559	890.329285	484.498474	292.179016	879.035339	451.065704	70.728546	1039.688354	-611.735168	172.135635	855.563538	-601.436646	-27.545221
437.754761	-24.906715	942.377136	471.968048	159.407578	937.266357	545.848755	-46.372723	497.842896	583.273254	158.082764	482.692017	573.771179	-41.149216	77.988235	627.403931	139.902283	92.721344	491.599976	-83.426842	1410.689819	535.060852	217.417496	1404.480225	439.209747	74.401398	1389.875732	423.827942	87.981842	1656.163330	527.335388	-171.107330	1133.657837	599.115356	279.929718	1135.907715	422.959412	-177.827301	890.337524	484.509552	292.211700	879.026184	451.055725	70.726051	1039.688843	-611.297424	172.542267	855.648621	-601.256775	-27.452141
437.712311	-24.885134	942.404602	471.962891	159.387314	937.274963	545.823853	-46.364105	497.863129	583.259827	158.071136	482.721313	573.726440	-41.150963	77.995285	627.360535	139.882278	92.743614	491.578888	-83.451843	1410.701416	535.026428	217.420700	1404.502441	439.204010	74.396843	1389.897461	423.800262	88.045120	1656.176270	527.332764	-171.110458	1133.687378	599.094971	279.939636	1135.933350	422.939850	-177.815659	890.346252	484.519470	292.232727	879.036560	451.025452	70.739655	1039.706177	-611.172729	172.508591	855.659485	-601.156006	-27.447783
437.721619	-24.869734	942.396667	471.950775	159.426620	937.289429	545.779968	-46.385498	497.879730	583.221497	158.059601	482.724701	573.694336	-41.145386	78.028885	627.348816	139.880524	92.774643	491.570374	-83.460930	1410.722168	534.971985	217.425842	1404.528442	439.186249	74.363205	1389.903076	423.775574	88.054024	1656.162354	527.323303	-171.069977	1133.689819	599.051758	279.926636	1135.982544	422.932770	-177.785492	890.356628	484.514221	292.241699	879.045654	450.999207	70.758575	1039.708740	-611.026855	172.514603	855.678284	-601.026855	-27.493372
437.713593	-24.871199	942.401733	471.939087	159.408417	937.297791	545.763245	-46.387428	497.889771	583.203857	158.068542	482.727295	573.698120	-41.153320	78.013512	627.335327	139.885696	92.777954	491.570892	-83.479996	1410.723877	534.929993	217.427689	1404.557495	439.173676	74.348679	1389.916138	423.782654	88.016518	1656.116699	527.330322	-171.075150	1133.681885	599.016113	279.939911	1135.991211	422.932404	-177.803802	890.340820	484.520538	292.251160	879.061951	450.990662	70.746956	1039.715576	-610.909790	172.512497	855.657288	-600.955505	-27.512419
437.705353	-24.893072	942.385132	471.923309	159.383972	937.281006	545.743835	-46.379501	497.861298	583.175720	158.080551	482.717346	573.684509	-41.141346	77.990044	627.307495	139.884491	92.761734	491.572052	-83.505341	1410.713989	534.867737	217.385559	1404.571411	439.145233	74.308792	1389.922363	423.769287	88.100311	1656.085083	527.340332	-171.079498	1133.660156	599.017090	279.944885	1136.004395	422.954742	-177.808563	890.323303	484.557312	292.247253	879.047607	450.983459	70.722923	1039.699097	-610.815918	172.461685	855.590088	-600.866028	-27.534828
437.679840	-24.865572	942.376160	471.875641	159.437393	937.286621	545.724915	-46.354786	497.806915	583.177368	158.068253	482.718933	573.692139	-41.145851	77.971992	627.381592	139.901016	92.735519	491.574860	-83.528839	1410.682617	534.837952	217.377136	1404.570557	439.149811	74.274200	1389.912109	423.791656	88.226036	1656.045532	527.371033	-171.065689	1133.625610	598.988464	279.960938	1136.002075	422.977356	-177.809280	890.284424	484.567261	292.244781	879.054504	450.960083	70.752068	1039.698364	-610.651855	172.470123	855.550354	-600.741821	-27.548658
437.674988	-24.860516	942.366394	471.868927	159.452057	937.285522	545.755371	-46.367680	497.805725	583.171570	158.061249	482.703094	573.744690	-41.147793	77.959763	627.373657	139.893600	92.729523	491.587097	-83.563065	1410.666382	534.894470	217.288605	1404.548706	439.121857	74.241058	1389.891968	423.810791	88.353432	1656.025146	527.393372	-171.041611	1133.598511	598.998169	279.994080	1136.036865	422.978088	-177.795654	890.256836	484.573212	292.263855	879.069580	450.948395	70.758095	1039.692871	-610.442749	172.517105	855.536133	-600.604004	-27.557369
437.651062	-24.848246	942.374329	471.862549	159.431274	937.289795	545.743591	-46.355949	497.815369	583.159180	158.057861	482.690094	573.757446	-41.162708	77.954002	627.370483	139.870483	92.742722	491.599365	-83.616585	1410.666748	534.831482	217.264954	1404.578857	439.115295	74.184273	1389.893066	423.840637	88.511940	1656.003296	527.401245	-171.034714	1133.580811	598.964783	280.018829	1136.079468	422.988312	-177.779480	890.259521	484.573273	292.253693	879.099060	450.924561	70.758438	1039.698486	-610.231140	172.501251	855.506409	-600.437134	-27.571367
437.644989	-24.831154	942.380676	471.846466	159.426178	937.294556	545.761780	-46.349873	497.845428	583.160583	158.072922	482.718536	573.745422	-41.147953	77.966286	627.379578	139.892197	92.751427	491.646484	-83.685432	1410.655640	534.689331	217.283218	1404.644897	438.867798	74.272682	1389.960938	423.859680	88.678047	1655.985596	527.426697	-171.058609	1133.573364	598.913696	280.003845	1136.134644	423.002136	-177.803558	890.227417	484.572021	292.253265	879.119629	450.906525	70.766792	1039.703613	-610.026978	172.459869	855.485840	-600.290771	-27.628218
437.628326	-24.836924	942.382996	471.829254	159.428787	937.306763	545.747253	-46.345631	497.859772	583.171509	158.097778	482.710114	573.712952	-41.144703	78.018265	627.359680	139.889832	92.768867	491.612427	-83.761719	1410.625244	534.585938	217.221481	1404.696411	438.904297	74.308434	1390.012451	423.886780	88.867195	1655.974121	527.415649	-171.053848	1133.549194	598.853943	280.024841	1136.189941	422.993347	-177.801010	890.210938	484.550873	292.240326	879.160583	450.883728	70.760735	1039.710815	-609.819580	172.432953	855.470093	-600.159485	-27.630190
437.590637	-24.817961	942.391846	471.782043	159.416367	937.320984	545.753540	-46.331593	497.873352	583.169800	158.078720	482.728149	573.682312	-41.131081	78.018745	627.356262	139.892517	92.760147	491.631165	-83.825035	1410.608643	534.515198	217.169006	1404.738037	438.884399	74.206741	1390.017822	423.915161	89.089058	1655.931274	527.434082	-171.075012	1133.492676	598.807678	280.031097	1136.251465	423.009277	-177.808136	890.165894	484.556671	292.237366	879.199402	450.853149	70.759323	1039.723022	-609.904053	172.012115	855.342651	-600.090576	-27.732254
437.590668	-24.804211	942.364441	471.770416	159.433365	937.315674	545.765503	-46.323452	497.878723	583.187500	158.098618	482.738464	573.645630	-41.114742	77.998444	627.338562	139.877625	92.773659	491.640167	-83.905602	1410.582153	534.426208	217.106552	1404.770630	438.863312	74.131378	1390.031128	423.962799	89.309822	1655.897583	527.459900	-171.088730	1133.437012	598.751465	280.053406	1136.307373	423.023041	-177.818558	890.109863	484.536041	292.241272	879.245667	450.831818	70.765282	1039.706421	-609.394714	172.337631	855.419617	-599.873962	-27.620739
437.602631	-24.792318	942.354370	471.755280	159.455002	937.324036	545.778992	-46.302181	497.874817	583.166077	158.074432	482.716827	573.692932	-41.140759	77.987831	627.354431	139.881714	92.776520	491.670013	-83.994202	1410.529053	534.389709	217.050400	1404.821411	438.828400	74.046425	1390.022095	424.022034	89.542770	1655.852173	527.504822	-171.137634	1133.383301	598.707214	280.025848	1136.387085	423.034363	-177.825989	890.048279	484.530762	292.251129	879.288574	450.824280	70.772446	1039.705566	-609.416138	171.996384	855.305542	-599.761780	-27.727314
437.599274	-24.796003	942.342285	471.745453	159.425781	937.297424	545.800659	-46.308025	497.855560	583.160034	158.087616	482.695862	573.716980	-41.141613	77.981659	627.371643	139.886993	92.768906	491.641052	-84.103264	1410.495850	534.307617	216.971298	1404.838989	438.809601	73.956078	1390.014893	424.067596	89.799309	1655.820557	527.543518	-171.158813	1133.307617	598.655029	280.050934	1136.441406	423.055817	-177.822617	889.986511	484.515442	292.269135	879.314026	450.812683	70.765076	1039.685791	-609.180847	172.012680	855.260315	-599.572815	-27.719662
437.599548	-24.783422	942.333252	471.697144	159.464401	937.307434	545.794861	-46.302483	497.852509	583.145081	158.078537	482.699402	573.702087	-41.148159	77.956429	627.374512	139.886765	92.767189	491.623230	-84.168663	1410.473877	534.245789	216.895355	1404.847290	438.761078	73.874939	1390.022217	424.115967	90.058907	1655.782715	527.560486	-171.180283	1133.252441	598.592407	280.052917	1136.499878	423.072723	-177.841309	889.941406	484.475250	292.277618	879.358826	450.788208	70.778976	1039.686646	-608.892944	172.020081	855.227905	-599.344238	-27.727985
437.604584	-24.784163	942.326355	471.681793	159.446609	937.305725	545.806885	-46.293789	497.845367	583.164795	158.127975	482.741394	573.699158	-41.137150	77.954735	627.374390	139.887924	92.752602	491.584961	-84.256920	1410.454590	534.170837	216.831512	1404.907349	438.727570	73.792229	1390.026245	424.154236	90.285553	1655.780029	527.565308	-171.225052	1133.223511	598.507385	280.006134	1136.543091	423.099243	-177.833008	889.900269	484.409393	292.287811	879.394104	450.768066	70.769524	1039.681763	-608.595276	172.043228	855.218811	-599.113708	-27.753206
437.544037	-24.782154	942.330139	471.628784	159.506531	937.337036	545.766602	-46.256931	497.860291	583.135925	158.139755	482.751190	573.642517	-41.108261	77.958282	627.310303	139.858658	92.758987	491.553009	-84.329933	1410.467773	534.105774	216.752533	1404.936401	438.709900	73.729568	1390.047363	424.180939	90.501686	1655.783447	527.580627	-171.236954	1133.202271	598.450928	280.012054	1136.575928	423.121643	-177.822235	889.890320	484.367920	292.302124	879.436890	450.724915	70.782150	1039.700439	-608.303772	172.022781	855.179810	-598.861084	-27.752842
437.544922	-24.772573	942.334656	471.614380	159.505127	937.350037	545.758545	-46.237530	497.853607	583.136108	158.161636	482.760101	573.644653	-41.127853	77.990486	627.338013	139.888870	92.771812	491.508728	-84.386024	1410.473877	534.050293	216.710541	1404.957886	438.666473	73.646881	1390.070923	424.258331	90.780762	1655.732666	527.606934	-171.316940	1133.206909	598.381897	279.968994	1136.619385	423.158813	-177.813782	889.872314	484.281738	292.328583	879.464233	450.706146	70.783775	1039.708862	-607.968872	172.003647	855.171753	-598.609558	-27.733051
437.532867	-24.779100	942.346436	471.595825	159.505142	937.371948	545.772949	-46.248978	497.894348	583.128418	158.156494	482.759277	573.653076	-41.116077	77.966354	627.311646	139.895493	92.800674	491.467529	-84.437866	1410.485107	534.026855	216.637665	1404.958740	438.657898	73.617538	1390.078369	424.301453	91.006973	1655.708252	527.620300	-171.361740	1133.234619	598.315857	279.972687	1136.636475	423.248413	-177.820236	889.873291	484.217072	292.345001	879.503967	450.685974	70.775650	1039.725708	-607.590088	171.991943	855.144592	-598.323425	-27.756475
437.551849	-24.781843	942.340332	471.611694	159.492355	937.365967	545.775635	-46.258087	497.885010	583.130798	158.223007	482.753571	573.719849	-41.137875	77.988022	627.345520	139.926575	92.791100	491.428070	-84.496513	1410.497437	534.002197	216.583832	1404.959839	438.650024	73.542801	1390.100464	424.337097	91.215096	1655.677246	527.594727	-171.387329	1133.247070	598.250549	279.927887	1136.637085	423.272278	-177.827377	889.859985	483.875458	292.382568	879.671021	450.683533	70.771561	1039.718750	-606.919617	172.409943	855.222900	-597.954468	-27.614811
437.554169	-24.778719	942.335815	471.606079	159.498489	937.377136	545.769592	-46.267117	497.887939	583.096985	158.191162	482.744781	573.682190	-41.142387	77.977676	626.967957	139.651489	92.758553	491.387543	-84.532967	1410.504883	533.986694	216.537354	1404.970581	438.628845	73.493378	1390.110474	424.382477	91.418655	1655.656616	527.586670	-171.456146	1133.271606	598.212524	279.932678	1136.640137	423.337769	-177.850327	889.841492	484.012695	292.389282	879.530579	450.679779	70.767914	1039.722290	-606.612488	172.414566	855.181946	-597.683777	-27.644911
437.527008	-24.756063	942.335205	471.559723	159.531998	937.406067	545.760132	-46.247643	497.861053	583.075134	158.197937	482.747986	573.686646	-41.150909	77.998215	627.309692	139.926697	92.793503	491.305298	-84.554703	1410.532715	533.923035	216.538757	1404.965942	438.834198	73.306602	1390.046509	424.405426	91.607224	1655.630249	527.562073	-171.518280	1133.279297	598.148682	279.902252	1136.647461	423.402802	-177.885498	889.841919	483.911560	292.413605	879.546509	450.657104	70.776779	1039.737549	-606.257813	172.446228	855.142151	-597.387146	-27.611898
437.484192	-24.765734	942.336975	471.536346	159.543854	937.424744	545.729736	-46.227970	497.863373	583.074280	158.205521	482.744690	573.682190	-41.150391	77.996986	627.319214	139.935532	92.768463	491.301758	-84.599823	1410.540649	533.946472	216.469177	1404.987671	438.594543	73.433914	1390.149780	424.428589	91.794640	1655.598633	527.569092	-171.615524	1133.337524	598.095398	279.876740	1136.627686	423.644653	-177.908630	889.795654	483.773773	292.426941	879.573669	450.638855	70.766037	1039.748779	-606.163574	172.081284	855.002869	-597.171204	-27.725767
437.441833	-24.747314	942.341492	471.516846	159.575562	937.448669	545.735046	-46.238510	497.876587	583.095886	158.221725	482.754120	573.674316	-41.123329	77.981140	627.317261	139.914063	92.791588	491.263062	-84.632401	1410.573853	533.947449	216.448944	1404.963867	438.581696	73.390022	1390.160034	424.462738	91.973701	1655.563965	527.520325	-171.656891	1133.365601	598.053284	279.879486	1136.623413	423.517059	-177.995255	889.854553	483.655762	292.432343	879.588074	450.620239	70.778572	1039.763916	-605.808105	172.046692	854.957520	-596.844666	-27.706133
437.443939	-24.749926	942.330811	471.527802	159.557938	937.432312	545.735535	-46.246281	497.872162	583.052734	158.186798	482.732391	573.692505	-41.122440	77.974442	626.969543	139.669601	92.761444	491.251678	-84.634033	1410.582520	533.961121	216.437515	1404.957764	438.576599	73.378746	1390.159058	424.453918	92.113335	1655.573608	527.530090	-171.737991	1133.426636	597.949707	279.785583	1136.574341	423.726807	-178.037033	889.834412	483.277039	292.445618	879.756531	450.613220	70.774452	1039.749756	-605.127380	172.424515	855.035156	-596.412354	-27.589840
437.462555	-24.738403	942.333801	471.568451	159.556992	937.435364	545.733032	-46.264183	497.866882	583.068970	158.199631	482.739777	573.714233	-41.138584	77.982925	627.306274	139.918533	92.793114	491.190582	-84.657867	1410.597046	533.966553	216.406647	1404.946655	438.582581	73.372658	1390.166138	424.476196	92.294250	1655.543091	527.473022	-171.769302	1133.448608	597.948120	279.841217	1136.575928	423.581085	-178.116364	889.885681	483.389130	292.427643	879.613464	450.628845	70.782974	1039.752075	-605.008179	172.107452	854.940186	-596.124451	-27.705887
437.438904	-24.720808	942.337341	471.551331	159.575882	937.440857	545.701782	-46.248306	497.859375	583.035522	158.164017	482.747101	573.669617	-41.136032	77.975792	626.410278	139.226868	92.687363	491.152222	-84.665245	1410.634399	533.992554	216.391998	1404.949829	438.591705	73.377350	1390.172852	424.479004	92.450615	1655.535889	527.476746	-171.872101	1133.495483	597.904724	279.801483	1136.540649	423.798309	-178.193802	889.854614	483.258575	292.420990	879.606323	450.611542	70.799706	1039.756714	-604.583801	172.099701	854.901245	-595.734985	-27.699362
437.441986	-24.717113	942.317200	471.563538	159.568726	937.435120	545.673096	-46.266079	497.872375	583.074768	158.218872	482.750305	573.671082	-41.145943	78.014854	627.300537	139.904251	92.807808	491.111847	-84.665276	1410.650757	534.012512	216.368027	1404.943848	438.591797	73.387413	1390.182983	424.479187	92.604332	1655.512939	527.445862	-171.944962	1133.556519	597.867798	279.786316	1136.530762	423.825439	-178.249283	889.876038	483.131683	292.396881	879.631836	450.598175	70.794441	1039.743042	-604.158875	172.127731	854.851135	-595.331604	-27.691036
437.396088	-24.708414	942.328796	471.540192	159.553955	937.428101	545.631531	-46.270218	497.874481	583.043396	158.182343	482.750214	573.674805	-41.150333	78.009689	627.283447	139.907150	92.795525	491.079498	-84.677605	1410.663696	534.061279	216.376541	1404.952881	438.593628	73.397423	1390.192017	424.493042	92.750786	1655.487793	527.420410	-171.996796	1133.584839	597.769226	279.743652	1136.488770	423.827972	-178.338989	889.890259	482.797516	292.389618	879.792297	450.585114	70.798424	1039.745972	-603.765686	172.108032	854.823059	-594.956177	-27.647823
437.339050	-24.726007	942.334351	471.507874	159.579330	937.450623	545.609619	-46.281242	497.861908	583.009277	158.118515	482.721100	573.674866	-41.134392	78.000244	627.289307	139.891327	92.788284	491.032440	-84.675575	1410.683716	534.099976	216.363922	1404.964111	438.605957	73.407425	1390.209229	424.516998	92.896309	1655.460693	527.359131	-172.002762	1133.590698	597.741455	279.705414	1136.466797	423.634827	-178.435867	889.973755	482.661102	292.338531	879.830566	450.552917	70.790535	1039.760864	-603.312134	172.078690	854.773132	-594.538635	-27.631710
437.325653	-24.746393	942.332397	471.524994	159.562805	937.440430	545.597229	-46.300804	497.881409	583.055664	158.104233	482.714905	573.674805	-41.130527	78.001183	627.306091	139.875259	92.786606	491.017731	-84.669899	1410.692261	534.133362	216.347809	1404.968140	438.605713	73.403999	1390.230957	424.542145	93.049995	1655.426880	527.341553	-172.055695	1133.618164	597.709167	279.699249	1136.470215	423.618866	-178.520798	889.987366	482.557159	292.313660	879.857544	450.555206	70.777054	1039.754639	-602.525757	172.461548	854.815186	-594.019531	-27.499443
437.302582	-24.748108	942.334229	471.532043	159.562851	937.425415	545.631409	-46.350315	497.861633	583.109436	158.137802	482.748871	573.749146	-41.153938	78.016090	627.320862	139.882965	92.774040	490.969452	-84.676933	1410.713501	534.157349	216.331573	1404.970703	438.641663	73.411079	1390.232544	424.598541	93.222946	1655.369263	527.308289	-172.128418	1133.628784	597.743225	279.712433	1136.514038	423.605072	-178.599365	890.012939	482.690399	292.245605	879.738403	450.544678	70.786415	1039.747681	-602.391846	172.134552	854.698364	-593.675049	-27.599617
437.284851	-24.722956	942.336365	471.534943	159.556992	937.430115	545.643677	-46.382519	497.869507	583.053772	158.088928	482.734009	573.741333	-41.151260	78.026512	627.341858	139.865173	92.783867	490.950684	-84.682976	1410.727539	534.190308	216.307587	1404.986694	438.650421	73.425140	1390.230835	424.613617	93.378975	1655.341675	527.255859	-172.180161	1133.657349	597.718567	279.674072	1136.490967	423.546936	-178.713562	890.049988	482.598785	292.190887	879.766418	450.526764	70.797585	1039.750610	-601.924866	172.176208	854.656250	-593.205994	-27.614967
437.270325	-24.725246	942.330017	471.543427	159.555237	937.434998	545.620056	-46.458797	497.882507	583.102417	158.123352	482.727997	573.770630	-41.169617	78.026337	627.357483	139.886154	92.792938	490.927612	-84.678131	1410.748657	534.290283	216.222504	1404.968750	438.651398	73.426819	1390.256348	424.585449	93.469666	1655.348633	527.219666	-172.240234	1133.706543	597.727783	279.700256	1136.490967	423.500610	-178.800903	890.078796	482.526093	292.157196	879.800903	450.507843	70.792915	1039.749390	-601.450928	172.233597	854.604187	-592.773804	-27.583723
437.256409	-24.721428	942.340637	471.512878	159.568985	937.453491	545.571045	-46.427296	497.870636	583.091675	158.098145	482.729248	573.727051	-41.166023	78.029419	627.322754	139.890060	92.784660	490.918365	-84.679054	1410.765503	534.206787	216.312378	1405.030396	438.664978	73.422745	1390.254761	424.601532	93.607574	1655.323242	527.167175	-172.315277	1133.730713	597.678650	279.643890	1136.521240	423.439911	-178.907974	890.107056	482.455322	292.106537	879.828430	450.487701	70.796501	1039.764160	-600.919495	172.283981	854.600647	-592.292847	-27.525890
437.248993	-24.712093	942.348816	471.515625	159.564651	937.463928	545.560974	-46.450409	497.866028	583.099731	158.071686	482.740997	573.714844	-41.176781	78.041367	626.723755	139.416901	92.692474	490.907410	-84.674561	1410.775879	534.233521	216.303055	1405.053467	438.693024	73.423042	1390.274170	424.636108	93.720627	1655.307007	527.112244	-172.378830	1133.756104	597.657593	279.630371	1136.529663	423.362762	-178.975296	890.138550	482.376801	292.039398	879.845215	450.481873	70.798897	1039.773315	-600.426147	172.298447	854.574951	-591.835083	-27.464972
437.224640	-24.699327	942.352173	471.508362	159.621918	937.494934	545.563293	-46.472935	497.884949	583.071106	158.036621	482.761871	573.743530	-41.167011	78.042130	627.292114	139.862366	92.813438	490.890411	-84.676262	1410.813721	534.340881	216.215637	1405.038330	438.704407	73.425186	1390.295044	424.664124	93.831444	1655.280029	527.054688	-172.422104	1133.778564	597.699036	279.655365	1136.542969	423.280151	-179.065567	890.178101	482.352783	291.853149	879.936768	450.470490	70.817665	1039.791260	-599.893799	172.325317	854.532471	-591.306396	-27.461271
437.196167	-24.701712	942.360718	471.498688	159.599472	937.512695	545.548096	-46.478958	497.893768	583.070740	158.038834	482.747040	573.746277	-41.185402	78.040306	626.753845	139.433273	92.711884	490.889557	-84.674965	1410.831909	534.348755	216.213898	1405.056885	438.724030	73.440178	1390.322754	424.694092	93.952118	1655.261108	527.002625	-172.464874	1133.800781	597.704041	279.653473	1136.565186	423.190277	-179.148758	890.238525	482.311127	291.811584	879.953613	450.453796	70.800591	1039.804688	-599.107971	172.724319	854.585938	-590.749146	-27.295393
437.179443	-24.720646	942.364624	471.513794	159.563736	937.489929	545.556580	-46.494968	497.879608	583.076416	158.041061	482.764160	573.741211	-41.179005	78.036079	627.291931	139.826370	92.800972	490.891541	-84.667755	1410.840942	534.369324	216.215973	1405.056274	438.729187	73.441490	1390.341553	424.726166	94.069939	1655.236084	526.953918	-172.494949	1133.810669	597.682068	279.639709	1136.539185	423.078186	-179.219986	890.279480	482.283386	291.772552	879.954285	450.454193	70.788437	1039.794800	-598.654358	172.721298	854.518677	-590.249146	-27.288954
437.182587	-24.717358	942.350952	471.510193	159.563065	937.480042	545.547485	-46.513348	497.871216	583.095459	158.035767	482.736572	573.780029	-41.186497	78.045250	627.253906	139.587631	92.776947	490.890442	-84.681129	1410.865234	534.297302	216.275772	1405.084961	438.736816	73.455757	1390.350098	424.752808	94.175331	1655.196045	526.908752	-172.569733	1133.848267	597.627075	279.604797	1136.527344	423.159943	-179.286530	890.259033	482.247223	291.877533	879.901794	450.450989	70.788155	1039.782959	-598.341064	172.436508	854.400635	-589.821899	-27.364441
437.139771	-24.705742	942.366943	471.482819	159.578583	937.489624	545.521606	-46.491001	497.873230	583.095093	158.031296	482.726990	573.753784	-41.178452	78.035843	627.237732	139.578400	92.758179	490.876495	-84.660873	1410.885742	534.292297	216.307037	1405.065063	438.747070	73.467567	1390.369385	424.794952	94.285484	1655.176025	526.842346	-172.614120	1133.886963	597.623596	279.603577	1136.518433	423.055817	-179.343109	890.296326	482.225800	291.836456	879.887573	450.427704	70.803261	1039.796143	-597.550964	172.795700	854.417908	-589.227783	-27.218344
437.144592	-24.708729	942.359802	471.485260	159.583099	937.489258	545.499268	-46.490009	497.844452	583.074036	158.053452	482.738098	573.718994	-41.169621	78.039040	627.240662	139.614380	92.767479	490.855042	-84.657227	1410.902344	534.304993	216.308258	1405.080811	438.761902	73.478485	1390.385742	424.833832	94.392334	1655.148682	526.752319	-172.672073	1133.925049	597.622742	279.613617	1136.525024	422.931396	-179.411331	890.327942	482.224487	291.816406	879.874695	450.429199	70.800606	1039.792358	-597.003845	172.829391	854.391663	-588.682434	-27.194944
437.153442	-24.713501	942.356567	471.493164	159.584656	937.491455	545.439087	-46.485588	497.832642	583.075134	158.048889	482.752167	573.690613	-41.166748	78.027420	627.221863	139.600967	92.791786	490.845612	-84.652763	1410.924194	534.380310	216.231354	1405.049805	438.780090	73.469658	1390.401855	424.880035	94.493637	1655.135864	526.652527	-172.705322	1133.931274	597.630737	279.622101	1136.499390	422.808807	-179.461426	890.377441	482.235138	291.797485	879.864563	450.429535	70.797394	1039.791626	-596.660461	172.587448	854.303833	-588.208069	-27.276630
437.168030	-24.706184	942.352539	471.493561	159.579407	937.498779	545.389099	-46.438663	497.835815	583.049133	158.015808	482.787628	573.707153	-41.190975	78.021530	627.225281	139.597122	92.806198	490.842102	-84.646950	1410.958618	534.404724	216.214233	1405.063477	438.786774	73.465790	1390.408447	424.936554	94.583664	1655.119141	526.526611	-172.723312	1133.963135	597.615784	279.619965	1136.493164	422.497375	-179.534485	890.476746	482.237732	291.768036	879.868347	450.437469	70.792130	1039.793457	-596.076172	172.613831	854.283630	-587.672607	-27.206648
437.196838	-24.705248	942.360413	471.489105	159.576904	937.502869	545.355957	-46.414288	497.811493	583.029907	158.009888	482.787262	573.701477	-41.188305	78.034401	627.234314	139.586044	92.805885	490.828308	-84.653549	1410.982300	534.405273	216.218185	1405.046143	438.811493	73.451653	1390.432251	424.991486	94.676514	1655.111084	526.450134	-172.749588	1133.995605	597.611877	279.602966	1136.503174	422.389435	-179.574738	890.525635	482.259247	291.753326	879.855530	450.447144	70.793228	1039.799316	-595.519897	172.644455	854.270142	-587.096863	-27.172886
437.182922	-24.710144	942.371094	471.485291	159.557739	937.500549	545.349243	-46.428040	497.806488	583.029724	157.987823	482.763123	573.688416	-41.176586	78.035072	627.251831	139.585678	92.796326	490.827271	-84.651093	1411.004883	534.327942	216.290146	1405.068604	438.818573	73.451515	1390.450684	425.047607	94.773491	1655.091187	526.367554	-172.771713	1134.014282	597.589905	279.596161	1136.506836	422.255035	-179.604797	890.575012	482.282837	291.731628	879.828430	450.443787	70.787697	1039.803467	-594.913208	172.705490	854.203491	-586.540039	-27.135906
437.181152	-24.732088	942.375732	471.476166	159.546906	937.484375	545.333557	-46.446316	497.816833	583.050537	158.006516	482.734222	573.687134	-41.162159	78.036263	627.256226	139.592789	92.778748	490.833344	-84.652222	1411.044189	534.403503	216.219162	1405.010132	438.844513	73.477272	1390.467163	425.109467	94.861588	1655.071289	526.308472	-172.849854	1134.044556	597.610779	279.608459	1136.455811	422.275146	-179.576569	890.587341	482.331787	291.730560	879.807373	450.451019	70.779884	1039.797852	-594.348450	172.780273	854.144165	-586.029419	-27.080585
437.193359	-24.746130	942.360840	471.468414	159.542679	937.477722	545.346375	-46.450207	497.802307	583.057739	158.049133	482.718231	573.701782	-41.149178	78.025162	626.865723	139.338409	92.740654	490.841522	-84.658218	1411.081055	534.441833	216.222702	1405.000122	438.854156	73.472221	1390.472046	425.165405	94.943581	1655.052124	526.195801	-172.837646	1134.050171	597.614014	279.628540	1136.459351	421.941650	-179.593216	890.687012	482.354767	291.731750	879.775146	450.458618	70.764679	1039.787598	-593.747742	172.799606	854.094788	-585.472900	-27.034586
437.193909	-24.755695	942.369141	471.440063	159.517731	937.470520	545.309082	-46.417755	497.787231	583.013428	158.039932	482.727966	573.701233	-41.179428	78.028488	626.872498	139.365494	92.733200	490.833038	-84.644119	1411.115723	534.445190	216.215454	1404.990601	438.858704	73.468987	1390.480103	425.217743	95.021851	1655.041992	526.137512	-172.886292	1134.074219	597.627563	279.620789	1136.457520	421.949615	-179.585022	890.694702	482.388458	291.733093	879.749084	450.441101	70.756172	1039.787720	-593.078125	172.811935	854.073120	-584.885925	-27.030878
437.204620	-24.788023	942.373047	471.442657	159.507935	937.480408	545.314331	-46.432304	497.790649	583.021790	158.060760	482.735992	573.680176	-41.168606	78.018494	626.913452	139.394608	92.750465	490.829926	-84.643539	1411.152588	534.379700	216.305145	1405.028442	438.862823	73.472824	1390.514282	425.310425	95.143318	1654.992920	526.047791	-172.917404	1134.100952	597.613403	279.609283	1136.471313	421.787231	-179.597977	890.748291	482.427429	291.729279	879.751221	450.443542	70.732048	1039.794556	-592.465088	172.833054	854.039124	-584.355042	-27.006321
437.197693	-24.819002	942.375854	471.448730	159.505875	937.484253	545.308350	-46.440376	497.784149	583.006714	158.077347	482.757294	573.668274	-41.170338	78.017929	626.317749	138.951416	92.663483	490.819550	-84.646149	1411.188721	534.378296	216.293884	1405.031860	438.881622	73.463112	1390.522339	425.360107	95.219872	1654.982056	525.965393	-172.918976	1134.127686	597.636536	279.635162	1136.466797	421.645508	-179.602158	890.799072	482.472839	291.748260	879.751038	450.434479	70.716309	1039.797485	-591.821838	172.884949	854.018860	-583.781311	-27.009237
437.200104	-24.838991	942.382629	471.450073	159.495102	937.492493	545.311890	-46.463051	497.794800	583.009033	158.081512	482.773285	573.660034	-41.168522	78.028008	626.847168	139.356369	92.779213	490.806885	-84.625580	1411.223022	534.401672	216.305222	1405.041382	438.901093	73.485558	1390.532593	425.402588	95.291405	1654.973145	525.881165	-172.930267	1134.155273	597.664063	279.659149	1136.474487	421.470825	-179.573578	890.867004	482.520569	291.746155	879.740295	450.430634	70.700996	1039.804688	-590.870361	173.178329	854.065430	-583.094971	-26.938105
437.214417	-24.861801	942.388306	471.430511	159.461975	937.487671	545.298462	-46.456371	497.801758	582.975525	158.078873	482.761627	573.660339	-41.157318	78.021683	626.340942	138.989639	92.661224	490.799683	-84.630646	1411.251953	534.429810	216.305176	1405.038696	438.926605	73.489655	1390.552979	425.446106	95.365967	1654.972168	525.761169	-172.901794	1134.162109	597.705383	279.659912	1136.464355	421.125427	-179.563858	890.973267	482.556396	291.755798	879.729126	450.443878	70.675255	1039.805786	-590.402344	172.807190	853.931030	-582.523865	-27.087391
437.219025	-24.852116	942.391602	471.417206	159.462585	937.493469	545.300354	-46.452053	497.795746	582.950928	158.061264	482.733490	573.660034	-41.177971	78.027115	626.892761	139.395737	92.758072	490.776947	-84.623650	1411.286621	534.463989	216.306107	1405.025757	438.947266	73.510826	1390.585327	425.496613	95.446449	1654.953125	525.664795	-172.949249	1134.187988	597.787170	279.674561	1136.454590	420.957245	-179.518051	891.020691	482.616943	291.619171	879.768738	450.450409	70.676842	1039.810791	-589.712891	172.772507	853.826294	-581.929871	-27.108164
437.209656	-24.875587	942.389954	471.416534	159.438553	937.487244	545.322510	-46.460922	497.779053	582.942993	158.019302	482.726166	573.648804	-41.143414	77.993347	626.885437	139.385910	92.747353	490.778412	-84.621284	1411.309448	534.496582	216.319534	1405.009766	438.953827	73.510391	1390.596191	425.529877	95.505020	1654.942383	525.583008	-172.953674	1134.214600	597.796265	279.656189	1136.445068	420.830414	-179.501648	891.069519	482.447174	291.643036	879.900879	450.455200	70.653923	1039.807251	-588.967468	172.769745	853.769470	-581.285828	-27.144201
437.212952	-24.874304	942.395081	471.385498	159.424393	937.500122	545.327820	-46.468884	497.778076	582.932617	158.005142	482.730621	573.661987	-41.154377	77.994118	626.902405	139.391190	92.746132	490.778015	-84.631416	1411.318604	534.541748	216.301285	1405.027344	438.969757	73.526688	1390.623779	425.562439	95.563736	1654.943115	525.485535	-172.947159	1134.212769	597.895996	279.698364	1136.476440	420.702454	-179.483978	891.095276	482.731964	291.626343	879.767334	450.442261	70.642708	1039.816406	-588.141296	172.702438	853.697266	-580.568665	-27.179319
437.217102	-24.907660	942.394958	471.388702	159.408020	937.504395	545.321960	-46.463860	497.774445	582.925110	158.020309	482.756073	573.662170	-41.151703	77.986046	626.899658	139.378357	92.784256	490.783112	-84.595886	1411.344482	534.578369	216.325073	1405.032593	438.993652	73.527306	1390.627563	425.598541	95.630745	1654.924805	525.424011	-173.013794	1134.241333	597.952637	279.690186	1136.500488	420.752686	-179.424179	891.076660	482.790649	291.637451	879.795776	450.436707	70.616821	1039.818237	-587.375732	172.637741	853.616455	-579.858398	-27.266031
437.212433	-24.947021	942.408020	471.398346	159.404510	937.518799	545.332336	-46.492069	497.778168	582.986694	158.017990	482.770355	573.650818	-41.160839	78.008514	627.314880	139.889297	92.848312	490.772644	-84.597855	1411.368896	534.625427	216.328125	1405.050415	439.016205	73.545586	1390.649170	425.648041	95.673370	1654.923340	525.306641	-172.965164	1134.272583	598.009705	279.680634	1136.534424	420.437469	-179.416885	891.173218	482.841064	291.649902	879.799500	450.429138	70.596169	1039.831543	-586.503601	172.691437	853.559387	-579.141113	-27.246620
437.218353	-24.948576	942.411377	471.392365	159.390976	937.517090	545.348145	-46.511761	497.779968	582.984253	158.018097	482.761078	573.694336	-41.177814	78.009460	626.977234	139.506897	92.805756	490.768158	-84.574875	1411.401978	534.671753	216.334549	1405.072754	439.055328	73.574959	1390.668457	425.687561	95.723938	1654.923218	525.265198	-173.018936	1134.314941	598.071655	279.728180	1136.545654	420.501923	-179.374847	891.182495	482.897766	291.675140	879.841248	450.420471	70.592911	1039.831909	-585.366760	172.948090	853.544434	-578.297485	-27.191612
437.235413	-24.943413	942.415466	471.411774	159.379333	937.526428	545.340637	-46.500408	497.812042	582.966980	158.019608	482.754089	573.621399	-41.163204	78.034531	626.887817	139.386169	92.787636	490.751892	-84.573151	1411.457642	534.733765	216.338013	1405.094727	439.086853	73.603439	1390.689941	425.723969	95.771011	1654.926758	525.176819	-173.027145	1134.358032	598.087463	279.709503	1136.565308	420.390503	-179.334442	891.226013	482.914612	291.833252	879.802063	450.429169	70.588982	1039.838257	-584.781494	172.557236	853.382568	-577.630981	-27.382879
437.209930	-24.985989	942.433655	471.409180	159.361160	937.528381	545.337524	-46.506733	497.827972	582.944458	157.991074	482.748291	573.608215	-41.156570	78.050209	626.807129	139.368118	92.771858	490.736359	-84.571388	1411.495117	534.756165	216.363815	1405.118530	439.120209	73.617279	1390.711670	425.740082	95.812981	1654.918579	525.080017	-173.033600	1134.382813	598.120178	279.742310	1136.583008	420.266144	-179.331207	891.254639	482.975677	291.868134	879.814880	450.421692	70.566223	1039.848267	-583.683533	172.801880	853.391113	-576.833374	-27.316422
437.189697	-24.984606	942.426392	471.413605	159.356033	937.517761	545.292908	-46.503025	497.798492	582.946838	157.986862	482.756195	573.580139	-41.168598	78.052002	626.771606	139.324707	92.754494	490.720795	-84.548103	1411.510986	534.804260	216.361328	1405.154541	439.150787	73.644287	1390.727539	425.774933	95.838112	1654.930054	524.999329	-173.055984	1134.399048	598.168335	279.763275	1136.579712	420.152374	-179.324799	891.283142	483.010803	291.921204	879.851501	450.420441	70.565567	1039.839600	-582.755371	172.762360	853.264648	-576.027283	-27.390165
437.173248	-25.024019	942.422546	471.401184	159.323990	937.494507	545.296448	-46.517513	497.789978	582.983215	157.982071	482.743164	573.595642	-41.163712	77.999168	626.856812	139.341858	92.751762	490.723602	-84.540794	1411.487915	534.888428	216.377502	1405.147095	439.181915	73.665329	1390.739868	425.820984	95.868088	1654.909546	524.905457	-173.037781	1134.362915	598.201965	279.770203	1136.566406	419.881439	-179.305222	891.327698	483.066223	291.963837	879.849609	450.413788	70.538864	1039.826050	-581.835999	172.718491	853.151123	-575.221497	-27.408012
437.131622	-25.003933	942.429932	471.361145	159.330475	937.500061	545.334595	-46.527119	497.745117	582.997375	157.916763	482.740936	573.666626	-41.156830	77.950645	626.918579	139.342209	92.747337	490.748413	-84.522545	1411.450195	534.985413	216.365295	1405.134399	439.226440	73.678703	1390.742554	425.888641	95.895737	1654.867920	524.865723	-173.001190	1134.306763	598.284607	279.806427	1136.571167	419.757294	-179.246613	891.332764	483.119324	292.004150	879.842163	450.396515	70.549057	1039.833496	-580.999207	172.366135	852.954407	-574.421204	-27.502279
437.100098	-25.023491	942.405151	471.373108	159.334732	937.503418	545.350647	-46.539600	497.716003	582.941040	157.759735	482.733948	573.726563	-41.171051	77.929451	627.307800	139.545715	92.772598	490.773621	-84.516876	1411.426392	535.070862	216.377625	1405.100708	439.256927	73.717239	1390.751099	425.953857	95.923660	1654.829346	524.832092	-173.014816	1134.291504	598.359314	279.796295	1136.576538	419.686768	-179.224213	891.315491	483.155426	292.042755	879.842285	450.378357	70.528198	1039.822876	-579.697998	172.620422	852.942322	-573.348022	-27.559277
437.107544	-25.010668	942.403931	471.399780	159.366287	937.528687	545.336914	-46.552132	497.735840	582.988953	157.771545	482.742859	573.737000	-41.190063	77.959030	627.349670	139.594894	92.788200	490.779755	-84.495911	1411.446411	535.153137	216.408081	1405.111938	439.302612	73.722557	1390.754395	426.009857	95.957924	1654.816284	524.753784	-173.014389	1134.316528	598.393677	279.830902	1136.577637	419.575256	-179.194748	891.352844	483.179810	292.106934	879.862061	450.387177	70.537643	1039.835083	-578.826782	172.330780	852.786255	-572.513916	-27.647572
437.104614	-25.012682	942.418701	471.419128	159.344223	937.522766	545.306519	-46.582634	497.789978	583.027344	157.842300	482.760468	573.674255	-41.170055	78.006264	627.270264	139.597168	92.814087	490.746887	-84.480843	1411.497803	535.174072	216.426788	1405.129395	439.342499	73.753464	1390.772583	425.984131	95.931686	1654.880249	524.651733	-173.026047	1134.368530	598.404846	279.869904	1136.584473	419.478943	-179.179657	891.390625	483.205505	292.206604	879.877075	450.386810	70.539223	1039.838623	-577.745056	172.325485	852.747498	-571.641968	-27.605278
437.101379	-25.054934	942.433533	471.464203	159.280670	937.513428	545.260864	-46.619667	497.832611	583.031677	157.912384	482.791260	573.541199	-41.179611	78.076134	626.811462	139.324158	92.781464	490.698151	-84.460205	1411.547363	535.189941	216.474472	1405.176758	439.373260	73.794594	1390.793701	426.037872	95.986504	1654.866699	524.529602	-173.037430	1134.428711	598.408813	279.947723	1136.591797	419.366974	-179.179718	891.435059	483.213531	292.274445	879.897949	450.391266	70.503853	1039.840210	-576.655518	172.259506	852.644836	-570.651855	-27.740749
437.093384	-25.048729	942.424072	471.454315	159.270111	937.501770	545.227417	-46.633625	497.835449	583.010864	157.906052	482.782471	573.472717	-41.161617	78.076714	626.149048	138.859741	92.639046	490.662628	-84.463272	1411.558350	535.228699	216.475769	1405.193481	439.415894	73.823914	1390.797241	426.015076	95.955757	1654.910767	524.438293	-173.052017	1134.453857	598.394836	279.924713	1136.559204	419.280701	-179.157272	891.445251	483.007141	292.385651	880.050659	450.399536	70.499939	1039.830322	-575.337097	172.508194	852.600769	-569.665405	-27.624166
437.047577	-25.058962	942.399109	471.438110	159.240128	937.472717	545.244873	-46.629475	497.781097	582.987793	157.818695	482.723846	573.593689	-41.161396	77.995453	626.796570	139.272659	92.712334	490.679352	-84.445259	1411.543945	535.313293	216.467316	1405.146851	439.443237	73.843170	1390.786133	426.095215	95.985725	1654.876221	524.397278	-173.032761	1134.406616	598.453003	279.902771	1136.509277	419.193695	-179.097092	891.434814	483.026703	292.463043	880.037842	450.406219	70.476036	1039.804932	-574.186646	172.487183	852.423035	-568.706177	-27.653343
436.991699	-25.059937	942.385315	471.403473	159.256805	937.471985	545.252686	-46.614841	497.722229	582.966248	157.688889	482.685150	573.699402	-41.171406	77.931854	627.272461	139.550720	92.708214	490.729553	-84.431427	1411.493774	535.440796	216.455963	1405.093994	439.485291	73.853485	1390.799438	426.202179	96.010635	1654.822876	524.412170	-173.018799	1134.342651	598.561157	279.920837	1136.488525	419.160858	-179.045166	891.421509	483.280060	292.497559	879.870178	450.399078	70.469887	1039.799561	-572.956726	172.407257	852.230469	-567.590088	-27.730541
436.953094	-25.073517	942.390442	471.372345	159.286179	937.493835	545.255249	-46.602066	497.675049	582.913208	157.560806	482.691589	573.780334	-41.207176	77.900032	626.936157	139.245987	92.674767	490.760620	-84.432083	1411.471313	535.573975	216.437119	1405.056396	439.535919	73.867638	1390.814209	426.307983	96.045868	1654.793091	524.390442	-173.022141	1134.328247	598.628601	279.946564	1136.486450	419.090240	-179.006653	891.438416	483.305359	292.569305	879.882324	450.382141	70.464775	1039.814209	-571.964905	172.104446	852.049194	-566.559692	-27.874350
436.947998	-25.077810	942.395447	471.382477	159.285049	937.508667	545.252075	-46.641415	497.725952	582.970520	157.645767	482.754578	573.751221	-41.214035	77.951424	627.336975	139.552155	92.754539	490.763947	-84.426926	1411.514282	535.639282	216.446350	1405.089478	439.585632	73.879288	1390.843140	426.414917	96.099083	1654.742188	524.330627	-173.049576	1134.369263	598.673767	279.956146	1136.511597	419.014893	-178.961243	891.476990	483.325409	292.667480	879.921021	450.374054	70.458969	1039.823853	-570.697876	172.030212	851.979187	-565.451904	-27.863821
436.991821	-25.096237	942.415466	471.438202	159.261459	937.512878	545.213379	-46.696995	497.764221	582.995667	157.730011	482.762909	573.654602	-41.183525	77.996620	626.645508	139.108948	92.687698	490.702454	-84.410446	1411.582275	535.641846	216.463913	1405.146851	439.643372	73.897758	1390.843506	426.427277	96.113983	1654.784058	524.213135	-173.083740	1134.453491	598.679871	280.040222	1136.531738	418.938110	-178.947800	891.527466	483.345123	292.753998	879.946533	450.377258	70.455475	1039.833496	-569.232971	172.407883	852.020447	-564.304688	-27.791613
436.995148	-25.087654	942.415222	471.457520	159.237564	937.515991	545.142700	-46.740639	497.797729	582.975220	157.803207	482.802582	573.548645	-41.216713	78.079994	626.701111	139.239197	92.791466	490.657379	-84.403992	1411.632935	535.629517	216.481323	1405.197021	439.673065	73.926361	1390.845215	426.436615	96.090019	1654.812134	524.110413	-173.128586	1134.539917	598.612549	280.092346	1136.551025	418.854523	-178.944794	891.565369	483.106689	292.875427	880.110413	450.375214	70.449440	1039.834473	-568.301086	172.010590	851.870911	-563.342590	-27.921402
436.980957	-25.090965	942.404053	471.455933	159.208572	937.491821	545.111816	-46.714878	497.808105	582.933716	157.788025	482.754913	573.549500	-41.210411	78.052170	626.142334	138.823273	92.612000	490.636658	-84.387985	1411.661133	535.688110	216.473358	1405.191284	439.709839	73.953438	1390.844116	426.439514	96.089310	1654.843750	524.070496	-173.136307	1134.562500	598.670898	280.097229	1136.538086	418.809570	-178.910965	891.585327	483.320190	292.952637	879.985779	450.373688	70.439842	1039.816772	-567.141479	172.063232	851.758240	-562.277344	-27.950188
436.925232	-25.114185	942.405334	471.428314	159.207108	937.465088	545.139282	-46.691181	497.754913	582.954651	157.705460	482.706207	573.639893	-41.173836	78.007706	626.807068	139.268570	92.698936	490.666443	-84.393051	1411.633545	535.808960	216.462158	1405.129150	439.759399	73.979134	1390.864380	426.559570	96.106575	1654.795654	524.073547	-173.135895	1134.509888	598.745239	280.120239	1136.492310	418.765839	-178.874496	891.569641	483.340759	293.005493	879.993347	450.369141	70.435974	1039.805176	-565.605347	172.367157	851.649475	-561.098999	-27.812738
436.898315	-25.136414	942.394714	471.409943	159.164352	937.449890	545.154724	-46.690861	497.709717	582.934631	157.618393	482.697540	573.761414	-41.171730	77.947113	627.235413	139.510330	92.700790	490.708588	-84.370865	1411.599976	535.957581	216.423462	1405.108887	439.805420	73.982460	1390.871948	426.716675	96.161835	1654.704224	524.099121	-173.139725	1134.452759	598.827820	280.139282	1136.481812	418.728394	-178.843536	891.573181	483.370209	293.061218	880.006653	450.376007	70.401016	1039.793457	-564.337036	172.341293	851.515442	-559.873535	-27.880102
436.877075	-25.107235	942.394714	471.388306	159.189728	937.476135	545.123596	-46.677467	497.661133	582.928833	157.627518	482.718262	573.772095	-41.200817	77.912094	626.884338	139.242828	92.682747	490.724640	-84.391533	1411.596191	536.046936	216.414520	1405.110352	439.854492	74.005867	1390.899170	426.800690	96.178856	1654.709229	524.063232	-173.154373	1134.436890	598.927063	280.176025	1136.520020	418.669739	-178.809921	891.583313	483.401367	292.986664	880.105652	450.374146	70.410500	1039.807983	-563.106934	172.358139	851.406860	-558.799927	-27.853868
436.880310	-25.129757	942.413940	471.380096	159.233063	937.512268	545.062439	-46.694187	497.672821	582.942810	157.637314	482.740845	573.684021	-41.212143	77.940193	626.796570	139.179749	92.704399	490.705383	-84.395218	1411.624756	536.082275	216.402618	1405.142334	439.902466	73.995544	1390.929932	426.851105	96.203506	1654.720337	523.973938	-173.198181	1134.485474	598.950317	280.249664	1136.556152	418.609863	-178.805267	891.597473	483.388458	293.043945	880.147095	450.371918	70.410263	1039.836060	-562.089905	172.024353	851.275635	-557.749390	-27.908184
436.861481	-25.115437	942.405579	471.369720	159.248383	937.528137	545.008484	-46.728199	497.706787	582.947876	157.716248	482.782257	573.530029	-41.201176	78.002510	626.741455	139.196701	92.754623	490.655060	-84.382690	1411.660645	536.067810	216.400635	1405.197021	439.937531	74.002884	1390.947388	426.869263	96.204033	1654.736572	523.893127	-173.271271	1134.555420	598.953613	280.288513	1136.596313	418.711731	-178.797195	891.576172	483.369080	293.254059	880.118958	450.340118	70.415321	1039.839478	-560.893066	172.031494	851.219360	-556.636963	-27.991671
436.881165	-25.149811	942.393372	471.395508	159.194412	937.497192	545.019104	-46.756084	497.747345	582.913818	157.700104	482.753906	573.504089	-41.190830	78.035378	626.747986	139.233566	92.767197	490.637756	-84.373764	1411.676636	536.100769	216.422867	1405.198242	439.956787	74.016083	1390.947632	426.920502	96.213203	1654.734131	523.813354	-173.245743	1134.570435	598.942444	280.298401	1136.567993	418.500854	-178.807251	891.632385	483.350861	293.301361	880.128113	450.340485	70.385963	1039.816528	-559.396606	172.382736	851.169434	-555.482849	-27.816349
436.856110	-25.172642	942.396729	471.374115	159.117340	937.468750	545.071411	-46.739361	497.749390	582.868713	157.671524	482.695221	573.601624	-41.169140	78.009575	626.817200	139.252701	92.733208	490.669586	-84.364296	1411.652832	536.188843	216.407410	1405.156738	439.995239	74.033173	1390.929199	427.008270	96.220436	1654.693359	523.799805	-173.217514	1134.551270	599.007629	280.331268	1136.550171	418.434052	-178.803833	891.625000	483.355164	293.343964	880.118347	450.319641	70.353821	1039.803467	-558.272766	172.106735	851.000610	-554.307312	-27.924662
436.854156	-25.178165	942.377686	471.376831	159.090378	937.442078	545.117859	-46.741337	497.720734	582.851196	157.580414	482.662415	573.706421	-41.172890	77.984467	626.319885	138.847595	92.600693	490.699585	-84.387512	1411.643066	536.285217	216.376633	1405.119751	440.036957	74.047775	1390.952637	427.113586	96.224609	1654.654785	523.814087	-173.227722	1134.529785	599.061523	280.312714	1136.513184	418.406219	-178.768539	891.620178	483.374481	293.376862	880.123047	450.325134	70.341248	1039.780640	-556.971252	172.091217	850.853577	-553.104675	-27.984035
436.829254	-25.179075	942.389343	471.335114	159.122375	937.452515	545.097961	-46.701134	497.696625	582.819031	157.568771	482.655029	573.714661	-41.204834	77.958145	626.843628	139.196487	92.708481	490.715790	-84.398308	1411.669189	536.340942	216.332794	1405.136841	440.070648	74.033516	1390.964722	427.195282	96.238113	1654.652588	523.783386	-173.257141	1134.517578	599.104492	280.329010	1136.525269	418.370819	-178.786041	891.637451	483.409485	293.434631	880.141541	450.325989	70.350121	1039.793213	-555.540894	172.437057	850.818848	-551.941589	-27.843231
436.820709	-25.162622	942.391724	471.314819	159.120148	937.478333	545.059570	-46.695530	497.677490	582.821594	157.650238	482.702637	573.646545	-41.200489	77.938377	626.777405	139.179977	92.693031	490.700165	-84.401817	1411.684448	536.336975	216.366455	1405.188232	440.086731	74.019501	1391.009766	427.232300	96.231148	1654.688965	523.730713	-173.303833	1134.540894	599.101440	280.339172	1136.573242	418.330200	-178.784561	891.647217	483.411163	293.463715	880.200012	450.330292	70.341194	1039.808594	-554.288696	172.442398	850.682068	-550.835022	-27.852701
436.791016	-25.188322	942.410034	471.282104	159.116501	937.498779	545.041565	-46.733021	497.715759	582.798645	157.694290	482.733032	573.543701	-41.202686	77.993286	626.690613	139.143005	92.715630	490.685333	-84.406296	1411.715698	536.338989	216.356155	1405.242188	440.117828	74.015068	1391.040405	427.278107	96.233208	1654.720581	523.662964	-173.329514	1134.559326	599.092957	280.393188	1136.613770	418.251984	-178.821594	891.674561	483.423859	293.517700	880.238098	450.313385	70.322235	1039.828613	-553.663147	172.247833	850.522644	-550.177429	-27.626783
436.761780	-25.193386	942.420898	471.258820	159.132919	937.512024	545.039429	-46.768639	497.730896	582.784058	157.717758	482.730469	573.529907	-41.203884	78.008453	626.706787	139.171432	92.707245	490.695313	-84.395721	1411.714844	536.358948	216.359253	1405.252930	440.130035	74.020432	1391.044556	427.324554	96.237930	1654.712524	523.625305	-173.322357	1134.576782	599.110291	280.409637	1136.635742	418.198212	-178.855667	891.701294	483.435120	293.540802	880.230347	450.306427	70.322800	1039.841553	-552.333008	172.110565	850.380981	-548.768799	-27.957560
436.755280	-25.207636	942.406067	471.260773	159.134338	937.500305	545.064697	-46.745014	497.711304	582.775940	157.683334	482.698792	573.632446	-41.177608	77.966019	626.826721	139.259430	92.720642	490.693146	-84.401337	1411.698242	536.398315	216.353180	1405.223755	440.138000	74.020866	1391.046021	427.411438	96.232368	1654.689209	523.613037	-173.343796	1134.566650	599.126526	280.412903	1136.586914	418.123474	-178.827667	891.723816	483.432159	293.584534	880.205872	450.294281	70.316414	1039.827881	-551.062012	172.212280	850.243652	-547.607544	-27.874088
436.760254	-25.212660	942.389038	471.261597	159.125687	937.476318	545.122620	-46.715206	497.737152	582.761169	157.636978	482.672089	573.723389	-41.204613	77.961601	626.337646	138.883804	92.597588	490.735046	-84.410263	1411.684570	536.453796	216.328598	1405.193237	440.158142	74.035461	1391.044434	427.507690	96.231148	1654.667236	523.629272	-173.333054	1134.555786	599.150146	280.426361	1136.557007	418.085510	-178.819763	891.714111	483.440338	293.587524	880.185974	450.282043	70.316116	1039.806641	-549.627014	172.656204	850.225952	-546.407227	-27.752274
436.772186	-25.208208	942.388489	471.247559	159.085678	937.483582	545.133301	-46.696953	497.709015	582.657898	157.520630	482.643890	573.706055	-41.172749	77.977425	626.886658	139.273819	92.739136	490.709686	-84.417542	1411.718628	536.470642	216.336212	1405.180542	440.180084	74.031418	1391.050781	427.572388	96.226387	1654.684814	523.596680	-173.374908	1134.555054	599.143005	280.433563	1136.564453	418.049164	-178.832062	891.735107	483.434082	293.617706	880.191223	450.254028	70.299385	1039.808960	-548.392090	172.668625	850.167603	-545.200867	-27.734892
436.798035	-25.208569	942.402710	471.265869	159.050903	937.490967	545.118530	-46.705940	497.712769	582.659668	157.577377	482.681915	573.669434	-41.191212	77.958344	626.784485	139.188919	92.759514	490.705566	-84.422577	1411.756470	536.468140	216.328888	1405.214722	440.194672	74.028458	1391.092896	427.609558	96.213722	1654.722046	523.539001	-173.398300	1134.588867	599.130920	280.440399	1136.608276	417.980774	-178.861923	891.764221	483.423096	293.639923	880.231506	450.276245	70.285973	1039.819580	-547.638428	172.376450	850.003052	-544.304749	-27.764250
436.776398	-25.195885	942.405090	471.228882	159.067566	937.512451	545.044250	-46.723667	497.721832	582.631348	157.676804	482.727600	573.539185	-41.202808	77.994225	626.724976	139.187729	92.755516	490.674408	-84.420525	1411.791138	536.425171	216.335831	1405.272461	440.196686	73.995865	1391.104736	427.627167	96.208076	1654.753174	523.472595	-173.422592	1134.618774	599.084717	280.519623	1136.635498	417.899445	-178.902695	891.808411	483.424225	293.671875	880.245422	450.260468	70.287437	1039.832520	-546.657959	172.393906	849.924194	-543.339233	-27.686831
436.754211	-25.212343	942.399536	471.182709	159.123505	937.522583	545.021423	-46.730278	497.732422	582.640259	157.726944	482.717468	573.490356	-41.202114	77.970253	626.726257	139.207581	92.743393	490.660095	-84.410301	1411.796631	536.419861	216.331589	1405.280884	440.209015	73.992119	1391.108643	427.667725	96.184250	1654.750977	523.415344	-173.439514	1134.635010	599.072693	280.539612	1136.642944	417.831787	-178.928696	891.841614	483.417908	293.675171	880.245728	450.255737	70.291382	1039.836426	-545.311707	172.842590	849.937805	-542.185669	-27.559620
436.731842	-25.225101	942.394470	471.150665	159.129852	937.506897	545.046631	-46.709553	497.681915	582.667542	157.697250	482.675781	573.538269	-41.168228	77.945259	626.796387	139.244858	92.700859	490.673645	-84.432022	1411.795776	536.421448	216.338562	1405.239502	440.231445	74.007133	1391.105713	427.750854	96.150925	1654.703979	523.405457	-173.467148	1134.628174	599.087463	280.519440	1136.610474	417.798035	-178.948837	891.857727	483.429504	293.682556	880.209778	450.264160	70.286804	1039.827393	-544.313721	172.878601	849.795532	-541.226379	-27.494175
436.742584	-25.224262	942.382874	471.154083	159.116333	937.483398	545.112488	-46.716869	497.680206	582.625671	157.618774	482.603149	573.691040	-41.191486	77.932709	626.885803	139.284805	92.677208	490.708344	-84.433792	1411.785645	536.471558	216.311493	1405.204956	440.250458	73.992889	1391.094604	427.835938	96.130402	1654.671143	523.410339	-173.503616	1134.622681	599.092346	280.538971	1136.553101	417.762573	-178.947464	891.864502	483.401794	293.675964	880.167786	450.268250	70.287567	1039.809570	-543.526001	172.612549	849.604187	-540.278381	-27.472017
436.763611	-25.254282	942.384583	471.170166	159.068115	937.469055	545.141174	-46.702381	497.696167	582.584778	157.584122	482.591431	573.714478	-41.174576	77.935776	626.880981	139.255188	92.702766	490.714966	-84.437935	1411.786865	536.481506	216.299835	1405.188721	440.248199	73.978470	1391.111206	427.891174	96.108246	1654.672119	523.394958	-173.478729	1134.628540	599.084839	280.566742	1136.560791	417.625885	-178.939636	891.906189	483.380920	293.671356	880.183167	450.258301	70.262657	1039.801636	-542.565430	172.708633	849.539856	-539.285034	-27.472694
436.788055	-25.248829	942.413452	471.175964	159.030869	937.493286	545.128662	-46.713276	497.714630	582.561829	157.594315	482.640411	573.669739	-41.179802	77.949776	626.852966	139.255020	92.755333	490.689362	-84.453438	1411.844482	536.456360	216.320511	1405.225952	440.240387	73.972687	1391.149780	427.911011	96.094009	1654.707275	523.315002	-173.489670	1134.646484	599.038025	280.562714	1136.598633	417.508728	-178.980301	891.972168	483.330963	293.656372	880.220947	450.248474	70.254288	1039.827026	-541.580505	172.822845	849.494995	-538.309937	-27.474611
436.798798	-25.234802	942.424194	471.161774	159.057007	937.521790	545.100952	-46.734879	497.741577	582.585571	157.712402	482.712372	573.579712	-41.185249	78.007141	626.813477	139.245270	92.793266	490.650146	-84.468727	1411.896973	536.395203	216.319748	1405.273926	440.231842	73.963760	1391.187256	427.916199	96.058640	1654.757202	523.230652	-173.540253	1134.708374	598.993469	280.593719	1136.661621	417.435974	-179.012039	892.026733	483.288391	293.659912	880.260315	450.229828	70.267151	1039.846313	-539.932861	173.622131	849.351379	-537.309875	-27.209038
436.779205	-25.240751	942.434448	471.130432	159.078476	937.531494	545.085327	-46.756264	497.754578	582.545288	157.738556	482.697357	573.513550	-41.165947	78.021408	626.758423	139.223663	92.773705	490.622772	-84.461311	1411.927979	536.366333	216.313004	1405.318481	440.214478	73.947342	1391.212036	427.918030	96.027893	1654.759766	523.168823	-173.563370	1134.750000	598.952209	280.584869	1136.679932	417.366547	-179.064987	892.060059	483.257629	293.640198	880.276489	450.223785	70.270866	1039.857056	-539.700562	173.055557	849.335571	-536.616394	-27.278543
436.752533	-25.234449	942.406921	471.085083	159.059586	937.509827	545.039063	-46.691448	497.711639	582.562378	157.703323	482.684753	573.533264	-41.172131	77.980507	626.791382	139.248383	92.747688	490.610779	-84.460083	1411.909180	536.341187	216.311661	1405.302856	440.217316	73.934494	1391.204102	427.955963	95.992401	1654.721924	523.151794	-173.651672	1134.769653	598.937195	280.578094	1136.671997	417.507477	-179.097351	892.014587	483.230896	293.630096	880.261108	450.215027	70.256477	1039.833740	-538.528809	173.262802	848.965637	-535.716125	-27.233126
436.754059	-25.237202	942.388611	471.067200	159.077728	937.497437	545.040283	-46.685066	497.673615	582.529419	157.623016	482.595001	573.617981	-41.175541	77.934166	626.835693	139.270844	92.673141	490.636169	-84.463737	1411.878906	536.363586	216.311874	1405.289307	440.224548	73.926117	1391.194824	428.016113	95.950394	1654.681885	523.159424	-173.681091	1134.751709	598.925171	280.568451	1136.636841	417.481812	-179.137268	892.013794	483.215729	293.599945	880.239502	450.224091	70.256989	1039.819336	-537.596741	173.272598	848.784424	-534.899170	-27.190405
436.771332	-25.283075	942.381470	471.069763	159.050491	937.466125	545.095947	-46.721317	497.656403	582.518799	157.616547	482.581757	573.670410	-41.182991	77.917717	626.858154	139.259949	92.664055	490.628296	-84.469315	1411.878296	536.360046	216.318771	1405.291870	440.212524	73.912445	1391.198975	428.051697	95.929596	1654.652832	523.116272	-173.677139	1134.731689	598.898010	280.577881	1136.629028	417.242767	-179.206375	892.081360	483.156342	293.580719	880.265686	450.235992	70.232498	1039.799805	-536.288635	173.994995	848.787537	-533.952942	-26.971710
436.773621	-25.288246	942.403381	471.060181	159.025360	937.494080	545.114990	-46.741058	497.680206	582.520142	157.641464	482.588165	573.653503	-41.175652	77.939690	626.847839	139.248077	92.710403	490.580444	-84.485229	1411.921509	536.322021	216.301254	1405.309570	440.199341	73.913803	1391.216187	428.057312	95.891457	1654.663818	523.059143	-173.737747	1134.762817	598.836121	280.589355	1136.649658	417.214020	-179.237396	892.092773	483.091644	293.543091	880.302429	450.220978	70.216324	1039.824341	-535.418884	174.051910	848.676941	-533.139465	-26.985033
436.782410	-25.298031	942.413635	471.078613	159.004745	937.507324	545.080627	-46.740444	497.716827	582.534729	157.700760	482.657410	573.596741	-41.161427	77.949738	626.775452	139.205231	92.732986	490.543396	-84.490051	1411.954102	536.260071	216.304260	1405.359497	440.150177	73.884026	1391.259277	428.054871	95.847427	1654.684570	523.032410	-173.824188	1134.821899	598.767822	280.592316	1136.710571	417.465607	-179.273087	892.021240	483.025574	293.517670	880.354919	450.215027	70.203514	1039.835205	-534.593018	173.989532	848.569641	-532.422302	-26.974844
436.780548	-25.307640	942.427185	471.065338	158.970459	937.506226	545.057739	-46.743015	497.707245	582.474670	157.674805	482.658234	573.576599	-41.160061	77.964767	626.725525	139.177216	92.748878	490.501007	-84.497375	1411.969849	536.223206	216.292831	1405.380981	440.143921	73.871819	1391.282471	428.041290	95.804947	1654.696045	522.953430	-173.855621	1134.854980	598.719116	280.615234	1136.747314	417.271606	-179.290588	892.103455	482.950958	293.486328	880.376587	450.190430	70.192856	1039.840454	-533.752686	174.015320	848.477600	-531.664917	-26.944429
436.764587	-25.276434	942.411621	471.014709	158.997726	937.524597	545.037354	-46.719097	497.711884	582.490967	157.711777	482.663422	573.565735	-41.157967	77.975830	626.708679	139.182022	92.751274	490.503052	-84.499779	1411.957275	536.175903	216.302551	1405.397583	440.102631	73.856087	1391.285400	428.039093	95.772896	1654.684814	522.899597	-173.895828	1134.885742	598.661133	280.607788	1136.744629	417.225128	-179.332077	892.118958	482.891998	293.464050	880.366333	450.162262	70.202133	1039.842773	-533.493469	173.412216	848.314697	-531.037476	-27.122009
436.743591	-25.310823	942.416443	471.009430	158.969711	937.503235	545.001221	-46.689152	497.699188	582.491272	157.685516	482.614075	573.573486	-41.162796	77.963989	626.702026	139.172668	92.710274	490.493134	-84.487625	1411.951416	536.154724	216.308105	1405.379272	440.087555	73.858307	1391.270874	428.043701	95.739372	1654.656128	522.878967	-173.937531	1134.858521	598.611633	280.625488	1136.753540	417.187653	-179.379456	892.119019	482.815521	293.433380	880.380371	450.171295	70.181236	1039.834961	-532.660400	173.406769	848.212585	-530.315430	-27.077162
436.750275	-25.322227	942.412537	471.017426	158.971436	937.487671	545.027344	-46.709183	497.668640	582.441223	157.605637	482.587463	573.593384	-41.169819	77.952354	626.663940	139.154053	92.678619	490.468842	-84.522057	1411.960327	536.113892	216.275818	1405.390015	440.089966	73.846855	1391.296021	428.042725	95.702217	1654.633545	522.837891	-173.981812	1134.867310	598.560852	280.658417	1136.745850	417.164673	-179.431641	892.105042	482.756012	293.429535	880.382019	450.183441	70.181618	1039.825195	-531.558716	174.031052	848.220398	-529.584595	-26.906532
436.765411	-25.319984	942.405945	471.021851	158.964096	937.495178	545.043884	-46.723484	497.674225	582.467346	157.645981	482.613922	573.579468	-41.157223	77.952477	626.615479	139.102493	92.679497	490.446594	-84.539352	1411.983521	536.069397	216.282913	1405.423706	440.079376	73.812408	1391.279541	428.023010	95.659103	1654.622314	522.785583	-174.011444	1134.880005	598.476990	280.688354	1136.755493	417.117676	-179.493210	892.133667	482.680725	293.393219	880.405029	450.182220	70.173401	1039.825439	-530.873352	174.180496	848.161987	-528.952209	-26.857868
436.750183	-25.320192	942.408264	470.974884	159.008148	937.513306	545.052490	-46.738125	497.655548	582.467712	157.677979	482.637543	573.575073	-41.182640	77.960030	626.616943	139.079147	92.700142	490.411621	-84.557854	1411.983887	536.004333	216.289291	1405.452759	440.027771	73.783478	1391.313232	427.975403	95.608849	1654.632568	522.745667	-174.064682	1134.900269	598.381836	280.671173	1136.776611	417.120026	-179.529678	892.119812	482.553864	293.362061	880.440979	450.158630	70.183922	1039.836304	-530.729675	173.511459	848.065796	-528.435669	-27.014917
436.749054	-25.358845	942.394226	470.984619	158.930847	937.480530	545.054321	-46.757103	497.664856	582.473816	157.662445	482.632782	573.560242	-41.167030	77.941734	626.588135	139.080841	92.695877	490.375183	-84.566849	1412.010254	535.921631	216.284515	1405.489746	439.979156	73.780266	1391.306396	427.933533	95.555176	1654.640869	522.685486	-174.085892	1134.911499	598.327393	280.701996	1136.829956	417.138428	-179.591782	892.112488	482.495941	293.201996	880.499146	450.130646	70.142990	1039.811157	-530.074341	173.458710	847.908997	-527.812866	-27.061579
436.709503	-25.345051	942.385254	470.947449	158.948593	937.491028	545.069763	-46.742123	497.692200	582.438232	157.604980	482.611603	573.570129	-41.155972	77.932007	626.588318	139.089874	92.699371	490.349823	-84.565277	1412.004395	535.885620	216.271759	1405.493774	439.940826	73.735748	1391.318970	427.924438	95.510849	1654.629028	522.662781	-174.114227	1134.935547	598.249329	280.710602	1136.837891	417.081940	-179.616547	892.130493	482.387085	293.185699	880.519043	450.092499	70.148170	1039.812256	-529.398621	173.501846	847.855896	-527.218323	-26.979740
436.710449	-25.337627	942.394897	470.930725	158.921997	937.497681	545.100098	-46.728359	497.702972	582.481750	157.610062	482.623596	573.605469	-41.162380	77.943848	626.620483	139.090408	92.706909	490.334259	-84.585434	1412.035400	535.851379	216.260773	1405.485107	439.918701	73.743797	1391.340210	427.903473	95.473770	1654.609985	522.630798	-174.147476	1134.951416	598.186340	280.716278	1136.846924	417.037567	-179.608505	892.159729	482.298889	293.180023	880.521667	450.079346	70.141434	1039.820190	-528.730774	173.646881	847.850647	-526.530579	-26.919310
436.713257	-25.341986	942.406494	470.950836	158.864548	937.474731	545.125061	-46.727844	497.720795	582.473511	157.568283	482.609070	573.628540	-41.157314	77.943497	626.628174	139.106964	92.692451	490.310760	-84.599342	1412.041626	535.802368	216.256760	1405.516235	439.897125	73.730339	1391.358521	427.869812	95.432922	1654.601807	522.608154	-174.155487	1134.985962	598.121704	280.738495	1136.865967	417.009399	-179.641159	892.202209	482.210052	293.154480	880.546814	450.076172	70.133278	1039.813110	-528.245178	173.792679	847.844055	-526.045898	-26.825224
436.723297	-25.351601	942.403870	470.968994	158.890549	937.491028	545.088257	-46.722046	497.733521	582.523926	157.653214	482.666962	573.586853	-41.156700	77.968796	626.649475	139.122528	92.696129	490.265015	-84.624626	1412.090942	535.739868	216.245148	1405.548340	439.865662	73.700943	1391.359375	427.831909	95.385185	1654.608398	522.560608	-174.201645	1135.016113	598.012085	280.759979	1136.894775	416.968689	-179.664185	892.229980	482.110992	293.164917	880.592834	450.063599	70.135666	1039.819214	-527.300110	174.528763	847.879822	-525.442810	-26.604490
436.710388	-25.374954	942.406860	470.957153	158.873825	937.485535	545.091003	-46.743473	497.740021	582.516418	157.636475	482.649078	573.566162	-41.169518	77.988945	626.574036	139.079590	92.719612	490.203278	-84.642624	1412.110474	535.649231	216.257813	1405.576050	439.817932	73.676872	1391.365723	427.755615	95.332016	1654.626587	522.508850	-174.265686	1135.063354	597.911194	280.775330	1136.912598	416.921539	-179.691193	892.241516	481.999176	293.171387	880.624451	450.041565	70.121887	1039.817383	-526.763794	174.573914	847.788330	-524.968872	-26.583479
436.679474	-25.393375	942.409546	470.927704	158.853790	937.482178	545.085327	-46.767803	497.739410	582.478149	157.611145	482.652618	573.549255	-41.168518	77.965210	626.610168	139.093231	92.720161	490.148376	-84.671471	1412.121216	535.608765	216.233215	1405.606934	439.753693	73.662582	1391.374756	427.691833	95.245209	1654.624878	522.443665	-174.295120	1135.057739	597.805237	280.781586	1136.935547	416.872131	-179.727722	892.251587	481.859467	293.166351	880.632568	450.013245	70.105667	1039.817017	-526.361511	174.479523	847.672974	-524.529846	-26.609430
436.644196	-25.387314	942.396484	470.880890	158.869431	937.486328	545.081116	-46.740639	497.671173	582.470032	157.560684	482.638763	573.540466	-41.164143	77.918274	626.615112	139.091522	92.695038	490.100830	-84.696182	1412.131226	535.533569	216.196716	1405.618652	439.694519	73.628090	1391.369873	427.647308	95.190681	1654.604736	522.410645	-174.311218	1135.049316	597.717529	280.790863	1136.951660	416.818695	-179.725815	892.255554	481.747589	293.133667	880.649231	449.975830	70.106094	1039.812988	-526.426147	173.854416	847.474731	-524.249451	-26.791889
436.617493	-25.388573	942.380737	470.844788	158.841888	937.471985	545.093750	-46.741425	497.664825	582.456848	157.518951	482.621277	573.603027	-41.188103	77.911255	626.665344	139.119751	92.668098	490.080994	-84.709373	1412.128052	535.503418	216.188354	1405.629272	439.648926	73.594986	1391.366577	427.578156	95.101761	1654.631470	522.366943	-174.346481	1135.025879	597.621460	280.770020	1136.964722	416.805573	-179.745270	892.260315	481.609467	293.265594	880.632690	449.944092	70.091270	1039.797974	-526.057007	173.874985	847.407898	-523.828247	-26.781517
436.602570	-25.388006	942.383667	470.822357	158.880905	937.483765	545.094238	-46.741394	497.674469	582.457947	157.500473	482.620850	573.620972	-41.172882	77.900047	626.716003	139.157654	92.686592	490.049683	-84.734367	1412.126221	535.473511	216.167709	1405.638306	439.590027	73.585045	1391.363159	427.563232	95.065254	1654.601807	522.334351	-174.386749	1135.062988	597.538757	280.796112	1136.984497	416.770386	-179.766068	892.260559	481.507324	293.282532	880.677856	449.919922	70.106415	1039.805298	-525.211670	174.585388	847.481323	-523.320251	-26.547091
436.818817	-25.802500	942.397278	471.433167	157.610916	937.060425	545.271606	-46.907196	497.772888	582.428406	157.445648	482.475037	573.722656	-41.182037	77.957321	626.702026	139.139084	92.717552	490.000031	-84.740616	1412.155884	535.396118	216.177094	1405.687744	439.555725	73.568489	1391.387085	427.551331	95.042068	1654.555786	522.302551	-174.384308	1135.089233	597.451294	280.842957	1137.033081	416.716858	-179.787949	892.296387	481.408417	293.300995	880.720459	450.160736	69.558067	1039.583374	-525.234070	174.100098	847.368225	-523.039368	-26.626305
436.651337	-25.493139	942.404907	470.943848	158.606689	937.425598	545.112061	-46.804970	497.757263	582.495483	157.562393	482.642822	573.600403	-41.188786	77.985413	626.698059	139.152054	92.731079	489.925232	-84.759735	1412.186035	535.308716	216.144821	1405.715088	439.495453	73.558243	1391.365723	427.425934	94.961098	1654.616821	522.243652	-174.453629	1135.146118	597.350891	280.868378	1137.065674	416.696442	-179.802994	892.319092	481.261658	293.334351	880.778320	449.920013	69.980110	1039.781372	-524.947205	174.126953	847.306824	-522.716187	-26.620081
436.628052	-25.458275	942.408630	470.867615	158.719467	937.472961	545.104065	-46.835819	497.774902	582.446045	157.528915	482.664032	573.563416	-41.166664	77.995262	626.690186	139.174789	92.759155	489.850891	-84.777542	1412.210205	535.235535	216.141418	1405.760254	439.413910	73.514214	1391.376953	427.347351	94.910698	1654.619141	522.164246	-174.458572	1135.157959	597.259583	280.895050	1137.106567	416.640381	-179.828629	892.325256	481.142395	293.359436	880.823242	449.863953	70.028908	1039.807495	-524.633301	174.132767	847.210754	-522.409851	-26.629295
436.808258	-25.883766	942.398071	471.434601	157.482010	937.017639	545.228699	-46.951733	497.787262	582.395264	157.485779	482.471558	573.685303	-41.194653	78.001183	626.668335	139.163895	92.736847	489.778442	-84.790222	1412.187622	535.184570	216.104401	1405.772461	439.347290	73.511673	1391.372070	427.270782	94.835167	1654.597168	522.097778	-174.501404	1135.142456	597.164063	280.903564	1137.131592	416.583099	-179.846405	892.307739	481.007660	293.357178	880.867920	450.090088	69.490250	1039.558350	-524.363708	174.142990	847.150513	-522.136414	-26.599895
436.544617	-25.489058	942.390198	470.810608	158.659760	937.443359	545.064148	-46.801334	497.677094	582.450500	157.482941	482.630341	573.579224	-41.181587	77.926430	626.703674	139.158249	92.701965	489.722046	-84.825394	1412.195923	535.127258	216.070374	1405.791992	439.281372	73.486900	1391.406250	427.189148	94.753799	1654.576538	522.040222	-174.545425	1135.130615	597.069092	280.938446	1137.145630	416.561859	-179.883728	892.281311	480.893341	293.394592	880.908936	449.799072	69.989799	1039.783447	-524.111511	174.110947	847.061768	-521.867554	-26.570242
436.487457	-25.424921	942.367676	470.711304	158.819534	937.502197	545.032349	-46.797478	497.641541	582.437744	157.440109	482.665039	573.624451	-41.196880	77.911858	626.742920	139.143295	92.690788	489.657288	-84.841454	1412.196899	535.083374	216.039749	1405.820068	439.232819	73.475677	1391.414917	427.152954	94.701080	1654.539307	521.980774	-174.596207	1135.107422	596.983093	280.939697	1137.167114	416.528442	-179.872192	892.265442	480.778351	293.400604	880.955994	449.741791	70.051186	1039.804199	-523.862976	174.060623	847.009705	-521.592407	-26.600496
436.460938	-25.459814	942.377563	470.736664	158.704422	937.474915	545.048828	-46.806721	497.670380	582.439270	157.438416	482.641479	573.655823	-41.210594	77.937027	626.759094	139.155975	92.689102	489.579681	-84.866951	1412.208740	534.989441	216.022720	1405.850952	439.182281	73.452255	1391.449585	427.070526	94.624664	1654.522705	521.917358	-174.623489	1135.121216	596.886475	280.944702	1137.203491	416.474487	-179.901398	892.259949	480.672546	293.450317	881.011414	449.738525	69.999367	1039.794678	-523.194519	174.728836	847.080933	-521.277954	-26.433212
436.621948	-25.797224	942.390686	471.172150	157.706085	937.090088	545.134888	-46.943863	497.749329	582.405090	157.435486	482.508728	573.680054	-41.224609	77.960014	626.692383	139.138275	92.731857	489.465851	-84.910759	1412.227295	534.899170	215.995743	1405.894043	439.148438	73.445190	1391.448608	426.963379	94.550255	1654.516113	521.814270	-174.679977	1135.190552	596.774658	281.027496	1137.253784	416.423157	-179.919266	892.277405	480.566315	293.488983	881.052124	449.892456	69.592720	1039.593872	-522.988037	174.842499	847.065796	-521.071228	-26.377726
436.488068	-25.530720	942.378052	470.785706	158.504593	937.391602	545.051819	-46.875225	497.736115	582.424438	157.474655	482.613068	573.592834	-41.201069	77.978043	626.717712	139.182053	92.719780	489.377228	-84.924980	1412.234497	534.784241	215.997269	1405.936157	439.091034	73.440239	1391.503418	426.858093	94.474373	1654.493164	521.713379	-174.724930	1135.218872	596.646118	281.076904	1137.302490	416.373901	-179.932846	892.290222	480.431854	293.521667	881.093201	449.689880	69.928291	1039.747681	-522.783752	174.908340	847.058655	-520.867798	-26.375641
436.617615	-25.849468	942.393616	471.181183	157.666428	937.090149	545.127808	-47.008781	497.798462	582.392578	157.426361	482.509125	573.631775	-41.208130	78.006210	626.077759	138.735168	92.612381	489.284882	-84.942924	1412.264526	534.687561	215.960495	1405.967651	439.048889	73.428688	1391.526367	426.809052	94.427933	1654.432617	521.638428	-174.763824	1135.264771	596.552856	281.127228	1137.363770	416.320984	-179.946350	892.293396	480.326538	293.576538	881.138672	449.837067	69.559204	1039.592651	-522.601990	174.932678	847.067322	-520.658875	-26.406931
436.449158	-25.526520	942.375854	470.704315	158.515656	937.421692	544.984192	-46.864780	497.709839	582.416443	157.430862	482.645020	573.604187	-41.203510	77.979042	626.109985	138.735123	92.608444	489.194336	-84.976257	1412.267822	534.607178	215.949417	1406.010864	439.007965	73.400505	1391.567749	426.717041	94.336594	1654.397095	521.583801	-174.794830	1135.271606	596.437378	281.142578	1137.419556	416.293823	-179.947449	892.285706	480.213013	293.615143	881.197998	449.609741	69.921074	1039.761230	-522.462585	174.900818	847.053833	-520.483459	-26.414614
436.387024	-25.511864	942.379333	470.631989	158.593155	937.470581	544.975159	-46.841354	497.693146	582.366150	157.408997	482.674469	573.611694	-41.208530	77.960449	626.101074	138.705704	92.639008	489.129456	-85.014267	1412.269653	534.545105	215.926590	1406.050659	438.935974	73.374390	1391.604736	426.635895	94.240433	1654.355835	521.519043	-174.833282	1135.268921	596.340881	281.175781	1137.445435	416.247925	-179.946808	892.286865	480.114594	293.645477	881.255371	449.562469	69.937485	1039.789307	-522.342407	174.870544	847.021912	-520.314270	-26.465153
436.362885	-25.573528	942.374390	470.635681	158.487595	937.450623	544.959412	-46.844887	497.662445	582.365540	157.407089	482.663788	573.652466	-41.185520	77.931885	626.671875	139.112427	92.760315	489.033752	-85.028503	1412.292847	534.448975	215.898514	1406.066528	438.876984	73.343834	1391.618408	426.519836	94.146141	1654.327393	521.455872	-174.887955	1135.277466	596.231201	281.234955	1137.483276	416.205078	-179.955551	892.285095	479.998535	293.692200	881.311462	449.549469	69.863945	1039.776367	-522.270386	174.860519	847.008667	-520.224182	-26.449352
436.543976	-26.008198	942.368530	471.253967	157.145172	936.946594	545.073059	-46.983486	497.738098	582.293396	157.359100	482.451172	573.731018	-41.194805	77.947739	626.593750	139.044067	92.726707	488.922729	-85.061752	1412.312378	534.330261	215.880508	1406.090332	438.791534	73.343277	1391.666504	426.406433	94.038292	1654.302979	521.324646	-174.895599	1135.292969	596.103882	281.301361	1137.518799	415.980927	-179.967651	892.341614	479.895905	293.742767	881.344666	449.795135	69.301994	1039.503540	-522.179016	174.838104	846.973083	-520.111633	-26.463886
436.447083	-25.946972	942.385559	471.072021	157.424606	937.038391	544.985901	-46.963726	497.734161	582.250183	157.366425	482.464172	573.653259	-41.215141	77.981339	626.526550	139.036682	92.720787	488.805817	-85.083611	1412.321045	534.220520	215.867508	1406.119507	438.716492	73.327721	1391.704590	426.223083	93.911270	1654.322754	521.195251	-174.927002	1135.315430	595.973511	281.335938	1137.551392	415.892151	-179.952774	892.373047	479.780762	293.789734	881.355713	449.686768	69.419479	1039.561157	-522.539673	174.179016	846.835144	-520.154663	-26.617254
436.496002	-26.065756	942.379395	471.229004	157.064758	936.909546	545.041992	-47.072575	497.787964	582.218384	157.351944	482.417694	573.684204	-41.223278	78.012405	626.501831	139.033295	92.707993	488.726410	-85.114273	1412.393555	534.103821	215.850052	1406.155762	438.618103	73.308784	1391.726440	426.141571	93.843903	1654.270020	521.095154	-174.943771	1135.359253	595.840637	281.413269	1137.582886	415.799469	-179.962219	892.397461	479.679657	293.848206	881.393921	449.733246	69.264839	1039.488159	-522.448242	174.182678	846.848999	-520.036682	-26.631153
436.451965	-26.074472	942.378906	471.225342	157.059128	936.931763	545.029236	-47.069633	497.797668	582.190002	157.343811	482.428619	573.722595	-41.221874	78.015106	626.525513	139.062012	92.759674	488.620148	-85.152557	1412.426636	533.983276	215.837433	1406.183838	438.529938	73.263237	1391.756226	426.001068	93.700142	1654.297974	521.020935	-174.967834	1135.390381	595.733521	281.459503	1137.630737	415.744537	-179.933823	892.403992	479.596405	293.906403	881.419006	449.681122	69.251488	1039.498169	-522.313660	174.248032	846.879089	-519.902405	-26.603653
436.404663	-26.006653	942.373840	471.106903	157.256119	937.047241	544.985962	-47.079563	497.770691	582.191528	157.336502	482.476410	573.703796	-41.210094	77.998863	625.976135	138.630264	92.643585	488.555115	-85.205780	1412.456543	533.873718	215.827850	1406.239990	438.435577	73.197998	1391.745728	425.937164	93.620743	1654.235107	520.933044	-175.009430	1135.401489	595.611938	281.533356	1137.702759	415.681061	-179.930161	892.419189	479.495087	293.963257	881.477051	449.598724	69.313950	1039.555908	-522.232971	174.293564	846.920898	-519.788513	-26.609812
436.370758	-25.994471	942.373962	471.070160	157.300476	937.091919	544.948975	-47.035801	497.742004	582.170959	157.299042	482.476837	573.712097	-41.231926	77.987640	625.906372	138.576508	92.651299	488.481903	-85.257759	1412.485352	533.776184	215.797897	1406.284058	438.348022	73.145721	1391.772461	425.787872	93.483536	1654.272095	520.853516	-175.042816	1135.434570	595.483704	281.603058	1137.787231	415.614655	-179.940811	892.442078	479.417450	294.011780	881.520630	449.559509	69.317970	1039.579102	-522.188965	174.336929	846.940674	-519.708130	-26.622639
436.224396	-25.730270	942.366882	470.638519	158.161758	937.402893	544.850464	-46.958393	497.693024	582.230713	157.374222	482.626038	573.659546	-41.221115	77.976585	625.909790	138.580093	92.649895	488.399292	-85.297340	1412.526367	533.635742	215.785522	1406.374146	438.259155	73.068909	1391.773315	425.656860	93.365311	1654.265137	520.761353	-175.077408	1135.463013	595.349548	281.638000	1137.885620	415.514160	-179.946548	892.471558	479.313232	294.083038	881.566223	449.341949	69.676590	1039.741211	-522.200439	174.296494	846.918457	-519.670837	-26.644480
436.172882	-25.750566	942.353577	470.604797	158.138611	937.392456	544.796814	-46.979256	497.679626	582.201111	157.341507	482.612671	573.605042	-41.228516	77.987053	626.406494	138.951523	92.770149	488.321716	-85.321281	1412.554810	533.514099	215.736176	1406.416382	438.135193	73.031540	1391.818726	425.576935	93.322609	1654.215454	520.637939	-175.145279	1135.502686	595.202087	281.671967	1137.936523	415.405457	-179.931519	892.528687	479.211578	294.154755	881.619934	449.299713	69.653709	1039.729492	-522.180847	174.332596	846.929138	-519.653015	-26.596144
436.284027	-26.135185	942.364319	471.101959	157.039566	936.979309	544.935791	-47.117336	497.756378	582.158997	157.274246	482.450562	573.707275	-41.237782	78.021042	626.344421	138.916672	92.731728	488.220734	-85.359230	1412.601074	533.370667	215.713974	1406.458252	438.052429	73.032677	1391.898315	425.433777	93.184052	1654.197632	520.525269	-175.153778	1135.538086	595.096191	281.747528	1138.000488	415.287689	-179.940308	892.556763	479.136475	294.104523	881.731628	449.466187	69.190758	1039.512451	-522.198975	174.288773	846.901611	-519.661255	-26.640818
436.248444	-26.165245	942.372864	471.071228	156.942688	936.948792	544.909363	-47.121784	497.767822	582.150574	157.252762	482.426758	573.712036	-41.238251	77.995934	626.321228	138.912445	92.713326	488.145599	-85.405571	1412.643066	533.255005	215.715881	1406.510864	437.958282	73.019386	1391.952515	425.300354	93.064034	1654.180908	520.421936	-175.233459	1135.559937	594.957642	281.784760	1138.057739	415.157349	-179.934845	892.613220	479.028015	294.158447	881.790649	449.419891	69.152519	1039.500000	-522.233765	174.259171	846.888062	-519.682922	-26.658415
436.180389	-26.166470	942.399841	471.007050	156.923248	936.980225	544.919556	-47.134850	497.780396	582.155212	157.216248	482.437103	573.707336	-41.215286	78.014191	626.254700	138.867508	92.718849	488.052856	-85.428383	1412.668091	533.128479	215.668121	1406.590576	437.875275	72.998100	1392.011841	425.159943	92.954597	1654.172974	520.317932	-175.229172	1135.574463	594.846008	281.859314	1138.149658	415.033142	-179.959869	892.624695	478.927856	294.224487	881.865479	449.351074	69.140747	1039.529175	-522.255310	174.268646	846.901978	-519.696045	-26.651981
436.149536	-26.173267	942.389282	470.941132	156.974350	937.021118	544.894470	-47.126652	497.774841	582.145752	157.164429	482.447968	573.746277	-41.222992	78.010124	626.232422	138.830902	92.744637	487.935242	-85.425484	1412.699585	532.964417	215.658936	1406.643799	438.028381	72.773354	1391.933594	425.031586	92.824890	1654.166016	520.216003	-175.269180	1135.569336	594.696045	281.871246	1138.250977	414.918365	-179.969711	892.665527	478.627197	294.288757	882.053833	449.283722	69.136429	1039.544434	-522.290710	174.300354	846.934448	-519.698730	-26.677261
436.133087	-26.181950	942.383789	470.862579	157.049286	937.079224	544.880493	-47.137226	497.794434	582.151733	157.154022	482.507324	573.736145	-41.232796	78.025612	625.638062	138.398422	92.641891	487.862122	-85.450798	1412.686279	532.825562	215.636780	1406.704590	437.916656	72.698425	1391.936279	424.892029	92.706688	1654.163086	520.138916	-175.317535	1135.608154	594.565674	281.927948	1138.348267	414.814606	-180.022141	892.664978	478.536957	294.361725	882.113281	449.205170	69.137650	1039.570679	-522.323059	174.350342	846.983459	-519.736938	-26.670168
436.095764	-26.193478	942.370544	470.826172	157.049500	937.096436	544.841736	-47.143772	497.772552	582.180664	157.168015	482.539154	573.664307	-41.239792	78.020996	625.586487	138.340622	92.605591	487.785431	-85.488365	1412.701416	532.702820	215.621658	1406.777466	437.782532	72.643539	1391.897949	424.707611	92.563416	1654.194824	520.019470	-175.347412	1135.595093	594.484619	282.014160	1138.442993	414.687683	-180.069077	892.687622	478.607147	294.380920	882.054016	449.143036	69.119949	1039.572021	-522.353394	174.349136	847.010437	-519.771240	-26.679132
436.045471	-26.185303	942.387573	470.759521	157.066315	937.115417	544.784912	-47.145344	497.778259	582.145264	157.130234	482.523834	573.640991	-41.236290	78.020149	625.541016	138.325577	92.632446	487.695526	-85.501045	1412.690674	532.581177	215.576355	1406.825684	437.691437	72.609657	1391.939331	424.590088	92.452126	1654.185791	519.918457	-175.411942	1135.595947	594.341980	282.063385	1138.487305	414.719238	-180.090225	892.660889	478.469421	294.586151	882.080383	449.087463	69.130287	1039.590210	-522.448181	174.329895	847.011597	-519.843872	-26.677540
435.999268	-26.244089	942.374573	470.740753	157.007294	937.086670	544.790161	-47.148651	497.758606	582.171021	157.104233	482.497162	573.656067	-41.246002	78.001991	625.533325	138.310959	92.601501	487.668488	-85.577759	1412.696899	532.510315	215.516861	1406.875610	437.313416	72.738579	1392.034424	424.455658	92.343597	1654.167114	519.824097	-175.442032	1135.586182	594.195740	282.093567	1138.512817	414.597870	-180.124100	892.659302	478.160553	294.681458	882.276367	449.053040	69.080948	1039.568848	-522.534790	174.340744	846.969910	-519.948303	-26.701508
435.941376	-26.303913	942.393066	470.717346	156.877106	937.042053	544.804749	-47.159660	497.757935	582.121155	157.068237	482.455688	573.692383	-41.247089	78.006821	625.515198	138.304459	92.585884	487.571930	-85.601898	1412.684570	532.377197	215.495285	1406.910156	437.198608	72.696159	1392.078857	424.330566	92.251526	1654.144531	519.719788	-175.430511	1135.551147	594.117798	282.174194	1138.587280	414.454254	-180.166260	892.663818	478.229767	294.733124	882.223755	449.015045	69.022057	1039.554565	-522.266541	174.942032	847.048096	-519.972168	-26.534843
435.885406	-26.321432	942.393860	470.625885	156.888123	937.072693	544.810974	-47.159416	497.770905	582.122131	157.024612	482.458038	573.727356	-41.227547	77.985458	626.087891	138.708176	92.688248	487.488403	-85.633842	1412.676514	532.245667	215.457809	1406.943237	437.107727	72.659683	1392.114990	424.191681	92.135475	1654.144409	519.609375	-175.481018	1135.533569	593.963196	282.200806	1138.644409	414.337494	-180.218872	892.666870	477.853302	294.832642	882.449280	448.941406	69.001114	1039.570923	-522.365356	174.954941	847.064331	-520.051941	-26.538040
435.882050	-26.390165	942.386841	470.644348	156.740143	937.040100	544.835632	-47.147755	497.767212	582.092896	157.010513	482.477509	573.718994	-41.229073	77.991135	626.042542	138.658386	92.723953	487.374451	-85.662094	1412.674316	532.111084	215.421646	1407.013062	436.975800	72.640198	1392.125488	424.037994	92.031570	1654.135742	519.469543	-175.455353	1135.517578	593.873962	282.317810	1138.752441	414.037415	-180.246140	892.719971	477.956848	294.882141	882.366272	448.907135	68.916672	1039.548462	-522.471313	174.925217	847.086487	-520.170044	-26.549677
435.889923	-26.355211	942.371033	470.590759	156.811111	937.085693	544.793701	-47.179348	497.790375	582.127869	157.057083	482.529144	573.669495	-41.236187	78.017891	626.078064	138.681595	92.753387	487.275238	-85.695793	1412.681396	531.978638	215.388702	1407.072144	436.858337	72.605370	1392.150757	423.918304	91.963081	1654.096436	519.323853	-175.493668	1135.522339	593.724121	282.361328	1138.823364	413.880402	-180.306671	892.715088	477.805511	294.952606	882.447754	448.849365	68.940575	1039.562866	-522.531250	174.966782	847.117615	-520.242371	-26.546764
435.886353	-26.395033	942.383423	470.604370	156.715805	937.070496	544.794006	-47.204113	497.783142	582.103882	157.067963	482.515778	573.642090	-41.235424	78.052879	625.481323	138.287582	92.636383	487.164398	-85.718086	1412.686890	531.852478	215.371140	1407.136597	436.724762	72.572388	1392.141602	423.753235	91.869484	1654.093140	519.184143	-175.539032	1135.536987	593.576233	282.417145	1138.894165	413.739075	-180.350403	892.737305	477.660370	295.040649	882.517578	448.823792	68.895340	1039.559326	-522.620056	174.969681	847.132446	-520.354614	-26.583431
435.840210	-26.392017	942.380371	470.544830	156.784668	937.097900	544.755859	-47.197292	497.794281	582.089233	157.088104	482.530731	573.617188	-41.231586	78.051384	625.452637	138.279419	92.620293	487.056152	-85.734329	1412.705078	531.701233	215.356537	1407.185303	436.586273	72.543793	1392.165771	423.570862	91.726631	1654.138062	519.068176	-175.589523	1135.577515	593.421082	282.459839	1138.961548	413.621582	-180.392487	892.741394	477.541931	295.126404	882.561646	448.766907	68.913803	1039.571899	-522.736023	174.984329	847.125305	-520.476501	-26.601301
435.791962	-26.424725	942.383423	470.483612	156.809021	937.117798	544.740723	-47.200340	497.772552	582.072205	157.090897	482.505127	573.615417	-41.237476	78.019478	626.013000	138.689926	92.737556	486.973358	-85.755432	1412.702393	531.584778	215.317581	1407.233643	436.480164	72.494370	1392.173950	423.484985	91.675400	1654.083374	518.972290	-175.666214	1135.587769	593.246948	282.503204	1138.990356	413.665283	-180.387314	892.706482	477.213562	295.223328	882.742615	448.730682	68.895515	1039.584839	-523.322815	174.333481	847.020203	-520.760498	-26.758221
435.721222	-26.432642	942.392639	470.387726	156.775543	937.121765	544.719238	-47.173271	497.759155	582.033203	157.063751	482.496338	573.651245	-41.235462	78.014351	625.474304	138.285522	92.633629	486.882111	-85.776970	1412.722412	531.430542	215.302490	1407.284302	436.347473	72.470619	1392.224243	423.318634	91.560226	1654.125000	518.866943	-175.714432	1135.617554	593.091980	282.492340	1139.030029	413.570129	-180.412628	892.722473	477.089783	295.303131	882.781494	448.654785	68.876183	1039.591675	-523.000671	174.971848	847.139709	-520.744995	-26.589813
435.699799	-26.488022	942.410095	470.367523	156.721420	937.123352	544.725159	-47.182198	497.746521	582.005981	157.001038	482.500183	573.700623	-41.245708	78.004402	625.479797	138.267441	92.627388	486.771423	-85.799355	1412.728027	531.323914	215.264572	1407.332153	436.208710	72.420448	1392.236084	423.192871	91.473862	1654.127319	518.742554	-175.759491	1135.622437	592.946899	282.566956	1139.103516	413.430084	-180.421814	892.742493	477.129181	295.365326	882.739380	448.613739	68.833855	1039.599854	-523.091248	175.028641	847.186035	-520.869324	-26.565235
435.660614	-26.471542	942.414001	470.324158	156.716736	937.132080	544.689270	-47.198750	497.770020	581.993591	156.984146	482.505432	573.677185	-41.263008	77.992523	625.517273	138.289810	92.649261	486.647980	-85.824020	1412.767822	531.172119	215.234451	1407.385376	436.111450	72.386787	1392.283813	423.057922	91.396011	1654.132080	518.579468	-175.763565	1135.655029	592.779785	282.619110	1139.198975	413.150726	-180.441620	892.816589	476.983704	295.446014	882.798096	448.551208	68.841461	1039.605103	-523.206421	174.961761	847.223572	-520.979309	-26.645279
435.643127	-26.488741	942.423645	470.310730	156.707886	937.169189	544.677917	-47.246193	497.759857	581.992920	156.998810	482.540131	573.678223	-41.245926	77.999123	625.491882	138.291046	92.671082	486.496735	-85.834457	1412.796509	531.014282	215.209091	1407.459229	435.982330	72.347786	1392.315552	422.902710	91.312546	1654.142944	518.430176	-175.806793	1135.678833	592.594971	282.647552	1139.256958	413.024048	-180.477310	892.826599	476.803314	295.528107	882.879150	448.492554	68.821510	1039.626831	-523.327393	174.959061	847.251465	-521.168884	-26.631584
435.621521	-26.505236	942.415894	470.300720	156.647507	937.150024	544.609314	-47.233658	497.755951	581.958252	157.023712	482.532593	573.570190	-41.238453	78.016579	625.449646	138.289749	92.666733	486.379150	-85.863670	1412.834351	530.854919	215.187393	1407.501099	435.836670	72.317451	1392.329346	422.739807	91.228874	1654.144409	518.295166	-175.834457	1135.715454	592.406006	282.724670	1139.317627	412.919342	-180.488693	892.847412	476.643982	295.617218	882.947266	448.445282	68.796356	1039.611450	-523.501709	174.924011	847.268677	-521.346680	-26.647190
435.567139	-26.525381	942.426270	470.217865	156.710068	937.174194	544.586731	-47.229202	497.766083	581.961304	157.059341	482.510590	573.549500	-41.236881	78.038841	625.436951	138.284927	92.649605	486.251221	-85.896606	1412.864746	530.724304	215.146118	1407.531982	435.709229	72.285240	1392.329834	422.580200	91.139648	1654.156006	518.187988	-175.857956	1135.753906	592.200806	282.766785	1139.362427	412.803253	-180.499908	892.866577	476.261169	295.720886	883.150940	448.375427	68.807945	1039.629028	-524.143127	174.269821	847.180786	-521.668396	-26.836540
435.528809	-26.545244	942.440369	470.169220	156.674896	937.159302	544.513123	-47.174191	497.774384	581.948669	157.029541	482.495880	573.538269	-41.235344	78.034332	625.440002	138.287369	92.637550	486.111908	-85.927071	1412.889526	530.596985	215.117905	1407.562622	435.584747	72.222137	1392.348145	422.473602	91.097267	1654.108398	518.072083	-175.863281	1135.788696	592.058350	282.801300	1139.397217	412.705231	-180.487946	892.894470	476.106689	295.798767	883.185486	448.326019	68.797348	1039.627808	-524.352539	174.239471	847.206299	-521.875732	-26.832685
435.477600	-26.563467	942.425232	470.130951	156.668015	937.164307	544.572266	-47.197571	497.782745	581.936462	156.990372	482.525513	573.617004	-41.237198	78.033585	625.500854	138.305313	92.646263	486.021545	-85.945801	1412.908691	530.489258	215.079102	1407.569580	435.452698	72.173950	1392.367920	422.336090	91.030685	1654.100342	517.975525	-175.893600	1135.795532	591.966187	282.880890	1139.442139	412.588989	-180.464233	892.920044	476.174225	295.841461	883.099609	448.260956	68.777763	1039.622070	-524.107605	174.908600	847.356995	-521.920654	-26.688822
435.402008	-26.543064	942.428345	470.044495	156.698944	937.191040	544.588806	-47.198071	497.776947	581.957275	156.958679	482.543976	573.637085	-41.247669	78.030663	625.540039	138.318329	92.658180	485.901733	-85.986313	1412.912354	530.362610	215.041061	1407.611572	435.311005	72.145615	1392.383789	422.190979	90.969147	1654.086304	517.851563	-175.898544	1135.792114	591.825745	282.910309	1139.505005	412.460663	-180.452286	892.907410	476.021637	295.919495	883.140442	448.181030	68.789886	1039.637451	-524.297424	174.910812	847.401123	-522.094177	-26.727205
435.377930	-26.624695	942.416931	470.033630	156.548935	937.113892	544.632141	-47.246426	497.779938	581.969849	156.939163	482.562714	573.676514	-41.239559	78.018425	625.585144	138.342606	92.669205	485.771851	-86.023697	1412.934448	530.227661	215.017258	1407.628418	435.165070	72.075500	1392.401611	422.042023	90.900711	1654.058594	517.705566	-175.906235	1135.792603	591.676453	282.960449	1139.546631	412.317505	-180.448715	892.901245	475.826294	295.956879	883.189697	448.114960	68.720711	1039.589233	-524.500122	174.851578	847.421936	-522.303406	-26.765213
435.330841	-26.658543	942.403442	469.999969	156.519348	937.105774	544.624756	-47.263195	497.783356	581.944275	156.927933	482.552521	573.636902	-41.246025	78.015388	625.598755	138.353516	92.693710	485.631531	-86.053757	1412.944824	530.079529	214.966385	1407.645386	435.026764	72.036201	1392.412842	421.888092	90.819214	1654.030762	517.562317	-175.941757	1135.786377	591.486694	283.000763	1139.562744	412.187561	-180.458664	892.882141	475.626770	296.016968	883.220642	448.058228	68.689354	1039.577637	-524.718140	174.827240	847.399841	-522.540222	-26.811455
435.281677	-26.648611	942.372742	469.934631	156.513077	937.090698	544.570923	-47.230698	497.786621	581.948547	156.928665	482.522949	573.581116	-41.238979	78.011620	625.618713	138.387466	92.666115	485.496338	-86.086800	1412.950806	529.919495	214.937515	1407.684448	434.884583	72.002647	1392.399414	421.719543	90.750748	1654.009155	517.422119	-175.978195	1135.802002	591.307190	283.041840	1139.573364	412.058716	-180.429382	892.883728	475.440521	296.074738	883.239075	447.975922	68.687294	1039.553833	-525.379883	174.210800	847.289185	-522.916138	-26.987555
435.250946	-26.681273	942.381348	469.885406	156.498886	937.066101	544.574280	-47.260441	497.811157	581.961975	156.955978	482.522552	573.547729	-41.232887	78.016441	625.658997	138.426514	92.659203	485.318634	-86.088226	1412.947021	529.733582	214.951096	1407.694336	434.978607	71.823494	1392.323608	421.567963	90.657013	1653.991699	517.311340	-176.051163	1135.846313	591.156860	283.083923	1139.629395	412.082153	-180.429932	892.845398	475.301178	296.140442	883.280151	447.914154	68.685196	1039.543945	-525.552795	174.206589	847.291443	-523.153992	-26.999020
435.177307	-26.663216	942.373779	469.777985	156.558029	937.110840	544.566711	-47.232681	497.813568	581.955383	156.943024	482.553253	573.556030	-41.220829	78.020721	625.673218	138.425415	92.670013	485.206268	-86.120392	1412.951416	529.616028	214.908829	1407.736816	434.829987	71.819580	1392.327148	421.376221	90.558228	1654.023804	517.192749	-176.077698	1135.841064	590.993286	283.101288	1139.651367	411.976135	-180.439453	892.824585	475.125854	296.170471	883.341980	447.810822	68.696014	1039.562988	-525.679321	174.274048	847.326233	-523.363403	-26.971422
435.091064	-26.659784	942.383606	469.696014	156.530472	937.127441	544.559509	-47.200741	497.805389	581.955017	156.909409	482.574951	573.553589	-41.248272	78.017357	625.722412	138.444336	92.684250	485.075409	-86.128334	1412.945435	529.509766	214.860153	1407.753052	434.686462	71.793976	1392.342651	421.227997	90.493713	1654.028809	517.016174	-176.081314	1135.817505	590.821350	283.101471	1139.683594	411.673004	-180.439514	892.858337	474.739960	296.216949	883.550598	447.725555	68.681229	1039.576294	-525.911560	174.199020	847.341003	-523.592712	-27.018053
435.047882	-26.704641	942.397583	469.670593	156.420563	937.083984	544.575928	-47.222633	497.802704	581.905273	156.887909	482.573425	573.618164	-41.250530	78.042076	625.737915	138.454376	92.697334	484.976471	-86.171333	1412.953979	529.406006	214.813766	1407.812622	434.296875	71.915131	1392.462646	421.090179	90.427818	1654.040405	516.906921	-176.130554	1135.781128	590.697205	283.103027	1139.734375	411.694427	-180.403900	892.813660	474.825500	296.223236	883.450134	447.665192	68.641777	1039.558838	-526.097595	174.126617	847.348999	-523.808228	-27.045380
434.918457	-26.628777	942.379822	469.471100	156.656296	937.161804	544.489746	-47.159901	497.791199	581.894592	156.857727	482.612823	573.514099	-41.230377	78.016975	625.788574	138.461472	92.718636	484.826630	-86.210144	1412.947388	529.287415	214.768082	1407.868042	434.130554	71.882881	1392.474121	420.915802	90.339729	1654.055542	516.769409	-176.138855	1135.781372	590.554626	283.112213	1139.807739	411.591858	-180.409424	892.778503	474.682922	296.250580	883.517517	447.518768	68.737129	1039.592041	-525.854431	174.769043	847.431396	-523.960632	-26.906784
434.870148	-26.634285	942.359558	469.401306	156.603607	937.151306	544.485107	-47.187691	497.799988	581.899170	156.898483	482.608643	573.537170	-41.210423	78.009483	625.787415	138.495026	92.695488	484.672302	-86.242714	1412.939453	529.113892	214.728867	1407.903320	433.997742	71.868271	1392.500854	420.770294	90.242760	1654.057617	516.611694	-176.147217	1135.776123	590.400330	283.072113	1139.837402	411.454407	-180.402054	892.780823	474.525665	296.251648	883.538635	447.439545	68.706902	1039.575684	-526.058960	174.763870	847.438965	-524.196960	-26.944857
434.805298	-26.671164	942.340515	469.339417	156.570862	937.126404	544.429932	-47.183613	497.792999	581.874268	156.911682	482.581146	573.548279	-41.229450	78.008316	625.884583	138.560120	92.718079	484.526215	-86.262482	1412.930786	528.975281	214.693039	1407.934570	433.864532	71.836845	1392.500977	420.676331	90.179893	1654.007568	516.448181	-176.130447	1135.742676	590.277588	283.080200	1139.846802	411.154236	-180.428925	892.809326	474.369873	296.269379	883.588867	447.354919	68.679245	1039.552490	-526.244141	174.743835	847.447449	-524.403564	-26.965439
434.678680	-26.548035	942.308533	469.116211	156.929642	937.267578	544.391785	-47.179729	497.778534	581.827820	156.902985	482.640533	573.537048	-41.222023	78.027908	625.872070	138.562073	92.689384	484.357330	-86.293182	1412.910278	528.835876	214.665207	1407.936157	433.719055	71.833290	1392.509521	420.545013	90.108421	1654.007202	516.313354	-176.173523	1135.738037	590.148254	283.068542	1139.880615	411.197021	-180.416534	892.737915	474.211731	296.264191	883.623779	447.194733	68.816055	1039.611572	-526.439758	174.742493	847.471069	-524.630493	-26.997049
434.580902	-26.550137	942.292419	469.006683	156.953445	937.284119	544.339722	-47.159271	497.760315	581.804260	156.907684	482.637268	573.490234	-41.240795	77.997932	625.913452	138.575027	92.717682	484.200165	-86.303001	1412.907837	528.811279	214.540466	1407.894653	433.563324	71.790260	1392.495972	420.421509	90.009872	1653.999878	516.146851	-176.156158	1135.704224	590.045227	283.078278	1139.910034	410.913849	-180.436798	892.768127	474.053406	296.254089	883.679321	447.070282	68.812241	1039.611328	-527.020203	174.102158	847.413391	-524.949402	-27.156933
434.590698	-26.772549	942.306213	469.232178	156.309311	937.044678	544.392029	-47.230774	497.805206	581.693359	156.835632	482.583221	573.546082	-41.253220	78.015633	625.828735	138.529327	92.726372	484.047180	-86.341240	1412.913818	528.580261	214.600159	1407.983276	433.417114	71.757965	1392.493896	420.290100	89.913101	1654.023682	515.986023	-176.177673	1135.700684	589.889587	283.056671	1139.960938	410.770752	-180.419281	892.751465	473.905182	296.267578	883.710510	447.102570	68.546753	1039.488281	-526.764343	174.685089	847.492371	-525.067200	-27.047134
434.488556	-26.782322	942.298279	469.107513	156.337280	937.069336	544.340393	-47.243675	497.811279	581.686768	156.874741	482.600555	573.528076	-41.257370	78.033722	625.815002	138.507767	92.725899	483.901123	-86.353111	1412.908936	528.466003	214.574371	1407.983032	433.210266	71.698593	1392.483398	420.142731	89.821922	1654.042480	515.859924	-176.219757	1135.702637	589.769104	283.078522	1140.004883	410.811432	-180.409332	892.690186	473.759125	296.261169	883.738892	446.983337	68.537872	1039.497070	-526.907959	174.699341	847.543579	-525.305115	-27.017853
434.310303	-26.607914	942.288391	468.769745	156.852219	937.252075	544.223145	-47.153652	497.797546	581.674561	156.932755	482.693970	573.465759	-41.242241	78.029160	625.839233	138.544510	92.756615	483.759186	-86.387016	1412.896973	528.305237	214.521606	1407.997559	433.045441	71.684341	1392.479370	420.011017	89.680305	1654.048462	515.703064	-176.233582	1135.692627	589.637268	283.050201	1139.996094	410.697540	-180.409531	892.683655	473.634033	296.243317	883.763672	446.785431	68.755493	1039.591064	-527.569458	174.028564	847.448303	-525.668457	-27.227444
434.194244	-26.627741	942.271179	468.647919	156.913681	937.243408	544.224854	-47.154812	497.807312	581.643433	156.922897	482.668335	573.496338	-41.242893	78.040802	625.889709	138.599716	92.770142	483.622742	-86.405327	1412.877563	528.166870	214.488998	1407.982910	432.862640	71.660255	1392.463501	419.877289	89.562164	1654.048096	515.553589	-176.251938	1135.664673	589.507324	283.064758	1140.008545	410.554047	-180.386398	892.650818	473.506012	296.222015	883.760254	446.664764	68.770203	1039.578247	-527.698608	174.022842	847.461121	-525.882874	-27.243525
434.095856	-26.624985	942.221130	468.547821	156.960007	937.238708	544.198853	-47.149368	497.814453	581.601929	156.904419	482.661957	573.533081	-41.244968	78.028656	625.899841	138.589828	92.741310	483.457764	-86.431015	1412.817871	528.010132	214.439865	1407.959229	432.715485	71.648735	1392.432739	419.717651	89.416985	1654.080566	515.424561	-176.246796	1135.624023	589.357544	283.040985	1139.983032	410.420349	-180.366943	892.605286	473.395691	296.222778	883.726624	446.546204	68.772827	1039.550781	-527.403687	174.713058	847.570862	-525.973572	-27.092455
433.961334	-26.632523	942.204712	468.437531	156.963196	937.229431	544.144348	-47.133057	497.784210	581.556213	156.880875	482.675995	573.531677	-41.238850	77.999336	625.939819	138.618469	92.769379	483.293945	-86.453148	1412.774536	527.878906	214.394348	1407.927002	432.564941	71.627403	1392.426636	419.629700	89.314392	1654.029053	515.284058	-176.264572	1135.576294	589.243347	283.041718	1139.985596	410.302032	-180.333206	892.550110	473.266449	296.197144	883.717773	446.414734	68.768875	1039.537476	-527.543091	174.713013	847.597839	-526.190674	-27.085676
433.846741	-26.622372	942.183105	468.316132	157.027359	937.229004	544.064392	-47.128960	497.772888	581.523254	156.874222	482.722961	573.465393	-41.222950	77.992935	625.969116	138.607559	92.768791	483.132935	-86.474907	1412.724487	527.717224	214.359802	1407.934326	432.426544	71.627846	1392.408325	419.474426	89.153648	1654.075195	515.116089	-176.253311	1135.543335	589.102478	283.009613	1140.002075	410.017059	-180.345901	892.544922	473.163055	296.183533	883.711304	446.289124	68.794716	1039.526611	-527.697998	174.670944	847.618347	-526.379456	-27.131226
433.725922	-26.661926	942.170166	468.227295	156.997528	937.211304	543.997009	-47.146229	497.794647	581.470032	156.854401	482.723694	573.479736	-41.216335	78.008934	625.962097	138.599380	92.798553	482.951752	-86.471291	1412.687622	527.567505	214.305923	1407.940430	432.244385	71.599152	1392.418579	419.358887	89.021034	1654.100220	514.966919	-176.274246	1135.507202	588.962830	282.972412	1140.014648	409.881592	-180.334473	892.498474	473.059143	296.155914	883.718567	446.168304	68.766228	1039.510254	-528.304504	174.039383	847.563049	-526.695313	-27.324764
433.645721	-26.677773	942.142151	468.175049	156.893753	937.159790	543.954712	-47.163147	497.818359	581.389893	156.854492	482.703552	573.439392	-41.216721	78.025322	625.917725	138.597839	92.819481	482.766205	-86.500732	1412.662598	527.389832	214.271881	1407.934326	432.055511	71.592751	1392.391113	419.282654	88.895889	1654.095459	514.829895	-176.286682	1135.473511	588.823792	282.946838	1140.013306	409.782898	-180.313431	892.456238	472.962921	296.138733	883.699219	446.080078	68.725746	1039.468750	-528.028320	174.650925	847.679626	-526.817688	-27.154772
433.500702	-26.665688	942.112488	468.008301	156.990952	937.168945	543.843201	-47.143375	497.816742	581.335876	156.824097	482.706818	573.440430	-41.228336	78.073303	625.857666	138.565170	92.806763	482.584412	-86.512314	1412.589844	527.218384	214.240677	1407.914429	431.827881	71.541283	1392.344482	419.169373	88.756210	1654.111084	514.708618	-176.302429	1135.431030	588.694763	282.916901	1139.997925	409.652374	-180.306396	892.378601	472.899353	296.120453	883.655701	445.929993	68.755966	1039.459595	-528.130310	174.634949	847.693054	-527.017456	-27.191399
433.409119	-26.644777	942.066467	467.883087	157.063232	937.169434	543.804443	-47.140045	497.814514	581.253662	156.811050	482.700653	573.460266	-41.219398	78.030350	625.886169	138.588074	92.790665	482.457825	-86.507240	1412.518311	527.070068	214.204239	1407.868164	431.592285	71.528458	1392.289185	419.088806	88.615013	1654.114502	514.565918	-176.311905	1135.341064	588.602112	282.878967	1139.960938	409.547058	-180.295212	892.281921	472.823486	296.075317	883.598206	445.814148	68.776825	1039.437378	-528.289185	174.662323	847.708496	-527.238525	-27.224354
433.359802	-26.768669	942.029419	467.937653	156.663971	936.956360	543.776428	-47.188679	497.797668	581.198425	156.772552	482.649445	573.475403	-41.231575	78.028267	625.873657	138.607712	92.785103	482.270294	-86.533897	1412.422241	526.953064	214.168259	1407.824097	431.365479	71.513763	1392.223022	419.025543	88.447891	1654.116333	514.426331	-176.292526	1135.234253	588.477844	282.814636	1139.910034	409.427032	-180.266891	892.158569	472.534698	296.066650	883.689819	445.765320	68.628639	1039.305664	-528.435730	174.611084	847.696411	-527.430847	-27.288717
433.220764	-26.825583	941.998108	467.819946	156.593414	936.904846	543.714111	-47.211411	497.791199	581.101257	156.731445	482.630371	573.519714	-41.233917	78.019394	625.903198	138.605087	92.813286	482.116943	-86.550911	1412.368164	526.798523	214.119553	1407.760742	431.156158	71.501862	1392.198486	418.946777	88.286072	1654.145630	514.272278	-176.290222	1135.112671	588.412537	282.800934	1139.919800	409.316559	-180.249451	892.070496	472.700134	296.020538	883.494751	445.639160	68.576317	1039.264038	-528.584106	174.579285	847.726807	-527.640076	-27.337654
433.076630	-26.817980	941.984192	467.666931	156.586197	936.889832	543.615112	-47.197796	497.791138	581.015259	156.706802	482.663269	573.500916	-41.228935	78.023514	625.853943	138.584778	92.835587	481.934448	-86.592018	1412.305542	526.599365	214.094131	1407.742065	430.944885	71.484947	1392.175903	418.857483	88.129677	1654.193237	514.103455	-176.265182	1135.042236	588.461914	283.225800	1140.057373	409.190155	-180.246399	891.988281	472.450989	296.001678	883.618652	445.492004	68.576881	1039.249634	-528.684814	174.545288	847.743042	-527.822937	-27.384344
432.939545	-26.846581	941.972717	467.539856	156.578140	936.862061	543.569519	-47.242031	497.841431	580.905334	156.636169	482.676392	573.474976	-41.214638	78.051399	625.794128	138.544403	92.823189	481.738129	-86.592491	1412.227295	526.413391	214.066803	1407.707031	430.741699	71.450844	1392.153931	418.787842	87.929893	1654.229858	513.951172	-176.280579	1134.986450	588.352356	283.196503	1140.048340	409.075623	-180.211670	891.914368	472.376465	295.963837	883.582642	445.358368	68.567589	1039.229492	-528.826538	174.511200	847.771912	-528.021912	-27.381424
432.816406	-26.904945	941.950500	467.479065	156.404922	936.779907	543.511963	-47.263508	497.886200	580.846313	156.627075	482.634857	573.504639	-41.216068	78.108612	625.731689	138.506577	92.835571	481.547058	-86.588661	1412.171997	526.208069	214.043365	1407.688232	430.512939	71.437317	1392.134766	418.710266	87.736076	1654.276123	513.785400	-176.302811	1134.971313	588.221802	283.124207	1140.013306	408.974701	-180.196671	891.847412	472.347534	295.922424	883.535522	445.246124	68.492188	1039.174927	-528.927429	174.506470	847.807068	-528.212830	-27.377640
432.655151	-26.939686	941.929504	467.343689	156.399933	936.761292	543.444824	-47.271767	497.879913	580.743042	156.597916	482.605286	573.505920	-41.217506	78.099434	625.568604	138.390976	92.818863	481.331360	-86.617088	1412.119141	526.049011	213.993271	1407.678833	430.276001	71.426888	1392.094116	418.677002	87.561272	1654.310669	513.637085	-176.310394	1134.929443	588.139099	283.091644	1139.991455	408.894287	-180.164063	891.784058	472.334442	295.893982	883.481079	445.097473	68.471184	1039.155151	-529.067200	174.484573	847.818359	-528.401855	-27.402208
432.507568	-26.937756	941.896240	467.220490	156.449432	936.767456	543.361389	-47.277847	497.883759	580.702820	156.601471	482.633881	573.513611	-41.211536	78.089729	625.712158	138.498627	92.843796	481.134186	-86.621689	1412.071045	525.907776	213.984177	1407.645996	430.053772	71.419479	1392.067139	418.628113	87.343445	1654.354126	513.507446	-176.315613	1134.893188	588.047241	283.069672	1139.966064	408.821381	-180.143829	891.685303	472.310822	295.863708	883.437744	444.962433	68.475052	1039.142456	-529.625244	173.867783	847.754150	-528.717163	-27.573668
432.187103	-26.691080	941.847534	466.709991	157.214340	937.036133	543.230469	-47.213890	497.831238	580.658142	156.621719	482.751129	573.452759	-41.203079	78.079567	625.715149	138.489731	92.859421	480.865448	-86.601524	1412.000854	525.657349	213.971069	1407.615723	430.077301	71.287735	1391.916870	418.613159	87.130280	1654.382080	513.357727	-176.309296	1134.851196	587.939941	283.016205	1139.977539	408.742340	-180.116165	891.637024	472.291718	295.799683	883.397095	444.633179	68.777161	1039.263916	-529.771606	173.802155	847.771301	-528.930481	-27.599955
431.985535	-26.671238	941.840698	466.489960	157.328369	937.066895	543.099670	-47.197895	497.802216	580.607849	156.606598	482.777832	573.442932	-41.215015	78.076790	625.780029	138.527084	92.863365	480.628113	-86.612915	1411.952271	525.439758	213.928894	1407.607910	429.851685	71.284149	1391.880127	418.636047	86.911156	1654.397217	513.208496	-176.353088	1134.819214	587.873962	282.994507	1139.996704	408.669647	-180.093292	891.550964	472.511383	295.733154	883.219177	444.442474	68.817688	1039.277832	-529.904114	173.781921	847.766235	-529.132019	-27.620361
431.815399	-26.710852	941.813477	466.365356	157.276779	937.031738	543.035461	-47.226498	497.809906	580.550720	156.597076	482.764252	573.433105	-41.217918	78.074608	625.727844	138.511002	92.879135	480.405334	-86.625786	1411.938721	525.243469	213.872543	1407.588623	429.635651	71.256218	1391.858887	418.624390	86.690331	1654.453613	513.039185	-176.362518	1134.793091	587.762207	282.973999	1140.025635	408.587158	-180.082840	891.488281	472.503693	295.676544	883.185486	444.285004	68.779686	1039.245850	-530.030640	173.746780	847.793579	-529.338806	-27.644335
431.661255	-26.731049	941.775208	466.267212	157.212265	936.988953	542.922668	-47.227417	497.798218	580.502991	156.617279	482.768982	573.443848	-41.222282	78.067383	625.636292	138.449127	92.876038	480.201355	-86.672722	1411.912720	525.089233	213.820435	1407.563599	429.164246	71.384438	1391.915405	418.577332	86.648094	1654.579834	512.876892	-176.389450	1134.760254	587.455688	282.423004	1139.849121	408.524017	-180.041794	891.427795	472.489380	295.657257	883.126709	444.136414	68.746284	1039.203979	-530.173401	173.653442	847.800842	-529.530457	-27.668413
431.438416	-26.716347	941.752014	466.062012	157.267761	937.010681	542.840149	-47.242912	497.824707	580.413391	156.605087	482.792053	573.459229	-41.222691	78.098511	626.098328	138.781143	92.960464	479.985504	-86.687721	1411.880981	524.895264	213.762817	1407.532471	428.926117	71.396873	1391.920410	418.585052	86.443550	1654.642822	512.744385	-176.413910	1134.726318	587.363342	282.374207	1139.842651	408.587860	-180.017914	891.313416	472.500549	295.607635	883.088745	443.929443	68.755417	1039.204468	-530.314209	173.668961	847.835876	-529.717346	-27.660387
431.375122	-26.968758	941.752625	466.236877	156.614319	936.756165	542.802856	-47.333210	497.850983	580.359375	156.565781	482.706512	573.493042	-41.200054	78.110992	625.545837	138.395294	92.910210	479.763916	-86.670296	1411.819702	524.734131	213.743225	1407.513550	428.697113	71.404793	1391.900024	418.605865	86.187637	1654.714111	512.582458	-176.430603	1134.684937	587.277222	282.372833	1139.864380	408.506073	-179.993805	891.251404	472.489319	295.580505	883.051880	443.899048	68.471146	1039.067261	-530.399597	173.605545	847.843018	-529.875793	-27.673765
431.221649	-26.987562	941.730408	466.093781	156.506668	936.700928	542.715942	-47.341141	497.861420	580.253235	156.565414	482.709747	573.483459	-41.206039	78.120064	625.402222	138.296341	92.907722	479.533722	-86.689140	1411.776245	524.579041	213.723434	1407.492798	428.453308	71.424042	1391.878906	418.629761	85.941322	1654.776245	512.427185	-176.427048	1134.650635	587.179199	282.345459	1139.856812	408.435547	-179.994324	891.182434	472.495483	295.572693	883.011047	443.730255	68.431747	1039.026611	-530.541504	173.613007	847.877319	-530.031555	-27.699974
431.042908	-27.034952	941.718201	465.964111	156.418625	936.644165	542.578064	-47.342861	497.878540	580.148804	156.540894	482.701416	573.442444	-41.209312	78.128990	625.950134	138.698837	92.955437	479.279510	-86.708961	1411.730957	524.379700	213.671066	1407.481201	428.193512	71.418701	1391.856812	418.653625	85.685562	1654.838501	512.265808	-176.427948	1134.609009	587.291199	282.781097	1140.057495	408.354828	-179.999023	891.098267	472.511230	295.549591	883.013916	443.555450	68.394249	1038.989990	-530.670654	173.570084	847.871033	-530.204407	-27.737669
430.882690	-27.032654	941.663025	465.805939	156.407776	936.604126	542.468750	-47.361282	497.844940	580.098267	156.534592	482.698059	573.417236	-41.214516	78.132919	626.005737	138.743088	92.953468	479.009430	-86.735542	1411.682983	524.168274	213.667633	1407.467163	427.957428	71.407921	1391.820313	418.676453	85.442505	1654.903931	512.106628	-176.460052	1134.576172	587.186707	282.711090	1140.044189	408.263031	-179.983337	891.010193	472.483215	295.534576	882.959656	443.382874	68.384628	1038.942017	-530.812500	173.569275	847.877258	-530.407166	-27.763824
430.729889	-27.063034	941.614563	465.708618	156.262817	936.532532	542.401062	-47.395771	497.831116	580.007141	156.508408	482.691315	573.417358	-41.210087	78.135674	625.959900	138.687180	92.968330	478.750366	-86.747467	1411.607422	523.990784	213.617584	1407.442261	427.729004	71.388573	1391.794556	418.720612	85.173233	1654.986206	511.897339	-176.402390	1134.511597	587.086243	282.630951	1140.018311	408.048492	-180.020554	890.935120	472.461273	295.523407	882.930603	443.226166	68.319336	1038.879517	-530.909058	173.530350	847.867188	-530.573792	-27.785673
430.515167	-27.025784	941.576294	465.461090	156.377487	936.557373	542.310059	-47.396255	497.779236	579.931091	156.458771	482.682007	573.441528	-41.228519	78.103584	625.353638	138.256287	92.917610	478.504395	-86.784828	1411.524170	523.807068	213.581711	1407.402832	427.496826	71.367241	1391.751099	418.765930	84.916824	1655.055176	511.732300	-176.430115	1134.418457	586.818848	282.099976	1139.838501	407.949829	-179.999710	890.833557	472.449890	295.505707	882.865051	443.009552	68.355774	1038.875000	-530.588196	174.104416	847.945068	-530.574036	-27.703983
430.330627	-27.021704	941.544861	465.296661	156.402817	936.540466	542.258911	-47.439529	497.770905	579.880005	156.457901	482.699860	573.497986	-41.231506	78.111992	625.494446	138.333893	92.918526	478.277496	-86.790756	1411.462769	523.589172	213.552460	1407.399536	427.250397	71.345894	1391.716553	418.825012	84.664764	1655.103394	511.586548	-176.441498	1134.366699	586.923523	282.496674	1140.004639	407.872528	-179.997375	890.738098	472.428925	295.499481	882.870483	442.824097	68.364784	1038.850464	-530.674377	174.105865	847.948303	-530.719971	-27.697966
430.158752	-27.024462	941.517883	465.152161	156.358597	936.506653	542.138000	-47.437458	497.770508	579.811218	156.419220	482.713501	573.466248	-41.231091	78.137009	625.486694	138.321579	92.915642	478.019867	-86.805397	1411.389771	523.389709	213.505737	1407.350708	426.978638	71.327217	1391.683472	418.865601	84.408966	1655.171143	511.399353	-176.451782	1134.310059	586.843384	282.449738	1140.004395	407.790039	-179.999237	890.649353	472.417877	295.502441	882.815063	442.644501	68.350616	1038.818726	-530.750183	174.092575	847.972900	-530.855957	-27.733278
429.955383	-26.997686	941.510559	464.940552	156.465134	936.544800	542.041992	-47.423008	497.800049	579.705261	156.386902	482.737244	573.420166	-41.221638	78.148293	625.901978	138.625931	92.984673	477.777893	-86.838905	1411.302368	523.165588	213.466721	1407.340088	426.717438	71.325897	1391.661865	418.894165	84.139481	1655.256470	511.213715	-176.448425	1134.248535	586.519897	281.897308	1139.817383	407.682648	-180.010315	890.569092	472.364410	295.504547	882.770386	442.432007	68.391701	1038.834839	-530.853027	174.097977	847.974854	-530.984314	-27.752373
429.757050	-27.033495	941.498108	464.780060	156.421494	936.498596	541.927979	-47.438652	497.797821	579.662415	156.399597	482.745911	573.391602	-41.211468	78.160835	625.880798	138.631439	92.998566	477.525360	-86.880341	1411.247925	522.941345	213.413773	1407.309082	426.457214	71.327774	1391.638794	418.917419	83.866852	1655.343262	511.024048	-176.486084	1134.212158	586.378784	281.828644	1139.808472	407.573761	-180.002243	890.499146	472.321625	295.528900	882.740173	442.241516	68.373589	1038.804077	-530.931885	174.082932	847.985901	-531.116455	-27.769712
429.570709	-27.057194	941.451294	464.630280	156.374695	936.465149	541.828979	-47.454224	497.824280	579.542419	156.367874	482.737976	573.384399	-41.215591	78.190826	625.038635	138.082886	92.936356	477.264526	-86.929535	1411.199219	522.755066	213.342545	1407.296997	426.213013	71.296692	1391.597534	418.923157	83.604630	1655.412842	510.831818	-176.484253	1134.135498	586.266479	281.774994	1139.796509	407.446442	-180.035248	890.401001	472.254883	295.542755	882.718506	442.051880	68.336662	1038.762939	-531.040344	174.037659	847.968933	-531.280762	-27.817072
429.345612	-27.082317	941.413391	464.430725	156.379929	936.468567	541.753235	-47.457134	497.818665	579.448975	156.334427	482.734222	573.408875	-41.218521	78.172813	625.054932	138.079269	92.917122	477.028412	-86.954109	1411.134399	522.564209	213.296890	1407.280396	425.968506	71.256569	1391.563599	418.938751	83.348495	1655.466064	510.649963	-176.513794	1134.060059	586.123596	281.725616	1139.762695	407.315033	-180.017273	890.307129	472.174530	295.551025	882.676453	441.838898	68.304474	1038.746460	-531.100586	174.062469	847.980774	-531.356628	-27.816919
429.111115	-27.145535	941.369873	464.231659	156.352036	936.434631	541.641846	-47.462524	497.778290	579.384033	156.324295	482.746063	573.433167	-41.220455	78.157410	625.856201	138.584656	92.979805	476.812805	-87.013184	1411.050293	522.464539	213.141663	1407.167969	425.709778	71.221100	1391.534668	418.962402	83.082481	1655.508911	510.488373	-176.527740	1133.960449	585.993042	281.652863	1139.737549	407.155334	-180.012634	890.184570	472.104156	295.581940	882.645569	441.616638	68.255005	1038.707642	-531.166260	174.046677	847.974304	-531.456360	-27.855665
428.906555	-27.198336	941.324402	464.039093	156.251724	936.373047	541.556335	-47.475895	497.772858	579.279053	156.231552	482.744507	573.429810	-41.219669	78.131760	625.791077	138.542267	92.997444	476.609161	-87.046310	1410.946411	522.299805	213.061569	1407.130005	425.445679	71.188354	1391.481567	418.948975	82.811234	1655.547974	510.351746	-176.566040	1133.875732	585.863098	281.619110	1139.731201	407.133636	-179.986084	890.043762	472.016022	295.606140	882.607544	441.403046	68.191368	1038.652832	-531.253784	174.035767	847.989563	-531.563049	-27.865738
428.582336	-27.038345	941.276184	463.561218	156.840027	936.579712	541.337280	-47.408894	497.739258	579.240906	156.282837	482.869537	573.381409	-41.218895	78.127808	625.217529	138.151062	92.952866	476.336639	-87.087967	1410.866699	522.078552	212.980927	1407.078247	425.396301	70.998131	1391.336792	418.934143	82.537346	1655.612305	510.174896	-176.577942	1133.801147	585.713196	281.608673	1139.704590	406.972717	-179.961288	889.946472	471.907349	295.621613	882.570007	441.058472	68.403831	1038.740723	-531.252686	174.070786	848.005615	-531.607178	-27.868179
428.440735	-27.268013	941.240295	463.667419	156.145706	936.297119	541.300659	-47.542740	497.788361	579.145691	156.247070	482.759338	573.399658	-41.223690	78.165543	625.099304	138.089630	92.945229	476.107239	-87.162254	1410.808716	521.871033	212.860657	1407.037598	425.153259	70.945518	1391.293823	418.886780	82.281250	1655.665771	509.985138	-176.587585	1133.733398	585.568298	281.566956	1139.680664	406.802917	-179.949799	889.843628	471.804474	295.664368	882.529175	440.956329	68.107719	1038.571289	-531.323425	174.056931	848.029175	-531.714539	-27.886789
428.255005	-27.256769	941.188599	463.491913	156.105835	936.275330	541.132080	-47.558098	497.810486	579.073303	156.277878	482.804657	573.366760	-41.212311	78.197205	625.073669	138.079422	92.965393	475.877960	-87.240822	1410.728149	521.585388	212.827240	1407.057861	424.910950	70.876190	1391.271606	418.824707	82.021576	1655.711426	509.759766	-176.622375	1133.644287	585.402649	281.514496	1139.665527	406.643616	-179.941376	889.759155	471.699402	295.687225	882.500732	440.751587	68.083023	1038.533691	-531.351990	174.089584	848.045654	-531.796631	-27.870394
428.015350	-27.194042	941.155945	463.255463	156.206802	936.300415	540.958130	-47.537041	497.790985	579.012817	156.266281	482.790466	573.350769	-41.190830	78.190437	625.096741	138.099045	92.973930	475.685822	-87.336876	1410.659180	521.414307	212.701416	1407.036621	424.450989	70.921509	1391.327148	418.754974	81.758575	1655.748535	509.549042	-176.648254	1133.557861	585.243103	281.482117	1139.659302	406.446198	-179.910843	889.673645	471.558044	295.738007	882.488770	440.529877	68.129692	1038.531982	-531.396973	174.059204	848.061035	-531.865479	-27.910023
427.770935	-27.205362	941.125244	463.036652	156.198227	936.304321	540.823975	-47.586025	497.797668	578.922363	156.252914	482.829529	573.286377	-41.153221	78.166626	625.088501	138.089508	92.982170	475.451477	-87.447235	1410.573608	521.224731	212.593079	1407.020996	424.225555	70.835030	1391.303833	418.669159	81.501007	1655.784424	509.320984	-176.638336	1133.438232	585.088684	281.401642	1139.654907	406.146240	-179.925659	889.589355	471.413727	295.769684	882.480225	440.311523	68.099068	1038.520020	-531.435547	174.047104	848.086914	-531.932007	-27.932018
427.550690	-27.247265	941.092224	462.862946	156.113235	936.265930	540.646362	-47.574818	497.750458	578.840271	156.255417	482.856750	573.362915	-41.211182	78.196045	625.155640	138.145325	93.014656	475.262512	-87.559006	1410.480469	521.060791	212.460403	1406.978394	423.988861	70.743011	1391.265137	418.580994	81.254723	1655.829834	509.121216	-176.693665	1133.322876	584.927856	281.338440	1139.661621	405.957031	-179.899673	889.491943	471.270142	295.818573	882.491150	440.100159	68.043419	1038.483276	-531.518311	174.048553	848.111023	-532.024414	-27.936058
427.288727	-27.284065	941.051636	462.640625	156.100693	936.236145	540.520020	-47.622272	497.763397	578.725037	156.214615	482.846680	573.360352	-41.207344	78.211296	625.174316	138.177109	93.024071	475.071381	-87.659424	1410.399536	520.908997	212.328247	1406.973389	423.744293	70.646423	1391.214600	418.454620	81.018227	1655.852417	508.907715	-176.708862	1133.228027	584.738281	281.245728	1139.651855	405.733215	-179.894196	889.385132	471.098328	295.850708	882.504517	439.862122	68.012718	1038.448608	-531.536621	174.045517	848.125427	-532.060547	-27.947968
427.017517	-27.363621	941.030701	462.409882	156.016373	936.191101	540.376404	-47.678776	497.771790	578.630371	156.205612	482.837280	573.367004	-41.227535	78.236000	625.773865	138.599747	93.075005	474.882507	-87.788086	1410.316528	520.727722	212.206207	1406.957764	423.502441	70.547005	1391.161011	418.321381	80.768845	1655.879272	508.666138	-176.756729	1133.128784	584.564819	281.162415	1139.655762	405.472473	-179.894821	889.283081	470.924133	295.914368	882.521179	439.606415	67.945992	1038.414795	-531.591370	174.024246	848.137817	-532.144348	-27.959436
426.778015	-27.446899	940.996643	462.227753	155.888458	936.120056	540.233459	-47.715794	497.804840	578.540161	156.208832	482.807404	573.360535	-41.236271	78.261818	625.731506	138.576355	93.058014	474.691010	-87.936714	1410.229004	520.570984	212.035675	1406.956177	423.250000	70.449760	1391.102905	418.151947	80.514557	1655.874268	508.445831	-176.786957	1133.022217	584.354431	281.036255	1139.645508	405.187592	-179.876495	889.197021	470.495056	295.955963	882.696594	439.386230	67.864815	1038.360840	-531.628357	174.014725	848.149414	-532.199951	-27.987703
426.501404	-27.464769	940.967407	461.969482	155.913605	936.111267	540.087891	-47.705013	497.788818	578.462402	156.238739	482.834564	573.231384	-41.187542	78.233650	625.764099	138.608932	93.094803	474.537659	-88.040199	1410.140625	520.423767	211.893784	1406.946167	423.035431	70.342979	1391.051514	417.979309	80.253304	1655.876221	508.225494	-176.832123	1132.898315	584.181458	280.922272	1139.648438	404.929291	-179.863220	889.080200	470.497528	295.982330	882.614563	439.123260	67.856133	1038.342529	-531.640930	174.058456	848.159485	-532.263184	-27.982706
426.241699	-27.487740	940.921814	461.720062	155.873795	936.084656	539.978638	-47.745960	497.799377	578.338989	156.205353	482.838165	573.362732	-41.226177	78.269455	625.585083	138.503754	93.098053	474.408630	-88.149376	1410.048462	520.320068	211.747101	1406.941040	422.810577	70.241676	1390.999634	417.797089	79.998116	1655.856934	508.002258	-176.824219	1132.745972	584.019287	280.829559	1139.668701	404.559235	-179.848862	888.996704	470.263428	296.005524	882.667419	438.870728	67.814667	1038.306885	-531.684265	174.036133	848.179260	-532.297913	-27.996147
425.988373	-27.446249	940.875488	461.411926	156.079590	936.147766	539.828430	-47.736130	497.765015	578.254211	156.182083	482.863586	573.366150	-41.232655	78.269958	625.591614	138.495132	93.114769	474.255402	-88.293945	1409.958008	520.210205	211.601212	1406.953369	422.569305	70.129173	1390.956665	417.611145	79.738586	1655.857056	507.808136	-176.873230	1132.605591	583.808838	280.667694	1139.668091	404.356567	-179.821381	888.877686	469.838226	296.047821	882.836121	438.605377	67.871140	1038.318481	-531.725647	173.994171	848.183228	-532.345276	-28.017138
425.776733	-27.542370	940.816956	461.279419	155.839478	936.060059	539.741455	-47.803436	497.771301	578.175659	156.221649	482.888031	573.388245	-41.209003	78.275307	625.754150	138.621994	93.140991	474.103271	-88.453789	1409.846313	520.084900	211.408936	1406.955200	422.308624	70.011108	1390.918823	417.385559	79.482780	1655.836670	507.558777	-176.910507	1132.447998	583.688110	280.620636	1139.700195	403.894867	-179.801941	888.798035	469.761658	296.066010	882.779785	438.400757	67.730087	1038.242676	-531.763245	173.988937	848.203308	-532.375061	-28.041786
425.479431	-27.550432	940.744263	460.987305	155.959930	936.101807	539.597717	-47.808559	497.779510	578.020447	156.189346	482.862671	573.370117	-41.212307	78.267136	625.736023	138.602982	93.123055	473.919647	-88.618500	1409.747803	519.997803	211.201385	1406.951538	422.037689	69.885231	1390.851685	417.126892	79.197647	1655.843018	507.336090	-176.997879	1132.326782	583.524048	280.522003	1139.698853	403.726807	-179.768417	888.656860	469.512054	296.101074	882.809875	438.122711	67.718590	1038.230469	-531.821899	173.929413	848.184265	-532.456726	-28.097002
425.074097	-27.333996	940.655762	460.386627	156.700958	936.336121	539.358398	-47.731785	497.727142	577.951660	156.266251	482.968079	573.309326	-41.197521	78.275597	625.733826	138.631897	93.154366	473.736786	-88.816872	1409.645996	519.888672	211.008194	1406.945923	421.807007	69.755440	1390.796997	416.862671	78.922905	1655.826294	507.080994	-177.058670	1132.184448	583.565125	280.894928	1139.848267	403.397552	-179.757339	888.546265	469.196228	296.125122	882.871887	437.707275	67.990219	1038.314941	-531.844727	173.876404	848.185425	-532.335388	-28.223505
424.733856	-27.369915	940.616516	460.092133	156.684052	936.319031	539.152039	-47.713734	497.716003	577.855957	156.248352	483.001465	573.242920	-41.185375	78.269699	625.727722	138.642120	93.144836	473.562805	-88.958344	1409.536133	519.800964	210.823380	1406.921509	421.603546	69.611595	1390.744751	416.550079	78.645020	1655.796387	506.762787	-177.139633	1132.029053	583.376709	280.758270	1139.825806	402.931000	-179.754913	888.479736	468.859344	296.134277	882.924988	437.408234	67.949242	1038.288208	-531.946655	173.911942	848.173218	-532.592346	-28.110111
424.399780	-27.444332	940.569458	459.834259	156.560425	936.269653	539.006287	-47.755775	497.728455	577.736511	156.263321	482.995636	573.281616	-41.176456	78.251595	625.722412	138.661301	93.154442	473.404877	-89.137718	1409.437378	519.710205	210.631058	1406.885010	421.437225	69.472603	1390.713379	416.219025	78.354393	1655.744507	506.487091	-177.227173	1131.892578	582.993530	280.197998	1139.606079	402.609283	-179.728912	888.351379	468.535583	296.138977	882.917175	437.125061	67.851990	1038.240601	-532.010071	173.931091	848.175415	-532.673950	-28.097357
424.093964	-27.519903	940.517395	459.596985	156.431595	936.213684	538.829468	-47.757500	497.698700	577.601563	156.231689	483.000854	573.241211	-41.179321	78.259056	625.722229	138.666870	93.196465	473.251251	-89.303932	1409.332642	519.673889	210.444214	1406.875366	421.278778	69.314560	1390.672485	415.864807	78.070801	1655.665283	506.231323	-177.287720	1131.773315	582.810242	280.062317	1139.559937	402.216309	-179.700256	888.233948	468.203247	296.138214	882.947327	436.855103	67.754387	1038.186401	-532.036804	173.914459	848.184631	-532.675476	-28.145672
423.745422	-27.528296	940.453491	459.260803	156.551697	936.237793	538.654785	-47.763687	497.699860	577.510925	156.234467	483.047607	573.261475	-41.189217	78.286652	625.749146	138.668289	93.195404	473.125885	-89.476273	1409.254028	519.611206	210.272537	1406.849854	421.158264	69.148758	1390.641235	415.472137	77.786224	1655.566772	505.969788	-177.366165	1131.642822	582.826843	280.386566	1139.714844	401.850952	-179.703156	888.131348	467.886871	296.141388	883.020752	436.527863	67.757698	1038.169067	-532.087158	173.861496	848.196838	-532.709839	-28.161489
423.627350	-27.859116	940.405518	459.440430	155.589142	935.879578	538.604187	-47.934341	497.730682	577.335876	156.173935	482.960663	573.373901	-41.208302	78.324158	625.676392	138.614334	93.227852	472.974335	-89.628624	1409.160400	519.662109	210.019806	1406.796753	421.245239	68.843819	1390.509155	415.054932	77.508400	1655.465576	505.690918	-177.466827	1131.504517	582.668213	280.286499	1139.688721	401.521179	-179.711563	888.022461	467.562195	296.152069	883.092041	436.444489	67.321068	1037.953125	-532.136902	173.831619	848.207214	-532.742065	-28.213114
423.292297	-27.877464	940.335754	459.187927	155.530350	935.846069	538.428223	-47.983318	497.739899	577.197998	156.115402	482.988373	573.320313	-41.219398	78.340439	625.630493	138.585098	93.230530	472.856110	-89.802605	1409.067871	519.536560	209.857544	1406.814331	420.894531	68.824928	1390.543701	414.617004	77.213333	1655.335327	505.379059	-177.535919	1131.348267	582.216125	279.631042	1139.471924	401.033417	-179.663605	887.970337	467.177551	296.153870	883.104675	436.163757	67.263268	1037.902832	-532.204956	173.825668	848.200317	-532.826721	-28.214411
422.948822	-27.872480	940.287476	458.890930	155.545166	935.847229	538.216187	-48.016384	497.728699	577.046814	156.088715	482.981873	573.280640	-41.210323	78.338234	625.603638	138.572754	93.248833	472.691315	-89.993034	1408.954102	519.469543	209.623932	1406.768555	420.721130	68.652657	1390.521118	414.161652	76.921852	1655.203613	505.055664	-177.625702	1131.182251	582.001648	279.460815	1139.400269	400.590424	-179.648758	887.898438	466.796844	296.151642	883.145081	435.874390	67.241402	1037.881958	-532.269226	173.814819	848.209900	-532.875610	-28.231539
422.573578	-27.940105	940.233093	458.620239	155.485626	935.824646	538.031067	-48.044655	497.719696	576.950623	156.044067	483.000610	573.278503	-41.207329	78.334381	625.620178	138.583817	93.238434	472.524872	-90.154915	1408.852783	519.375610	209.461319	1406.735352	420.539063	68.502075	1390.463867	413.694214	76.627281	1655.062744	504.764343	-177.766495	1131.073853	581.790833	279.264954	1139.350464	400.312469	-179.616714	887.767029	466.425568	296.112061	883.169250	435.585724	67.156570	1037.845947	-532.338928	173.754822	848.185791	-532.938965	-28.267132
422.233246	-27.991417	940.176880	458.378998	155.445694	935.797302	537.823486	-48.067444	497.712097	576.784546	155.977386	482.977020	573.254578	-41.186626	78.336784	625.603577	138.552963	93.255173	472.296875	-90.319229	1408.729248	519.273193	209.248718	1406.690796	420.329010	68.338112	1390.417236	413.237366	76.311058	1654.951660	504.457886	-177.847427	1130.933350	581.622559	279.066620	1139.299316	399.865326	-179.616287	887.662537	466.053558	296.073700	883.200256	435.303711	67.096001	1037.805054	-532.844849	173.199234	848.137207	-533.109436	-28.426344
421.872803	-28.066425	940.123962	458.123230	155.377655	935.763123	537.642517	-48.111126	497.711395	576.704041	155.961517	483.000336	573.283142	-41.204983	78.350250	625.592834	138.557495	93.265129	472.054016	-90.497444	1408.632690	519.129150	209.047165	1406.652100	420.121307	68.199326	1390.367920	412.783600	76.000404	1654.870117	504.154327	-177.936646	1130.805420	581.448364	278.876343	1139.263672	399.423065	-179.623596	887.562317	465.674164	296.004761	883.219238	435.005676	67.015038	1037.762329	-532.458862	173.658798	848.197937	-533.003357	-28.349613
421.561188	-28.111441	940.058105	457.884949	155.328857	935.737183	537.439941	-48.154766	497.705536	576.546021	155.895416	482.993744	573.333374	-41.196903	78.367332	625.556580	138.539932	93.282684	471.783173	-90.696457	1408.514893	518.990051	208.830795	1406.634033	419.891113	68.034988	1390.305542	412.346283	75.722618	1654.767944	503.840881	-178.025406	1130.638916	581.274536	278.693329	1139.259521	398.986542	-179.628967	887.449341	465.336853	295.920502	883.278931	434.739044	66.946877	1037.717529	-532.514954	173.692261	848.216980	-533.068848	-28.340652
421.263763	-28.189827	940.003052	457.664093	155.269943	935.703125	537.237549	-48.243389	497.713562	576.411072	155.818542	483.008698	573.336121	-41.221500	78.410278	625.502563	138.515488	93.290771	471.511780	-90.847847	1408.399048	518.882080	208.683914	1406.627319	419.593475	67.781761	1390.206299	411.878174	75.411995	1654.703369	503.495850	-178.114655	1130.460693	581.073669	278.496857	1139.230103	398.534607	-179.620361	887.353088	465.004639	295.849152	883.322327	434.483917	66.867737	1037.673584	-532.971008	173.071365	848.159119	-533.182373	-28.528572
420.888824	-28.132414	939.957825	457.280212	155.478806	935.778442	536.906006	-48.232044	497.681702	576.288025	155.795670	483.061707	573.242615	-41.206322	78.405235	625.502625	138.475616	93.318039	471.183319	-91.033699	1408.313843	518.710510	208.475754	1406.600708	419.370117	67.613052	1390.166504	411.394897	75.077888	1654.677979	503.181366	-178.248520	1130.320068	580.868347	278.318451	1139.204224	398.138916	-179.564484	887.239319	464.672394	295.723816	883.379822	434.153076	66.922829	1037.693604	-532.653381	173.568390	848.233521	-533.139221	-28.427080
420.565277	-28.175205	939.899353	457.034302	155.463058	935.763123	536.644531	-48.312187	497.644348	576.138184	155.715179	483.037720	573.256165	-41.208500	78.417366	626.039246	138.919327	93.469086	470.862823	-91.223091	1408.202881	518.542175	208.265869	1406.572144	419.126801	67.462547	1390.097900	410.970245	74.786957	1654.588867	502.815430	-178.325592	1130.185425	580.666565	278.125671	1139.172607	397.639587	-179.549179	887.146240	464.389587	295.621063	883.415466	433.876678	66.870079	1037.657837	-532.703552	173.560211	848.212402	-533.200317	-28.444366
420.218262	-28.283798	939.851379	456.797333	155.378250	935.709778	536.414001	-48.402588	497.618225	575.971558	155.627518	483.029846	573.254333	-41.209217	78.436234	626.019165	138.925446	93.473366	470.544067	-91.455711	1408.107056	518.349915	208.006149	1406.585693	418.924530	67.429993	1390.093506	410.521423	74.486404	1654.545410	502.435089	-178.429321	1130.077393	580.436584	277.908783	1139.167236	397.183807	-179.532089	887.060730	464.104370	295.488739	883.465515	433.601227	66.775566	1037.607910	-533.161133	172.967422	848.144958	-533.325134	-28.605215
419.732819	-28.151093	939.801697	456.257324	155.845749	935.922241	536.094238	-48.399689	497.560760	575.866882	155.580078	483.112549	573.209290	-41.203789	78.425613	625.435303	138.466492	93.341957	470.222107	-91.660446	1408.042969	518.277344	207.661957	1406.566528	418.605469	67.249290	1390.035400	410.055847	74.198357	1654.501953	502.021881	-178.569992	1129.953369	580.256348	277.770355	1139.159546	396.863434	-179.543320	886.931335	463.844696	295.364380	883.485474	433.163208	66.911461	1037.698120	-532.841309	173.460342	848.200378	-533.260620	-28.499249
419.336823	-28.204590	939.744385	455.943878	155.882126	935.956726	535.842163	-48.464291	497.537476	575.699768	155.463501	483.137268	573.196045	-41.215023	78.453804	625.378540	138.391647	93.383110	469.871307	-91.910789	1407.959961	517.994324	207.503754	1406.624390	418.308899	67.046051	1389.989014	409.582947	73.877434	1654.453613	501.608490	-178.725266	1129.859009	580.031128	277.570038	1139.204590	396.499268	-179.544647	886.806763	463.581696	295.202515	883.548340	432.815002	66.852539	1037.688599	-533.268982	172.896423	848.154907	-533.391846	-28.684868
418.960510	-28.279966	939.685486	455.714417	155.776154	935.927063	535.585693	-48.549080	497.524170	575.555847	155.396317	483.164154	573.148254	-41.222820	78.461304	625.379028	138.405319	93.396507	469.537018	-92.109421	1407.904419	517.812500	207.308670	1406.657593	417.963196	66.723846	1389.865723	409.110962	73.499535	1654.389893	501.215973	-178.855209	1129.767578	579.812866	277.370270	1139.283325	396.130005	-179.573318	886.678650	463.336914	295.063843	883.603394	432.510223	66.750732	1037.644531	-532.951782	173.359802	848.207458	-533.336670	-28.600826
418.615295	-28.369026	939.632751	455.463898	155.661774	935.894836	535.299988	-48.603607	497.506805	575.416260	155.305115	483.194580	573.145203	-41.232166	78.486229	625.304260	138.355118	93.416138	469.189117	-92.343903	1407.825073	517.616577	207.038483	1406.692749	417.696381	66.534790	1389.822754	408.520935	73.247841	1654.419312	500.790192	-179.036789	1129.676025	579.592529	277.159210	1139.316162	395.797607	-179.665024	886.544250	463.125458	294.905975	883.630920	432.191284	66.644974	1037.601196	-532.948547	173.360748	848.216675	-533.346497	-28.629990
418.402557	-28.658215	939.609192	455.475159	155.017426	935.658569	535.125549	-48.825424	497.544891	575.227783	155.177246	483.112274	573.216797	-41.242466	78.531723	625.232727	138.303116	93.419632	468.884521	-92.578522	1407.740479	517.426880	206.713486	1406.710693	417.383148	66.314941	1389.747803	408.017395	72.999664	1654.337524	500.333954	-179.229218	1129.583008	579.377197	276.893311	1139.348755	395.376282	-179.720535	886.441772	462.916809	294.750977	883.668640	432.006287	66.322365	1037.462646	-532.978271	173.340393	848.245911	-533.376221	-28.660887
418.078156	-28.759890	939.555420	455.219971	154.905106	935.635376	534.890320	-48.901215	497.557068	575.082642	155.099640	483.122040	573.241821	-41.251316	78.555618	625.240845	138.300323	93.447746	468.579102	-92.884064	1407.648804	517.256531	206.408768	1406.729492	417.124237	66.222443	1389.750000	407.398071	72.679779	1654.325928	499.917938	-179.464020	1129.470825	579.167358	276.649872	1139.379150	395.087311	-179.724060	886.298340	462.741211	294.598297	883.695740	431.696075	66.204910	1037.423584	-533.018860	173.321411	848.233398	-533.390320	-28.683435
417.690491	-28.842722	939.512817	454.878235	154.871201	935.644043	534.611450	-48.957306	497.514893	574.944580	155.037567	483.153931	573.254028	-41.271179	78.605125	625.804932	138.738281	93.616295	468.303589	-93.136749	1407.557251	517.137512	206.137314	1406.747070	416.690491	65.847351	1389.622559	406.777039	72.415100	1654.254883	499.511078	-179.650955	1129.315430	578.957703	276.384491	1139.424072	394.699585	-179.785995	886.133240	462.542786	294.436676	883.742432	431.317169	66.121979	1037.406616	-533.001038	173.191086	848.240051	-533.200012	-28.877079
417.294189	-28.933306	939.461243	454.559174	154.790604	935.648804	534.273621	-48.992455	497.482330	574.853943	155.013428	483.196136	573.179077	-41.250557	78.589294	625.200745	138.239304	93.501694	468.027802	-93.416969	1407.470825	517.028748	205.798889	1406.790894	416.329071	65.620155	1389.523315	406.145386	72.203949	1654.142334	499.062256	-179.845078	1129.165039	578.778503	276.121338	1139.482788	394.164825	-179.822281	885.996216	462.396210	294.283813	883.788513	430.970856	66.005409	1037.384766	-533.037781	173.170502	848.251587	-533.244446	-28.896896
416.986877	-29.123392	939.385193	454.440063	154.342056	935.500244	534.083374	-49.143757	497.465973	574.723389	154.940613	483.187531	573.235107	-41.268650	78.640289	625.151001	138.195816	93.533203	467.795624	-93.712608	1407.370239	516.927246	205.478912	1406.830811	415.896332	65.347908	1389.391724	405.404480	71.984390	1654.042358	498.608582	-180.110336	1129.017090	578.627869	275.895111	1139.534302	393.767334	-179.867493	885.842468	462.244049	293.970337	883.891357	430.706146	65.745407	1037.268066	-533.087036	173.087265	848.256714	-533.254700	-28.968878
416.570709	-29.187328	939.314331	454.064362	154.380157	935.536987	533.773621	-49.189678	497.451935	574.617310	154.919266	483.230042	573.189514	-41.271221	78.618042	625.758667	138.663879	93.699387	467.560181	-94.065308	1407.243164	516.865356	205.092209	1406.879639	415.502502	65.203842	1389.302612	404.517181	71.736977	1653.928223	498.204681	-180.339951	1128.887085	578.463684	275.619232	1139.567383	393.424866	-179.922684	885.639099	462.031586	293.926544	883.905212	430.336609	65.667984	1037.254272	-533.125732	173.066940	848.259399	-533.319397	-29.009438
416.135193	-29.286215	939.233154	453.711670	154.338486	935.524658	533.460449	-49.259407	497.395813	574.485291	154.854324	483.252258	573.183594	-41.279629	78.624039	625.789185	138.689514	93.706177	467.383728	-94.396362	1407.114014	516.840271	204.706238	1406.903076	415.071045	64.807312	1389.088867	403.596252	71.542206	1653.735718	497.786011	-180.594559	1128.706909	578.336853	275.333710	1139.575562	392.957458	-179.919983	885.501770	461.851471	293.755096	883.966919	429.954803	65.559059	1037.209351	-533.167419	173.006714	848.276306	-533.338257	-29.068472
415.527008	-29.071617	939.177551	452.842621	155.259171	935.860596	533.042969	-49.208183	497.319611	574.361023	154.820053	483.380524	572.798218	-41.227631	78.597397	625.441956	138.429138	93.691216	467.265991	-94.777229	1407.001831	516.927307	204.171722	1406.900513	414.776520	64.496094	1388.944946	402.625092	71.391830	1653.478027	497.387939	-180.815338	1128.492188	578.428162	275.488098	1139.759033	392.514709	-179.948822	885.362854	461.659729	293.598907	884.054016	429.353455	65.868507	1037.363770	-533.239197	173.057938	848.280151	-533.516724	-29.003582
415.072449	-29.142952	939.140564	452.439972	155.196198	935.845642	532.770996	-49.267738	497.304901	574.202332	154.748505	483.389252	572.791077	-41.222660	78.632652	625.338867	138.387451	93.712929	467.190186	-95.158585	1406.906738	516.863159	203.804169	1406.922607	414.572083	64.130775	1388.829346	401.541809	71.267693	1653.148438	496.978821	-181.037704	1128.305298	578.078003	274.694000	1139.613892	391.934967	-179.996567	885.259949	461.449036	293.457214	884.102295	428.958466	65.783875	1037.339844	-533.260559	173.037628	848.300171	-533.557678	-29.032406
414.644531	-29.299627	939.077576	452.087555	154.979462	935.778809	532.481262	-49.328861	497.309998	574.008057	154.644531	483.385345	572.773560	-41.227356	78.657829	625.694214	138.619583	93.763023	467.150269	-95.541542	1406.790161	516.927673	203.368958	1406.930786	414.432739	63.699493	1388.744751	400.381134	71.150574	1652.754517	496.604065	-181.281296	1128.121826	577.983398	274.356842	1139.639038	391.456726	-180.053299	885.098633	461.224640	293.330658	884.180359	428.563477	65.603073	1037.274536	-533.304993	172.970108	848.324463	-533.592468	-29.093277
414.187653	-29.385847	939.010071	451.697784	154.844833	935.751343	532.145813	-49.365677	497.304138	573.774597	154.559341	483.411499	572.744751	-41.222672	78.689056	625.655457	138.593109	93.827972	467.115082	-96.006241	1406.641602	517.068481	202.820145	1406.926270	414.454956	63.416340	1388.727539	399.139526	71.078552	1652.338379	496.250458	-181.566727	1127.934448	577.929565	274.040894	1139.668457	391.055908	-180.132904	884.896851	461.007690	293.199310	884.300354	428.163666	65.468704	1037.228882	-533.355530	172.917542	848.330994	-533.599915	-29.154116
413.759277	-29.629202	938.912354	451.488983	154.256729	935.516602	531.849243	-49.426632	497.318024	573.527893	154.421432	483.351471	572.698853	-41.211964	78.733177	625.557861	138.573685	93.835503	467.108887	-96.457489	1406.491699	517.252380	202.299820	1406.947266	414.359772	62.859890	1388.631714	397.826080	71.006035	1651.826172	495.864471	-181.849213	1127.667114	577.898010	273.698303	1139.664429	390.512817	-180.197678	884.750122	460.750183	293.067444	884.408752	427.821655	65.142914	1037.059082	-533.414246	172.868393	848.339355	-533.657959	-29.196135
413.084381	-29.532356	938.831970	450.680817	154.789963	935.717163	531.489502	-49.416164	497.270966	573.306335	154.328400	483.438904	572.642578	-41.205471	78.733093	624.413269	137.714111	93.678535	467.168671	-96.945709	1406.296143	517.444031	201.779160	1406.919556	414.407104	62.422321	1388.589966	396.433533	70.965462	1651.267212	495.530579	-182.158066	1127.388184	577.838257	273.325623	1139.579102	389.943573	-180.265915	884.580200	460.283539	292.956421	884.615417	427.225677	65.266159	1037.131226	-533.460083	172.843994	848.366089	-533.666809	-29.248785
412.616364	-29.844929	938.737549	450.479645	154.139847	935.486145	531.271423	-49.528042	497.322266	573.028687	154.222214	483.379547	572.638306	-41.218052	78.742714	624.380554	137.721191	93.708664	467.174622	-97.465843	1406.086792	517.584106	201.231888	1406.865967	414.558716	61.997829	1388.626709	395.161072	71.206497	1650.497314	495.257538	-182.466812	1127.127563	577.788635	272.924835	1139.551636	389.364105	-180.311630	884.401245	460.006714	292.841034	884.704102	426.889801	64.870743	1036.966187	-533.536621	172.769775	848.366516	-533.714172	-29.308540
412.117249	-29.979887	938.669983	450.020447	153.995483	935.466858	530.946594	-49.586983	497.322021	572.794434	154.201157	483.370178	572.625183	-41.227879	78.783600	624.382019	137.726151	93.779106	467.204529	-97.998016	1405.890259	517.746643	200.665771	1406.786865	414.759033	61.663887	1388.650635	393.805817	71.243256	1649.678833	494.980621	-182.793884	1126.791870	577.830444	272.532806	1139.512451	388.796143	-180.360306	884.240662	459.944427	292.690765	884.669739	426.465240	64.694847	1036.926270	-533.603088	172.714539	848.372498	-533.752930	-29.352570
411.594116	-30.037596	938.584045	449.524597	153.942810	935.466797	530.637634	-49.648636	497.314270	572.548706	154.215988	483.443024	572.621094	-41.241444	78.812500	624.824585	138.037537	93.881355	467.224152	-98.550339	1405.678101	517.906982	200.045502	1406.708618	414.884979	61.224651	1388.614136	392.323883	71.311073	1648.937134	494.721283	-183.088959	1126.487183	577.837280	272.113678	1139.439209	388.181671	-180.446060	884.082214	459.643890	292.565735	884.785522	426.030853	64.578232	1036.888306	-533.693970	172.680893	848.360168	-533.804016	-29.412090
410.937805	-29.898453	938.481567	448.767029	154.489975	935.691772	530.201965	-49.623478	497.291779	572.328735	154.265121	483.559937	572.522461	-41.207642	78.817085	624.391602	137.798828	93.866104	467.198914	-99.078377	1405.452393	518.033447	199.465805	1406.645874	414.962708	60.751549	1388.550049	390.781250	71.270035	1648.254761	494.483765	-183.450485	1126.175781	577.839539	271.663635	1139.389160	387.557861	-180.567169	883.923340	459.343597	292.450531	884.885193	425.459869	64.708031	1036.961060	-533.744568	172.624878	848.378662	-533.840759	-29.448606
410.405029	-30.049095	938.401245	448.348755	154.374161	935.673340	529.898926	-49.739395	497.324921	572.023376	154.262619	483.584259	572.535950	-41.185921	78.863632	624.273926	137.766495	93.922470	467.133789	-99.636620	1405.210327	518.083984	198.830261	1406.581665	415.059814	60.393684	1388.560913	389.328644	71.282188	1647.478638	494.252045	-183.777054	1125.866455	577.869812	271.232849	1139.360840	386.975433	-180.692871	883.787659	459.072083	292.335999	884.999207	425.051422	64.529831	1036.915649	-533.776367	172.538986	848.388428	-533.703247	-29.632410
410.057068	-30.519775	938.274597	448.492126	153.090805	935.209229	529.674622	-49.933704	497.362488	571.620239	154.165558	483.364288	572.621033	-41.178913	78.888451	624.676941	138.074722	94.012894	467.040497	-100.126480	1404.968384	518.160522	198.299957	1406.525024	415.001099	59.729446	1388.379761	387.897797	71.324013	1646.716187	494.029663	-184.104218	1125.519531	577.911743	270.713287	1139.300781	386.284088	-180.781647	883.684387	458.831299	292.178589	885.101746	424.880737	63.872581	1036.611816	-533.822144	172.483719	848.412170	-533.725159	-29.680933
409.566589	-30.597120	938.165710	448.082336	152.942566	935.171570	529.226379	-49.974178	497.309845	571.300049	154.147171	483.322571	572.617371	-41.183384	78.925552	624.636169	138.061615	94.043503	466.879761	-100.654457	1404.735352	518.226624	197.723206	1406.464233	414.964722	59.204884	1388.296021	386.495178	71.314400	1645.961914	493.805420	-184.438126	1125.171387	577.956604	270.211639	1139.263184	385.644073	-180.868683	883.512085	458.618530	292.004669	885.197998	424.504944	63.708466	1036.543091	-533.939026	172.408615	848.421936	-533.767578	-29.749529
409.081757	-30.676098	938.047119	447.697998	152.732452	935.101379	528.821411	-50.062710	497.246735	570.963806	154.114944	483.280396	572.610596	-41.157806	78.959541	624.631836	138.076431	94.095009	466.693726	-101.197365	1404.491577	518.297363	197.149857	1406.410767	414.931427	58.701115	1388.196411	385.127991	71.306580	1645.226318	493.611938	-184.834473	1124.845093	577.985046	269.782410	1139.220947	385.196014	-181.057739	883.333618	458.432617	291.841797	885.279053	424.139679	63.527199	1036.452637	-534.047363	172.305664	848.419556	-533.830627	-29.818417
408.579742	-30.861017	937.963745	447.290314	152.585754	935.048645	528.381042	-50.200626	497.220093	570.662903	154.085251	483.252777	572.633606	-41.145298	78.965111	624.111816	137.770844	94.095062	466.447754	-101.685341	1404.261963	518.174988	196.582153	1406.319580	414.819397	58.216213	1388.124146	383.940460	71.364159	1644.457520	493.404297	-185.171326	1124.544434	577.971497	269.291534	1139.200562	384.616333	-181.175369	883.163025	458.242096	291.639160	885.364441	423.759460	63.330692	1036.388550	-534.134399	172.231873	848.417358	-533.851074	-29.883381
408.074463	-31.022459	937.883179	446.959412	152.447906	935.035522	527.800293	-50.307190	497.148682	570.395447	154.103180	483.258606	572.575806	-41.131229	78.994316	624.544067	138.083954	94.211029	466.111847	-102.256828	1404.023560	518.047607	195.985184	1406.251709	414.684448	57.903946	1388.104614	382.648407	71.219498	1643.895386	493.158936	-185.551392	1124.244995	577.949158	268.811920	1139.200073	384.129486	-181.361435	882.981873	458.102966	291.426270	885.442261	423.380920	63.139645	1036.344360	-534.338379	172.268265	848.430603	-534.204041	-29.778328
407.619690	-31.172873	937.771545	446.618500	152.312347	935.008301	527.315857	-50.465679	497.083374	570.053833	154.092789	483.278961	572.576721	-41.133297	79.043083	624.529968	138.089981	94.264336	465.751221	-102.709724	1403.809448	517.894409	195.479767	1406.172485	414.345978	57.291550	1387.894775	381.574432	71.089859	1643.340820	492.880798	-185.947128	1123.964600	577.998657	268.361145	1139.211670	383.656677	-181.587265	882.794861	457.774261	291.239685	885.635437	422.999878	62.949551	1036.276733	-534.471130	172.202759	848.441162	-534.272156	-29.827755
407.219269	-31.267172	937.657959	446.356720	152.211380	935.017395	526.836792	-50.673542	497.060669	569.792847	154.062119	483.295258	572.601135	-41.131790	79.071777	624.462524	138.091431	94.324295	465.240143	-103.190392	1403.596191	517.645264	194.983200	1406.127441	413.996490	56.850918	1387.777344	380.631256	70.936714	1642.935425	492.550903	-186.216736	1123.686035	577.890137	267.841736	1139.181396	382.974792	-181.827957	882.632324	457.695892	291.039642	885.670471	422.667847	62.788513	1036.225952	-534.596497	172.093994	848.449829	-534.317566	-29.916075
406.630035	-31.019653	937.551575	445.554504	153.258896	935.418457	526.175964	-50.680000	496.903412	569.639343	154.101456	483.459656	572.535522	-41.120621	79.111389	624.492310	138.101440	94.353485	464.654633	-103.736481	1403.365845	517.244446	194.415726	1406.038940	413.656738	56.585510	1387.761719	379.811066	70.670166	1642.654907	492.260742	-186.618790	1123.416382	577.875427	267.374084	1139.196167	382.606781	-182.120056	882.419556	457.916809	290.771210	885.519897	422.089539	63.121483	1036.384766	-534.703186	172.024017	848.456909	-534.387695	-29.983566
405.818451	-30.529675	937.476501	443.939148	156.088760	935.872864	525.354736	-50.609520	496.685669	569.537415	154.174698	483.859985	572.355896	-41.102520	79.119438	624.578125	138.177521	94.402962	463.945831	-104.205879	1403.175171	516.799561	194.009537	1406.037842	413.270416	56.165604	1387.664429	379.180237	70.438782	1642.539673	491.927673	-187.008987	1123.178589	577.788269	266.917328	1139.230591	382.292023	-182.423172	882.192261	457.950714	290.470764	885.527039	421.023621	64.425606	1036.586792	-534.797546	171.986893	848.476624	-534.437561	-30.011118
405.810974	-31.567753	937.424316	445.274078	152.467697	935.189575	525.128540	-51.119274	496.719513	569.149780	153.905716	483.358337	572.600159	-41.211624	79.239120	624.420166	138.073730	94.429176	463.178192	-104.634895	1402.979980	516.275085	193.558441	1406.021973	412.773407	55.799129	1387.582153	378.658020	70.105263	1642.559204	491.547943	-187.358109	1122.961548	577.769470	266.545288	1139.344238	381.962799	-182.761520	881.960693	458.061890	290.124603	885.513245	421.454834	62.539555	1036.201538	-535.365173	171.359543	848.429016	-534.638367	-30.224035
405.327301	-31.590265	937.368225	444.784973	152.623947	935.256958	524.491455	-51.289261	496.689667	568.953674	153.793610	483.403229	572.497559	-41.202297	79.296288	624.370544	138.020874	94.459946	462.382629	-105.025352	1402.853882	515.710815	193.112488	1406.054688	412.093933	55.278027	1387.464478	378.243530	69.647987	1642.674805	491.139832	-187.768295	1122.827759	577.544312	266.009705	1139.455933	381.850708	-183.158096	881.700989	458.211792	289.790283	885.488953	420.980927	62.534653	1036.209106	-535.440796	171.151688	848.418640	-534.517273	-30.440704
404.808502	-31.511047	937.294495	444.235474	153.027542	935.407288	523.837463	-51.312763	496.546173	568.812073	153.681580	483.484985	572.406433	-41.219837	79.315132	624.336975	138.021454	94.508904	461.503357	-105.441841	1402.758911	515.086304	192.734131	1406.146362	411.520264	54.854519	1387.435303	378.032166	69.242271	1642.879028	490.660065	-188.189575	1122.773804	577.362366	265.531250	1139.608276	381.642487	-183.490128	881.506470	458.417572	289.454224	885.470154	420.447876	62.650314	1036.250000	-535.154724	171.653503	848.492615	-534.517212	-30.336184
404.356201	-31.674456	937.250244	443.996277	152.865555	935.416443	523.323730	-51.491440	496.488739	568.612976	153.471054	483.494080	572.401001	-41.232296	79.382706	624.751953	138.311890	94.680168	460.595642	-105.810646	1402.707031	514.445435	192.328491	1406.263916	410.899139	54.542500	1387.485962	377.925293	68.747566	1643.159790	490.099030	-188.638901	1122.727661	577.136475	265.070709	1139.811157	381.487396	-183.890274	881.299805	458.430237	289.115601	885.644958	420.041656	62.476341	1036.230103	-535.724915	171.049637	848.426331	-534.730347	-30.535889
403.887207	-31.849436	937.216064	443.797424	152.561813	935.434204	522.801697	-51.711361	496.426300	568.557617	153.348358	483.548920	572.409790	-41.263756	79.457474	624.759949	138.304077	94.736649	459.680847	-106.198936	1402.633911	513.776855	191.904297	1406.393433	410.190155	54.203026	1387.533203	377.962341	68.190269	1643.503174	489.507294	-189.009598	1122.718384	576.922852	264.633606	1140.053345	381.361084	-184.289841	881.099060	458.942291	288.693787	885.480225	419.633392	62.232307	1036.218872	-535.873596	170.973648	848.457458	-534.815552	-30.615623
403.426025	-32.066879	937.232971	443.608673	152.256882	935.456909	522.250610	-51.884418	496.345367	568.415466	153.097488	483.600433	572.382324	-41.303928	79.563110	624.656982	138.174774	94.784737	458.730377	-106.560860	1402.621582	513.057190	191.481567	1406.533936	409.518127	53.911407	1387.611206	378.072388	67.493805	1643.887451	488.875458	-189.493591	1122.807739	576.587891	264.140045	1140.322876	381.311462	-184.718399	880.892090	459.256226	288.275299	885.497192	419.246277	61.988590	1036.235718	-535.599976	171.474854	848.553528	-534.814331	-30.523455
403.018585	-32.235489	937.203491	443.473938	151.864563	935.490112	521.711243	-52.064880	496.276367	568.263489	152.861267	483.627258	572.333008	-41.343155	79.631012	624.557251	138.087524	94.842468	457.792999	-106.910393	1402.609375	512.359192	191.131058	1406.755371	408.720306	53.560677	1387.681152	378.318237	66.875595	1644.371826	488.200867	-189.905258	1122.907959	576.315918	263.701538	1140.619629	381.261993	-185.180405	880.659912	459.595734	287.893005	885.500305	418.880463	61.703522	1036.233521	-536.191589	170.811798	848.523743	-535.020386	-30.771235
402.572479	-32.318459	937.202759	443.169617	151.909317	935.633545	521.210327	-52.210373	496.233185	568.167725	152.677048	483.727509	572.319824	-41.361584	79.710655	623.948120	137.659378	94.841148	456.821747	-107.246780	1402.619385	511.661743	190.705887	1406.937012	408.005066	53.320229	1387.751465	378.714569	66.276588	1644.880005	487.439667	-190.353912	1123.009277	575.980225	263.226166	1140.885254	381.241150	-185.706055	880.450500	459.733673	287.550262	885.658325	418.441345	61.622372	1036.303223	-535.913269	171.317169	848.623291	-535.021301	-30.681973
402.107544	-32.607586	937.206177	443.045715	151.496475	935.660095	520.803345	-52.425037	496.264557	568.100220	152.486359	483.761444	572.316101	-41.387306	79.786453	623.894287	137.597000	94.882965	455.770538	-107.600998	1402.616211	510.947144	190.286942	1407.130005	407.184082	53.083622	1387.821167	379.176178	65.555695	1645.436279	486.678101	-190.746017	1123.078125	575.685669	262.756714	1141.208740	381.082062	-186.185959	880.265869	460.293640	287.177277	885.516296	418.039459	61.292130	1036.312988	-536.068970	171.292862	848.649719	-535.118835	-30.733513
401.652832	-32.886295	937.150208	442.975342	150.924377	935.608276	520.454590	-52.667881	496.268524	567.943848	152.284470	483.751221	572.291077	-41.430939	79.893990	623.881287	137.591766	94.916382	454.752472	-107.954605	1402.603394	510.122375	189.948349	1407.292969	406.315735	52.677467	1387.834717	379.696503	64.716835	1646.034790	485.845642	-191.207199	1123.145874	575.334106	262.294342	1141.506592	381.212189	-186.677475	879.937073	460.631775	286.805145	885.525024	417.646271	60.906250	1036.252441	-536.215820	171.230804	848.679932	-535.181152	-30.851900
401.222412	-33.087208	937.119751	442.870667	150.393509	935.578064	520.103027	-52.909752	496.242096	567.877441	152.063705	483.762634	572.310669	-41.443661	79.991234	623.802551	137.531555	94.944878	453.705811	-108.288307	1402.570679	509.312164	189.551163	1407.467041	405.463501	52.491356	1387.976440	380.343445	64.062218	1646.703247	485.065521	-191.657806	1123.234985	574.953430	261.826843	1141.769409	381.210724	-187.179688	879.636719	460.943176	286.455658	885.524170	417.257904	60.579269	1036.215576	-536.477051	171.253540	848.712524	-535.592834	-30.759050
400.745148	-33.418896	937.131104	442.763580	149.661102	935.508911	519.836609	-53.146580	496.260193	567.748962	151.831924	483.765350	572.330383	-41.456291	80.038086	623.692566	137.473648	94.954132	452.562103	-108.632362	1402.540283	508.515472	189.126556	1407.631958	404.654663	52.229706	1388.053467	381.036102	63.279587	1647.372070	484.209473	-192.120560	1123.300781	574.752258	261.742096	1142.184814	381.175201	-187.658066	879.371521	461.014557	286.139282	885.710693	416.855042	60.130341	1036.179688	-536.651245	171.218018	848.750977	-535.699951	-30.837610
400.223785	-33.646526	937.104004	442.540527	149.306091	935.546082	519.701477	-53.478615	496.301880	567.608643	151.603958	483.763123	572.446106	-41.531200	80.182915	623.643188	137.411392	95.007790	451.473083	-108.967453	1402.504028	507.761108	188.798004	1407.849731	403.616455	51.703682	1387.923340	381.740570	62.499538	1648.036255	483.366150	-192.566360	1123.323364	574.228882	260.848969	1142.328857	381.126373	-188.121750	879.078857	461.543396	285.836609	885.566467	416.387390	59.835361	1036.180054	-536.817993	171.136429	848.811340	-535.822266	-30.883707
399.710083	-33.788643	937.032532	442.284302	149.189575	935.625977	519.333618	-53.511272	496.279541	567.528320	151.420364	483.833984	572.346130	-41.542603	80.207123	623.592957	137.375443	95.031281	450.315063	-109.331680	1402.461792	506.979401	188.350540	1407.962646	402.816559	51.406284	1387.903687	382.490906	61.673752	1648.661011	482.491119	-192.991638	1123.351685	573.859558	260.369995	1142.575073	381.060608	-188.558167	878.790283	461.695831	285.448944	885.565918	415.902069	59.653534	1036.180298	-536.992676	171.097610	848.843140	-535.951233	-30.943531
399.184418	-33.978058	936.971313	442.024017	148.873001	935.640381	519.122620	-53.655136	496.304321	567.383484	151.194748	483.863922	572.391357	-41.601536	80.242393	623.362915	137.204376	95.053329	449.182983	-109.638969	1402.396973	506.230499	187.969116	1408.097168	401.930115	51.069405	1387.873657	383.242920	60.760944	1649.235596	481.615387	-193.492737	1123.423828	573.476624	259.869568	1142.796631	381.001343	-189.014420	878.478394	461.958435	285.107513	885.674011	415.427734	59.387051	1036.152954	-537.175476	171.449615	849.009888	-536.055542	-30.956549
398.623871	-34.256374	936.923645	441.780609	148.566376	935.657043	518.932068	-53.831150	496.327271	567.251526	150.984467	483.862793	572.378296	-41.648689	80.303146	623.499207	137.321243	95.100044	448.046600	-110.031189	1402.301025	505.549042	187.526382	1408.238037	401.164276	50.783306	1387.894531	383.996765	59.941998	1649.769775	480.739990	-193.921936	1123.408325	573.347839	259.825134	1143.179688	380.884613	-189.389481	878.178894	462.092621	284.960907	885.656921	414.943146	59.088161	1036.133301	-537.413269	170.954865	848.926147	-536.232971	-31.085289
398.050568	-34.472462	936.871460	441.462982	148.263916	935.660522	518.738586	-54.009937	496.360687	567.110046	150.783325	483.897614	572.399231	-41.693943	80.300545	624.061951	137.667206	95.195198	446.902985	-110.377960	1402.244507	504.843994	187.095993	1408.334839	400.577850	50.365955	1387.816650	384.805603	59.236591	1650.274170	479.852631	-194.441284	1123.432251	572.835449	258.890808	1143.207886	380.771362	-189.745163	877.874084	462.151337	284.731659	885.666931	414.430206	58.822739	1036.105469	-537.592529	170.894882	848.967407	-536.370972	-31.149824
397.527679	-34.686016	936.776184	441.233856	147.818893	935.597778	518.524292	-54.158634	496.370819	567.035645	150.618500	483.889404	572.362122	-41.725758	80.299690	624.046814	137.670807	95.238968	445.794678	-110.736404	1402.148560	504.246613	186.635788	1408.395264	399.591827	50.257832	1387.815063	385.504395	58.339615	1650.702026	478.976837	-194.880890	1123.414795	572.497192	258.315674	1143.356689	380.581024	-190.131622	877.583069	462.138123	284.505157	885.720215	413.954956	58.510456	1036.020752	-537.813904	170.819412	848.996643	-536.529175	-31.206951
396.923492	-34.942818	936.646851	440.943878	147.517670	935.588135	518.308044	-54.326347	496.390900	566.961975	150.487518	483.947083	572.377258	-41.756798	80.321182	623.506714	137.283600	95.233353	444.738129	-111.147835	1402.046021	503.663879	186.166183	1408.460205	398.785400	49.961792	1387.843628	386.071381	57.346970	1651.202637	478.086304	-195.374344	1123.380249	572.159241	257.815460	1143.494873	380.296814	-190.506027	877.317993	462.049408	284.280487	885.784973	413.413757	58.198441	1035.946777	-538.448730	170.174271	848.975403	-536.793701	-31.425962
396.323364	-35.203182	936.574097	440.608917	147.214600	935.561951	518.082642	-54.459930	496.414368	566.806152	150.325180	483.979156	572.399597	-41.802853	80.367661	624.028015	137.629379	95.337608	443.668915	-111.562103	1401.966797	503.128326	185.662842	1408.528198	398.050049	49.644569	1387.817749	386.797943	56.692554	1651.560425	477.205933	-195.814560	1123.341187	571.890625	257.393799	1143.594971	379.997070	-190.800201	877.053833	461.920349	284.074890	885.875244	412.901489	57.910538	1035.894897	-538.671143	170.067291	849.027710	-536.939453	-31.508839
395.784607	-35.328747	936.446472	440.212006	147.067993	935.566528	517.846497	-54.601330	496.403595	566.608643	150.121704	484.001007	572.396851	-41.831924	80.376122	623.983459	137.560760	95.359962	442.576233	-111.974716	1401.863037	502.589935	185.141403	1408.589233	397.314056	49.364986	1387.776489	387.364655	55.862747	1651.825439	476.329620	-196.230484	1123.268066	571.569946	256.878540	1143.673462	379.646729	-191.044678	876.786377	461.743347	283.883484	885.970703	412.385376	57.718365	1035.831787	-538.802429	169.981308	849.092712	-536.874878	-31.678234
395.240234	-35.574718	936.340820	439.858337	146.809586	935.530701	517.616455	-54.747948	496.409882	566.381836	149.867538	483.987030	572.353027	-41.829582	80.394867	623.936096	137.528198	95.391518	441.586182	-112.424805	1401.742798	502.146606	184.603424	1408.627930	396.667358	49.045403	1387.737915	387.933167	55.142433	1652.066895	475.451080	-196.750870	1123.209961	571.261108	256.335114	1143.760742	379.251617	-191.288895	876.501282	461.493408	283.698334	886.045898	411.863708	57.451756	1035.757202	-539.109863	170.026108	849.256104	-536.987915	-31.772722
394.631622	-35.883621	936.231689	439.450745	146.522339	935.458740	517.455444	-54.956978	496.444519	566.128235	149.686646	484.017914	572.403198	-41.844551	80.415352	623.885986	137.475586	95.405327	440.607147	-112.871025	1401.614502	501.730103	184.050354	1408.622803	396.006470	48.698425	1387.691528	388.464081	54.448181	1652.283447	474.610291	-197.179504	1123.120728	571.001160	255.872299	1143.813843	378.818604	-191.458572	876.229248	461.206696	283.532867	886.141785	411.320831	57.147903	1035.664795	-539.139771	170.263031	849.319519	-537.363525	-31.562605
394.086853	-36.069027	936.104126	439.064484	146.282333	935.402283	517.259949	-55.115051	496.408081	565.849670	149.473633	484.030701	572.403381	-41.859566	80.430672	623.800903	137.417679	95.445465	439.655609	-113.310196	1401.488281	501.303528	183.484680	1408.638550	395.357361	48.291153	1387.622559	388.916687	53.762836	1652.454468	473.690796	-197.645142	1122.997925	570.703369	255.339142	1143.865845	378.282928	-191.714020	875.964478	460.864014	283.378937	886.253113	410.809967	56.912979	1035.570435	-539.404907	170.151093	849.369568	-537.562866	-31.605827
393.534973	-36.337997	936.011230	438.623108	145.996017	935.303650	516.985168	-55.247051	496.366821	565.559204	149.266876	484.033508	572.411499	-41.860168	80.429611	623.721863	137.373917	95.478081	438.753998	-113.835815	1401.322388	500.958099	182.868668	1408.680054	394.807098	47.888378	1387.568481	389.315979	53.117012	1652.605713	472.819427	-198.038757	1122.802490	570.374390	254.798691	1143.888062	377.696930	-191.879684	875.697815	460.248871	283.261749	886.531494	410.289368	56.648045	1035.473145	-539.713562	170.051468	849.422607	-537.788940	-31.672693
392.925995	-36.627426	935.907410	438.192780	145.655533	935.186951	516.759644	-55.459457	496.385223	565.263855	149.102661	484.056152	572.463806	-41.889355	80.464340	623.682190	137.323471	95.550858	437.945068	-114.336403	1401.168579	500.658264	182.310120	1408.728027	394.235474	47.463966	1387.519043	389.727600	52.584538	1652.777222	471.920837	-198.552734	1122.641724	570.125061	254.259537	1143.924438	377.028229	-192.042679	875.416321	460.072693	283.107086	886.468872	409.727905	56.356701	1035.359985	-539.978760	169.986252	849.477661	-537.954407	-31.741543
392.258118	-36.880619	935.778137	437.755219	145.391479	935.175659	516.491760	-55.664299	496.378754	564.972351	148.923203	484.126587	572.497925	-41.935123	80.507591	623.603333	137.261459	95.623650	437.117523	-114.857147	1400.981934	500.354736	181.666550	1408.740723	393.680695	47.037567	1387.475220	389.949310	51.862675	1652.818115	471.060089	-199.001358	1122.451538	569.827332	253.700058	1143.985718	376.341339	-192.201218	875.131897	459.622406	282.977844	886.619873	409.173981	56.041256	1035.290649	-540.268188	169.961105	849.537048	-538.164429	-31.779078
391.730682	-37.006119	935.652161	437.398041	145.104996	935.156372	516.152405	-55.809963	496.325745	564.806274	148.813644	484.160614	572.461060	-41.967381	80.541306	622.927246	136.862442	95.597816	436.380859	-115.377571	1400.795166	500.040680	181.045395	1408.746826	393.171875	46.595757	1387.401978	390.154724	51.262161	1652.882324	470.143219	-199.462952	1122.205078	569.502014	253.154083	1144.043823	375.607544	-192.316116	874.910156	459.145874	282.859039	886.791626	408.707794	55.789787	1035.217407	-540.545288	169.942429	849.616943	-538.383606	-31.792017
391.111664	-37.282234	935.572571	437.007263	144.881699	935.137512	515.807190	-55.929707	496.299408	564.601868	148.710526	484.222900	572.436584	-41.986061	80.577545	622.815186	136.776581	95.637360	435.648468	-115.918343	1400.631470	499.794647	180.409836	1408.795898	392.677460	46.167240	1387.362549	390.305389	50.658691	1652.916016	469.293884	-199.833038	1122.008667	569.181824	252.592300	1144.070190	374.741425	-192.423767	874.666138	458.637268	282.704590	886.950684	408.230316	55.506760	1035.170410	-540.815918	169.842972	849.691101	-538.380615	-31.977274
390.469177	-37.540207	935.515259	436.589111	144.584564	935.151489	515.491516	-56.124382	496.316772	564.380798	148.575363	484.233856	572.477234	-42.044273	80.630440	622.762146	136.755142	95.712715	434.957397	-116.460732	1400.483032	499.526245	179.721603	1408.839844	392.236633	45.681202	1387.341187	390.402985	50.081009	1652.918213	468.383057	-200.272278	1121.772339	568.813599	252.001831	1144.136719	373.891632	-192.480576	874.451111	457.838440	282.429047	887.370789	407.713654	55.194206	1035.150146	-541.172607	169.760330	849.753845	-538.637634	-32.004494
389.941162	-37.749821	935.408386	436.211731	144.258621	935.148315	515.076782	-56.289700	496.334595	564.134338	148.429031	484.297302	572.426453	-42.027157	80.683144	622.693909	136.714142	95.765175	434.331573	-117.029381	1400.316162	499.328064	179.077240	1408.885986	391.835297	45.152813	1387.350220	390.441223	49.514412	1652.896851	467.528137	-200.662735	1121.536499	568.559448	251.523438	1144.249390	372.957642	-192.537003	874.239868	457.574890	282.300232	887.397095	407.261200	54.875397	1035.095947	-541.484131	169.724091	849.836426	-538.879456	-31.992231
389.359894	-37.975243	935.308472	435.855499	143.954910	935.155945	514.702087	-56.496037	496.318390	563.904785	148.235168	484.312866	572.462708	-42.078773	80.771713	622.694397	136.665955	95.786446	433.738922	-117.572617	1400.141724	499.161194	178.395782	1408.928955	391.432098	44.655819	1387.288086	390.414612	48.933075	1652.871094	466.647217	-201.050217	1121.276611	568.195740	250.959549	1144.282471	371.936920	-192.592087	874.035828	456.999420	282.180939	887.605408	406.793396	54.559490	1035.050659	-541.862549	169.824661	849.921509	-539.356689	-31.859674
388.706604	-38.356453	935.259338	435.507935	143.485184	935.119019	514.301025	-56.650246	496.264862	563.648804	148.056610	484.332214	572.432922	-42.106503	80.800812	623.225647	137.081818	95.996437	433.159851	-118.159599	1399.965942	498.965851	177.685822	1408.962036	391.030304	44.139450	1387.216797	390.337006	48.394135	1652.826538	465.809021	-201.421066	1121.047363	567.725342	250.336060	1144.297363	370.915955	-192.626709	873.848572	456.100983	282.199341	887.937561	406.287292	54.139294	1035.007324	-542.541199	169.405960	849.896484	-539.684204	-32.044548
388.159882	-38.577621	935.142334	435.180878	143.094345	935.069275	513.897705	-56.896271	496.217468	563.403809	147.837585	484.309052	572.404480	-42.139725	80.861168	621.922852	136.191223	95.794388	432.607391	-118.736923	1399.792725	498.771332	177.031235	1408.994141	390.597687	43.608765	1387.171387	390.221558	47.821220	1652.773071	464.961639	-201.726166	1120.705811	567.406738	249.866837	1144.356689	369.824249	-192.612411	873.692383	455.479645	282.018524	888.135925	405.856384	53.803284	1034.924683	-542.907715	169.456451	849.996277	-539.934753	-32.054230
387.597870	-38.814339	935.062134	434.818878	142.752060	935.033142	513.518738	-57.090969	496.167328	563.160522	147.612488	484.314850	572.433838	-42.167721	80.914474	622.412842	136.542068	95.955719	432.088318	-119.342384	1399.605347	498.579315	176.329193	1409.008301	390.216034	43.110046	1387.093140	390.037354	47.244411	1652.704712	464.116272	-202.083649	1120.460205	567.085327	249.347229	1144.415283	368.612946	-192.591263	873.537720	455.113647	281.840790	888.151184	405.410126	53.492775	1034.867798	-542.927795	169.821320	850.153076	-540.072632	-32.022331
386.942627	-39.083580	934.954956	434.416901	142.461807	935.011292	513.182678	-57.349518	496.166351	562.998901	147.422409	484.319305	572.506897	-42.197987	80.980591	623.100647	136.986694	96.087166	431.570984	-119.932251	1399.419312	498.418213	175.648651	1409.020874	389.907837	42.586334	1387.004883	389.888184	46.781101	1652.701172	463.315674	-202.441696	1120.151611	566.666077	248.740921	1144.393066	367.483185	-192.567291	873.394470	454.222473	281.573486	888.570801	404.908905	53.167236	1034.805542	-543.327332	169.816025	850.226257	-540.350342	-32.034554
386.310028	-39.369884	934.864075	434.057587	142.085022	934.983215	512.766479	-57.570026	496.162872	562.797302	147.235046	484.308136	572.524414	-42.223072	81.026573	623.085632	136.973557	96.111984	431.103943	-120.511826	1399.284058	498.217346	174.959137	1409.028931	389.558502	42.048161	1386.951904	389.553314	46.110283	1652.591675	462.503723	-202.773880	1119.889282	566.320496	248.194717	1144.412231	366.223022	-192.507645	873.294128	453.841278	281.347321	888.595337	404.429504	52.806190	1034.747437	-544.063232	169.407349	850.227356	-540.716309	-32.191681
385.779846	-39.571892	934.760986	433.696869	141.754852	934.968262	512.369202	-57.733562	496.146332	562.655640	147.091873	484.377441	572.509583	-42.284397	81.090637	623.059448	136.951797	96.150024	430.596985	-121.116722	1399.107300	498.066101	174.301895	1409.066772	389.204559	41.522800	1386.910767	389.243774	45.530308	1652.507080	461.654053	-203.099091	1119.552612	566.034607	247.767242	1144.443970	364.987335	-192.450348	873.153137	453.192780	281.259216	888.714844	404.016937	52.489307	1034.691040	-544.427612	169.463440	850.318787	-541.023865	-32.158264
385.171631	-39.851147	934.678223	433.306305	141.391373	934.935059	512.040649	-57.961670	496.142517	562.387939	146.848694	484.370087	572.515564	-42.315460	81.127876	622.968750	136.866653	96.189102	430.137573	-121.716942	1398.933838	497.932678	173.617386	1409.057495	388.867676	40.956512	1386.841553	388.875610	44.932739	1652.404175	460.861847	-203.389236	1119.232300	565.712830	247.303192	1144.418091	363.650543	-192.397842	873.058289	452.484650	281.013611	888.898254	403.553253	52.138664	1034.635498	-544.450867	169.837936	850.470032	-541.195679	-32.035484
384.576050	-40.097042	934.586853	432.909210	141.135178	934.919006	511.685760	-58.184052	496.124542	562.134827	146.626663	484.408142	572.504150	-42.329437	81.171745	622.264160	136.383881	96.113861	429.697510	-122.338562	1398.746338	497.787781	172.901093	1409.046265	388.554169	40.413651	1386.789551	388.540466	44.460865	1652.327881	460.019958	-203.737854	1118.909180	565.005676	246.150284	1144.319214	362.229767	-192.319672	872.952087	451.555328	280.809845	889.232422	403.096558	51.841843	1034.584595	-544.789124	169.757065	850.536377	-541.221008	-32.202129
383.996368	-40.343456	934.477112	432.535431	140.887939	934.923950	511.269501	-58.324970	496.080658	561.867371	146.390610	484.426636	572.476929	-42.381737	81.200859	622.823181	136.764511	96.227318	429.259705	-122.927879	1398.588135	497.666290	172.206558	1409.027832	388.282379	39.836601	1386.698120	388.018799	43.758484	1652.130615	459.208679	-204.080933	1118.588867	564.746704	245.682800	1144.328369	360.896729	-192.242203	872.833496	451.180115	280.500885	889.223450	402.667267	51.525551	1034.535767	-545.246521	169.737823	850.595215	-541.544678	-32.248734
383.466522	-40.597038	934.336975	432.211243	140.571182	934.881836	510.920135	-58.539093	496.058105	561.641479	146.170898	484.394470	572.463440	-42.396519	81.240074	622.125000	136.291611	96.154114	428.856476	-123.552765	1398.413330	497.572357	171.500702	1409.011597	388.033356	39.291565	1386.610107	387.523346	43.138454	1651.989258	458.360443	-204.443222	1118.232788	564.503174	245.274689	1144.319092	359.607941	-192.163956	872.726013	450.558167	280.077362	889.441284	402.254059	51.189453	1034.446045	-545.653931	169.778961	850.668884	-541.855835	-32.230099
382.890076	-40.907772	934.285034	431.887848	140.184677	934.829834	510.607330	-58.675518	496.021759	561.460205	146.002945	484.380981	572.444946	-42.434486	81.277321	622.731140	136.653625	96.277687	428.432526	-124.170731	1398.242798	497.447388	170.782150	1409.020020	387.799774	38.732635	1386.513062	387.017517	42.534721	1651.837769	457.528259	-204.732285	1117.900269	564.141479	244.731461	1144.309570	358.228760	-192.179382	872.650940	449.914581	279.901459	889.584961	401.857758	50.834679	1034.397217	-546.082214	169.778305	850.733154	-542.160522	-32.230888
382.350494	-41.190975	934.208923	431.533997	139.847107	934.803772	510.309235	-58.853722	496.011047	561.236816	145.768494	484.375458	572.498535	-42.482876	81.341721	622.047791	136.181808	96.212204	428.043945	-124.778450	1398.034180	497.373047	170.085007	1409.015381	387.548737	38.148441	1386.451172	386.503021	42.001217	1651.718384	456.665894	-205.066452	1117.548706	563.759766	244.122711	1144.261597	356.615387	-191.999207	872.601746	449.035309	279.617676	889.940247	401.448578	50.492493	1034.348511	-546.618286	169.851013	850.775940	-542.748596	-32.124481
381.851257	-41.388897	934.094482	431.200623	139.580444	934.816284	510.006592	-59.058586	496.005554	561.055908	145.587494	484.404572	572.502502	-42.513088	81.380318	622.012207	136.139099	96.250427	427.653290	-125.394455	1397.860229	497.320953	169.348419	1409.054932	387.300049	37.560162	1386.411499	385.843872	41.272312	1651.494995	455.850342	-205.375900	1117.228271	563.507751	243.572784	1144.321655	355.206360	-191.952927	872.467102	448.675323	279.237396	889.924316	401.066010	50.186451	1034.300293	-547.099365	169.870193	850.817078	-543.107483	-32.122913
381.295715	-41.693188	934.008484	430.848297	139.258072	934.809814	509.735077	-59.315449	496.002502	560.906372	145.484634	484.462097	572.545288	-42.554180	81.440628	621.987610	136.145432	96.282982	427.267731	-126.045921	1397.661987	497.232391	168.601547	1409.057495	387.072876	36.969032	1386.371216	385.214996	40.631153	1651.292969	454.977997	-205.717377	1116.912354	563.247559	242.976563	1144.360474	353.827515	-191.933472	872.378052	448.115784	278.931641	890.144165	400.637024	49.828629	1034.255859	-547.561340	169.831985	850.860779	-543.315063	-32.248169
380.802429	-41.941105	933.923401	430.529449	138.918060	934.810852	509.410583	-59.532475	495.987305	560.722168	145.332947	484.509399	572.498108	-42.562775	81.457260	621.968140	136.111008	96.326935	426.880981	-126.650482	1397.500244	497.135010	167.865295	1409.112427	386.825684	36.381668	1386.342896	384.551086	39.958775	1651.085205	454.164612	-206.007599	1116.556763	562.958252	242.320068	1144.327637	352.423035	-191.885040	872.317017	447.533539	278.579193	890.350708	400.264801	49.483574	1034.216187	-548.106812	169.925110	850.890137	-543.886108	-32.150707
380.316223	-42.238499	933.826904	430.213593	138.568176	934.776123	509.103394	-59.726700	495.938599	560.539978	145.162598	484.527985	572.541687	-42.619778	81.495033	621.915344	136.071243	96.336273	426.472137	-127.332298	1397.316895	497.063263	167.153549	1409.133301	386.595825	35.773197	1386.256958	383.887360	39.274837	1650.874268	453.314087	-206.388092	1116.253052	562.708191	241.712173	1144.394653	351.075073	-191.886246	872.215332	446.953644	278.167114	890.552734	399.888763	49.124260	1034.152344	-548.997192	169.468201	850.837097	-544.400879	-32.265503
379.873657	-42.472515	933.755493	429.893250	138.206772	934.768311	508.788177	-59.917198	495.892395	560.397156	145.031204	484.559662	572.545044	-42.649891	81.551620	622.542786	136.482559	96.493996	426.055664	-127.975555	1397.157349	496.958496	166.407639	1409.164307	386.304626	35.209087	1386.209473	383.219879	38.591022	1650.629395	452.499664	-206.772354	1115.969360	562.491577	241.087128	1144.446045	349.692230	-191.835861	872.169434	446.446228	277.785034	890.720947	399.534546	48.788185	1034.114502	-549.539307	169.429276	850.847168	-544.828491	-32.318356
379.408508	-42.772522	933.680115	429.594299	137.917450	934.773193	508.493866	-60.131104	495.895233	560.176086	144.793518	484.580505	572.563721	-42.700871	81.603889	622.550049	136.481140	96.532562	425.642212	-128.619568	1397.015625	496.838989	165.652908	1409.198975	386.025726	34.646343	1386.144653	382.548248	37.866821	1650.375000	451.652466	-207.069336	1115.620728	562.190063	240.357132	1144.464233	348.348907	-191.810684	872.113586	445.582123	277.245575	891.012329	399.179626	48.446514	1034.081055	-550.080750	169.438934	850.863403	-545.265015	-32.319832
378.967285	-43.104115	933.625549	429.303375	137.573380	934.778076	508.162628	-60.300949	495.888489	559.942322	144.562881	484.611053	572.533875	-42.704113	81.655426	621.919800	136.336319	96.525200	425.210327	-129.228592	1396.861816	496.709137	164.912537	1409.261719	385.736481	34.029629	1386.087402	381.998199	37.293007	1650.016479	450.841736	-207.430176	1115.374023	562.086365	239.784103	1144.548462	346.989777	-191.779999	872.093689	445.482574	276.842590	891.121643	398.839447	48.073055	1034.057983	-550.273132	169.861099	850.959229	-545.647278	-32.170509
378.573761	-43.363960	933.540283	429.010010	137.196732	934.789246	507.839264	-60.448605	495.874908	559.672424	144.312622	484.620483	572.514282	-42.730785	81.691002	622.471802	136.722427	96.614281	424.757690	-129.878876	1396.710449	496.562500	164.218094	1409.314941	385.481323	33.371540	1385.963501	381.227295	36.363216	1649.897705	450.006927	-207.788956	1115.101318	561.858459	239.132980	1144.606323	345.661346	-191.792191	872.054749	445.074493	276.358337	891.338623	398.512299	47.700432	1034.022217	-550.935242	169.868073	850.955627	-546.155334	-32.216331
378.218781	-43.613564	933.463440	428.779205	136.841049	934.810730	507.531250	-60.633808	495.861664	559.476379	144.110733	484.629578	572.491760	-42.743031	81.726158	621.672791	135.932312	96.542480	424.268280	-130.504395	1396.557373	496.314941	163.460449	1409.355591	385.171906	32.758366	1385.916870	380.687927	35.741249	1649.546875	449.189697	-208.174484	1114.864868	561.692749	238.452347	1144.725586	344.318268	-191.789307	872.083923	444.704071	275.844269	891.542664	398.212952	47.349270	1033.994629	-551.541870	169.879745	850.972534	-546.671021	-32.187428
377.844055	-43.920002	933.395264	428.546692	136.489761	934.821533	507.258331	-60.863777	495.816437	559.271667	143.905197	484.622253	572.507080	-42.800343	81.797638	621.633301	136.183487	96.570503	423.762848	-131.129990	1396.453369	496.075562	162.749619	1409.448608	384.811798	32.183876	1385.838867	380.042694	34.926533	1649.344849	448.358887	-208.522308	1114.599854	561.491455	237.796021	1144.826782	343.036163	-191.762161	872.066223	444.381653	275.347870	891.743286	397.920135	46.977962	1033.966797	-552.074768	169.891205	850.984863	-547.179016	-32.148830
377.487915	-44.288517	933.364502	428.319550	136.139664	934.846252	506.987274	-61.138374	495.813263	559.058472	143.744736	484.615082	572.482056	-42.814167	81.841476	621.564514	136.151474	96.626251	423.241119	-131.749893	1396.307861	495.833679	162.089462	1409.530762	384.415985	31.589544	1385.769043	379.416992	34.076626	1649.165039	447.583527	-208.881592	1114.357788	561.335815	237.111069	1144.977295	341.776215	-191.841858	872.010620	443.949951	274.549774	891.928894	397.626190	46.592297	1033.963745	-552.706421	169.846863	850.994446	-547.755005	-32.143467
377.180115	-44.616951	933.323120	428.171570	135.744110	934.880005	506.683197	-61.355122	495.784973	558.870972	143.610535	484.647949	572.523315	-42.849052	81.897484	622.176086	136.265472	96.770706	422.705963	-132.385040	1396.218384	495.548859	161.331360	1409.630493	384.002197	31.009716	1385.702148	378.823547	33.197811	1649.017334	446.741333	-209.301422	1114.100342	561.207275	236.437134	1145.122925	340.498169	-191.823441	872.033386	443.684845	273.954163	892.124634	397.391083	46.195721	1033.959839	-553.385254	169.859543	851.021179	-548.364136	-32.161255
376.961029	-44.864025	933.222900	428.065491	135.362122	934.893066	506.357605	-61.582596	495.697723	558.746277	143.487381	484.653503	572.544739	-42.918633	81.958221	621.487671	135.799225	96.728889	422.083405	-133.012543	1396.088257	495.263519	160.659409	1409.734131	383.590363	30.439295	1385.639160	378.243896	32.287277	1648.909180	445.937775	-209.703339	1113.892822	561.034973	235.752045	1145.253052	339.343384	-191.870819	872.026794	443.631744	273.668030	892.331299	397.185181	45.834492	1033.914185	-554.397949	169.453461	850.952942	-549.057922	-32.291058
376.676971	-45.190239	933.161499	427.946564	134.966721	934.904053	506.037262	-61.801842	495.659821	558.504578	143.239059	484.653503	572.519470	-42.921997	81.980690	621.442261	135.768646	96.762215	421.500549	-133.619003	1395.973877	494.875824	159.982834	1409.852173	383.170074	29.863850	1385.586182	377.650330	31.372517	1648.821045	445.189728	-210.102234	1113.668823	560.966003	235.136429	1145.475342	338.177551	-191.740387	872.053711	443.316101	272.813782	892.548401	396.955383	45.446743	1033.887695	-555.139343	169.422760	850.950012	-549.642578	-32.357807
376.402679	-45.483032	933.105713	427.838287	134.642685	934.950989	505.749451	-62.010574	495.596039	558.365967	143.067780	484.678833	572.566101	-42.983028	82.047165	621.405823	135.726425	96.835625	420.878113	-134.237885	1395.865723	494.499023	159.249146	1409.990356	382.759460	29.275286	1385.555786	377.058044	30.429234	1648.761963	444.399048	-210.554871	1113.491943	560.900391	234.573532	1145.699463	337.123962	-192.004913	871.970154	443.361786	272.330566	892.841492	396.734070	45.095005	1033.881836	-555.845154	169.345169	850.945374	-550.254761	-32.342670
376.104828	-45.854729	933.070984	427.743073	134.262741	934.970337	505.454895	-62.274647	495.563812	558.195313	142.853485	484.667328	572.585876	-43.006245	82.122971	621.317566	135.650055	96.869965	420.244263	-134.843185	1395.759521	494.167023	158.578720	1410.155029	382.353119	28.681574	1385.541260	376.483948	29.471073	1648.728027	443.629425	-210.983871	1113.256348	560.662476	233.819946	1145.848267	336.048645	-191.914993	871.993286	442.886322	271.763885	893.030396	396.512970	44.702347	1033.872925	-556.229858	169.695007	851.015137	-550.774841	-32.225002
375.834717	-46.149300	933.053894	427.632904	133.931824	935.024048	505.145355	-62.509651	495.527588	558.078674	142.657211	484.676025	572.552734	-43.029652	82.198990	621.263733	135.625977	96.910576	419.649017	-135.461105	1395.638916	493.784119	157.875397	1410.275513	381.948334	28.078707	1385.536255	375.924530	28.495312	1648.677246	442.851898	-211.348862	1113.091309	560.528259	233.220322	1146.082886	335.067902	-192.208176	871.867310	443.270294	271.123657	893.156067	396.306732	44.359886	1033.890503	-557.062683	169.665131	850.986755	-551.409973	-32.287079
375.662415	-46.377579	933.018311	427.571503	133.550827	935.063232	504.825378	-62.714050	495.511292	557.985474	142.459427	484.686340	572.541382	-43.090752	82.259743	621.226501	135.552521	96.975075	419.017029	-136.101135	1395.558350	493.420410	157.157745	1410.426514	381.534729	27.493683	1385.481934	375.365723	27.504169	1648.641724	442.077911	-211.829422	1112.926147	560.385559	232.651489	1146.307129	334.080902	-192.366776	871.827637	443.029480	270.628571	893.460449	396.146759	44.029964	1033.890015	-557.857788	169.658951	850.994507	-552.018311	-32.335300
375.468506	-46.664303	932.973938	427.510193	133.231705	935.110413	504.543976	-62.902874	495.477386	557.918579	142.240189	484.711945	572.520203	-43.122063	82.338943	621.192871	135.516052	97.044525	418.369598	-136.721863	1395.446655	493.059143	156.412476	1410.602295	381.092834	26.867664	1385.474854	374.798492	26.471624	1648.604492	441.300629	-212.285919	1112.705444	560.299377	232.013611	1146.615479	333.183929	-192.522461	871.742920	443.319366	270.014252	893.449524	395.973969	43.693432	1033.889160	-558.961914	169.241043	850.904541	-552.722107	-32.449821
375.222168	-46.936749	932.947266	427.436005	132.933533	935.179016	504.277679	-63.126961	495.462860	557.905945	142.064133	484.792664	572.489502	-43.161736	82.394035	621.167236	135.464951	97.070076	417.762115	-137.346786	1395.292358	492.709534	155.742889	1410.763916	380.710449	26.282904	1385.458130	374.239197	25.456461	1648.578369	440.562256	-212.717453	1112.570801	560.163757	231.343842	1146.855469	332.314484	-192.715225	871.591370	443.288971	269.330750	893.536133	395.771088	43.372955	1033.907837	-559.459961	169.588226	851.028625	-553.275024	-32.283337
374.951630	-47.279350	932.948547	427.350616	132.570099	935.274719	504.064209	-63.332069	495.431000	557.826416	141.805573	484.821106	572.509338	-43.205971	82.446068	620.530212	134.990112	96.968750	417.102234	-137.969437	1395.168335	492.316467	155.019363	1410.923462	380.320831	25.658852	1385.416870	373.654205	24.428402	1648.555786	439.759918	-213.181946	1112.333740	560.021912	230.647537	1147.120972	331.535980	-192.915802	871.469482	443.548737	268.885223	893.818481	395.570465	42.979912	1033.955200	-560.279419	169.617020	851.082764	-553.823425	-32.326729
374.706207	-47.564610	932.941589	427.284058	132.144485	935.349792	503.834839	-63.530834	495.434082	557.781189	141.604431	484.886475	572.460388	-43.234432	82.500237	620.489624	134.930908	97.040482	416.471985	-138.584518	1395.008911	491.925720	154.311279	1411.091309	379.920105	25.035814	1385.397705	373.024017	23.491184	1648.643799	439.090057	-213.657761	1112.176270	559.958191	230.026443	1147.390381	330.783691	-192.918716	871.402100	443.721100	268.337097	893.984497	395.374695	42.596367	1033.987183	-561.500366	169.107193	851.017395	-554.503296	-32.497952
374.494751	-47.872162	932.913208	427.275269	131.760178	935.413818	503.633942	-63.746075	495.423889	557.765930	141.361847	484.910828	572.506470	-43.296978	82.565460	621.032654	135.299271	97.212257	415.834564	-139.209106	1394.845947	491.589905	153.632416	1411.246948	379.520386	24.462938	1385.390869	372.469635	22.432812	1648.672607	438.312744	-214.096924	1111.932983	559.837463	229.245193	1147.592529	330.044373	-193.317200	871.164001	443.892822	267.788177	894.111389	395.196838	42.225525	1034.001221	-562.308655	169.053818	851.057922	-555.072083	-32.500969
374.307495	-48.116577	932.869507	427.275848	131.427567	935.451355	503.476105	-63.949577	495.398102	557.740601	141.151047	484.971405	572.553101	-43.357212	82.661545	620.998901	135.248657	97.259735	415.163696	-139.798630	1394.655884	491.216949	152.967499	1411.394043	379.151917	23.864441	1385.352661	371.927673	21.349134	1648.690063	437.623352	-214.518051	1111.723145	559.757751	228.458405	1147.841553	329.402313	-193.557724	870.983154	444.169525	267.171387	894.307861	395.035706	41.917980	1033.994263	-562.870850	169.425354	851.215942	-555.599792	-32.331661
374.085358	-48.439663	932.834229	427.301453	131.046906	935.483276	503.327576	-64.173172	495.415771	557.646545	140.889969	485.003937	572.528625	-43.394253	82.661156	620.976196	135.222000	97.305260	414.547363	-140.400620	1394.512817	490.835449	152.299164	1411.516724	378.773438	23.294184	1385.327393	371.344604	20.263489	1648.710327	436.954590	-215.004837	1111.519043	559.691162	227.716248	1148.052124	328.821747	-193.851852	870.775818	444.107452	266.799896	894.546143	394.863037	41.558895	1033.988281	-564.019409	169.028534	851.190247	-556.288025	-32.414974
373.851166	-48.761539	932.795593	427.340790	130.639297	935.528442	503.212799	-64.424187	495.415161	557.590759	140.647659	485.029999	572.603149	-43.484291	82.752525	620.931946	135.181198	97.378685	413.914154	-140.978714	1394.286743	490.460663	151.650238	1411.672485	378.389832	22.728401	1385.290405	370.939941	19.481550	1648.690430	436.251923	-215.523529	1111.271851	559.694092	227.054382	1148.265625	328.209290	-194.239792	870.408997	444.311859	266.278137	894.684387	394.693756	41.177994	1033.987427	-564.835449	169.004074	851.230835	-556.889893	-32.422291
373.583252	-49.045406	932.752930	427.341034	130.269699	935.604431	503.120697	-64.658371	495.405029	557.544373	140.416016	485.077789	572.668091	-43.597279	82.819771	620.888428	135.118698	97.416130	413.303680	-141.543137	1394.088989	490.117188	151.054596	1411.819580	377.932129	22.189194	1385.246826	370.216309	18.078949	1648.726685	435.618805	-215.930695	1111.049316	559.625061	226.325150	1148.510498	327.672638	-194.586792	870.103149	444.604736	265.771820	894.784241	394.491364	40.814804	1034.000122	-565.367676	169.313904	851.370422	-557.323730	-32.366463
373.342407	-49.335056	932.697754	427.348785	129.904068	935.633789	503.096252	-64.914848	495.436584	557.520813	140.213196	485.141998	572.768799	-43.638504	82.838120	620.828735	135.071762	97.462242	412.729553	-142.130783	1393.875366	489.753540	150.420395	1411.994385	377.456268	21.645260	1385.180786	369.612915	16.975941	1648.741211	434.969574	-216.433334	1110.794434	559.701538	225.629257	1148.735596	327.218262	-194.943954	869.841187	445.130920	265.115997	894.762390	394.308319	40.468525	1033.983154	-566.163513	169.336136	851.449768	-557.913940	-32.313087
373.128448	-49.535545	932.617065	427.362793	129.648331	935.717163	503.003937	-65.092117	495.464783	557.478882	140.012329	485.180634	572.663208	-43.628452	82.820717	620.806580	135.042145	97.476036	412.174194	-142.683090	1393.700439	489.386536	149.800018	1412.144531	377.034027	21.162321	1385.134277	368.999023	15.888428	1648.743042	434.403595	-216.958832	1110.612183	559.715881	224.926575	1148.971436	326.826111	-195.302536	869.560608	445.431122	264.629517	894.880432	394.131470	40.180122	1033.979980	-566.933777	169.296280	851.504883	-558.486267	-32.313133
372.849854	-49.772556	932.534424	427.381287	129.308823	935.759888	502.960358	-65.271927	495.480652	557.395386	139.733551	485.172424	572.856934	-43.780632	82.943077	620.762146	135.230515	97.509239	411.587860	-143.259476	1393.495239	489.066010	149.202423	1412.285034	376.574738	20.642248	1385.101440	368.364990	14.811131	1648.723267	433.810974	-217.420792	1110.420532	559.696655	224.267471	1149.210205	326.442169	-195.689362	869.267517	445.480591	264.339600	895.137146	393.936340	39.852104	1033.956055	-567.950745	168.931503	851.459595	-559.134033	-32.399815
372.558807	-50.059647	932.482422	427.409760	128.968262	935.793457	502.890717	-65.439789	495.502869	557.370972	139.476273	485.166870	572.860291	-43.799816	82.944305	620.682007	135.170746	97.500206	410.996857	-143.779037	1393.306641	488.760101	148.537247	1412.435303	376.107422	20.148369	1385.050903	367.691559	13.732913	1648.710693	433.264801	-217.864243	1110.185669	559.808899	223.694931	1149.450806	326.069794	-196.070923	868.987305	446.067474	263.919403	895.094971	393.738007	39.522202	1033.942627	-568.490540	169.203964	851.566711	-559.624268	-32.302181
372.269684	-50.326061	932.462158	427.412964	128.614548	935.840393	502.859070	-65.652512	495.508789	557.332581	139.157089	485.184082	572.766357	-43.765690	82.919189	620.609192	135.089035	97.530098	410.428802	-144.328659	1393.152588	488.434448	147.954514	1412.613770	375.750549	19.677198	1385.003296	367.013947	12.690893	1648.698853	432.793243	-218.353516	1110.035522	559.829651	223.103760	1149.704468	325.809692	-196.470825	868.725708	446.439484	263.343719	895.294312	393.554291	39.197529	1033.953491	-569.198853	169.145325	851.598999	-560.184631	-32.301071
372.007019	-50.539673	932.430420	427.409607	128.290710	935.873291	502.813324	-65.862328	495.545715	557.346436	138.847397	485.192535	572.951538	-43.920422	82.999947	620.529724	134.990799	97.537674	409.868683	-144.831818	1392.970093	488.139587	147.329422	1412.767578	375.409912	19.201258	1384.962646	366.273315	11.645585	1648.681763	432.300049	-218.821640	1109.863159	559.806946	222.423065	1149.973389	325.561676	-196.880539	868.474182	446.544006	262.970978	895.611206	393.383209	38.913731	1033.951660	-570.089661	168.833603	851.580750	-560.808472	-32.368729
371.762695	-50.758118	932.379028	427.426208	127.996513	935.908386	502.760162	-66.098450	495.541107	557.350220	138.548325	485.210419	572.946167	-43.958851	83.025276	620.510864	134.934662	97.555847	409.286194	-145.349655	1392.802246	487.868744	146.706818	1412.914063	375.048187	18.695232	1384.922852	365.522461	10.625256	1648.641113	431.835510	-219.303146	1109.696655	559.858398	221.916565	1150.261475	325.374115	-197.313446	868.187866	446.886658	262.784180	895.717651	393.226288	38.631817	1033.940796	-570.779968	168.763977	851.608826	-561.319031	-32.413479
371.502686	-50.946239	932.309814	427.437134	127.757713	935.969116	502.672424	-66.288979	495.531250	557.450500	138.304810	485.275391	572.996216	-44.049103	83.036217	620.459473	134.854111	97.540215	408.767212	-145.874329	1392.646851	487.667603	146.066162	1413.074463	374.725800	18.210617	1384.882568	364.734039	9.648042	1648.587402	431.422516	-219.787094	1109.533325	559.945557	221.465164	1150.531982	325.217987	-197.761200	867.879578	447.261383	262.490723	895.889038	393.063477	38.367477	1033.934082	-571.469421	168.767639	851.641785	-561.887756	-32.449471
371.271942	-51.164211	932.254700	427.440002	127.371437	935.974243	502.566986	-66.486298	495.539948	557.432251	138.042084	485.286774	573.060608	-44.110355	83.068245	620.432251	134.769150	97.560158	408.242523	-146.377014	1392.449341	487.464600	145.448257	1413.215332	374.424347	17.708990	1384.848999	363.917908	8.670940	1648.523682	431.015900	-220.311722	1109.344238	560.071045	220.995041	1150.823730	325.094940	-198.169556	867.599548	447.906860	262.178864	895.871216	392.906738	38.053543	1033.906250	-571.818420	169.086502	851.733948	-562.369324	-32.312191
371.016907	-51.395561	932.206177	427.446533	127.087059	936.006104	502.433197	-66.675446	495.527405	557.470520	137.858383	485.319672	573.052795	-44.174232	83.101654	620.372559	134.697342	97.568802	407.735657	-146.908218	1392.254150	487.273956	144.812988	1413.345947	374.162903	17.198587	1384.794189	363.070648	7.752502	1648.433716	430.625793	-220.778229	1109.173462	560.182800	220.479172	1151.044067	325.009338	-198.618210	867.351379	448.321472	261.743378	896.071167	392.758698	37.767735	1033.896362	-572.644775	168.770782	851.700684	-562.956848	-32.412563
370.762390	-51.629917	932.182739	427.402161	126.776367	936.039185	502.240112	-66.820793	495.510742	557.472351	137.597290	485.360016	572.956421	-44.097622	83.052551	620.344666	134.625534	97.571335	407.249329	-147.422684	1392.087646	487.087982	144.172440	1413.459473	373.930267	16.697895	1384.750000	362.366394	7.144775	1648.286499	430.285034	-221.320450	1109.020996	560.237793	219.948227	1151.250366	324.967590	-199.039780	867.059753	448.445892	261.662079	896.358276	392.594574	37.475876	1033.900269	-573.009399	168.981659	851.814575	-563.388184	-32.337040
370.545074	-51.855007	932.125061	427.390015	126.520500	936.051086	502.091492	-66.995613	495.504852	557.458496	137.409836	485.391510	572.938232	-44.137516	83.083984	620.347961	134.594223	97.571899	406.747803	-147.971527	1391.886108	486.908051	143.522842	1413.568237	373.734009	16.172926	1384.711426	361.349182	5.989382	1648.193359	429.948212	-221.874023	1108.872437	560.728577	220.304230	1151.842407	324.950287	-199.477478	866.725586	449.093201	261.406372	896.419189	392.446381	37.214615	1033.875122	-573.479248	168.965378	851.864868	-563.846069	-32.343616
370.361694	-52.031830	932.066406	427.366425	126.259186	936.087585	501.924194	-67.206947	495.502991	557.410583	137.202377	485.387512	572.969543	-44.177513	83.103294	620.286194	134.503799	97.586433	406.375336	-148.461823	1391.706055	486.732788	142.896973	1413.648438	373.538666	15.665246	1384.669556	360.432037	5.143395	1648.041870	429.608276	-222.419189	1108.638062	560.560242	219.012970	1151.765869	324.950684	-199.927261	866.394043	449.444733	261.099243	896.583069	392.323120	36.954411	1033.862671	-574.063293	169.011734	851.914612	-564.378296	-32.345650
370.183868	-52.266956	932.016663	427.360352	125.983421	936.087524	501.836487	-67.416031	495.499054	557.370178	137.025269	485.386688	573.113953	-44.299450	83.230713	620.261658	134.461884	97.614609	405.996033	-148.987717	1391.481689	486.606659	142.322739	1413.793091	373.326416	15.146789	1384.635010	359.528412	4.319531	1647.864014	429.346344	-222.960220	1108.450806	560.655457	218.450958	1151.960571	324.994873	-200.314560	866.134705	449.825470	261.054260	896.694519	392.211548	36.683762	1033.836548	-574.870239	168.689362	851.871521	-564.937927	-32.484425
369.960724	-52.491089	931.972229	427.325470	125.706635	936.091492	501.734192	-67.599823	495.518066	557.291931	136.854141	485.393433	573.010986	-44.220592	83.185539	620.224426	134.440872	97.609917	405.602783	-149.505096	1391.249756	486.452240	141.699753	1413.875000	373.076630	14.603253	1384.568726	358.740479	3.587176	1647.591064	429.109650	-223.484894	1108.282349	560.763062	217.916550	1152.137085	325.050049	-200.827545	865.744141	449.949677	260.928162	897.021301	392.083649	36.412708	1033.816284	-575.401550	168.666519	851.902893	-565.419739	-32.471466
369.782898	-52.690254	931.913940	427.321625	125.414330	936.090698	501.599335	-67.740433	495.512787	557.259216	136.737488	485.393616	573.030701	-44.230038	83.185455	620.216187	134.415314	97.598610	405.261414	-150.003250	1391.056641	486.276245	141.130768	1413.932129	372.849548	14.110303	1384.484375	357.792786	2.762497	1647.460693	428.904724	-224.021408	1108.056641	560.912964	217.395477	1152.315552	325.126953	-201.266266	865.428833	450.302979	260.786804	897.162109	391.979492	36.145386	1033.785889	-575.911804	168.650467	851.916748	-565.912964	-32.439201
369.604187	-52.892605	931.847107	427.286285	125.151138	936.110840	501.445740	-67.851700	495.487732	557.206055	136.592651	485.391174	573.085022	-44.296745	83.223930	620.202637	134.392166	97.584671	404.852722	-150.528854	1390.842651	486.059052	140.546143	1413.998169	372.596436	13.633901	1384.382202	356.941010	1.978085	1647.263916	428.694305	-224.486984	1107.814087	561.140442	216.864334	1152.538086	325.245422	-201.712051	865.120178	450.938782	260.454620	897.170410	391.862762	35.872292	1033.761719	-576.472351	168.594025	851.925598	-566.414429	-32.439270
369.440674	-53.144524	931.799988	427.295685	124.855156	936.095459	501.321991	-68.009995	495.475952	557.166077	136.484116	485.367188	573.015930	-44.238918	83.172333	620.194153	134.382767	97.595367	404.427429	-151.015244	1390.602417	485.838287	140.042252	1414.076294	372.309113	13.140444	1384.281250	356.349243	1.660219	1646.978394	428.535187	-224.920578	1107.610107	561.617310	217.158981	1153.014771	325.347565	-202.167999	864.816223	451.359009	260.290741	897.343872	391.782043	35.588036	1033.730225	-577.023132	168.573532	851.972473	-566.830872	-32.460804
369.267761	-53.327789	931.736206	427.267639	124.620888	936.113464	501.179108	-68.141396	495.442017	557.101196	136.378860	485.372803	573.151367	-44.352398	83.264885	620.197632	134.395706	97.586327	403.996460	-151.510345	1390.389648	485.531860	139.456970	1414.109009	371.981293	12.690739	1384.193115	355.574707	0.940484	1646.800415	428.444916	-225.366531	1107.395386	561.402222	215.823792	1152.835205	325.478760	-202.603271	864.460571	451.729523	260.337372	897.357361	391.684448	35.337772	1033.707397	-577.563049	168.595856	851.992126	-567.267883	-32.465549
369.160706	-53.526630	931.659058	427.289032	124.388260	936.120728	501.025818	-68.250832	495.372742	557.063660	136.278976	485.324890	573.253235	-44.421074	83.291046	620.174866	134.363464	97.582596	403.561951	-151.993164	1390.166870	485.230438	138.951996	1414.159912	371.643799	12.232430	1384.065430	354.916870	0.258048	1646.564697	428.379852	-225.822708	1107.198120	561.508057	215.364029	1153.023560	325.683655	-203.023651	864.117920	452.144928	260.231384	897.478333	391.622742	35.085567	1033.671143	-578.086975	168.615250	852.037292	-567.728638	-32.440334
369.028748	-53.744656	931.570740	427.296143	124.089867	936.078857	500.856659	-68.385605	495.307617	557.024475	136.189972	485.313721	573.278870	-44.437225	83.295425	620.203064	134.370911	97.586121	403.093506	-152.468689	1389.946899	484.940399	138.482483	1414.201660	371.307251	11.776102	1383.930542	354.162628	-0.501025	1646.506592	428.318939	-226.208572	1106.976440	561.602173	214.889938	1153.220581	325.865753	-203.447495	863.807068	452.566650	260.082581	897.596375	391.532379	34.815552	1033.604126	-578.664185	168.594894	852.066467	-568.185974	-32.447620
368.915619	-53.943649	931.483704	427.297089	123.897186	936.106750	500.683044	-68.530983	495.242218	556.984619	136.074905	485.311401	573.312256	-44.455177	83.283142	620.209351	134.361801	97.605072	402.620331	-152.919724	1389.751953	484.563049	137.995026	1414.259399	370.967651	11.324975	1383.814697	353.488525	-1.232044	1646.345825	428.271454	-226.630020	1106.781250	561.702393	214.504730	1153.433594	326.103424	-203.837601	863.500488	452.969818	259.913574	897.695129	391.454041	34.566830	1033.572876	-579.173157	168.568375	852.091431	-568.608887	-32.424179
368.852203	-54.128433	931.413208	427.305786	123.668182	936.105408	500.561890	-68.703262	495.141113	556.928345	135.982651	485.326782	573.364990	-44.480480	83.292946	620.184082	134.341629	97.601990	402.127838	-153.369843	1389.549316	484.195221	137.445358	1414.328003	370.619720	10.883354	1383.691772	352.910492	-1.914811	1646.237549	428.234497	-227.042725	1106.566895	561.802612	214.107605	1153.645874	326.380676	-204.260284	863.191040	453.429596	259.797485	897.813110	391.391998	34.335197	1033.534546	-579.376465	168.828445	852.179443	-568.913513	-32.297989
368.643707	-54.080456	931.363586	427.092682	124.002457	936.472107	500.346252	-68.676811	495.034180	556.936951	135.912247	485.414673	573.324158	-44.466808	83.277016	620.171387	134.306107	97.631615	401.719513	-153.807922	1389.367676	483.869659	137.024994	1414.409912	370.267303	10.454896	1383.607544	352.337341	-2.608849	1646.127075	428.206543	-227.481445	1106.380981	561.821106	213.741959	1153.850464	326.682404	-204.657150	862.872314	453.631805	259.677277	898.061462	391.227112	34.278442	1033.694702	-580.116943	168.586121	852.149658	-569.371216	-32.431339
368.545319	-54.266987	931.285034	427.099915	123.775169	936.471558	500.261780	-68.783165	494.996613	556.943848	135.807556	485.412994	573.357483	-44.457455	83.246078	620.189514	134.294128	97.627602	401.283813	-154.223892	1389.178955	483.459106	136.570023	1414.472900	369.892914	10.050364	1383.505859	351.804291	-3.293456	1646.005615	428.193573	-227.885864	1106.235352	561.861267	213.412247	1154.075928	327.014496	-205.066620	862.612366	454.070984	259.361847	898.153442	391.128845	34.049042	1033.651489	-580.655151	168.561356	852.208984	-569.736816	-32.438244
368.431427	-54.493603	931.204285	427.106659	123.523140	936.439148	500.184326	-68.856728	494.931580	556.887207	135.667603	485.374664	573.395874	-44.443649	83.253319	620.180847	134.280884	97.635147	400.876038	-154.628937	1388.989380	483.055450	136.139496	1414.559326	369.551147	9.654228	1383.410278	351.322205	-3.951017	1645.916016	428.203125	-228.247177	1106.108276	562.159973	213.975937	1154.621338	327.353729	-205.455978	862.307556	454.527069	259.322662	898.229797	391.028412	33.802612	1033.591675	-580.887695	168.843277	852.303406	-570.022827	-32.349148
368.259552	-54.712086	931.145386	427.067200	123.292427	936.450195	500.086517	-68.934128	494.919403	556.815796	135.486374	485.355499	573.356384	-44.447815	83.269814	620.113464	134.227066	97.632065	400.489777	-155.044815	1388.868530	482.702209	135.761444	1414.622925	369.197876	9.277641	1383.320679	350.862854	-4.604877	1645.821045	428.207458	-228.632126	1105.994995	561.776123	212.865036	1154.495117	327.713959	-205.916290	862.033508	455.183136	259.198029	898.038513	390.880981	33.557663	1033.564819	-581.543701	168.579941	852.247437	-570.425049	-32.428013
368.151855	-54.907372	931.112732	427.072906	123.026932	936.469543	500.057129	-69.064308	494.925415	556.826172	135.351959	485.348785	573.370544	-44.456024	83.264145	620.105469	134.215424	97.646431	400.104919	-155.425964	1388.755249	482.303497	135.342148	1414.710938	368.809296	8.897539	1383.266357	350.458252	-5.245768	1645.757813	428.213043	-229.012024	1105.923828	561.671143	212.550034	1154.681152	328.090820	-206.304276	861.786804	455.393158	259.082245	898.277710	390.774200	33.320747	1033.554321	-582.042236	168.516968	852.263794	-570.782471	-32.435081
368.041901	-55.082897	931.058777	427.052460	122.808205	936.497681	500.039093	-69.178993	494.960876	556.782959	135.190491	485.370483	573.375244	-44.502686	83.307106	620.097778	134.202042	97.688217	399.752411	-155.780136	1388.632324	481.881897	134.993530	1414.826294	368.423798	8.520185	1383.225708	350.095428	-5.899481	1645.731201	428.224091	-229.372131	1105.852417	561.871094	212.646255	1154.891846	328.505829	-206.704666	861.530396	455.849854	258.937958	898.335205	390.642090	33.103203	1033.536621	-582.469971	168.528503	852.313171	-571.075562	-32.489624
367.913727	-55.255348	931.067261	427.014038	122.575775	936.543030	500.023041	-69.314560	495.028229	556.755371	135.047867	485.395630	573.418823	-44.548763	83.375008	619.413940	133.423157	97.518265	399.389740	-156.139206	1388.526489	481.476074	134.663513	1414.912476	368.058289	8.165440	1383.196899	349.773834	-6.531606	1645.741943	428.243591	-229.719696	1105.793213	561.779663	212.403732	1155.145020	328.940002	-207.105026	861.278931	456.262177	258.788116	898.380554	390.515015	32.897903	1033.560547	-582.860474	168.547363	852.364014	-571.426086	-32.498310
367.794220	-55.401451	931.068848	426.948853	122.373077	936.598633	500.001404	-69.400940	495.052307	556.735474	134.883087	485.421387	573.416321	-44.561104	83.398972	619.951721	134.085953	97.751587	399.033722	-156.479919	1388.443726	481.066620	134.345505	1415.041138	367.710266	7.840004	1383.187256	349.481689	-7.152656	1645.778076	428.258606	-230.029129	1105.739380	561.710205	212.140259	1155.407837	329.368561	-207.476364	861.096130	456.925598	258.615753	898.229492	390.368683	32.713184	1033.585205	-583.271851	168.485168	852.370667	-571.750732	-32.555569
367.685730	-55.530872	931.078125	426.923462	122.214264	936.670410	499.986389	-69.519279	495.128418	556.736877	134.726196	485.490997	573.439087	-44.632236	83.468231	620.547119	134.392166	97.934357	398.678497	-156.790405	1388.412476	480.593201	134.064865	1415.171875	367.316162	7.526175	1383.169800	349.251770	-7.780061	1645.814697	428.279694	-230.364609	1105.749390	561.551392	211.851303	1155.626587	329.815674	-207.878021	860.903809	457.058441	258.475433	898.438904	390.241852	32.557247	1033.621460	-583.460266	168.732437	852.461731	-572.008728	-32.564064
367.529785	-55.667183	931.084290	426.843109	122.032967	936.721252	499.981995	-69.638802	495.180267	556.724365	134.616669	485.571228	573.323425	-44.576988	83.424469	620.515808	134.421387	98.012436	398.339569	-157.058060	1388.375366	480.184662	133.833649	1415.285767	366.921448	7.217073	1383.165039	349.045410	-8.384185	1645.885620	428.304504	-230.659149	1105.749756	561.413818	211.591370	1155.833740	330.281372	-208.229492	860.713013	457.410400	258.158417	898.518677	390.081665	32.390270	1033.646851	-583.823547	168.701294	852.482178	-572.308655	-32.650913
367.403992	-55.813427	931.106445	426.790039	121.880028	936.790771	500.000854	-69.768333	495.220184	556.729187	134.512146	485.649231	573.439270	-44.716705	83.505035	620.489441	134.378235	98.069763	398.025787	-157.373489	1388.335938	479.737030	133.580566	1415.381226	366.581696	6.947644	1383.159546	348.851990	-8.979947	1645.975708	428.345795	-230.929428	1105.736450	561.247009	211.338791	1156.067261	330.737823	-208.600571	860.541443	457.733521	257.978210	898.563049	389.943604	32.233353	1033.689209	-584.399353	168.396820	852.424133	-572.698059	-32.832573
367.298706	-55.964794	931.120789	426.744415	121.706879	936.841980	500.024658	-69.891869	495.241486	556.722412	134.405243	485.739502	573.356689	-44.640404	83.438271	620.464844	134.311768	98.153130	397.723328	-157.630844	1388.309692	479.309448	133.341339	1415.493164	366.246887	6.701810	1383.159668	348.695435	-9.521474	1646.073486	428.395966	-231.175934	1105.749146	561.067688	211.111176	1156.274536	331.181427	-208.949387	860.391663	458.019257	257.930878	898.586914	389.814392	32.070805	1033.718140	-584.721008	168.398148	852.439636	-572.852661	-33.004379
367.143768	-56.122353	931.134521	426.661377	121.549988	936.888733	500.029999	-69.989182	495.294495	556.696411	134.255447	485.814301	573.367981	-44.658073	83.460541	619.872314	133.867462	98.125900	397.432098	-157.855103	1388.305054	478.894043	133.139282	1415.634277	365.864807	6.474288	1383.209229	348.568604	-10.081400	1646.176025	428.434448	-231.446198	1105.767578	560.939514	210.927979	1156.505737	331.652588	-209.312225	860.226501	458.525482	257.714294	898.466736	389.656433	31.911125	1033.745483	-585.088684	168.368240	852.469421	-573.152893	-33.034821
367.037476	-56.255344	931.151123	426.604584	121.385033	936.940857	500.018280	-70.077591	495.296051	556.662354	134.176605	485.882599	573.335815	-44.675400	83.479843	619.823425	133.934875	98.176643	397.167053	-158.074585	1388.301636	478.510742	132.978424	1415.766846	365.520630	6.249439	1383.238525	348.448883	-10.617179	1646.298218	428.488403	-231.690002	1105.821411	560.744568	210.731583	1156.689087	332.112823	-209.617844	860.109009	458.737549	257.552643	898.496399	389.525696	31.760710	1033.776245	-585.439697	168.348618	852.483765	-573.420715	-33.066433
366.922180	-56.430923	931.169556	426.525085	121.186676	936.968872	500.012543	-70.155167	495.340942	556.609009	134.068771	485.967468	573.272827	-44.615250	83.470985	619.243896	133.496613	98.127350	396.907104	-158.252045	1388.294067	478.171478	132.831848	1415.894531	365.203979	6.040049	1383.274170	348.361908	-11.138632	1646.430298	428.546021	-231.929092	1105.871094	560.719666	210.893158	1157.061523	332.549561	-209.929550	859.999878	458.650452	257.437256	898.729614	389.384369	31.584549	1033.796387	-585.767151	168.299713	852.511169	-573.671204	-33.124664
366.786713	-56.568676	931.186157	426.416016	121.038109	937.010559	500.013367	-70.251610	495.373383	556.498352	133.976700	485.999725	573.360718	-44.681469	83.552963	619.136230	133.423813	98.137596	396.654755	-158.436523	1388.270508	477.813568	132.639664	1415.978516	364.931549	5.890324	1383.343628	348.281006	-11.647180	1646.537109	428.600647	-232.186569	1105.940796	560.524231	210.780106	1157.205444	332.976318	-210.249939	859.913269	458.743439	257.295502	898.772766	389.228149	31.439848	1033.822998	-585.820984	168.570374	852.617798	-573.877625	-33.076458
366.706390	-56.704079	931.173218	426.342194	120.879807	937.032349	499.970917	-70.328354	495.409180	556.455505	133.901398	486.030884	573.334656	-44.689991	83.586159	620.223389	133.933670	98.395676	396.432861	-158.631332	1388.262817	477.470490	132.500595	1416.045410	364.669586	5.726417	1383.365845	348.177155	-12.089408	1646.638184	428.659119	-232.376877	1105.980103	560.100464	210.275208	1157.125977	333.419403	-210.599503	859.809265	458.808197	257.160522	898.753662	389.099274	31.291178	1033.823608	-586.054565	168.570221	852.647827	-574.152710	-33.044079
366.582062	-56.842716	931.163391	426.229126	120.755165	937.043030	499.919464	-70.370537	495.417145	556.323242	133.797363	486.055084	573.308899	-44.697456	83.609184	620.215271	133.918625	98.402885	396.213318	-158.797333	1388.259644	477.177246	132.360550	1416.086426	364.427612	5.579900	1383.368652	348.076416	-12.530593	1646.729370	428.723541	-232.565826	1106.026489	559.879517	210.160324	1157.214600	333.829926	-210.931793	859.684021	458.791199	257.049774	898.767273	388.946045	31.160223	1033.821411	-586.553711	168.221359	852.600342	-574.476868	-33.170723
366.472015	-56.973240	931.155884	426.089783	120.646263	937.057495	499.865936	-70.429680	495.436127	556.254517	133.750427	486.087280	573.440735	-44.831985	83.729965	620.198975	133.896240	98.434471	396.031311	-158.947662	1388.254150	476.911621	132.245148	1416.116577	364.200500	5.408373	1383.331787	347.966278	-12.944832	1646.812744	428.771942	-232.731842	1106.086060	559.892700	210.484299	1157.502686	334.198120	-211.235535	859.582764	458.759369	256.913635	898.804565	388.797058	31.035250	1033.822998	-586.867249	168.170593	852.612244	-574.733154	-33.219025
366.353638	-57.113789	931.147644	425.955292	120.577400	937.066895	499.833832	-70.511887	495.475830	556.184204	133.682098	486.075653	573.413269	-44.863750	83.781006	620.210022	133.891556	98.453697	395.859497	-159.062927	1388.234131	476.674500	132.151489	1416.132324	364.017700	5.245977	1383.304810	347.864563	-13.317340	1646.860718	428.819580	-232.916916	1106.099243	559.684387	210.423843	1157.546875	334.541168	-211.529510	859.493042	458.618347	256.800812	898.805420	388.657745	30.924637	1033.822632	-587.124634	168.120499	852.611267	-574.942932	-33.267735
366.217651	-57.249531	931.144958	425.782837	120.459053	937.042664	499.796021	-70.573166	495.500580	556.134216	133.646484	486.095032	573.260437	-44.755989	83.722206	620.261780	133.897232	98.464432	395.743744	-159.209061	1388.215210	476.490875	132.045883	1416.134888	363.820648	5.135247	1383.315186	347.757385	-13.657824	1646.902344	428.889618	-233.070709	1106.112183	559.467285	210.386124	1157.550537	334.895111	-211.771179	859.424072	458.439819	256.700470	898.770874	388.501129	30.809025	1033.809082	-587.429565	168.088821	852.626648	-575.200500	-33.303146
366.073822	-57.375118	931.149292	425.605011	120.353722	937.006409	499.725586	-70.631104	495.537323	555.985962	133.568710	486.047119	573.224609	-44.800522	83.741188	619.606628	133.507156	98.375618	395.657898	-159.320038	1388.199097	476.279388	131.968369	1416.133057	363.748260	4.977405	1383.249634	347.622650	-13.978311	1646.918945	428.958832	-233.258301	1106.137695	559.301147	210.355057	1157.552612	335.207520	-212.052155	859.330688	458.452026	256.561890	898.592834	388.339966	30.715136	1033.793213	-587.685669	168.079620	852.653442	-575.413696	-33.345802
365.986847	-57.430283	931.155701	425.398346	120.317810	936.994385	499.681519	-70.707352	495.590546	555.858521	133.531189	486.008698	573.199463	-44.812073	83.782852	619.591919	133.477890	98.364014	395.612793	-159.386292	1388.185181	476.101715	131.898026	1416.102905	363.610657	4.899669	1383.247192	347.474670	-14.260607	1646.907104	429.012177	-233.423355	1106.165405	559.063416	210.296890	1157.516357	335.495605	-212.314911	859.246216	458.117676	256.467621	898.577332	388.204651	30.671078	1033.791260	-587.963623	168.090271	852.666626	-575.648743	-33.340458
365.896667	-57.502609	931.146484	425.203735	120.284042	936.971619	499.565033	-70.701073	495.596039	555.727478	133.478958	485.976105	573.153198	-44.838348	83.847305	619.567505	133.450638	98.369492	395.566132	-159.469193	1388.164185	475.931213	131.854233	1416.079102	363.586487	4.748300	1383.167603	347.297974	-14.522343	1646.892822	429.076538	-233.581543	1106.177124	558.836182	210.269424	1157.470093	335.745514	-212.542252	859.162415	457.802795	256.366608	898.570435	388.070282	30.618698	1033.775879	-588.191284	168.021194	852.691406	-575.819275	-33.360897
365.799988	-57.566540	931.141724	424.971191	120.267860	936.930908	499.495056	-70.728989	495.610779	555.603333	133.489914	485.955566	573.125305	-44.837914	83.846695	619.601074	133.453247	98.382065	395.570923	-159.576660	1388.138672	475.827148	131.810394	1416.059204	363.525146	4.662333	1383.125122	347.121094	-14.750442	1646.866211	429.133179	-233.719009	1106.168213	558.562500	210.191132	1157.384766	335.945831	-212.784286	859.083130	457.173859	256.306824	898.731018	387.925446	30.586687	1033.754761	-588.435669	168.034225	852.708496	-576.007935	-33.389347
365.673065	-57.623318	931.135437	424.720917	120.252106	936.904907	499.071259	-70.118401	495.546051	555.490723	133.475479	485.938660	572.812622	-44.763382	83.758568	619.573608	133.417023	98.414032	395.627899	-159.666611	1388.081177	475.719910	131.768631	1416.025269	363.491638	4.542679	1383.094849	346.942017	-14.944478	1646.805542	429.214722	-233.877121	1106.152588	558.100830	209.759903	1157.079346	336.143188	-212.990005	859.005859	456.738129	256.242340	898.685425	387.768158	30.546003	1033.740845	-588.666138	168.015091	852.753540	-576.187378	-33.449566
365.590027	-57.691685	931.109802	424.493195	120.262230	936.860779	499.143524	-70.333366	495.588745	555.448608	133.498886	485.928345	572.922852	-44.824108	83.810455	619.593262	133.415512	98.425568	395.726532	-159.741943	1388.030518	475.644287	131.745575	1415.974854	363.483154	4.443755	1383.050415	346.755035	-15.117479	1646.743164	429.293060	-233.972778	1106.083130	557.830383	209.715347	1156.989380	336.301483	-213.220276	858.939209	456.245605	256.159210	898.645203	387.633270	30.514698	1033.707520	-588.940308	167.947678	852.790100	-576.359863	-33.500061
365.501892	-57.755409	931.073120	424.274292	120.221535	936.815735	499.040070	-70.393402	495.563965	555.373108	133.546005	485.934601	572.923401	-44.812508	83.813705	619.611877	133.422318	98.430206	395.823975	-159.797028	1387.965576	475.577759	131.751694	1415.928955	363.487946	4.363657	1383.003906	346.571259	-15.258660	1646.654053	429.389923	-234.054932	1106.018311	557.593262	209.732300	1156.885864	336.440094	-213.437149	858.890198	455.704926	255.931137	898.679138	387.501221	30.454689	1033.668213	-589.189209	167.888367	852.788086	-576.556213	-33.514050
365.403351	-57.841755	931.064697	424.037354	120.201431	936.754089	498.932312	-70.371094	495.515564	555.290344	133.607803	485.904633	572.928345	-44.820042	83.831245	619.640442	133.449188	98.453499	395.959930	-159.831573	1387.919312	475.501984	131.769058	1415.882690	363.491119	4.248404	1382.946777	346.390930	-15.396818	1646.578369	429.505005	-234.099365	1105.961304	557.608093	210.157242	1157.022705	336.533020	-213.619827	858.846497	455.431946	255.812027	898.527527	387.381561	30.409906	1033.636719	-589.394897	167.857956	852.817017	-576.732544	-33.524063
365.340698	-57.913853	931.026733	423.824432	120.186127	936.689697	498.851563	-70.360001	495.489960	555.158203	133.649902	485.864777	572.907898	-44.783401	83.822456	619.623840	133.450607	98.464859	396.125305	-159.878601	1387.858765	475.436707	131.796829	1415.817871	363.523773	4.193443	1382.897095	346.237457	-15.503146	1646.511353	429.640198	-234.133759	1105.903320	557.288147	210.159363	1156.852783	336.570435	-213.787445	858.811340	454.602142	255.900879	898.649719	387.268524	30.366867	1033.587402	-589.635803	167.783936	852.835022	-576.879822	-33.559998
365.224731	-57.995541	931.003296	423.571594	120.161896	936.626343	498.920441	-70.820633	495.491547	555.026733	133.728851	485.854126	572.993225	-44.768127	83.900024	619.646729	133.478683	98.468498	396.274994	-159.891983	1387.802856	475.331177	131.848511	1415.735474	363.527222	4.137043	1382.846191	346.078644	-15.598555	1646.455444	429.786469	-234.130203	1105.818604	556.810852	209.784729	1156.512451	336.614014	-213.938171	858.801758	453.938965	255.693008	898.630859	387.126556	30.316866	1033.547119	-589.874451	167.772446	852.862427	-577.070190	-33.542515
365.155762	-58.043198	930.966309	423.301300	120.183998	936.554199	498.794281	-70.783859	495.465668	554.843689	133.778427	485.805145	572.973633	-44.769382	83.917809	619.654175	133.492172	98.452820	396.452393	-159.936005	1387.753052	475.217590	131.907623	1415.651733	363.553345	4.087356	1382.816528	346.020630	-15.618380	1646.324951	429.955963	-234.116852	1105.776245	556.746521	210.263245	1156.576782	336.606445	-214.049088	858.763550	453.299652	255.610046	898.610413	386.995331	30.303253	1033.495361	-590.132141	167.757004	852.869568	-577.220520	-33.628708
365.114563	-58.059433	930.931519	423.060486	120.271683	936.504517	498.730713	-70.797676	495.428375	554.696228	133.889328	485.779327	572.909607	-44.713406	83.924820	619.605652	133.502014	98.467171	396.657532	-159.971771	1387.694580	475.107483	131.993057	1415.587158	363.566406	4.035051	1382.759033	345.821320	-15.772800	1646.351318	430.139954	-234.095978	1105.698242	556.454346	210.406754	1156.423340	336.591797	-214.156921	858.776672	452.656891	255.620102	898.553772	386.873871	30.333239	1033.454468	-590.388550	167.733719	852.893738	-577.397217	-33.672939
365.034760	-58.090759	930.893433	422.803070	120.332626	936.449463	498.614044	-70.745804	495.417267	554.503357	133.897766	485.756836	572.900024	-44.703682	83.941803	619.619080	133.513077	98.447899	396.885284	-159.994064	1387.646362	474.989899	132.085953	1415.504028	363.587524	3.966541	1382.703491	345.712433	-15.837688	1646.319824	430.373779	-234.029419	1105.608765	556.193787	210.557312	1156.286133	336.551483	-214.235672	858.779297	452.229950	255.499863	898.327393	386.744659	30.337894	1033.410645	-590.564087	167.713669	852.918213	-577.534851	-33.702667
364.943207	-58.103840	930.879822	422.542267	120.351044	936.381287	498.544952	-70.779144	495.444336	554.330750	133.945282	485.712128	572.897583	-44.697811	83.969086	619.623840	133.511978	98.452927	397.140167	-159.997879	1387.595581	474.865387	132.190262	1415.442383	363.593964	3.931316	1382.661743	345.651917	-15.903781	1646.300415	430.609680	-233.951324	1105.543457	555.597900	210.281784	1155.941772	336.526611	-214.268829	858.806702	451.258667	255.323029	898.461975	386.604126	30.352852	1033.372437	-590.820618	167.687622	852.942322	-577.737915	-33.747669
364.871521	-58.146740	930.890015	422.285431	120.452736	936.343018	498.448639	-70.741516	495.433624	554.254456	134.050156	485.718048	572.848999	-44.689651	83.976143	619.624817	133.555542	98.458015	397.390533	-159.998627	1387.592896	474.717529	132.321121	1415.351563	363.608521	3.902462	1382.632324	345.614197	-15.950338	1646.267090	430.881348	-233.849396	1105.491943	555.281067	210.473465	1155.815308	336.462952	-214.298401	858.839783	450.817078	255.316650	898.202148	386.479919	30.389521	1033.361328	-591.052734	167.648972	852.946411	-577.875427	-33.784740
364.770935	-58.102253	930.891846	421.976654	120.618217	936.337280	498.361847	-70.743828	495.463318	554.119507	134.090790	485.716248	572.812622	-44.736336	84.049622	619.623352	133.548050	98.473221	397.641266	-159.994629	1387.569092	474.567871	132.477921	1415.315918	363.624023	3.859555	1382.620728	345.591187	-15.985441	1646.260010	431.130066	-233.742050	1105.479492	554.610535	210.315109	1155.710693	336.400665	-214.331360	858.906311	449.835266	255.159317	898.358765	386.319611	30.476706	1033.362427	-591.284363	167.615967	852.969055	-578.064941	-33.814880
364.701111	-58.079029	930.905701	421.716461	120.737892	936.333252	498.271210	-70.715195	495.489899	554.037354	134.130737	485.749817	572.964111	-44.889549	84.184105	619.590881	133.515320	98.488708	397.922058	-159.957275	1387.588013	474.416718	132.623825	1415.260132	363.638855	3.833866	1382.607300	345.600983	-16.029114	1646.250854	431.384491	-233.615860	1105.445190	554.175842	210.449844	1155.607544	336.323059	-214.352203	859.000305	449.107849	255.171875	898.281250	386.198151	30.537073	1033.370239	-591.306946	167.810074	853.047424	-578.227783	-33.724216
364.650024	-58.012428	930.917786	421.450897	120.832626	936.309937	498.170258	-70.671280	495.504669	553.910645	134.177689	485.767883	572.936707	-44.886887	84.207214	619.550171	133.512314	98.518982	398.220184	-159.905212	1387.597046	474.212006	132.819412	1415.214233	363.671082	3.812808	1382.613770	345.620209	-16.056080	1646.245483	431.642578	-233.516647	1105.412964	553.755981	210.686584	1155.503174	336.237305	-214.337936	859.094299	448.643341	255.043549	898.053040	386.071045	30.619213	1033.366821	-591.525146	167.763290	853.061096	-578.389282	-33.782780
364.598633	-58.007023	930.955872	421.187958	120.956306	936.308960	498.078430	-70.634827	495.536835	553.857727	134.286896	485.788055	572.908264	-44.927971	84.266541	620.182922	133.912933	98.656212	398.534973	-159.847382	1387.598999	474.028931	133.009689	1415.146851	363.704437	3.809370	1382.598755	345.679993	-16.078114	1646.246460	431.905579	-233.372910	1105.357544	553.317566	210.972488	1155.405029	336.187195	-214.350723	859.172180	447.901947	254.860199	898.051453	385.941498	30.688999	1033.387329	-591.971436	167.471802	853.007141	-578.635437	-33.892834
364.568787	-57.930920	930.965149	420.910126	121.137238	936.313293	498.164734	-70.785927	495.598694	553.787476	134.340836	485.822021	572.991699	-44.958717	84.345108	620.189575	133.953400	98.671661	398.816803	-159.767670	1387.627441	473.844727	133.212921	1415.094238	363.731232	3.838059	1382.604736	345.761780	-16.083605	1646.244751	432.181366	-233.207230	1105.344482	552.803833	211.141052	1155.251099	336.102020	-214.329926	859.267212	446.902466	254.927414	898.137878	385.797913	30.807840	1033.394775	-592.204407	167.473831	853.030090	-578.866821	-33.931629
364.548492	-57.910378	931.034729	420.686493	121.252014	936.347046	497.918152	-70.541862	495.557495	553.676880	134.420807	485.852020	572.786133	-44.915314	84.317184	620.135742	133.941467	98.717880	399.169556	-159.681198	1387.667480	473.637268	133.432144	1415.082886	363.765442	3.843137	1382.596558	345.878479	-16.101330	1646.273193	432.442413	-233.104889	1105.348145	552.706055	212.366089	1155.563477	336.032379	-214.326599	859.385620	446.419006	254.778702	897.983032	385.697968	30.881069	1033.448120	-592.445435	167.453003	853.052856	-579.056641	-33.940884
364.539215	-57.861961	931.081970	420.402893	121.388626	936.371765	497.857605	-70.488258	495.562469	553.581787	134.494965	485.899078	572.718872	-44.855625	84.321716	619.545532	133.574600	98.669846	399.514587	-159.617050	1387.698730	473.441803	133.637207	1415.076538	363.784576	3.863516	1382.645264	346.013733	-16.131165	1646.332397	432.710968	-232.943161	1105.354370	551.874451	211.745667	1155.178101	335.929565	-214.293396	859.536621	445.673157	254.733627	897.926147	385.573853	30.968916	1033.485596	-592.678833	167.432724	853.085938	-579.263000	-33.920910
364.536072	-57.795052	931.110962	420.119446	121.533661	936.388306	497.793091	-70.420944	495.577087	553.515381	134.618439	485.972595	572.655029	-44.837635	84.346298	619.572327	133.903290	98.700317	399.865051	-159.509628	1387.726318	473.235931	133.872299	1415.090088	363.805481	3.886591	1382.680054	346.183594	-16.147436	1646.387939	432.991364	-232.721039	1105.367432	551.650513	212.767319	1155.405640	335.828613	-214.262268	859.681946	444.660736	254.654480	898.122498	385.433990	31.070316	1033.508545	-592.879333	167.382050	853.135315	-579.450317	-33.964973
364.549316	-57.758041	931.157043	419.880615	121.666191	936.386597	497.760712	-70.412682	495.611633	553.451904	134.746140	486.001038	572.552979	-44.786495	84.368912	619.616028	133.941757	98.752411	400.207458	-159.400803	1387.776855	473.005463	134.147369	1415.087769	363.820038	3.951054	1382.717407	346.360962	-16.151611	1646.453613	433.271240	-232.534241	1105.365723	550.866272	212.257813	1155.033936	335.752563	-214.198334	859.850159	444.152771	254.473236	897.926270	385.330933	31.169350	1033.531494	-593.114624	167.312134	853.146484	-579.643005	-33.965424
364.592346	-57.712589	931.200867	419.649628	121.804947	936.390442	497.735107	-70.363213	495.643066	553.330750	134.890533	486.029510	572.615295	-44.828262	84.444450	620.216370	134.321304	98.889153	400.543640	-159.271606	1387.844971	472.783051	134.433197	1415.089355	363.825043	4.017492	1382.746826	346.584656	-16.137938	1646.518799	433.546753	-232.259857	1105.351196	550.310425	212.562546	1154.928345	335.673370	-214.143585	859.999146	443.402313	254.562317	897.835510	385.252625	31.268745	1033.556396	-593.409973	167.268967	853.144653	-579.902344	-33.997292
364.766113	-58.094143	931.236145	419.841492	121.015739	935.870361	497.843872	-70.452026	495.699371	553.228516	134.997269	485.893921	572.695129	-44.856331	84.515381	620.208191	134.385559	98.873520	400.892609	-159.111832	1387.901489	472.530640	134.727753	1415.025635	363.844604	4.098631	1382.752197	346.810547	-16.141705	1646.577759	433.860748	-232.011581	1105.396851	550.128540	213.782394	1155.166016	335.600098	-214.064774	860.134033	442.615051	254.517990	897.813477	385.350830	31.017712	1033.310303	-593.611084	167.224884	853.153870	-580.075195	-34.041447
364.822876	-58.098885	931.259583	419.654541	121.105766	935.792236	497.841156	-70.413567	495.737030	553.188416	135.123398	485.912659	572.640564	-44.832970	84.551933	620.181641	134.110199	98.875595	401.202942	-158.971664	1387.958374	472.266052	135.036285	1414.993896	363.856964	4.200765	1382.758545	347.035400	-16.128214	1646.651367	434.158020	-231.747086	1105.411377	549.603821	214.247971	1155.079224	335.556549	-213.967026	860.284180	441.870819	254.495972	897.757019	385.276337	31.110575	1033.282471	-593.830200	167.200562	853.166016	-580.276794	-34.095776
364.882904	-58.038361	931.301514	419.393768	121.273544	935.761719	497.853455	-70.372795	495.796417	553.062317	135.216171	485.909607	572.630249	-44.854496	84.596443	619.597351	134.049789	98.805740	401.536621	-158.813049	1388.006348	472.001770	135.378983	1414.955322	363.839081	4.297578	1382.775269	347.256714	-16.113832	1646.724854	434.437897	-231.473541	1105.398804	548.735413	213.757523	1154.635620	335.472717	-213.876724	860.424255	441.050507	254.514252	897.640869	385.194672	31.247097	1033.289551	-594.061035	167.149185	853.162720	-580.490295	-34.165695
364.930359	-58.022728	931.339294	419.149811	121.442360	935.744263	497.872314	-70.310501	495.828522	552.993896	135.313828	485.942596	572.581482	-44.847481	84.628304	620.200439	134.411224	98.927872	401.854492	-158.603683	1388.032715	471.745178	135.720474	1414.927002	363.864777	4.407679	1382.796997	347.514587	-16.108833	1646.817383	434.718384	-231.209061	1105.384033	548.166565	214.091690	1154.509766	335.442688	-213.784515	860.548523	440.019348	254.561768	897.755371	385.120178	31.351849	1033.301392	-594.356079	167.129349	853.194519	-580.737366	-34.196106
364.997467	-57.948967	931.391602	418.893097	121.645584	935.747070	497.919983	-70.258034	495.885071	552.867065	135.377686	485.947601	572.584473	-44.880913	84.678139	619.627441	134.074768	98.845749	402.243378	-158.381134	1388.083862	471.514709	136.070068	1414.903442	363.905457	4.508167	1382.812012	347.762543	-16.096249	1646.888672	435.017029	-230.906219	1105.378662	547.655762	214.514145	1154.441406	335.407623	-213.690872	860.681091	439.467712	254.543671	897.543884	385.045380	31.499582	1033.330444	-594.389587	167.366791	853.307617	-580.908325	-34.103260
365.058228	-57.930046	931.418152	418.680328	121.789436	935.669983	497.989136	-70.227280	495.930695	552.776855	135.462524	485.916870	572.561096	-44.862732	84.703278	619.610779	134.098816	98.860771	402.630188	-158.170029	1388.142944	471.267426	136.417557	1414.827271	363.938354	4.654776	1382.814575	348.001343	-16.052826	1646.944702	435.325287	-230.611038	1105.442993	547.448608	215.922714	1154.659912	335.415497	-213.585358	860.804199	438.747223	254.615356	897.545471	384.979614	31.625172	1033.306030	-594.855957	167.069885	853.260498	-581.166443	-34.236744
365.101624	-57.930515	931.478638	418.437073	121.894249	935.584045	498.070465	-70.179367	495.998749	552.722473	135.604874	485.907501	572.506226	-44.868244	84.715424	619.628845	134.103546	98.852722	403.015656	-157.948196	1388.172729	471.021484	136.804962	1414.775391	363.998138	4.812410	1382.826660	348.224884	-16.008842	1646.988403	435.648560	-230.317535	1105.513916	546.546387	215.431015	1154.156128	335.424225	-213.481537	860.954407	437.968323	254.690826	897.383789	384.911774	31.738192	1033.295654	-595.144104	167.042709	853.255310	-581.445801	-34.220871
365.185333	-57.894573	931.514343	418.199280	122.032341	935.501160	498.122620	-70.027412	496.033783	552.604248	135.734879	485.882233	572.448425	-44.846790	84.747620	619.682129	134.176926	98.865158	403.428833	-157.704330	1388.215332	470.818726	137.201065	1414.725464	364.058258	4.970972	1382.841431	348.418793	-15.933987	1647.034790	435.974579	-230.024200	1105.551758	545.953796	215.847992	1154.002686	335.458313	-213.359543	861.089172	437.155426	254.801071	897.330017	384.844543	31.875946	1033.272827	-595.378784	167.031143	853.281250	-581.672119	-34.222279
365.297272	-57.844147	931.540649	417.973907	122.163651	935.447388	498.189697	-69.937302	496.054749	552.514893	135.881912	485.913544	572.412659	-44.839546	84.729851	619.680054	134.176697	98.908081	403.824707	-157.463135	1388.260376	470.637054	137.585770	1414.698975	364.152527	5.144404	1382.854248	348.627319	-15.863008	1647.075317	436.279510	-229.711090	1105.543457	545.789978	217.230713	1154.232910	335.508423	-213.234573	861.223389	436.416870	254.891281	897.328979	384.782684	31.999941	1033.258789	-595.623840	167.015335	853.310608	-581.920349	-34.219063
365.380188	-57.829975	931.595032	417.710175	122.302063	935.407593	498.206482	-69.801346	496.054413	552.409119	136.029770	485.938568	572.336731	-44.804253	84.730789	619.722534	134.211594	98.951851	404.255737	-157.210480	1388.324097	470.444763	137.978882	1414.663818	364.221222	5.310174	1382.873657	348.794006	-15.778663	1647.121338	436.577240	-229.387329	1105.540039	545.262695	217.732910	1154.162354	335.565094	-213.169769	861.347351	435.622375	255.039642	897.272034	384.712097	32.109524	1033.267578	-595.667908	167.266678	853.432800	-582.088745	-34.151215
365.438385	-57.708111	931.623291	417.366516	122.624512	935.431458	498.232513	-69.662247	496.042114	552.357056	136.250671	485.982849	572.264893	-44.770573	84.720894	619.757080	134.302322	98.985832	404.722107	-156.939133	1388.374146	470.272339	138.424026	1414.623535	364.340393	5.467157	1382.882568	348.949951	-15.668013	1647.160034	436.925659	-229.070084	1105.582397	544.388794	217.388565	1153.735107	335.645447	-213.065826	861.449524	434.844055	255.187744	897.197144	384.612061	32.306664	1033.296509	-596.136353	166.947556	853.361633	-582.370178	-34.245415
365.534485	-57.630390	931.641541	417.075165	122.865219	935.444153	498.273590	-69.524841	496.072815	552.237671	136.471527	486.013184	572.183105	-44.711575	84.682381	619.792603	134.388153	99.003456	405.166229	-156.673019	1388.412109	470.118378	138.836563	1414.573486	364.464294	5.620881	1382.900635	349.076355	-15.536775	1647.196167	437.277130	-228.752792	1105.608765	543.876648	217.794891	1153.598755	335.775452	-212.937286	861.570740	434.026489	255.348587	897.132935	384.535461	32.448486	1033.313232	-596.424072	166.874603	853.371643	-582.611145	-34.319298
365.612701	-57.545383	931.674622	416.758759	123.112999	935.430664	498.311127	-69.390862	496.060455	552.125916	136.630722	485.965424	572.157349	-44.685432	84.686295	619.801086	134.436768	99.020088	405.648315	-156.406525	1388.436279	469.959778	139.247742	1414.528809	364.572327	5.822996	1382.908936	349.172516	-15.391412	1647.220947	437.658539	-228.394196	1105.615723	543.327759	218.383942	1153.501953	335.912598	-212.809235	861.662292	433.252014	255.510284	897.086792	384.455841	32.614750	1033.325806	-596.646118	166.867523	853.388062	-582.819824	-34.293125
365.713959	-57.518200	931.718323	416.450226	123.301758	935.379517	498.409851	-69.252296	496.115326	552.077698	136.896896	485.923889	571.901978	-44.470257	84.567604	619.914978	134.550064	99.055191	406.158264	-156.125275	1388.478638	469.820496	139.664581	1414.488403	364.708252	6.010988	1382.925415	349.252869	-15.230770	1647.254028	438.052765	-228.013138	1105.623413	543.171082	219.734940	1153.713989	336.057739	-212.676697	861.768311	432.415955	255.640457	897.051453	384.387299	32.750027	1033.324463	-596.915955	166.847687	853.390137	-583.078369	-34.263420
365.863007	-57.450825	931.742920	416.183502	123.483330	935.344055	498.458893	-69.118454	496.112274	551.939148	137.123718	485.910187	571.843323	-44.391315	84.564308	619.907104	134.618286	99.075180	406.671265	-155.869278	1388.483521	469.643097	140.098358	1414.437866	364.828064	6.194276	1382.905762	349.315552	-15.039977	1647.275635	438.451019	-227.712784	1105.661133	542.767639	220.408356	1153.639771	336.242249	-212.508652	861.878845	431.628052	255.787186	896.974182	384.348358	32.886810	1033.320435	-597.175903	166.813782	853.408325	-583.307312	-34.266270
366.009064	-57.423683	931.790588	415.904205	123.649948	935.302307	498.554382	-69.039673	496.150635	551.835449	137.377151	485.917328	571.800110	-44.350521	84.575775	619.944946	134.709152	99.104286	407.157471	-155.583725	1388.536255	469.475494	140.503967	1414.383911	364.948456	6.377418	1382.925537	349.426941	-14.765686	1647.216309	438.899994	-227.317520	1105.693359	542.179382	220.874908	1153.509888	336.423431	-212.314911	862.006104	430.850281	256.033905	896.967285	384.301941	33.011753	1033.324707	-597.414734	166.862030	853.446594	-583.354919	-34.044930
366.187866	-57.341980	931.816528	415.706940	123.816757	935.288757	498.589264	-68.924095	496.167511	551.675354	137.591095	485.926025	571.701904	-44.310898	84.554085	619.941467	134.755997	99.144142	407.677185	-155.285370	1388.580322	469.326752	140.929489	1414.343872	365.105316	6.563280	1382.943115	349.374237	-14.602251	1647.306641	439.365021	-226.957733	1105.694214	541.366394	220.551529	1153.090088	336.653168	-212.158401	862.115295	430.084564	256.289276	896.854492	384.309296	33.139442	1033.332031	-597.658508	166.891861	853.522400	-583.587952	-33.976929
366.350372	-57.278839	931.849365	415.485413	123.959175	935.257507	498.658478	-68.770027	496.176666	551.505554	137.748688	485.930481	571.627136	-44.234219	84.503822	619.924316	134.771133	99.200119	408.190491	-154.996933	1388.635864	469.172699	141.363541	1414.294434	365.278748	6.739494	1382.942993	349.454773	-14.290490	1647.231812	439.829956	-226.572418	1105.724243	540.869629	221.090622	1152.976563	336.907837	-211.995407	862.236023	429.301727	256.574402	896.861572	384.295044	33.259312	1033.333862	-597.928162	166.871460	853.573364	-583.952698	-34.253773
366.524017	-57.244568	931.876282	415.280945	124.132965	935.216736	498.750458	-68.690483	496.203766	551.402466	137.951004	485.911469	571.617859	-44.223358	84.513641	619.927002	134.845245	99.219116	408.719543	-154.729233	1388.679565	469.018188	141.793045	1414.238403	365.439117	6.929918	1382.929810	349.371124	-14.083797	1647.271118	440.329620	-226.206299	1105.768921	540.679565	222.516373	1153.170166	337.185822	-211.874359	862.330566	428.372375	256.851929	897.025391	384.299072	33.381584	1033.328247	-598.184753	166.839859	853.586243	-584.030273	-33.926285
366.640686	-57.064941	931.927551	414.855896	124.624626	935.301270	498.749298	-68.538857	496.167694	551.346069	138.194199	485.976471	571.569336	-44.167763	84.476517	619.990906	134.904556	99.241951	409.229340	-154.423538	1388.747925	468.892181	142.230148	1414.196289	365.609253	7.142978	1382.936279	349.364227	-13.817167	1647.243408	440.893951	-225.839828	1105.848877	539.948914	222.282578	1152.742798	337.506683	-211.624023	862.458008	427.842346	257.110840	896.787842	384.234406	33.655525	1033.401978	-598.429260	166.837479	853.622681	-584.243164	-33.841988
366.924500	-57.204361	931.955872	414.901794	124.169655	934.981934	498.883789	-68.486740	496.192719	551.212891	138.335831	485.882935	571.573730	-44.139397	84.459084	620.563049	135.356720	99.360268	409.775116	-154.098618	1388.787964	468.737762	142.671402	1414.098999	365.768707	7.369590	1382.913086	349.352844	-13.508329	1647.206177	441.427582	-225.452652	1105.822754	539.496521	222.886597	1152.621948	337.844879	-211.462463	862.549194	427.127533	257.425049	896.762390	384.350861	33.553699	1033.253296	-598.705872	166.808807	853.642761	-584.480896	-33.817940
367.084564	-57.102936	931.992432	414.639801	124.482887	934.979492	498.861938	-68.328880	496.164581	551.152161	138.556717	485.902313	571.541138	-44.124702	84.417778	619.982971	135.019699	99.268730	410.275299	-153.819229	1388.820435	468.579346	143.125671	1414.026001	365.921967	7.590843	1382.852295	349.354736	-13.203351	1647.157715	442.014496	-225.090347	1105.880981	539.010437	223.454254	1152.504395	338.224670	-211.321396	862.652893	426.177399	257.779175	896.853882	384.337524	33.757214	1033.272827	-598.672668	167.106888	853.751404	-584.599182	-33.680984
367.252472	-57.009888	932.009277	414.433533	124.780556	934.980957	498.896301	-68.259964	496.137085	551.042542	138.782623	485.943390	571.520264	-44.095448	84.398392	619.968811	135.044861	99.280838	410.770599	-153.493454	1388.869507	468.456299	143.584915	1413.939087	366.054321	7.811346	1382.837036	349.341125	-12.894134	1647.135132	442.638550	-224.639999	1105.924438	538.915405	224.916367	1152.705811	338.607727	-211.153778	862.794617	425.769318	258.048584	896.732239	384.350555	33.939114	1033.284058	-598.934509	167.116852	853.777039	-584.869446	-33.678978
367.412354	-56.922016	932.037964	414.238892	124.945663	934.953003	498.857178	-68.081161	496.090973	550.888062	138.973755	485.989227	571.447876	-44.019585	84.401154	619.993042	135.084747	99.316422	411.243530	-153.169266	1388.914673	468.296906	144.062775	1413.876343	366.181396	8.017717	1382.833618	349.348145	-12.574197	1647.101318	443.238495	-224.260010	1105.934937	538.473633	225.504440	1152.594482	339.030487	-210.951340	862.928833	425.088745	258.394989	896.686340	384.357697	34.077694	1033.286011	-599.199280	167.051483	853.790344	-585.104797	-33.746632
367.576172	-56.823952	932.061768	414.067932	125.151421	934.925598	498.822662	-67.919121	496.065643	550.784302	139.150330	485.986145	571.352722	-43.978455	84.392700	619.992432	135.096619	99.344360	411.702637	-152.838760	1388.964355	468.135223	144.500122	1413.846313	366.282104	8.269244	1382.829102	349.451111	-12.177115	1647.007813	443.898102	-223.918121	1105.991699	537.739319	225.180908	1152.137207	339.475800	-210.794769	863.043091	424.412659	258.728851	896.566223	384.379059	34.239357	1033.285889	-599.467285	167.091568	853.812439	-585.423828	-33.823647
367.731262	-56.712055	932.094971	413.884613	125.391609	934.901306	498.816284	-67.759033	496.026855	550.685852	139.322845	486.017365	571.260376	-43.897816	84.396141	620.016052	135.153061	99.361549	412.129181	-152.501236	1389.019287	467.961578	144.965439	1413.763672	366.372955	8.520335	1382.803711	349.480652	-11.819164	1646.981445	444.536621	-223.482910	1106.026245	537.629761	226.642914	1152.341431	339.942871	-210.686508	863.154175	423.790619	259.095398	896.556030	384.390289	34.428432	1033.291992	-599.710144	167.119736	853.823914	-585.727173	-34.030361
367.951691	-56.594963	932.133240	413.751282	125.579659	934.862427	498.821106	-67.635063	496.047760	550.594727	139.494263	485.972290	571.210632	-43.828808	84.396729	620.069702	135.221359	99.376640	412.545929	-152.145020	1389.077148	467.764404	145.487061	1413.651733	366.467804	8.810840	1382.801392	349.455841	-11.535264	1647.029785	445.200806	-223.136536	1106.094116	537.600159	227.724823	1152.148315	340.522736	-210.520706	863.261536	423.237640	259.425171	896.531921	384.453064	34.605900	1033.292847	-599.997620	167.133591	853.839844	-586.022888	-34.161972
368.129669	-56.517151	932.195313	413.616730	125.745544	934.824646	498.869995	-67.521439	496.035736	550.548218	139.697693	485.931793	571.162598	-43.769028	84.418129	620.030212	135.219833	99.384674	413.007050	-151.751648	1389.142090	467.596069	145.970673	1413.575928	366.528900	9.088659	1382.797974	349.527954	-11.179700	1647.025879	445.944305	-222.722519	1106.182617	536.835449	227.615799	1151.849609	341.122345	-210.338593	863.369507	422.641113	259.766174	896.404114	384.477295	34.770744	1033.305176	-600.502502	166.854782	853.766846	-586.355591	-34.237362
368.315643	-56.387173	932.265259	413.451477	125.984138	934.822937	498.916382	-67.386177	496.058167	550.479492	139.851685	485.891388	571.138489	-43.725990	84.396111	620.684998	135.712051	99.505478	413.394440	-151.366287	1389.204712	467.380005	146.477188	1413.495117	366.618347	9.373242	1382.787964	349.624939	-10.830423	1647.006958	446.608948	-222.391388	1106.306396	536.786682	228.858536	1151.953247	341.941467	-210.282593	863.450256	422.099243	260.057770	896.371155	384.533997	34.970337	1033.342163	-600.817322	166.779556	853.762024	-586.631531	-34.253689
368.587921	-56.418308	932.317566	413.537964	125.741379	934.633789	499.047943	-67.376945	496.087982	550.430237	140.027588	485.814392	571.152161	-43.715401	84.422287	620.710632	135.753815	99.557709	413.777802	-151.005951	1389.280518	467.175293	146.992050	1413.439941	366.673401	9.667975	1382.808716	349.738220	-10.424061	1647.039063	447.311523	-221.983780	1106.412720	536.375854	229.432251	1151.844238	342.590393	-210.132843	863.592834	421.578888	260.391449	896.316284	384.672516	34.969521	1033.270752	-601.122498	166.758224	853.771240	-586.914856	-34.220818
368.705750	-56.175667	932.366394	413.251251	126.379211	934.787476	499.093842	-67.208473	496.042267	550.348328	140.173477	485.873962	571.098816	-43.699940	84.398277	620.719543	135.779297	99.577644	414.171783	-150.622620	1389.380859	466.963074	147.473160	1413.395264	366.725067	9.943336	1382.810181	349.956787	-9.999609	1647.014893	448.002228	-221.601028	1106.538940	535.950439	229.967224	1151.734741	343.239441	-210.002670	863.716187	421.094543	260.742035	896.255493	384.644623	35.323761	1033.375854	-601.439331	166.731857	853.784424	-587.219238	-34.220169
368.895721	-56.053013	932.427063	413.196136	126.561668	934.775757	499.124359	-67.110352	496.063660	550.309937	140.358215	485.883728	571.047058	-43.651352	84.383652	620.720825	135.834015	99.605255	414.543976	-150.231705	1389.494141	466.758850	148.033463	1413.378784	366.762329	10.255877	1382.845337	350.128754	-9.601409	1647.079224	448.688599	-221.162048	1106.680908	535.546631	230.567307	1151.674927	344.015045	-209.886246	863.845947	420.638336	261.033661	896.173767	384.702820	35.509571	1033.399658	-601.745544	166.714569	853.812317	-587.457092	-34.277103
369.082581	-55.930965	932.487793	413.149933	126.777466	934.781433	499.131439	-66.987671	496.053375	550.234192	140.506912	485.863495	571.002258	-43.623543	84.391388	620.730835	135.878677	99.640709	414.893311	-149.819427	1389.621826	466.540649	148.548950	1413.359741	366.805176	10.579103	1382.850708	350.323853	-9.222280	1647.144043	449.397949	-220.740463	1106.858887	534.906250	230.580811	1151.455811	344.781464	-209.818359	863.911377	420.175232	261.342010	896.083435	384.770203	35.701027	1033.432617	-602.043335	166.716766	853.811584	-587.734375	-34.292850
369.183716	-55.669922	932.571838	412.901001	127.410591	934.939514	499.127747	-66.810867	496.024078	550.247620	140.700760	485.917633	570.960571	-43.616051	84.376686	620.160522	135.501938	99.550888	415.234283	-149.419846	1389.760376	466.270630	149.073807	1413.334351	366.803650	10.905716	1382.880127	350.544128	-8.794813	1647.256836	450.052216	-220.344513	1107.027100	534.830811	231.705322	1151.581665	345.587524	-209.716003	864.032776	419.812927	261.663940	896.046875	384.739044	36.084797	1033.556641	-602.388977	166.724945	853.840149	-587.998901	-34.318817
369.393219	-55.483311	932.642334	412.869110	127.717346	934.971130	499.152100	-66.690430	496.027893	550.269775	140.870880	485.958496	570.944885	-43.604641	84.380920	620.159363	135.552048	99.584328	415.551605	-149.014679	1389.899536	466.041840	149.609131	1413.327026	366.826141	11.246994	1382.903442	350.679138	-8.446421	1647.456055	450.763062	-219.923523	1107.251587	534.422852	232.274048	1151.533203	346.376556	-209.597565	864.211609	419.480865	261.956940	895.951782	384.831177	36.343449	1033.607788	-602.689209	166.774002	853.890442	-588.300415	-34.274849
369.590271	-55.267635	932.718323	412.796448	128.068588	935.024902	499.153564	-66.552887	496.026581	550.298767	141.020996	486.005219	570.869324	-43.569599	84.361450	620.173218	135.607742	99.585846	415.823090	-148.605270	1390.020996	465.803314	150.111298	1413.317993	366.846161	11.604967	1382.961426	350.918274	-8.004416	1647.593384	451.405731	-219.533005	1107.452393	534.009521	232.758530	1151.469360	347.336731	-209.545471	864.280212	419.112610	262.267853	895.857605	384.887329	36.631008	1033.672363	-602.764221	167.042938	854.008423	-588.525452	-34.176529
369.858002	-55.282299	932.769592	413.047699	127.727669	934.820374	499.269409	-66.519264	496.043976	550.284729	141.154617	485.943665	570.899048	-43.564400	84.349236	620.211426	135.625122	99.603058	416.103485	-148.176926	1390.182495	465.575043	150.638626	1413.287720	366.868561	11.959971	1383.021118	351.278687	-7.553108	1647.688721	452.078094	-219.176544	1107.706909	533.784973	233.391495	1151.470093	348.241547	-209.473602	864.360718	418.779999	262.570068	895.791138	385.071381	36.610405	1033.590454	-603.092896	167.029099	854.012939	-588.793518	-34.223530
370.016602	-54.911983	932.821106	412.785522	128.483154	934.998352	499.287842	-66.358559	495.981659	550.382568	141.333450	486.025818	570.836304	-43.531925	84.319199	620.256226	135.694290	99.613472	416.407349	-147.717041	1390.368286	465.356842	151.171463	1413.256470	366.875854	12.306973	1383.046387	351.554535	-7.089225	1647.829102	452.770386	-218.825211	1107.964844	533.441467	233.949570	1151.418457	349.243713	-209.434067	864.474609	418.494781	262.834717	895.747375	385.041901	37.083775	1033.706909	-603.425171	166.989090	854.004883	-589.091309	-34.268200
370.231018	-54.758747	932.881775	412.763275	128.752335	935.011475	499.426971	-66.331474	496.001587	550.398315	141.436035	486.040955	570.907532	-43.526993	84.343208	620.272217	135.731094	99.613167	416.609467	-147.296341	1390.513184	465.126251	151.699890	1413.249512	366.899292	12.679145	1383.101074	351.754700	-6.690313	1648.021118	453.413177	-218.462509	1108.203735	532.903748	234.052872	1151.259644	350.184509	-209.356628	864.568481	418.215393	263.085724	895.654541	385.115112	37.317795	1033.742310	-603.731201	167.002869	854.031982	-589.401733	-34.217079
370.400177	-54.658566	932.963562	412.754150	128.920776	935.017212	499.436890	-66.125717	495.998749	550.446838	141.545471	486.036285	570.815857	-43.472839	84.345062	620.285156	135.752243	99.602020	416.843567	-146.868225	1390.674194	464.943115	152.206131	1413.265015	366.940826	13.022617	1383.147095	352.044647	-6.216179	1648.168213	454.025879	-218.122818	1108.431396	532.614258	234.860107	1151.333374	351.149902	-209.325043	864.629883	417.763641	263.351593	895.712585	385.178833	37.490917	1033.784790	-604.023682	166.998428	854.051086	-589.683167	-34.224274
370.735291	-54.785145	933.033936	413.161896	128.174210	934.687744	499.644775	-66.115143	496.077759	550.460327	141.609711	485.902863	570.854126	-43.462811	84.356766	620.283142	135.755615	99.590012	417.090271	-146.375351	1390.816040	464.798553	152.732758	1413.274658	366.966431	13.409985	1383.193115	352.432617	-5.625288	1648.215698	454.636505	-217.836258	1108.657593	532.311340	235.388992	1151.283447	352.189941	-209.308792	864.686340	417.526306	263.628296	895.661499	385.434235	37.303181	1033.646606	-604.595886	166.678879	853.968140	-590.019714	-34.357693
370.936310	-54.658520	933.117859	413.211639	128.327713	934.648621	499.992981	-66.234177	496.207581	550.518433	141.710815	485.880554	570.965881	-43.448956	84.419731	620.281982	135.502136	99.602875	417.297485	-145.909927	1390.949829	464.652863	153.265182	1413.255615	367.026947	13.822179	1383.244507	352.710358	-5.105632	1648.347290	455.286499	-217.472977	1108.913696	532.059692	235.863892	1151.247559	353.244568	-209.273346	864.743164	417.288818	263.885834	895.588318	385.530609	37.511566	1033.666626	-604.905029	166.642670	854.005188	-590.276245	-34.423698
371.132477	-54.488113	933.198364	413.233551	128.583679	934.649841	500.162903	-66.107941	496.253601	550.580383	141.823212	485.876404	570.948792	-43.418053	84.411125	620.300598	135.522888	99.578896	417.493561	-145.470001	1391.079834	464.541595	153.827148	1413.248291	367.087250	14.218419	1383.293091	352.945496	-4.601108	1648.508423	455.869415	-217.160233	1109.162964	531.643616	235.948898	1151.068359	354.216461	-209.219528	864.793213	417.247406	264.138885	895.363586	385.627502	37.764236	1033.706421	-605.215881	166.682281	854.025146	-590.593750	-33.870560
371.326599	-54.326889	933.263245	413.290405	128.739410	934.614563	500.306427	-65.968544	496.301971	550.682007	141.968979	485.903778	570.917908	-43.395969	84.432022	620.352051	135.851959	99.581993	417.748260	-145.000870	1391.197510	464.485199	154.365891	1413.228516	367.169067	14.641787	1383.322021	353.163544	-4.073472	1648.652344	456.434845	-216.911957	1109.350342	531.627625	236.868652	1151.204834	355.272766	-209.186752	864.821533	417.076569	264.419220	895.287476	385.731934	37.977249	1033.719360	-605.537598	166.652740	854.044128	-590.890808	-33.906132
371.520721	-54.207115	933.307190	413.426056	128.764252	934.501892	500.465576	-65.824661	496.327637	550.746277	142.075027	485.893555	570.914673	-43.369160	84.399132	620.326050	135.584061	99.586685	417.981049	-144.507568	1391.321411	464.399719	154.876358	1413.215210	367.267151	15.081038	1383.361328	353.402039	-3.490292	1648.746948	457.019348	-216.593475	1109.573608	531.210144	236.913544	1150.959961	356.281464	-209.186096	864.864197	416.861755	264.694824	895.189941	385.850403	38.143925	1033.681274	-605.851990	166.642487	854.042114	-591.167969	-33.906155
371.708832	-53.996101	933.350281	413.472229	128.972626	934.494507	500.617340	-65.642464	496.341064	550.821228	142.177811	485.873962	570.886719	-43.356548	84.366455	619.799255	135.450912	99.443176	418.240570	-144.061737	1391.440308	464.384247	155.373169	1413.172363	367.381897	15.527589	1383.375854	353.708405	-2.837941	1648.756470	457.591949	-216.290146	1109.819336	531.232483	237.771713	1151.003784	357.341095	-209.131653	864.847290	416.700867	264.941620	895.110840	385.952911	38.379364	1033.697876	-606.103577	166.644165	854.081421	-591.399658	-33.930321
371.775757	-53.556591	933.394714	413.219116	129.823624	934.712891	500.647095	-65.401680	496.311218	550.959778	142.355331	485.992981	570.761597	-43.311871	84.307991	620.410156	135.932114	99.565796	418.469330	-143.622467	1391.529541	464.380157	155.910980	1413.151245	367.522491	15.961832	1383.445313	353.917633	-2.219712	1648.853027	458.123016	-215.999527	1110.018921	531.072205	238.230469	1150.917480	358.395782	-209.137329	864.835510	416.511780	265.174500	895.009460	385.921814	38.902355	1033.834351	-606.395935	166.630081	854.098145	-591.667725	-33.902100
372.011597	-53.601978	933.437256	413.556824	129.378647	934.456726	500.817688	-65.277939	496.373871	550.987366	142.453232	485.944122	570.799500	-43.320492	84.284912	621.066101	136.150925	99.687904	418.710815	-143.131973	1391.634155	464.419067	156.484543	1413.076294	367.663147	16.372902	1383.503174	354.064209	-1.892683	1648.981567	458.667542	-215.680679	1110.231201	530.956177	238.675644	1150.798096	359.417603	-209.161636	864.853516	416.325623	265.396973	894.913940	386.115387	38.846603	1033.719849	-606.659607	166.620056	854.116150	-591.913879	-33.914890
371.925598	-53.019276	933.502808	413.011993	130.842911	934.898560	500.738739	-64.926102	496.325287	551.167908	142.699051	486.130981	570.651184	-43.258495	84.222816	620.535828	135.800385	99.590340	418.968994	-142.633011	1391.749146	464.491180	157.016205	1413.026001	367.822052	16.816256	1383.539673	354.297882	-1.211328	1648.995361	459.210999	-215.389648	1110.454834	530.867249	239.093033	1150.669556	360.428558	-209.101929	864.880310	416.143585	265.651611	894.816833	385.940887	39.613052	1033.984863	-606.959656	166.619461	854.121216	-592.161499	-33.893250
372.153259	-52.952168	933.540710	413.319458	130.616058	934.703552	500.546082	-64.164948	496.311768	551.198303	142.826675	486.076019	570.426025	-43.149357	84.104095	620.491333	135.772903	99.569435	419.232910	-142.153122	1391.852295	464.550873	157.536682	1412.973633	367.965149	17.288506	1383.573730	354.377686	-0.614648	1649.125366	459.743042	-215.080902	1110.649780	530.652039	239.117340	1150.383301	361.387787	-209.072205	864.899109	415.997223	265.937683	894.672485	386.157959	39.675106	1033.901978	-607.249512	166.636917	854.137451	-592.406494	-33.881664
372.195557	-52.528835	933.571472	413.068176	131.452927	934.891235	500.905823	-64.522202	496.317932	551.312744	143.065918	486.174713	570.613770	-43.194252	84.152206	620.545044	135.845337	99.558876	419.463104	-141.688965	1391.969482	464.670135	158.027512	1412.891846	368.144501	17.764183	1383.586182	354.510010	0.060764	1649.174072	460.272064	-214.765350	1110.908569	530.813110	239.952118	1150.389648	362.430756	-209.097610	864.919617	415.884003	266.223999	894.585632	386.113556	40.194340	1034.015991	-607.550476	166.654480	854.146667	-592.674011	-33.872467
372.346985	-52.242020	933.595825	413.107697	131.758270	934.890686	500.978851	-64.352394	496.319885	551.374939	143.268158	486.192139	570.574280	-43.145985	84.121216	621.226563	136.307877	99.683144	419.680756	-141.195328	1392.087769	464.792603	158.570435	1412.794189	368.306183	18.237087	1383.625244	354.662689	0.813431	1649.173706	460.799957	-214.437820	1111.134521	530.819885	240.331573	1150.254028	363.381470	-209.012924	864.964661	415.736389	266.469055	894.489685	386.216522	40.498192	1034.028320	-607.831970	166.658813	854.159119	-592.910583	-33.879272
372.620392	-52.164112	933.622009	413.477448	131.408127	934.656616	501.149963	-64.273148	496.329834	551.382385	143.401825	486.069763	570.618286	-43.087788	84.089485	621.256653	136.376724	99.687607	419.880615	-140.691757	1392.187988	464.964539	159.103806	1412.723999	368.496948	18.690544	1383.625244	354.681641	1.484805	1649.256348	461.285614	-214.165985	1111.322998	530.672546	240.259628	1149.914063	364.292511	-208.967789	865.018738	415.604065	266.743347	894.352905	386.490448	40.519333	1033.920044	-607.887024	166.995056	854.247498	-593.116760	-33.729351
372.730835	-51.710629	933.632935	413.298798	132.183823	934.826477	501.167694	-64.069717	496.278564	551.454651	143.617447	486.195587	570.588806	-43.039780	84.079559	621.293030	136.434204	99.653717	420.147003	-140.211151	1392.300781	465.169769	159.587906	1412.604614	368.705383	19.173552	1383.633667	354.763092	2.215290	1649.271851	461.832581	-213.863342	1111.547852	530.733215	240.635422	1149.748779	365.230194	-208.894058	865.049988	415.324707	266.984161	894.362732	386.517731	41.022240	1034.015381	-608.134033	167.068710	854.266113	-593.376038	-33.704544
372.889587	-51.430325	933.655090	413.381927	132.523163	934.822693	501.227570	-63.891735	496.266815	551.524109	143.802795	486.189453	570.560120	-42.970482	84.039856	621.321960	136.479141	99.653679	420.365112	-139.733994	1392.414795	465.356293	160.111160	1412.494385	368.934753	19.674623	1383.621216	354.849609	2.968159	1649.273682	462.340912	-213.531952	1111.776733	530.998474	241.427917	1149.713623	366.124115	-208.829468	865.080566	415.262024	267.224152	894.270081	386.638367	41.343273	1034.024414	-608.390381	167.053528	854.247375	-593.609314	-33.700085
373.026550	-51.211987	933.690979	413.448242	132.842499	934.804077	501.448486	-63.853958	496.320007	551.531433	143.957886	486.187012	570.652954	-42.949162	84.081940	621.490906	136.632019	99.654648	420.532959	-139.242691	1392.538086	465.566711	160.630280	1412.398926	369.179626	20.124731	1383.646118	354.916046	3.716594	1649.264648	462.799896	-213.239197	1111.996826	531.147095	241.822220	1149.559326	366.975739	-208.746002	865.201660	415.377350	267.433960	894.001648	386.763763	41.633511	1034.034424	-608.856140	166.747009	854.163147	-593.932312	-33.762455
373.145020	-51.004967	933.728516	413.554596	133.059998	934.745728	501.397919	-63.545811	496.280151	551.502869	144.035568	486.138977	570.559692	-42.890820	84.027107	621.335693	136.529861	99.600616	420.761383	-138.753937	1392.648926	465.813843	161.136002	1412.276611	369.402679	20.621552	1383.648926	355.048737	4.548513	1649.210449	463.274506	-212.992828	1112.199829	531.275574	242.160034	1149.361450	367.820587	-208.632339	865.272522	415.337585	267.681244	893.865784	386.897003	41.892708	1034.024902	-609.135193	166.743057	854.179688	-594.194153	-33.710239
373.279205	-50.701229	933.754761	413.664764	133.314240	934.727661	501.594818	-63.528149	496.336060	551.489929	144.197433	486.091766	570.642212	-42.867970	84.056808	621.330078	136.556366	99.577766	420.940125	-138.245636	1392.768188	466.027832	161.645844	1412.195557	369.606506	21.167231	1383.675781	355.039246	5.288597	1649.263428	463.762451	-212.700943	1112.467529	531.242737	242.087097	1149.027588	368.612305	-208.510895	865.342712	415.324005	267.937775	893.733215	387.044708	42.189510	1034.030518	-609.398804	166.760010	854.200623	-594.458862	-33.716328
373.535248	-50.604942	933.782837	414.079468	133.069977	934.500916	501.581757	-63.286079	496.319946	551.496582	144.311310	485.984711	570.591980	-42.823490	84.018074	621.287231	136.538589	99.552116	421.125824	-137.736038	1392.907349	466.322113	162.142822	1412.086548	369.827026	21.643496	1383.691040	355.171967	6.109394	1649.201904	464.213593	-212.444290	1112.706299	531.413513	242.370163	1148.827271	369.399231	-208.419357	865.460754	415.344910	268.189850	893.608459	387.339050	42.270218	1033.927002	-609.677734	166.785614	854.241821	-594.771912	-33.632580
373.695984	-50.298214	933.819153	414.243958	133.368408	934.511536	501.891449	-63.381126	496.381683	551.531250	144.472549	485.974731	570.797974	-42.849491	84.059189	621.310120	136.575500	99.525322	421.326324	-137.203201	1393.023438	466.675201	162.701660	1412.004395	370.070740	22.194496	1383.702637	355.242615	6.887093	1649.193848	464.637268	-212.172775	1112.894409	531.789063	243.078568	1148.824585	370.102722	-208.278503	865.578979	415.392426	268.415955	893.514343	387.523895	42.582020	1033.951904	-609.931030	166.834442	854.282471	-595.036682	-33.588860
373.902588	-49.926388	933.831299	414.394012	133.737747	934.517761	501.912811	-63.227657	496.375732	551.621704	144.660583	485.958832	570.763977	-42.834042	84.024345	621.336609	136.615417	99.512512	421.451172	-136.725174	1393.118774	466.922455	163.177872	1411.892700	370.276550	22.708479	1383.720947	355.313721	7.694885	1649.186279	465.066437	-211.857010	1113.114136	532.025696	243.427551	1148.644897	370.784393	-208.128006	865.679504	415.496765	268.637299	893.401306	387.722870	42.949303	1033.962402	-610.203125	166.822510	854.276245	-595.326477	-33.557163
374.059814	-49.647022	933.872803	414.547058	134.055801	934.521240	501.942291	-63.050640	496.366669	551.752075	144.880157	485.956665	570.768616	-42.828400	84.006912	621.357300	136.650253	99.493980	421.579834	-136.216354	1393.243774	467.216949	163.700470	1411.803955	370.524506	23.229506	1383.731567	355.320526	8.443046	1649.249390	465.474579	-211.539963	1113.342896	532.262512	243.706390	1148.498047	371.424866	-207.982010	865.800049	415.612122	268.851685	893.268860	387.908508	43.261585	1033.986694	-610.458679	166.860413	854.274231	-595.581543	-33.491539
374.190430	-49.358196	933.920898	414.731079	134.347595	934.509521	501.946869	-62.854546	496.352356	551.902893	145.073242	485.969635	570.756042	-42.798370	83.983459	620.796875	136.286530	99.362602	421.754913	-135.673203	1393.372437	467.520050	164.231491	1411.718628	370.750458	23.784132	1383.759155	355.406189	9.236679	1649.252686	465.846527	-211.256027	1113.575073	532.341553	243.587296	1148.153442	371.993500	-207.814316	865.924316	415.782013	269.074280	893.118225	388.085297	43.581882	1034.005859	-610.683167	166.887299	854.276489	-595.799866	-33.479652
374.338165	-49.040504	933.974792	414.919037	134.631439	934.469666	501.965698	-62.674068	496.369934	551.967957	145.205154	485.903076	570.774170	-42.787682	83.990021	620.794067	136.249313	99.320297	421.896881	-135.158127	1393.492554	467.769409	164.713150	1411.598511	370.965424	24.311508	1383.793091	355.567749	10.092831	1649.202271	466.211517	-210.939804	1113.779297	532.586914	243.856476	1147.960571	372.563965	-207.622040	866.067078	415.777222	269.309174	893.086121	388.272034	43.931046	1034.013550	-610.929565	166.949219	854.279419	-596.071350	-33.410210
374.514130	-48.727386	934.031250	415.157013	134.968750	934.469360	502.017365	-62.507053	496.385956	552.126465	145.394562	485.902435	570.778259	-42.782730	83.991043	620.866028	136.334503	99.317139	422.024750	-134.655045	1393.633179	468.062073	165.248581	1411.511719	371.165131	24.854200	1383.800781	355.603302	10.822298	1649.265625	466.552185	-210.600708	1113.987671	533.062866	244.577438	1147.927856	373.096802	-207.436905	866.217102	416.028229	269.518982	892.974548	388.486450	44.287441	1034.041748	-611.161316	166.948624	854.287598	-596.321716	-33.369556
374.689056	-48.360340	934.058044	415.353607	135.344360	934.474182	502.048706	-62.329678	496.384796	552.210632	145.495331	485.843048	570.752136	-42.758488	83.996071	620.867126	136.326309	99.251862	422.186462	-134.121979	1393.783203	468.352417	165.790283	1411.419556	371.355774	25.393875	1383.818970	355.691650	11.618853	1649.296509	466.878082	-210.243164	1114.205688	533.179565	244.447449	1147.615601	373.549469	-207.222198	866.344788	416.266815	269.715302	892.830444	388.675232	44.670712	1034.057617	-611.382019	166.979721	854.306396	-596.561462	-33.350243
374.868683	-47.973000	934.101196	415.589355	135.677155	934.484741	502.089905	-62.128281	496.375336	552.277771	145.552307	485.796417	570.775818	-42.731979	83.965668	620.876953	136.307755	99.194458	422.324799	-133.574341	1393.907593	468.653137	166.326431	1411.366089	371.580536	25.940710	1383.872070	355.810883	12.422059	1649.310303	467.143066	-209.894867	1114.377197	533.546082	244.737793	1147.505859	373.954590	-207.000992	866.497864	416.798401	269.919586	892.584778	388.887787	45.049725	1034.084473	-611.625061	166.994965	854.305420	-596.840393	-33.330322
374.992218	-47.630928	934.143860	415.823212	135.993622	934.466431	502.096771	-61.895622	496.330505	552.340576	145.634384	485.734283	570.745605	-42.721237	83.970108	620.848877	136.309998	99.139801	422.461761	-133.054657	1394.027954	468.930389	166.847275	1411.286865	371.799347	26.501099	1383.899902	355.931091	13.196136	1649.325562	467.418915	-209.512360	1114.574585	534.090820	245.478302	1147.560425	374.351563	-206.745148	866.652832	417.160065	270.093811	892.478333	389.072540	45.414738	1034.096680	-611.818665	167.020447	854.322510	-597.068665	-33.284904
375.120789	-47.348961	934.205750	416.049713	136.282822	934.480347	502.159271	-61.748806	496.344940	552.463257	145.764801	485.688629	570.741455	-42.673664	83.957985	620.923401	136.334625	99.102501	422.603241	-132.520386	1394.158203	469.233063	167.372986	1411.206055	372.027405	27.058578	1383.915405	356.068054	13.995572	1649.349731	467.650055	-209.124084	1114.783813	534.470398	245.734039	1147.452271	374.711090	-206.518204	866.807556	417.551453	270.273224	892.339233	389.257538	45.728065	1034.134644	-611.788269	167.394775	854.406433	-597.246277	-33.123058
375.159576	-46.828281	934.274170	416.004242	137.142776	934.664124	502.134308	-61.499641	496.344666	552.670837	145.949280	485.737000	570.681091	-42.648979	83.911797	621.002625	136.381897	99.053017	422.708832	-131.975861	1394.288208	469.508820	167.905731	1411.126343	372.232635	27.618658	1383.917480	356.214966	14.781308	1649.367676	467.856171	-208.760880	1114.982056	534.662109	245.592957	1147.154785	374.997467	-206.257858	866.960754	417.982056	270.477356	892.166565	389.334564	46.332729	1034.266846	-611.980835	167.413177	854.406738	-597.487061	-33.053162
375.333771	-46.420704	934.330322	416.216339	137.530823	934.679749	502.216370	-61.326061	496.313507	552.859375	146.092819	485.688629	570.703735	-42.645908	83.892105	621.039246	136.388641	99.004341	422.789246	-131.450867	1394.393555	469.791351	168.439026	1411.070435	372.438019	28.191330	1383.936035	356.440979	15.618276	1649.338135	468.028839	-208.322189	1115.171143	535.065002	245.896667	1147.047852	375.212952	-205.997070	867.130127	418.428406	270.698334	892.020386	389.540894	46.751026	1034.303345	-612.183044	167.434891	854.407654	-597.699890	-33.003609
375.674225	-46.201218	934.370483	416.816986	137.285324	934.453064	502.404968	-61.245033	496.354950	553.030762	146.231064	485.608185	570.809021	-42.655308	83.901390	621.069885	136.432755	98.932625	422.887573	-130.907700	1394.535889	470.095306	168.947922	1411.004883	372.622620	28.772631	1383.951904	356.526550	16.311844	1649.427856	468.149231	-207.931381	1115.317871	535.658875	246.625046	1147.151611	375.385803	-205.696411	867.284973	418.904907	270.872101	891.882935	389.938934	46.911263	1034.203369	-612.609192	167.170242	854.329163	-597.981750	-33.031357
375.876343	-45.861828	934.420288	417.108826	137.557663	934.440735	502.502716	-61.089573	496.372986	553.169250	146.343170	485.555908	570.802795	-42.608265	83.865456	621.131653	136.457779	98.873878	422.986877	-130.339859	1394.662842	470.357361	169.480927	1410.964722	372.781281	29.353447	1384.019287	356.705963	17.068176	1649.480835	468.263153	-207.559448	1115.478760	535.886780	246.466675	1146.871582	375.546509	-205.392258	867.429199	419.433716	271.055725	891.704224	390.192413	47.253033	1034.221924	-612.833313	167.182266	854.337341	-598.200439	-33.002644
376.197998	-45.757671	934.468140	417.720215	137.196533	934.171814	502.702637	-61.004608	496.416779	553.353027	146.465042	485.460114	570.867432	-42.637672	83.870865	621.131958	136.448807	98.792816	423.060211	-129.789734	1394.788818	470.640350	169.997696	1410.876465	372.933411	29.928015	1384.055908	356.890137	17.821369	1649.521118	468.360321	-207.196121	1115.639282	536.317688	246.738983	1146.799805	375.666443	-205.077637	867.583069	420.008881	271.279938	891.565125	390.566986	47.331768	1034.102417	-612.979614	167.222977	854.348938	-598.396301	-32.966812
376.286560	-45.208519	934.494995	417.714417	138.240326	934.424500	502.723053	-60.746010	496.385071	553.536072	146.622467	485.523468	570.844666	-42.607964	83.815224	621.163757	136.464706	98.736954	423.102356	-129.260269	1394.891235	470.924225	170.530624	1410.834106	373.110199	30.520412	1384.077637	357.172089	18.609835	1649.499268	468.384827	-206.809906	1115.790527	536.795105	247.012680	1146.707520	375.726227	-204.740860	867.710266	420.608459	271.480682	891.403076	390.669708	47.983921	1034.248413	-612.908447	167.569504	854.428467	-598.490784	-32.828316
376.496185	-44.828426	934.536194	417.986725	138.628189	934.448608	502.881744	-60.568577	496.400879	553.756348	146.782639	485.477570	570.870972	-42.619213	83.802834	621.221069	136.491547	98.658043	423.148895	-128.694382	1394.981201	471.205475	171.061737	1410.787842	373.285736	31.081217	1384.088867	357.311401	19.291151	1649.607178	468.382050	-206.401901	1115.919067	537.449646	247.734497	1146.800415	375.743530	-204.381989	867.829407	421.206085	271.650421	891.238586	390.921631	48.376808	1034.281616	-613.062744	167.604858	854.443665	-598.700134	-32.776688
376.646393	-44.313271	934.552612	418.084961	139.494553	934.610840	503.020844	-60.317062	496.387665	553.962524	146.942810	485.522339	570.875366	-42.609234	83.757751	621.921875	136.954086	98.714722	423.207733	-128.161880	1395.104492	471.464905	171.579834	1410.745728	373.467041	31.680294	1384.087891	357.596680	20.076771	1649.587402	468.358124	-206.048325	1116.086914	537.712891	247.598877	1146.545654	375.757141	-204.006454	867.955322	421.865509	271.868774	891.049561	391.093658	48.973026	1034.375244	-613.214111	167.640945	854.437134	-598.870422	-32.729626
376.919952	-43.899719	934.559753	418.397888	139.842743	934.604065	503.228943	-60.148518	496.410706	554.107788	147.053375	485.473663	570.906189	-42.589119	83.716537	622.094727	137.092163	98.649727	423.227325	-127.591530	1395.222168	471.723419	172.124130	1410.688965	373.657745	32.271996	1384.097778	357.815552	20.777493	1649.610352	468.292969	-205.627594	1116.247437	538.187988	247.920578	1146.489380	375.695129	-203.612228	868.105103	422.566559	272.110870	890.894409	391.366638	49.367886	1034.374023	-613.577881	167.368301	854.346741	-599.104004	-32.769707
377.151550	-43.530308	934.607666	418.670868	140.212082	934.596008	503.417725	-59.990952	496.443420	554.243164	147.194809	485.453217	570.961731	-42.576839	83.697487	622.079468	137.061554	98.577789	423.241516	-127.035553	1395.343994	472.016357	172.677399	1410.657104	373.844727	32.868050	1384.119385	357.960083	21.434984	1649.722656	468.199158	-205.184418	1116.401245	538.984680	248.726074	1146.626709	375.554779	-203.197342	868.286438	423.250946	272.362274	890.778748	391.620300	49.768772	1034.393555	-613.505554	167.705444	854.434326	-599.250488	-32.594997
377.369507	-43.187298	934.654114	418.984100	140.613510	934.592407	503.580811	-59.815594	496.460907	554.423462	147.330078	485.431824	570.940735	-42.554569	83.656982	622.080627	137.020432	98.479027	423.247894	-126.499237	1395.443115	472.259552	173.166748	1410.614380	374.031219	33.446877	1384.131836	358.171539	22.102728	1649.778442	468.083832	-204.782089	1116.526123	539.179932	248.455215	1146.366455	375.389160	-202.767090	868.457397	423.970703	272.639343	890.572937	391.878510	50.172619	1034.414063	-613.603638	167.754654	854.445984	-599.396667	-32.513855
377.650360	-42.835903	934.693665	419.332489	140.893753	934.569275	503.774719	-59.643719	496.502289	554.616516	147.474075	485.377808	570.987610	-42.542572	83.630096	622.093323	137.252518	98.386162	423.275208	-125.945015	1395.557007	472.547424	173.680557	1410.570923	374.189850	34.051460	1384.120117	358.366302	22.778587	1649.825195	467.957123	-204.373169	1116.637329	539.777161	248.800873	1146.352051	375.209869	-202.343185	868.607849	424.660248	272.870575	890.424866	392.180145	50.528305	1034.420898	-613.957031	167.512772	854.381592	-599.614258	-32.557308
377.957794	-42.484474	934.710938	419.702362	141.166412	934.555359	503.982697	-59.513683	496.502411	554.929138	147.711777	485.385193	571.008911	-42.519386	83.594131	622.047241	137.236801	98.309944	423.308258	-125.413902	1395.682251	472.879425	174.176102	1410.546021	374.352997	34.621593	1384.138306	358.636353	23.522409	1649.796265	467.806702	-203.959198	1116.757690	540.324402	249.102097	1146.307739	374.969452	-201.896484	868.766174	425.469055	273.124268	890.310242	392.485199	50.867714	1034.419922	-614.075195	167.583832	854.388000	-599.787903	-32.488136
378.259613	-42.072674	934.738770	420.065491	141.525345	934.571899	504.174225	-59.350891	496.501343	555.163879	147.841797	485.366150	571.035522	-42.486973	83.567329	621.407349	136.761032	98.161652	423.332672	-124.872032	1395.770142	473.173859	174.711655	1410.499146	374.544769	35.172680	1384.148682	358.764435	24.139444	1649.904663	467.622559	-203.533981	1116.864868	541.056274	249.879883	1146.438965	374.688416	-201.418655	868.894104	426.277039	273.363281	890.175171	392.795410	51.266834	1034.440552	-613.968079	167.911346	854.476868	-599.851196	-32.330502
378.480469	-41.763214	934.790527	420.329498	141.861298	934.573242	504.371613	-59.172699	496.521118	555.403870	148.032959	485.362366	571.060120	-42.451290	83.506767	621.429443	136.772659	98.091255	423.399078	-124.348251	1395.840820	473.472015	175.196289	1410.447998	374.718048	35.748447	1384.177490	359.014343	24.861513	1649.860840	467.416473	-203.154449	1116.972168	541.614319	250.187698	1146.416626	374.389435	-200.908188	869.040527	427.038727	273.680511	890.016113	393.041626	51.617348	1034.466919	-614.109985	167.922516	854.488953	-599.993896	-32.276295
378.733093	-41.458721	934.830566	420.647125	142.220123	934.598328	504.553955	-58.977291	496.515289	555.647400	148.197388	485.323883	571.072876	-42.411217	83.457268	621.477966	136.770798	98.003212	423.457642	-123.802155	1395.948120	473.766205	175.695007	1410.428955	374.921356	36.288387	1384.198120	359.108612	25.468138	1649.943481	467.210205	-202.719467	1117.066650	541.857666	249.897034	1146.169922	374.039185	-200.387024	869.195801	427.826324	273.997314	889.829651	393.309875	51.962776	1034.498169	-614.419250	167.690384	854.419373	-600.165588	-32.317196
379.243439	-41.481136	934.856323	421.517395	141.400772	934.171326	504.886719	-58.897961	496.557159	555.800476	148.169876	485.131226	571.202393	-42.393421	83.442558	621.431458	136.731964	97.913712	423.518616	-123.293137	1396.059448	474.066498	176.219116	1410.393188	375.148560	36.854122	1384.231323	359.280273	26.135368	1649.993896	466.994080	-202.267151	1117.153320	542.491699	250.269547	1146.173462	373.650787	-199.862503	869.374084	428.642303	274.310242	889.705017	393.859070	51.840935	1034.283203	-614.301086	168.049988	854.512817	-600.220337	-32.163490
379.375153	-40.801968	934.890442	421.383698	142.741821	934.521545	504.728271	-58.337753	496.423920	556.049683	148.349106	485.226837	571.013367	-42.315262	83.354362	621.499817	136.757996	97.837921	423.617676	-122.809029	1396.165527	474.362000	176.664185	1410.377563	375.370209	37.435581	1384.260132	359.429840	26.787239	1650.035645	466.775726	-201.776886	1117.219482	542.954529	250.485916	1146.146362	373.242828	-199.315170	869.507263	429.469177	274.634003	889.574646	393.942474	52.643730	1034.484619	-614.404785	168.095718	854.535583	-600.333130	-32.123859
379.770874	-40.642849	934.930847	421.949036	142.604675	934.343567	505.150085	-58.374393	496.480438	556.289185	148.451324	485.106506	571.154541	-42.304977	83.350410	622.211975	137.208359	97.856262	423.711212	-122.305450	1396.272095	474.665039	177.141022	1410.347534	375.614594	37.953617	1384.291382	359.529053	27.434654	1650.070679	466.549469	-201.344223	1117.299438	543.510254	250.771606	1146.139893	372.782013	-198.735336	869.667236	430.292816	274.930237	889.481995	394.346893	52.799789	1034.408325	-614.529358	168.089096	854.537170	-600.447144	-32.097168
380.071625	-40.338802	934.967285	422.281860	142.950424	934.338623	505.174774	-58.058033	496.413055	556.540405	148.588440	485.050507	571.025940	-42.252312	83.296829	622.287598	137.252792	97.778870	423.825256	-121.799400	1396.375977	474.995026	177.630386	1410.320801	375.813416	38.485882	1384.312500	359.728882	28.137693	1650.032715	466.311829	-200.899109	1117.381836	544.294312	251.569397	1146.341309	372.296143	-198.136673	869.843323	430.960876	275.308685	889.498901	394.639282	53.153534	1034.421875	-614.831848	167.846420	854.465454	-600.586426	-32.187698
380.343414	-40.049904	935.026367	422.583099	143.260895	934.369263	505.390533	-57.896381	496.443085	556.759583	148.688278	485.013062	571.060669	-42.197094	83.252449	622.295471	137.265381	97.702271	423.947693	-121.304535	1396.489380	475.267426	178.103775	1410.329956	376.011414	38.940445	1384.357910	359.771332	28.748028	1650.123535	466.059662	-200.394241	1117.424927	544.837708	251.876373	1146.343994	371.838165	-197.573776	869.991272	431.972168	275.657104	889.237488	394.923065	53.470169	1034.466309	-614.945557	167.920288	854.487000	-600.714539	-32.140099
380.649536	-39.671692	935.059998	422.891113	143.566742	934.385254	505.581482	-57.732391	496.435333	556.937256	148.835587	484.994843	571.042969	-42.187092	83.207672	622.331787	137.275757	97.645065	424.065369	-120.833961	1396.569702	475.534180	178.523712	1410.334595	376.233856	39.423534	1384.388428	359.853577	29.369709	1650.138916	465.833771	-199.914871	1117.475098	545.163147	251.681168	1146.159790	371.250885	-196.907669	870.165405	432.802399	276.024353	889.088196	395.224243	53.823944	1034.490479	-615.023010	167.937531	854.486328	-600.829407	-32.057644
380.976196	-39.361851	935.093201	423.220581	143.801559	934.343994	505.803436	-57.575260	496.448578	557.154663	149.142654	485.020081	571.064880	-42.163227	83.158279	622.449829	137.337891	97.600662	424.214691	-120.390030	1396.666504	475.827759	179.000580	1410.329712	376.467529	39.907131	1384.411865	359.932922	30.051464	1650.166748	465.639191	-199.451950	1117.494019	545.675415	252.000259	1146.158203	370.686218	-196.261246	870.334656	433.457977	276.426727	889.093262	395.530701	54.142708	1034.484131	-615.069824	168.002243	854.491638	-600.905945	-32.010506
381.285797	-39.053627	935.127625	423.564850	144.195496	934.360291	506.090210	-57.445606	496.489777	557.333557	149.275284	485.003296	571.102722	-42.130421	83.137894	621.806641	136.866852	97.451416	424.364655	-119.931335	1396.753784	476.110992	179.423447	1410.292114	376.720490	40.383904	1384.427490	360.100464	30.745564	1650.095459	465.445801	-198.899490	1117.533569	546.477844	252.859985	1146.403687	370.114502	-195.650955	870.496277	434.508179	276.786926	888.904480	395.843872	54.507168	1034.508301	-615.135559	168.074081	854.513306	-601.001221	-31.922421
381.584991	-38.736225	935.162781	423.915070	144.518204	934.358215	506.379761	-57.347542	496.519440	557.534119	149.422241	484.945038	571.200012	-42.143307	83.112305	621.847473	136.831375	97.389961	424.539673	-119.481071	1396.842407	476.407227	179.838486	1410.267944	376.971008	40.878929	1384.429321	360.079132	31.331844	1650.189209	465.228149	-198.394119	1117.557129	546.976074	253.152588	1146.400635	369.490784	-194.947510	870.705933	435.346527	277.176941	888.801758	396.151703	54.853142	1034.523193	-614.989990	168.429993	854.590576	-601.062927	-31.783825
381.882568	-38.447586	935.203125	424.231323	144.832962	934.353088	506.633362	-57.198517	496.530792	557.708008	149.499481	484.928772	571.230408	-42.134747	83.081871	621.846741	136.842407	97.291069	424.712158	-119.028145	1396.936890	476.685364	180.274399	1410.248413	377.204529	41.332550	1384.448242	360.140015	31.941460	1650.203613	465.040771	-197.917908	1117.589600	547.483887	253.533905	1146.440186	368.897858	-194.278534	870.892761	436.149200	277.580048	888.689026	396.448883	55.182220	1034.539673	-615.029297	168.463669	854.596924	-601.142578	-31.697893
382.279907	-38.359943	935.231628	424.880157	144.422638	934.097839	506.974213	-57.138275	496.607422	557.890137	149.583801	484.752930	571.330688	-42.113045	83.053970	621.857117	136.839386	97.218925	424.839569	-118.611259	1397.020630	476.962341	180.689041	1410.234741	377.444305	41.783520	1384.503052	360.217224	32.552807	1650.185303	464.857544	-197.371506	1117.617920	547.754028	253.375702	1146.256836	368.252533	-193.556488	871.060486	436.974823	278.009216	888.542053	396.884705	55.210571	1034.416504	-615.079956	168.477051	854.601868	-601.226074	-31.641781
382.391998	-37.638645	935.271484	424.657074	145.893433	934.551453	507.022736	-56.802032	496.549377	558.141174	149.719849	484.867676	571.228271	-42.061699	82.970978	621.883301	136.836884	97.158676	425.013062	-118.185936	1397.092285	477.266083	181.090210	1410.237305	377.645752	42.238701	1384.530273	360.353699	33.237087	1650.124146	464.685425	-196.881302	1117.629883	548.256287	253.694000	1146.259155	367.641754	-192.878876	871.281372	437.777771	278.415344	888.450928	396.949310	56.032997	1034.676880	-615.109802	168.567917	854.601929	-601.308289	-31.552786
382.682648	-37.329861	935.318481	424.951080	146.271484	934.603394	507.152679	-56.571625	496.523163	558.375549	149.877365	484.851837	571.230042	-42.029774	82.929878	621.894165	136.828049	97.105980	425.171112	-117.770317	1397.177979	477.546722	181.471680	1410.214111	377.850098	42.689072	1384.549561	360.348022	33.788769	1650.202515	464.538940	-196.377502	1117.630005	548.733948	254.031357	1146.274658	366.959869	-192.166779	871.462158	438.560455	278.844299	888.322876	397.249664	56.371262	1034.726929	-615.129883	168.630249	854.630310	-601.380737	-31.499575
383.063171	-37.257969	935.355286	425.551270	145.980774	934.380188	507.281006	-56.342392	496.497986	558.523132	149.812637	484.723846	571.203125	-41.989567	82.872101	621.856506	136.807755	97.032288	425.351227	-117.330208	1397.269165	477.841156	181.894958	1410.223633	378.063934	43.120594	1384.561279	360.408905	34.389904	1650.184570	464.374390	-195.868958	1117.607178	549.411682	254.896713	1146.495483	366.325531	-191.477280	871.643677	439.350006	279.302856	888.239990	397.671875	56.430809	1034.625854	-615.137573	168.703949	854.644287	-601.444214	-31.437910
383.425659	-36.949429	935.352539	425.898651	146.248718	934.393311	507.454987	-56.191612	496.490845	558.684448	149.958603	484.674164	571.221680	-41.964027	82.838264	621.876282	136.801147	97.003120	425.510559	-116.907616	1397.319214	478.122559	182.305862	1410.199829	378.296783	43.557087	1384.543335	360.479218	34.988102	1650.162964	464.221710	-195.336319	1117.566406	549.907532	255.268219	1146.493042	365.649078	-190.740356	871.855774	440.116608	279.597290	888.206116	398.006439	56.715050	1034.629761	-615.147827	168.767624	854.669617	-601.490784	-31.330151
383.742798	-36.641796	935.374268	426.233154	146.526489	934.389587	507.628723	-56.042316	496.481812	558.834961	150.095154	484.636017	571.249207	-41.939190	82.758316	621.908630	136.803879	96.951454	425.627991	-116.512520	1397.384521	478.353455	182.724777	1410.138184	378.528381	44.006138	1384.554810	360.557007	35.576164	1650.155273	464.090027	-194.799011	1117.539917	550.339111	255.551331	1146.507813	364.993927	-190.083984	872.021484	440.842651	280.141266	888.021729	398.328613	57.023415	1034.638306	-615.162292	168.840790	854.646667	-601.550659	-31.285484
384.052704	-36.375340	935.395081	426.576263	146.828613	934.391479	507.796692	-55.911705	496.457336	559.069702	150.419739	484.637939	571.282898	-41.928322	82.742378	622.687317	137.343735	97.012512	425.752777	-116.092529	1397.451294	478.581757	183.115997	1410.083862	378.740814	44.409092	1384.550903	360.659363	36.168209	1650.138916	463.983307	-194.269058	1117.525146	550.511353	255.384064	1146.250610	364.392059	-189.379990	872.225525	441.303406	280.640472	888.019897	398.640625	57.322166	1034.648315	-615.161865	168.908447	854.656189	-601.573486	-31.229172
384.320801	-36.158562	935.434998	426.911072	147.092285	934.388000	507.956726	-55.750931	496.443390	559.308838	150.701263	484.663391	571.297974	-41.877575	82.674232	622.767029	137.368607	96.988876	425.872681	-115.664429	1397.524048	478.825134	183.530136	1410.072632	378.928162	44.827991	1384.571533	360.770386	36.721394	1650.143188	463.856995	-193.786911	1117.515015	550.906067	255.665802	1146.243530	363.755341	-188.674454	872.447632	442.017609	281.083160	887.922363	398.947998	57.586521	1034.666382	-615.129639	168.981216	854.662415	-601.620361	-31.109465
384.617798	-35.904858	935.460144	427.238068	147.393173	934.410522	508.112305	-55.575603	496.424011	559.460327	150.802002	484.664459	571.302795	-41.844864	82.663673	622.776611	137.202820	96.937088	426.007874	-115.261429	1397.624756	479.087311	183.906876	1410.079346	379.099243	45.250294	1384.568481	360.878723	37.264076	1650.140137	463.733063	-193.251526	1117.515869	551.614258	256.511169	1146.426392	363.032135	-187.905121	872.695496	442.756104	281.408783	887.894165	399.246735	57.868893	1034.689331	-615.142578	169.032211	854.671265	-601.669739	-31.059301
384.977722	-35.573875	935.486206	427.527618	147.722748	934.446228	508.241821	-55.418541	496.419067	559.613159	150.967133	484.667572	571.323975	-41.819077	82.636299	622.833069	137.228760	96.894310	426.127472	-114.868469	1397.696167	479.302185	184.294189	1410.068848	379.259460	45.663063	1384.574707	361.015625	37.791885	1650.134277	463.644379	-192.780472	1117.545288	552.039185	256.852020	1146.458130	362.574188	-187.188614	872.910645	443.601166	281.866760	887.617126	399.564667	58.192932	1034.719849	-615.102295	169.125473	854.690002	-601.712341	-30.950657
385.291962	-35.343483	935.550476	427.852936	147.930252	934.442871	508.422455	-55.297287	496.445953	559.796326	151.074387	484.637329	571.324219	-41.809029	82.649757	622.909851	137.466599	96.865364	426.214020	-114.489799	1397.777344	479.479767	184.684982	1410.037109	379.451447	46.081596	1384.568359	361.161163	38.341873	1650.129883	463.522888	-192.284378	1117.577026	552.419617	257.162811	1146.449707	362.042206	-186.568893	873.077026	444.267456	282.305756	887.544739	399.896545	58.446560	1034.750366	-615.115356	169.179611	854.695862	-601.734192	-30.899700
385.614838	-35.097492	935.625427	428.190735	148.096954	934.451294	508.552216	-55.172184	496.466614	559.944946	151.210556	484.610657	571.312073	-41.769318	82.630173	622.925781	137.460800	96.807800	426.351563	-114.079849	1397.856689	479.688690	185.036957	1410.000000	379.623291	46.500404	1384.565186	361.387848	38.918121	1650.079224	463.386963	-191.765137	1117.594482	552.541809	256.977783	1146.255371	361.347595	-185.862473	873.325806	444.901794	282.767639	887.429016	400.215851	58.693157	1034.790405	-615.083801	169.230637	854.701416	-601.779297	-30.805721
385.897034	-34.899094	935.681458	428.501923	148.340652	934.476685	508.745544	-55.059048	496.492920	560.101990	151.346924	484.572632	571.347900	-41.763096	82.586533	623.009033	137.519287	96.771400	426.456207	-113.693993	1397.957275	479.889587	185.429291	1409.975830	379.780060	46.878609	1384.569702	361.442810	39.355614	1650.163574	463.292419	-191.286942	1117.631958	553.167786	257.816437	1146.472656	360.807983	-185.202667	873.519470	445.489868	283.164551	887.375061	400.499451	58.934429	1034.829834	-615.010376	169.352493	854.731445	-601.768250	-30.729340
386.188416	-34.658905	935.750854	428.796906	148.608932	934.501587	508.919952	-54.924942	496.501892	560.268860	151.458191	484.528442	571.366272	-41.745106	82.551842	623.047791	137.397766	96.754402	426.595123	-113.303909	1398.060547	480.106628	185.817902	1409.962280	379.962036	47.296146	1384.585449	361.614746	39.863468	1650.176270	463.217285	-190.853897	1117.718384	553.522339	258.180450	1146.505005	360.511902	-184.578110	873.715027	446.144867	283.576965	887.285706	400.797150	59.211624	1034.876709	-615.014465	169.392838	854.707336	-601.817261	-30.667583
386.487671	-34.465496	935.797974	429.136536	148.842514	934.527222	509.122009	-54.825249	496.526428	560.447327	151.589905	484.528748	571.392700	-41.749985	82.507057	623.085754	137.560501	96.694580	426.661896	-112.915741	1398.151489	480.262665	186.199142	1409.942383	380.324768	47.511467	1384.564453	361.750885	40.261650	1650.176270	463.068665	-190.371017	1117.756836	553.865234	258.524048	1146.516357	359.845306	-183.870239	873.971375	446.705963	283.954620	887.248230	401.100525	59.441509	1034.911621	-614.966370	169.470169	854.725098	-601.832397	-30.630337
386.825653	-34.202148	935.798157	429.466003	149.082245	934.523987	509.289948	-54.666206	496.507477	560.598389	151.657318	484.516266	571.409058	-41.719486	82.458000	623.096008	137.592422	96.662346	426.800415	-112.554794	1398.266724	480.496979	186.516373	1409.945190	380.294464	48.044624	1384.632080	361.954620	40.836086	1650.219971	462.987152	-189.947891	1117.817871	554.178528	258.820496	1146.517456	359.471008	-183.295624	874.138916	447.229980	284.346558	887.196777	401.402710	59.702259	1034.907837	-615.147217	169.208023	854.649048	-601.904114	-30.640985
387.150848	-33.949062	935.811951	429.768280	149.296280	934.535522	509.480408	-54.553188	496.518799	560.735840	151.553268	484.491943	571.397095	-41.687840	82.422569	622.415955	137.111603	96.514801	426.903717	-112.196526	1398.385376	480.690826	186.853546	1409.935425	380.473877	48.427383	1384.640869	362.119568	41.313606	1650.249023	462.910767	-189.557602	1117.883057	554.232910	258.596191	1146.325806	359.107361	-182.676743	874.314087	447.745422	284.718292	887.109070	401.678864	59.945393	1034.917725	-615.114380	169.317566	854.661682	-601.941528	-30.552809
387.420288	-33.735352	935.854614	430.068634	149.489548	934.548218	509.637238	-54.389355	496.497803	560.937561	151.672745	484.522339	571.412659	-41.665653	82.382042	622.445007	137.181763	96.493378	427.041870	-111.837616	1398.513916	480.897095	187.208771	1409.920898	380.667358	48.789101	1384.678467	362.293243	41.759117	1650.285889	462.828827	-189.159149	1117.938477	554.570557	258.951508	1146.311523	358.763031	-182.123520	874.484619	448.230194	285.062408	887.056946	401.960480	60.167343	1034.944702	-615.075684	169.381866	854.652100	-601.948486	-30.502075
387.754822	-33.796352	935.906494	430.646454	148.934113	934.297974	509.955963	-54.346756	496.558075	561.062500	151.746002	484.407257	571.494995	-41.688446	82.359566	622.390259	137.137634	96.467705	427.177063	-111.469048	1398.622192	481.110596	187.564133	1409.916748	380.831451	49.149193	1384.697266	362.464355	42.236069	1650.323486	462.771362	-188.776520	1117.995483	555.175049	259.855743	1146.536987	358.542603	-181.616928	874.616699	448.704010	285.389282	887.041016	402.317291	60.062481	1034.833862	-615.030823	169.438492	854.660095	-601.978699	-30.419769
388.035889	-33.565853	935.926392	430.944519	149.211105	934.331909	510.114349	-54.186695	496.514832	561.221436	151.817245	484.398102	571.484436	-41.632854	82.328606	622.462891	137.169144	96.449341	427.305725	-111.139679	1398.729858	481.321136	187.905960	1409.920776	380.997528	49.496292	1384.722656	362.638123	42.671539	1650.372681	462.695709	-188.369644	1118.093018	555.470947	260.187164	1146.560791	358.306885	-181.075806	874.756531	449.147888	285.676544	886.982300	402.580719	60.314709	1034.859009	-614.972656	169.510666	854.681335	-601.985901	-30.353638
388.090271	-32.956745	935.972595	430.665222	150.667923	934.820496	510.171417	-53.899761	496.455872	561.434082	151.986008	484.570984	571.384155	-41.576752	82.240860	622.569885	137.266327	96.421967	427.447632	-110.800003	1398.815552	481.510223	188.231628	1409.905396	381.169800	49.838036	1384.756714	362.825409	43.104942	1650.414063	462.639099	-188.015991	1118.147217	555.455811	259.880890	1146.339233	358.099670	-180.551483	874.897278	449.440826	285.915863	886.890808	402.586151	61.056110	1035.141357	-614.938660	169.594009	854.692383	-602.010193	-30.256371
388.339691	-32.728161	936.011169	430.928223	150.936813	934.856140	510.370056	-53.755249	496.454163	561.617065	152.100815	484.578278	571.429321	-41.546352	82.219666	622.463562	137.165298	96.396881	427.552124	-110.471222	1398.896973	481.684509	188.550613	1409.913696	381.356262	50.188904	1384.805542	363.082367	43.614017	1650.382202	462.580566	-187.665527	1118.212158	555.701355	260.173920	1146.360596	357.937561	-180.111374	875.027466	449.682312	286.288666	887.046265	402.829163	61.309490	1035.177490	-614.910339	169.644073	854.676270	-602.007751	-30.171322
388.620575	-32.504349	936.031738	431.220367	151.079437	934.856506	510.623962	-53.693192	496.467896	561.784912	152.318665	484.586670	571.526855	-41.556648	82.199196	621.913879	136.725739	96.255600	427.700836	-110.132217	1398.987915	481.904633	188.879669	1409.944824	381.553955	50.530090	1384.827393	363.166290	43.966442	1650.507568	462.549042	-187.347214	1118.292480	555.944092	260.406769	1146.372437	357.822693	-179.673401	875.155396	450.019775	286.553284	887.050415	403.090759	61.510872	1035.185791	-614.855957	169.697983	854.693176	-601.989258	-30.123428
388.842987	-32.315304	936.060181	431.475250	151.210312	934.840515	510.844147	-53.581966	496.480377	561.935303	152.448441	484.574127	571.499756	-41.510281	82.155449	621.972351	136.776871	96.242805	427.836914	-109.798958	1399.054688	482.118073	189.175354	1409.942505	381.748901	50.862503	1384.876221	363.346252	44.398403	1650.567749	462.510223	-187.022949	1118.359375	556.195923	260.689270	1146.371216	357.712006	-179.230103	875.277039	450.322998	286.834259	887.046631	403.305237	61.702480	1035.189697	-614.813721	169.772018	854.695923	-602.015198	-30.037672
389.040070	-32.144501	936.095581	431.709808	151.393234	934.852844	511.041656	-53.478939	496.514801	562.055359	152.546097	484.558899	571.547546	-41.524124	82.145416	622.170898	136.916306	96.239059	427.982056	-109.488708	1399.137695	482.350616	189.469864	1409.975220	381.953766	51.152721	1384.934692	363.516174	44.834946	1650.602173	462.478882	-186.706482	1118.442505	556.478333	260.970154	1146.382690	357.631744	-178.867004	875.351990	450.745789	286.968323	886.849060	403.503906	61.897110	1035.211914	-614.787964	169.841171	854.697083	-602.014099	-29.969376
389.204254	-31.976952	936.126343	431.946014	151.583420	934.870972	511.275726	-53.377140	496.532776	562.198669	152.632523	484.543915	571.554260	-41.519268	82.093987	622.188599	136.939651	96.207230	428.138214	-109.168655	1399.201050	482.572174	189.759079	1409.991577	382.154755	51.482338	1384.964355	363.673401	45.235348	1650.633057	462.503571	-186.428055	1118.517456	557.009216	261.838165	1146.600586	357.583557	-178.525314	875.415344	451.017273	287.179993	886.864319	403.692780	62.087852	1035.235352	-614.750793	169.921677	854.695740	-602.038208	-29.878870
389.422180	-31.758015	936.137207	432.203186	151.784332	934.878052	511.479553	-53.251118	496.571045	562.353210	152.737091	484.530426	571.572998	-41.515850	82.053841	622.768982	137.396027	96.295403	428.295746	-108.859215	1399.261353	482.805054	190.081100	1409.995239	382.338684	51.797405	1384.984863	363.835052	45.648533	1650.664063	462.518158	-186.120605	1118.554810	557.217896	262.070923	1146.600952	357.591827	-178.182587	875.474854	451.304993	287.464325	886.884766	403.916016	62.304886	1035.243164	-614.721619	169.985382	854.703003	-602.061218	-29.821589
389.669220	-31.516373	936.143372	432.493927	151.949753	934.877197	511.689789	-53.154869	496.582245	562.478149	152.845764	484.513672	571.582581	-41.493362	82.042107	622.085083	136.849518	96.126831	428.441528	-108.547989	1399.320190	483.049591	190.360443	1409.986084	382.517883	52.111855	1385.014038	363.962128	45.960236	1650.656006	462.566193	-185.837067	1118.613403	557.427368	262.290985	1146.557861	357.630371	-177.859406	875.542358	451.501709	287.676178	886.853149	404.161133	62.520351	1035.243896	-614.649414	170.052185	854.710510	-602.069763	-29.743546
389.839905	-31.300558	936.170410	432.686615	152.172714	934.899109	511.887482	-53.021145	496.634491	562.611938	152.915924	484.508972	571.590637	-41.498993	82.029472	622.837646	137.451889	96.246155	428.575195	-108.267471	1399.367310	483.298279	190.644638	1409.967163	382.688263	52.419464	1385.060425	364.160522	46.453362	1650.696289	462.606262	-185.598526	1118.677124	557.347839	261.970673	1146.326416	357.710052	-177.574509	875.597473	451.652588	287.894287	886.809875	404.348694	62.741905	1035.268799	-614.602478	170.081360	854.713379	-602.050781	-29.696123
390.054260	-31.059750	936.188660	432.896027	152.359970	934.900085	512.065308	-52.866787	496.655731	562.741028	152.964539	484.478943	571.582825	-41.487518	81.990196	622.805725	137.426147	96.221504	428.719879	-107.964157	1399.422119	483.506561	190.919205	1409.963623	382.891296	52.735508	1385.084839	364.331207	46.853756	1650.705566	462.684753	-185.379868	1118.749634	557.541443	262.178223	1146.291626	357.834808	-177.311066	875.645874	451.791290	288.097137	886.803833	404.558899	62.966206	1035.277954	-614.525635	170.170853	854.731812	-602.057678	-29.626503
390.204468	-30.846991	936.220581	433.087921	152.578125	934.899841	512.264343	-52.721153	496.700165	562.866760	153.069885	484.448486	571.572449	-41.486088	81.967346	622.844666	137.414276	96.185677	428.830658	-107.690910	1399.468506	483.735260	191.178207	1409.945679	383.086609	53.034409	1385.090576	364.485657	47.242310	1650.718018	462.787170	-185.163925	1118.802368	557.702576	262.336182	1146.259277	358.016602	-177.114655	875.692505	451.885681	288.289856	886.798706	404.743500	63.197514	1035.294434	-614.492737	170.232620	854.721558	-602.070557	-29.570192
390.347992	-30.618933	936.236084	433.264038	152.836899	934.928528	512.443298	-52.596619	496.710785	563.000916	153.159775	484.434723	571.590027	-41.476311	81.926361	623.529419	137.883087	96.230026	428.952423	-107.412498	1399.496094	483.977692	191.416367	1409.944824	383.287933	53.337910	1385.073853	364.648438	47.623116	1650.727905	462.878876	-184.963699	1118.847412	558.200684	263.123718	1146.428833	358.181152	-176.887955	875.729065	452.006775	288.434998	886.824158	404.916626	63.431473	1035.317627	-614.402588	170.286346	854.728943	-602.039734	-29.511509
390.624481	-30.789539	936.284241	433.946259	152.006744	934.571655	512.771423	-52.581665	496.800079	563.127747	153.246964	484.305023	571.666443	-41.495377	81.936272	623.550598	137.924957	96.227554	429.073364	-107.144264	1399.530396	484.229065	191.685532	1409.917847	383.487427	53.630558	1385.080200	364.805084	47.994431	1650.726074	463.025085	-184.757294	1118.879272	558.111938	262.774323	1146.183960	358.373016	-176.697678	875.767395	451.944489	288.516815	886.768860	405.306702	63.196777	1035.150513	-614.329834	170.320862	854.719482	-602.047424	-29.463165
390.650940	-30.254929	936.286377	433.708984	153.174484	934.872986	512.879456	-52.376976	496.785431	563.213928	153.348969	484.416351	571.638977	-41.457222	81.875244	622.904968	137.498672	96.102013	429.196869	-106.883743	1399.554321	484.489502	191.942032	1409.897583	383.702545	53.913788	1385.071777	364.937805	48.280777	1650.701050	463.176361	-184.585281	1118.936279	558.564331	263.511932	1146.317749	358.606567	-176.545135	875.810364	452.084656	288.703674	886.803284	405.299164	63.843452	1035.314209	-614.235779	170.378830	854.714722	-601.985352	-29.434364
390.991180	-30.476549	936.315735	434.443268	152.127747	934.445740	513.218201	-52.445240	496.876495	563.274414	153.337738	484.262817	571.764221	-41.479080	81.891830	622.845886	137.418762	96.066193	429.337585	-106.620567	1399.593750	484.712799	192.193130	1409.899658	383.892792	54.179489	1385.070923	365.146606	48.755196	1650.714111	463.361328	-184.425598	1118.998047	558.750610	263.696869	1146.273926	358.860413	-176.410339	875.838562	452.084106	288.810852	886.813721	405.707031	63.514908	1035.098511	-614.181763	170.429489	854.702393	-601.975586	-29.371323
391.197327	-30.243773	936.335571	434.613037	152.355438	934.491333	513.384888	-52.372417	496.915863	563.340149	153.297867	484.228943	571.792603	-41.454723	81.867027	622.799561	137.434967	96.022789	429.470367	-106.362694	1399.641724	484.951385	192.420410	1409.851929	384.067108	54.440556	1385.101685	365.261505	48.990429	1650.687500	463.587372	-184.273804	1119.089233	558.622437	263.283844	1146.001465	359.160370	-176.292343	875.859619	452.071228	288.917603	886.774292	405.892090	63.730446	1035.131348	-614.090149	170.492691	854.720947	-601.929993	-29.340845
391.174561	-29.665497	936.344299	434.287018	153.671951	934.902405	513.355103	-52.068478	496.841736	563.457581	153.429001	484.368164	571.665039	-41.414291	81.801903	622.821411	137.456604	96.021904	429.607086	-106.107140	1399.685791	485.178802	192.638748	1409.850586	384.262573	54.689743	1385.119629	365.478027	49.452999	1650.703369	463.817383	-184.132004	1119.179199	558.800964	263.482544	1145.955566	359.513489	-176.174591	875.881470	451.989319	288.945068	886.754700	405.848389	64.406029	1035.357300	-613.994568	170.545776	854.721436	-601.870483	-29.279314
391.327637	-29.445839	936.359497	434.418976	153.941193	934.950195	513.483948	-51.964699	496.854401	563.577698	153.568237	484.376160	571.678467	-41.371628	81.794975	622.834839	137.461761	95.997856	429.751221	-105.857704	1399.717285	485.393555	192.909515	1409.834595	384.444519	54.927151	1385.142578	365.638031	49.808376	1650.701904	464.052551	-183.977524	1119.289795	558.966980	263.627197	1145.869995	359.870056	-176.106308	875.917969	451.954193	288.897980	886.782898	406.007263	64.627457	1035.390503	-613.930298	170.565552	854.713867	-601.858154	-29.252586
391.499054	-29.256062	936.359802	434.625824	154.104233	934.955811	513.625854	-51.870979	496.837616	563.627075	153.621857	484.344208	571.680298	-41.370941	81.783821	622.855042	137.510849	95.989380	429.899475	-105.648766	1399.776245	485.622131	193.160507	1409.812988	384.646729	55.147377	1385.137817	365.795807	50.152626	1650.708740	464.295441	-183.871017	1119.379639	559.052063	263.766693	1145.777222	360.273407	-176.043854	875.937317	451.743530	289.183197	886.920288	406.188660	64.804497	1035.392944	-613.832031	170.611832	854.714111	-601.775696	-29.192307
391.745392	-29.301413	936.380981	435.094086	153.650284	934.752197	513.805847	-51.860508	496.908508	563.658752	153.689575	484.247345	571.757751	-41.384151	81.780487	623.497864	137.932526	96.061569	430.060822	-105.418839	1399.829712	485.846863	193.393097	1409.797852	384.845490	55.415604	1385.150269	365.964752	50.496609	1650.720459	464.561371	-183.762482	1119.456421	559.190918	263.960419	1145.718872	360.684814	-175.998291	875.963318	451.659882	289.218414	886.887878	406.495239	64.702972	1035.294434	-613.742981	170.678787	854.720276	-601.725586	-29.132458
391.779602	-28.952444	936.409973	434.990631	154.420670	934.985168	513.827576	-51.694088	496.899872	563.742432	153.833710	484.319946	571.742798	-41.352707	81.754692	622.888184	137.557114	95.994270	430.258423	-105.186012	1399.874512	486.038177	193.612549	1409.748657	385.065277	55.632862	1385.143921	366.128784	50.840481	1650.704712	464.830444	-183.659546	1119.555542	559.333923	264.118744	1145.673950	361.120911	-175.980865	875.992371	451.617798	289.251190	886.893433	406.529419	65.124565	1035.433716	-613.657166	170.701401	854.710022	-601.655762	-29.109652
391.893951	-28.785185	936.423462	435.105957	154.611267	935.015808	513.902039	-51.599442	496.908997	563.818054	153.969116	484.334351	571.753662	-41.344849	81.749794	623.520020	137.995453	96.047966	430.415070	-104.969688	1399.928955	486.192108	193.824295	1409.744385	385.269440	55.855858	1385.146362	366.363525	51.223129	1650.628540	465.114471	-183.522705	1119.634521	559.447327	264.278503	1145.635620	361.593109	-176.021774	876.003174	451.571960	289.312592	886.897400	406.663086	65.289497	1035.457397	-613.544128	170.792358	854.725830	-601.593384	-29.031763
392.048035	-28.628408	936.448303	435.281036	154.775452	935.031799	513.954346	-51.498062	496.905853	563.836975	154.029770	484.291992	571.747803	-41.331848	81.728333	623.554443	138.022614	96.028625	430.571014	-104.765015	1399.993408	486.361542	194.038925	1409.759155	385.450989	56.073692	1385.185059	366.423096	51.465405	1650.724854	465.420288	-183.427277	1119.757690	559.553284	264.433136	1145.575439	362.070313	-176.086014	876.028442	451.537933	289.354279	886.902405	406.838745	65.452850	1035.478394	-613.189575	171.166763	854.822693	-601.448364	-28.864269
[truncated: 117 more rows]
[truncated: 40 more columns]
