# Supplementary material for: A dyadic stimulus set of audiovisual affective displays for the study of multisensory, emotional, social interactions
Source: Behav Res Methods. 2015 Nov 5;48(4):1285–95. doi: 10.3758/s13428-015-0654-4 (PMC5101291; doi:10.3758/s13428-015-0654-4)
Supplement: Supplementary file 1 — (ZIP 270 MB) [file 13428_2015_654_MOESM1_ESM.zip › supplementary_material_2_stimuli_set_files/C/C15.txt]

396.677490	-28.996529	939.310913	444.873077	155.068665	934.054688	494.853821	-67.042336	495.666077	564.768127	133.699875	482.686737	519.497375	-70.572716	76.678947	614.183289	102.365013	93.756401	454.161438	-97.469498	1407.428711	511.700256	197.338867	1410.523193	414.022736	61.282726	1386.207764	401.524933	73.539574	1653.325562	459.753143	-196.892426	1131.104248	545.420044	289.337006	1144.767700	341.004608	-194.380524	895.013916	413.024292	292.790070	895.904846	416.925934	66.895355	1036.534180	-622.333618	175.499512	854.250610	-609.307007	-24.668097
396.713043	-28.844446	939.288940	444.983063	155.215286	934.081482	494.900208	-66.981232	495.670074	564.790466	133.743393	482.695282	519.542969	-70.576080	76.698700	614.140930	102.323341	93.754356	454.087250	-97.453110	1407.435913	511.773926	197.317398	1410.549683	414.047089	61.322666	1386.203491	401.508911	73.563339	1653.315430	459.725555	-196.910065	1131.130615	545.513062	289.365570	1144.823242	341.081573	-194.438675	894.977478	413.170105	292.890930	895.932129	416.997131	67.020378	1036.537476	-622.328003	175.494965	854.255432	-609.322937	-24.672335
396.721039	-28.739857	939.303040	445.107574	155.281570	934.091187	494.893463	-66.906967	495.669403	564.769348	133.731354	482.671570	519.544617	-70.564148	76.687263	614.178162	102.324547	93.771217	454.042084	-97.424660	1407.439941	511.858643	197.301971	1410.570801	414.068939	61.341167	1386.211914	401.618896	73.793777	1653.177490	459.722778	-196.924545	1131.145874	545.643616	289.404480	1144.869873	341.146515	-194.463608	894.940063	413.291931	293.003448	895.971924	417.061493	67.111908	1036.549072	-622.330322	175.516052	854.246338	-609.343262	-24.647278
396.740662	-28.588022	939.291260	445.232758	155.402634	934.107239	494.881622	-66.790031	495.597595	564.843811	133.766785	482.685394	519.516113	-70.546494	76.686012	614.212280	102.343018	93.753983	453.988770	-97.405754	1407.402832	511.900696	197.301697	1410.606934	414.068054	61.370106	1386.213257	401.598938	73.814529	1653.170044	459.704285	-196.947708	1131.120850	545.749634	289.457703	1144.951416	341.228119	-194.506409	894.898132	413.433594	293.106354	896.020142	417.127930	67.237709	1036.551392	-622.340515	175.557022	854.251404	-609.379456	-24.634918
396.857666	-28.683910	939.285095	445.620300	154.939590	933.902405	494.956451	-66.794754	495.632813	564.865845	133.752060	482.577789	519.568420	-70.541771	76.681831	614.218262	102.348755	93.744644	453.924072	-97.397606	1407.374512	511.969177	197.291504	1410.659302	414.078400	61.404392	1386.199585	401.569885	73.830055	1653.156738	459.685944	-196.966064	1131.108154	545.863525	289.465790	1144.996582	341.293030	-194.521378	894.851379	413.573608	293.212433	896.058167	417.316162	67.096367	1036.437988	-622.345642	175.584030	854.259644	-609.388611	-24.609566
396.866241	-28.565180	939.285156	445.723206	155.031372	933.894897	494.975952	-66.718849	495.610901	564.903992	133.765106	482.581238	519.553711	-70.535271	76.698151	614.165771	102.281197	93.726990	453.878967	-97.376198	1407.342407	512.036194	197.299088	1410.696045	414.101898	61.442642	1386.182129	401.531128	73.839569	1653.147339	459.664581	-196.989670	1131.070068	545.983093	289.525421	1145.076660	341.337128	-194.519958	894.784180	413.730499	293.326019	896.103394	417.374969	67.207535	1036.434082	-622.366882	175.612305	854.248779	-609.441772	-24.569019
397.281281	-28.369513	939.226318	445.928040	155.243164	933.905029	495.046326	-66.711128	495.555328	564.941895	133.788498	482.585022	519.607422	-70.555374	76.694931	614.048035	102.223885	93.717499	453.820496	-97.358887	1407.331421	512.081726	197.281006	1410.721680	414.121582	61.471405	1386.174438	401.474792	73.763397	1653.128662	459.646759	-196.996063	1131.053589	546.086792	289.577759	1145.142090	341.391235	-194.521545	894.724304	413.899323	293.449280	896.149902	417.643097	67.380005	1036.409302	-622.380554	175.625366	854.237000	-609.470642	-24.581421
397.221069	-28.031702	939.204956	445.748718	155.916794	934.117493	494.965668	-66.514549	495.475525	564.979736	133.832260	482.647308	519.531006	-70.540565	76.681160	614.591003	102.559837	93.757851	453.747192	-97.313156	1407.290405	512.109680	197.281250	1410.777710	414.136719	61.509579	1386.145142	401.438690	73.766136	1653.121094	459.617126	-197.026184	1131.005005	546.189514	289.631012	1145.205078	341.435089	-194.467712	894.662415	414.063110	293.605927	896.197632	417.573181	67.736061	1036.512695	-622.404907	175.649750	854.236755	-609.503601	-24.556303
397.237885	-27.958586	939.206665	445.871429	156.009628	934.115845	495.003662	-66.465805	495.470490	565.013855	133.839859	482.614929	519.558289	-70.542213	76.685356	614.391235	102.440979	93.742332	453.706726	-97.295990	1407.260742	512.148499	197.288788	1410.802979	414.162659	61.554008	1386.132202	401.433655	73.873924	1653.116333	459.627167	-197.027481	1130.996460	546.301086	289.698853	1145.266113	341.469635	-194.432465	894.601440	414.223938	293.725342	896.227173	417.630341	67.826027	1036.511963	-622.399536	175.660645	854.252686	-609.519775	-24.534275
397.287903	-27.811415	939.183838	446.000946	156.097214	934.105225	494.914307	-66.322731	495.382477	565.096558	133.876038	482.615601	519.497864	-70.486099	76.658363	614.399780	102.421082	93.707542	453.678986	-97.251724	1407.223877	512.213135	197.293808	1410.839722	414.173676	61.573357	1386.145020	401.375122	73.772141	1653.108032	459.615570	-197.004929	1130.941772	546.420959	289.752533	1145.341675	341.515686	-194.374390	894.544739	414.410126	293.870361	896.280029	417.705505	67.943581	1036.494629	-622.394226	175.692963	854.258667	-609.530823	-24.496214
397.394012	-27.850309	939.183044	446.344269	155.691147	933.931885	494.897919	-66.209236	495.345520	565.155273	133.891907	482.571503	519.487488	-70.467354	76.657722	613.919800	102.129051	93.650902	453.642609	-97.219398	1407.203491	512.257385	197.322922	1410.887817	414.200195	61.622871	1386.127319	401.365692	73.867966	1653.100830	459.602875	-196.964996	1130.903198	546.527771	289.846558	1145.414429	341.541809	-194.307373	894.500916	414.600891	294.038513	896.318237	417.875610	67.842026	1036.400757	-622.396057	175.705994	854.254395	-609.566040	-24.483913
397.350403	-27.564896	939.177917	446.208160	156.290497	934.102478	494.836670	-66.102127	495.325378	565.251526	133.946106	482.631134	519.458313	-70.455467	76.684509	613.877808	102.123985	93.651566	453.617096	-97.182327	1407.175781	512.309143	197.338974	1410.924683	414.222687	61.659058	1386.113647	401.327789	73.861450	1653.108765	459.590851	-196.904556	1130.875366	546.671204	289.939484	1145.486816	341.572235	-194.223175	894.452698	414.785980	294.180206	896.346375	417.826385	68.169624	1036.489502	-622.413696	175.743668	854.256165	-609.591125	-24.482492
397.391022	-27.432287	939.177490	446.318665	156.440063	934.127869	494.864594	-66.069366	495.311615	565.328003	134.022568	482.614990	519.472290	-70.465828	76.690880	613.916748	102.122925	93.659828	453.596222	-97.154732	1407.161011	512.357849	197.365784	1410.972290	414.237457	61.702366	1386.115723	401.252014	73.745232	1653.106201	459.575684	-196.842667	1130.840820	546.807617	290.021606	1145.524414	341.602386	-194.135376	894.388794	414.964905	294.353821	896.380432	417.898560	68.298759	1036.502319	-622.396912	175.767868	854.256470	-609.615906	-24.417315
397.412689	-27.338152	939.159180	446.437469	156.499161	934.085327	494.888123	-66.025841	495.335846	565.405396	134.044800	482.598877	519.468323	-70.464050	76.686737	613.844666	102.113853	93.622452	453.570648	-97.120865	1407.134399	512.402466	197.381622	1411.001099	414.276825	61.761383	1386.097656	401.215393	73.730392	1653.093872	459.567871	-196.744720	1130.800659	546.922546	290.125549	1145.587524	341.599457	-194.021667	894.346008	415.181183	294.532227	896.416382	417.969696	68.391129	1036.471313	-622.416809	175.773254	854.246826	-609.635315	-24.425180
397.120422	-27.282001	939.175964	446.472931	156.585739	934.104675	494.828461	-65.916855	495.335236	565.450439	134.076218	482.597748	519.459839	-70.452721	76.680626	613.803223	102.057297	93.608208	453.560883	-97.089096	1407.118530	512.448730	197.419708	1411.029785	414.307922	61.798615	1386.081665	401.173706	73.721878	1653.088379	459.559937	-196.666489	1130.738892	547.036865	290.218567	1145.649536	341.614319	-193.901810	894.286438	415.363007	294.698212	896.436707	417.853424	68.464241	1036.489746	-622.390930	175.851608	854.255432	-609.650696	-24.392929
397.133270	-27.173622	939.175476	446.562775	156.655319	934.083252	494.855072	-65.867538	495.332672	565.519043	134.066223	482.574463	519.455383	-70.451385	76.675247	614.379028	102.377853	93.664024	453.576050	-97.068901	1407.079712	512.495056	197.431732	1411.052734	414.331055	61.830414	1386.065430	401.130859	73.706894	1653.075928	459.567261	-196.574234	1130.701050	547.157166	290.325745	1145.702393	341.637787	-193.765289	894.238342	415.537537	294.849701	896.454651	417.906769	68.566513	1036.478394	-622.389893	175.861572	854.247925	-609.678833	-24.386200
397.181000	-27.067129	939.152039	446.670502	156.779037	934.106506	494.894348	-65.816742	495.326965	565.608704	134.125717	482.579346	519.477356	-70.448120	76.635704	614.562744	102.481834	93.674522	453.563965	-97.027046	1407.044434	512.541260	197.466171	1411.095459	414.366943	61.862202	1386.049072	401.083435	73.686577	1653.072754	459.581390	-196.476044	1130.650269	547.272705	290.422943	1145.764771	341.648254	-193.600494	894.177856	415.714844	294.989563	896.480408	417.972748	68.660332	1036.478638	-622.389099	175.862610	854.239624	-609.681641	-24.388844
397.220825	-26.992046	939.155334	446.759521	156.832291	934.109375	494.927826	-65.793190	495.346161	565.663879	134.169113	482.568237	519.462280	-70.446877	76.670952	614.591003	102.524673	93.657402	453.571472	-96.992920	1407.036133	512.584839	197.484985	1411.127197	414.387543	61.907700	1386.050659	401.041840	73.670738	1653.063232	459.588928	-196.357147	1130.619507	547.374207	290.523285	1145.824829	341.650482	-193.418640	894.147156	415.891174	295.158447	896.511719	418.042267	68.724915	1036.481934	-622.380554	175.871368	854.251221	-609.694214	-24.373386
397.253418	-26.901342	939.149902	446.850800	156.904694	934.101013	494.958893	-65.754913	495.364777	565.688965	134.163452	482.558929	519.488708	-70.460747	76.664680	614.511230	102.472229	93.653870	453.571442	-96.953362	1407.016602	512.612915	197.533203	1411.147339	414.432037	61.940914	1386.020020	401.080597	73.739540	1652.974365	459.599274	-196.238678	1130.575806	547.481018	290.632965	1145.879639	341.654022	-193.217117	894.118835	416.071716	295.335938	896.533447	418.095764	68.811974	1036.474487	-622.332947	175.949066	854.273071	-609.712524	-24.310682
397.327057	-26.802580	939.143127	446.956177	156.969055	934.097412	494.979767	-65.714554	495.370880	565.777161	134.227707	482.553253	519.491943	-70.438301	76.671722	614.593140	102.536568	93.638222	453.573639	-96.918320	1406.999146	512.675903	197.561859	1411.169312	414.469818	61.989990	1386.006104	400.946655	73.665138	1653.044922	459.616547	-196.120834	1130.554199	547.584961	290.711243	1145.921875	341.659515	-193.017670	894.074158	416.232117	295.541046	896.551270	418.178650	68.894989	1036.468994	-622.329773	175.950500	854.272217	-609.718201	-24.290003
397.698456	-26.716166	939.126465	447.093994	157.091370	934.099670	495.100952	-65.733002	495.373444	565.840027	134.301590	482.583008	519.512329	-70.416664	76.683739	614.526611	102.496063	93.636497	453.585999	-96.897522	1406.984375	512.711670	197.594055	1411.200073	414.522461	62.042011	1385.994141	400.903381	73.663963	1653.043213	459.616486	-196.010880	1130.490723	547.697571	290.781647	1145.963501	341.680786	-192.819824	894.014160	416.412018	295.712585	896.536133	418.417389	68.987526	1036.461548	-622.309570	175.949356	854.276672	-609.726868	-24.279902
397.427765	-26.651171	939.135742	447.122711	157.038284	934.077332	495.084595	-65.608337	495.408630	565.824646	134.306625	482.530853	519.502869	-70.415543	76.680313	614.529236	102.493034	93.636566	453.612793	-96.864052	1406.942017	512.754639	197.649490	1411.222778	414.554565	62.100224	1385.977783	400.861298	73.664017	1653.022705	459.652405	-195.884125	1130.447144	547.802368	290.846985	1146.008301	341.693848	-192.592224	893.964661	416.570526	295.879242	896.526855	418.304169	69.017487	1036.454468	-622.281250	175.988937	854.274658	-609.722351	-24.283152
397.480835	-26.560633	939.140259	447.184021	157.175888	934.094116	495.092163	-65.545883	495.389496	565.908325	134.368256	482.533752	519.486694	-70.411201	76.673584	614.574951	102.538712	93.656540	453.626862	-96.815880	1406.926880	512.793030	197.673355	1411.232544	414.582520	62.141380	1385.967285	400.823029	73.671257	1653.001465	459.666168	-195.774734	1130.396240	547.905029	290.929169	1146.060791	341.720032	-192.363922	893.900024	416.740082	296.048615	896.524963	418.367889	69.122307	1036.465698	-622.275330	175.982361	854.273315	-609.729492	-24.274872
397.536041	-26.482500	939.125549	447.210480	157.276993	934.122131	495.126526	-65.513260	495.386505	565.944641	134.420532	482.545502	519.496887	-70.423431	76.659042	614.591125	102.564575	93.625374	453.631775	-96.802040	1406.881348	512.840149	197.696350	1411.246094	414.624054	62.183693	1385.935791	400.778320	73.678268	1652.982544	459.685120	-195.669403	1130.319824	548.005127	291.018158	1146.088623	341.732880	-192.153076	893.838867	416.915405	296.217010	896.508972	418.422974	69.183830	1036.473999	-622.259888	176.016815	854.275513	-609.733826	-24.269667
397.593842	-26.430193	939.121033	447.294250	157.280594	934.103088	495.146667	-65.478004	495.373047	565.983337	134.486343	482.558167	519.498840	-70.405342	76.650864	614.619324	102.566109	93.629097	453.646027	-96.748726	1406.851563	512.886414	197.744797	1411.261353	414.660645	62.212482	1385.908325	400.736206	73.690697	1652.956543	459.718964	-195.556183	1130.245728	548.097900	291.077606	1146.123169	341.742401	-191.906067	893.767822	417.079437	296.364868	896.522034	418.494507	69.221054	1036.461914	-622.244690	176.014847	854.261414	-609.749939	-24.233372
397.671204	-26.371983	939.116760	447.359894	157.333618	934.086304	495.167725	-65.437340	495.352264	565.960205	134.497391	482.520172	519.491577	-70.400139	76.629982	614.613220	102.570793	93.625107	453.668915	-96.712227	1406.795166	512.914551	197.793732	1411.270996	414.708954	62.262630	1385.883057	400.706726	73.710915	1652.927490	459.747162	-195.421982	1130.176514	548.175964	291.156128	1146.127563	341.777283	-191.653595	893.682190	417.229584	296.517578	896.523254	418.564972	69.283577	1036.451050	-622.205505	176.052460	854.282471	-609.737976	-24.201923
397.711456	-26.293274	939.108765	447.390808	157.431351	934.106079	495.185089	-65.387711	495.350281	566.010010	134.559113	482.533905	519.478394	-70.403473	76.655602	614.630188	102.607582	93.621483	453.675781	-96.691071	1406.764038	512.961670	197.837936	1411.272095	414.758240	62.303761	1385.859131	400.664185	73.730659	1652.902100	459.786407	-195.279800	1130.089966	548.287170	291.246826	1146.161743	341.811218	-191.411026	893.611084	417.383575	296.667694	896.524048	418.612061	69.353035	1036.458130	-622.110413	176.016327	854.262329	-609.542542	-24.302940
397.784546	-26.224339	939.108887	447.468048	157.427765	934.092224	495.245605	-65.363914	495.372192	566.001953	134.621185	482.519257	519.489380	-70.393211	76.633102	614.477661	102.514366	93.623840	453.721649	-96.668732	1406.720581	513.008545	197.885376	1411.275391	414.792175	62.342392	1385.834717	400.623199	73.749237	1652.873535	459.834106	-195.167374	1130.042358	548.377075	291.325562	1146.192261	341.860657	-191.156219	893.537231	417.547119	296.822479	896.517151	418.686340	69.395111	1036.450806	-622.082947	176.072235	854.272400	-609.556213	-24.293575
397.826111	-26.180195	939.109497	447.513092	157.450531	934.085938	495.265900	-65.340538	495.366028	565.986145	134.629547	482.490997	519.512695	-70.400795	76.634766	614.628723	102.607147	93.618011	453.734436	-96.626091	1406.682617	513.042847	197.902771	1411.265503	414.819702	62.383430	1385.809692	400.588989	73.771797	1652.852539	459.873474	-195.029449	1129.992065	548.471313	291.441010	1146.229614	341.894379	-190.913803	893.478577	417.705688	296.940430	896.493713	418.733032	69.431923	1036.447998	-622.042358	176.087448	854.264526	-609.527588	-24.264418
397.891174	-26.116220	939.106628	447.578339	157.526184	934.082581	495.317383	-65.301338	495.379883	565.994385	134.687347	482.493988	519.532959	-70.394707	76.603287	614.647095	102.630791	93.605965	453.744507	-96.608124	1406.679565	513.068787	197.936371	1411.278076	414.863403	62.422043	1385.797974	400.542328	73.807487	1652.833008	459.898682	-194.876221	1129.932617	548.522949	291.505524	1146.227783	341.934052	-190.667358	893.434326	417.816864	297.086945	896.502441	418.808105	69.499107	1036.445435	-622.029053	176.097794	854.270020	-609.568298	-24.207710
397.921875	-26.032187	939.105774	447.606049	157.632980	934.103149	495.328400	-65.255325	495.351929	566.022827	134.766220	482.511200	519.527649	-70.400467	76.609657	614.690979	102.677582	93.614006	453.775635	-96.571724	1406.648193	513.126221	197.974182	1411.297852	414.895844	62.453751	1385.793091	400.536713	73.938141	1652.821045	459.966125	-194.757080	1129.873779	548.597290	291.572784	1146.276367	341.981171	-190.425873	893.387451	417.974457	297.217285	896.503601	418.850128	69.578896	1036.456421	-621.993225	176.144653	854.280273	-609.559387	-24.189482
397.973328	-25.976320	939.096069	447.672119	157.643051	934.107361	495.361877	-65.212753	495.356689	566.042053	134.806488	482.494202	519.512085	-70.400261	76.587128	614.673950	102.667816	93.600021	453.779327	-96.556396	1406.646240	513.158386	197.998688	1411.323242	414.937866	62.494881	1385.782104	400.496735	73.967911	1652.796509	460.001556	-194.631088	1129.830444	548.639343	291.641968	1146.308472	342.053345	-190.168427	893.338318	418.111786	297.367188	896.492676	418.900818	69.607704	1036.453491	-621.966980	176.130310	854.267822	-609.520020	-24.203156
398.005859	-25.926771	939.103088	447.707550	157.739258	934.108276	495.412445	-65.200745	495.373413	566.059692	134.875717	482.512817	519.524780	-70.398193	76.591469	614.664612	102.666306	93.618118	453.818573	-96.527122	1406.612061	513.197388	198.032776	1411.332153	414.988464	62.535545	1385.785522	400.437164	73.904976	1652.783325	460.065308	-194.498291	1129.780029	548.701416	291.699066	1146.328735	342.133972	-189.941498	893.282043	418.263092	297.493134	896.461975	418.955566	69.677429	1036.458374	-622.008789	176.208145	854.261780	-609.737854	-24.068190
398.037262	-25.876387	939.093628	447.779449	157.774292	934.091980	495.463165	-65.162476	495.371460	566.054016	134.908691	482.456146	519.531250	-70.401535	76.598419	614.693115	102.705467	93.595421	453.843445	-96.508514	1406.613159	513.244263	198.078827	1411.338379	415.014465	62.558903	1385.779663	400.410522	73.924431	1652.761963	460.127045	-194.390717	1129.752197	548.774170	291.741272	1146.364990	342.233093	-189.684570	893.227905	418.410706	297.616577	896.446228	419.005341	69.725533	1036.445190	-621.979553	176.243484	854.267273	-609.741760	-24.036394
398.072968	-25.802273	939.099792	447.826294	157.803040	934.104248	495.483459	-65.151566	495.404358	566.079224	134.950348	482.455994	519.527710	-70.400627	76.596840	614.690308	102.691551	93.626511	453.861084	-96.474258	1406.598389	513.262512	198.110733	1411.341553	415.040680	62.610634	1385.776611	400.390137	73.936707	1652.751831	460.191711	-194.266693	1129.715210	548.838196	291.786285	1146.391968	342.331024	-189.454803	893.175354	418.558594	297.739624	896.401733	419.052734	69.773155	1036.454834	-621.931580	176.272415	854.258728	-609.730835	-24.048925
398.100098	-25.743023	939.099854	447.873688	157.898483	934.128113	495.523224	-65.099625	495.400421	566.115417	134.956039	482.480469	519.535950	-70.384949	76.596619	614.486877	102.559059	93.587021	453.879730	-96.430061	1406.574585	513.308594	198.141174	1411.370483	415.079315	62.654026	1385.773682	400.370544	73.954788	1652.741577	460.265503	-194.187378	1129.666748	548.887329	291.812836	1146.383911	342.418732	-189.202286	893.103699	418.710968	297.855438	896.369019	419.084473	69.838753	1036.467041	-621.871338	176.295425	854.279724	-609.697449	-24.040497
398.137512	-25.723463	939.101624	447.942871	157.888641	934.098755	495.559204	-65.110916	495.405365	566.105835	134.933929	482.461548	519.547485	-70.375656	76.592171	614.517883	102.563393	93.582146	453.864655	-96.389900	1406.556885	513.342590	198.185440	1411.362671	415.111267	62.687904	1385.763062	400.388336	74.063789	1652.737061	460.325226	-194.070984	1129.635010	548.948914	291.859314	1146.424316	342.539185	-189.008957	893.045105	418.826385	297.948853	896.349609	419.123291	69.865707	1036.451782	-621.858093	176.310181	854.278687	-609.699829	-24.019516
398.150024	-25.695580	939.126343	447.974365	157.906494	934.093750	495.574066	-65.071030	495.408844	566.120422	134.932251	482.468201	519.545776	-70.374847	76.587990	614.665161	102.653069	93.592171	453.880096	-96.335838	1406.548218	513.375610	198.250809	1411.363525	415.133698	62.755840	1385.770142	400.383545	74.066917	1652.735840	460.399994	-193.949493	1129.592285	549.012573	291.890594	1146.420898	342.642365	-188.792435	892.977478	418.981079	298.058350	896.308105	419.148712	69.904419	1036.461182	-621.814880	176.336273	854.268372	-609.690430	-24.010126
398.168732	-25.657549	939.127380	447.996185	157.954483	934.084717	495.595886	-65.027557	495.419312	566.129883	134.933380	482.443726	519.528992	-70.349594	76.591454	614.705200	102.668831	93.583878	453.880463	-96.285568	1406.544678	513.418030	198.291504	1411.357910	415.149353	62.804913	1385.777832	400.389343	74.057991	1652.731201	460.467987	-193.888489	1129.586548	549.076355	291.942017	1146.417603	342.745178	-188.582123	892.918945	419.097137	298.151642	896.267639	419.178162	69.950294	1036.457520	-621.786316	176.343979	854.263489	-609.692200	-23.975708
398.185608	-25.599037	939.134399	448.034729	157.981964	934.085815	495.630798	-65.008667	495.418549	566.093323	134.908890	482.409027	519.552856	-70.356255	76.587296	614.624390	102.602577	93.549240	453.870422	-96.225204	1406.528320	513.448120	198.348999	1411.345459	415.167206	62.862717	1385.768799	400.398041	74.061195	1652.747192	460.516998	-193.747498	1129.542236	549.133118	291.968781	1146.385254	342.853729	-188.402512	892.878906	419.232544	298.220093	896.206909	419.217590	69.994415	1036.461914	-621.759277	176.365021	854.267090	-609.697021	-23.947012
398.218201	-25.576439	939.145935	448.076843	158.013382	934.057861	495.641266	-64.987778	495.439423	566.109985	134.928101	482.404388	519.535706	-70.355042	76.603928	614.648804	102.599731	93.556145	453.856628	-96.180679	1406.538452	513.439148	198.399155	1411.323486	415.182007	62.937912	1385.797974	400.368896	73.957283	1652.743896	460.575775	-193.667923	1129.560547	549.181946	292.002441	1146.357056	342.971771	-188.200180	892.830566	419.353210	298.300842	896.170715	419.253052	70.043427	1036.452759	-621.752441	176.391037	854.274048	-609.718628	-23.949917
398.237305	-25.519527	939.134583	448.108185	158.078430	934.069702	495.642731	-64.953194	495.418701	566.151306	134.942108	482.419434	519.522400	-70.355362	76.617287	614.476624	102.502090	93.529236	453.861725	-96.123581	1406.528564	513.474121	198.455887	1411.331543	415.192566	62.992496	1385.788818	400.379150	73.953484	1652.744263	460.643158	-193.584167	1129.558105	549.239990	292.065277	1146.340820	343.077911	-188.010498	892.793030	419.458252	298.371826	896.120361	419.272980	70.093323	1036.453247	-621.704407	176.434082	854.286987	-609.711243	-23.914326
398.551819	-25.472006	939.110718	448.197479	158.167694	934.079285	495.725433	-65.021072	495.421997	566.166443	134.958557	482.430389	519.577515	-70.360802	76.629196	614.704651	102.631500	93.547829	453.842621	-96.051918	1406.541016	513.488708	198.507813	1411.299561	415.192566	63.044575	1385.790527	400.406891	73.932579	1652.743286	460.669800	-193.497498	1129.551880	549.305603	292.099945	1146.338379	343.186462	-187.862595	892.759766	419.561432	298.407806	896.095825	419.456268	70.142906	1036.446167	-621.704651	176.435883	854.287598	-609.726929	-23.891935
398.578461	-25.441471	939.110718	448.235229	158.179199	934.067993	495.763977	-65.014481	495.420288	566.175964	134.949997	482.424713	519.590088	-70.379425	76.617798	614.686768	102.624001	93.538574	453.834412	-96.004845	1406.527588	513.482056	198.570313	1411.280151	415.189667	63.108536	1385.789917	400.442352	73.925461	1652.748779	460.737671	-193.432220	1129.551147	549.362061	292.138641	1146.317261	343.293732	-187.694275	892.713379	419.661072	298.438751	896.053955	419.476501	70.173935	1036.439575	-621.651428	176.444717	854.281799	-609.711670	-23.894695
398.583130	-25.381845	939.101624	448.226074	158.239822	934.072021	495.758667	-64.975563	495.396790	566.175720	134.950806	482.431396	519.592651	-70.371689	76.609131	614.650330	102.607307	93.534271	453.832794	-95.939049	1406.507690	513.495056	198.637573	1411.259033	415.167145	63.153526	1385.794189	400.569458	73.969185	1652.677734	460.793518	-193.353973	1129.516357	549.422241	292.176880	1146.287720	343.412323	-187.541519	892.649658	419.762604	298.484833	896.004395	419.481476	70.224648	1036.437744	-621.627014	176.435257	854.259766	-609.699585	-23.895647
398.590698	-25.367405	939.094543	448.232025	158.260956	934.068909	495.746582	-64.948341	495.386597	566.207031	134.984344	482.427948	519.580933	-70.362007	76.597755	614.474365	102.503754	93.502075	453.829071	-95.886909	1406.492188	513.510010	198.672409	1411.216919	415.156250	63.218678	1385.792480	400.535095	73.970398	1652.776855	460.874084	-193.314087	1129.512817	549.480225	292.203552	1146.244873	343.523163	-187.162094	892.637451	419.855591	298.516571	895.943420	419.492523	70.238960	1036.432861	-621.612366	176.462845	854.258057	-609.697632	-23.891382
398.630737	-25.372898	939.087646	448.298370	158.169586	934.015686	495.766541	-64.959221	495.371094	566.235901	135.012253	482.412598	519.585815	-70.371719	76.567230	614.690552	102.641640	93.493645	453.815674	-95.808914	1406.480835	513.496582	198.748917	1411.184814	415.135071	63.276974	1385.800171	400.685638	74.024635	1652.711914	460.914673	-193.236572	1129.505737	549.523499	292.229858	1146.213013	343.627594	-187.222580	892.560059	419.961304	298.536682	895.892029	419.538757	70.219917	1036.401489	-621.582642	176.507935	854.247986	-609.693726	-23.854826
398.626038	-25.354773	939.100220	448.302643	158.239853	934.014954	495.737946	-64.947441	495.384552	566.251343	135.023071	482.423431	519.553223	-70.361916	76.555664	614.503052	102.529518	93.498688	453.762878	-95.756508	1406.475098	513.491272	198.819687	1411.162476	415.126099	63.363197	1385.829712	400.606842	73.828384	1652.807739	460.962769	-193.183258	1129.522217	549.566711	292.271820	1146.180176	343.730591	-187.075439	892.520386	420.048157	298.558594	895.828674	419.542786	70.269287	1036.407349	-621.556641	176.508469	854.248779	-609.672058	-23.830011
398.626190	-25.353844	939.117493	448.297394	158.236160	934.015991	495.727386	-64.953339	495.391815	566.314148	135.066345	482.441620	519.606201	-70.367180	76.610970	614.772522	102.679558	93.524132	453.735352	-95.692169	1406.520996	513.459656	198.890533	1411.147705	415.116302	63.428829	1385.840454	400.517883	73.601349	1652.948364	461.028351	-193.139297	1129.543701	549.597412	292.316711	1146.157837	343.848938	-186.909027	892.509705	420.158844	298.578064	895.779968	419.546997	70.274887	1036.416504	-621.557312	176.518951	854.261108	-609.672607	-23.811626
398.628021	-25.290977	939.132813	448.251831	158.330017	934.074890	495.735779	-64.927261	495.398895	566.320801	135.054947	482.462982	519.586487	-70.374649	76.605843	614.707581	102.654625	93.518166	453.694092	-95.621452	1406.546509	513.442505	198.973465	1411.118530	415.089783	63.504265	1385.881104	400.568268	73.650711	1652.967407	461.058319	-193.100220	1129.563477	549.620239	292.367859	1146.148804	343.939911	-186.778793	892.511536	420.259155	298.588226	895.706604	419.533417	70.325706	1036.455078	-621.555359	176.553741	854.268494	-609.681274	-23.796391
398.669128	-25.284756	939.128845	448.277008	158.305374	934.030762	495.715179	-64.934822	495.383728	566.340637	135.065994	482.464264	519.614868	-70.358421	76.612923	614.743164	102.658142	93.522423	453.651917	-95.547394	1406.560913	513.417603	199.037018	1411.097412	415.079254	63.574112	1385.899658	400.613495	73.605553	1652.969604	461.111298	-193.048798	1129.605713	549.631104	292.404846	1146.119751	344.043549	-186.640320	892.492249	420.354950	298.591187	895.635376	419.556519	70.341309	1036.429565	-621.538513	176.561386	854.267578	-609.673157	-23.796635
398.683044	-25.285980	939.139343	448.268372	158.334045	934.040771	495.737091	-64.951057	495.398834	566.330139	135.060333	482.465179	519.607849	-70.372108	76.617897	614.717590	102.646706	93.515823	453.652283	-95.480461	1406.582886	513.416809	199.129837	1411.059326	415.077362	63.644512	1385.917603	400.639252	73.469101	1652.987793	461.154236	-192.994705	1129.633545	549.649109	292.437103	1146.062500	344.170685	-186.528549	892.493164	420.458862	298.591614	895.548645	419.560608	70.353806	1036.439941	-621.518005	176.563858	854.269348	-609.678101	-23.758511
398.658813	-25.277563	939.157776	448.230621	158.360626	934.035645	495.709137	-64.934242	495.382690	566.310486	135.034988	482.458679	519.596191	-70.353119	76.612122	614.748840	102.674332	93.515465	453.647125	-95.418198	1406.622314	513.407898	199.193497	1411.037720	415.059509	63.726730	1385.912354	400.885803	73.720848	1652.781982	461.193054	-192.959122	1129.679321	549.654724	292.489105	1146.000610	344.249969	-186.427887	892.493774	420.543640	298.593567	895.451416	419.556244	70.376289	1036.447510	-621.512451	176.560745	854.262146	-609.657715	-23.739832
398.689819	-25.384989	939.162720	448.351471	158.051224	933.924255	495.717590	-64.938324	495.380524	566.303833	135.008942	482.411957	519.594849	-70.350945	76.616051	614.699280	102.658401	93.507294	453.648193	-95.341866	1406.628296	513.402100	199.280411	1411.000977	415.044800	63.799778	1385.925903	400.929535	73.755089	1652.769775	461.240753	-192.890656	1129.704102	549.666016	292.526459	1145.962280	344.358429	-186.349243	892.509033	420.626404	298.591522	895.371704	419.615417	70.241753	1036.390747	-621.412781	176.457153	854.245117	-609.343994	-23.919216
398.703491	-25.382397	939.174133	448.311615	158.077759	933.932983	495.720764	-64.941460	495.379761	566.271851	134.979858	482.419861	519.590698	-70.356018	76.608353	614.531616	102.530838	93.493927	453.697296	-95.274445	1406.670410	513.385681	199.339157	1410.948120	415.039490	63.884888	1385.924561	400.936401	73.720871	1652.758789	461.259399	-192.856354	1129.747925	549.674377	292.560974	1145.886841	344.428223	-186.310654	892.538940	420.719574	298.575256	895.281677	419.606812	70.254951	1036.401001	-621.470459	176.599075	854.236328	-609.611816	-23.729448
398.705566	-25.389360	939.181763	448.298126	158.081909	933.927063	495.713196	-64.933121	495.377747	566.254578	134.953339	482.424988	519.589783	-70.355835	76.607468	614.692261	102.636436	93.504356	453.708740	-95.198868	1406.696655	513.368225	199.430145	1410.907715	415.029480	63.960289	1385.919067	400.935730	73.672386	1652.765625	461.282471	-192.817230	1129.800537	549.666748	292.619751	1145.840210	344.490662	-186.297852	892.586182	420.787354	298.573639	895.189148	419.598907	70.260895	1036.401489	-621.462708	176.622711	854.252991	-609.613525	-23.703724
398.687683	-25.383135	939.196899	448.262695	158.077133	933.927979	495.704590	-64.924065	495.400208	566.283752	134.977982	482.447662	519.592957	-70.356712	76.607109	614.557434	102.568130	93.518074	453.732025	-95.116409	1406.745239	513.307312	199.515762	1410.882446	415.026276	64.019211	1385.912476	400.919373	73.631218	1652.765015	461.307678	-192.748978	1129.848267	549.640564	292.634491	1145.784912	344.560120	-186.280350	892.623840	420.833557	298.551514	895.092834	419.586212	70.265480	1036.409912	-621.430603	176.617111	854.263367	-609.597168	-23.698267
398.698822	-25.350855	939.189331	448.220764	158.115356	933.931946	495.676117	-64.909729	495.385498	566.275269	134.990433	482.459015	519.585388	-70.363953	76.633011	614.707947	102.670174	93.527618	453.760956	-95.065521	1406.780151	513.258057	199.584183	1410.828369	415.025665	64.093758	1385.941895	400.902893	73.581200	1652.764893	461.349457	-192.697006	1129.901001	549.616272	292.691559	1145.733887	344.635468	-186.277328	892.667236	420.898651	298.526917	894.985901	419.574524	70.292206	1036.408569	-621.346313	176.509750	854.259277	-609.260742	-23.859482
398.717255	-25.347136	939.182312	448.205505	158.124847	933.921997	495.678833	-64.912628	495.384216	566.259033	135.006607	482.457306	519.568054	-70.350021	76.621864	614.695862	102.685661	93.527443	453.790161	-95.002899	1406.794067	513.218811	199.683762	1410.782349	415.036438	64.151451	1385.935913	400.888977	73.547943	1652.757568	461.410248	-192.688583	1129.954956	549.589233	292.730865	1145.681396	344.678131	-186.254990	892.710266	420.967712	298.523102	894.880981	419.573639	70.300255	1036.400024	-621.328552	176.518372	854.252380	-609.238342	-23.850288
398.712036	-25.363886	939.190613	448.171082	158.108261	933.886230	495.680450	-64.942078	495.379181	566.313660	135.054535	482.478119	519.588318	-70.342918	76.613182	614.777344	102.731422	93.518906	453.834839	-94.934502	1406.807495	513.172363	199.769745	1410.723145	415.049530	64.220863	1385.933105	400.868530	73.499580	1652.760254	461.469849	-192.652740	1129.986328	549.564331	292.757477	1145.612915	344.732971	-186.254211	892.739380	421.010345	298.486969	894.776917	419.563293	70.304375	1036.385742	-621.307068	176.535339	854.256042	-609.201416	-23.860420
398.699768	-25.349474	939.195190	448.099335	158.128708	933.887085	495.664459	-64.924492	495.373901	566.295654	135.030411	482.473694	519.579346	-70.348061	76.610962	614.740662	102.700172	93.510635	453.873169	-94.873749	1406.817993	513.123352	199.868042	1410.661011	415.041229	64.254936	1385.945435	400.848389	73.458115	1652.738892	461.541840	-192.640152	1130.012329	549.531250	292.800659	1145.559082	344.767883	-186.240005	892.772339	421.045288	298.459930	894.680420	419.534332	70.318947	1036.389160	-621.294739	176.552216	854.252197	-609.229675	-23.832417
398.685089	-25.359171	939.192993	448.041656	158.109726	933.880005	495.646637	-64.903770	495.358856	566.275085	135.018097	482.470062	519.579895	-70.337585	76.586014	614.712830	102.659775	93.493759	453.894348	-94.815849	1406.836060	513.063416	199.928787	1410.611328	415.054352	64.309296	1385.962036	400.650208	73.225334	1652.858276	461.618256	-192.613770	1130.039307	549.504272	292.820770	1145.484253	344.820068	-186.255142	892.800354	421.095184	298.421722	894.589905	419.506927	70.304199	1036.384766	-621.309326	176.537140	854.229004	-609.215698	-23.818317
398.676910	-25.359289	939.190552	448.001312	158.135269	933.875916	495.630005	-64.911919	495.351196	566.319397	135.046280	482.485626	519.590393	-70.348099	76.586906	614.589844	102.584839	93.485573	453.935669	-94.764252	1406.836426	513.033142	200.023651	1410.569824	415.040771	64.331856	1385.968262	400.627197	73.201508	1652.840576	461.693756	-192.592682	1130.052368	549.460083	292.849030	1145.445923	344.858337	-186.251678	892.832275	421.126862	298.381073	894.500916	419.489502	70.314751	1036.381958	-621.293274	176.562653	854.235840	-609.234070	-23.792370
398.681641	-25.359980	939.194214	447.930511	158.092880	933.865845	495.607880	-64.916626	495.359711	566.275452	135.002182	482.471191	519.556885	-70.348236	76.613953	614.735413	102.692001	93.513763	453.949646	-94.721619	1406.833252	512.968018	200.099411	1410.519165	415.016510	64.367500	1385.978394	400.607086	73.214554	1652.804443	461.770020	-192.573227	1130.088745	549.434692	292.869659	1145.407715	344.916718	-186.285721	892.851563	421.170349	298.334625	894.413147	419.451843	70.301231	1036.378174	-621.287598	176.590042	854.245667	-609.226135	-23.786217
398.691498	-25.391655	939.192383	447.876282	158.084839	933.851868	495.616577	-64.919060	495.364868	566.238647	135.018951	482.472015	519.551453	-70.333595	76.600365	614.526550	102.572632	93.488731	453.981232	-94.677071	1406.828979	512.906982	200.156616	1410.493286	415.015198	64.391052	1385.979736	400.572968	73.210289	1652.778809	461.851349	-192.581345	1130.106689	549.404907	292.865723	1145.367188	344.963959	-186.324280	892.862305	421.176788	298.283173	894.336121	419.425110	70.287300	1036.369873	-621.265747	176.604202	854.259216	-609.204102	-23.765886
398.699249	-25.404848	939.198608	447.818970	158.041183	933.834717	495.617432	-64.906616	495.370422	566.212280	134.993103	482.464752	519.537231	-70.316895	76.616982	614.711853	102.683884	93.509193	453.986786	-94.615425	1406.816528	512.847900	200.229523	1410.455322	414.979126	64.433205	1385.988403	400.536530	73.216591	1652.777832	461.914337	-192.574265	1130.107178	549.352051	292.885986	1145.335205	345.031555	-186.362091	892.870178	421.187836	298.237335	894.272400	419.391663	70.273201	1036.363525	-621.233826	176.621536	854.252869	-609.169495	-23.756262
398.686768	-25.415434	939.199463	447.736053	158.074539	933.824524	495.612732	-64.921272	495.360657	566.222107	135.014359	482.482574	519.530151	-70.334358	76.624451	614.702637	102.686508	93.514084	453.978943	-94.587395	1406.811035	512.794861	200.279846	1410.427856	414.958832	64.471329	1385.981323	400.416229	73.127182	1652.844971	461.997986	-192.555405	1130.121094	549.314575	292.893799	1145.289673	345.093842	-186.400604	892.868774	421.192566	298.179321	894.209167	419.353821	70.285545	1036.359253	-621.220642	176.627899	854.230408	-609.189575	-23.730629
398.662811	-25.468269	939.217773	447.663300	158.043182	933.824219	495.613434	-64.924309	495.363647	566.166260	134.992508	482.478027	519.529602	-70.311920	76.599442	614.720520	102.684967	93.503677	453.982727	-94.556290	1406.822266	512.717346	200.346466	1410.428833	414.927917	64.497391	1385.990601	400.458008	73.235878	1652.753174	462.060516	-192.557327	1130.127686	549.277466	292.874115	1145.249756	345.164276	-186.457855	892.879456	421.186432	298.122253	894.153442	419.318390	70.248642	1036.368530	-621.214111	176.611069	854.232727	-609.154602	-23.730230
398.653717	-25.458395	939.216736	447.594147	158.064880	933.824524	495.602600	-64.898277	495.346344	566.159180	135.039337	482.485352	519.500000	-70.298363	76.599533	614.723328	102.695419	93.512115	453.991394	-94.506973	1406.820679	512.670288	200.402069	1410.429077	414.892090	64.528389	1386.008545	400.336212	73.175369	1652.841431	462.122559	-192.560379	1130.140747	549.246155	292.894409	1145.246216	345.226105	-186.531174	892.876465	421.166992	298.055603	894.115112	419.289917	70.259338	1036.368774	-621.324280	176.699631	854.222656	-609.473633	-23.530355
398.293610	-25.567633	939.273193	447.453247	157.936874	933.802551	495.513245	-64.821892	495.378357	566.042603	134.988342	482.438660	519.448120	-70.283447	76.593498	614.670227	102.668091	93.505684	453.951294	-94.471558	1406.824097	512.608643	200.465393	1410.426880	414.853210	64.557892	1386.029419	400.300720	73.204491	1652.838135	462.173279	-192.538986	1130.173828	549.197876	292.886322	1145.237671	345.319702	-186.606293	892.885132	421.149475	297.997284	894.072998	419.057434	70.183540	1036.385010	-621.211731	176.652847	854.231628	-609.188354	-23.670824
398.671631	-25.507813	939.232788	447.508057	158.000351	933.819519	495.602631	-64.916122	495.375549	566.100403	135.076981	482.468811	519.494324	-70.290855	76.592651	614.528931	102.596977	93.520805	453.927490	-94.443176	1406.854980	512.531311	200.482086	1410.429077	414.797424	64.596519	1386.052368	400.264832	73.244148	1652.836914	462.220551	-192.565689	1130.204102	549.170837	292.916504	1145.228394	345.395508	-186.698303	892.885254	421.137909	297.920197	894.062317	419.246277	70.214516	1036.373413	-621.285522	176.735794	854.240417	-609.416138	-23.470587
398.659515	-25.531725	939.237305	447.451782	158.015717	933.817383	495.604187	-64.922951	495.379333	566.039001	135.055664	482.461365	519.498901	-70.291351	76.594818	614.756653	102.736397	93.527679	453.898254	-94.389046	1406.854736	512.458801	200.546097	1410.420532	414.744659	64.610352	1386.064697	400.304260	73.374054	1652.763916	462.270508	-192.562927	1130.221313	549.115417	292.929443	1145.202881	345.508148	-186.784531	892.879517	421.117828	297.854004	894.017639	419.209381	70.212807	1036.374390	-621.288208	176.741791	854.225281	-609.428833	-23.470276
398.662323	-25.560696	939.238037	447.415863	157.986130	933.799316	495.580933	-64.929626	495.375519	566.034485	135.103531	482.457062	519.500610	-70.293671	76.604530	614.791443	102.771492	93.546791	453.866425	-94.344589	1406.861328	512.397461	200.586472	1410.416748	414.690735	64.645020	1386.073730	400.269653	73.414986	1652.754639	462.301056	-192.604706	1130.254150	549.077942	292.937561	1145.192627	345.596588	-186.872589	892.883057	421.073181	297.788116	893.993835	419.180359	70.196213	1036.364746	-621.231750	176.786407	854.240967	-609.362366	-23.451778
398.668335	-25.599310	939.239075	447.368103	157.984695	933.803040	495.586273	-64.959137	495.356262	566.026489	135.143906	482.464783	519.502747	-70.319763	76.604866	614.783813	102.775780	93.555450	453.829620	-94.330505	1406.874756	512.325684	200.617401	1410.396851	414.635559	64.647240	1386.088989	400.227051	73.448494	1652.763184	462.325348	-192.607605	1130.295532	549.029236	292.972504	1145.182861	345.692566	-186.957703	892.889648	421.043213	297.742310	893.960388	419.154907	70.174026	1036.367065	-621.142334	176.718857	854.228333	-609.102112	-23.574150
398.656250	-25.592932	939.251648	447.315002	157.966263	933.809204	495.567719	-64.938660	495.350555	565.973267	135.147064	482.444336	519.484253	-70.326523	76.604744	614.779114	102.775757	93.562187	453.779358	-94.293030	1406.906250	512.239197	200.672653	1410.389038	414.558075	64.674637	1386.112183	400.187439	73.468292	1652.754150	462.339508	-192.647247	1130.338623	548.965149	292.995087	1145.157104	345.789734	-187.054413	892.890198	420.993500	297.673767	893.936035	419.128662	70.169464	1036.376587	-621.135681	176.706146	854.223083	-609.054382	-23.586449
398.625366	-25.626146	939.254089	447.235107	158.011017	933.827332	495.532654	-64.980667	495.358337	565.936035	135.181122	482.463623	519.446350	-70.330742	76.606476	614.774292	102.778122	93.568718	453.722321	-94.263222	1406.919189	512.166565	200.697830	1410.397095	414.494507	64.687843	1386.130127	400.147705	73.501640	1652.753784	462.341095	-192.685349	1130.378540	548.903198	292.995697	1145.133179	345.882660	-187.165146	892.893188	420.923248	297.606995	893.911316	419.080200	70.162170	1036.387695	-621.143860	176.716629	854.216125	-609.084106	-23.575268
398.209290	-25.737110	939.328735	447.069733	157.890549	933.827087	495.424896	-64.869354	495.372620	565.862793	135.162720	482.458191	519.369873	-70.308098	76.605522	614.747559	102.749069	93.580254	453.666809	-94.206482	1406.939941	512.091003	200.746170	1410.389160	414.427765	64.714699	1386.147217	400.092438	73.536774	1652.755005	462.357849	-192.701569	1130.406738	548.826050	292.997894	1145.118652	346.004150	-187.275375	892.902649	420.852844	297.554932	893.881531	418.829590	70.081978	1036.425049	-621.115845	176.698837	854.209045	-609.048828	-23.595381
398.601868	-25.633097	939.255554	447.145996	157.960907	933.848083	495.496948	-64.923294	495.325134	565.876160	135.178131	482.473297	519.454773	-70.312210	76.594986	614.764160	102.776459	93.577805	453.622467	-94.170380	1406.967163	512.003479	200.785782	1410.371826	414.358826	64.753418	1386.187866	399.967285	73.487175	1652.829346	462.359680	-192.744308	1130.469849	548.749878	293.035553	1145.088257	346.096008	-187.385101	892.917480	420.775665	297.502350	893.860779	419.019287	70.123940	1036.399048	-621.154053	176.817383	854.209656	-609.282776	-23.421143
398.599762	-25.703720	939.256836	447.136139	157.878006	933.817444	495.516205	-64.945496	495.337280	565.838013	135.175293	482.464600	519.460510	-70.308067	76.602608	614.789795	102.805977	93.573822	453.560730	-94.126328	1407.003174	511.928436	200.829559	1410.333130	414.286285	64.790436	1386.189819	399.908691	73.535782	1652.839478	462.379852	-192.758270	1130.535400	548.677979	293.043365	1145.041992	346.205536	-187.475296	892.946594	420.696594	297.454529	893.813171	419.003754	70.067162	1036.383179	-621.120361	176.827164	854.217773	-609.255249	-23.364807
398.579651	-25.695789	939.276672	447.087891	157.842896	933.823181	495.516632	-64.954231	495.350372	565.822754	135.163940	482.451263	519.460266	-70.295998	76.603836	614.781189	102.791748	93.587959	453.516663	-94.092232	1407.053955	511.839813	200.870987	1410.310547	414.214783	64.818954	1386.202271	399.858673	73.570099	1652.839355	462.392212	-192.798004	1130.608398	548.586243	293.068054	1145.018799	346.318848	-187.572678	892.958862	420.604492	297.426544	893.774719	418.972382	70.060822	1036.395752	-620.756897	177.256561	854.331787	-609.130371	-23.243137
398.764740	-26.147381	939.270325	447.673889	156.592484	933.390869	495.671204	-65.155205	495.430023	565.772827	135.091248	482.263428	519.560791	-70.337761	76.632111	614.055420	102.370171	93.527336	453.490051	-94.077545	1407.090820	511.758545	200.926285	1410.272827	414.154327	64.834984	1386.221069	399.790344	73.605118	1652.838379	462.404480	-192.822678	1130.676636	548.484314	293.046021	1144.979248	346.399384	-187.664795	892.988525	420.488983	297.393585	893.734314	419.219971	69.504807	1036.158813	-620.730225	177.282928	854.330750	-609.100464	-23.248636
398.729858	-26.193811	939.280457	447.647125	156.535690	933.383423	495.701324	-65.200798	495.432404	565.761841	135.091431	482.309387	519.575867	-70.342278	76.636604	614.721191	102.773903	93.580391	453.431641	-94.046608	1407.127075	511.669067	200.963837	1410.241699	414.064087	64.864655	1386.250488	399.719879	73.646622	1652.844360	462.404205	-192.866745	1130.756836	548.383667	293.046539	1144.909180	346.480621	-187.750534	893.015015	420.376953	297.367859	893.679565	419.186951	69.463791	1036.159546	-620.686340	177.316071	854.339172	-609.071472	-23.231470
398.683075	-26.220537	939.259583	447.586243	156.520721	933.389160	495.675751	-65.189919	495.425903	565.716919	135.035934	482.291504	519.572144	-70.346230	76.635544	614.740295	102.785248	93.579636	453.367920	-94.035210	1407.175049	511.572693	200.998901	1410.227905	413.971558	64.887306	1386.231934	399.642059	73.690117	1652.847778	462.422546	-192.860855	1130.790283	548.259644	293.061249	1144.856445	346.535187	-187.841141	893.022156	420.270782	297.359192	893.635315	419.126007	69.429749	1036.152344	-620.673584	177.311035	854.341675	-609.069031	-23.198490
398.646118	-26.231003	939.249756	447.531281	156.522873	933.395447	495.660919	-65.187202	495.428925	565.731445	135.026688	482.318634	519.544861	-70.343414	76.628654	614.743530	102.775734	93.567238	453.304474	-93.985291	1407.200195	511.476898	201.047455	1410.199951	413.890137	64.896355	1386.234619	399.555786	73.726715	1652.840088	462.406586	-192.873123	1130.840454	548.123535	293.069122	1144.782104	346.586700	-187.924408	893.064148	420.129150	297.315826	893.583557	419.073151	69.417915	1036.150635	-620.632263	177.325531	854.338867	-609.024048	-23.189171
398.405426	-25.852358	939.237305	446.910828	157.692078	933.772949	495.493164	-65.037491	495.328674	565.800232	135.058594	482.483459	519.465759	-70.322762	76.617516	614.803650	102.780190	93.593773	453.236511	-93.965576	1407.242920	511.386658	201.071487	1410.178345	413.781525	64.927361	1386.252441	399.551422	73.849205	1652.749146	462.428223	-192.895615	1130.894531	547.992920	293.074310	1144.715820	346.631134	-188.003815	893.084900	419.998779	297.296875	893.551636	418.749939	69.925133	1036.348389	-620.984680	176.885727	854.210510	-609.110962	-23.337219
398.530212	-26.283472	939.247253	447.424988	156.523026	933.398865	495.627686	-65.218056	495.407562	565.723938	134.961517	482.324890	519.544067	-70.338646	76.612762	614.744934	102.730896	93.555794	453.167694	-93.934837	1407.278442	511.308075	201.138397	1410.118408	413.712372	64.933968	1386.245972	399.457123	73.897865	1652.749146	462.446808	-192.934189	1130.947998	547.878113	293.098389	1144.673950	346.689209	-188.063797	893.131470	419.880798	297.275635	893.498230	418.956360	69.389030	1036.150879	-620.956238	176.898849	854.211121	-609.086914	-23.310247
398.332214	-25.911842	939.244446	446.843628	157.574722	933.752502	495.503876	-65.095200	495.355103	565.717407	134.948639	482.447327	519.469543	-70.316994	76.585350	614.747375	102.732590	93.580223	453.096405	-93.905937	1407.318115	511.191315	201.161392	1410.107056	413.610229	64.965927	1386.240356	399.369385	73.949600	1652.750366	462.432800	-192.933853	1131.014404	547.745361	293.082611	1144.616333	346.721954	-188.144348	893.174011	419.754059	297.248779	893.452820	418.642029	69.863007	1036.339233	-620.925232	176.919724	854.224426	-609.055786	-23.278967
398.479584	-26.302336	939.240540	447.363373	156.430542	933.373962	495.635742	-65.262177	495.428101	565.680054	134.884399	482.297607	519.552002	-70.340683	76.616592	614.705017	102.691551	93.573280	453.027222	-93.888557	1407.371948	511.097717	201.201569	1410.089600	413.527374	65.013603	1386.250488	399.272675	74.005943	1652.745728	462.414520	-192.975006	1131.095459	547.610962	293.106750	1144.595825	346.755859	-188.225174	893.206055	419.638489	297.230347	893.413391	418.860931	69.355202	1036.132568	-620.910461	176.908081	854.209900	-609.025757	-23.286324
398.421173	-26.337540	939.252869	447.364502	156.358459	933.352722	495.607208	-65.252167	495.434265	565.680908	134.873337	482.298950	519.557678	-70.352684	76.602409	614.707397	102.703362	93.571999	452.944000	-93.833977	1407.406494	511.006500	201.249054	1410.071167	413.434143	65.028503	1386.260986	399.158600	74.049423	1652.746704	462.393127	-193.031952	1131.165039	547.480896	293.101074	1144.567993	346.773560	-188.309494	893.260559	419.504456	297.208649	893.382019	418.809753	69.328102	1036.126099	-620.550598	177.353989	854.318604	-608.917053	-23.135544
398.190277	-25.971607	939.237488	446.721771	157.537674	933.744141	495.452576	-65.115952	495.375061	565.728027	134.923965	482.464966	519.443909	-70.317947	76.577026	614.747803	102.724121	93.586227	452.832184	-93.819168	1407.447266	510.881531	201.271042	1410.056885	413.337067	65.066071	1386.280029	399.043701	74.113663	1652.744995	462.352631	-193.057724	1131.203369	547.355164	293.094574	1144.546631	346.779266	-188.399277	893.300964	419.353485	297.163422	893.378967	418.473175	69.825035	1036.329712	-620.513123	177.359344	854.316223	-608.892090	-23.119734
398.275726	-26.425447	939.275635	447.230042	156.312103	933.355469	495.579987	-65.318779	495.457703	565.677551	134.811157	482.326416	519.552063	-70.347832	76.598778	614.024048	102.280464	93.526749	452.741486	-93.802345	1407.505615	510.780365	201.303162	1410.038452	413.232391	65.100151	1386.271851	398.944092	74.160576	1652.743652	462.305328	-193.096832	1131.279785	547.238892	293.099396	1144.534668	346.761780	-188.459427	893.344055	419.203186	297.118866	893.352478	418.662689	69.273010	1036.138062	-620.525208	177.355667	854.311584	-608.865784	-23.132786
398.061066	-26.067436	939.267029	446.637939	157.399155	933.725830	495.422791	-65.173668	495.381256	565.664246	134.770859	482.450745	519.461487	-70.316574	76.575775	613.976257	102.243759	93.514320	452.658936	-93.753494	1407.518921	510.704041	201.343903	1410.047852	413.130066	65.123924	1386.281738	398.823700	74.210098	1652.741211	462.254028	-193.137726	1131.316650	547.118713	293.085663	1144.505249	346.748871	-188.547638	893.378174	419.045502	297.077850	893.349243	418.347504	69.740822	1036.333252	-620.516907	177.373535	854.311523	-608.857544	-23.112003
397.981659	-26.077335	939.265198	446.544128	157.437836	933.748352	495.359924	-65.174202	495.337646	565.658752	134.751480	482.475861	519.470764	-70.363853	76.594574	614.019653	102.266556	93.512077	452.555542	-93.717529	1407.559814	510.593201	201.373352	1410.041138	413.027740	65.152222	1386.295532	398.691772	74.280037	1652.753662	462.187225	-193.176697	1131.364868	546.994690	293.071381	1144.512207	346.710205	-188.642426	893.417908	418.903168	297.025513	893.351074	418.261383	69.740456	1036.344116	-620.467651	177.410873	854.322693	-608.793213	-23.102495
397.942017	-26.104755	939.253784	446.496429	157.411118	933.736450	495.326202	-65.214432	495.360901	565.673035	134.729187	482.470825	519.482300	-70.373909	76.608765	614.740173	102.701454	93.575775	452.436920	-93.687660	1407.573364	510.488892	201.395874	1410.038330	412.922882	65.187157	1386.277222	398.569916	74.326347	1652.754150	462.118073	-193.210922	1131.409424	546.870605	293.061523	1144.499512	346.683624	-188.734818	893.445190	418.724243	296.971832	893.349670	418.202606	69.717468	1036.331665	-620.456970	177.407257	854.315125	-608.753662	-23.120173
397.887360	-26.155987	939.258606	446.449493	157.364944	933.731750	495.286224	-65.236328	495.359924	565.619202	134.710709	482.460754	519.438721	-70.360947	76.605705	614.720764	102.697960	93.579933	452.334717	-93.646088	1407.594849	510.387634	201.437744	1410.047363	412.815399	65.220772	1386.283691	398.445862	74.384377	1652.750977	462.053314	-193.249680	1131.460205	546.747131	293.082062	1144.495728	346.636902	-188.817169	893.473511	418.557434	296.944275	893.355530	418.145752	69.675545	1036.331299	-620.454041	177.393036	854.327942	-608.730713	-23.108528
397.823883	-26.161505	939.244019	446.390747	157.355423	933.733704	495.226868	-65.223930	495.336823	565.622620	134.701843	482.506287	519.399963	-70.352089	76.599617	614.698120	102.690331	93.589020	452.215332	-93.587685	1407.588623	510.260345	201.483719	1410.047607	412.702881	65.263893	1386.264648	398.323853	74.438148	1652.749756	461.947113	-193.282486	1131.494385	546.626770	293.078064	1144.475586	346.588806	-188.885193	893.501648	418.391968	296.867554	893.349365	418.064850	69.664459	1036.324341	-620.454285	177.402023	854.305054	-608.707581	-23.108078
397.768768	-26.205683	939.245850	446.332092	157.391815	933.725769	495.214600	-65.273994	495.333069	565.621399	134.671432	482.541656	519.432190	-70.348831	76.588158	614.695129	102.673782	93.581024	452.101746	-93.549973	1407.597290	510.159668	201.515900	1410.044067	412.600800	65.288658	1386.272705	398.191315	74.483322	1652.744507	461.862732	-193.318695	1131.537842	546.517639	293.109314	1144.466675	346.537903	-188.968262	893.511108	418.244781	296.838593	893.369507	418.003937	69.665077	1036.320923	-620.447327	177.411118	854.308533	-608.668213	-23.074575
397.904144	-26.673180	939.270630	446.892059	156.085007	933.302734	495.348694	-65.478302	495.402557	565.533630	134.587891	482.311646	519.514465	-70.384583	76.618675	614.662109	102.640640	93.561218	451.976044	-93.501587	1407.613892	510.056641	201.536163	1410.020386	412.494141	65.326447	1386.257202	397.995300	74.439468	1652.797119	461.761200	-193.338074	1131.563477	546.391968	293.121338	1144.441406	346.473480	-189.031570	893.523132	418.078705	296.795013	893.362793	418.220795	69.085114	1036.103394	-620.419678	177.419159	854.304382	-608.622681	-23.063906
397.871185	-26.749786	939.252563	446.882751	155.964706	933.244324	495.362000	-65.498596	495.413025	565.488342	134.555038	482.327179	519.532349	-70.395798	76.623932	614.649170	102.632866	93.559036	451.850403	-93.482925	1407.645996	509.941925	201.565994	1410.016357	412.355011	65.354523	1386.257568	397.942780	74.563705	1652.717896	461.662903	-193.345535	1131.609741	546.271851	293.134705	1144.414063	346.406616	-189.095505	893.553467	417.938507	296.761261	893.351196	418.179382	69.015640	1036.062988	-620.418945	177.406723	854.311829	-608.590881	-23.068394
397.636414	-26.331161	939.220032	446.221497	157.163513	933.630737	495.168304	-65.339127	495.347260	565.480896	134.557816	482.479736	519.435486	-70.353241	76.609222	614.638611	102.614487	93.549217	451.691315	-93.441063	1407.661133	509.815552	201.583282	1409.999390	412.244781	65.388329	1386.267212	397.803284	74.640800	1652.718628	461.562592	-193.345062	1131.664795	546.152161	293.129944	1144.410767	346.313934	-189.144974	893.590515	417.783417	296.738739	893.344055	417.826294	69.543327	1036.255981	-620.418091	177.401611	854.313965	-608.558411	-23.053356
397.536957	-26.345266	939.231812	446.111572	157.169022	933.638611	495.147186	-65.338707	495.355194	565.472412	134.569382	482.490753	519.433655	-70.380989	76.631378	614.713745	102.641418	93.582504	451.551910	-93.403160	1407.687012	509.706299	201.600983	1409.974243	412.129852	65.428734	1386.252075	397.788483	74.860878	1652.597412	461.441223	-193.327026	1131.701416	546.035828	293.141724	1144.367676	346.197601	-189.183105	893.609131	417.643433	296.714783	893.361511	417.731964	69.537735	1036.266235	-620.415466	177.388138	854.294373	-608.526917	-23.042160
397.476288	-26.419739	939.226013	446.054199	157.056229	933.591064	495.143494	-65.353592	495.359253	565.420593	134.561111	482.489380	519.460388	-70.375824	76.624512	614.685730	102.626976	93.567200	451.396545	-93.370758	1407.697876	509.591705	201.617691	1409.962402	412.010742	65.447655	1386.236084	397.543762	74.710152	1652.698608	461.318573	-193.341995	1131.729980	545.901733	293.152740	1144.354126	346.084076	-189.224747	893.655090	417.485535	296.703979	893.356079	417.656128	69.472160	1036.237671	-620.392273	177.450226	854.308228	-608.524475	-22.992737
397.381317	-26.445156	939.224548	445.963501	157.030518	933.591003	495.127167	-65.369240	495.366486	565.355896	134.496429	482.482452	519.431763	-70.370712	76.611038	614.683655	102.628716	93.565422	451.240662	-93.342911	1407.697998	509.440735	201.654404	1409.938232	411.879028	65.487228	1386.226685	397.408478	74.744591	1652.689087	461.196655	-193.328766	1131.745972	545.795654	293.161896	1144.323364	345.934875	-189.254761	893.667847	417.320526	296.682831	893.354858	417.561310	69.446449	1036.236816	-620.381775	177.438583	854.309753	-608.487671	-23.013147
397.317444	-26.472647	939.193726	445.887726	157.049637	933.564758	495.095245	-65.396698	495.350372	565.327759	134.479599	482.480957	519.420471	-70.370613	76.600922	614.689270	102.626862	93.579971	451.132050	-93.325783	1407.717651	509.313080	201.682251	1409.935913	411.767792	65.500923	1386.199219	397.284637	74.807739	1652.679810	461.051880	-193.345093	1131.754028	545.686890	293.141754	1144.297241	345.773865	-189.264389	893.706055	417.161163	296.651428	893.351563	417.464325	69.445618	1036.207031	-620.362061	177.466202	854.327454	-608.462219	-22.982821
397.447632	-26.868341	939.186218	446.346527	155.929901	933.171753	495.210876	-65.569771	495.418335	565.266968	134.408783	482.343445	519.520813	-70.412773	76.601639	614.628174	102.607948	93.561630	450.997467	-93.298409	1407.720337	509.213806	201.702957	1409.934570	411.648743	65.518021	1386.197266	397.161743	74.859489	1652.675781	460.951813	-193.365921	1131.791260	545.586182	293.150085	1144.282227	345.621948	-189.254745	893.726501	417.021973	296.626282	893.331360	417.636475	68.954483	1035.990234	-620.352844	177.464188	854.307983	-608.437561	-22.979570
397.365814	-26.911575	939.186646	446.257080	155.852280	933.132446	495.188873	-65.598091	495.419006	565.237000	134.394028	482.326416	519.500854	-70.405159	76.585678	614.617798	102.587364	93.570473	450.859741	-93.273666	1407.721558	509.081512	201.706451	1409.932495	411.523285	65.554718	1386.186646	397.038757	74.882988	1652.676025	460.808685	-193.348038	1131.799194	545.479736	293.134064	1144.271729	345.448029	-189.271790	893.767212	416.873505	296.621613	893.339417	417.543152	68.918449	1035.969360	-620.364929	177.468597	854.305847	-608.424683	-22.958908
397.297699	-26.933397	939.166992	446.170746	155.869400	933.125000	495.151672	-65.593132	495.430695	565.175293	134.348175	482.345367	519.497437	-70.399231	76.601532	614.598022	102.565781	93.575493	450.732788	-93.243858	1407.755859	508.949127	201.736847	1409.916992	411.371490	65.577248	1386.183350	396.920044	74.920769	1652.695068	460.676910	-193.351227	1131.836060	545.381042	293.138123	1144.267578	345.269867	-189.246948	893.837219	416.740448	296.605469	893.329956	417.441864	68.914467	1035.954834	-620.341736	177.476257	854.318665	-608.388550	-22.965036
397.193420	-26.957544	939.179260	446.036041	155.867493	933.121765	495.115387	-65.607018	495.421051	565.172668	134.367020	482.352142	519.495056	-70.397003	76.614799	614.596680	102.571487	93.589523	450.579041	-93.228058	1407.776245	508.831390	201.741592	1409.916504	411.239014	65.620186	1386.164673	396.789642	74.978172	1652.715942	460.541504	-193.372864	1131.880005	545.267517	293.129211	1144.256104	345.075043	-189.218536	893.900879	416.615997	296.600677	893.334717	417.318298	68.909698	1035.958740	-620.366150	177.461411	854.293823	-608.371460	-22.997168
397.131165	-26.968651	939.173462	445.953613	155.807755	933.095398	495.092529	-65.615875	495.430573	565.161987	134.351700	482.345123	519.500610	-70.386734	76.651566	614.610657	102.581963	93.581802	450.428253	-93.233063	1407.799316	508.712189	201.765533	1409.933228	411.077911	65.660629	1386.181641	396.681763	75.018387	1652.734131	460.393524	-193.363693	1131.907471	545.159790	293.126282	1144.268188	344.878937	-189.195709	893.979431	416.489838	296.601166	893.358276	417.227386	68.891129	1035.941162	-620.359741	177.446304	854.288025	-608.365540	-22.986540
397.059174	-26.968843	939.164612	445.823517	155.807632	933.079102	495.035980	-65.613441	495.436127	565.084167	134.291168	482.348419	519.494324	-70.385002	76.652809	614.594055	102.577660	93.564095	450.253357	-93.236870	1407.822144	508.594574	201.764542	1409.922974	410.937042	65.689194	1386.207397	396.510376	74.994797	1652.824585	460.241333	-193.383011	1131.935547	545.058838	293.121552	1144.253418	344.672302	-189.141907	894.068054	416.385712	296.607056	893.352356	417.113464	68.897079	1035.927734	-620.307922	177.421494	854.296448	-608.190613	-23.009111
396.974579	-27.014296	939.185181	445.723633	155.762024	933.071289	495.016327	-65.637154	495.441467	565.105164	134.281265	482.344879	519.489258	-70.396729	76.665337	614.627930	102.573112	93.563919	450.055206	-93.245087	1407.837646	508.454437	201.775146	1409.927246	410.788177	65.745491	1386.246216	396.423187	75.029648	1652.859497	460.096436	-193.371140	1131.950073	544.950745	293.154633	1144.274658	344.485809	-189.133011	894.157227	416.251282	296.612793	893.388977	417.015686	68.868134	1035.933105	-620.268921	177.459595	854.282104	-608.124207	-23.029081
396.893768	-27.049002	939.172729	445.586914	155.768875	933.027893	494.981689	-65.672531	495.432037	565.023438	134.231934	482.324951	519.475891	-70.393250	76.668808	614.575378	102.503616	93.528786	449.834351	-93.230690	1407.860352	508.287262	201.797913	1409.935181	410.653656	65.780273	1386.301636	396.359955	75.070442	1652.886719	459.952118	-193.385666	1131.984863	544.858826	293.147522	1144.284790	344.273041	-189.137238	894.249695	416.134674	296.634918	893.419067	416.901062	68.870262	1035.904297	-620.249451	177.467163	854.284363	-608.103149	-23.018694
396.672668	-26.722317	939.153931	444.976074	156.732330	933.357178	494.798767	-65.542328	495.362396	565.032959	134.282150	482.471619	519.375183	-70.370781	76.649101	614.652954	102.548576	93.533356	449.600586	-93.231667	1407.891235	508.100647	201.840881	1409.955322	410.518555	65.833626	1386.354370	396.350525	75.175751	1652.869995	459.790955	-193.393112	1132.006592	544.766724	293.155701	1144.319092	344.039673	-189.134995	894.359436	416.012299	296.647095	893.481873	416.562927	69.281067	1036.073120	-620.259277	177.456985	854.273438	-608.074829	-23.020449
396.781036	-27.084045	939.163330	445.355255	155.759232	933.007996	494.864929	-65.707191	495.410095	564.954956	134.226959	482.345673	519.456360	-70.395775	76.655899	614.614380	102.527763	93.534378	449.369659	-93.239182	1407.925659	507.879028	201.862701	1409.960205	410.389404	65.908691	1386.457275	396.331238	75.161804	1652.897827	459.654907	-193.402893	1132.064209	544.687561	293.172852	1144.386475	343.793976	-189.107025	894.486694	415.905396	296.684204	893.562744	416.700775	68.857651	1035.887939	-620.257751	177.467789	854.267212	-608.059082	-23.021255
396.756439	-27.156622	939.151855	445.296753	155.669296	932.939697	494.855804	-65.766075	495.442139	564.894409	134.202209	482.288605	519.475403	-70.407196	76.671135	613.909363	102.089424	93.462616	449.093384	-93.209099	1407.962891	507.647430	201.884872	1409.988770	410.220001	65.929695	1386.521240	396.284241	75.079887	1652.996704	459.521973	-193.431610	1132.132324	544.661072	293.211029	1144.444946	343.555298	-189.065750	894.620728	415.779083	296.722046	893.644104	416.613739	68.818962	1035.844116	-620.248779	177.457947	854.267029	-608.010925	-23.022507
396.717529	-27.194424	939.171448	445.196228	155.655869	932.942810	494.774689	-65.768204	495.408112	564.889404	134.222763	482.296326	519.457214	-70.396126	76.663857	613.889099	102.075836	93.459183	448.783630	-93.215309	1408.055298	507.378418	201.944031	1410.002930	409.979584	65.948624	1386.575073	396.409058	75.066132	1652.998047	459.389954	-193.427750	1132.212524	544.629761	293.260468	1144.504883	343.315125	-189.013428	894.783752	415.670959	296.773438	893.774048	416.521484	68.806175	1035.853882	-620.230408	177.461639	854.274902	-607.942688	-23.009014
396.653290	-27.226006	939.173279	445.107574	155.642227	932.922058	494.739349	-65.807320	495.430145	564.878052	134.247040	482.286072	519.447510	-70.394455	76.676704	614.051331	102.175995	93.459061	448.469269	-93.189369	1408.129395	507.090454	201.991180	1410.013794	409.679504	65.991722	1386.604248	396.519531	74.955559	1653.047363	459.287750	-193.496017	1132.317505	544.643372	293.310181	1144.551880	343.105865	-188.920395	894.945251	415.563232	296.817444	893.906982	416.421967	68.800873	1035.842651	-620.203979	177.470383	854.271851	-607.936768	-22.993214
396.583893	-27.288954	939.206360	445.011780	155.573853	932.889404	494.685608	-65.830109	495.432587	564.776917	134.224457	482.264832	519.451538	-70.387695	76.698174	614.655090	102.536774	93.480087	448.169800	-93.136681	1408.205688	506.801636	202.032593	1410.047852	409.349274	66.031021	1386.655640	396.634155	74.875290	1653.146729	459.172638	-193.551865	1132.426392	544.667908	293.417877	1144.640137	342.915741	-188.826431	895.104004	415.425751	296.848297	894.053101	416.315186	68.776871	1035.839844	-620.206116	177.547302	854.287170	-608.049744	-22.882713
396.393280	-27.083471	939.222839	444.517639	156.237747	933.140869	494.523529	-65.735237	495.396240	564.735840	134.259323	482.353455	519.379150	-70.368416	76.687553	614.093872	102.207352	93.445396	447.842133	-93.087662	1408.312012	506.434296	202.089157	1410.100464	408.974396	66.094017	1386.708374	396.739319	74.694366	1653.294556	459.040466	-193.622559	1132.566162	544.716064	293.550720	1144.726440	342.741425	-188.705292	895.289246	415.321838	296.879578	894.219421	416.013397	69.054306	1035.982788	-620.189087	177.560883	854.287598	-608.031189	-22.857735
396.325714	-27.120584	939.233032	444.388184	156.244232	933.124084	494.485596	-65.767250	495.400208	564.695129	134.242981	482.349243	519.387207	-70.394363	76.698921	614.060303	102.216927	93.437088	447.432892	-93.031075	1408.480591	506.056549	202.143570	1410.114380	408.562195	66.118698	1386.701538	396.947021	74.528725	1653.408691	458.899078	-193.671921	1132.702759	544.761658	293.699463	1144.797241	342.568542	-188.582108	895.458130	415.170898	296.892059	894.394775	415.876678	69.061020	1035.976807	-620.191284	177.578995	854.307678	-608.001404	-22.868286
396.046906	-27.291536	939.311890	444.188202	156.123993	933.117310	494.381897	-65.749847	495.419922	564.600830	134.212280	482.321625	519.317444	-70.378693	76.682846	614.617310	102.545914	93.495491	447.026642	-92.974823	1408.622192	505.684174	202.239746	1410.158325	408.142181	66.119827	1386.747559	397.142334	74.326385	1653.561890	458.742523	-193.694824	1132.819702	544.796692	293.818573	1144.876709	342.400574	-188.470566	895.602417	415.046753	296.876068	894.595154	415.628754	68.964859	1036.010254	-620.137573	177.587769	854.294739	-607.975464	-22.874489
396.147888	-27.287960	939.257568	444.164612	156.016251	933.074341	494.369354	-65.800713	495.412811	564.590515	134.192810	482.322388	519.312439	-70.376572	76.688675	614.639893	102.576950	93.491783	446.687073	-92.920197	1408.731689	505.307953	202.269608	1410.187988	407.674347	66.127853	1386.810303	397.357147	74.063370	1653.718140	458.566742	-193.730957	1132.963745	544.861877	293.999146	1145.001465	342.236298	-188.400345	895.745483	414.908295	296.884216	894.779114	415.588226	68.926910	1035.957275	-620.099243	177.592697	854.300293	-607.940247	-22.842213
396.061584	-27.347902	939.259521	444.033997	155.938568	933.052368	494.332428	-65.785118	495.383789	564.589905	134.156830	482.342041	519.300415	-70.367104	76.679123	614.009521	102.168465	93.466660	446.328491	-92.860069	1408.866577	504.946503	202.339310	1410.232788	407.231445	66.155067	1386.873657	397.580322	73.816193	1653.880615	458.362152	-193.709290	1133.113403	544.911499	294.214630	1145.116211	342.075958	-188.406830	895.881470	414.784546	296.882141	894.990906	415.423920	68.884956	1035.943481	-620.059753	177.601822	854.283508	-607.907837	-22.857841
396.006775	-27.590780	939.294495	444.072418	155.404083	932.874268	494.363556	-65.894371	495.443054	564.503906	134.095184	482.270599	519.331177	-70.378380	76.695168	614.033325	102.158012	93.469810	445.936615	-92.817841	1409.012939	504.562988	202.413391	1410.285034	406.809631	66.163445	1386.954590	397.792816	73.521240	1654.054199	458.109253	-193.685928	1133.284058	544.943237	294.422638	1145.246094	341.884552	-188.402786	896.043762	414.671387	296.892639	895.203796	415.327698	68.644859	1035.860840	-619.989319	177.599899	854.291504	-607.830811	-22.872801
395.842529	-27.495508	939.305847	443.727356	155.724121	933.029846	494.263123	-65.870613	495.417389	564.464966	134.062469	482.322479	519.306824	-70.365799	76.685730	614.078674	102.182121	93.480339	445.590240	-92.769119	1409.132690	504.120544	202.468185	1410.347656	406.379059	66.192703	1387.054565	398.014404	73.191032	1654.235107	457.865601	-193.650391	1133.432373	544.963684	294.612640	1145.391602	341.683014	-188.381180	896.187378	414.526672	296.887451	895.408875	415.056458	68.767952	1035.947510	-619.951111	177.598114	854.285156	-607.823608	-22.865664
395.779999	-27.680721	939.304810	443.697571	155.303741	932.896057	494.222137	-65.926216	495.457733	564.392822	134.004761	482.296844	519.296387	-70.369965	76.708580	614.600708	102.504250	93.525108	445.224915	-92.708923	1409.274658	503.694061	202.522156	1410.417725	405.938995	66.227943	1387.179565	398.224701	72.846901	1654.418335	457.591034	-193.616547	1133.598999	544.960815	294.778687	1145.508789	341.479950	-188.336349	896.314026	414.392517	296.904846	895.601135	414.922852	68.566963	1035.871216	-619.910278	177.598648	854.281616	-607.777039	-22.865637
395.654114	-27.744509	939.324280	443.501953	155.188980	932.881287	494.128845	-65.940529	495.453949	564.316406	133.960358	482.296509	519.264771	-70.375336	76.730621	614.623962	102.523170	93.522316	444.879242	-92.678116	1409.422729	503.285370	202.565262	1410.486328	405.540680	66.263245	1387.291504	398.442505	72.479790	1654.588867	457.320923	-193.567429	1133.760376	544.903198	294.907532	1145.638794	341.267212	-188.298355	896.443359	414.257080	296.915955	895.790710	414.715088	68.508003	1035.869751	-619.884521	177.595444	854.284546	-607.759705	-22.898115
395.463531	-27.795198	939.330078	443.230042	155.151611	932.904541	494.035339	-65.944252	495.446930	564.249634	133.961533	482.314514	519.216309	-70.367165	76.724091	614.419128	102.407158	93.513481	444.545380	-92.644966	1409.537964	502.878296	202.618591	1410.548828	405.149231	66.275848	1387.419312	398.638672	72.097931	1654.767578	457.067993	-193.482193	1133.854492	544.856201	295.005249	1145.754150	341.087891	-188.261505	896.548340	414.098816	296.927612	895.941833	414.452362	68.460098	1035.882935	-619.856323	177.617310	854.277649	-607.752930	-22.882320
395.299500	-27.888977	939.355286	442.956177	155.026138	932.913818	493.959167	-65.958397	495.481476	564.190918	133.953506	482.326202	519.205811	-70.366470	76.744034	614.476440	102.451630	93.511429	444.183105	-92.615326	1409.656982	502.466461	202.642853	1410.610474	404.754547	66.289131	1387.540527	398.842957	71.682205	1654.923096	456.825867	-193.395004	1133.988525	544.788330	295.112030	1145.860229	340.905060	-188.200897	896.638000	413.974304	296.971130	896.084595	414.195465	68.366882	1035.897461	-619.793335	177.600204	854.266113	-607.695557	-22.891647
395.127594	-27.981895	939.366089	442.689056	154.907333	932.898193	493.874573	-65.981743	495.478516	564.056091	133.862610	482.308350	519.182495	-70.386650	76.755363	614.679504	102.601799	93.539284	443.840240	-92.607147	1409.765015	502.069885	202.682236	1410.689331	404.324097	66.312241	1387.664429	399.057983	71.254951	1655.063232	456.584229	-193.344635	1134.097900	544.703796	295.153503	1145.967285	340.756500	-188.162369	896.717712	413.847076	297.016571	896.206726	413.941956	68.282280	1035.892334	-619.750854	177.610229	854.284973	-607.671143	-22.884636
394.919861	-28.104574	939.363403	442.439117	154.762268	932.874817	493.816345	-66.014771	495.519287	563.944519	133.833572	482.296661	519.168213	-70.385551	76.765465	614.669250	102.587540	93.565414	443.526062	-92.592209	1409.860596	501.684692	202.699463	1410.759888	403.900665	66.311333	1387.805298	399.234039	70.818542	1655.200317	456.339630	-193.266296	1134.195435	544.567810	295.186981	1146.104858	340.601257	-188.129913	896.784180	413.725708	297.097687	896.329285	413.670929	68.169991	1035.876221	-620.026794	177.209946	854.205566	-607.726624	-23.007593
394.669281	-28.239920	939.407471	442.143951	154.649139	932.877014	493.724915	-66.063400	495.523132	563.838135	133.790100	482.343048	519.127014	-70.383995	76.784584	614.621765	102.560921	93.574852	443.207825	-92.601608	1409.945557	501.290283	202.726852	1410.820923	403.492004	66.308395	1387.940430	399.404449	70.370544	1655.352295	456.092529	-193.189926	1134.286621	544.405457	295.157654	1146.203369	340.440979	-188.121490	896.807983	413.579803	297.177032	896.430542	413.383057	68.070610	1035.897339	-619.656250	177.589005	854.287537	-607.562988	-22.898935
394.464600	-28.336803	939.397278	441.869202	154.571289	932.887329	493.625946	-66.128769	495.545898	563.770569	133.798370	482.381256	519.122131	-70.394661	76.757813	614.059814	102.224304	93.554436	442.894623	-92.610268	1409.998779	500.863983	202.724487	1410.890503	403.087677	66.301582	1388.031250	399.558990	69.894478	1655.503296	455.866211	-193.089523	1134.362549	544.222046	295.161224	1146.315063	340.266144	-188.116852	896.839172	413.457886	297.270416	896.513550	413.095062	67.982063	1035.895020	-619.935486	177.194199	854.211853	-607.639465	-23.016356
394.222931	-28.462179	939.395691	441.539581	154.420029	932.858826	493.512512	-66.169395	495.540985	563.611816	133.700134	482.371246	519.080872	-70.389572	76.769775	613.909973	102.134865	93.566284	442.571381	-92.613190	1410.062500	500.470123	202.717224	1410.950806	402.676208	66.283348	1388.146851	399.713806	69.433777	1655.634521	455.641876	-193.014175	1134.400879	543.997131	295.116547	1146.415161	340.089996	-188.107605	896.862244	413.288544	297.370453	896.573975	412.790588	67.861496	1035.878174	-619.902344	177.149200	854.199341	-607.630737	-23.059393
393.970520	-28.584501	939.382813	441.217987	154.262497	932.817322	493.394012	-66.217644	495.544128	563.440674	133.608826	482.378174	519.040771	-70.377296	76.755409	613.959106	102.132843	93.573135	442.230682	-92.636269	1410.109009	500.074005	202.719589	1411.044800	402.248108	66.260506	1388.253174	399.870850	68.948921	1655.765869	455.439880	-192.933807	1134.432861	543.771912	295.044647	1146.504517	339.911499	-188.052353	896.862854	413.110504	297.450317	896.637573	412.476563	67.743065	1035.848511	-619.867554	177.143646	854.201416	-607.601135	-23.073639
393.719635	-28.662113	939.373901	440.855469	154.092346	932.810852	493.303192	-66.297081	495.562531	563.212769	133.498322	482.346222	519.051575	-70.382393	76.782806	613.816772	102.036263	93.565582	441.892120	-92.664993	1410.154785	499.709503	202.713425	1411.105347	401.809753	66.221016	1388.382202	400.018463	68.521019	1655.919678	455.228485	-192.850571	1134.454224	543.528564	294.941833	1146.559326	339.696564	-187.993011	896.872681	412.921295	297.540527	896.678772	412.164307	67.618637	1035.840576	-619.498657	177.550339	854.288391	-607.479248	-22.953569
393.395538	-28.809628	939.394714	440.503937	153.919266	932.780945	493.139679	-66.348129	495.573608	562.975159	133.384293	482.314270	519.030151	-70.384689	76.808441	613.771667	102.044731	93.590729	441.553162	-92.682289	1410.173218	499.310181	202.714584	1411.165039	401.378845	66.167542	1388.476196	400.148773	68.028885	1656.072021	455.051849	-192.792572	1134.428711	543.265442	294.901672	1146.643188	339.477661	-187.931091	896.889038	412.702850	297.638580	896.738708	411.818268	67.487976	1035.834229	-619.425415	177.557404	854.296997	-607.440308	-22.957771
393.041351	-28.950323	939.398743	440.106232	153.837524	932.786865	492.977875	-66.364883	495.580750	562.789490	133.379761	482.375092	518.988708	-70.368370	76.817596	613.748169	102.049980	93.636803	441.223328	-92.764801	1410.195313	498.902252	202.664429	1411.216797	400.862396	66.132591	1388.555176	400.294769	67.535400	1656.218994	454.881287	-192.720245	1134.440186	542.992493	294.838806	1146.705322	339.286743	-187.863525	896.874634	412.443909	297.730011	896.788330	411.437347	67.374229	1035.838989	-619.401794	177.560028	854.289551	-607.419678	-22.977276
392.655151	-29.152361	939.408875	439.714447	153.687393	932.773193	492.792358	-66.437744	495.589447	562.616516	133.338150	482.389313	518.959900	-70.365280	76.841179	613.628418	101.968750	93.657524	440.851990	-92.840210	1410.202637	498.438446	202.618958	1411.235229	400.375916	66.078285	1388.615356	400.403534	66.925423	1656.354248	454.715363	-192.677032	1134.422363	542.721130	294.781647	1146.768799	339.071472	-187.787735	896.873901	412.202209	297.789978	896.833496	411.021912	67.216286	1035.834961	-619.696716	177.159302	854.223511	-607.478577	-23.095173
392.297485	-29.302788	939.374451	439.267761	153.573807	932.784851	492.619476	-66.502716	495.582001	562.393738	133.294434	482.390137	518.929382	-70.364418	76.867111	614.235474	102.377411	93.736244	440.529999	-92.960335	1410.226685	497.981384	202.574478	1411.251221	399.944214	66.001831	1388.676392	400.505310	66.405792	1656.510254	454.564362	-192.621674	1134.383667	542.426331	294.703583	1146.806030	338.865509	-187.706711	896.845825	411.923126	297.843689	896.867310	410.585602	67.064377	1035.822876	-619.639709	177.150681	854.235107	-607.451843	-23.082937
391.943909	-29.438751	939.347046	438.855225	153.408829	932.730652	492.438019	-66.550522	495.569885	562.186890	133.225677	482.387878	518.906494	-70.376579	76.870796	614.266174	102.407997	93.739029	440.217560	-93.047371	1410.219971	497.494537	202.569565	1411.281006	399.467163	65.919624	1388.744751	400.611786	65.953880	1656.690430	454.405609	-192.583511	1134.327637	542.089417	294.620178	1146.841797	338.655640	-187.630356	896.815857	411.541107	297.877472	896.949097	410.167267	66.936569	1035.779053	-619.538269	177.046204	854.219788	-607.179932	-23.279356
391.539673	-29.581387	939.289490	438.389343	153.336792	932.707642	492.287415	-66.644691	495.563904	562.031555	133.165588	482.423859	518.888367	-70.406693	76.862816	614.205994	102.377228	93.757339	439.918915	-93.175682	1410.211792	497.038025	202.528534	1411.323975	399.027374	65.793961	1388.809692	400.699219	65.431953	1656.853394	454.261871	-192.549713	1134.299194	541.752869	294.543335	1146.888794	338.459625	-187.559448	896.763245	411.225037	297.905212	896.996765	409.705231	66.813576	1035.738159	-619.526672	177.041992	854.208374	-607.187927	-23.276278
391.002350	-29.629168	939.272156	437.682617	153.714996	932.863342	492.086304	-66.698418	495.531036	561.810730	133.099594	482.494293	518.856079	-70.403862	76.864159	614.165344	102.383606	93.781677	439.641174	-93.291626	1410.206055	496.610107	202.479034	1411.354126	398.585663	65.667191	1388.898193	400.755402	64.775032	1656.995972	454.136566	-192.512421	1134.230469	541.394226	294.510376	1146.921143	338.236481	-187.489059	896.737671	410.893036	297.930511	897.032837	409.124359	66.858147	1035.815308	-619.505981	177.039856	854.198669	-607.186829	-23.276522
390.548065	-29.980162	939.245911	437.357513	153.193420	932.680664	492.051605	-66.825546	495.565338	561.634705	133.052750	482.503845	518.888245	-70.435928	76.903198	613.419617	101.967545	93.736740	439.383179	-93.423119	1410.210815	496.180969	202.367462	1411.376465	398.147308	65.529839	1388.980225	400.809509	64.323639	1657.178467	453.992310	-192.466080	1134.191406	541.040344	294.463074	1146.975952	338.000916	-187.420792	896.726135	410.525391	297.939453	897.080078	408.690613	66.526199	1035.703491	-619.463379	177.031830	854.187805	-607.197083	-23.299225
390.069672	-30.181398	939.203857	436.867035	153.009003	932.627441	491.959686	-66.851997	495.583191	561.428162	132.939178	482.494873	518.911438	-70.446762	76.929390	612.932190	101.686668	93.722488	439.139893	-93.558434	1410.215820	495.769562	202.264297	1411.410889	397.681305	65.390976	1389.064331	400.853729	63.750847	1657.362061	453.858368	-192.449402	1134.163574	540.668945	294.426331	1147.022949	337.762573	-187.335297	896.725769	410.226379	297.954651	897.073364	408.185913	66.343788	1035.654297	-619.450439	176.964340	854.201965	-607.144897	-23.343998
389.588837	-30.377012	939.151001	436.366455	152.887756	932.604309	491.845245	-66.893044	495.602722	561.184326	132.842682	482.545319	518.925049	-70.458626	76.952011	613.388184	101.959427	93.851883	438.903809	-93.723343	1410.226807	495.345367	202.147934	1411.415894	397.204834	65.236397	1389.144897	400.890808	63.149315	1657.539185	453.709961	-192.420120	1134.123291	540.240906	294.349243	1147.039307	337.505127	-187.246613	896.725586	409.724548	297.946106	897.139282	407.671661	66.172585	1035.615601	-619.427917	176.968018	854.202576	-607.159180	-23.359232
388.907837	-30.296902	939.138062	435.363129	153.656998	932.931091	491.562103	-66.783562	495.581085	560.992493	132.857071	482.714691	518.817993	-70.426224	76.993912	613.848206	102.254440	93.951698	438.688477	-93.877304	1410.240112	494.939331	202.031067	1411.410156	396.749115	65.076614	1389.207886	400.936646	62.541122	1657.718262	453.551117	-192.353470	1134.099243	539.811462	294.301178	1147.023071	337.250214	-187.166046	896.714661	409.279510	297.900208	897.165344	406.929932	66.360565	1035.789307	-619.390686	176.968048	854.233093	-607.162537	-23.340887
388.229126	-30.206566	939.101807	434.323425	154.582291	933.216492	491.290009	-66.739937	495.546448	560.832458	132.838211	482.912354	518.750305	-70.418694	77.029343	612.899353	101.733612	93.907562	438.485535	-94.032295	1410.260254	494.526733	201.911499	1411.421509	396.265533	64.890251	1389.242920	400.964233	61.797749	1657.870972	453.402679	-192.322357	1134.060913	539.390076	294.215607	1147.050415	336.967346	-187.078156	896.685669	408.850220	297.844818	897.167358	406.159149	66.641830	1035.928833	-619.374573	176.954910	854.234375	-607.181824	-23.327581
387.790100	-30.495548	939.082581	433.909851	154.224304	933.130920	490.963470	-66.169655	495.489380	560.675659	132.820007	482.972595	518.587463	-70.366661	76.981361	612.922852	101.733360	93.959663	438.316803	-94.201515	1410.244263	494.137299	201.771500	1411.398193	395.809143	64.699890	1389.290771	400.975922	61.141331	1658.021362	453.206909	-192.291077	1133.976318	538.941284	294.123260	1147.086182	336.650299	-187.011444	896.648438	408.359009	297.768188	897.220093	405.706665	66.362984	1035.873047	-619.382019	176.962967	854.234436	-607.205322	-23.339674
387.244263	-30.633394	939.050781	433.257996	154.499100	933.178162	490.833405	-66.881844	495.562622	560.464905	132.758484	483.076569	518.712463	-70.410347	77.050453	612.904541	101.760956	93.989464	438.117950	-94.379372	1410.208740	493.727875	201.636475	1411.440186	395.429932	64.523178	1389.275146	401.008423	60.580212	1658.197754	452.984406	-192.277466	1133.874268	538.443481	294.016754	1147.096680	336.311310	-186.944626	896.587708	407.878113	297.705444	897.222229	405.165680	66.361694	1035.886841	-619.317261	176.924423	854.234253	-607.121399	-23.400818
386.885803	-31.615976	939.080322	433.673950	152.183334	932.503052	490.744049	-67.242714	495.671082	560.192871	132.614670	482.844818	518.806885	-70.475143	77.098671	612.898071	101.735909	94.036575	437.945496	-94.543861	1410.160645	493.324554	201.479523	1411.483154	395.056793	64.321785	1389.275269	401.039185	59.877769	1658.318481	452.762421	-192.285019	1133.764771	537.907776	293.910248	1147.103760	335.945007	-186.860519	896.520630	407.255951	297.570343	897.294617	405.032257	65.188782	1035.533325	-619.339417	176.870560	854.216736	-607.121643	-23.435261
386.157471	-31.483364	939.045898	432.608551	153.021637	932.806458	490.196472	-67.171143	495.586975	559.889038	132.494766	483.002777	518.615967	-70.451477	77.080208	613.365906	102.021469	94.124908	437.752258	-94.732422	1410.090820	492.943970	201.286316	1411.497314	394.673431	64.138916	1389.261230	401.066254	59.186325	1658.425659	452.528381	-192.266006	1133.655518	537.408020	293.754425	1147.136597	335.568878	-186.801086	896.451233	406.696655	297.470001	897.354553	404.257111	65.433205	1035.685791	-619.344604	176.877182	854.214600	-607.135803	-23.446239
385.690491	-31.764477	938.999146	432.212799	152.530075	932.718201	489.866943	-67.398613	495.628387	559.657410	132.360413	482.984314	518.652100	-70.453491	77.111557	613.402649	102.054489	94.155190	437.530914	-94.876457	1409.980347	492.571320	201.115112	1411.540283	394.499725	63.773399	1389.192993	401.104187	58.482136	1658.536377	452.277679	-192.263229	1133.516724	536.889099	293.631104	1147.200684	335.194733	-186.755798	896.311646	406.082611	297.323669	897.458496	403.831268	65.075211	1035.617188	-619.322876	176.874634	854.235046	-607.152283	-23.436548
385.112091	-31.805908	938.943298	431.520172	152.796448	932.757385	489.334534	-67.454361	495.571686	559.413818	132.266006	483.064850	518.543701	-70.412117	77.122215	613.405823	102.065819	94.199646	437.365265	-95.108086	1409.864502	492.242157	200.879501	1411.542847	393.933807	63.711300	1389.217896	401.101990	57.722309	1658.659058	451.973572	-192.272614	1133.320679	536.337585	293.516418	1147.214966	334.774506	-186.720627	896.181946	405.527557	297.162628	897.460571	403.263611	65.108559	1035.615967	-619.331848	176.880035	854.239319	-607.172852	-23.449728
384.523682	-31.313698	938.791931	430.272705	155.020920	933.216187	488.729675	-67.382523	495.449066	559.331360	132.278397	483.415710	518.353577	-70.401352	77.128128	614.113525	102.483856	94.290070	437.136230	-95.317879	1409.736328	491.876282	200.690826	1411.536499	393.556000	63.457645	1389.177246	401.067993	56.960545	1658.736084	451.664307	-192.325104	1133.127441	535.771484	293.297211	1147.176392	334.389038	-186.668610	896.010071	404.805237	297.023651	897.514343	402.496643	66.043167	1035.795898	-619.287170	176.858765	854.253296	-607.151428	-23.459448
384.262726	-32.039944	938.768982	430.416779	152.651169	932.696350	488.530457	-67.721161	495.524597	558.918945	131.991623	483.104095	518.447754	-70.439674	77.187737	613.993774	102.405823	94.325279	436.909424	-95.516724	1409.555786	491.534302	200.470123	1411.531372	393.104828	63.172108	1389.111938	400.996368	56.179966	1658.779419	451.337219	-192.381287	1132.911499	535.165283	293.101898	1147.123413	333.940552	-186.610809	895.819397	404.152161	296.852966	897.525085	402.328156	64.838470	1035.504028	-619.291504	176.865005	854.245911	-607.153992	-23.463428
383.823700	-32.300999	938.707153	429.991913	152.312698	932.568604	488.124176	-67.890213	495.506714	558.701660	131.926147	483.110291	518.447205	-70.427361	77.218239	613.920105	102.385857	94.325073	436.678467	-95.743942	1409.372070	491.226807	200.237259	1411.513550	392.669281	62.934975	1389.049194	400.948029	55.426029	1658.859375	450.974426	-192.429688	1132.652344	534.570618	292.917786	1147.081543	333.445099	-186.555801	895.597351	403.419586	296.691620	897.546021	401.892456	64.577492	1035.407349	-619.306702	176.843628	854.231628	-607.164673	-23.475586
383.294373	-32.477074	938.622986	429.440887	152.180054	932.525391	487.654236	-67.993027	495.486877	558.499146	131.874222	483.115784	518.357605	-70.392860	77.220078	613.882202	102.354561	94.321175	436.415710	-96.008522	1409.169556	490.877838	199.983963	1411.465332	392.227509	62.703312	1389.026489	400.872589	54.658802	1658.900269	450.609863	-192.532578	1132.413208	533.964233	292.781677	1147.060913	332.923401	-186.244247	895.362671	402.665863	296.503418	897.537598	401.367493	64.395615	1035.345703	-619.380554	176.870026	854.221069	-607.417419	-23.367163
382.655365	-32.710232	938.598938	428.825073	152.044586	932.506836	487.230225	-68.123634	495.462799	558.236145	131.817764	483.120361	518.317810	-70.416946	77.225494	613.162109	101.899567	94.285286	436.151550	-96.287323	1408.999634	490.536560	199.721191	1411.414551	391.813812	62.429173	1388.961426	400.810730	53.892159	1658.918213	450.162903	-192.574966	1132.110352	533.310547	292.511810	1146.958252	332.449493	-186.437469	895.099304	401.858826	296.330597	897.598694	400.771423	64.198784	1035.326538	-619.387146	176.870819	854.224731	-607.427185	-23.364704
382.261017	-32.929996	938.484741	428.336517	151.835129	932.410095	486.950470	-68.312843	495.453857	558.044128	131.766556	483.179382	518.359436	-70.441360	77.282303	613.102539	101.851479	94.306763	435.887512	-96.593819	1408.808105	490.207825	199.403000	1411.379272	391.393341	62.221825	1388.932251	400.741913	53.129841	1658.938354	449.726624	-192.650757	1131.819824	532.713867	292.238251	1146.846558	331.914032	-186.366714	894.865051	401.062012	296.129547	897.642273	400.308899	63.977188	1035.220337	-619.410889	176.813797	854.217529	-607.442261	-23.387926
381.802704	-33.256889	938.388062	428.018555	151.236145	932.246399	486.716125	-68.523003	495.448547	557.811951	131.657928	483.135864	518.452698	-70.463127	77.287041	613.065796	101.837051	94.327538	435.641693	-96.910248	1408.611328	489.901031	199.098129	1411.340942	390.911163	61.829281	1388.804810	400.640778	52.371536	1658.941406	449.305756	-192.803528	1131.585449	532.069641	291.962708	1146.812012	331.349701	-186.040131	894.651855	400.224884	295.902863	897.622314	399.900085	63.566021	1035.086670	-619.385986	176.748154	854.221252	-607.295471	-23.502954
381.261475	-33.515026	938.333740	427.482941	151.037933	932.164978	486.485840	-68.683693	495.456329	557.574768	131.538467	483.192291	518.603149	-70.527260	77.323372	613.010742	101.788910	94.363884	435.372192	-97.237076	1408.427368	489.582367	198.792160	1411.335693	390.536835	61.503269	1388.743164	400.518005	51.614578	1658.932861	448.806152	-192.910629	1131.306030	531.387878	291.670990	1146.738525	330.855103	-186.202179	894.390564	399.400726	295.743103	897.676880	399.381165	63.346336	1035.019409	-619.381287	176.758591	854.235046	-607.293762	-23.521706
380.625671	-33.816025	938.279053	426.861633	150.848221	932.117859	486.005402	-68.777222	495.439178	557.273682	131.405884	483.185883	518.566895	-70.521225	77.350578	612.980225	101.775169	94.388443	435.089783	-97.617142	1408.279785	489.220001	198.400055	1411.295654	390.166168	61.172726	1388.670166	400.348053	50.881241	1658.918945	448.323883	-193.018982	1131.056519	530.733093	291.373352	1146.674072	330.296234	-186.136902	894.116821	398.511017	295.523163	897.740723	398.784607	63.086552	1034.970825	-619.375610	176.711136	854.251099	-607.304382	-23.525953
380.145508	-33.922234	938.146545	426.163452	151.051117	932.102051	485.545746	-68.869072	495.413574	557.093811	131.363998	483.293640	518.573242	-70.539459	77.369049	613.742432	102.273926	94.516022	434.851105	-97.978874	1408.105347	488.887238	198.010101	1411.252319	389.762573	60.780586	1388.606445	400.168091	50.152164	1658.912476	447.835938	-193.160324	1130.807861	530.078125	291.041962	1146.607666	329.660736	-185.765381	893.925415	397.644501	295.286316	897.759338	398.199493	63.057598	1034.900391	-619.393250	176.720856	854.251526	-607.319885	-23.539507
379.611755	-34.141758	938.042542	425.613861	150.967651	932.084412	484.888306	-68.368851	495.310669	556.823853	131.304123	483.358002	518.404846	-70.500435	77.344093	613.006653	101.877670	94.510010	434.605408	-98.383461	1407.969238	488.549774	197.646057	1411.196289	389.328461	60.385624	1388.554932	399.937958	49.412537	1658.886963	447.278992	-193.254669	1130.534546	529.408508	290.688019	1146.553467	329.088898	-185.936203	893.705688	396.815063	295.107452	897.826233	397.682648	62.849781	1034.843262	-619.412415	176.708832	854.265503	-607.350281	-23.534313
379.066040	-34.379723	937.982788	425.050110	150.779770	932.059814	484.622955	-69.118065	495.312592	556.563293	131.259415	483.456085	518.553650	-70.554977	77.426208	613.711853	102.330971	94.645409	434.357025	-98.824661	1407.827515	488.201691	197.237259	1411.167114	388.922943	59.982800	1388.541138	399.689148	48.700573	1658.868652	446.751404	-193.455460	1130.322998	528.730530	290.372345	1146.500488	328.488098	-185.845444	893.474243	395.876740	294.847412	897.880676	397.158936	62.608601	1034.803955	-619.435791	176.661819	854.262085	-607.338379	-23.580557
378.344391	-34.313278	937.913635	424.005859	151.509247	932.363098	483.958008	-69.127586	495.214630	556.240540	131.255524	483.624420	518.449585	-70.546486	77.452957	613.740479	102.364098	94.728737	434.061005	-99.244850	1407.658325	487.876282	196.729736	1411.082886	388.518921	59.538280	1388.493286	399.406738	48.009937	1658.840942	446.184784	-193.598007	1130.056763	528.031677	289.971130	1146.421631	327.861908	-185.749619	893.262207	394.951202	294.584961	898.021057	396.422119	62.746979	1034.939087	-619.454224	176.645279	854.246521	-607.357117	-23.595623
377.834534	-34.505161	937.851807	423.487244	151.405106	932.379211	483.465088	-69.216156	495.136810	555.955505	131.199921	483.685974	518.408264	-70.538300	77.469131	613.703613	102.377357	94.752739	433.750153	-99.716644	1407.500854	487.415131	196.311264	1411.088867	388.102020	59.151527	1388.527710	399.074341	47.306889	1658.819092	445.632843	-193.746384	1129.790894	527.373108	289.597809	1146.394409	327.211975	-185.653046	893.043762	394.077850	294.357880	898.098999	395.939453	62.547287	1034.919922	-619.533081	176.703400	854.252991	-607.585327	-23.486958
377.255554	-34.791752	937.806152	422.976807	151.091583	932.358704	482.949951	-69.331635	495.109436	555.572998	131.069153	483.700439	518.416931	-70.513161	77.520737	612.952148	101.948967	94.769096	433.470154	-100.190453	1407.357056	487.069183	195.861267	1411.061523	387.601318	58.611500	1388.457764	398.715454	46.607445	1658.800171	445.076965	-193.933731	1129.550659	526.701904	289.193665	1146.323730	326.560760	-185.577042	892.867981	393.270172	294.096497	898.116760	395.434204	62.226460	1034.889526	-619.560791	176.694763	854.266479	-607.607666	-23.479353
376.853241	-35.338753	937.760254	422.878998	149.753372	932.035950	482.496155	-69.590317	495.151215	555.220581	130.874054	483.524872	518.468628	-70.531029	77.579002	613.558472	102.342911	94.910034	433.133698	-100.678619	1407.210571	486.609192	195.383423	1411.028320	387.187531	58.126343	1388.427734	398.332214	45.937996	1658.754028	444.505890	-194.152740	1129.314209	525.998718	288.754211	1146.308594	325.886688	-185.468613	892.724731	392.332214	293.826385	898.248901	395.130280	61.471313	1034.694824	-619.593872	176.674332	854.270386	-607.622131	-23.489063
376.360962	-35.595959	937.685059	422.458588	149.462357	932.019775	481.958496	-69.742081	495.100983	554.907837	130.786621	483.553619	518.455322	-70.534515	77.653793	613.532532	102.353096	94.985733	432.753296	-101.211685	1407.049194	486.148407	194.862778	1411.008667	386.785339	57.595280	1388.369507	397.934204	45.263081	1658.729736	443.972351	-194.359634	1129.113892	525.348267	288.384125	1146.331421	325.202332	-185.349289	892.523010	391.511688	293.547241	898.323792	394.687775	61.164627	1034.651245	-619.597229	176.654343	854.265259	-607.618042	-23.512964
375.869843	-35.831837	937.626465	421.974670	149.242554	932.009583	481.435303	-69.901932	495.021851	554.552063	130.712051	483.584808	518.444885	-70.519699	77.697479	612.772217	101.915833	94.994438	432.393402	-101.710701	1406.917969	485.803345	194.302963	1410.984253	386.339264	57.083008	1388.344727	397.507385	44.600193	1658.688110	443.420319	-194.607346	1128.850098	524.676575	287.926453	1146.279297	324.570435	-185.296341	892.315735	390.762695	293.228088	898.302490	394.219513	60.905754	1034.619019	-619.579712	176.637009	854.275085	-607.599365	-23.509466
375.352997	-36.103767	937.575623	421.471283	149.005081	931.981018	480.837555	-70.061562	494.966583	554.236023	130.671844	483.673279	518.419006	-70.531693	77.746315	612.702454	101.898018	95.071548	432.008636	-102.247299	1406.780884	485.307526	193.833694	1411.041138	385.921326	56.593269	1388.331055	397.027039	43.813965	1658.590820	442.844543	-194.883194	1128.562256	523.991455	287.469116	1146.302490	323.902832	-185.214569	892.139038	389.911743	292.929626	898.478577	393.753387	60.627766	1034.582397	-619.597412	176.649765	854.273438	-607.622498	-23.510727
374.786346	-36.430218	937.549438	420.979919	148.716690	931.959167	480.296265	-70.238899	494.914795	553.892090	130.568466	483.692657	518.441772	-70.546494	77.803818	612.641113	101.853172	95.141052	431.565399	-102.802284	1406.607666	484.930145	193.219650	1411.028564	385.514709	56.040771	1388.289063	396.553223	43.240730	1658.526123	442.290649	-195.170395	1128.336792	523.339539	287.024414	1146.345703	323.204895	-185.117279	891.933716	389.153656	292.587952	898.610535	393.271667	60.307320	1034.561035	-619.600891	176.653397	854.281128	-607.648743	-23.510069
374.315857	-36.601871	937.453430	420.538757	148.488312	931.960327	479.629608	-70.374161	494.809021	553.624573	130.484039	483.721893	518.346375	-70.510254	77.853371	612.456604	101.759789	95.191521	431.119598	-103.338814	1406.467529	484.417480	192.730545	1411.091919	385.102142	55.504093	1388.247314	396.034485	42.471298	1658.411865	441.693054	-195.517548	1128.081421	522.674561	286.524994	1146.412720	322.548370	-185.075165	891.749451	388.504517	292.277557	898.620911	392.836975	60.051731	1034.516968	-619.606384	176.656036	854.283752	-607.658936	-23.543425
373.792816	-36.824894	937.381653	420.082214	148.219589	931.968689	478.977325	-70.572800	494.765198	553.332947	130.356674	483.725281	518.361145	-70.530334	77.911560	613.072327	102.157097	95.320824	430.663757	-103.891930	1406.305298	483.987793	192.145187	1411.143921	384.722778	55.003227	1388.228149	395.518738	41.870480	1658.345947	441.113312	-195.855423	1127.809814	522.008972	286.049316	1146.454224	321.894928	-185.062836	891.564148	387.703705	291.940063	898.765503	392.375214	59.758377	1034.488525	-619.621094	176.658157	854.289978	-607.672180	-23.531227
373.244751	-37.121590	937.301025	419.603241	147.953781	931.936462	478.302246	-70.689537	494.704346	553.028381	130.206741	483.727478	518.312988	-70.525139	77.969978	613.006897	102.128410	95.369003	430.195068	-104.445335	1406.151611	483.586548	191.576828	1411.152100	384.266998	54.443874	1388.140869	394.971283	41.196880	1658.232788	440.573914	-196.143906	1127.567627	521.332336	285.522614	1146.480347	321.203247	-185.040329	891.332581	386.954651	291.636627	898.881042	391.907043	59.440769	1034.435547	-619.609314	176.647186	854.283386	-607.688354	-23.537271
372.699768	-37.399471	937.249451	419.115417	147.672607	931.920776	477.645325	-70.837837	494.596771	552.701904	130.063217	483.728790	518.311890	-70.544662	77.995064	612.936584	102.098824	95.431511	429.734863	-104.987518	1405.954956	483.219910	190.986771	1411.179077	383.874298	53.882969	1388.049438	394.401611	40.503799	1658.132568	439.958679	-196.516113	1127.249023	520.749084	285.021515	1146.517700	320.557770	-185.027374	891.109924	386.282806	291.304718	898.954651	391.434235	59.132534	1034.405029	-619.587952	176.648453	854.298889	-607.686646	-23.514711
372.210999	-37.625561	937.165649	418.677094	147.395172	931.917358	477.033386	-71.024551	494.540131	552.386169	129.919113	483.703491	518.303894	-70.556755	78.043671	612.117554	101.626389	95.399567	429.241760	-105.587158	1405.727051	482.844910	190.387695	1411.221558	383.500458	53.353432	1387.964722	393.802582	39.801979	1658.016846	439.372375	-196.883728	1126.967651	520.160095	284.490173	1146.548096	319.899567	-185.024979	890.880615	385.720123	290.981750	898.924255	390.998596	58.832806	1034.364624	-619.564819	176.625427	854.274963	-607.662048	-23.550261
371.539337	-37.681660	937.091980	417.877319	147.870728	932.169128	476.268677	-71.075699	494.376648	552.156921	129.829926	483.883575	518.126892	-70.540115	78.068939	612.012573	101.558807	95.448555	428.779480	-106.121902	1405.536255	482.486908	189.815155	1411.231689	383.098663	52.762512	1387.878784	393.192993	39.081009	1657.868530	438.773315	-197.214935	1126.668091	519.557312	283.965424	1146.559326	319.227478	-185.069794	890.623352	384.993500	290.636200	899.073669	390.371613	58.826267	1034.466797	-619.543396	176.624298	854.277161	-607.665161	-23.548782
371.116119	-38.247017	937.020447	417.791199	146.728455	931.881836	475.723724	-71.416573	494.325531	551.785156	129.576675	483.759155	518.175476	-70.584938	78.125999	611.935364	101.480408	95.504120	428.299561	-106.737526	1405.313721	482.076447	189.191772	1411.232178	382.632233	52.219826	1387.824829	392.581268	38.379425	1657.709473	438.194183	-197.558960	1126.372681	519.028015	283.439697	1146.632935	318.620697	-185.124100	890.354797	384.428253	290.293640	899.202393	390.072693	58.119400	1034.279785	-619.528015	176.626953	854.288147	-607.651733	-23.551107
370.603333	-38.498310	936.940002	417.399261	146.339508	931.852966	475.183929	-71.665550	494.302979	551.372437	129.266830	483.727356	518.150452	-70.624687	78.173065	611.831543	101.390961	95.520081	427.793030	-107.302444	1405.119629	481.688904	188.592102	1411.277222	382.232880	51.658310	1387.707031	391.918335	37.658161	1657.520508	437.588470	-197.935303	1126.092041	518.527405	282.850403	1146.682861	318.037537	-185.230423	890.079590	383.847656	289.968018	899.290344	389.625671	57.775871	1034.226318	-619.496826	176.624832	854.292847	-607.645569	-23.541601
370.173523	-39.126560	936.889954	417.484589	145.020966	931.487061	474.748657	-71.968933	494.317047	551.104126	129.015869	483.612274	518.233765	-70.664726	78.209656	611.763184	101.324829	95.560272	427.268250	-107.955284	1404.947754	481.359955	187.912964	1411.282837	381.768799	51.088017	1387.599487	391.272491	36.935234	1657.348755	436.986664	-198.295135	1125.832642	518.062195	282.384613	1146.755005	317.419769	-185.333084	889.847717	383.316254	289.606628	899.361572	389.390198	57.016338	1034.007080	-619.489746	176.612930	854.301147	-607.653381	-23.526722
369.333618	-38.846901	936.828064	416.182831	146.422501	932.060242	474.026337	-71.925652	494.134827	550.942444	128.941483	483.887970	518.113586	-70.638596	78.220139	611.748779	101.283035	95.581490	426.778076	-108.509056	1404.771362	480.940826	187.240356	1411.312500	381.309174	50.543938	1387.519409	390.608765	36.206982	1657.178589	436.375000	-198.690491	1125.597656	517.638245	281.847351	1146.784546	316.851318	-185.455978	889.593506	382.918854	289.272522	899.365234	388.520752	57.428753	1034.287964	-619.483948	176.611343	854.294800	-607.655396	-23.527277
368.860138	-39.389332	936.745117	416.082947	145.382843	931.791138	473.603455	-72.286949	494.090240	550.688171	128.721786	483.795532	518.194641	-70.684547	78.293335	611.722107	101.277626	95.621475	426.257568	-109.174774	1404.595337	480.580811	186.649155	1411.349609	380.871399	50.006149	1387.451172	389.920898	35.461651	1657.035889	435.755157	-199.028702	1125.314575	517.215881	281.288635	1146.821289	316.305237	-185.595551	889.305542	382.373260	288.926147	899.526062	388.180511	56.770187	1034.104736	-619.481506	176.560913	854.277039	-607.633301	-23.557175
368.498627	-40.036644	936.643555	416.269287	143.873169	931.387878	473.309479	-72.692902	494.110718	550.423889	128.491592	483.654449	518.298279	-70.734077	78.335876	611.652161	101.215805	95.664551	425.716156	-109.747200	1404.420898	480.061554	186.095779	1411.351685	380.422089	49.346729	1387.310059	389.209442	34.712326	1656.898438	435.179535	-199.482727	1125.125244	516.772461	280.756561	1146.893066	315.792664	-185.482605	889.112488	381.928223	288.549377	899.601746	387.995880	55.910782	1033.839600	-619.449036	176.569077	854.281250	-607.633423	-23.547899
367.654480	-39.797771	936.528503	415.082397	145.174896	931.907288	472.587189	-72.627968	493.994446	550.213806	128.299011	483.882599	518.087585	-70.697388	78.356781	612.255615	101.593498	95.763161	425.147888	-110.398392	1404.275146	479.682098	185.422974	1411.343994	380.014648	48.868324	1387.271606	388.489624	33.958393	1656.778442	434.509521	-199.876190	1124.923950	516.354004	280.238983	1146.964722	315.256042	-185.945160	888.833374	381.552551	288.188721	899.670837	387.140930	56.267010	1034.064453	-619.449646	176.572311	854.283997	-607.612732	-23.583229
367.145538	-40.262722	936.469116	414.866760	144.321869	931.751038	472.184113	-72.908157	493.995605	549.910217	128.026230	483.830322	518.090820	-70.741638	78.416603	612.186401	101.499336	95.808578	424.602539	-111.005486	1404.125366	479.272736	184.773880	1411.379517	379.530975	48.279781	1387.198853	387.748474	33.220970	1656.672363	433.883484	-200.341034	1124.727173	516.047119	279.704376	1147.008911	314.791626	-186.204468	888.565063	381.229218	287.851044	899.721802	386.750610	55.681828	1033.952759	-619.457581	176.574951	854.287842	-607.618164	-23.556658
366.583008	-40.568859	936.392029	414.482269	143.839859	931.721313	471.756805	-73.091431	493.994904	549.665344	127.761696	483.811249	518.062134	-70.781883	78.467323	612.123596	101.461266	95.875984	424.065857	-111.569672	1403.975342	478.900208	184.121246	1411.432373	379.085052	47.609039	1387.087158	387.020111	32.469666	1656.579468	433.258270	-200.873169	1124.554688	515.707703	279.159241	1147.116211	314.341370	-186.186768	888.363525	380.915894	287.518158	899.804871	386.297516	55.264412	1033.901001	-619.422180	176.575378	854.306824	-607.579285	-23.562588
365.997223	-40.898941	936.336670	414.086823	143.449799	931.732910	471.347504	-73.329262	494.013794	549.452637	127.531433	483.854187	518.047913	-70.805031	78.514069	612.064758	101.408249	95.912880	423.470764	-112.194054	1403.843994	478.560303	183.446625	1411.447266	378.617401	47.056496	1387.056885	386.273926	31.726482	1656.462280	432.616241	-201.324097	1124.401855	515.395325	278.652588	1147.225464	313.926636	-186.711411	888.082520	380.633209	287.177002	899.902161	385.816803	54.871086	1033.880737	-619.421875	176.579697	854.302307	-607.585510	-23.551981
365.615082	-41.662617	936.276489	414.293213	141.925201	931.348328	471.101807	-73.773254	494.051453	549.191650	127.242836	483.732056	518.163269	-70.860023	78.579956	611.962402	101.306259	95.980537	422.882721	-112.824638	1403.720947	478.238922	182.721573	1411.475586	378.137726	46.542656	1387.033081	385.509949	30.974033	1656.354370	432.005219	-201.866379	1124.280884	515.104858	278.062195	1147.285645	313.481781	-187.040466	887.856750	380.375061	286.836670	899.987122	385.613159	53.962147	1033.644653	-619.414063	176.577896	854.294434	-607.583618	-23.570707
364.912445	-41.592319	936.197937	413.348297	142.697586	931.736328	470.574524	-73.793076	493.909210	549.002625	127.067749	483.951996	518.029236	-70.861786	78.615082	611.246826	100.899597	95.920258	422.243073	-113.463470	1403.609619	477.846741	182.035599	1411.508179	377.621643	45.965706	1386.969727	384.751801	30.239403	1656.246216	431.386230	-202.440704	1124.117798	514.838196	277.477661	1147.361084	313.100769	-187.153961	887.666565	380.184998	286.521332	900.049744	384.875916	54.088070	1033.813965	-619.426453	176.551758	854.281189	-607.575317	-23.572130
364.281677	-41.948650	936.160767	412.923859	142.330154	931.797485	470.188507	-73.983612	493.868103	548.791504	126.868256	484.038269	518.036133	-70.893089	78.683525	611.191345	100.850784	95.971794	421.588318	-114.053612	1403.515869	477.449219	181.362106	1411.578247	377.162476	45.378738	1386.921997	383.923187	29.490555	1656.135498	430.750702	-202.986771	1124.024902	514.580505	276.912262	1147.442993	312.755432	-187.817551	887.393677	380.006287	286.190857	900.106201	384.357239	53.675579	1033.828125	-619.415405	176.572189	854.300598	-607.554260	-23.544350
363.834686	-42.291225	936.104614	412.613495	141.881302	931.829834	469.882721	-74.262428	493.882782	548.626587	126.674286	484.086273	518.064148	-70.973457	78.728004	611.139709	100.826591	96.042206	420.866089	-114.708290	1403.397461	477.053253	180.639435	1411.595093	376.627106	44.820480	1386.912109	383.144897	28.757807	1656.047729	430.132477	-203.585205	1123.947876	514.347961	276.261505	1147.539307	312.398102	-188.236664	887.160095	379.851776	285.870178	900.149902	383.952667	53.243919	1033.816406	-619.443726	176.566071	854.309631	-607.553955	-23.546345
363.514435	-43.029449	936.014221	412.890198	140.316345	931.467834	469.654053	-74.700211	493.973846	548.378296	126.337631	483.976563	518.105591	-71.004051	78.825653	611.024414	100.730354	96.088699	420.181335	-115.310173	1403.310913	476.662872	179.980286	1411.626587	376.071991	44.229355	1386.849731	382.341461	28.011505	1655.957031	429.479858	-204.164688	1123.817383	514.173401	275.663757	1147.657959	312.086700	-188.707748	886.942017	379.776825	285.566132	900.216797	383.788635	52.307648	1033.576416	-619.449646	176.573425	854.310303	-607.542358	-23.562622
362.811554	-43.517582	935.980530	412.520660	139.841675	931.477295	469.281128	-74.917847	493.984192	548.159668	126.077019	484.007233	518.085693	-71.015274	78.889885	610.957947	100.688507	96.105759	419.465149	-115.973923	1403.253540	476.224152	179.248917	1411.680420	375.571930	43.613266	1386.847290	381.540070	27.294687	1655.863525	428.873505	-204.774582	1123.764282	513.989868	274.978638	1147.735107	311.747162	-189.159851	886.760071	379.740326	285.247559	900.245178	383.252777	51.810436	1033.564819	-619.425598	176.609512	854.319885	-607.527344	-23.540592
362.429291	-43.824757	935.891541	412.217529	139.402496	931.489685	468.669800	-74.508499	493.880188	547.913391	125.794823	483.998566	517.864807	-70.981438	78.865936	610.880249	100.613541	96.140366	418.754700	-116.590271	1403.160034	475.842682	178.557785	1411.757202	375.022766	43.025635	1386.835938	380.703033	26.572456	1655.773193	428.238098	-205.397781	1123.649902	513.832703	274.347107	1147.862061	311.398773	-189.669205	886.522156	379.744385	284.921814	900.280945	382.882751	51.394001	1033.526855	-619.446655	176.599792	854.316589	-607.492004	-23.570204
362.014008	-44.200104	935.808411	411.999359	138.905457	931.468018	468.603210	-75.378647	493.923767	547.676331	125.561745	484.029846	518.088379	-71.075760	79.013878	610.775513	100.538933	96.143616	418.019379	-117.222839	1403.063110	475.382050	177.865585	1411.773560	374.442596	42.436634	1386.778564	379.862427	25.866173	1655.688477	427.624969	-206.038773	1123.604004	513.686707	273.685669	1147.965576	311.130554	-190.208191	886.282532	379.840393	284.546661	900.259949	382.527924	50.941826	1033.473389	-619.449707	176.565018	854.315857	-607.498535	-23.547958
361.245819	-44.659000	935.826599	411.619476	138.379028	931.460449	468.240082	-75.646591	493.972290	547.377319	125.288902	484.038025	518.048035	-71.129601	79.079651	610.674133	100.468971	96.203957	417.304413	-117.848747	1403.010986	474.893372	177.155792	1411.817139	373.875946	41.852634	1386.677734	379.010010	25.174595	1655.596924	427.015350	-206.814056	1123.567749	513.514526	273.046875	1148.091064	310.896759	-190.517426	886.113525	379.820557	284.216431	900.318542	381.974518	50.468376	1033.478882	-619.474365	176.549545	854.297485	-607.504883	-23.559649
360.927338	-44.944626	935.710876	411.330231	138.062637	931.524536	467.870453	-75.839767	493.926239	547.155884	125.099113	484.037140	518.023376	-71.139153	79.103485	610.578979	100.390808	96.219765	416.538635	-118.524574	1402.940918	474.496948	176.425751	1411.883545	373.324219	41.237324	1386.619995	378.142090	24.481228	1655.484619	426.363983	-207.392776	1123.446411	513.354614	272.344879	1148.196411	310.615509	-191.355682	885.825134	379.881317	283.871063	900.344238	381.638611	50.079472	1033.454834	-619.460510	176.538422	854.290527	-607.477295	-23.563076
360.330017	-44.855183	935.637573	410.515656	138.797058	931.936096	467.397430	-75.946564	493.820099	546.966309	124.876427	484.221497	517.935120	-71.159729	79.114487	610.532471	100.343628	96.246872	415.791260	-119.145119	1402.839966	474.023682	175.694626	1411.954956	372.773438	40.616917	1386.576782	377.274841	23.802071	1655.369629	425.745544	-208.095474	1123.411621	513.217651	271.710632	1148.348145	310.330231	-191.990845	885.559753	380.087585	283.549469	900.258423	381.018372	50.187012	1033.637939	-619.466248	176.538193	854.302490	-607.465393	-23.558287
359.871887	-45.188210	935.551025	410.266846	138.422287	931.997559	467.085541	-76.244881	493.762238	546.813843	124.623299	484.233826	517.947815	-71.208244	79.170319	610.452209	100.256699	96.299767	415.010162	-119.833275	1402.727539	473.551147	174.987640	1411.999146	372.235199	39.997921	1386.494507	376.376465	23.130585	1655.257568	425.109802	-208.787292	1123.344849	513.055298	270.990875	1148.472168	310.054077	-192.643524	885.347473	380.250275	283.235565	900.240356	380.650330	49.762409	1033.627075	-619.489868	176.528992	854.312134	-607.468628	-23.546848
359.395813	-45.559689	935.527771	410.009888	138.023773	932.028870	466.698639	-76.551170	493.751709	546.559692	124.267212	484.224030	517.961792	-71.268135	79.207558	611.032959	100.558411	96.421898	414.267975	-120.450287	1402.646118	473.076141	174.240402	1412.054810	371.630035	39.340343	1386.436646	375.538055	22.502983	1655.124512	424.476715	-209.503265	1123.234009	512.921265	270.350647	1148.614624	309.822266	-193.345596	885.083130	380.437866	282.884003	900.231628	380.280304	49.354408	1033.631714	-619.498047	176.528625	854.317993	-607.476746	-23.546854
358.968201	-45.998558	935.479614	409.838257	137.571060	932.024658	466.287903	-76.797958	493.741455	546.439758	124.044258	484.228790	517.945618	-71.292366	79.235077	610.968689	100.489777	96.459335	413.442719	-121.106544	1402.544434	472.599396	173.550278	1412.109131	371.292511	38.607838	1386.304077	374.659668	21.870371	1655.042236	423.881805	-210.198456	1123.204590	512.794312	269.622986	1148.759888	309.544952	-194.051651	884.803284	380.649445	282.551239	900.220825	379.934937	48.903774	1033.603638	-619.521301	176.527954	854.309875	-607.500427	-23.546495
358.581360	-46.312740	935.401123	409.643616	137.064011	932.016174	465.878082	-77.053070	493.715027	546.252075	123.772514	484.201965	517.959534	-71.363441	79.307854	610.894592	100.412186	96.442017	412.716370	-121.784958	1402.467773	472.139465	172.767792	1412.213135	370.532593	38.169987	1386.252930	373.779297	21.263275	1654.904419	423.238007	-210.888992	1123.093750	512.684753	268.958588	1148.917603	309.258698	-194.763123	884.613770	380.891541	282.226440	900.230469	379.614349	48.471333	1033.559448	-619.480164	176.503128	854.327759	-607.318726	-23.643991
358.174805	-46.701042	935.316101	409.454559	136.594925	932.006531	465.516541	-77.326347	493.658386	546.121826	123.551315	484.185272	517.985535	-71.384666	79.370499	610.873413	100.388023	96.477989	411.949249	-122.460587	1402.352173	471.707397	172.057510	1412.292358	369.906494	37.566456	1386.212036	372.920807	20.664797	1654.800415	422.617615	-211.678238	1123.023682	512.562012	268.246674	1149.027710	309.037842	-195.514206	884.368774	381.184021	281.926758	900.204163	379.288574	48.016071	1033.511719	-619.497192	176.489227	854.332214	-607.292603	-23.637840
357.722748	-47.124115	935.266846	409.275909	136.065674	932.010681	465.062622	-77.591148	493.608215	546.009644	123.340408	484.187195	517.963135	-71.425385	79.404358	610.177979	99.966240	96.391418	411.146973	-123.092812	1402.245728	471.211761	171.315491	1412.337036	369.363037	36.954258	1386.115967	372.018005	20.039213	1654.677490	422.014679	-212.397049	1122.970581	512.472473	267.573639	1149.208984	308.839203	-196.262039	884.110291	381.479004	281.602295	900.156372	378.958038	47.523613	1033.488892	-619.516113	176.501007	854.324585	-607.298157	-23.640198
357.065857	-47.617237	935.273987	409.016998	135.544662	932.043701	464.584564	-77.802422	493.571320	545.850830	123.064621	484.203186	517.923462	-71.426041	79.461555	610.132568	99.907005	96.411095	410.388794	-123.749016	1402.161743	470.767548	170.602524	1412.395508	368.775909	36.321339	1386.020386	371.033264	19.302990	1654.572632	421.392914	-213.195175	1122.874512	512.401733	266.861755	1149.358276	308.589264	-197.088501	883.839966	381.788025	281.232819	900.127380	378.505310	47.011311	1033.509399	-619.597900	176.566711	854.327209	-607.478638	-23.509127
356.978149	-47.845470	935.139526	408.922516	135.254807	932.076294	464.278687	-78.086555	493.492065	545.740723	122.806641	484.225830	517.947937	-71.458221	79.523758	610.133118	99.879318	96.447563	409.617096	-124.434784	1402.090698	470.325409	169.826019	1412.431274	368.190796	35.721016	1385.956177	370.163666	18.721539	1654.427002	420.800781	-213.875534	1122.836914	512.335754	266.172699	1149.516846	308.339203	-197.864349	883.594788	382.081177	280.885498	900.103577	378.356567	46.678364	1033.458008	-619.590820	176.553177	854.334473	-607.460388	-23.513783
356.586273	-48.295181	935.068604	408.775757	134.694565	932.075256	463.957764	-78.389351	493.503021	545.547241	122.517921	484.220490	517.981140	-71.508476	79.577400	610.071350	99.786064	96.462708	408.846405	-125.093582	1401.978760	469.836487	169.138382	1412.520264	367.644684	35.093571	1385.867432	369.245911	18.124752	1654.357300	420.172241	-214.715363	1122.797729	512.253052	265.489899	1149.674316	308.126709	-198.697235	883.398499	382.466248	280.557159	900.049194	378.045746	46.154999	1033.420776	-619.582214	176.555634	854.353027	-607.439697	-23.488693
356.152649	-48.744358	935.024475	408.613129	134.182587	932.084900	463.620087	-78.620651	493.500366	545.437500	122.273842	484.251556	517.954041	-71.532257	79.622467	610.029663	99.749603	96.489655	408.055969	-125.702713	1401.899780	469.367737	168.390701	1412.596191	367.023010	34.503014	1385.797729	368.308624	17.547283	1654.240112	419.550323	-215.445969	1122.743896	512.200500	264.812714	1149.826050	307.872070	-199.511978	883.190369	382.854706	280.183899	900.037476	377.725006	45.659431	1033.402832	-619.616211	176.582993	854.357666	-607.459167	-23.472790
355.798279	-49.118443	934.971802	408.503845	133.643539	932.120605	463.046387	-78.258904	493.401550	545.269592	122.001556	484.272156	517.720276	-71.493683	79.616318	609.982666	99.691818	96.524170	407.268951	-126.377960	1401.855103	468.880798	167.675934	1412.658203	366.450378	33.899372	1385.702271	367.421753	17.035534	1654.117554	418.937836	-216.262238	1122.744141	512.174133	264.126312	1149.988159	307.599121	-200.376709	882.989929	383.249054	279.828400	899.991821	377.450195	45.175858	1033.393188	-619.640808	176.609406	854.363892	-607.455688	-23.481176
355.436279	-49.511444	934.934387	408.398224	133.100067	932.129700	463.010590	-79.178062	493.455963	545.138489	121.751381	484.294006	517.916565	-71.597633	79.773277	609.895325	99.623398	96.544922	406.423218	-127.009415	1401.827148	468.360474	166.975616	1412.698853	365.824738	33.317104	1385.627563	366.483826	16.446350	1654.040649	418.338989	-216.997040	1122.767700	512.110046	263.448425	1150.089722	307.381836	-201.249069	882.801636	383.619171	279.466064	899.953918	377.196228	44.697029	1033.378418	-619.654236	176.607681	854.351563	-607.460083	-23.477644
355.046387	-49.918224	934.910645	408.290985	132.596100	932.157959	462.760498	-79.483505	493.438141	545.017761	121.452438	484.296967	517.952026	-71.621887	79.850288	609.854675	99.577393	96.564430	405.630280	-127.635628	1401.738647	467.886627	166.226776	1412.717773	365.213867	32.726849	1385.567993	365.596588	15.851854	1653.951294	417.740845	-217.816162	1122.724121	512.117065	262.740631	1150.228760	307.179199	-202.088272	882.676392	384.068512	279.087646	899.864563	376.919830	44.230179	1033.379639	-619.651794	176.595581	854.356567	-607.438599	-23.452343
354.663544	-50.341145	934.879944	408.185944	132.030518	932.160889	462.511871	-79.790421	493.438416	544.846252	121.117912	484.311371	517.993347	-71.679153	79.916504	609.774414	99.469345	96.602699	404.786377	-128.250839	1401.681152	467.431427	165.526688	1412.775513	364.636536	32.126972	1385.507568	364.658081	15.292914	1653.863037	417.161926	-218.558090	1122.777832	512.131775	262.068695	1150.336792	306.951660	-202.957230	882.518616	384.488342	278.721863	899.795776	376.637024	43.738403	1033.363770	-619.686157	176.600143	854.353271	-607.432434	-23.438419
353.998505	-50.805492	934.890564	408.018951	131.469894	932.193054	462.196899	-79.973816	493.455963	544.718140	120.738686	484.285675	517.973999	-71.716988	79.948662	609.686401	99.384445	96.626244	404.024658	-128.858337	1401.673828	466.946808	164.835800	1412.783569	364.044830	31.555552	1385.435425	363.750519	14.598634	1653.800781	416.596954	-219.380112	1122.830688	512.141968	261.380493	1150.478760	306.718323	-203.866684	882.349854	384.875031	278.351440	899.734009	376.210297	43.231873	1033.384521	-619.687805	176.601120	854.353271	-607.421082	-23.437141
353.627289	-51.224483	934.842957	407.942749	131.002548	932.227478	461.954224	-80.245628	493.461761	544.642700	120.443474	484.341064	517.994751	-71.770363	79.997482	609.591248	99.283821	96.692566	403.223358	-129.468460	1401.705444	466.516449	164.162598	1412.829834	363.449615	30.963036	1385.376831	362.820404	14.005395	1653.753174	415.997528	-220.126282	1122.831055	512.153259	260.695831	1150.627686	306.496216	-204.715225	882.215576	385.335114	277.948395	899.621094	375.945709	42.764473	1033.376587	-619.695801	176.603134	854.360107	-607.407593	-23.435057
353.225128	-51.620930	934.784912	407.873749	130.530472	932.282166	461.693634	-80.508293	493.437866	544.625977	120.210449	484.396362	517.995667	-71.788742	80.048508	609.523804	99.185234	96.722130	402.447968	-130.067032	1401.646240	466.076202	163.502304	1412.881836	362.905029	30.421692	1385.317749	361.889069	13.449273	1653.727783	415.410492	-220.981918	1122.901123	512.171570	260.012390	1150.736938	306.258789	-205.579422	882.163696	385.787415	277.598663	899.529297	375.655457	42.294865	1033.373291	-619.677612	176.618057	854.366760	-607.381226	-23.436377
353.265594	-51.924477	934.670471	407.927460	130.060120	932.328552	461.521088	-80.849701	493.426697	544.594421	119.921791	484.414459	518.038513	-71.843864	80.069908	609.476807	99.134903	96.778976	401.672699	-130.640793	1401.688843	465.680420	162.795471	1412.941772	362.356720	29.883457	1385.290527	360.963867	12.861343	1653.674194	414.829376	-221.722473	1122.995117	512.179565	259.271637	1150.845337	306.014130	-206.458603	882.092041	386.205383	277.158264	899.503784	375.600891	41.853119	1033.335815	-619.689880	176.621613	854.377319	-607.384705	-23.414280
352.676666	-52.366421	934.696350	407.805847	129.424286	932.355652	461.222229	-81.059639	493.425537	544.462524	119.618561	484.376007	518.011230	-71.883354	80.136391	609.406860	99.038879	96.826492	400.937836	-131.218689	1401.702881	465.326996	162.124634	1412.987061	361.806976	29.330858	1385.261841	360.000854	12.272577	1653.617920	414.257996	-222.559052	1123.107422	512.202820	258.575226	1150.944580	305.768707	-207.307663	882.015503	386.659882	276.763519	899.427063	375.235809	41.332306	1033.361328	-619.626648	176.537979	854.381042	-607.152283	-23.538105
352.651855	-52.659115	934.589355	407.843048	129.015778	932.371643	461.001068	-81.323036	493.391846	544.367126	119.317642	484.373413	517.964233	-71.907242	80.191101	609.355713	98.959396	96.836662	400.209625	-131.766052	1401.738403	464.982239	161.438263	1413.038940	361.326263	28.792393	1385.196167	359.099670	11.704219	1653.522095	413.658508	-223.337738	1123.185547	512.233765	257.820648	1151.035156	305.541260	-208.161331	881.928223	387.087921	276.354828	899.384583	375.163177	40.941544	1033.312988	-619.625183	176.534836	854.381836	-607.127625	-23.517429
352.319550	-53.072887	934.521484	407.810699	128.542862	932.411499	460.556366	-80.950035	493.263184	544.262085	118.974670	484.376556	517.720398	-71.798141	80.139832	609.262085	98.870148	96.866104	399.489349	-132.362869	1401.691650	464.632050	160.764313	1413.077393	360.791992	28.281031	1385.139771	358.110718	11.338639	1653.440918	413.075897	-224.152649	1123.262207	512.286926	257.124207	1151.148193	305.287415	-209.055237	881.881897	387.524078	275.915253	899.330200	374.931915	40.463211	1033.297363	-619.630676	176.519669	854.371643	-607.107544	-23.508421
352.093719	-53.779408	934.493286	408.141724	127.189735	932.149231	460.759338	-82.008804	493.405762	544.100281	118.637444	484.260742	518.043030	-71.934929	80.299782	609.218140	98.813820	96.870094	398.771973	-132.878555	1401.695801	464.279449	160.063766	1413.118896	360.260681	27.723034	1385.102173	357.238770	10.835592	1653.314941	412.489227	-224.937256	1123.369873	512.327332	256.347931	1151.268799	305.088226	-209.927750	881.818726	388.009918	275.526794	899.259766	374.864319	39.625122	1033.140503	-619.712585	176.667816	854.373230	-607.362366	-23.334135
351.804016	-54.187298	934.455566	408.133453	126.668015	932.164001	460.636169	-82.281372	493.414825	543.990784	118.368095	484.268585	518.031982	-71.938858	80.355270	609.140015	98.724739	96.875160	398.047729	-133.466232	1401.701782	463.967682	159.453735	1413.194458	359.760162	27.222155	1385.039185	356.322174	10.238257	1653.221313	411.924561	-225.736435	1123.429443	512.379211	255.598053	1151.419556	304.825165	-210.772766	881.770874	388.446960	275.063599	899.222534	374.660431	39.158447	1033.126099	-619.670776	176.688858	854.395813	-607.341492	-23.319613
351.528442	-54.507893	934.420166	408.093109	126.323410	932.256836	460.488953	-82.559700	493.410614	543.868225	118.128578	484.300934	518.030090	-71.956367	80.432343	609.162354	98.710442	96.894821	397.302887	-133.978043	1401.702515	463.636353	158.785599	1413.252930	359.252716	26.742680	1385.002686	355.474854	9.724614	1653.121704	411.338074	-226.480286	1123.511841	512.451843	254.835587	1151.534424	304.538269	-211.591858	881.717896	388.855957	274.617798	899.187988	374.466858	38.773468	1033.154541	-619.648926	176.689224	854.400391	-607.316467	-23.279806
351.205963	-54.891129	934.397644	408.050934	125.792747	932.283875	460.363190	-82.807076	493.434875	543.741211	117.811768	484.286194	517.989563	-71.947662	80.472153	609.076355	98.645996	96.876930	396.559723	-134.527252	1401.617432	463.275726	158.137527	1413.306763	358.684143	26.230930	1384.929688	354.689026	9.044160	1652.999023	410.739807	-227.278854	1123.534912	512.537903	254.100204	1151.668213	304.235352	-212.459259	881.617798	389.274811	274.178711	899.162964	374.256653	38.308525	1033.155518	-619.645142	176.679230	854.403503	-607.289124	-23.267941
350.910431	-55.282131	934.340027	408.073914	125.232834	932.260132	460.248718	-83.045029	493.455780	543.705811	117.567589	484.314178	517.999084	-71.960068	80.507568	609.033691	98.577110	96.840057	395.796234	-135.050476	1401.590210	462.927612	157.513840	1413.354370	358.196716	25.765760	1384.833984	353.840668	8.525447	1652.896118	410.169708	-228.006790	1123.499023	512.622498	253.367874	1151.755859	303.909210	-213.266922	881.506042	389.694702	273.675659	899.081116	374.060059	37.845551	1033.111206	-619.557251	176.605011	854.393555	-607.027832	-23.422113
350.526306	-55.430767	934.285889	407.777100	125.472130	932.536865	460.092529	-83.209938	493.458893	543.661743	117.331314	484.401428	517.962769	-71.967064	80.546234	609.037048	98.532158	96.859985	395.042328	-135.555862	1401.542603	462.567474	156.844391	1413.366333	357.677490	25.299883	1384.796753	352.953949	7.933912	1652.847656	409.605469	-228.815994	1123.528809	512.695068	252.549469	1151.835938	303.621155	-214.063995	881.404663	390.106567	273.206116	899.034912	373.725433	37.702980	1033.228027	-619.552307	176.597000	854.395203	-606.991760	-23.389669
350.294800	-55.736290	934.211853	407.826599	125.032059	932.563599	459.994873	-83.461525	493.450623	543.668457	117.106934	484.399445	517.978882	-71.983566	80.535027	609.043945	98.495140	96.839279	394.283844	-136.100250	1401.495361	462.262512	156.271957	1413.425415	357.178894	24.835226	1384.759888	352.201111	7.475908	1652.720093	409.036224	-229.510178	1123.519775	512.783508	251.872238	1151.946411	303.288666	-214.801605	881.285767	390.508972	272.721619	898.984924	373.580597	37.302105	1033.202148	-619.564636	176.586563	854.384216	-607.000366	-23.414072
350.125153	-56.338276	934.153870	408.168457	123.945663	932.344849	460.032990	-83.817322	493.479126	543.632874	116.838440	484.309723	518.088684	-72.034004	80.547813	608.970764	98.405624	96.836754	393.581940	-136.586792	1401.418457	461.958405	155.631439	1413.481079	356.691864	24.387901	1384.718506	351.522797	7.157775	1652.506836	408.465027	-230.209946	1123.482544	512.885620	251.187714	1152.038818	302.982880	-215.571182	881.139221	390.918976	272.178162	898.985901	373.552643	36.606220	1033.053467	-619.564148	176.621918	854.391296	-607.015259	-23.371466
349.792480	-56.639923	934.101929	408.099884	123.638557	932.431641	459.923615	-84.044563	493.481934	543.620911	116.582771	484.318756	518.084900	-72.063667	80.548729	608.955383	98.365616	96.814140	392.855042	-137.095215	1401.345703	461.683533	155.004669	1413.567017	356.208740	23.922773	1384.676514	350.756836	6.669136	1652.437622	407.839569	-230.938309	1123.471436	512.959106	250.518982	1152.151245	302.584412	-216.314911	881.023254	391.293304	271.677399	898.991516	373.322449	36.242878	1033.070801	-619.578857	176.670258	854.384216	-607.134277	-23.304012
349.451111	-56.769577	934.057861	407.907593	123.733894	932.665222	459.799072	-84.208542	493.434113	543.667175	116.371307	484.421661	518.076538	-72.094345	80.534470	608.989807	98.342957	96.811523	392.151154	-137.608337	1401.304688	461.428253	154.381363	1413.609985	355.736298	23.457958	1384.638550	350.015198	6.129755	1652.355225	407.271454	-231.581940	1123.487671	513.063965	249.812637	1152.269653	302.212372	-217.022263	880.955505	391.658875	271.147552	898.991333	373.071014	36.068470	1033.170654	-619.572937	176.708176	854.393555	-607.193420	-23.257393
349.318115	-57.239410	933.988708	408.209076	122.796135	932.490906	459.787384	-84.544502	493.472809	543.625671	116.097832	484.310699	518.169678	-72.149712	80.561974	608.944885	98.279404	96.805473	391.463806	-138.099670	1401.232422	461.172363	153.791992	1413.699707	355.301208	23.012962	1384.620850	349.313538	5.624163	1652.311768	406.677094	-232.243790	1123.479492	513.140442	249.117172	1152.403687	301.842285	-217.737808	880.856384	392.010315	270.652832	898.990295	373.050354	35.477482	1033.039917	-619.531006	176.732346	854.407471	-607.182373	-23.218294
349.124817	-57.597244	933.937866	408.320251	122.319084	932.486023	459.723022	-84.797600	493.494019	543.586365	115.768074	484.250916	518.171265	-72.192055	80.605103	608.860657	98.179749	96.759209	390.794342	-138.575195	1401.189209	460.913391	153.161102	1413.751587	354.855896	22.621731	1384.577393	348.624146	5.100156	1652.244629	406.051666	-232.851471	1123.490967	513.269775	248.464600	1152.532837	301.439087	-218.413773	880.776428	392.391602	270.129028	899.008362	372.934906	35.070457	1033.007568	-619.523743	176.722946	854.416138	-607.161011	-23.218204
348.915283	-57.896828	933.893494	408.380585	121.922577	932.508484	459.629669	-85.057800	493.473969	543.623108	115.463776	484.244446	518.201477	-72.212372	80.609344	608.863098	98.150780	96.722832	390.138000	-139.070160	1401.141968	460.707642	152.580826	1413.840454	354.400330	22.215361	1384.547729	347.957031	4.605941	1652.185547	405.442749	-233.488312	1123.515503	513.379211	247.762878	1152.625244	300.998688	-219.050766	880.700134	392.674316	269.619385	899.052734	372.807190	34.713005	1032.993774	-619.507141	176.721100	854.424377	-607.149536	-23.201151
348.633698	-58.200512	933.868286	408.402435	121.582939	932.567993	459.523315	-85.235146	493.465973	543.627075	115.127251	484.243958	518.195984	-72.258682	80.623787	608.820313	98.085197	96.692047	389.467743	-139.532700	1401.121582	460.461212	151.990509	1413.902100	353.933868	21.825815	1384.518677	347.308655	4.081647	1652.128662	404.848938	-234.054855	1123.504150	513.525146	247.085403	1152.760254	300.575562	-219.690765	880.608154	392.960419	269.124664	899.107849	372.643616	34.365906	1033.009644	-619.482727	176.722412	854.417664	-607.127136	-23.205008
348.417419	-58.474110	933.833740	408.475342	121.193062	932.598694	459.442017	-85.449791	493.462433	543.668701	114.829269	484.224457	518.221008	-72.266464	80.654282	608.790527	97.993347	96.657860	388.790344	-140.008942	1401.090088	460.222656	151.377487	1413.964478	353.489502	21.420635	1384.473511	346.700134	3.582886	1652.065308	404.220734	-234.566391	1123.493774	513.651733	246.360565	1152.880005	300.096039	-220.299942	880.554016	393.232117	268.595764	899.143372	372.524475	34.024979	1033.005127	-619.442078	176.719574	854.412781	-607.113892	-23.195961
347.846375	-58.803242	933.854065	408.453125	120.754211	932.665771	459.305725	-85.556633	493.487701	543.678894	114.545303	484.235626	518.177124	-72.257149	80.636909	608.755798	97.956024	96.624603	388.058594	-140.444229	1401.030273	460.003601	150.854050	1414.036377	353.042419	21.050924	1384.441284	346.153687	3.081425	1651.999634	403.597626	-235.185410	1123.505981	513.774597	245.732849	1153.000977	299.624084	-220.892960	880.489258	393.523743	268.087036	899.191040	372.213531	33.639572	1033.047974	-619.441650	176.716309	854.403320	-607.111145	-23.193977
348.086792	-59.006149	933.767090	408.666687	120.441948	932.683838	459.334076	-85.864532	493.471741	543.714661	114.297226	484.261597	518.294067	-72.329102	80.683891	608.736938	97.895172	96.624992	387.376984	-140.853622	1401.004883	459.823853	150.305008	1414.110718	352.610107	20.660063	1384.404663	345.517700	2.540430	1651.976318	402.964417	-235.718536	1123.506226	513.905090	245.048080	1153.106812	299.187103	-221.484711	880.411926	393.783386	267.602539	899.240417	372.346375	33.356045	1033.008667	-619.403870	176.728851	854.396729	-607.077209	-23.214321
347.918243	-59.263092	933.745422	408.746765	120.049797	932.713745	459.264709	-86.034760	493.458252	543.757996	114.015114	484.301788	518.296570	-72.360298	80.671265	608.685181	97.832558	96.591324	386.714020	-141.298080	1400.975220	459.586395	149.756592	1414.180298	352.211670	20.274641	1384.382080	344.951172	2.025239	1651.931641	402.303345	-236.266129	1123.487061	514.028564	244.383347	1153.230347	298.681915	-222.045151	880.356201	394.071289	267.069855	899.301270	372.258240	33.028008	1033.010132	-619.360229	176.705215	854.404175	-607.051270	-23.199266
347.770172	-59.538391	933.734802	408.877930	119.690666	932.731995	459.246429	-86.247093	493.437469	543.894531	113.760536	484.315338	518.362122	-72.413460	80.684097	608.704102	97.778824	96.577759	386.052460	-141.701523	1400.969360	459.394287	149.201462	1414.283325	351.843292	19.926292	1384.344482	344.389496	1.498883	1651.891113	401.628906	-236.824432	1123.492065	514.124817	243.783310	1153.327026	298.155853	-222.550919	880.321838	394.326538	266.545074	899.366028	372.195221	32.723999	1033.010254	-619.342163	176.725693	854.414490	-607.042419	-23.207312
347.612091	-59.822422	933.684875	408.980499	119.348938	932.741699	459.185425	-86.461235	493.454285	543.986450	113.463089	484.340881	518.398376	-72.466469	80.708168	608.642578	97.699829	96.532784	385.435577	-142.108780	1400.942871	459.231995	148.682922	1414.390625	351.493622	19.568144	1384.324707	343.847534	0.988806	1651.820557	400.943268	-237.378784	1123.545776	514.221741	243.122925	1153.458862	297.654663	-223.036697	880.246399	394.557983	266.082825	899.415649	372.122559	32.403061	1032.987549	-619.315247	176.688812	854.397705	-607.014160	-23.205770
347.467255	-60.122723	933.623596	409.167145	118.913544	932.747925	459.144897	-86.657150	493.459930	544.067322	113.210213	484.363922	518.421204	-72.507004	80.701698	608.657898	97.655762	96.522995	384.807037	-142.543716	1400.937256	459.064484	148.171921	1414.479126	351.132202	19.202341	1384.299561	343.307983	0.468582	1651.755981	400.254883	-237.893936	1123.532837	514.313110	242.526993	1153.576294	297.128571	-223.518433	880.190674	394.781342	265.573547	899.495483	372.090027	32.029427	1032.956909	-619.303894	176.691986	854.400513	-607.013184	-23.221567
347.310577	-60.401207	933.598267	409.308685	118.544167	932.794006	459.079529	-86.863564	493.481506	544.153137	112.993568	484.332764	518.486145	-72.572289	80.729530	608.646973	97.612480	96.478783	384.210815	-142.919785	1400.930298	458.884399	147.610474	1414.586548	350.746460	18.842968	1384.308228	342.776367	-0.042580	1651.660400	399.538696	-238.513107	1123.537109	514.417664	241.905991	1153.720825	296.598694	-223.983978	880.143433	394.993591	265.063416	899.582397	372.041626	31.691519	1032.965088	-619.264709	176.695374	854.423035	-606.997070	-23.202198
347.399231	-60.388790	933.491028	409.487030	118.262695	932.840088	458.965668	-87.025955	493.434326	544.261047	112.813911	484.361328	518.507874	-72.618362	80.743668	608.629883	97.553795	96.470467	383.608551	-143.297943	1400.947754	458.729980	147.106964	1414.745117	350.400024	18.482950	1384.298218	342.275208	-0.553603	1651.594238	398.847443	-238.967880	1123.573853	514.516113	241.321259	1153.896118	295.995819	-224.473022	880.121033	395.189423	264.586151	899.711670	372.099823	31.504993	1032.931152	-619.238098	176.680908	854.433533	-606.934875	-23.690453
347.262177	-60.594513	933.483704	409.585449	117.932640	932.925781	458.910645	-87.211098	493.445129	544.295959	112.576019	484.327942	518.530273	-72.662300	80.744919	608.589661	97.500275	96.440178	383.035370	-143.693649	1400.932495	458.534790	146.599960	1414.880859	350.044586	18.147629	1384.282227	341.750000	-1.070162	1651.525513	398.128632	-239.476242	1123.583008	514.578125	240.789291	1154.057129	295.406464	-224.864044	880.104614	395.380402	264.160583	899.827759	372.044922	31.207710	1032.968750	-619.210815	176.683929	854.455139	-606.924133	-23.673080
347.053131	-60.880322	933.516663	409.691925	117.715660	933.000916	458.801971	-87.414589	493.460785	544.359985	112.397797	484.334442	518.538696	-72.709587	80.761337	608.597107	97.508095	96.408005	382.485138	-144.077316	1400.886963	458.357086	146.079453	1414.997192	349.683014	17.831196	1384.261597	341.228485	-1.556485	1651.482910	397.449432	-239.941208	1123.560791	514.660095	240.219986	1154.225098	294.789215	-225.283783	880.049377	395.591888	263.723389	899.962036	371.992645	30.943375	1033.023071	-619.164673	176.692917	854.449646	-606.912415	-23.661041
346.918579	-61.153313	933.525574	409.805084	117.357582	933.018066	458.685852	-87.559319	493.423401	544.387695	112.183037	484.289368	518.551270	-72.732513	80.772850	608.588440	97.464317	96.356728	381.939301	-144.478500	1400.887085	458.187683	145.568024	1415.118530	349.318329	17.509436	1384.247925	340.706238	-2.046547	1651.440308	396.756104	-240.428711	1123.525269	514.626404	239.306427	1154.299194	294.157990	-225.614883	880.038513	395.782898	263.273621	900.094543	371.963654	30.639751	1033.034668	-619.142090	176.689667	854.453918	-606.913269	-23.653864
346.781921	-61.438320	933.555603	409.916382	117.019226	933.041077	458.604370	-87.733368	493.435974	544.410034	111.973885	484.263306	518.569641	-72.759651	80.791595	608.594666	97.432709	96.330482	381.394836	-144.861160	1400.861816	458.054474	145.082306	1415.247192	349.017242	17.187403	1384.216675	340.179199	-2.536408	1651.399536	396.039215	-240.830536	1123.495361	514.853333	239.151230	1154.585693	293.500427	-225.959946	880.006042	395.963226	262.829590	900.268921	371.938263	30.346109	1033.059937	-619.109741	176.703903	854.450684	-606.883179	-23.609137
346.673065	-61.696934	933.572510	410.062439	116.732262	933.066467	458.574188	-87.882820	493.458008	544.424316	111.763115	484.228516	518.594910	-72.768295	80.780647	608.543091	97.381645	96.315918	380.921082	-145.228210	1400.874023	457.954742	144.586533	1415.351318	348.783508	16.856707	1384.192017	339.622498	-3.013227	1651.345459	395.398804	-241.256531	1123.504150	514.938416	238.700104	1154.757202	292.885284	-226.250137	879.977844	396.124969	262.430084	900.389465	371.936951	30.085209	1033.079468	-619.057373	176.676544	854.460815	-606.876038	-23.607281
346.592407	-61.951012	933.584839	410.205688	116.419762	933.110718	458.532410	-88.045731	493.437714	544.439087	111.582031	484.190796	518.613281	-72.822716	80.811600	608.556763	97.344650	96.280563	380.436310	-145.593567	1400.841553	457.822205	144.057556	1415.452148	348.518829	16.518335	1384.190186	339.083099	-3.479779	1651.294922	394.730957	-241.675583	1123.480713	515.020508	238.234863	1154.915039	292.202240	-226.561722	879.988831	396.300598	262.070190	900.516907	371.948822	29.799931	1033.106567	-619.031921	176.665619	854.467041	-606.847656	-23.607740
346.528656	-62.174583	933.615784	410.352539	116.214149	933.187439	458.464935	-88.142883	493.422028	544.475891	111.419769	484.174316	518.635193	-72.864693	80.825325	608.556152	97.342087	96.264084	379.989319	-145.935272	1400.812622	457.728668	143.570435	1415.633423	348.255249	16.186985	1384.198486	338.506439	-3.934842	1651.228271	394.044769	-242.158157	1123.416504	515.128662	237.770538	1155.107056	291.542694	-226.822906	879.964600	396.443878	261.684021	900.648743	371.976837	29.571928	1033.159790	-618.985779	176.643463	854.477417	-606.814758	-23.641052
346.512329	-62.416176	933.616943	410.531006	115.884712	933.238159	458.441589	-88.310677	493.433990	544.543640	111.264885	484.179626	518.658936	-72.879417	80.826828	608.536072	97.285530	96.239861	379.565704	-146.282150	1400.760376	457.647247	143.066803	1415.760986	348.005493	15.829091	1384.193726	337.940430	-4.388386	1651.156250	393.376221	-242.489532	1123.367310	515.244751	237.318741	1155.312256	290.851685	-227.080704	879.929199	396.626434	261.308228	900.825928	372.032196	29.276230	1033.184326	-618.923340	176.677048	854.513672	-606.810974	-23.619944
346.508881	-62.654034	933.628723	410.724976	115.548126	933.305603	458.410156	-88.461090	493.421417	544.593262	111.089668	484.172455	518.697876	-72.934982	80.848083	608.481201	97.254608	96.225098	379.162506	-146.650192	1400.689087	457.535492	142.597290	1415.897339	347.761780	15.492816	1384.188843	337.398987	-4.838030	1651.086914	392.712494	-242.857071	1123.353760	515.354675	236.857361	1155.537842	290.140320	-227.287704	879.940002	396.763214	260.948059	901.054749	372.099335	28.976566	1033.222534	-618.903503	176.667984	854.532227	-606.817017	-23.608519
346.253510	-62.807487	933.615906	410.840759	115.183067	933.341309	458.333618	-88.560844	493.421692	544.583374	110.918678	484.132782	518.711609	-72.959244	80.831535	608.464111	97.208557	96.231873	378.782288	-146.991364	1400.653687	457.427765	142.142548	1415.992432	347.564392	15.180902	1384.166870	336.872437	-5.262590	1650.986450	392.050446	-243.251465	1123.237549	515.462708	236.435623	1155.712524	289.401489	-227.522339	879.878052	396.904022	260.647217	901.242310	372.000275	28.717329	1033.232056	-618.856995	176.639648	854.552979	-606.817444	-23.590281
346.280914	-63.038338	933.595703	411.036377	114.901527	933.372437	458.330566	-88.712936	493.403473	544.651917	110.785202	484.135895	518.774353	-73.001198	80.818306	608.445313	97.190247	96.214127	378.430267	-147.323318	1400.573975	457.304077	141.648407	1416.067749	347.376648	14.859835	1384.130615	336.341675	-5.699293	1650.901001	391.402557	-243.624496	1123.134399	515.539490	235.996506	1155.842407	288.669647	-227.727386	879.820679	396.959778	260.384308	901.431396	372.066925	28.455608	1033.234619	-618.813904	176.612457	854.560303	-606.814087	-23.569897
346.311584	-63.244461	933.575134	411.208557	114.654213	933.413574	458.338776	-88.866631	493.341461	544.704651	110.634193	484.109436	518.796143	-73.016586	80.787704	608.446655	97.171112	96.223579	378.094757	-147.649887	1400.456055	457.206879	141.248398	1416.150269	347.185364	14.564252	1384.088501	335.862610	-6.087246	1650.764160	390.748627	-244.001984	1122.987793	515.666138	235.616760	1155.994751	287.917175	-227.881195	879.759399	397.117096	260.121185	901.517822	372.130127	28.214060	1033.242798	-618.772217	176.628540	854.574890	-606.818237	-23.553526
346.330811	-63.470375	933.528015	411.382477	114.440842	933.437988	458.391174	-89.011604	493.336395	544.781677	110.516525	484.130371	518.890808	-73.094208	80.735489	608.442200	97.133774	96.210617	377.730103	-148.009613	1400.323853	457.128387	140.821899	1416.258301	347.016083	14.238210	1384.054688	335.388733	-6.499531	1650.700684	390.146759	-244.343536	1122.831909	515.811279	235.245514	1156.108887	287.130341	-228.053680	879.682007	397.226715	259.831390	901.638489	372.178802	27.977407	1033.228638	-618.448547	176.972870	854.696838	-606.735779	-23.430271
346.348053	-63.679150	933.474731	411.555298	114.193344	933.473206	458.399902	-89.105576	493.304901	544.792053	110.399208	484.121704	518.906128	-73.094795	80.705193	608.445374	97.134293	96.200050	377.411194	-148.344116	1400.197998	457.020782	140.401733	1416.269287	346.848541	13.915295	1383.998047	334.918304	-6.919800	1650.648926	389.563965	-244.696564	1122.704956	515.945068	234.848297	1156.218140	286.414032	-228.204453	879.618042	397.316437	259.553619	901.762024	372.226288	27.723438	1033.217041	-618.403564	176.974396	854.722778	-606.748779	-23.426935
346.369934	-63.889278	933.427979	411.727417	113.943985	933.520142	458.464569	-89.247871	493.271301	544.826721	110.233589	484.099274	518.958496	-73.144051	80.675987	608.451965	97.113289	96.177353	377.104614	-148.687347	1400.096802	456.916321	139.989166	1416.311890	346.728241	13.614520	1383.932983	334.481628	-7.328138	1650.619263	388.944031	-245.061020	1122.501709	516.062073	234.495483	1156.337280	285.618988	-228.342133	879.571899	397.449036	259.312805	901.883362	372.266571	27.468212	1033.213989	-618.366028	176.992477	854.770203	-606.753052	-23.400724
346.413239	-64.122475	933.368042	411.923218	113.698074	933.527222	458.514893	-89.347794	493.278748	544.894104	110.128845	484.086517	519.027588	-73.162514	80.623940	608.434326	97.103065	96.162498	376.801483	-148.988129	1399.976440	456.839508	139.588364	1416.333008	346.622101	13.290770	1383.884521	334.081879	-7.714317	1650.581665	388.375366	-245.398788	1122.338501	516.147156	234.177948	1156.437500	284.879761	-228.443787	879.491150	397.528839	259.077698	901.985352	372.336456	27.215387	1033.184448	-618.308228	176.983734	854.779846	-606.756897	-23.384556
346.413971	-64.325974	933.313477	412.091309	113.423286	933.540466	458.553497	-89.468979	493.236267	544.896423	109.918747	484.027893	519.070374	-73.176926	80.574913	608.429993	97.054291	96.103546	376.535553	-149.321533	1399.849854	456.779480	139.226288	1416.352417	346.570862	12.988799	1383.842041	333.686920	-8.108938	1650.542847	387.855164	-245.678665	1122.243652	516.242554	233.898941	1156.510986	284.181091	-228.589493	879.467834	397.647156	258.913635	902.081421	372.365814	26.965963	1033.160278	-618.263306	177.004166	854.826477	-606.770203	-23.364738
346.429077	-64.506226	933.244934	412.264679	113.132881	933.528442	458.592712	-89.583458	493.214233	544.927246	109.767113	484.019287	519.126770	-73.222290	80.551651	608.400513	97.141258	96.037712	376.275940	-149.589996	1399.723022	456.742157	138.859772	1416.386353	346.548553	12.696996	1383.777710	333.331726	-8.482824	1650.510986	387.339233	-245.912842	1122.080811	516.308594	233.619995	1156.568237	283.383453	-228.657745	879.435120	397.745605	258.758636	902.146912	372.415466	26.723049	1033.117065	-618.161255	177.030792	854.884033	-606.729187	-23.380806
346.423126	-64.655533	933.194824	412.415192	112.954018	933.533630	458.590088	-89.654182	493.168518	544.981018	109.596794	484.012756	519.120483	-73.234978	80.536827	608.370117	97.098564	95.993881	376.037964	-149.868271	1399.600708	456.716034	138.541367	1416.407471	346.532684	12.421858	1383.723022	333.004791	-8.870802	1650.473389	386.825531	-246.229126	1121.922607	516.349548	233.312653	1156.623657	282.625549	-228.761993	879.379089	397.825378	258.640259	902.200378	372.446716	26.549654	1033.091919	-618.152832	176.980713	854.899658	-606.736328	-23.364410
346.418488	-64.814095	933.142578	412.536865	112.722656	933.528320	458.570709	-89.727341	493.132355	545.035889	109.398659	483.978912	519.148438	-73.239197	80.487488	608.391541	96.948547	95.986404	375.817871	-150.135254	1399.520264	456.693817	138.218109	1416.411255	346.511017	12.162011	1383.661133	332.681122	-9.240290	1650.442383	386.325775	-246.515106	1121.777710	516.381287	233.007874	1156.676758	281.906799	-228.872223	879.385742	397.938232	258.557434	902.233276	372.460236	26.351017	1033.060181	-618.107239	176.992416	854.956787	-606.754456	-23.375570
346.378082	-64.975250	933.098999	412.671722	112.479218	933.522461	458.600616	-89.842743	493.118378	545.148865	109.236565	484.013702	519.179138	-73.255898	80.482918	608.432617	96.927124	95.963249	375.607330	-150.397217	1399.411865	456.657806	137.899994	1416.432007	346.497894	11.902931	1383.606079	332.374756	-9.604004	1650.413330	385.860413	-246.754807	1121.670166	516.412903	232.718872	1156.689819	281.175415	-228.957108	879.382690	398.010834	258.479858	902.281799	372.469727	26.149717	1033.032715	-618.341309	176.621048	854.918762	-606.815491	-23.488581
346.342712	-65.161263	933.055542	412.811737	112.233864	933.507690	458.609497	-89.944969	493.099762	545.244141	109.029251	484.025269	519.221008	-73.269119	80.472466	608.413879	96.904472	95.921104	375.403595	-150.643600	1399.350830	456.631348	137.595108	1416.442017	346.502502	11.638813	1383.578247	332.112122	-9.964188	1650.372559	385.390442	-246.972504	1121.555542	516.433960	232.454010	1156.694458	280.466248	-229.030762	879.430237	398.100311	258.398743	902.321899	372.477081	25.942511	1033.000244	-617.982422	177.013367	855.081421	-606.731323	-23.360252
346.306610	-65.322838	933.034180	412.896454	112.031372	933.525818	458.584198	-90.052307	493.076721	545.386597	108.828941	484.029388	519.250854	-73.283508	80.475090	608.424133	97.012459	95.894341	375.226074	-150.898010	1399.312012	456.633972	137.309280	1416.434937	346.520142	11.369560	1383.563965	331.869507	-10.306917	1650.350830	384.965332	-247.196655	1121.487915	516.480408	232.184860	1156.718994	279.802032	-229.081482	879.455261	398.184845	258.315765	902.329102	372.476227	25.753126	1032.996948	-618.220154	176.613083	855.060974	-606.767761	-23.482323
346.271332	-65.437157	932.992065	413.000977	111.823158	933.547241	458.550262	-90.137039	493.028931	545.534607	108.693382	484.073792	519.283325	-73.324554	80.476799	608.441833	96.998314	95.871567	375.037720	-151.129364	1399.267334	456.615448	137.017670	1416.429565	346.526855	11.136911	1383.554077	331.641418	-10.633607	1650.335327	384.568542	-247.353149	1121.391968	516.537964	231.929794	1156.722046	279.128479	-229.168213	879.489807	398.272980	258.258759	902.337830	372.480225	25.574524	1032.984863	-618.187378	176.591568	855.129211	-606.743774	-23.501520
346.449127	-65.679222	933.000122	413.155090	111.635796	933.542297	458.568420	-90.385719	493.016327	545.688660	108.517921	484.091400	519.362915	-73.364372	80.453354	608.465637	96.968468	95.822197	374.881378	-151.358765	1399.251221	456.622681	136.761932	1416.454590	346.544373	10.900867	1383.554810	331.441711	-10.971142	1650.311523	384.177979	-247.528564	1121.340210	516.534058	231.657715	1156.747192	278.508514	-229.239883	879.545166	398.344788	258.206177	902.369690	372.634186	25.369959	1032.985352	-618.159790	176.603088	855.198181	-606.717224	-23.528055
346.145874	-65.728157	932.942810	413.145050	111.478798	933.557800	458.420959	-90.373451	492.963745	545.763916	108.347633	484.093628	519.287659	-73.357544	80.456123	608.463989	96.941605	95.801445	374.723999	-151.557861	1399.249146	456.621124	136.512711	1416.452637	346.555237	10.705779	1383.564331	331.251434	-11.300702	1650.304077	383.813965	-247.667694	1121.241699	516.552002	231.383331	1156.768188	277.892914	-229.215118	879.595947	398.414825	258.158112	902.370117	372.461395	25.245476	1032.963745	-618.139648	176.610764	855.272949	-606.694641	-23.493578
346.070435	-65.863495	932.938293	413.221252	111.314041	933.567810	458.326111	-90.502113	492.959320	545.854858	108.213097	484.127563	519.321228	-73.393532	80.466293	608.478210	96.897575	95.765465	374.547577	-151.754837	1399.250000	456.648102	136.267807	1416.460083	346.549103	10.497743	1383.546387	331.092590	-11.611398	1650.305176	383.490387	-247.798187	1121.197021	516.583496	231.167343	1156.795288	277.293579	-229.210571	879.688049	398.497772	258.096619	902.404907	372.469147	25.090988	1032.967163	-618.137756	176.577545	855.340271	-606.720093	-23.903316
345.995178	-65.992447	932.930664	413.287964	111.139038	933.579529	458.249695	-90.622162	492.930115	545.910950	108.066345	484.141937	519.317261	-73.424141	80.471092	608.464355	96.877541	95.768738	374.394012	-151.955780	1399.244507	456.675140	136.012894	1416.486938	346.537750	10.296928	1383.563843	330.941162	-11.913243	1650.310791	383.177002	-247.944550	1121.140625	516.608826	230.927383	1156.826660	276.728668	-229.221680	879.774536	398.580872	258.052032	902.435913	372.470673	24.932270	1032.969727	-618.121277	176.597504	855.412109	-606.621338	-23.498343
345.908020	-66.129845	932.930420	413.361420	110.949234	933.590820	457.905090	-90.032013	492.834625	545.927795	107.892525	484.141541	519.083923	-73.348457	80.444160	608.476257	96.826553	95.758980	374.247375	-152.150345	1399.231445	456.709473	135.771423	1416.525024	346.543701	10.140220	1383.576904	330.814697	-12.203882	1650.315063	382.876556	-248.028824	1121.086670	516.638184	230.747131	1156.830688	276.224579	-229.218491	879.867615	398.643158	258.001953	902.464050	372.479401	24.763451	1032.976563	-618.109253	176.568726	855.485291	-606.586365	-23.781492
345.849304	-66.263573	932.932251	413.438995	110.768700	933.605347	457.829315	-90.122498	492.849060	545.944031	107.736015	484.102478	519.111206	-73.355522	80.446739	608.434753	96.792946	95.745354	374.093353	-152.342468	1399.199951	456.756927	135.544601	1416.526489	346.569885	9.983076	1383.600830	330.720642	-12.477552	1650.326782	382.622833	-248.141510	1121.046387	516.697327	230.562195	1156.869385	275.719635	-229.195267	879.905640	398.733887	257.959351	902.497925	372.487122	24.605930	1032.984619	-618.068848	176.610184	855.537842	-606.463623	-23.509638
345.784943	-66.369522	932.923340	413.511719	110.625420	933.628967	457.724457	-90.229729	492.820374	545.962769	107.620926	484.119995	519.092834	-73.369247	80.504410	608.400940	96.752510	95.710129	373.961884	-152.505295	1399.169800	456.798462	135.324463	1416.567749	346.594269	9.825990	1383.603760	330.641785	-12.743957	1650.320557	382.354919	-248.213577	1120.995605	516.743958	230.353470	1156.897339	275.250336	-229.164749	879.934326	398.792603	257.886108	902.525391	372.500153	24.465641	1032.992920	-617.737427	177.013443	855.676392	-606.291077	-23.412361
345.696777	-66.479706	932.934448	413.595276	110.450722	933.644104	457.908905	-91.008080	492.921204	545.944397	107.512260	484.102631	519.388611	-73.538704	80.619652	608.392334	96.736282	95.694901	373.845154	-152.654434	1399.133911	456.845703	135.110413	1416.568237	346.600189	9.688605	1383.607788	330.571503	-13.002495	1650.319824	382.096405	-248.298767	1120.955688	516.824890	230.146118	1156.929688	274.820892	-229.119278	879.962158	398.876190	257.834625	902.556274	372.514252	24.322422	1033.007202	-618.007202	176.628555	855.639465	-606.287659	-23.503847
345.630920	-66.578156	932.917725	413.673157	110.282936	933.639832	457.847961	-91.127441	492.908752	545.924805	107.407074	484.056580	519.421326	-73.569550	80.623108	608.378601	96.722092	95.698196	373.737457	-152.822144	1399.098267	456.897400	134.870224	1416.570068	346.621521	9.566057	1383.594727	330.528412	-13.244898	1650.311279	381.852020	-248.406494	1120.896362	516.892517	229.986084	1156.952393	274.443237	-229.031418	879.989624	398.948364	257.762421	902.607544	372.521851	24.188381	1032.996948	-617.920166	176.676254	855.672791	-606.176636	-23.511787
345.538666	-66.702271	932.921265	413.717499	110.145752	933.656067	457.715454	-91.215469	492.914154	545.863281	107.301163	484.026764	519.408203	-73.586876	80.637352	608.309631	96.671677	95.676735	373.628693	-152.974030	1399.062744	456.967987	134.658676	1416.594360	346.659943	9.409682	1383.596191	330.491974	-13.475568	1650.298584	381.604980	-248.483185	1120.836060	516.973083	229.793228	1156.968506	274.095245	-228.977112	880.017700	399.025940	257.702515	902.642761	372.521027	24.047335	1033.008667	-617.823059	176.699661	855.711670	-606.034790	-23.559669
345.467255	-66.776855	932.907593	413.771362	109.966469	933.648682	457.624451	-91.296356	492.904114	545.833740	107.188271	484.029480	519.410461	-73.600624	80.640472	608.295410	96.632408	95.674889	373.511108	-153.115875	1399.030518	457.026947	134.468887	1416.620117	346.675842	9.275484	1383.568481	330.467041	-13.693714	1650.293457	381.377930	-248.537933	1120.761963	517.043823	229.632538	1157.006226	273.783386	-228.957779	880.022522	399.061035	257.653442	902.705017	372.512207	23.923273	1032.998047	-617.715393	176.701508	855.765320	-605.883606	-23.555132
345.366913	-66.890938	932.912109	413.832336	109.793030	933.653015	457.572021	-91.412094	492.936218	545.797668	107.138626	484.018188	519.445923	-73.657799	80.683594	608.238892	96.578247	95.661324	373.404266	-153.270935	1399.009766	457.065002	134.284149	1416.648682	346.719818	9.151173	1383.596313	330.450012	-13.891993	1650.292725	381.170715	-248.593567	1120.686890	517.121948	229.464111	1157.016724	273.470947	-228.877274	880.007935	399.092133	257.589935	902.762024	372.513336	23.778822	1033.004028	-617.611633	176.704926	855.808411	-605.763794	-23.572456
345.263153	-66.948021	932.906311	413.847687	109.699142	933.666687	457.491608	-91.487625	492.917542	545.773499	107.048607	484.019653	519.444214	-73.681747	80.694878	608.260071	96.588913	95.699760	373.324463	-153.397079	1398.955322	457.155365	134.106873	1416.665161	346.770111	9.013179	1383.571655	330.456940	-14.092246	1650.289185	381.004272	-248.637039	1120.588257	517.197571	229.328110	1157.070801	273.181488	-228.771667	879.960938	399.125275	257.507874	902.838257	372.478729	23.693880	1033.008911	-617.438721	176.707947	855.867004	-605.573547	-23.545856
345.162170	-67.029617	932.895569	413.856476	109.588791	933.662659	457.413483	-91.547539	492.933716	545.738464	106.965889	484.031555	519.431152	-73.679138	80.710632	608.237854	96.569649	95.697464	373.251556	-153.556686	1398.903198	457.223328	133.933319	1416.665649	346.838501	8.878223	1383.556274	330.458069	-14.255184	1650.275513	380.856049	-248.633331	1120.491211	517.285767	229.176392	1157.076904	272.939972	-228.668365	879.905640	399.233612	257.432281	902.839905	372.449310	23.592403	1033.002808	-617.244568	176.698898	855.888550	-605.429016	-23.509657
345.058899	-67.105835	932.865479	413.875549	109.520157	933.657104	457.176422	-91.350876	492.877533	545.738464	106.899620	484.016418	519.304993	-73.620117	80.664452	608.236023	96.429352	95.704605	373.201202	-153.689407	1398.844727	457.344940	133.728821	1416.627930	346.909760	8.767908	1383.522949	330.488007	-14.395162	1650.251465	380.735382	-248.668564	1120.407471	517.398560	229.059937	1157.072510	272.773804	-228.540359	879.852356	399.306641	257.345062	902.844116	372.404266	23.512081	1032.984863	-616.970032	176.696075	855.912170	-605.235962	-23.458279
344.937775	-67.177559	932.833069	413.841644	109.424355	933.650269	457.139160	-91.420067	492.858887	545.707886	106.847099	484.008148	519.356812	-73.639641	80.668907	608.242371	96.543938	95.706627	373.183624	-153.817596	1398.771973	457.478729	133.548035	1416.628540	346.981262	8.630906	1383.511963	330.530243	-14.538702	1650.217529	380.634552	-248.671844	1120.300537	517.498352	228.900452	1157.037964	272.602753	-228.409821	879.790344	399.343231	257.283630	902.861267	372.341553	23.411861	1032.966675	-616.737854	176.693176	855.909180	-605.053467	-23.486330
344.802673	-67.197243	932.802185	413.794861	109.374146	933.649353	457.052643	-91.401497	492.854614	545.722839	106.779694	484.009399	519.307983	-73.634178	80.643028	608.213196	96.404854	95.699356	373.152588	-153.940033	1398.691650	457.619476	133.383377	1416.586060	347.076874	8.508816	1383.502563	330.560852	-14.684760	1650.189331	380.563599	-248.674530	1120.180542	517.595093	228.746613	1157.024902	272.486053	-228.293137	879.712402	399.391937	257.205902	902.882629	372.275879	23.354019	1032.953125	-616.421509	176.727753	855.940918	-604.840271	-23.499432
344.663025	-67.259529	932.770386	413.742218	109.274330	933.638794	457.005859	-91.452377	492.845001	545.685486	106.714722	484.047302	519.321472	-73.645241	80.636833	608.186523	96.516174	95.699783	373.162994	-154.085510	1398.621826	457.787231	133.202164	1416.580811	347.165558	8.396425	1383.502197	330.628235	-14.808056	1650.157959	380.496429	-248.681503	1120.084229	517.698669	228.595810	1157.000732	272.397217	-228.165924	879.654297	399.422363	257.124634	902.918152	372.207092	23.254229	1032.934326	-616.145081	176.702667	855.955505	-604.592041	-23.530430
344.508484	-67.304848	932.764771	413.675354	109.190254	933.643494	457.114563	-91.734093	492.905212	545.680786	106.646400	484.050751	519.440186	-73.726440	80.677841	608.154175	96.376122	95.715477	373.156403	-154.212021	1398.570313	457.955292	133.034164	1416.574707	347.250977	8.305056	1383.504150	330.693359	-14.938542	1650.134888	380.430450	-248.666153	1119.977905	517.811768	228.404938	1156.981323	272.309296	-228.030472	879.570374	399.462952	257.012451	902.916626	372.139343	23.170820	1032.937256	-615.525391	177.025040	856.059937	-604.243958	-23.517769
344.367920	-67.349907	932.738281	413.622406	109.131660	933.623718	457.047729	-91.777870	492.906677	545.648987	106.608116	484.058746	519.454895	-73.733536	80.686279	608.148193	96.477608	95.711739	373.167480	-154.318146	1398.521484	458.131866	132.900925	1416.556519	347.355286	8.208154	1383.503662	330.776184	-15.048408	1650.112305	380.427765	-248.637833	1119.894531	517.919800	228.238297	1156.920532	272.294678	-227.890106	879.481934	399.506348	256.937042	902.917786	372.061859	23.111244	1032.915649	-615.051392	176.997177	856.084229	-603.911255	-23.575083
344.215515	-67.354187	932.720642	413.525574	109.087692	933.601440	456.990479	-91.781723	492.907013	545.602661	106.514954	484.020020	519.476074	-73.742386	80.691376	608.160400	96.360710	95.720131	373.190552	-154.422485	1398.471313	458.286591	132.760544	1416.534546	347.460602	8.155349	1383.492065	330.879578	-15.166859	1650.079834	380.450806	-248.629700	1119.806274	517.895447	227.731979	1156.741699	272.326385	-227.683594	879.399475	399.532959	256.853241	902.896851	371.967560	23.080492	1032.897949	-614.828918	176.594604	855.994873	-603.675110	-23.723167
344.077728	-67.370041	932.694214	413.481384	109.045380	933.583984	456.928406	-91.805176	492.905212	545.583618	106.467674	484.019348	519.482056	-73.741478	80.669884	608.110840	96.460732	95.685616	373.212952	-154.534302	1398.405273	458.505615	132.651199	1416.481445	347.560883	8.066173	1383.457275	330.999420	-15.271358	1650.049561	380.504303	-248.600357	1119.714966	518.045349	227.593033	1156.669678	272.408356	-227.514175	879.295715	399.568848	256.743378	902.873657	371.908661	23.037712	1032.878540	-614.335999	176.593079	855.950806	-603.382751	-23.707525
343.930420	-67.385078	932.656372	413.404388	108.991127	933.552856	456.895233	-91.836761	492.910675	545.556885	106.436668	484.027435	519.486511	-73.781197	80.686760	608.140076	96.336876	95.663330	373.237915	-154.629288	1398.359741	458.716614	132.500916	1416.402466	347.656250	7.998534	1383.450806	331.120453	-15.375727	1650.032471	380.569122	-248.538086	1119.624023	518.317627	227.809418	1156.715820	272.519562	-227.352280	879.188965	399.613068	256.642151	902.870422	371.820435	22.993042	1032.845947	-613.546875	176.968582	856.033997	-602.969971	-23.612473
343.805359	-67.380341	932.644531	413.322418	108.951683	933.543335	456.863007	-91.889397	492.924286	545.548096	106.409561	484.004425	519.490356	-73.793228	80.691116	608.136536	96.438477	95.643723	373.265167	-154.734772	1398.300049	458.905212	132.378372	1416.337646	347.775299	7.913801	1383.410034	331.254333	-15.466435	1650.015381	380.644653	-248.508255	1119.535645	518.481873	227.671097	1156.634644	272.643494	-227.191788	879.096436	399.659576	256.554810	902.818726	371.745026	22.965525	1032.837402	-613.234253	176.604279	855.921997	-602.662231	-23.738916
343.683044	-67.375282	932.619324	413.269348	108.948654	933.517395	456.599426	-91.228119	492.822510	545.560913	106.370544	484.010406	519.244995	-73.688782	80.608788	608.155579	96.442429	95.639748	373.304993	-154.820740	1398.261963	459.076874	132.267502	1416.301636	347.904236	7.850220	1383.416260	331.393768	-15.549015	1649.998291	380.757751	-248.452667	1119.457275	518.622681	227.506699	1156.565918	272.827271	-226.983994	878.966003	399.701782	256.446930	902.793518	371.683594	22.959368	1032.813721	-612.542419	176.538162	855.867371	-602.166748	-23.866667
343.539886	-67.387016	932.610657	413.208405	108.883888	933.497070	456.778320	-91.923325	492.951233	545.536377	106.387794	483.996185	519.489624	-73.793617	80.707054	608.123474	96.430206	95.652641	373.335754	-154.902176	1398.195801	459.241028	132.177994	1416.234009	348.008423	7.780014	1383.400635	331.539246	-15.622976	1649.989502	380.888428	-248.384659	1119.357300	518.786499	227.365265	1156.468506	273.021057	-226.794754	878.843506	399.744232	256.362946	902.753174	371.608643	22.920784	1032.801025	-611.864502	176.512024	855.805176	-601.703491	-23.964422
343.402252	-67.353188	932.578857	413.119568	108.901443	933.489563	456.734894	-91.938049	492.957550	545.175659	106.189987	483.902100	519.492065	-73.792908	80.703400	607.953369	96.339149	95.617607	373.407410	-154.997208	1398.140259	459.425934	132.054214	1416.164917	348.159973	7.710434	1383.388306	331.689819	-15.687747	1649.964233	381.040833	-248.279846	1119.252197	518.902466	227.218384	1156.373047	273.226074	-226.594559	878.709961	399.788605	256.256439	902.713440	371.530914	22.920763	1032.784424	-611.737366	175.891388	855.605469	-601.362183	-24.236570
343.270447	-67.327118	932.547302	413.063263	108.876175	933.434692	456.707062	-91.950684	492.992218	545.131714	106.196747	483.885010	519.501709	-73.821457	80.706299	607.946777	96.348526	95.593422	373.506805	-155.067932	1398.059814	459.602356	131.966293	1416.089966	348.295776	7.642093	1383.380127	331.841187	-15.752575	1649.947144	381.229706	-248.203568	1119.160522	519.032104	227.077225	1156.293091	273.485474	-226.378769	878.580933	399.837524	256.166107	902.666016	371.462280	22.927801	1032.742798	-610.703247	176.105499	855.599915	-600.783264	-24.169205
343.144196	-67.318565	932.518616	413.018280	108.879486	933.401733	456.645172	-91.953621	492.972443	545.148071	106.221817	483.882904	519.510681	-73.821686	80.705086	607.972168	96.368683	95.615753	373.603363	-155.147812	1397.985962	459.805267	131.879623	1416.028320	348.416229	7.553753	1383.354004	331.999878	-15.797360	1649.912598	381.420349	-248.126694	1119.067505	519.166199	226.965317	1156.226929	273.751495	-226.167389	878.440430	399.883209	256.077667	902.629517	371.406799	22.927351	1032.714111	-609.778015	176.228897	855.558044	-600.194458	-24.184362
343.032288	-67.269722	932.497803	412.945343	108.904129	933.393799	456.552734	-91.905998	492.950226	545.096436	106.223900	483.875580	519.510620	-73.827477	80.716377	607.989197	96.361946	95.606056	373.716400	-155.215759	1397.894531	459.994049	131.780930	1415.991333	348.540894	7.490572	1383.347046	332.176270	-15.821069	1649.886475	381.632416	-248.059952	1118.977417	519.280090	226.830582	1156.145020	274.061462	-225.933121	878.297180	399.939758	255.981216	902.592651	371.349518	22.944611	1032.702515	-608.696533	176.413406	855.506042	-599.485046	-24.217680
342.924805	-67.217018	932.473816	412.884705	108.946991	933.399475	456.463867	-91.894806	492.928375	545.032837	106.223251	483.867279	519.503845	-73.820717	80.704819	607.936523	96.336067	95.594612	373.839813	-155.300079	1397.824097	460.184875	131.692047	1415.948120	348.653381	7.436508	1383.342529	332.377716	-15.847967	1649.845825	381.862915	-247.925385	1118.864624	519.406006	226.697525	1156.084595	274.371155	-225.673813	878.168274	399.990204	255.881195	902.567566	371.299866	22.963783	1032.696167	-607.737976	176.355759	855.407288	-598.820801	-24.215940
342.826508	-67.195793	932.472473	412.842255	108.946129	933.374817	456.373840	-91.890610	492.930786	545.273315	106.428459	483.964264	519.535217	-73.826698	80.719688	608.071045	96.406395	95.639725	373.936951	-155.374496	1397.766602	460.368317	131.616302	1415.924194	348.765076	7.386462	1383.327637	332.565002	-15.860107	1649.821411	382.134003	-247.810165	1118.761963	519.535034	226.592300	1156.019775	274.713348	-225.469025	878.024353	400.058868	255.782166	902.550598	371.260498	22.977215	1032.685181	-607.045349	175.994949	855.341553	-598.223145	-24.302397
342.753357	-67.130272	932.445129	412.786621	109.013474	933.395447	456.270599	-91.861328	492.889709	545.248657	106.443398	483.988434	519.509460	-73.811371	80.714867	608.056580	96.423439	95.654915	374.050018	-155.430740	1397.708008	460.531860	131.537857	1415.890259	348.844574	7.320390	1383.322876	332.757935	-15.877524	1649.803345	382.415924	-247.706314	1118.669800	519.634094	226.468887	1155.970703	275.093353	-225.265930	877.884460	400.104065	255.694260	902.534363	371.228912	23.004042	1032.684814	-605.882813	176.122467	855.286011	-597.409424	-24.380499
342.652252	-67.109894	932.436646	412.745148	109.066353	933.375977	456.157562	-91.843445	492.869263	545.202637	106.505371	484.006439	519.506775	-73.816544	80.753082	608.064331	96.323318	95.689941	374.128784	-155.519791	1397.655884	460.653839	131.457260	1415.841309	348.931702	7.289078	1383.284302	332.946075	-15.895072	1649.784180	382.689301	-247.573883	1118.569336	519.755798	226.372025	1155.917236	275.472229	-225.076843	877.742493	400.158569	255.595886	902.496948	371.192322	23.034901	1032.673218	-605.172424	175.857605	855.188843	-596.695068	-24.556028
342.598572	-67.071915	932.426331	412.717377	109.118896	933.374451	456.090210	-91.845985	492.876068	545.174255	106.542847	483.998077	519.532898	-73.837776	80.768066	608.032776	96.444061	95.682922	374.224426	-155.592957	1397.594482	460.782257	131.403229	1415.800293	349.041626	7.266383	1383.266357	333.148438	-15.913239	1649.781128	382.971130	-247.491379	1118.493530	519.871094	226.312241	1155.851196	275.867401	-224.843735	877.611938	400.216736	255.502853	902.455261	371.174469	23.066851	1032.669067	-604.278259	175.797775	855.089661	-595.988037	-24.627417
342.538544	-67.011299	932.395020	412.682037	109.128983	933.356995	455.983307	-91.804291	492.861298	545.137634	106.604156	483.996490	519.510376	-73.822037	80.779236	608.063538	96.338905	95.706467	374.306488	-155.660431	1397.534912	460.901855	131.323105	1415.738770	349.135773	7.229113	1383.230713	333.349030	-15.913324	1649.766357	383.276672	-247.391876	1118.381348	519.977234	226.234833	1155.783325	276.326965	-224.609116	877.490784	400.302612	255.422150	902.405151	371.153229	23.085318	1032.646729	-603.288696	175.698914	854.987915	-595.178894	-24.717779
342.488464	-66.894455	932.381897	412.595795	109.260262	933.388733	455.868927	-91.759918	492.829193	545.068176	106.637627	483.977356	519.474182	-73.816757	80.790253	608.040283	96.323303	95.695213	374.397125	-155.714203	1397.488281	461.035339	131.280029	1415.690552	349.229034	7.180356	1383.210083	333.536316	-15.910625	1649.761719	383.620941	-247.319000	1118.291870	520.081299	226.163254	1155.732544	276.818054	-224.358810	877.380249	400.360565	255.338974	902.370056	371.122955	23.167391	1032.659302	-602.167114	175.895325	854.939453	-594.310486	-24.770866
342.433929	-66.831894	932.371887	412.576721	109.334084	933.377319	455.770416	-91.693176	492.797516	545.049438	106.690407	483.978302	519.477966	-73.818298	80.788857	608.052429	96.335602	95.705986	374.495392	-155.789536	1397.442383	461.166626	131.222397	1415.651489	349.345032	7.130340	1383.212036	333.726654	-15.917912	1649.767578	383.931763	-247.264801	1118.229248	520.188721	226.114029	1155.701294	277.317169	-224.191986	877.238342	400.422302	255.266602	902.323730	371.123444	23.222639	1032.651245	-601.122253	175.815948	854.853333	-593.453552	-24.841299
342.397217	-66.756866	932.367615	412.559021	109.381058	933.389526	455.705261	-91.699043	492.808838	545.024963	106.733505	483.993286	519.518860	-73.830414	80.803207	608.051575	96.322746	95.713333	374.607117	-155.867676	1397.401123	461.316925	131.154984	1415.612915	349.452728	7.084603	1383.196167	333.908325	-15.931205	1649.771729	384.275848	-247.167862	1118.149048	520.278198	226.061935	1155.642456	277.811066	-224.013168	877.121216	400.481903	255.197021	902.304504	371.130280	23.261738	1032.657837	-600.291321	175.471130	854.784058	-592.527283	-25.017578
342.357574	-66.681389	932.364075	412.537628	109.439842	933.383301	455.599030	-91.665688	492.814789	544.956604	106.774483	483.953156	519.531250	-73.816597	80.799568	608.024109	96.310890	95.720375	374.726868	-155.926086	1397.360596	461.443726	131.100006	1415.556274	349.580841	7.028338	1383.175293	334.078949	-15.919470	1649.771729	384.619080	-247.089828	1118.083374	520.403076	226.001450	1155.610229	278.262970	-223.841431	876.999512	400.549713	255.123077	902.268188	371.130096	23.319149	1032.655151	-599.232300	175.423874	854.701660	-591.598938	-25.103003
342.319183	-66.591972	932.362122	412.544434	109.503845	933.380676	455.525635	-91.617088	492.777588	544.914917	106.853340	483.960968	519.509399	-73.815590	80.820641	607.998840	96.351173	95.723740	374.862671	-156.008453	1397.320923	461.566864	131.064423	1415.538452	349.709381	6.980781	1383.185425	334.237488	-15.925805	1649.771973	384.966461	-246.983368	1118.007690	520.489014	225.947510	1155.584229	278.752502	-223.687119	876.870422	400.612000	255.093201	902.236389	371.143585	23.386440	1032.654785	-597.959290	175.498322	854.658813	-590.550903	-25.130899
342.290009	-66.503906	932.348450	412.508606	109.549942	933.380310	455.445923	-91.583458	492.799866	544.899414	106.904121	483.969238	519.538513	-73.822693	80.852654	607.989929	96.350769	95.740273	375.007751	-156.049408	1397.254761	461.705261	131.024200	1415.477173	349.840546	6.928552	1383.163696	334.415588	-15.917611	1649.753418	385.288635	-246.907257	1117.953003	520.573669	225.883011	1155.527710	279.232025	-223.581482	876.727417	400.686249	255.048126	902.183960	371.133209	23.437378	1032.649536	-596.803223	175.438873	854.599854	-589.499634	-25.278269
342.257355	-66.419731	932.322510	412.497314	109.616302	933.374939	455.354095	-91.503616	492.793457	544.885864	106.982544	483.943542	519.539001	-73.809464	80.859070	607.999146	96.393837	95.714844	375.167145	-156.118744	1397.217529	461.814240	130.992599	1415.451782	349.957581	6.874113	1383.133911	334.609680	-15.886742	1649.695313	385.614014	-246.855728	1117.878418	520.655579	225.843536	1155.483032	279.721741	-223.483078	876.576538	400.735474	255.010651	902.159302	371.127869	23.495312	1032.635254	-595.621216	175.292694	854.484375	-588.415771	-25.374651
342.221008	-66.341881	932.305969	412.511139	109.663834	933.353149	455.340454	-91.496643	492.778534	544.892883	107.016304	483.947998	519.583496	-73.800865	80.863548	608.036804	96.400986	95.717155	375.336517	-156.164398	1397.146118	461.920471	130.991318	1415.414795	350.069672	6.823134	1383.110107	334.748779	-15.864315	1649.652710	385.964294	-246.776169	1117.804565	520.749207	225.794815	1155.439209	280.199097	-223.395706	876.410522	400.788055	254.965240	902.116211	371.143707	23.552273	1032.617920	-594.658813	175.047089	854.413330	-587.423767	-25.514740
342.200867	-66.274628	932.292786	412.496033	109.728111	933.344177	455.313965	-91.437698	492.760925	544.857605	107.055199	483.925659	519.610291	-73.797501	80.869339	608.034729	96.405045	95.722359	375.522034	-156.219727	1397.065186	462.013947	130.991119	1415.377808	350.180176	6.776921	1383.088379	334.902557	-15.846306	1649.612671	386.319397	-246.668854	1117.712769	520.840820	225.739716	1155.393066	280.696289	-223.307343	876.259888	400.853943	254.930862	902.075195	371.155670	23.604027	1032.608887	-593.388977	174.951202	854.335083	-586.293152	-25.638592
342.184387	-66.142761	932.264648	412.481934	109.844864	933.379028	455.315887	-91.340256	492.736694	544.860779	107.095848	483.939911	519.619934	-73.764786	80.860695	608.014648	96.395714	95.722855	375.740997	-156.280228	1396.983887	462.097198	130.983688	1415.324951	350.288025	6.727014	1383.067017	335.046967	-15.818552	1649.569580	386.686768	-246.635315	1117.599609	520.914368	225.736069	1155.368286	281.229401	-223.232193	876.101135	400.922028	254.891052	902.042358	371.163269	23.683672	1032.614502	-592.194702	174.906982	854.293579	-585.198425	-25.694685
342.143799	-66.038605	932.254333	412.501831	109.918610	933.373962	455.310059	-91.241180	492.750916	544.844543	107.117210	483.927917	519.626038	-73.725822	80.885643	608.010742	96.391975	95.739479	375.938171	-156.330383	1396.921509	462.152557	130.997940	1415.299927	350.411377	6.696080	1383.028809	335.164307	-15.797616	1649.562988	387.049164	-246.588333	1117.520264	520.999329	225.740021	1155.338867	281.753265	-223.118820	875.952087	400.997620	254.861267	901.998718	371.177551	23.762238	1032.608521	-590.618958	175.010910	854.246033	-583.919434	-25.733402
342.139771	-65.921005	932.242981	412.508240	110.000893	933.356689	455.319885	-91.186234	492.777069	544.848938	107.162842	483.939148	519.618896	-73.735207	80.894005	607.973389	96.374329	95.737862	376.131531	-156.366943	1396.852661	462.200439	131.018341	1415.279907	350.520752	6.642116	1383.007080	335.289703	-15.753111	1649.516602	387.448853	-246.564285	1117.455811	521.061340	225.752609	1155.334106	282.313751	-222.887878	875.781189	401.078857	254.840500	901.960571	371.198975	23.858158	1032.595581	-589.354431	175.029587	854.198853	-582.793396	-25.815109
342.167725	-65.781746	932.213318	412.553528	110.081696	933.352234	455.340027	-91.104736	492.794678	544.868652	107.219582	483.968994	519.608887	-73.727829	80.911949	607.989197	96.390228	95.738281	376.337433	-156.426620	1396.808472	462.257324	131.021286	1415.241455	350.644501	6.588196	1382.978149	335.422607	-15.699849	1649.452881	387.848450	-246.564453	1117.414673	521.111084	225.799606	1155.293335	282.904175	-222.630737	875.620850	401.138458	254.799881	901.918884	371.242004	23.952528	1032.579102	-588.049805	174.931763	854.121948	-581.628784	-25.882524
342.145477	-65.678307	932.214478	412.565399	110.171677	933.331970	455.400421	-91.060036	492.824341	544.876648	107.275421	483.948364	519.653259	-73.707352	80.919846	608.004150	96.423439	95.732620	376.502960	-156.428848	1396.768433	462.270752	131.041977	1415.202759	350.748413	6.558147	1382.928955	335.512939	-15.654392	1649.397217	388.241180	-246.560577	1117.346191	521.159485	225.858566	1155.295776	283.546722	-222.510864	875.478882	401.226410	254.786835	901.868591	371.266296	24.050900	1032.571411	-586.777222	174.897919	854.048462	-580.466003	-25.986591
342.152649	-65.544029	932.198303	412.586884	110.271782	933.317505	455.445068	-91.001198	492.841736	544.875793	107.315186	483.934052	519.668396	-73.688454	80.914467	608.002075	96.418549	95.721703	376.707489	-156.462326	1396.712280	462.340363	131.051971	1415.155273	350.878265	6.513733	1382.890869	335.628174	-15.582618	1649.310791	388.662964	-246.559174	1117.290649	521.201294	225.906418	1155.265747	284.149597	-222.408325	875.341064	401.291870	254.776596	901.817688	371.309204	24.156525	1032.557983	-585.265381	174.588409	853.960266	-579.282532	-25.990595
342.185791	-65.393478	932.176392	412.619659	110.406677	933.316895	455.516968	-90.921104	492.833862	544.871277	107.328163	483.930573	519.694397	-73.702339	80.913956	608.015930	96.427116	95.696518	376.931519	-156.477844	1396.643921	462.413818	131.077209	1415.106323	351.014740	6.486804	1382.843384	335.702576	-15.551620	1649.248535	389.135254	-246.530045	1117.229492	521.234436	225.998428	1155.239380	284.735626	-222.342773	875.221069	401.380585	254.771164	901.770569	371.370270	24.276016	1032.548828	-584.074463	174.797897	853.891968	-578.115662	-26.136129
342.228180	-65.247177	932.152588	412.675812	110.526237	933.300659	455.581329	-90.888153	492.854279	544.902222	107.364594	483.903442	519.713318	-73.699646	80.892220	608.001709	96.413582	95.684090	377.158142	-156.503998	1396.580933	462.502441	131.112839	1415.058594	351.158783	6.479102	1382.796143	335.800934	-15.488788	1649.164795	389.571045	-246.546310	1117.184448	521.266052	226.096954	1155.215576	285.339355	-222.318832	875.108765	401.444366	254.799835	901.740662	371.437836	24.398041	1032.530151	-582.719116	174.771332	853.792175	-576.975159	-26.119972
342.268585	-65.119194	932.137024	412.710480	110.681076	933.298706	455.615967	-90.810776	492.852539	544.900574	107.421715	483.903320	519.700317	-73.692955	80.882065	608.026917	96.412170	95.679497	377.351257	-156.491287	1396.536743	462.568573	131.139633	1415.022949	351.293518	6.462293	1382.771240	335.877502	-15.446523	1649.112183	390.061584	-246.509323	1117.104126	521.301453	226.166611	1155.191040	285.976257	-222.248367	874.985474	401.485565	254.820419	901.700684	371.499695	24.521515	1032.523193	-581.426392	174.706619	853.710144	-575.812866	-26.271883
342.322662	-65.011803	932.093750	412.775177	110.801544	933.289063	455.695679	-90.794205	492.873505	544.905640	107.468620	483.865784	519.723389	-73.689888	80.875565	608.017578	96.422813	95.675117	377.582550	-156.512680	1396.475586	462.683685	131.187744	1414.974854	351.425171	6.455815	1382.722412	335.969238	-15.410644	1649.058472	390.571594	-246.440140	1117.028320	521.335022	226.247650	1155.125366	286.575165	-222.115860	874.887634	401.550812	254.843475	901.636169	371.557983	24.617046	1032.496948	-580.373047	174.349945	853.573608	-574.718811	-26.460236
342.437805	-64.776222	932.080383	412.816437	110.939812	933.314636	455.712524	-90.716972	492.863953	544.894043	107.527473	483.874634	519.738464	-73.660034	80.861664	607.978210	96.397766	95.668953	377.771851	-156.507568	1396.442993	462.725250	131.235718	1414.928101	351.538666	6.470613	1382.695068	336.090240	-15.335284	1648.977539	391.082733	-246.374100	1116.987793	521.389099	226.351471	1155.078003	287.157471	-222.089218	874.774353	401.609833	254.883408	901.589722	371.667206	24.767803	1032.505493	-578.943176	174.425781	853.458252	-573.566101	-26.449108
342.353729	-64.783859	932.047302	412.811401	111.037148	933.251892	455.518646	-89.953056	492.767944	544.867920	107.585655	483.863556	519.496460	-73.541267	80.761108	607.972656	96.426483	95.662941	377.963165	-156.495392	1396.398438	462.768494	131.317810	1414.856689	351.637177	6.485831	1382.666382	336.193390	-15.309351	1648.945801	391.621643	-246.283249	1116.973145	521.441040	226.431412	1155.054321	287.794647	-222.061844	874.648254	401.669037	254.931366	901.518860	371.723236	24.790821	1032.463867	-577.678467	174.228210	853.320190	-572.394104	-26.619699
342.447510	-64.673546	932.026123	412.887238	111.147400	933.245850	455.545441	-89.908066	492.752655	544.936462	107.673508	483.868652	519.487366	-73.528893	80.745476	608.016418	96.485802	95.636200	378.158386	-156.467255	1396.359253	462.807800	131.421524	1414.821167	351.739777	6.495330	1382.633789	336.280151	-15.262813	1648.912231	392.164703	-246.183868	1116.909912	521.484802	226.511597	1154.983765	288.408447	-222.059540	874.551636	401.739929	254.964264	901.462280	371.821930	24.886354	1032.451416	-575.570313	174.656586	853.338501	-571.083618	-26.395992
342.569397	-64.552132	932.012451	412.956909	111.284691	933.277954	455.789734	-90.508041	492.794739	544.947632	107.738632	483.855682	519.759888	-73.639328	80.807434	608.014221	96.484543	95.637093	378.332458	-156.460663	1396.338867	462.850433	131.491608	1414.780762	351.855072	6.517825	1382.605469	336.367279	-15.240993	1648.882813	392.634064	-246.139435	1116.896118	521.533264	226.594147	1154.938843	289.040558	-222.055237	874.453613	401.794708	254.999802	901.404785	371.926788	24.984194	1032.461670	-574.648376	174.334702	853.245544	-569.973755	-26.601408
342.668335	-64.461716	932.018738	413.033966	111.375671	933.258545	455.811798	-90.483986	492.787109	545.020874	107.840446	483.875488	519.786316	-73.622978	80.791595	608.074524	96.528481	95.642754	378.518280	-156.431229	1396.299683	462.861450	131.597214	1414.746338	351.965912	6.510776	1382.583374	336.418335	-15.257701	1648.908569	393.135834	-246.079697	1116.869629	521.586487	226.681244	1154.920776	289.697144	-222.068771	874.351257	401.875549	255.053207	901.350159	372.040741	25.078363	1032.456543	-572.825989	174.784744	853.209351	-568.738831	-26.509644
342.808746	-64.367409	932.028564	413.121124	111.477287	933.249817	455.791718	-90.410454	492.783936	545.023804	107.907539	483.851563	519.772034	-73.605042	80.787048	608.096924	96.550201	95.642853	378.725037	-156.410446	1396.299927	462.902618	131.686523	1414.734497	352.072052	6.519166	1382.563843	336.494690	-15.234027	1648.886719	393.629639	-245.966415	1116.839355	521.620422	226.783737	1154.885864	290.311981	-222.124283	874.272522	401.951050	255.086472	901.313049	372.163452	25.181461	1032.457520	-571.660217	174.679138	853.151123	-567.676941	-26.533636
342.943573	-64.320541	932.044189	413.240082	111.529289	933.247742	455.775238	-90.343903	492.755341	545.084717	107.991341	483.853210	519.755371	-73.599762	80.789452	608.091553	96.549294	95.628281	378.916321	-156.384644	1396.272461	462.915009	131.802109	1414.738647	352.166229	6.536948	1382.566528	336.570404	-15.202690	1648.885986	394.094452	-245.946579	1116.853638	521.640808	226.857391	1154.893066	290.958527	-222.183090	874.178406	402.050537	255.146622	901.275269	372.301086	25.236076	1032.464844	-570.399414	174.629776	853.065796	-566.513245	-26.639133
343.108368	-64.250641	932.070129	413.341583	111.635010	933.253967	455.826996	-90.296913	492.736664	545.110596	108.038506	483.828674	519.735535	-73.570374	80.776138	608.169556	96.589859	95.609840	379.117188	-156.348602	1396.255615	462.942871	131.890366	1414.739136	352.293060	6.559120	1382.536987	336.641357	-15.181558	1648.874268	394.524261	-245.910873	1116.856689	521.673279	226.947601	1154.875977	291.598511	-222.255966	874.102600	402.141602	255.196838	901.258789	372.443909	25.328789	1032.481323	-569.246033	174.532608	852.987549	-565.439819	-26.634096
343.271423	-64.190697	932.079041	413.447815	111.712883	933.253784	455.873810	-90.247459	492.734528	545.187561	108.144203	483.813141	519.738098	-73.529289	80.774605	608.160889	96.605743	95.583878	379.319946	-156.301239	1396.267212	462.987183	131.969727	1414.755371	352.407196	6.569693	1382.518921	336.699951	-15.147273	1648.855347	394.981995	-245.824646	1116.882202	521.693359	227.060303	1154.894409	292.236877	-222.380188	874.017029	402.208710	255.255264	901.242310	372.579315	25.400517	1032.485718	-568.000122	174.457535	852.916687	-564.303833	-26.742720
343.436401	-64.109337	932.100830	413.537567	111.811279	933.259949	455.941162	-90.185463	492.730591	545.230408	108.190994	483.781708	519.739258	-73.507393	80.734528	608.184570	96.618866	95.555763	379.519440	-156.292114	1396.261841	463.022949	132.054230	1414.755981	352.551270	6.609537	1382.511963	336.769226	-15.110351	1648.861816	395.444092	-245.780914	1116.907227	521.714539	227.177811	1154.940918	292.864899	-222.481491	873.948730	402.300293	255.305969	901.236755	372.717133	25.492456	1032.500244	-567.347778	173.996063	852.745483	-563.386963	-26.931168
343.610107	-64.111938	932.137695	413.657043	111.856705	933.241333	456.055756	-90.148590	492.735016	545.288147	108.250275	483.774200	519.753967	-73.510483	80.719086	608.213196	96.624382	95.518402	379.730530	-156.253006	1396.243774	463.079681	132.144806	1414.782837	352.682800	6.629661	1382.505005	336.816406	-15.092189	1648.853516	395.911285	-245.734055	1116.947388	521.741577	227.297485	1154.957275	293.456116	-222.586136	873.889954	402.393341	255.386719	901.238342	372.873566	25.539171	1032.509521	-565.901794	174.398819	852.645691	-562.309692	-26.913065
343.787720	-64.057831	932.167725	413.728516	111.957611	933.240051	456.166382	-90.076195	492.725311	545.314636	108.298538	483.726471	519.760437	-73.504272	80.697876	608.250549	96.632881	95.518616	379.952942	-156.211731	1396.226196	463.118073	132.224731	1414.814331	352.814972	6.655954	1382.514771	336.885529	-15.057261	1648.846558	396.357697	-245.771179	1116.942017	521.764343	227.435318	1155.028320	294.098846	-222.709885	873.819702	402.477295	255.444687	901.254578	373.016998	25.623039	1032.524902	-564.843994	174.273758	852.545837	-561.239014	-26.987879
343.956909	-64.018105	932.177246	413.849792	112.009781	933.219604	456.266754	-90.021164	492.719116	545.386292	108.375298	483.713654	519.728149	-73.460281	80.670311	608.240723	96.647781	95.497467	380.168488	-156.156693	1396.198486	463.178314	132.310196	1414.843750	352.940338	6.690283	1382.500244	336.925415	-15.028197	1648.841187	396.795624	-245.728867	1116.929443	521.781860	227.551178	1155.074341	294.678558	-222.826935	873.732178	402.540833	255.517197	901.299927	373.162903	25.684032	1032.519287	-563.772095	174.237289	852.443665	-560.242859	-27.012667
344.140167	-63.951813	932.191040	413.960876	112.117409	933.238586	456.437927	-89.956970	492.740509	545.423645	108.410172	483.710175	519.712524	-73.436958	80.641060	608.288879	96.677834	95.488670	380.359985	-156.076004	1396.160278	463.212555	132.420334	1414.891602	353.085297	6.716896	1382.501709	336.979645	-15.002506	1648.835938	397.213379	-245.725708	1116.914917	521.814453	227.720245	1155.136719	295.266663	-222.974213	873.650146	402.620758	255.590485	901.333923	373.309998	25.765316	1032.535767	-562.497986	174.205566	852.393921	-559.174194	-26.957699
344.382843	-63.916023	932.230042	414.127380	112.164688	933.277588	456.376709	-89.220474	492.654510	545.504089	108.467873	483.678772	519.517883	-73.325333	80.549667	608.339966	96.694870	95.471436	380.562622	-156.024643	1396.113281	463.263916	132.514755	1414.937378	353.203857	6.765595	1382.507080	337.032288	-14.983044	1648.832642	397.677490	-245.715027	1116.923340	521.856750	227.859039	1155.187988	295.864868	-223.085464	873.544006	402.697571	255.667679	901.381714	373.438995	25.834213	1032.569824	-561.658813	174.175278	852.250488	-558.183838	-27.118338
344.554138	-63.863091	932.243225	414.224426	112.272270	933.295593	456.542053	-89.166168	492.714661	545.565247	108.540169	483.652435	519.520630	-73.294067	80.535347	608.349060	96.701874	95.436783	380.768158	-155.973877	1396.092896	463.307159	132.624542	1414.974609	353.344299	6.797895	1382.512451	337.085114	-14.955193	1648.832520	398.083130	-245.666855	1116.902100	521.886597	227.988174	1155.235596	296.438446	-223.253662	873.454773	402.730988	255.741394	901.437683	373.564331	25.912260	1032.584961	-560.597473	174.117065	852.144409	-557.232910	-27.147036
344.740906	-63.804935	932.232117	414.348633	112.322678	933.280701	456.717072	-89.096085	492.710388	545.605469	108.588394	483.652008	519.511108	-73.281326	80.500519	608.383850	96.758888	95.428276	380.959869	-155.917648	1396.077881	463.320770	132.739670	1414.999023	353.476776	6.813632	1382.512817	337.112457	-14.950610	1648.843872	398.512024	-245.640167	1116.889160	521.930847	228.144608	1155.291016	297.006195	-223.381424	873.356506	402.800659	255.823959	901.460327	373.703613	25.973103	1032.570923	-559.644348	174.105637	852.007019	-556.324890	-27.158087
344.927673	-63.726662	932.243164	414.458160	112.429176	933.289734	457.132813	-89.763420	492.828308	545.640686	108.613495	483.629639	519.831848	-73.401031	80.534019	608.350830	96.742622	95.387558	381.158722	-155.860825	1396.051880	463.342865	132.842896	1415.045166	353.585632	6.857807	1382.515869	337.147644	-14.930364	1648.846313	398.911133	-245.621613	1116.879883	521.966492	228.282608	1155.347046	297.575073	-223.534683	873.284424	402.856354	255.917923	901.505493	373.830017	26.072428	1032.579590	-558.647400	174.066940	851.893372	-555.314514	-27.188023
345.113434	-63.695419	932.241516	414.569733	112.503448	933.292786	457.097137	-89.133324	492.760590	545.770935	108.692909	483.655396	519.581421	-73.296234	80.419548	608.386658	96.759232	95.358246	381.357422	-155.813278	1396.018311	463.362030	132.968384	1415.078491	353.715942	6.889476	1382.504150	337.203827	-14.914527	1648.844971	399.300079	-245.581528	1116.862183	522.003906	228.461899	1155.396973	298.121704	-223.698303	873.180786	402.896973	256.010681	901.540710	373.968140	26.123779	1032.579712	-557.929199	173.662872	851.700684	-554.423889	-27.287085
345.294617	-63.620476	932.242676	414.658478	112.632057	933.318542	457.488800	-89.745651	492.868561	545.813171	108.758919	483.625183	519.836914	-73.383537	80.473351	608.432251	96.792755	95.348831	381.580048	-155.762238	1395.989746	463.399597	133.074127	1415.114136	353.813507	6.927052	1382.502808	337.245483	-14.904719	1648.846436	399.700409	-245.537476	1116.856201	522.052124	228.626114	1155.450317	298.634918	-223.855209	873.114136	402.946686	256.122681	901.582642	374.087311	26.214233	1032.592407	-556.684143	173.995514	851.615662	-553.453979	-27.203077
345.483643	-63.587933	932.268250	414.754242	112.691429	933.328796	457.341736	-88.910599	492.745026	545.831604	108.784401	483.639709	519.568176	-73.255989	80.316071	608.442932	96.815079	95.331398	381.795990	-155.725632	1395.958740	463.441254	133.155075	1415.135010	353.939056	6.969690	1382.497437	337.287384	-14.877535	1648.852295	400.090698	-245.467728	1116.854614	522.104980	228.785553	1155.495239	299.153503	-223.991684	873.028015	402.997681	256.222321	901.625977	374.225525	26.267138	1032.609985	-555.675171	174.013000	851.504333	-552.488037	-27.280869
345.678955	-63.571358	932.286255	414.878998	112.733376	933.317261	457.863495	-89.674065	492.868286	545.926086	108.822220	483.607910	519.940918	-73.404373	80.404404	608.466675	96.817253	95.311890	382.018616	-155.689728	1395.956787	463.460205	133.266830	1415.177612	354.061279	6.997365	1382.510010	337.335541	-14.840397	1648.833008	400.474548	-245.453705	1116.875366	522.125916	228.948914	1155.541138	299.676147	-224.133667	872.989502	403.034241	256.336670	901.665039	374.375854	26.314327	1032.612305	-554.764221	173.882935	851.359253	-551.624573	-27.397169
345.984833	-63.382778	932.313843	414.988556	112.837921	933.336304	457.949829	-89.511162	492.801208	546.013367	108.890266	483.608185	519.878784	-73.360229	80.377365	608.501343	96.829292	95.270180	382.232666	-155.645630	1395.931396	463.483948	133.366928	1415.194580	354.179321	7.036957	1382.504150	337.368408	-14.806378	1648.838867	400.853149	-245.431274	1116.904907	522.144470	229.124100	1155.597290	300.184052	-224.269531	872.929138	403.083618	256.461670	901.699219	374.575806	26.463007	1032.635132	-553.816833	173.858475	851.179199	-550.736755	-27.391142
346.057068	-63.440063	932.320923	415.041565	112.910591	933.353516	458.111908	-89.469238	492.844330	546.087402	108.940514	483.568909	519.880737	-73.335159	80.337700	608.511292	96.845009	95.274185	382.411041	-155.606430	1395.916748	463.518372	133.458923	1415.228149	354.302551	7.052580	1382.500854	337.368042	-14.774611	1648.874268	401.215179	-245.398834	1116.925659	522.139709	229.258728	1155.622681	300.692444	-224.380905	872.874878	403.099457	256.602814	901.725525	374.632446	26.465405	1032.646973	-552.921021	173.762711	851.049011	-549.849915	-27.447327
346.260559	-63.423798	932.350342	415.173706	112.944344	933.361938	458.285858	-89.464996	492.847778	546.164490	109.029480	483.588806	519.858948	-73.318359	80.325745	608.545593	96.862617	95.271790	382.601776	-155.595062	1395.914185	463.516449	133.535522	1415.261963	354.435455	7.081903	1382.506958	337.382813	-14.712152	1648.880005	401.541656	-245.367645	1116.942017	522.134583	229.398102	1155.669434	301.140228	-224.505112	872.843811	403.139404	256.760590	901.759521	374.779999	26.507673	1032.664429	-551.961670	173.751740	850.921814	-548.942017	-27.496906
346.452545	-63.381462	932.366516	415.257965	113.021843	933.376526	458.453674	-89.437996	492.850647	546.198547	109.084229	483.561401	519.852844	-73.311249	80.279869	608.538208	96.891373	95.259293	382.807678	-155.549866	1395.901001	463.531586	133.642563	1415.312012	354.543488	7.102472	1382.488403	337.412476	-14.647753	1648.868164	401.883392	-245.379868	1116.966187	522.116089	229.539551	1155.722168	301.593414	-224.609940	872.824158	403.156799	256.909729	901.807251	374.913391	26.566349	1032.679565	-551.098633	173.687943	850.794983	-548.122559	-27.517313
346.631348	-63.347221	932.392334	415.362854	113.090439	933.371582	458.392395	-88.669373	492.725494	546.263184	109.131561	483.565491	519.627563	-73.192932	80.154083	608.595398	96.918900	95.245453	383.009125	-155.539185	1395.912842	463.549500	133.703827	1415.348633	354.678436	7.138779	1382.510864	337.425110	-14.575211	1648.879883	402.215088	-245.372482	1116.969116	522.082397	229.687027	1155.763428	302.046143	-224.738327	872.797546	403.178894	257.089783	901.839050	375.051910	26.633610	1032.689453	-550.243042	173.689621	850.656616	-547.304565	-27.556519
346.843018	-63.310780	932.397278	415.486908	113.105942	933.385559	458.571594	-88.677170	492.732483	546.330627	109.178474	483.539459	519.642090	-73.173279	80.145386	608.651917	96.927429	95.262772	383.238342	-155.508270	1395.910156	463.575714	133.793365	1415.359375	354.803345	7.148929	1382.524414	337.430847	-14.497612	1648.892578	402.570709	-245.370804	1116.992065	522.074646	229.845810	1155.808838	302.488159	-224.830917	872.782349	403.192627	257.248444	901.864380	375.209167	26.655855	1032.698364	-549.359009	173.629684	850.503418	-546.460327	-27.628809
347.046600	-63.274376	932.424805	415.589600	113.163651	933.398987	458.935333	-89.350609	492.866791	546.409912	109.258766	483.554565	519.875732	-73.266472	80.209549	608.632385	96.946671	95.245880	383.442230	-155.476517	1395.918335	463.598175	133.868011	1415.378052	354.943939	7.166160	1382.544189	337.443604	-14.399261	1648.893555	402.909454	-245.344727	1116.993896	522.043518	229.985077	1155.864990	302.878052	-224.923691	872.779236	403.204315	257.417572	901.887085	375.353027	26.710892	1032.718262	-548.554993	173.638763	850.346375	-545.668274	-27.638088
347.225708	-63.229820	932.443481	415.702362	113.272392	933.423096	459.100800	-89.329056	492.864777	546.531128	109.353149	483.583832	519.940552	-73.289032	80.200142	608.683533	96.979782	95.232559	383.645782	-155.425064	1395.940552	463.606476	133.942886	1415.417725	355.072906	7.172403	1382.568604	337.452606	-14.290812	1648.909668	403.229858	-245.349548	1117.036743	522.010132	230.177322	1155.896240	303.256470	-225.018311	872.782166	403.205353	257.577606	901.905823	375.495300	26.783012	1032.739380	-548.069214	173.324783	850.154968	-544.942932	-27.726658
347.437836	-63.206997	932.465881	415.808838	113.337120	933.445313	459.240173	-89.307877	492.879547	546.612488	109.426270	483.599854	519.958313	-73.262230	80.178238	608.696411	96.993187	95.237022	383.854858	-155.399628	1395.975586	463.587891	134.042480	1415.440186	355.189148	7.186561	1382.576538	337.489258	-14.159943	1648.894531	403.556335	-245.358261	1117.070557	521.984741	230.356735	1155.957153	303.617249	-225.101776	872.799316	403.220276	257.748810	901.921814	375.647827	26.825512	1032.761353	-546.662659	173.656830	850.185120	-543.973511	-27.497427
347.627502	-63.196220	932.494629	415.935760	113.380119	933.441284	459.327759	-89.234314	492.879852	546.684143	109.480881	483.585907	519.935547	-73.251289	80.165291	608.746826	97.033005	95.243340	384.051331	-155.350815	1396.026855	463.600708	134.128174	1415.444824	355.291962	7.201867	1382.582520	337.480835	-14.045187	1648.902832	403.900024	-245.356659	1117.125122	521.948303	230.556168	1155.980225	304.001038	-225.152328	872.835388	403.193115	257.906281	901.947388	375.805878	26.868572	1032.773438	-546.453308	173.368256	849.917908	-543.371094	-27.732376
347.814148	-63.169086	932.498413	416.042114	113.422112	933.451843	459.446594	-89.213875	492.875000	546.755127	109.506317	483.566559	519.920654	-73.221535	80.123993	608.732788	97.033073	95.207809	384.247986	-155.325882	1396.093994	463.610809	134.211868	1415.452271	355.392151	7.208524	1382.581543	337.469543	-13.924419	1648.896973	404.216766	-245.360611	1117.197632	521.920105	230.740616	1156.002319	304.377686	-225.232483	872.882813	403.182251	258.060120	901.956787	375.941925	26.900469	1032.780029	-545.429871	173.752747	849.840942	-542.565918	-27.589598
347.995056	-63.141800	932.506775	416.157257	113.462296	933.469788	459.553162	-89.186607	492.870361	546.828430	109.562073	483.584381	519.958008	-73.232086	80.139252	608.772217	97.067215	95.231636	384.431732	-155.298172	1396.133667	463.604034	134.306046	1415.455566	355.513123	7.209295	1382.601929	337.483093	-13.788817	1648.897095	404.527435	-245.314102	1117.257813	521.890259	230.897964	1156.027222	304.722229	-225.299744	872.925110	403.162933	258.208191	901.971985	376.089294	26.926716	1032.793213	-544.740723	173.822006	849.723877	-541.903809	-27.529716
348.160675	-63.179504	932.520020	416.300842	113.472801	933.452637	459.392090	-88.430214	492.758179	546.903015	109.613770	483.577881	519.685303	-73.087212	80.017700	608.800720	97.087921	95.222992	384.618439	-155.250793	1396.164063	463.618011	134.389328	1415.467041	355.594299	7.238102	1382.610229	337.483643	-13.657724	1648.881470	404.834442	-245.280914	1117.302368	521.871704	231.057312	1156.048584	305.036957	-225.358597	872.976929	403.118622	258.342590	902.004517	376.237762	26.931419	1032.790649	-543.989197	173.868103	849.641479	-541.217529	-27.479490
348.302216	-63.138596	932.536377	416.369812	113.541328	933.477600	459.478851	-88.370422	492.726013	546.963257	109.657936	483.578064	519.639282	-73.067245	80.003036	608.832703	97.090912	95.210564	384.791138	-155.208008	1396.194946	463.624359	134.472977	1415.450806	355.694824	7.252173	1382.623413	337.479858	-13.528419	1648.880615	405.130981	-245.231766	1117.324829	521.834290	231.203583	1156.061646	305.349915	-225.396805	872.998962	403.084808	258.487366	902.027039	376.342163	26.978870	1032.811401	-543.308899	173.859955	849.530273	-540.524231	-27.517530
348.455353	-63.143162	932.540405	416.477844	113.577118	933.489624	459.603943	-88.362305	492.772369	546.981201	109.643234	483.566742	519.686523	-73.081642	79.999107	608.834778	97.081673	95.190277	384.982635	-155.165741	1396.230591	463.628265	134.565720	1415.452637	355.773865	7.274115	1382.642578	337.488068	-13.393345	1648.876831	405.404816	-245.208664	1117.379517	521.796936	231.348984	1156.050293	305.631134	-225.393860	873.067566	403.021606	258.644348	902.046936	376.463440	26.991621	1032.818848	-542.681458	173.871185	849.415222	-539.906128	-27.504227
348.612213	-63.145714	932.569946	416.614380	113.569237	933.475952	459.959717	-89.062500	492.885651	547.036377	109.677727	483.553467	519.966370	-73.174622	80.068291	608.828125	97.078415	95.190079	385.136810	-155.126038	1396.260254	463.651917	134.665054	1415.437622	355.850647	7.319647	1382.638184	337.494843	-13.257913	1648.888916	405.707214	-245.189041	1117.438354	521.777222	231.466568	1156.068237	305.902771	-225.416595	873.102478	402.988251	258.782104	902.057739	376.600739	27.013767	1032.825806	-542.369873	173.581223	849.255127	-539.412354	-27.563875
348.736664	-63.142029	932.588623	416.716736	113.599884	933.472351	460.072144	-89.058937	492.898560	547.101440	109.734856	483.557037	519.945801	-73.163994	80.049805	608.843201	97.090523	95.163124	385.280670	-155.054901	1396.281006	463.678101	134.743561	1415.431274	355.917419	7.360623	1382.650879	337.500488	-13.111443	1648.893066	405.967529	-245.156006	1117.496338	521.734436	231.592102	1156.036255	306.165222	-225.435776	873.141052	402.932587	258.912170	902.072266	376.714539	27.042368	1032.833130	-541.639343	173.816788	849.159851	-538.810181	-27.456108
348.853485	-63.064358	932.598694	416.796783	113.682922	933.489075	460.181427	-89.015251	492.912903	547.130737	109.742760	483.532562	519.928711	-73.156479	80.047859	608.821350	97.078461	95.155342	385.410461	-155.004028	1396.323608	463.692871	134.836578	1415.431274	355.993988	7.405979	1382.651001	337.526459	-12.963992	1648.899780	406.211823	-245.150711	1117.536743	521.714233	231.729431	1156.041016	306.450256	-225.486191	873.166504	402.899109	259.042084	902.086487	376.815796	27.116550	1032.846802	-540.898315	174.032104	849.170227	-538.206238	-27.347054
348.982727	-63.059761	932.632019	416.911011	113.677589	933.479248	460.326324	-89.035080	492.954407	547.196655	109.784073	483.545929	519.966064	-73.160500	80.022110	608.830933	97.095901	95.143295	385.531830	-154.936340	1396.347900	463.720856	134.954147	1415.432373	356.055145	7.465601	1382.633667	337.529999	-12.820605	1648.914307	406.444336	-245.133759	1117.594971	521.675293	231.846741	1156.034790	306.691864	-225.512527	873.203064	402.842712	259.155396	902.110901	376.937988	27.139973	1032.858154	-540.344788	174.091599	849.108704	-537.682678	-27.343452
349.109283	-63.018078	932.637756	417.004181	113.721893	933.494446	460.469757	-89.038918	492.977600	547.228210	109.813454	483.536835	519.948425	-73.171265	80.020760	608.824158	97.092812	95.143608	385.630951	-154.870209	1396.382324	463.740753	135.052887	1415.402466	356.118347	7.517707	1382.656982	337.553101	-12.677350	1648.918213	406.651917	-245.066376	1117.623413	521.660522	231.972900	1156.004150	306.932770	-225.568771	873.220581	402.794403	259.241516	902.115173	377.038879	27.179947	1032.868164	-539.840698	174.131912	849.042114	-537.198792	-27.331745
349.230255	-62.972569	932.655701	417.081451	113.732292	933.499939	460.588440	-89.004883	492.978729	547.243225	109.827332	483.493530	519.951050	-73.163872	79.994743	608.849121	97.114944	95.145134	385.748016	-154.793304	1396.400391	463.804565	135.148651	1415.410278	356.200684	7.587570	1382.650635	337.558472	-12.525617	1648.931885	406.844666	-245.030457	1117.671143	521.641357	232.086487	1155.984131	307.145721	-225.601944	873.246033	402.727783	259.325867	902.114624	377.145386	27.210939	1032.880249	-539.390686	174.202805	848.975403	-536.751953	-27.307245
349.337830	-62.978436	932.682434	417.168091	113.784065	933.507385	460.729004	-89.011627	493.022888	547.268433	109.845024	483.500519	520.002930	-73.193565	79.991226	608.871826	97.143692	95.165573	385.837830	-154.722488	1396.443237	463.829041	135.240768	1415.407349	356.261078	7.672323	1382.654297	337.582520	-12.394435	1648.949219	407.028259	-244.959793	1117.720703	521.621155	232.172501	1155.968750	307.351532	-225.591187	873.289612	402.661407	259.412964	902.102478	377.239838	27.244511	1032.896973	-538.963196	174.233932	848.929688	-536.316711	-27.230801
349.459686	-62.934341	932.700012	417.256317	113.795990	933.506775	460.837311	-89.016983	493.037170	547.299133	109.825203	483.478302	519.993591	-73.189629	79.986771	608.806335	97.107025	95.106552	385.925812	-154.602966	1396.483765	463.863373	135.350388	1415.405518	356.338989	7.740014	1382.660645	337.591492	-12.249757	1648.964600	407.181274	-244.888199	1117.753662	521.586914	232.283310	1155.948853	307.527710	-225.613525	873.316833	402.620728	259.487335	902.086914	377.338562	27.284401	1032.904785	-538.576477	174.289307	848.891052	-535.889343	-27.153418
349.580566	-62.912182	932.706848	417.349243	113.850716	933.502197	460.982147	-89.032845	493.082123	547.371033	109.877762	483.498657	520.018555	-73.214767	79.965347	608.877747	97.161743	95.131737	386.009216	-154.527756	1396.508057	463.899078	135.439957	1415.380371	356.408813	7.826307	1382.681641	337.613037	-12.108646	1648.991333	407.314606	-244.809753	1117.801880	521.566040	232.392807	1155.914307	307.713531	-225.632446	873.351807	402.572510	259.556274	902.074402	377.430878	27.333565	1032.904907	-538.228699	174.357590	848.895203	-535.512878	-27.092535
349.699036	-62.890877	932.733948	417.423950	113.851990	933.502075	461.098236	-89.030289	493.090302	547.414429	109.885468	483.493164	519.997253	-73.205635	79.958031	608.868103	97.130524	95.110039	386.069427	-154.449615	1396.560059	463.937714	135.546967	1415.383423	356.506287	7.911318	1382.687378	337.637909	-11.958979	1649.021362	407.441406	-244.749512	1117.894409	521.542297	232.468445	1155.898804	307.890778	-225.629761	873.394653	402.505005	259.626587	902.073181	377.528046	27.358707	1032.918213	-537.896851	174.423264	848.907349	-535.110291	-27.006826
349.792603	-62.852398	932.768005	417.471497	113.911865	933.526428	461.315430	-89.170799	493.150269	547.449158	109.868210	483.479156	520.080750	-73.238876	79.974060	608.890198	97.140762	95.090172	386.114441	-154.356140	1396.593018	463.982269	135.640152	1415.375122	356.568390	7.990845	1382.693237	337.631805	-11.849204	1649.073853	407.535461	-244.694321	1117.948242	521.547668	232.550583	1155.862671	308.037537	-225.633682	873.421326	402.464661	259.658661	902.054932	377.612335	27.406357	1032.948242	-537.619446	174.490921	848.922241	-534.743713	-26.991941
349.892090	-62.867027	932.782715	417.552673	113.885338	933.502380	461.426666	-89.165337	493.163147	547.487671	109.877174	483.481171	520.124573	-73.245544	79.956406	608.867859	97.126373	95.060165	386.194244	-154.255386	1396.661621	464.018799	135.747192	1415.375610	356.633606	8.095481	1382.697266	337.656860	-11.713967	1649.100098	407.638580	-244.607269	1118.010254	521.549133	232.628021	1155.832886	308.174042	-225.643463	873.471741	402.396393	259.682037	902.059204	377.686401	27.413382	1032.942017	-537.382385	174.555191	848.931396	-534.363098	-26.910791
349.977539	-62.841885	932.796753	417.623932	113.954910	933.527954	461.406158	-88.940788	493.100616	547.531006	109.865349	483.450195	520.017822	-73.203590	79.885590	608.867676	97.127129	95.038651	386.249542	-154.181946	1396.696045	464.052765	135.851227	1415.362427	356.695984	8.169864	1382.696289	337.684753	-11.584496	1649.115356	407.691345	-244.560867	1118.079590	521.541687	232.676849	1155.821045	308.275208	-225.638474	873.516479	402.342316	259.697083	902.050537	377.758484	27.455652	1032.961548	-537.155029	174.682663	849.002930	-534.041260	-26.859552
350.071747	-62.842506	932.805176	417.678040	113.950684	933.524719	461.241394	-88.210648	492.993744	547.562317	109.857391	483.457825	519.750366	-73.091385	79.822075	608.846313	97.109337	95.028351	386.282257	-154.086533	1396.719971	464.098877	135.945267	1415.355591	356.754150	8.273485	1382.719971	337.719635	-11.441342	1649.150391	407.750244	-244.478622	1118.132568	521.557312	232.749649	1155.788574	308.381165	-225.634964	873.559387	402.312531	259.711487	902.036438	377.818787	27.463808	1032.963135	-536.988586	174.823624	849.078491	-533.736267	-26.804329
350.181885	-62.821011	932.813416	417.746490	114.014191	933.533752	461.331787	-88.206123	492.987579	547.613708	109.875908	483.438507	519.771667	-73.077690	79.801552	608.908691	97.135147	95.025383	386.338562	-153.987213	1396.755249	464.101349	136.063721	1415.326660	356.812042	8.368545	1382.717773	337.748322	-11.305724	1649.167847	407.796539	-244.426559	1118.191406	521.563110	232.783279	1155.752075	308.459717	-225.634583	873.605103	402.268127	259.698456	902.012146	377.889160	27.511217	1032.970581	-536.812500	174.973831	849.199646	-533.431274	-26.706888
350.264404	-62.810822	932.833252	417.831604	114.019806	933.531860	461.784027	-89.066460	493.153076	547.648804	109.888138	483.430908	520.134766	-73.229004	79.895851	608.900085	97.130791	95.023773	386.382263	-153.886978	1396.803101	464.120026	136.162125	1415.322876	356.843567	8.463653	1382.703491	337.788391	-11.158012	1649.193359	407.811157	-244.379974	1118.249023	521.571106	232.845062	1155.729614	308.503143	-225.639801	873.671082	402.244293	259.703125	901.960388	377.965576	27.534330	1032.978760	-536.700928	175.105789	849.362305	-533.108887	-26.560036
350.369812	-62.792660	932.838074	417.902618	114.061790	933.521729	461.612244	-88.367340	493.015381	547.685791	109.908295	483.449707	519.875000	-73.121353	79.781418	609.535828	97.451485	95.103653	386.421204	-153.780045	1396.872681	464.134552	136.269440	1415.308105	356.891876	8.570876	1382.711182	337.832275	-11.012442	1649.223145	407.849396	-244.293076	1118.302979	521.576050	232.922577	1155.701416	308.529572	-225.614517	873.708496	402.211090	259.677795	901.950500	378.036865	27.577871	1032.974731	-536.662476	175.216949	849.564087	-532.859009	-26.467403
350.438538	-62.801071	932.844055	417.964844	114.055206	933.520752	461.676971	-88.338493	493.013336	547.709900	109.932480	483.419098	519.860229	-73.113411	79.785774	609.585571	97.482491	95.098434	386.457275	-153.678833	1396.907104	464.145020	136.355576	1415.285767	356.922607	8.667800	1382.728271	337.865723	-10.865623	1649.250244	407.885529	-244.220139	1118.357544	521.578674	232.970886	1155.648560	308.547638	-225.603546	873.754761	402.162476	259.641266	901.920715	378.095520	27.576651	1032.976685	-536.598267	175.402878	849.860291	-532.601379	-26.323759
350.507050	-62.820602	932.864075	418.056183	114.032455	933.495483	461.921326	-88.926414	493.129578	547.717163	109.899300	483.382599	520.053040	-73.197639	79.841354	608.909546	97.139717	94.990387	386.487915	-153.596909	1396.950195	464.167480	136.485703	1415.276733	356.952515	8.758649	1382.727783	337.895874	-10.697279	1649.270264	407.888489	-244.169632	1118.410645	521.592163	233.048492	1155.611938	308.553101	-225.572754	873.816711	402.159058	259.611877	901.865295	378.175903	27.581690	1032.973633	-537.390808	174.862549	850.034790	-532.575867	-26.398634
350.557190	-62.764278	932.872070	418.105835	114.068413	933.500061	462.003448	-88.928368	493.156952	547.760071	109.919525	483.399048	520.034058	-73.188026	79.847107	608.866882	97.113686	94.942139	386.531158	-153.500092	1396.994141	464.174347	136.587250	1415.258423	356.974670	8.840435	1382.721802	337.942841	-10.550500	1649.298584	407.926331	-244.069290	1118.458008	521.582825	233.078949	1155.582031	308.523834	-225.530182	873.873779	402.141968	259.570129	901.815857	378.228302	27.629063	1032.980103	-537.713745	174.686050	850.444458	-532.419861	-26.346241
350.639130	-62.748802	932.878479	418.178528	114.120163	933.489929	462.064209	-88.903061	493.163635	547.801208	109.943085	483.380127	520.030396	-73.184738	79.844543	608.889404	97.124809	94.945412	386.562408	-153.401611	1397.022095	464.194397	136.702789	1415.223755	357.000885	8.921944	1382.721802	337.964172	-10.384941	1649.308228	407.932434	-244.007004	1118.483398	521.586609	233.132217	1155.526367	308.488342	-225.460938	873.919373	402.153259	259.552063	901.737061	378.291168	27.676792	1032.977051	-537.359802	175.290710	850.986572	-532.046692	-26.055305
350.706787	-62.722645	932.877258	418.239746	114.171921	933.492798	462.209259	-88.935753	493.187897	547.849548	109.961868	483.390045	520.053894	-73.215530	79.838905	608.874573	97.111641	94.957619	386.603119	-153.308945	1397.080811	464.223145	136.820694	1415.205566	357.020538	9.010420	1382.714478	338.007721	-10.190079	1649.316406	407.933502	-243.934464	1118.536865	521.573303	233.195313	1155.458984	308.434479	-225.404388	873.993164	402.130371	259.527679	901.672607	378.357330	27.712265	1032.978027	-537.430908	175.598206	851.553406	-531.838867	-25.779005
350.772034	-62.702408	932.904602	418.305939	114.161163	933.476563	462.301331	-88.945435	493.216766	547.827820	109.948021	483.371613	520.067078	-73.193176	79.823479	608.870728	97.125580	94.968819	386.656158	-153.223312	1397.114990	464.230316	136.928513	1415.169434	357.061951	9.092615	1382.734253	338.055573	-9.987925	1649.312256	407.931946	-243.867004	1118.584717	521.549133	233.251953	1155.381226	308.376343	-225.324173	874.083069	402.134003	259.485291	901.603760	378.409454	27.747158	1032.982178	-537.596680	175.923065	852.138306	-531.677124	-25.567850
350.794617	-62.679600	932.924500	418.342102	114.203476	933.504944	462.415253	-88.935112	493.258118	547.878479	109.959389	483.365601	520.094482	-73.216934	79.871895	608.880005	97.122040	94.975151	386.697662	-153.110367	1397.174683	464.236328	137.035004	1415.160400	357.102875	9.184446	1382.765137	338.033875	-9.827169	1649.383545	407.919342	-243.769791	1118.662476	521.532471	233.270737	1155.334229	308.284088	-225.273483	874.159607	402.139984	259.442902	901.528015	378.435333	27.776533	1033.006104	-537.829956	176.122177	852.745789	-531.559937	-25.370611
350.818054	-62.642860	932.951355	418.373749	114.232124	933.505493	462.481964	-88.905273	493.297028	547.906982	109.957718	483.398071	520.080872	-73.218468	79.854988	608.902283	97.134377	94.976585	386.733002	-153.024704	1397.239258	464.253510	137.157379	1415.137939	357.150452	9.259455	1382.800537	338.036072	-9.638962	1649.416504	407.903259	-243.703400	1118.721313	521.535400	233.325500	1155.288452	308.203857	-225.171219	874.251770	402.160583	259.368866	901.446960	378.469299	27.821980	1033.020020	-538.159851	176.254837	853.315369	-531.467773	-25.190498
350.861786	-62.631992	932.966187	418.410400	114.256866	933.510986	462.589844	-88.913780	493.329010	547.952759	110.003189	483.413849	520.087402	-73.220703	79.851974	608.923462	97.140915	94.985779	386.765930	-152.941467	1397.315552	464.293793	137.263855	1415.118774	357.164429	9.351583	1382.795654	338.051147	-9.433634	1649.432861	407.881317	-243.597473	1118.787476	521.520752	233.352448	1155.241577	308.098328	-225.083267	874.361633	402.166443	259.324860	901.387939	378.502625	27.847254	1033.029541	-538.559265	176.346512	853.877258	-531.406982	-25.020786
350.888123	-62.587074	932.969604	418.436005	114.290504	933.524231	462.661255	-88.904091	493.354523	547.948181	109.983627	483.406158	520.088867	-73.225929	79.849144	608.908752	97.133553	94.982430	386.801300	-152.846313	1397.375000	464.310760	137.379227	1415.084473	357.198853	9.425756	1382.833496	338.050751	-9.244535	1649.473877	407.846436	-243.532578	1118.864502	521.515320	233.348984	1155.167358	307.999084	-225.011490	874.480713	402.179199	259.298676	901.323547	378.521790	27.883705	1033.037598	-539.270264	176.316452	854.424683	-531.480042	-24.950359
350.934235	-62.562897	932.978577	418.472687	114.308121	933.522461	462.748413	-88.895149	493.394196	547.989014	110.025406	483.434357	520.096924	-73.226822	79.836525	608.880676	97.138512	94.991310	386.837158	-152.764145	1397.438843	464.330261	137.478455	1415.067749	357.227325	9.527166	1382.851440	338.057068	-9.047375	1649.507813	407.812012	-243.448242	1118.944336	521.526123	233.356049	1155.123535	307.878845	-224.923691	874.574951	402.194366	259.249390	901.260254	378.543579	27.917917	1033.039673	-539.566162	176.758942	855.030090	-531.554199	-24.630301
350.978424	-62.535000	932.980042	418.521393	114.349480	933.517578	462.818268	-88.865318	493.392883	548.020081	110.046104	483.421875	520.106812	-73.232323	79.829384	608.894836	97.153862	94.987862	386.847321	-152.653305	1397.501465	464.348755	137.563217	1415.039673	357.245667	9.597978	1382.838867	338.052826	-8.834312	1649.536011	407.764587	-243.378326	1119.012451	521.543457	233.411453	1155.045166	307.747101	-224.836426	874.675232	402.206848	259.194275	901.194214	378.570770	27.963490	1033.036499	-540.346191	176.668137	855.526245	-531.644897	-24.491087
350.981842	-62.491524	932.992798	418.515320	114.414932	933.542725	462.869324	-88.847359	493.424377	548.018921	110.055283	483.448425	520.090820	-73.225464	79.823837	608.917542	97.159019	94.984634	386.856415	-152.565460	1397.586060	464.381134	137.672745	1415.025879	357.291107	9.704100	1382.874634	338.053589	-8.622387	1649.568481	407.729034	-243.299240	1119.089478	521.563538	233.418686	1155.002808	307.600098	-224.748276	874.779053	402.212036	259.143402	901.143555	378.574585	28.008436	1033.056030	-540.976440	176.816650	855.972473	-531.789246	-24.296535
350.993866	-62.494797	932.995483	418.548737	114.418434	933.519958	462.912781	-88.858047	493.454407	548.040405	110.071762	483.456360	520.119629	-73.217148	79.843842	608.921631	97.172096	94.993416	386.856384	-152.466171	1397.640747	464.398956	137.765213	1414.997192	357.303650	9.773423	1382.880371	338.098755	-8.360149	1649.554810	407.675232	-243.218307	1119.162354	521.597412	233.446091	1154.953125	307.454376	-224.694565	874.881287	402.217255	259.093628	901.072937	378.585968	28.027885	1033.044922	-541.590271	176.879593	856.351196	-532.000122	-24.112410
351.033203	-62.436672	932.980774	418.547302	114.481857	933.527100	462.950684	-88.827766	493.426605	548.061768	110.059937	483.466675	520.122009	-73.195915	79.838387	608.901611	97.164337	94.999016	386.822510	-152.372162	1397.697998	464.411835	137.858841	1414.959595	357.312714	9.875582	1382.903564	338.088348	-8.131205	1649.558472	407.598022	-243.161667	1119.212402	521.598389	233.448380	1154.881226	307.300293	-224.591522	874.970886	402.214386	259.056000	901.023865	378.587769	28.081362	1033.040161	-542.035461	177.202698	856.720032	-532.188599	-23.844482
351.017700	-62.412395	933.001831	418.554535	114.510284	933.521667	462.944519	-88.788177	493.421997	548.088928	110.082695	483.457275	520.083008	-73.193939	79.792435	608.910889	97.155144	94.984077	386.799347	-152.271286	1397.736450	464.441101	137.938538	1414.915039	357.339111	9.997518	1382.905396	338.077484	-7.901728	1649.560913	407.518555	-243.097397	1119.258423	521.621582	233.491974	1154.789307	307.122955	-224.515106	875.065002	402.214539	259.018921	900.942383	378.588165	28.121687	1033.047974	-542.824402	176.965378	856.999329	-532.512085	-23.687778
351.040039	-62.364830	932.992981	418.569794	114.515594	933.499634	463.006134	-88.787277	493.437927	548.095642	110.096085	483.443695	520.102234	-73.217751	79.791374	608.928162	97.163673	94.987312	386.777802	-152.150101	1397.778076	464.462891	138.056366	1414.867188	357.351776	10.128552	1382.925171	338.063599	-7.674128	1649.568359	407.429321	-243.059296	1119.305420	521.632019	233.503952	1154.709595	306.944794	-224.436340	875.147034	402.212830	258.976013	900.870728	378.592804	28.161243	1033.031372	-543.969238	177.145020	856.956970	-532.984558	-23.667587
351.041138	-62.322945	932.995544	418.547394	114.583900	933.492737	463.011932	-88.744797	493.459076	548.100952	110.083618	483.426300	520.069702	-73.180794	79.793396	608.897400	97.149277	94.944603	386.738831	-152.018250	1397.831543	464.493195	138.159073	1414.808105	357.356934	10.228233	1382.914429	338.037903	-7.429031	1649.558594	407.329681	-242.980560	1119.361938	521.675964	233.521667	1154.646973	306.746185	-224.371811	875.233948	402.210815	258.949646	900.794617	378.583282	28.220095	1033.029175	-544.696594	177.594681	857.077881	-533.446045	-23.370632
351.052917	-62.297672	933.002197	418.556702	114.612839	933.491760	463.064758	-88.734940	493.471222	548.101990	110.095741	483.436646	520.092468	-73.193764	79.818810	608.907043	97.156662	94.961510	386.683777	-151.909729	1397.880859	464.522766	138.273544	1414.764282	357.375458	10.375426	1382.915405	338.012085	-7.164146	1649.562744	407.218658	-242.928711	1119.422852	521.682495	233.513382	1154.554932	306.530487	-224.291885	875.319763	402.197784	258.931122	900.744019	378.587402	28.253809	1033.031494	-545.658875	177.755219	857.090759	-533.960388	-23.151239
351.031342	-62.261932	933.020081	418.559418	114.650047	933.493713	463.127563	-88.738113	493.512207	548.098328	110.103073	483.417511	520.085144	-73.190910	79.816109	608.907532	97.163918	94.962807	386.634674	-151.771408	1397.922485	464.548798	138.369858	1414.727295	357.374878	10.491914	1382.926880	337.997406	-6.926958	1649.562744	407.082428	-242.864441	1119.493896	521.719116	233.549026	1154.484131	306.324310	-224.269821	875.413025	402.189545	258.917236	900.677795	378.571320	28.302652	1033.040771	-546.703064	177.907257	856.997375	-534.577271	-22.894875
351.039734	-62.225742	933.038208	418.563629	114.700150	933.489624	463.182739	-88.727669	493.545013	548.161682	110.105865	483.445068	520.084290	-73.196510	79.833191	608.942932	97.167458	94.985275	386.596436	-151.636017	1397.974487	464.551880	138.486847	1414.681152	357.389252	10.630557	1382.927246	337.966156	-6.686306	1649.561768	406.954651	-242.808762	1119.542969	521.743225	233.560974	1154.435791	306.127167	-224.218292	875.502686	402.173309	258.888824	900.621826	378.584259	28.355494	1033.047974	-547.980103	177.884613	856.748779	-535.293091	-22.714455
351.020447	-62.179672	933.039307	418.531616	114.736038	933.487305	463.222504	-88.674355	493.548798	548.176270	110.131378	483.462250	520.069397	-73.167435	79.830315	608.954590	97.171066	94.968666	386.562958	-151.525558	1398.018799	464.577881	138.612595	1414.636353	357.368042	10.739157	1382.916626	337.938965	-6.452978	1649.560303	406.816559	-242.742584	1119.580688	521.767944	233.596451	1154.337280	305.918732	-224.164520	875.587463	402.162964	258.865356	900.545105	378.569427	28.393978	1033.048096	-549.031799	178.029114	856.508667	-536.024231	-22.452906
351.021820	-62.138718	933.032349	418.527313	114.776756	933.477783	463.347961	-88.777130	493.588379	548.168701	110.155899	483.454895	520.127869	-73.187027	79.821396	608.910217	97.161453	94.965698	386.501465	-151.397018	1398.052490	464.590790	138.739471	1414.607178	357.373047	10.880943	1382.905151	337.879517	-6.224543	1649.586548	406.657379	-242.689133	1119.659180	521.790710	233.634506	1154.276611	305.727234	-224.151306	875.657410	402.165039	258.866302	900.486511	378.555908	28.440641	1033.038940	-550.199463	178.261749	856.120300	-536.793640	-22.239868
351.002533	-62.136478	933.035400	418.538208	114.805634	933.448181	463.407745	-88.774330	493.585999	548.180969	110.134438	483.453949	520.132324	-73.192253	79.814445	608.924622	97.170715	94.955376	386.466370	-151.263885	1398.097412	464.605865	138.839386	1414.528442	357.366577	11.021331	1382.905640	337.840790	-5.984289	1649.577759	406.490662	-242.632675	1119.723633	521.802917	233.661743	1154.188354	305.510620	-224.096649	875.730286	402.153229	258.830139	900.405090	378.544891	28.477959	1033.024780	-551.420166	178.400909	855.606689	-537.726807	-21.962915
351.037903	-62.051540	932.992493	418.546539	114.862854	933.443420	463.432922	-88.750816	493.598938	548.204956	110.154015	483.469360	520.152588	-73.210777	79.837219	608.956970	97.176720	94.949806	386.425079	-151.111786	1398.134644	464.619659	138.956512	1414.485962	357.337646	11.160324	1382.873291	337.794098	-5.729527	1649.571777	406.331268	-242.551804	1119.757813	521.825134	233.699539	1154.125732	305.289703	-224.039474	875.830261	402.141174	258.836700	900.315796	378.549286	28.533569	1033.000244	-552.384888	178.690353	855.040649	-538.463135	-21.813076
350.987946	-62.054401	933.011841	418.552979	114.867409	933.417725	463.436432	-88.709885	493.607178	548.201843	110.151764	483.451721	520.142456	-73.225891	79.789001	608.924622	97.154747	94.949318	386.365662	-150.979706	1398.185425	464.639496	139.091293	1414.422119	357.318024	11.293719	1382.862793	337.749207	-5.487810	1649.569092	406.199890	-242.485001	1119.847412	521.721069	233.405853	1153.933838	305.084473	-223.984421	875.909607	402.124542	258.844330	900.217041	378.531036	28.560366	1032.996704	-553.535950	178.609848	854.350952	-539.350281	-21.677599
350.950989	-62.010929	933.009399	418.503693	114.918243	933.425415	463.336121	-88.612465	493.573364	548.234009	110.170952	483.444305	520.068542	-73.201439	79.787743	608.925476	97.158386	94.940926	386.302185	-150.837082	1398.220947	464.656982	139.202972	1414.379517	357.269043	11.437837	1382.881836	337.701172	-5.229646	1649.566406	406.051971	-242.403229	1119.916138	521.847534	233.776276	1153.984131	304.891083	-223.925659	875.997803	402.129822	258.852081	900.155579	378.489502	28.600691	1032.999634	-554.715210	178.486023	853.562744	-540.271790	-21.523039
350.925842	-61.999218	933.011597	418.491058	114.935112	933.414124	463.297699	-88.592621	493.568817	548.197205	110.187843	483.443207	520.068787	-73.203293	79.786644	608.922058	97.157120	94.943550	386.224487	-150.697372	1398.281738	464.667084	139.316071	1414.335938	357.256042	11.596840	1382.874023	337.638031	-4.979177	1649.570435	405.899139	-242.332825	1119.986084	521.857483	233.813293	1153.890381	304.698334	-223.868301	876.079956	402.151550	258.877869	900.098572	378.465973	28.624748	1032.994507	-555.756348	178.416260	852.848389	-541.078430	-21.497360
350.937866	-61.967945	932.986389	418.524628	114.995270	933.401489	463.277100	-88.590248	493.562042	548.234192	110.213722	483.461517	520.092957	-73.215538	79.774025	608.940063	97.188293	94.949432	386.154114	-150.558975	1398.321655	464.679108	139.447159	1414.290649	357.203857	11.742251	1382.866699	337.587097	-4.715188	1649.571899	405.749054	-242.250183	1120.051636	521.863037	233.866913	1153.826660	304.491241	-223.827454	876.153442	402.145996	258.908051	900.021057	378.459473	28.674969	1032.973633	-556.648987	178.621841	852.247192	-541.876648	-21.315044
350.914154	-61.946030	932.982422	418.527985	114.972321	933.373596	463.215546	-88.564445	493.512665	548.198181	110.211761	483.433655	520.066711	-73.207176	79.767700	608.918457	97.171463	94.942009	386.057556	-150.411407	1398.366699	464.669647	139.584198	1414.233154	357.162689	11.891941	1382.854126	337.534119	-4.457854	1649.560181	405.573456	-242.190338	1120.097290	521.884644	233.940430	1153.735229	304.274261	-223.762634	876.233948	402.129639	258.934906	899.949707	378.442932	28.691877	1032.956909	-557.754883	178.549255	851.789978	-542.755249	-21.158298
350.919739	-61.884853	932.948792	418.520172	115.015190	933.349426	463.183289	-88.571640	493.494659	548.180542	110.215767	483.424896	520.066956	-73.201157	79.758308	608.903992	97.173813	94.893272	385.942139	-150.280579	1398.420776	464.653442	139.724457	1414.188354	357.120331	12.024703	1382.822144	337.467926	-4.205682	1649.551147	405.404419	-242.115433	1120.150391	521.877808	234.000916	1153.649658	304.066467	-223.697159	876.315125	402.140411	258.955353	899.863708	378.423462	28.745342	1032.926880	-558.774658	178.690475	851.495483	-543.538818	-21.055525
350.870026	-61.835148	932.937683	418.469055	115.079994	933.339722	463.136780	-88.514740	493.478546	548.195984	110.230133	483.418213	520.037231	-73.188629	79.751236	608.910095	97.174927	94.886482	385.830536	-150.145142	1398.461426	464.624847	139.854202	1414.119507	357.085114	12.161726	1382.799927	337.429077	-3.956875	1649.534668	405.217651	-242.065750	1120.208008	521.879395	234.049484	1153.547852	303.861084	-223.663177	876.391907	402.155304	258.984650	899.769836	378.382751	28.797831	1032.917236	-559.578064	179.123520	851.516785	-544.271484	-20.749443
350.832031	-61.808907	932.933350	418.442261	115.129295	933.320007	463.118103	-88.499451	493.467102	548.170227	110.224266	483.410095	520.080383	-73.185509	79.751801	608.938110	97.142677	94.869492	385.731934	-150.015564	1398.488647	464.617645	139.961182	1414.041016	357.025330	12.276551	1382.796143	337.433929	-3.661707	1649.481323	405.062805	-242.052856	1120.270264	521.895203	234.086227	1153.453125	303.695557	-223.400269	876.507141	402.165100	258.996979	899.663818	378.348389	28.845154	1032.904785	-560.558838	179.428802	851.638306	-545.157288	-20.398758
350.805756	-61.809174	932.922363	418.419678	115.119217	933.288391	463.079590	-88.488281	493.457153	548.148682	110.208298	483.414886	520.070374	-73.164635	79.743492	608.936462	97.154282	94.892609	385.615845	-149.868484	1398.527710	464.605133	140.087097	1413.988037	356.983582	12.434944	1382.798218	337.370361	-3.403055	1649.478516	404.881317	-241.926163	1120.288086	521.899475	234.138016	1153.354126	303.472229	-223.565277	876.512634	402.179108	259.015015	899.569214	378.318359	28.854013	1032.882813	-561.583923	179.593719	851.864929	-545.952515	-20.328699
350.751160	-61.774277	932.940735	418.375671	115.141464	933.276611	463.086914	-88.503342	493.490753	548.120300	110.211037	483.411469	520.099243	-73.165428	79.785912	608.910400	97.129417	94.905777	385.511871	-149.726089	1398.569702	464.561279	140.191666	1413.927002	356.953186	12.578642	1382.792114	337.298920	-3.160157	1649.478760	404.713898	-241.862122	1120.358154	521.898621	234.185806	1153.288940	303.284882	-223.529510	876.593140	402.208893	259.042755	899.485291	378.264099	28.902014	1032.885376	-562.419800	180.229767	852.189819	-546.802002	-19.874130
350.692169	-61.762241	932.967651	418.328400	115.175789	933.286865	463.061523	-88.477837	493.523315	548.110474	110.199036	483.432220	520.079163	-73.195274	79.820015	608.955261	97.159248	94.944092	385.410431	-149.588028	1398.613037	464.508728	140.316559	1413.884277	356.912628	12.741402	1382.802368	337.213348	-2.906677	1649.481445	404.543915	-241.811600	1120.420410	521.879822	234.219299	1153.223022	303.095306	-223.471268	876.646423	402.238342	259.075378	899.385925	378.198151	28.939653	1032.902832	-563.365540	180.546310	852.537109	-547.672546	-19.647245
350.641296	-61.728550	932.979797	418.288086	115.224129	933.272583	463.046234	-88.499290	493.576477	548.124146	110.236427	483.456146	520.105408	-73.197243	79.849197	608.900574	97.133926	94.942184	385.322571	-149.452408	1398.655396	464.465424	140.445389	1413.853271	356.843292	12.850391	1382.791138	337.120667	-2.661453	1649.485718	404.381104	-241.754639	1120.511719	521.884644	234.272919	1153.179077	302.920135	-223.396927	876.721619	402.285126	259.117157	899.301758	378.135101	29.002403	1032.900146	-564.153564	180.976410	852.917664	-548.537781	-19.402122
350.569183	-61.655739	932.987793	418.216248	115.306389	933.292053	462.979004	-88.454903	493.585602	548.112366	110.263016	483.482574	520.033630	-73.191994	79.868439	608.923950	97.177330	94.958168	385.215210	-149.333344	1398.714355	464.411133	140.595673	1413.827637	356.801941	13.017662	1382.803833	337.030853	-2.406271	1649.492432	404.221985	-241.676941	1120.585083	521.864075	234.330917	1153.148682	302.749908	-223.345139	876.785706	402.331818	259.165344	899.239563	378.056519	29.075916	1032.913574	-564.755066	181.515137	853.316223	-549.411743	-19.023005
350.505493	-61.613468	933.003357	418.174683	115.330315	933.293945	462.952484	-88.459328	493.609406	548.099304	110.270363	483.492462	520.073181	-73.222504	79.885826	608.876099	97.149712	94.973145	385.130554	-149.203766	1398.777222	464.382721	140.718826	1413.836060	356.734406	13.132662	1382.799805	336.940643	-2.163210	1649.511108	404.046387	-241.615723	1120.640869	521.866028	234.385223	1153.144653	302.566315	-223.277603	876.857971	402.364105	259.215393	899.217163	377.994965	29.121161	1032.921509	-565.592285	181.767044	853.557922	-550.405273	-18.843630
350.438660	-61.575008	933.033142	418.089569	115.384956	933.324585	462.909241	-88.464134	493.631134	548.060486	110.295311	483.500458	520.053772	-73.234283	79.919205	608.884888	97.178101	94.985428	385.058136	-149.069992	1398.833740	464.349487	140.835907	1413.829346	356.674835	13.255607	1382.813965	336.851440	-1.931324	1649.512451	403.897034	-241.533981	1120.705933	521.877075	234.471344	1153.135620	302.393982	-223.235916	876.938843	402.433441	259.252655	899.183533	377.920166	29.165913	1032.951782	-565.912415	181.838409	853.899475	-551.345581	-18.504089
350.349548	-61.498440	933.045471	418.010895	115.468102	933.339722	462.632538	-87.671318	493.481171	548.008179	110.283585	483.522919	519.774475	-73.121193	79.803856	608.860962	97.154282	94.993813	384.972107	-148.935486	1398.880371	464.310547	140.938751	1413.848633	356.615631	13.379663	1382.821045	336.771942	-1.704193	1649.532471	403.748810	-241.440186	1120.752686	521.889221	234.506317	1153.118164	302.206726	-223.172134	877.024597	402.475342	259.272827	899.154907	377.839569	29.243219	1032.965820	-566.664307	182.169586	853.998901	-552.468140	-18.343895
350.255920	-61.488174	933.044128	417.953766	115.521614	933.340271	462.837463	-88.386276	493.610687	548.003784	110.261642	483.540314	520.039124	-73.216896	79.896622	608.856506	97.166527	94.993484	384.876556	-148.809555	1398.920532	464.278839	141.070297	1413.830566	356.548401	13.500657	1382.843018	336.688080	-1.483407	1649.537598	403.620239	-241.338455	1120.811890	521.919250	234.568207	1153.099731	302.034485	-223.098679	877.075806	402.533783	259.330444	899.114136	377.763275	29.275173	1032.965332	-567.467163	182.711075	853.983398	-553.643860	-18.243233
350.159485	-61.437954	933.050903	417.874634	115.577621	933.304077	462.540497	-87.617722	493.510895	547.973999	110.259926	483.533508	519.798096	-73.104813	79.811989	608.870239	97.164536	95.006325	384.770721	-148.684006	1398.938843	464.247284	141.167557	1413.779053	356.495087	13.656075	1382.828491	336.608185	-1.245009	1649.534912	403.498352	-241.230118	1120.828369	521.944763	234.638382	1153.054077	301.846954	-223.009872	877.141296	402.576874	259.367645	899.057678	377.672791	29.354084	1032.949829	-568.123352	182.889481	853.931641	-554.867310	-18.117495
350.068970	-61.384327	933.026306	417.806183	115.627625	933.260925	462.752502	-88.287376	493.614136	547.989624	110.275650	483.548340	520.011536	-73.180939	79.914917	608.895996	97.159164	95.025856	384.667908	-148.557693	1398.944824	464.194427	141.263672	1413.726318	356.428131	13.833488	1382.805176	336.513641	-1.027115	1649.536377	403.378998	-241.155579	1120.862549	521.978638	234.705429	1152.975830	301.695862	-222.934235	877.166687	402.597137	259.429443	898.974121	377.577576	29.423174	1032.914673	-568.924316	182.799271	853.802917	-556.133606	-18.171841
349.973511	-61.309998	933.001709	417.691589	115.706635	933.209717	462.709045	-88.268112	493.627045	547.967407	110.279938	483.528442	520.037537	-73.183655	79.908966	608.908020	97.160927	95.022217	384.554169	-148.420837	1398.960449	464.161865	141.386642	1413.660767	356.344971	13.965641	1382.778198	336.424988	-0.809441	1649.517822	403.240417	-241.042191	1120.882568	521.995361	234.769257	1152.895386	301.547363	-222.850281	877.194031	402.628204	259.509399	898.885437	377.463104	29.517729	1032.875732	-569.676147	182.823608	853.606201	-557.524353	-18.106384
349.897095	-61.297489	933.005920	417.625153	115.729408	933.152100	462.692627	-88.256760	493.621460	547.933350	110.287491	483.511627	520.053589	-73.181763	79.893593	608.902527	97.158318	95.023407	384.420380	-148.296982	1398.960205	464.099121	141.493927	1413.599487	356.276825	14.128761	1382.763672	336.289551	-0.616225	1649.536865	403.119019	-240.936096	1120.904907	521.997070	234.837616	1152.844971	301.405701	-222.763992	877.221680	402.661011	259.550385	898.815369	377.386078	29.572567	1032.847778	-570.947937	182.373169	853.240845	-558.998657	-18.355417
349.785767	-61.239025	933.002625	417.520599	115.787918	933.165527	462.358673	-87.491203	493.526794	547.875916	110.325195	483.530853	519.759827	-73.079346	79.840790	608.921814	97.194214	95.019142	384.315063	-148.163803	1398.962280	464.054321	141.622879	1413.560181	356.192383	14.277779	1382.751465	336.193909	-0.411420	1649.548340	402.972229	-240.846207	1120.937134	522.011414	234.915726	1152.801392	301.261658	-222.681412	877.247498	402.704742	259.632935	898.746399	377.279785	29.621248	1032.853149	-571.095215	183.120209	853.152100	-560.246155	-18.167538
349.707886	-61.188583	933.007996	417.448120	115.846329	933.154175	462.532349	-88.139130	493.619049	547.839111	110.358688	483.535797	519.992920	-73.186165	79.930161	608.883118	97.189331	95.027962	384.180847	-148.035339	1399.000366	463.982269	141.733368	1413.557617	356.112488	14.385413	1382.736938	336.085510	-0.210179	1649.568604	402.812103	-240.766083	1120.984985	521.999817	234.950211	1152.764038	301.109985	-222.606796	877.283875	402.739838	259.685944	898.695618	377.199860	29.686995	1032.849609	-571.815369	183.103378	853.031860	-561.591797	-18.114281
349.616791	-61.168297	933.026855	417.379303	115.876274	933.167419	462.241180	-87.439880	493.523804	547.771179	110.398201	483.563721	519.740906	-73.090630	79.880608	608.854492	97.206131	95.058624	384.049469	-147.901596	1399.034790	463.926849	141.864243	1413.562378	356.041168	14.469015	1382.724243	336.001282	0.004476	1649.565430	402.669098	-240.686707	1121.039917	521.977417	235.029114	1152.744995	300.984467	-222.528091	877.333557	402.753052	259.757172	898.664429	377.109833	29.719795	1032.864868	-572.266113	183.291748	852.959167	-562.792908	-18.116438
349.537537	-61.119968	932.998596	417.306946	115.897087	933.139221	462.402283	-88.106529	493.623962	547.724792	110.445396	483.588470	519.969666	-73.199081	79.959145	608.816772	97.207611	95.066132	383.937103	-147.778763	1399.063721	463.861969	141.979858	1413.525879	355.957367	14.591225	1382.721436	335.910736	0.198366	1649.571045	402.503296	-240.627258	1121.083374	521.975220	235.078262	1152.716187	300.860138	-222.461899	877.357971	402.794678	259.818420	898.613464	377.027405	29.757524	1032.836060	-573.237488	182.881989	852.748596	-564.215027	-18.246613
349.452209	-61.064346	932.986084	417.201111	115.949020	933.110168	462.363770	-88.098579	493.618103	547.685425	110.526680	483.584015	519.977356	-73.185089	79.963554	608.830444	97.206230	95.091789	383.853180	-147.650848	1399.077759	463.807190	142.090240	1413.477173	355.895172	14.698715	1382.690430	335.830139	0.408099	1649.539795	402.372742	-240.555511	1121.102905	521.919556	235.128983	1152.648193	300.732025	-222.374893	877.351135	402.781647	259.912415	898.562073	376.917816	29.825266	1032.814087	-573.974609	182.765869	852.573120	-565.441589	-18.308580
349.346832	-61.032269	932.959961	417.127075	115.976723	933.061279	462.074585	-87.364128	493.484161	547.653137	110.542831	483.572388	519.719055	-73.072487	79.853844	608.818787	97.200737	95.093460	383.751434	-147.541382	1399.076538	463.737946	142.218582	1413.412720	355.837128	14.822177	1382.663696	335.742676	0.607101	1649.502197	402.226349	-240.459274	1121.103638	521.901123	235.175201	1152.590576	300.602631	-222.283722	877.343262	402.843719	259.963318	898.450623	376.818787	29.872759	1032.775513	-574.725525	182.717758	852.437622	-566.658447	-18.364138
349.217346	-60.993481	932.927307	417.002441	116.026413	933.013855	462.000214	-87.294518	493.461273	547.592041	110.589966	483.559601	519.738098	-73.073235	79.854263	608.830994	97.203194	95.088661	383.659424	-147.429367	1399.068726	463.686401	142.320801	1413.333618	355.759338	14.931650	1382.639160	335.647186	0.805430	1649.474854	402.089142	-240.383087	1121.111694	521.880310	235.244965	1152.511963	300.458954	-222.219803	877.353943	402.846161	260.041046	898.372070	376.682739	29.928804	1032.734619	-575.164734	183.043198	852.410828	-567.822205	-18.238287
349.091125	-60.937153	932.907715	416.865387	116.135345	932.993286	461.927063	-87.270638	493.461395	547.569397	110.622185	483.573578	519.694153	-73.067963	79.864052	608.867554	97.239975	95.126274	383.545746	-147.329132	1399.055908	463.616699	142.428940	1413.261353	355.706268	15.054175	1382.613281	335.547760	1.017389	1649.448853	401.946259	-240.285675	1121.097900	521.826721	235.287003	1152.424072	300.332062	-222.131393	877.361755	402.859924	260.106812	898.285339	376.552368	30.010397	1032.714722	-575.891235	183.045319	852.285400	-568.937988	-18.334976
348.987823	-60.911591	932.885071	416.780701	116.140022	932.960266	461.894165	-87.294769	493.512482	547.454102	110.632690	483.566986	519.728271	-73.077042	79.877350	608.822205	97.198944	95.138062	383.459930	-147.216110	1399.074585	463.575073	142.523514	1413.210693	355.625214	15.181901	1382.617676	335.450439	1.220251	1649.460938	401.815765	-240.198044	1121.100098	521.789612	235.356903	1152.362305	300.176239	-222.020111	877.392151	402.840271	260.190338	898.221191	376.442993	30.038200	1032.685547	-577.106262	182.667603	852.124817	-570.209290	-18.472439
348.842834	-60.870007	932.902222	416.630768	116.206192	932.971741	461.788757	-87.206779	493.532593	547.411011	110.683464	483.587250	519.705933	-73.053757	79.923813	608.856995	97.212852	95.162933	383.391113	-147.111389	1399.094116	463.502380	142.625870	1413.168579	355.539948	15.276563	1382.608521	335.344147	1.409874	1649.481323	401.695831	-240.074570	1121.128540	521.747803	235.434357	1152.323730	300.035370	-221.935760	877.427185	402.846558	260.266846	898.159302	376.311615	30.088600	1032.700928	-577.940308	182.650833	852.119019	-571.329895	-18.544374
348.722412	-60.782322	932.903259	416.485077	116.300301	932.996948	461.923767	-87.837570	493.645813	547.329529	110.706375	483.599182	519.963989	-73.157784	80.021362	608.845154	97.221329	95.196556	383.300476	-146.996628	1399.113647	463.449249	142.740540	1413.159912	355.477142	15.380645	1382.624512	335.243561	1.616247	1649.493530	401.578430	-239.979691	1121.162842	521.683350	235.495056	1152.263184	299.882965	-221.811996	877.462219	402.834869	260.366547	898.101929	376.178925	30.164749	1032.714478	-578.460388	183.008316	852.204712	-572.332703	-18.437269
348.608093	-60.751930	932.915405	416.364624	116.343109	932.984802	461.863831	-87.868225	493.658875	547.243530	110.753754	483.629791	519.980835	-73.148811	80.059738	608.829712	97.243225	95.215691	383.235077	-146.893051	1399.143555	463.376495	142.843948	1413.128418	355.374054	15.456511	1382.579834	335.129913	1.802312	1649.516724	401.451752	-239.860382	1121.180664	521.619934	235.593811	1152.244507	299.731293	-221.703033	877.496399	402.826996	260.439850	898.041687	376.056885	30.216417	1032.713867	-579.334473	182.981842	852.241638	-573.413513	-18.420286
348.477234	-60.720749	932.914063	416.237549	116.406334	932.986694	461.738678	-87.826538	493.644806	547.170837	110.796326	483.594849	519.931641	-73.147568	80.060829	608.793823	97.243050	95.219238	383.124146	-146.815598	1399.161377	463.295288	142.947968	1413.111328	355.290955	15.565687	1382.577026	335.031006	2.004904	1649.514160	401.323883	-239.754364	1121.204834	521.560181	235.671509	1152.201538	299.574921	-221.592422	877.520752	402.812500	260.532501	897.976318	375.925446	30.262445	1032.713989	-580.653748	182.550430	852.187012	-574.562622	-18.674322
348.329987	-60.663483	932.885193	416.075409	116.483032	932.973206	461.639862	-87.803680	493.640198	547.083984	110.822533	483.617126	519.899292	-73.138779	80.031296	608.762451	97.236595	95.225586	383.023438	-146.723587	1399.151001	463.228699	143.039368	1413.063110	355.232697	15.637214	1382.569824	334.930573	2.199230	1649.525024	401.205017	-239.674835	1121.199951	521.503418	235.718338	1152.167969	299.439362	-221.479126	877.521545	402.764343	260.603455	897.897583	375.776703	30.317705	1032.693481	-581.671814	182.503998	852.248901	-575.568787	-18.692036
348.203979	-60.622032	932.851624	415.946564	116.565811	932.930969	461.568481	-87.792427	493.613007	547.015442	110.837227	483.613556	519.894470	-73.137794	80.030899	608.768311	97.247978	95.244164	382.944031	-146.644318	1399.159546	463.163208	143.129501	1413.028564	355.134552	15.729771	1382.534546	334.844543	2.413127	1649.513184	401.076080	-239.575668	1121.168457	521.433899	235.795395	1152.112183	299.285492	-221.376984	877.525452	402.739258	260.690430	897.836975	375.649414	30.383942	1032.655396	-582.375183	182.826782	852.386414	-576.544800	-18.581347
348.057404	-60.563931	932.836975	415.796234	116.654991	932.919556	461.470367	-87.753746	493.630157	546.966553	110.893135	483.639160	519.901245	-73.141411	80.042862	608.837585	97.264496	95.301712	382.856293	-146.559769	1399.145996	463.081146	143.221466	1412.975952	355.034515	15.806058	1382.500854	334.757813	2.620376	1649.536011	400.970276	-239.503235	1121.167725	521.375122	235.850311	1152.058105	299.158081	-221.267914	877.528076	402.684875	260.769501	897.766052	375.509583	30.451935	1032.643066	-583.451111	182.728653	852.507690	-577.542480	-18.630966
347.887787	-60.500656	932.836792	415.662537	116.691841	932.904114	461.387085	-87.706200	493.641541	546.868286	110.905899	483.641144	519.891357	-73.112282	80.084602	608.785828	97.255219	95.306320	382.766174	-146.476105	1399.140503	463.015808	143.308075	1412.919800	354.924774	15.872355	1382.472656	334.663574	2.825039	1649.581909	400.869324	-239.416718	1121.167358	521.303894	235.899429	1151.998657	299.013611	-221.123901	877.566162	402.637299	260.853851	897.713013	375.352264	30.514420	1032.634644	-584.520447	182.660141	852.630798	-578.317383	-18.779625
347.732971	-60.449406	932.836365	415.509766	116.730995	932.884827	461.315186	-87.688019	493.719818	546.801758	110.952705	483.666351	519.876221	-73.130920	80.150230	608.773804	97.275909	95.362862	382.691742	-146.378571	1399.177856	462.945831	143.386520	1412.873413	354.841064	15.985147	1382.501831	334.573395	3.033657	1649.635254	400.754364	-239.333740	1121.213013	521.228210	235.952255	1151.942139	298.874390	-221.032074	877.588379	402.582855	260.933319	897.659546	375.193451	30.572374	1032.624146	-585.981445	182.320709	852.707336	-579.607544	-18.731899
347.573151	-60.381695	932.854126	415.373383	116.775467	932.872375	461.233978	-87.624107	493.752014	546.714600	111.018456	483.669617	519.856506	-73.113014	80.205208	608.692871	97.252701	95.402840	382.605865	-146.315582	1399.192139	462.858765	143.494415	1412.837158	354.725586	16.042351	1382.477661	334.490173	3.265530	1649.733643	400.635651	-239.253418	1121.245850	521.117371	236.002121	1151.924805	298.718811	-220.908707	877.624023	402.488922	261.022736	897.605103	375.032257	30.651672	1032.625366	-587.067749	182.335434	852.870728	-580.589539	-18.630047
347.402557	-60.325569	932.840027	415.220673	116.829109	932.853699	461.176941	-87.611473	493.787628	546.639709	111.038559	483.672302	519.839600	-73.109695	80.217361	608.705933	97.301888	95.425880	382.516144	-146.236664	1399.211426	462.807831	143.576416	1412.843872	354.626465	16.117970	1382.491211	334.437500	3.463830	1649.849243	400.490143	-239.212402	1121.259033	521.009033	236.054550	1151.869019	298.555939	-220.779007	877.668213	402.408508	261.114014	897.567688	374.846313	30.719088	1032.607178	-587.978516	182.622482	853.083801	-581.481750	-18.567478
347.246887	-60.273243	932.807678	415.079224	116.903336	932.851013	461.120880	-87.582970	493.790619	546.568420	111.065224	483.693329	519.802551	-73.096962	80.221291	608.671936	97.305016	95.474136	382.464996	-146.172440	1399.211182	462.768219	143.659088	1412.820068	354.526947	16.172224	1382.501465	334.425720	3.684665	1649.982910	400.353912	-239.116104	1121.255981	520.897034	236.084000	1151.832275	298.374817	-220.685516	877.676758	402.315247	261.189850	897.514221	374.675903	30.774254	1032.588379	-589.351624	182.226730	853.125244	-582.472778	-18.683670
347.025909	-60.183651	932.811523	414.840790	117.019531	932.871399	461.051025	-87.552299	493.754120	546.464478	111.079224	483.719208	519.804626	-73.104362	80.166710	608.656250	97.297791	95.477814	382.414551	-146.106049	1399.221558	462.761200	143.716431	1412.811523	354.436646	16.191376	1382.510742	334.517090	3.965540	1650.071533	400.231781	-239.039108	1121.241943	520.788696	236.141602	1151.789551	298.184814	-220.587601	877.681274	402.198486	261.271027	897.488708	374.446442	30.866747	1032.600830	-590.473877	182.171509	853.213013	-583.463379	-18.593008
346.822723	-60.120640	932.782104	414.637207	117.120659	932.864929	461.009186	-87.565269	493.760010	546.419312	111.096214	483.737518	519.825256	-73.123535	80.158920	608.681824	97.312874	95.517868	382.375702	-146.057205	1399.235718	462.760681	143.788574	1412.782471	354.366730	16.229259	1382.549072	334.496429	4.142665	1650.312988	400.103882	-238.948898	1121.203369	520.675659	236.159058	1151.768433	297.997345	-220.514465	877.695618	402.067780	261.352692	897.484802	374.228943	30.940784	1032.582153	-591.039490	182.780853	853.404846	-584.292786	-18.427643
346.592651	-60.054672	932.755737	414.394409	117.220078	932.862061	460.949860	-87.521225	493.743408	546.322327	111.104294	483.769318	519.830383	-73.125603	80.158150	608.641541	97.305710	95.523453	382.349243	-145.987854	1399.291138	462.771942	143.846817	1412.799927	354.317352	16.282686	1382.603638	334.575317	4.376443	1650.491943	399.958435	-238.865784	1121.209961	520.561035	236.204254	1151.731079	297.802307	-220.414291	877.729004	401.893829	261.436218	897.464417	373.970551	31.017681	1032.566162	-592.261536	182.186951	853.356750	-584.769836	-19.023573
346.368622	-59.962479	932.756042	414.161224	117.322777	932.863892	460.846588	-87.483551	493.761810	546.290649	111.123077	483.800812	519.796570	-73.147301	80.199783	608.658386	97.321671	95.563240	382.322601	-145.929474	1399.334351	462.778290	143.911972	1412.792114	354.283966	16.350903	1382.695679	334.753845	4.650949	1650.630493	399.806488	-238.795105	1121.261230	520.413879	236.235107	1151.697876	297.611176	-220.313980	877.790161	401.730804	261.525391	897.466919	373.707214	31.127079	1032.564697	-593.269531	182.282928	853.414307	-585.731934	-18.989201
346.123627	-59.869747	932.758240	413.930786	117.405441	932.834534	460.755035	-87.434135	493.817474	546.240601	111.138580	483.821808	519.749756	-73.169533	80.242073	608.624390	97.313667	95.583946	382.299500	-145.881042	1399.393433	462.792389	143.964935	1412.798340	354.255157	16.449310	1382.788452	334.837341	4.839529	1650.877686	399.638275	-238.690674	1121.343262	520.135803	235.893387	1151.541870	297.392944	-220.207626	877.882690	401.511597	261.642883	897.467407	373.433105	31.247147	1032.547852	-594.320251	182.346695	853.451294	-586.751465	-18.941839
345.892883	-59.801388	932.768799	413.750519	117.381752	932.783569	460.699707	-87.425575	493.887177	546.177795	111.144516	483.820374	519.733337	-73.176430	80.300888	608.634399	97.333527	95.620995	382.288025	-145.817337	1399.463257	462.809204	144.014893	1412.796631	354.221832	16.522327	1382.889648	335.022400	5.074783	1651.081177	399.467865	-238.587524	1121.415039	520.109436	236.260452	1151.638672	297.178772	-220.094025	877.964355	401.286957	261.751068	897.496582	373.193573	31.320292	1032.524170	-595.438354	182.194641	853.407898	-587.716125	-18.992424
345.634308	-59.712521	932.773987	413.500275	117.462784	932.788208	460.615295	-87.401222	493.916412	546.089600	111.105820	483.823517	519.714539	-73.186768	80.336899	608.551941	97.316971	95.634438	382.298431	-145.756256	1399.526245	462.826874	144.048813	1412.801025	354.197601	16.555998	1382.979736	335.266083	5.316107	1651.283569	399.287292	-238.482407	1121.462891	519.947937	236.308517	1151.597534	296.953247	-219.992783	878.033325	401.046234	261.858276	897.534119	372.916595	31.414627	1032.527344	-596.363525	182.340622	853.432861	-588.663147	-19.024525
345.377380	-59.573151	932.771118	413.224365	117.531219	932.803833	460.515442	-87.339645	493.919556	546.017334	111.105980	483.854553	519.683411	-73.203331	80.376030	608.559631	97.322289	95.666161	382.296753	-145.699646	1399.578613	462.849182	144.093338	1412.802124	354.180695	16.608397	1383.080444	335.630585	5.617312	1651.431519	399.094269	-238.333801	1121.505493	519.768738	236.292725	1151.571899	296.670715	-219.907806	878.081665	400.656219	261.988708	897.638062	372.633057	31.514988	1032.532715	-597.491333	182.054016	853.393738	-589.579163	-19.120491
345.134735	-59.463043	932.775208	412.943665	117.590103	932.824280	460.416382	-87.273880	493.908844	545.986572	111.088211	483.923370	519.627991	-73.195297	80.371017	608.538208	97.298668	95.710304	382.269897	-145.668076	1399.597778	462.843781	144.156601	1412.815308	354.136505	16.654200	1383.168091	335.897156	5.792549	1651.710327	398.864380	-238.207275	1121.529541	519.467163	235.962967	1151.426025	296.356201	-219.845123	878.142639	400.450470	262.115662	897.606140	372.352600	31.596758	1032.543823	-598.743530	181.622604	853.292969	-590.600464	-19.278572
344.917114	-59.328739	932.757568	412.691864	117.661644	932.850525	460.096558	-86.554649	493.811157	545.934570	111.093239	484.000824	519.345032	-73.108269	80.300461	608.506531	97.302231	95.768860	382.239624	-145.605148	1399.631958	462.819458	144.209137	1412.815430	354.093658	16.694071	1383.251831	336.307159	6.036694	1651.939941	398.617035	-238.091339	1121.535767	519.316406	235.997299	1151.406250	295.995209	-219.769699	878.192139	400.147949	262.216278	897.651245	372.104645	31.679646	1032.547729	-599.796448	181.489334	853.321228	-591.498962	-19.410753
344.655426	-59.272190	932.759033	412.439270	117.723419	932.841980	460.023987	-86.531197	493.839386	545.874756	111.107574	484.036499	519.332886	-73.114189	80.326294	608.462769	97.283073	95.795403	382.216217	-145.542557	1399.651001	462.795715	144.268173	1412.821655	354.042694	16.769983	1383.342163	336.779602	6.276548	1652.168213	398.389374	-238.006271	1121.532349	519.166199	236.044250	1151.397827	295.660980	-219.679550	878.261963	399.772278	262.335876	897.713013	371.843231	31.746334	1032.543701	-600.919861	181.525635	853.364319	-592.720642	-19.264872
344.362457	-59.187820	932.762207	412.194275	117.793083	932.814453	459.977570	-86.522377	493.869080	545.829163	111.117989	484.066010	519.357178	-73.113419	80.363083	608.427002	97.279114	95.824478	382.178375	-145.484589	1399.666382	462.759399	144.345856	1412.791260	353.979309	16.853907	1383.414307	337.309387	6.554585	1652.401611	398.164734	-237.929321	1121.532104	519.145142	236.470428	1151.466553	295.318420	-219.581070	878.315186	399.415283	262.478943	897.782776	371.591675	31.836000	1032.532349	-601.725037	181.297852	853.366150	-593.093262	-19.589060
344.095093	-59.110123	932.737732	411.953217	117.848305	932.778992	459.876007	-86.481239	493.881531	545.779175	111.152138	484.093567	519.364319	-73.095566	80.383736	608.477051	97.303314	95.862381	382.135040	-145.421982	1399.653198	462.707825	144.417374	1412.724243	353.909546	16.934538	1383.469360	338.003174	6.862851	1652.544922	397.949036	-237.831711	1121.515503	518.963806	236.520798	1151.392822	294.941162	-219.479782	878.345886	398.976044	262.619293	897.824036	371.352844	31.904074	1032.503418	-602.701416	181.131378	853.363525	-593.896118	-19.590214
343.849457	-59.018661	932.708130	411.714752	117.935326	932.763062	460.068634	-87.133728	493.991974	545.663818	111.142113	484.081421	519.629578	-73.212563	80.491020	608.446594	97.271172	95.870636	382.097809	-145.366714	1399.646362	462.656830	144.477051	1412.694580	353.795349	17.020971	1383.528198	338.596863	7.059681	1652.838013	397.709839	-237.716721	1121.484497	518.771790	236.573441	1151.307617	294.516022	-219.382660	878.377136	398.589844	262.726593	897.814148	371.118805	31.982897	1032.481445	-603.658081	181.140030	853.396667	-594.616394	-19.667448
343.586792	-58.972649	932.666931	411.486603	117.982384	932.717102	459.937531	-87.122536	494.006714	545.517822	111.198906	484.085144	519.595459	-73.209999	80.529305	608.429260	97.281906	95.932724	382.020172	-145.300125	1399.644287	462.595917	144.528946	1412.652100	353.664734	17.097385	1383.575806	339.324646	7.336192	1653.089966	397.460724	-237.595184	1121.472046	518.540466	236.677383	1151.241089	294.072021	-219.271545	878.419556	398.137573	262.851044	897.850891	370.867645	32.035561	1032.437256	-604.598694	181.068115	853.438110	-595.286560	-19.816729
343.332703	-58.904274	932.655457	411.250732	118.050011	932.706726	459.793091	-87.068245	494.011597	545.447144	111.294083	484.128998	519.582275	-73.234604	80.557693	608.364380	97.289711	95.980240	381.904205	-145.233124	1399.653442	462.506836	144.601288	1412.625977	353.540466	17.163694	1383.633301	340.085754	7.598588	1653.345459	397.193939	-237.484894	1121.446655	518.275696	236.760132	1151.169922	293.625488	-219.165619	878.479004	397.661163	263.018829	897.923828	370.621246	32.104202	1032.426270	-605.570740	180.987778	853.506409	-595.987244	-19.792362
343.080566	-58.808872	932.638550	410.994995	118.135658	932.712219	459.607086	-87.043716	494.022003	545.305359	111.369972	484.187683	519.514526	-73.222725	80.574310	608.349792	97.295135	96.024094	381.777679	-145.164703	1399.682373	462.383667	144.662506	1412.609985	353.413025	17.225121	1383.707642	340.914032	7.865084	1653.610962	396.895905	-237.377747	1121.443726	517.963440	236.798309	1151.088501	293.153412	-219.033829	878.558411	397.131012	263.209442	898.056885	370.372040	32.180294	1032.421265	-606.509399	181.073410	853.603577	-596.605713	-19.755276
342.812622	-58.681103	932.639404	410.735016	118.231102	932.754517	459.435211	-87.003914	494.034576	545.149719	111.427040	484.177887	519.467834	-73.225990	80.628532	608.297058	97.297501	96.066467	381.645905	-145.115829	1399.708496	462.276978	144.733353	1412.605103	353.296051	17.333050	1383.775146	341.869934	8.209194	1653.827026	396.599396	-237.260559	1121.447266	517.700195	236.916748	1151.048584	292.657074	-218.894562	878.658508	396.765442	263.329651	898.063965	370.127228	32.261917	1032.444824	-607.473633	181.094635	853.679260	-597.211182	-19.739777
342.574127	-58.610836	932.643494	410.522064	118.291183	932.742676	459.268402	-86.955414	494.014374	544.987244	111.452820	484.166382	519.450378	-73.195221	80.638924	608.264954	97.340919	96.110497	381.525574	-145.024689	1399.738770	462.202393	144.803101	1412.586914	353.162323	17.444414	1383.825806	342.737793	8.414994	1654.158569	396.322815	-237.148056	1121.462891	517.426697	236.991837	1151.000977	292.176056	-218.784180	878.758850	396.244720	263.493317	898.072876	369.918182	32.330784	1032.442017	-608.348755	181.121658	853.736694	-597.798523	-19.653704
342.351654	-58.483040	932.655640	410.304596	118.412300	932.776794	459.109802	-86.870789	494.037445	544.849121	111.495941	484.188568	519.450623	-73.170296	80.678757	608.216003	97.334396	96.135262	381.395477	-144.939285	1399.792480	462.115021	144.881561	1412.561890	353.026154	17.559729	1383.872192	343.712372	8.703401	1654.432983	396.023804	-237.020111	1121.483643	517.159973	237.094910	1150.947144	291.679413	-218.666641	878.892029	395.706299	263.659943	898.100220	369.708893	32.439053	1032.466187	-609.121643	181.448318	853.873535	-598.337524	-19.484451
342.164032	-58.412601	932.658386	410.124908	118.488632	932.755310	458.955994	-86.790489	494.027985	544.734802	111.612129	484.208923	519.404236	-73.160156	80.699120	608.224731	97.348206	96.198685	381.254181	-144.842453	1399.841431	462.034241	144.978653	1412.506592	352.910248	17.665031	1383.913452	344.681274	8.977015	1654.714233	395.736938	-236.934174	1121.498169	516.863464	237.186539	1150.875610	291.166992	-218.515884	879.027832	395.194336	263.826538	898.140320	369.529083	32.524818	1032.456787	-610.098450	181.316757	853.887512	-598.878540	-19.514650
341.978699	-58.341316	932.653748	409.937317	118.570229	932.748352	458.811920	-86.798698	494.063141	544.578674	111.723129	484.213776	519.381714	-73.171318	80.749756	608.200867	97.366394	96.227356	381.116302	-144.762390	1399.922119	461.921265	145.062653	1412.459351	352.782410	17.752445	1383.949341	345.830048	9.338575	1654.874756	395.403656	-236.839645	1121.552734	516.519958	237.255020	1150.790527	290.668457	-218.354050	879.142090	394.712219	263.986176	898.161743	369.326141	32.608669	1032.449707	-611.034363	181.395996	853.975403	-599.416138	-19.443073
341.794189	-58.267544	932.649902	409.709229	118.684502	932.720093	458.707886	-86.822189	494.089600	544.437988	111.816437	484.249084	519.401794	-73.195595	80.800079	608.147339	97.371078	96.300926	380.975159	-144.660583	1399.980469	461.847534	145.146713	1412.418091	352.665009	17.828737	1383.967773	346.798492	9.569005	1655.163330	395.046082	-236.770020	1121.618408	516.169678	237.338211	1150.687744	290.125885	-218.248352	879.270813	394.141602	264.160706	898.177185	369.127075	32.711472	1032.433960	-611.922852	181.469788	853.989929	-599.967773	-19.344191
341.591858	-58.167877	932.622437	409.464050	118.779961	932.713928	458.593994	-86.838844	494.097229	544.266846	111.843765	484.232300	519.373535	-73.216064	80.825081	608.091431	97.362579	96.317970	380.803528	-144.574677	1400.046997	461.739899	145.230103	1412.373169	352.545654	17.924780	1383.980835	347.925934	9.889641	1655.318481	394.671265	-236.702774	1121.703735	515.640259	237.045410	1150.467163	289.574615	-218.175644	879.435242	393.537140	264.324829	898.156128	368.902893	32.795647	1032.417480	-612.784973	181.672668	854.098877	-600.549255	-19.231447
341.371094	-58.098965	932.630005	409.222229	118.815529	932.681580	458.494904	-86.829597	494.143921	544.104553	111.883865	484.240692	519.366089	-73.233215	80.883629	608.080444	97.372292	96.349838	380.691833	-144.499283	1400.103271	461.696411	145.293152	1412.313721	352.443024	18.016251	1383.996582	348.916748	10.119808	1655.572266	394.296265	-236.617554	1121.755249	515.310547	237.130234	1150.343262	289.025452	-218.087799	879.559998	392.987671	264.452087	898.165833	368.691223	32.862576	1032.406006	-614.178711	181.424332	854.071167	-601.596313	-19.085308
341.129059	-58.005928	932.638184	408.973236	118.899292	932.681335	458.384308	-86.745041	494.130951	543.954285	111.883797	484.218109	519.335022	-73.218811	80.890419	608.036499	97.336678	96.365585	380.584625	-144.388519	1400.157715	461.673126	145.362961	1412.237915	352.355804	18.111368	1384.008667	350.048187	10.439026	1655.708008	393.940643	-236.544174	1121.797485	515.005798	237.202194	1150.210693	288.481567	-217.942947	879.693115	392.434845	264.604584	898.183716	368.472290	32.945381	1032.411743	-614.833557	181.683243	854.159973	-602.022583	-19.012192
340.880981	-57.908272	932.648743	408.718658	118.973763	932.681946	458.272522	-86.690811	494.156219	543.809570	111.871948	484.264221	519.359863	-73.201538	80.934837	608.019470	97.353500	96.404465	380.476868	-144.273666	1400.202881	461.656433	145.453400	1412.164307	352.261139	18.231318	1384.039307	351.131622	10.733224	1655.897339	393.536011	-236.478836	1121.846924	514.882324	237.678650	1150.255859	287.886475	-217.794586	879.900696	391.862762	264.720123	898.240784	368.245758	33.027649	1032.419189	-616.219360	181.124908	854.091125	-602.609558	-18.686857
340.670746	-57.838757	932.649780	408.501556	119.042435	932.691467	458.150482	-86.630547	494.187897	543.681519	111.907829	484.272369	519.307617	-73.184044	80.941345	607.994690	97.333542	96.436386	380.387970	-144.130402	1400.249023	461.637939	145.555893	1412.108154	352.188812	18.361055	1384.063965	352.118103	10.960758	1656.128906	393.123474	-236.389771	1121.897583	514.572021	237.752396	1150.113525	287.311005	-217.680344	880.086609	391.251831	264.817657	898.275146	368.038361	33.089272	1032.425049	-617.091614	181.164337	854.164856	-603.233582	-18.521311
340.477081	-57.791504	932.650818	408.330475	119.079811	932.686646	458.047028	-86.583275	494.208282	543.592651	111.953896	484.287506	519.226929	-73.158020	80.999672	607.953979	97.329643	96.466263	380.275116	-144.003723	1400.318481	461.611786	145.638107	1412.055420	352.108795	18.496176	1384.081421	353.233398	11.298175	1656.240234	392.698486	-236.291931	1121.942627	514.262512	237.817612	1149.976563	286.700012	-217.691452	880.150208	390.675354	264.958618	898.298889	367.858490	33.134941	1032.423218	-617.986267	181.122299	854.202820	-603.720642	-18.521429
340.316345	-57.708782	932.628357	408.166412	119.148224	932.651428	457.974030	-86.544319	494.206940	543.540833	112.000824	484.304413	519.236145	-73.151863	80.989349	607.940369	97.364456	96.524269	380.156769	-143.861160	1400.369629	461.575623	145.774704	1412.009033	352.035492	18.644382	1384.087646	354.205505	11.538932	1656.416016	392.296295	-236.163284	1121.994141	513.963745	237.893341	1149.817017	286.088593	-217.608429	880.242249	390.087524	265.085724	898.292236	367.696228	33.217709	1032.394165	-618.857666	181.131348	854.231750	-604.191040	-18.587982
340.141296	-57.637424	932.578491	407.953888	119.264336	932.628113	457.871216	-86.494011	494.179077	543.455322	112.087143	484.303802	519.173950	-73.150963	81.009918	607.941772	97.383789	96.539528	380.091278	-143.752563	1400.386719	461.593750	145.858292	1411.917358	351.972656	18.764629	1384.070923	355.254791	11.841208	1656.474731	391.909393	-236.079742	1122.023682	513.703430	237.973846	1149.684082	285.429352	-217.498398	880.374329	389.517395	265.160797	898.300903	367.513184	33.290329	1032.358887	-619.729492	181.098267	854.249268	-604.707458	-18.585423
339.959167	-57.579437	932.519165	407.772583	119.365685	932.577209	457.798737	-86.452591	494.179260	543.402283	112.133522	484.291504	519.197510	-73.151604	80.998001	607.955200	97.377068	96.557823	380.019928	-143.647156	1400.388428	461.615082	145.969193	1411.797607	351.902374	18.919558	1384.049072	356.021790	11.850506	1656.778931	391.549622	-235.977203	1122.015137	513.459045	238.067947	1149.531738	284.838562	-217.416031	880.474487	388.936157	265.245819	898.291260	367.339996	33.361431	1032.304565	-620.561096	181.053635	854.245972	-605.202881	-18.582214
339.787781	-57.505901	932.483398	407.565735	119.501045	932.536743	457.750244	-86.419380	494.152222	543.355225	112.173729	484.320190	519.208435	-73.149307	80.985542	607.993408	97.388329	96.566170	379.936646	-143.526398	1400.381592	461.659241	146.071091	1411.670532	351.853790	19.049318	1384.036621	357.089813	12.205136	1656.764404	391.199554	-235.887970	1121.986694	513.225891	238.122833	1149.349243	284.243073	-217.318481	880.580139	388.325439	265.344574	898.278870	367.178772	33.455681	1032.268433	-621.377197	181.097443	854.259949	-605.701904	-18.603060
339.693207	-57.366261	932.466736	407.349548	119.610916	932.509094	457.673859	-86.386261	494.136566	543.297424	112.229172	484.326172	519.169067	-73.127037	80.996391	608.002014	97.358665	96.585236	379.866943	-143.410843	1400.408691	461.695862	146.168488	1411.577759	351.789917	19.172691	1384.019409	357.929810	12.379094	1656.925293	390.812805	-235.766663	1121.991821	513.007019	238.170059	1149.228149	283.590424	-217.202286	880.705994	387.759705	265.387909	898.276367	367.041534	33.575611	1032.247559	-622.119385	181.063660	854.295776	-606.156860	-18.621351
339.530792	-57.342113	932.465698	407.167816	119.698181	932.479126	457.600983	-86.359459	494.168762	543.161804	112.296448	484.340820	519.163208	-73.130524	81.016342	607.945007	97.338142	96.609657	379.765228	-143.267868	1400.456909	461.711945	146.308716	1411.538086	351.744385	19.296202	1384.016724	358.810303	12.633880	1657.000244	390.429840	-235.654694	1122.041382	512.732422	238.231155	1149.067017	282.972137	-217.085815	880.856567	387.201233	265.456970	898.300964	366.890350	33.638046	1032.233276	-622.884094	180.913025	854.317261	-606.612793	-18.651133
339.360382	-57.299942	932.462708	407.007568	119.776390	932.462891	457.510986	-86.318085	494.194214	543.013184	112.339233	484.342010	519.117126	-73.121986	81.047668	607.874756	97.331871	96.626854	379.675903	-143.125015	1400.498169	461.721191	146.431488	1411.484131	351.698853	19.455519	1384.021729	359.661499	12.891380	1657.094482	390.049438	-235.574310	1122.099854	512.465942	238.272018	1148.908081	282.390625	-216.970551	881.007324	386.661804	265.546570	898.313293	366.744293	33.698235	1032.224976	-623.669434	180.919510	854.376221	-607.115906	-18.673609
339.212250	-57.227108	932.469482	406.834625	119.912193	932.449341	457.443176	-86.297646	494.196991	542.959656	112.414261	484.357178	519.108276	-73.092117	81.079445	607.882751	97.362099	96.655106	379.632965	-142.999542	1400.553345	461.744324	146.544617	1411.432007	351.664337	19.614086	1384.006958	360.462463	13.147044	1657.124390	389.701691	-235.446457	1122.138428	512.228455	238.365631	1148.780273	281.773499	-216.864899	881.176270	386.125702	265.601257	898.333252	366.610443	33.802044	1032.223267	-624.371887	180.909653	854.398438	-607.589722	-18.656704
339.085022	-57.170738	932.459290	406.709869	119.954208	932.408569	457.380981	-86.212090	494.186646	542.829346	112.438164	484.340271	519.072693	-73.066383	81.085625	607.869385	97.395065	96.639854	379.573792	-142.841934	1400.589600	461.773712	146.662384	1411.346313	351.669067	19.774359	1383.998901	361.286438	13.410856	1657.127197	389.379761	-235.318619	1122.193237	511.844910	238.011292	1148.442871	281.167572	-216.739731	881.343079	385.607330	265.640808	898.306885	366.497559	33.863728	1032.198242	-625.017761	180.883118	854.445984	-608.011475	-18.638844
338.962158	-57.112114	932.450439	406.614929	120.011032	932.365234	457.355377	-86.173714	494.191864	542.765015	112.540825	484.339264	519.119934	-73.068825	81.076370	607.920288	97.417145	96.681709	379.553467	-142.685318	1400.602173	461.844574	146.762909	1411.266846	351.701416	19.927835	1383.983521	362.103943	13.709006	1657.068604	389.077087	-235.231033	1122.205933	511.651550	238.070969	1148.291382	280.636261	-216.635498	881.460632	385.112305	265.667053	898.290710	366.394379	33.939728	1032.172119	-625.605164	180.854324	854.462830	-608.398865	-18.664162
338.845062	-57.067360	932.451233	406.481598	120.118614	932.346802	457.278046	-86.110916	494.194061	542.691650	112.576675	484.357422	519.096680	-73.051186	81.060638	607.946594	97.440147	96.710083	379.525604	-142.552551	1400.637695	461.901306	146.879044	1411.175781	351.696869	20.063702	1383.962891	362.775452	13.842930	1657.052734	388.758118	-235.137482	1122.241211	511.485962	238.188736	1148.164185	280.058624	-216.548553	881.627747	384.673157	265.711609	898.274292	366.293976	34.015774	1032.164917	-626.222290	180.852524	854.477112	-608.841370	-18.681448
338.729584	-57.030888	932.464172	406.398376	120.184731	932.328186	457.232605	-86.094162	494.217773	542.621277	112.658295	484.400574	519.077332	-73.067337	81.083191	607.889771	97.431610	96.737854	379.506256	-142.392838	1400.704834	461.946960	146.991379	1411.105957	351.720917	20.209427	1383.953735	363.419434	14.124930	1657.125732	388.451965	-235.063583	1122.279663	511.488983	238.689163	1148.233521	279.494568	-216.439270	881.800110	384.274292	265.744507	898.316772	366.209167	34.080002	1032.162720	-626.828918	180.799911	854.513916	-609.269470	-18.713211
338.611877	-56.996529	932.473267	406.294006	120.215721	932.289063	456.914978	-85.377953	494.122833	542.553772	112.747108	484.420746	518.788818	-72.976982	81.023407	607.854126	97.445503	96.755638	379.481689	-142.262604	1400.766113	461.998596	147.111923	1411.045776	351.734985	20.338026	1383.949707	364.047302	14.388963	1657.075684	388.123566	-234.970444	1122.327637	511.321747	238.805679	1148.130005	278.935455	-216.315598	881.971313	383.863434	265.738434	898.321716	366.119812	34.132111	1032.148560	-627.403015	180.748581	854.557495	-609.677673	-18.787672
338.491760	-56.962196	932.500244	406.186737	120.252205	932.269531	456.862366	-85.317490	494.123413	542.440308	112.762085	484.369598	518.756897	-72.959045	81.042816	607.826599	97.453857	96.755356	379.450226	-142.133804	1400.819824	462.070099	147.238342	1410.986084	351.758362	20.468733	1383.945557	364.529846	14.519806	1657.044678	387.814880	-234.888168	1122.385376	511.171692	238.888718	1147.997803	278.412018	-216.215698	882.163818	383.479065	265.737579	898.308289	366.046173	34.178841	1032.154541	-628.010925	180.681595	854.583862	-610.126587	-18.840223
338.406616	-56.888226	932.510254	406.094788	120.324867	932.241882	457.044739	-86.004921	494.292023	542.382080	112.823082	484.333618	518.994202	-73.063675	81.173302	607.836548	97.462715	96.761826	379.475098	-141.993942	1400.880249	462.171875	147.359222	1410.897827	351.810822	20.609453	1383.931519	364.981689	14.692046	1657.068848	387.563446	-234.814072	1122.450439	511.048798	238.964386	1147.877319	277.940796	-216.106003	882.323059	383.101471	265.740295	898.283081	365.991547	34.260181	1032.147583	-628.562256	180.685883	854.585083	-610.502869	-18.905878
338.355255	-56.824448	932.515686	406.067505	120.376930	932.218811	456.729523	-85.260353	494.196014	542.320862	112.840195	484.295197	518.738708	-72.929924	81.082390	607.849060	97.483940	96.758324	379.513367	-141.863281	1400.933228	462.278473	147.495193	1410.821045	351.872375	20.722660	1383.941284	365.465363	15.016998	1657.067383	387.326477	-234.734451	1122.502686	510.966003	239.056625	1147.752930	277.439667	-215.970322	882.495483	382.771606	265.744354	898.246033	365.975861	34.326122	1032.140015	-629.031311	180.618835	854.593628	-610.852112	-18.909258
338.294586	-56.748985	932.538086	405.985321	120.444145	932.195129	456.670685	-85.158684	494.180237	542.257507	112.882317	484.317688	518.695068	-72.895424	81.093269	607.834412	97.476852	96.757027	379.564972	-141.722260	1400.985229	462.376038	147.615295	1410.774902	351.957153	20.868912	1383.949585	365.911957	15.282385	1657.002197	387.116699	-234.626633	1122.529053	510.883209	239.175232	1147.656250	277.002533	-215.839371	882.646606	382.478302	265.743988	898.252014	365.932617	34.412003	1032.140869	-629.478882	180.573120	854.642578	-611.220154	-18.918880
338.271515	-56.682068	932.558960	405.954559	120.547562	932.205688	456.653778	-85.124451	494.163300	542.223999	112.930206	484.337280	518.686523	-72.903961	81.125107	607.808044	97.486557	96.794136	379.599548	-141.547195	1401.041992	462.432159	147.758209	1410.742676	352.010468	21.014839	1383.950928	366.183594	15.456599	1657.039307	386.929260	-234.558945	1122.568604	510.811920	239.266815	1147.606689	276.575500	-215.695984	882.800903	382.237000	265.747864	898.280212	365.920654	34.496460	1032.157471	-629.921143	180.568420	854.660400	-611.615051	-18.927109
338.230225	-56.629353	932.567749	405.905701	120.618187	932.196594	456.818573	-85.819916	494.302765	542.185242	112.955406	484.360931	518.934082	-73.017128	81.247879	607.737366	97.458893	96.801247	379.705658	-141.425949	1401.088745	462.540863	147.865768	1410.715332	352.124146	21.120193	1383.949829	366.399780	15.556266	1656.999512	386.724731	-234.449768	1122.612671	510.753113	239.357773	1147.524902	276.153442	-215.568436	882.940552	382.014160	265.753113	898.273865	365.896698	34.559620	1032.158569	-630.410767	180.478546	854.679016	-611.985046	-19.018106
338.196503	-56.527473	932.548218	405.835785	120.737198	932.161865	456.781006	-85.776886	494.311737	542.156860	113.028503	484.343353	518.902100	-72.985878	81.224327	607.757080	97.477608	96.803825	379.804626	-141.310196	1401.099854	462.655121	147.963531	1410.648804	352.236847	21.249441	1383.933472	366.624023	15.762909	1656.971680	386.581360	-234.356400	1122.631348	510.740234	239.448578	1147.441772	275.772583	-215.495132	883.071472	381.836639	265.739746	898.242004	365.876221	34.665142	1032.133545	-630.891357	180.411179	854.715637	-612.351196	-19.070078
338.174072	-56.503708	932.527100	405.817291	120.783569	932.101563	456.775055	-85.788734	494.287354	542.161072	113.053024	484.284668	518.924805	-72.981522	81.173950	607.787659	97.479897	96.741844	379.917511	-141.180557	1401.079590	462.787109	148.076645	1410.566772	352.360931	21.362810	1383.886719	366.881592	16.067177	1656.921387	386.473816	-234.243164	1122.615601	510.744324	239.529312	1147.302124	275.386810	-215.354324	883.172668	381.636169	265.703003	898.244507	365.883606	34.711464	1032.094238	-631.289978	180.370300	854.709106	-612.705505	-19.141722
338.143127	-56.447720	932.506836	405.784332	120.817513	932.050232	456.748779	-85.712532	494.260895	542.140198	113.036591	484.234772	518.966431	-72.993561	81.147888	607.847961	97.475960	96.709869	380.047180	-141.077576	1401.036011	462.928284	148.183853	1410.468018	352.490173	21.490494	1383.843750	367.082703	16.286152	1656.805786	386.416321	-234.108109	1122.568726	510.799103	239.573883	1147.162354	275.040924	-215.223969	883.262695	381.573547	265.684296	898.154236	365.886627	34.760857	1032.060425	-631.628418	180.277405	854.703369	-612.973877	-19.234764
338.098297	-56.408257	932.502014	405.738159	120.888680	931.992615	456.782898	-85.678078	494.246399	542.132385	113.052238	484.202881	518.990112	-72.979950	81.139412	607.882141	97.480034	96.672203	380.219818	-140.982651	1401.016968	463.088776	148.294617	1410.403198	352.606110	21.585150	1383.814819	367.141052	16.435989	1656.782837	386.366669	-234.004608	1122.526855	510.852112	239.675522	1147.077637	274.742798	-215.065247	883.340637	381.481140	265.660583	898.116638	365.875061	34.832401	1032.030884	-631.953674	180.225113	854.751160	-613.248840	-19.293814
338.088501	-56.347469	932.495239	405.716278	120.984077	931.978699	456.782379	-85.654137	494.262512	542.142639	113.107147	484.216400	518.983887	-72.989754	81.139046	607.870544	97.451286	96.680046	380.330383	-140.870285	1401.014893	463.237823	148.408157	1410.380493	352.758026	21.697811	1383.787231	367.158203	16.600803	1656.745483	386.314941	-233.900696	1122.529419	510.893799	239.778046	1147.004639	274.468628	-214.931396	883.448608	381.432404	265.655731	898.082947	365.874725	34.907669	1032.021606	-632.219666	180.167908	854.835632	-613.557434	-19.329611
338.105621	-56.277500	932.499817	405.723328	121.044289	931.970154	456.743408	-85.656441	494.287720	542.146851	113.160469	484.264191	518.949097	-72.987656	81.191635	607.809204	97.446068	96.672150	380.455444	-140.745605	1401.028320	463.376160	148.547852	1410.385132	352.895630	21.787687	1383.787354	367.152924	16.795837	1656.683350	386.257751	-233.810852	1122.552856	510.916992	239.831802	1146.951050	274.210876	-214.822708	883.557922	381.404633	265.662018	898.061462	365.895966	34.976494	1032.020020	-632.270447	180.208420	854.991516	-613.814758	-19.280752
338.098755	-56.194500	932.495728	405.711639	121.202721	931.971069	456.494202	-84.905762	494.189331	542.145630	113.217949	484.273529	518.661255	-72.885880	81.093262	607.793579	97.484428	96.681198	380.597565	-140.636475	1401.044189	463.511292	148.675903	1410.358154	353.087891	21.881638	1383.764404	367.027405	16.920910	1656.696655	386.225433	-233.730728	1122.554565	510.833313	239.532593	1146.731201	274.025665	-214.701248	883.632141	381.420105	265.671112	897.987976	365.915070	35.082306	1032.020508	-632.628174	180.084274	855.092773	-614.134705	-19.325546
338.102173	-56.096054	932.481262	405.702972	121.282227	931.957642	456.521942	-84.857651	494.157471	542.106445	113.197296	484.205475	518.661255	-72.867683	81.071487	607.789856	97.453423	96.640526	380.799408	-140.510574	1401.003784	463.687958	148.805298	1410.312256	353.296112	22.008856	1383.737305	366.881622	16.975927	1656.608398	386.277802	-233.599487	1122.504639	510.960693	239.607681	1146.651367	273.865875	-214.577652	883.688354	381.484833	265.682922	897.924744	365.949982	35.156265	1032.009155	-632.887024	180.057098	855.096069	-614.382996	-19.391144
338.113678	-56.024761	932.451965	405.705475	121.408424	931.892273	456.775635	-85.541962	494.257660	542.176636	113.251831	484.172821	518.921143	-72.943909	81.106453	607.868774	97.489723	96.573013	381.029877	-140.399582	1400.934814	463.901917	148.919800	1410.187012	353.490479	22.112318	1383.713135	366.811462	17.257477	1656.530273	386.368347	-233.472427	1122.436890	511.083954	239.687088	1146.509888	273.758667	-214.433151	883.709778	381.530914	265.693542	897.867859	366.002869	35.256718	1031.964600	-633.106018	180.029083	855.073120	-614.563477	-19.443111
338.119537	-55.967705	932.421143	405.729584	121.468803	931.840393	456.825714	-85.512474	494.250793	542.180542	113.217789	484.143616	518.979553	-72.933823	81.062431	607.881287	97.460487	96.513283	381.251526	-140.282745	1400.897095	464.096527	149.024811	1410.081177	353.707703	22.217262	1383.670532	366.696838	17.451345	1656.375854	386.485352	-233.338776	1122.373779	511.287476	239.762192	1146.427979	273.695251	-214.295898	883.746704	381.671204	265.698669	897.799683	366.046295	35.317009	1031.924805	-633.274963	180.015366	855.051880	-614.730347	-19.495657
338.148560	-55.906040	932.433228	405.722382	121.550568	931.818176	456.838959	-85.449249	494.245117	542.252319	113.246979	484.178436	518.992554	-72.949211	81.100090	607.924011	97.454529	96.520699	381.455750	-140.208664	1400.878906	464.276550	149.090530	1410.010986	353.936707	22.303007	1383.661011	366.447754	17.605801	1656.300293	386.600830	-233.205414	1122.333618	511.476959	239.850449	1146.374878	273.646851	-214.160889	883.777344	381.892426	265.715302	897.717285	366.087341	35.395065	1031.921387	-633.417908	179.950577	855.062805	-614.883606	-19.575367
338.188507	-55.854519	932.443665	405.746216	121.633667	931.785278	456.836975	-85.492767	494.302490	542.229492	113.294518	484.196136	518.959351	-72.968307	81.140869	607.870728	97.452652	96.547951	381.650726	-140.120941	1400.870239	464.447083	149.169815	1409.999634	354.145966	22.353559	1383.635742	366.121399	17.751373	1656.236938	386.682648	-233.105667	1122.335327	511.620605	239.908936	1146.380371	273.630798	-214.055038	883.837158	382.007385	265.736969	897.718872	366.132050	35.480858	1031.910400	-633.497437	179.874283	855.184875	-615.011047	-19.637295
338.234039	-55.805801	932.456055	405.773926	121.675957	931.762207	456.822174	-85.483856	494.340027	542.245972	113.352707	484.227966	518.925110	-72.968941	81.135818	607.852295	97.489975	96.579727	381.840027	-140.048019	1400.860962	464.609528	149.285034	1409.996826	354.377228	22.402557	1383.604736	365.742859	17.902161	1656.171753	386.789764	-233.025055	1122.353760	511.809235	239.993484	1146.355347	273.656799	-213.940765	883.852112	382.302612	265.786682	897.633972	366.190674	35.537460	1031.906128	-633.459961	179.818604	855.358765	-615.177429	-19.589758
338.258575	-55.744453	932.454895	405.776489	121.763214	931.745239	456.827087	-85.473785	494.300507	542.268311	113.387878	484.196472	518.916931	-72.977333	81.160767	607.876709	97.495827	96.556229	382.067108	-139.947510	1400.811890	464.797882	149.377975	1409.976318	354.579529	22.479757	1383.575073	365.324158	18.021370	1656.131592	386.960724	-232.912186	1122.321899	512.209473	240.473694	1146.448853	273.730011	-213.809982	883.881042	382.604828	265.823730	897.581970	366.251678	35.601490	1031.900024	-633.907532	179.649765	855.047607	-615.466248	-19.838150
338.278809	-55.680481	932.446899	405.776062	121.800476	931.703918	456.846375	-85.360092	494.269440	542.288879	113.388786	484.138580	518.930847	-72.948303	81.092186	607.911804	97.493416	96.498734	382.416840	-139.890488	1400.718262	465.090637	149.422562	1409.899170	354.870880	22.526243	1383.523926	364.937622	18.195961	1655.973633	387.194183	-232.801727	1122.256958	512.488831	240.516693	1146.360352	273.870117	-213.681625	883.863586	382.919159	265.873169	897.497375	366.331177	35.644131	1031.879639	-633.991943	179.575790	854.964417	-615.592651	-19.930454
338.319641	-55.617748	932.442322	405.774841	121.882462	931.673523	456.864960	-85.284157	494.239288	542.339355	113.392578	484.120392	518.980957	-72.925560	81.023453	607.983093	97.498329	96.450836	382.726685	-139.842728	1400.649780	465.372681	149.481186	1409.818604	355.129883	22.577215	1383.501709	364.527344	18.379181	1655.828857	387.473907	-232.648605	1122.177368	512.840759	240.599869	1146.316772	274.029572	-213.550720	883.842285	383.278656	265.916443	897.412659	366.398224	35.711426	1031.864990	-634.023315	179.528030	854.860657	-615.701599	-19.994701
338.389771	-55.541683	932.440125	405.808319	121.972191	931.662781	456.850311	-85.226532	494.194244	542.334290	113.409805	484.130249	519.003967	-72.925697	81.014114	608.003845	97.506844	96.435486	383.032043	-139.784134	1400.629761	465.618225	149.539200	1409.791016	355.378326	22.617928	1383.487549	364.050598	18.567719	1655.717773	387.718475	-232.569397	1122.136719	513.153015	240.683685	1146.325073	274.232544	-213.400177	883.830200	383.643219	265.993958	897.397400	366.492737	35.781582	1031.861206	-633.980042	179.449036	854.864136	-615.704529	-20.091717
338.483612	-55.495586	932.466980	405.858734	122.044968	931.671875	456.853699	-85.237564	494.211639	542.359436	113.516945	484.165100	518.960144	-72.924629	81.025276	607.971619	97.471527	96.473480	383.269073	-139.707153	1400.630859	465.768890	149.612991	1409.791992	355.605591	22.678925	1383.476074	363.528290	18.685074	1655.596924	387.951904	-232.483566	1122.114624	513.396973	240.787415	1146.362915	274.449341	-213.318802	883.818237	383.984039	266.122223	897.420715	366.582428	35.842598	1031.880127	-633.950867	179.394196	854.939270	-615.792480	-20.129929
338.593658	-55.442215	932.479736	405.906982	122.095940	931.671570	456.840454	-85.246307	494.241852	542.329346	113.592827	484.184998	518.930969	-72.936684	81.086861	607.920044	97.510948	96.480301	383.513794	-139.681488	1400.659668	465.919861	149.667923	1409.823975	355.853577	22.715469	1383.470825	362.885010	18.787558	1655.564331	388.200531	-232.442459	1122.118164	513.511841	240.495651	1146.239990	274.700226	-213.218842	883.803345	384.454071	266.222961	897.328125	366.683289	35.891975	1031.887573	-633.866394	179.337570	855.094543	-615.844666	-20.126770
338.672302	-55.384083	932.479553	405.937469	122.168472	931.662048	456.851440	-85.217567	494.265808	542.321960	113.676605	484.169098	518.916199	-72.913963	81.065811	607.875977	97.537872	96.487228	383.764709	-139.649246	1400.626953	466.087769	149.735825	1409.814575	356.125427	22.741987	1383.435791	362.315857	19.055710	1655.478638	388.473999	-232.415543	1122.072632	513.833069	240.566986	1146.271118	274.995392	-213.157898	883.764343	384.900330	266.331360	897.271240	366.760529	35.952217	1031.884155	-633.819946	179.290466	855.141724	-615.899597	-20.136375
338.762573	-55.333099	932.477966	405.991821	122.247307	931.632935	456.909363	-85.191368	494.261261	542.347473	113.716843	484.080078	518.928467	-72.912163	81.065376	607.950317	97.571983	96.435822	384.078888	-139.612747	1400.566772	466.355896	149.752762	1409.745728	356.410980	22.751753	1383.401001	361.746063	19.221539	1655.314697	388.828064	-232.358215	1121.981201	514.361572	241.051971	1146.379028	275.353119	-213.068832	883.710083	385.406982	266.426666	897.180237	366.874268	36.015411	1031.871094	-633.670715	179.202545	855.159180	-615.922302	-20.144894
338.840210	-55.285133	932.468689	406.018951	122.273651	931.611755	456.945221	-85.096497	494.240570	542.396851	113.712341	484.047241	518.955505	-72.889175	81.006096	608.008728	97.588219	96.389153	384.366089	-139.601669	1400.490723	466.655121	149.790176	1409.650269	356.666138	22.767115	1383.353027	361.179626	19.386578	1655.122681	389.212555	-232.276093	1121.897095	514.773071	241.101639	1146.332275	275.742554	-212.992981	883.638611	385.871796	266.527191	897.100769	366.987701	36.034924	1031.859741	-633.462952	179.115875	855.158691	-615.892822	-20.153547
338.952484	-55.220333	932.485291	406.083588	122.339882	931.610840	457.023956	-85.029053	494.206543	542.381287	113.751343	484.059265	519.026855	-72.879883	80.971405	608.044373	97.564034	96.377357	384.671295	-139.583237	1400.447388	466.888062	149.821045	1409.591431	356.895172	22.782024	1383.354492	360.629333	19.634438	1654.895508	389.618347	-232.201202	1121.839600	515.148071	241.168655	1146.385132	276.165619	-212.912247	883.579407	386.422882	266.654541	897.042480	367.112152	36.095219	1031.869629	-633.326050	179.057480	855.166565	-615.872437	-20.206165
339.111053	-55.157612	932.496521	406.174408	122.404495	931.618835	456.740662	-84.278549	494.099121	542.426636	113.833534	484.066833	518.699768	-72.780388	80.910454	608.045349	97.554604	96.402725	384.935303	-139.539795	1400.442383	467.075623	149.841431	1409.602417	357.132996	22.798292	1383.344116	359.985901	19.825447	1654.765137	390.011749	-232.204666	1121.888550	515.539185	241.263580	1146.469849	276.591431	-212.821945	883.510071	387.061218	266.827454	896.996338	367.250336	36.153500	1031.880127	-633.042236	179.178192	855.346497	-615.841187	-20.120945
339.286407	-55.087849	932.516235	406.269257	122.533783	931.649719	457.008820	-84.958214	494.247345	542.420593	113.914185	484.102570	518.892700	-72.892914	81.014946	607.976257	97.559570	96.413620	385.160767	-139.529572	1400.449219	467.231720	149.911179	1409.658325	357.338837	22.799520	1383.356201	359.256470	19.903572	1654.735840	390.363403	-232.155655	1121.928589	515.875488	241.374252	1146.560669	277.052887	-212.823654	883.508301	387.633179	266.977875	896.971924	367.400208	36.237896	1031.906616	-633.007019	179.220184	855.461914	-615.887512	-20.134478
339.482422	-55.026562	932.510254	406.415131	122.591995	931.656189	457.030731	-84.948921	494.270752	542.495483	114.014420	484.120026	518.873657	-72.896935	81.045761	607.999207	97.605240	96.441246	385.401093	-139.519592	1400.451782	467.374786	149.940994	1409.688110	357.558502	22.805044	1383.358887	358.565002	20.063580	1654.572876	390.718933	-232.151093	1121.936279	516.238159	241.450836	1146.610718	277.554962	-212.857422	883.467285	388.195648	267.119019	896.906555	367.570801	36.289310	1031.906982	-633.058777	179.191223	855.487976	-615.953308	-20.198030
339.620605	-54.981964	932.520569	406.505493	122.658615	931.648315	457.093475	-84.889870	494.253021	542.530212	114.064888	484.060150	518.926880	-72.863907	81.025307	607.984924	97.630936	96.413765	385.646423	-139.510056	1400.419067	467.530609	149.976181	1409.661865	357.773651	22.847502	1383.341553	357.954315	20.216478	1654.373779	391.153809	-232.107239	1121.894043	516.606934	241.496399	1146.595581	278.090485	-212.842941	883.386841	388.796692	267.281616	896.834839	367.716278	36.341621	1031.910034	-633.004089	179.172897	855.474792	-615.971985	-20.223787
339.764557	-54.901337	932.506958	406.591797	122.753372	931.639343	457.165009	-84.769890	494.207947	542.595337	114.107521	484.027649	518.970154	-72.826508	80.936226	608.109985	97.668770	96.394363	385.916473	-139.505890	1400.373291	467.721344	150.005173	1409.628418	357.985138	22.867243	1383.322998	357.597168	20.648523	1653.971436	391.616302	-232.084244	1121.861450	517.004395	241.533966	1146.594727	278.662598	-212.826996	883.278503	389.481903	267.443665	896.753357	367.851074	36.417393	1031.900024	-632.905884	179.235580	855.407471	-615.954529	-20.278013
339.975830	-54.845917	932.485413	406.755920	122.801567	931.611877	457.298492	-84.720467	494.155243	542.659485	114.145012	484.013458	519.033875	-72.818283	80.910957	608.174133	97.676201	96.382202	386.157349	-139.497620	1400.319824	467.898376	150.020309	1409.574707	358.184631	22.857019	1383.301392	356.843262	20.532953	1653.992065	392.064423	-232.055283	1121.808594	517.443176	241.614517	1146.647461	279.248322	-212.863037	883.163391	390.143860	267.556641	896.683228	368.034149	36.472965	1031.875244	-632.852173	179.252777	855.336975	-615.947998	-20.351137
340.159241	-54.804710	932.502136	406.895477	122.832199	931.629700	457.344666	-84.690292	494.168304	542.693176	114.208862	484.029663	519.034363	-72.814903	80.903175	608.185791	97.652451	96.361694	386.361328	-139.493301	1400.305054	468.014404	150.026031	1409.594116	358.371918	22.868105	1383.307129	356.250916	20.639545	1653.875000	392.498413	-232.105545	1121.836914	517.846375	241.667450	1146.783081	279.890350	-212.939743	883.079041	390.803802	267.697815	896.609131	368.197357	36.506454	1031.892700	-633.253418	178.914322	855.159485	-616.066895	-20.641277
340.356689	-54.774395	932.530090	407.047485	122.898865	931.683044	457.367096	-84.665588	494.194427	542.755554	114.306007	484.089905	518.959839	-72.817535	80.942650	608.185059	97.699944	96.382187	386.458649	-139.473038	1400.322144	468.057068	150.070374	1409.674072	358.475494	22.875519	1383.319458	355.694427	20.760490	1653.789307	392.861023	-232.136597	1121.876587	518.171692	241.708420	1146.913574	280.460541	-213.024826	883.029419	391.486237	267.885590	896.583618	368.352631	36.546108	1031.932495	-633.321228	178.961273	855.176819	-616.157166	-20.710642
340.536163	-54.721573	932.544189	407.174835	122.923622	931.703979	457.406036	-84.651230	494.224304	542.822571	114.401428	484.104553	518.915405	-72.794426	80.930374	608.134338	97.731865	96.387520	386.567261	-139.457855	1400.344849	468.106537	150.116730	1409.757568	358.608673	22.879356	1383.321411	355.402466	21.158022	1653.472534	393.235931	-232.165604	1121.893311	518.487122	241.801483	1147.014771	281.022888	-213.129562	882.957275	392.183380	268.026672	896.556824	368.506592	36.579685	1031.950195	-633.355896	178.924332	855.155457	-616.248047	-20.837704
340.717529	-54.625332	932.561829	407.287048	122.992294	931.748413	457.489471	-84.590935	494.231964	542.863281	114.432846	484.046753	518.928711	-72.796432	80.930679	608.085938	97.735062	96.343224	386.699829	-139.430405	1400.325195	468.148651	150.174362	1409.790039	358.685577	22.927450	1383.329346	354.874084	21.218067	1653.439087	393.653748	-232.194031	1121.872681	518.807739	241.820755	1147.045410	281.680756	-213.230164	882.814148	392.847076	268.165680	896.460693	368.662354	36.642006	1031.982178	-633.159058	178.967636	855.234314	-616.277161	-20.744513
340.920410	-54.540390	932.579468	407.446228	123.060059	931.759155	457.635468	-84.525177	494.191040	542.965393	114.485725	483.986816	518.983276	-72.787163	80.876366	608.165894	97.779411	96.322350	386.841003	-139.383286	1400.291748	468.226898	150.224838	1409.772705	358.774536	22.937096	1383.309814	354.461182	21.306622	1653.320557	394.106689	-232.212570	1121.860229	519.173035	241.870605	1147.119873	282.373840	-213.342941	882.711304	393.571106	268.357208	896.335327	368.841644	36.721828	1031.996216	-633.151855	178.955856	855.111938	-616.349854	-20.806072
341.140137	-54.465744	932.581421	407.599609	123.121964	931.763977	457.750580	-84.449295	494.147980	543.058838	114.506531	483.970673	519.059753	-72.753075	80.823853	608.283508	97.795738	96.310509	386.952972	-139.377686	1400.273804	468.285736	150.247864	1409.770264	358.849213	22.949272	1383.288208	354.113068	21.394489	1653.218384	394.597046	-232.211243	1121.855957	519.568970	241.912613	1147.219238	283.057770	-213.458069	882.594849	394.318970	268.480255	896.272766	369.013702	36.792091	1031.998779	-632.933716	178.956100	855.095825	-616.328430	-20.831753
341.369476	-54.401711	932.587036	407.781525	123.178619	931.788391	457.867981	-84.414330	494.118927	543.170410	114.545288	483.993164	519.063049	-72.752594	80.789101	608.315125	97.801956	96.297020	387.038147	-139.358887	1400.265137	468.306702	150.280792	1409.806519	358.917542	22.975395	1383.300537	353.807831	21.464321	1653.142334	395.025360	-232.243820	1121.892944	519.898010	241.969345	1147.366821	283.732544	-213.601868	882.487732	395.012543	268.565094	896.218872	369.197510	36.848690	1032.012695	-632.789734	178.899658	855.086731	-616.302979	-20.915592
341.610321	-54.354969	932.623474	407.970520	123.217117	931.833069	457.950653	-84.407448	494.116608	543.271667	114.622513	484.060974	519.069946	-72.805176	80.794182	608.251770	97.772835	96.314644	387.081268	-139.337555	1400.300293	468.282928	150.342010	1409.904053	358.958130	22.978218	1383.321167	353.531921	21.515070	1653.109497	395.405457	-232.292175	1121.964111	520.158630	242.014359	1147.511963	284.413147	-213.744064	882.374695	395.748535	268.735779	896.195496	369.384369	36.895691	1032.051636	-632.248779	179.099045	855.569092	-616.144226	-20.689089
341.651337	-54.474243	932.697266	408.104919	123.196541	931.860474	458.023407	-84.407066	494.169556	543.332214	114.668442	484.073181	519.040039	-72.811684	80.817070	608.222412	97.759262	96.324257	387.122833	-139.320740	1400.326294	468.211731	150.376816	1409.994507	358.982117	22.977331	1383.329346	353.292908	21.546745	1653.091553	395.742950	-232.340698	1122.032715	520.387329	242.073883	1147.656128	285.068512	-213.941025	882.274780	396.428894	268.888000	896.162231	369.487823	36.847416	1032.102539	-632.423218	179.077637	855.471619	-616.235168	-20.835432
341.812469	-54.465374	932.720764	408.301300	123.232353	931.889404	458.114471	-84.386421	494.193268	543.464844	114.702065	484.055573	519.047058	-72.801842	80.786125	608.220825	97.776527	96.287689	387.178497	-139.310089	1400.350708	468.181152	150.419327	1410.048950	359.013245	22.987129	1383.328857	353.099121	21.556553	1653.067871	396.109467	-232.361649	1122.065552	520.645752	242.109802	1147.757446	285.774475	-214.158066	882.173401	397.080017	268.981689	896.048096	369.667023	36.867214	1032.128784	-631.948242	179.179596	855.494873	-616.195862	-20.684834
342.029694	-54.395401	932.743835	408.486023	123.245010	931.899170	458.253143	-84.321373	494.147644	543.565369	114.673882	483.960724	519.027649	-72.773788	80.732391	608.245850	97.799187	96.213951	387.228516	-139.273590	1400.334595	468.151947	150.479126	1410.083618	359.003143	23.035204	1383.315430	353.049561	21.609098	1652.967529	396.520844	-232.404724	1122.105835	520.948547	242.160995	1147.849243	286.475159	-214.347977	882.068726	397.811127	269.140076	895.956299	369.858978	36.919209	1032.144531	-632.454224	179.090729	855.282593	-616.351563	-20.955667
342.233826	-54.368916	932.737488	408.718170	123.237183	931.887146	458.411652	-84.301704	494.152496	543.657593	114.601601	483.918121	519.108521	-72.768364	80.705856	608.306824	97.801483	96.179298	387.209808	-139.220673	1400.322998	468.085938	150.555878	1410.098633	358.963287	23.105513	1383.312256	352.982849	21.618700	1652.934326	396.906036	-232.410934	1122.128296	521.229370	242.220245	1147.965576	287.159668	-214.554367	881.950928	398.501770	269.272614	895.864746	370.047394	36.944183	1032.133301	-632.320801	179.071213	855.249390	-616.334656	-20.948446
342.478210	-54.333912	932.752563	408.975800	123.248047	931.897034	458.261749	-83.584999	494.063934	543.736877	114.562042	483.900940	518.856689	-72.655663	80.601479	608.324951	97.787727	96.146683	387.195862	-139.188934	1400.317993	468.018555	150.632858	1410.151367	358.918121	23.141829	1383.327026	352.951050	21.607906	1652.956177	397.284149	-232.445389	1122.189453	521.492065	242.241119	1148.105469	287.878876	-214.763626	881.801514	399.153351	269.371338	895.773499	370.236969	36.993752	1032.141724	-632.144287	179.044464	855.269653	-616.264221	-20.997667
342.691315	-54.282787	932.771729	409.194824	123.310219	931.939758	458.386993	-83.521515	494.075592	543.848755	114.556709	483.941040	518.837280	-72.642235	80.572304	608.304871	97.748520	96.172783	387.218872	-139.141357	1400.343750	467.973480	150.690842	1410.234863	358.922028	23.174021	1383.341187	352.937744	21.588055	1653.007324	397.599731	-232.482544	1122.244995	521.718201	242.315796	1148.244873	288.569641	-214.980759	881.671143	399.809937	269.485748	895.705444	370.410370	37.053165	1032.170288	-632.164734	179.030121	855.212769	-616.275146	-21.071669
342.862244	-54.262978	932.816345	409.391541	123.306931	932.002258	458.529449	-83.533585	494.100983	543.922241	114.568283	483.961426	518.825562	-72.653168	80.600594	608.268372	97.753212	96.184601	387.187592	-139.082092	1400.379517	467.873505	150.750229	1410.332397	358.881042	23.220791	1383.359619	352.944458	21.546015	1653.074707	397.865143	-232.577774	1122.343506	521.890198	242.369888	1148.409180	289.266541	-215.151230	881.667114	400.387848	269.605133	895.704956	370.561859	37.064606	1032.221924	-632.258240	178.974762	855.184998	-616.323975	-21.186661
343.067780	-54.220905	932.853088	409.591766	123.382843	932.082886	458.687805	-83.537415	494.139130	544.028809	114.581299	483.955780	518.831177	-72.662537	80.589478	608.230347	97.761658	96.169250	387.131866	-139.042435	1400.428833	467.772888	150.840424	1410.457764	358.841949	23.236252	1383.376953	352.909302	21.440491	1653.186279	398.136963	-232.606186	1122.442505	521.906921	242.041550	1148.375977	289.950867	-215.446945	881.501343	401.019806	269.684631	895.610046	370.754517	37.102100	1032.280640	-631.992615	179.250244	855.241699	-616.298828	-21.089144
343.218933	-54.192413	932.881226	409.777557	123.452141	932.122314	459.046478	-84.187347	494.267181	544.143127	114.593727	483.914490	519.080811	-72.746704	80.678719	608.268677	97.792366	96.110252	387.071503	-138.973007	1400.430542	467.670135	150.929977	1410.527100	358.789337	23.317509	1383.374390	352.999451	21.381222	1653.240234	398.403717	-232.692169	1122.525391	522.064941	242.045685	1148.476807	290.616699	-215.694153	881.357056	401.631866	269.746155	895.524109	370.923309	37.145073	1032.314575	-632.099854	178.960190	855.136597	-616.366638	-21.203753
343.468262	-54.125645	932.897888	410.013458	123.447166	932.155090	459.234589	-84.187439	494.284576	544.324890	114.622322	483.902618	519.127380	-72.756165	80.638359	608.322449	97.792297	96.075478	387.047882	-138.926453	1400.438721	467.612518	150.993622	1410.574341	358.758362	23.376621	1383.400879	353.107758	21.320595	1653.276489	398.675934	-232.756775	1122.619385	522.402832	242.485504	1148.698853	291.309814	-215.932098	881.241760	402.191315	269.823029	895.463440	371.131592	37.180355	1032.337280	-631.962585	178.947861	855.116333	-616.328003	-21.226858
343.692200	-54.111481	932.934998	410.277527	123.421394	932.139099	459.405762	-84.209099	494.300751	544.520691	114.670700	483.937744	519.188110	-72.765327	80.631004	609.051941	98.189415	96.175682	387.061310	-138.882462	1400.477783	467.572632	151.039185	1410.646973	358.739807	23.431786	1383.400513	353.074219	21.028473	1653.476929	398.934631	-232.820847	1122.705688	522.387268	242.123138	1148.682983	291.995789	-216.164841	881.134155	402.677582	269.905609	895.444641	371.328735	37.223782	1032.343872	-631.840698	178.899002	855.101196	-616.250000	-21.260462
343.909821	-54.064537	932.969482	410.512360	123.443062	932.176208	459.533630	-84.191116	494.302979	544.635132	114.660355	483.965485	519.199280	-72.788315	80.618607	609.105286	98.173752	96.179993	387.020355	-138.812607	1400.518799	467.510742	151.115982	1410.733398	358.711212	23.477455	1383.453369	353.174103	20.981602	1653.556152	399.184204	-232.870651	1122.806274	522.692688	242.542694	1148.972778	292.627838	-216.369370	881.042419	403.246979	269.953979	895.414978	371.508453	37.274990	1032.376587	-631.696533	178.847549	855.115417	-616.172302	-21.328054
344.091919	-54.063828	933.024475	410.727600	123.403893	932.225830	459.640869	-84.217621	494.319397	544.771973	114.709259	484.010773	519.199463	-72.802132	80.637138	608.433044	97.821686	96.116623	387.003174	-138.757507	1400.576416	467.442474	151.155823	1410.809082	358.693390	23.519888	1383.486206	353.273376	20.928450	1653.624878	399.379242	-232.904480	1122.899292	522.804260	242.602448	1149.099121	293.203613	-216.570999	880.962219	403.723694	270.020508	895.387817	371.664093	37.276562	1032.425903	-631.621948	178.823883	855.132996	-616.112976	-21.354671
344.278503	-54.011105	933.052551	410.923523	123.437431	932.272522	459.738068	-84.202385	494.329895	544.918823	114.722549	484.031616	519.161804	-72.807037	80.614487	608.486572	97.860382	96.117233	386.985748	-138.689926	1400.595337	467.409149	151.230148	1410.892822	358.668121	23.574633	1383.501343	353.618073	21.176765	1653.453369	399.595001	-232.934509	1122.987183	522.914673	242.622543	1149.221436	293.786682	-216.776093	880.895935	404.161987	270.065125	895.347839	371.853027	37.310658	1032.463379	-631.547119	178.787521	855.139526	-616.076843	-21.337044
344.472198	-53.938759	933.062012	411.111816	123.534676	932.328857	459.874542	-84.203377	494.300842	545.034363	114.763344	484.004333	519.228821	-72.800369	80.611862	609.117798	98.210197	96.158173	387.031738	-138.639114	1400.614258	467.441315	151.247253	1410.957397	358.712982	23.602112	1383.527466	353.695557	21.097609	1653.541138	399.816437	-232.983292	1123.051270	523.050232	242.653015	1149.275024	294.384644	-216.952057	880.796448	404.556244	270.123199	895.282593	372.036835	37.371239	1032.496460	-631.444763	178.819702	855.133484	-616.020325	-21.355539
344.670197	-53.897995	933.072388	411.327759	123.581017	932.359802	459.717163	-83.509773	494.220703	545.122986	114.756065	483.962860	519.003845	-72.702713	80.506424	608.529480	97.894394	96.046486	387.056000	-138.603607	1400.613647	467.457306	151.318832	1411.000854	358.744659	23.662590	1383.517578	353.846130	21.047039	1653.565796	400.055359	-233.007614	1123.111572	523.191833	242.668152	1149.355103	294.967957	-217.126862	880.683228	404.947632	270.178894	895.243408	372.230927	37.408566	1032.516602	-631.365479	178.786835	855.119385	-615.931641	-21.391401
344.865753	-53.870880	933.089111	411.500427	123.622749	932.389404	460.118927	-84.189423	494.289886	545.219604	114.746445	483.949097	519.310059	-72.817474	80.573914	608.558655	97.891479	96.012367	387.071472	-138.566116	1400.638062	467.497589	151.366302	1411.045532	358.763306	23.717329	1383.524536	353.815918	20.772594	1653.764282	400.280884	-233.035324	1123.146729	523.315918	242.690735	1149.401001	295.486694	-217.304626	880.591980	405.183105	270.214630	895.300354	372.404083	37.438908	1032.539185	-631.309631	178.751053	855.091248	-615.876404	-21.428684
345.054077	-53.848404	933.120667	411.705292	123.617645	932.406372	460.230469	-84.160538	494.286224	545.277039	114.754890	483.961670	519.304993	-72.826324	80.566521	608.573486	97.873672	96.011581	387.082733	-138.521027	1400.654785	467.508759	151.394821	1411.112183	358.816376	23.738466	1383.541260	353.905701	20.741283	1653.813599	400.475311	-233.066177	1123.208862	523.270813	242.340530	1149.356201	295.982697	-217.457397	880.495605	405.589050	270.228119	895.213379	372.588165	37.461433	1032.562378	-631.276794	178.696274	855.090820	-615.800110	-21.478666
345.279602	-53.824284	933.142334	411.912384	123.593155	932.426514	460.307800	-84.153496	494.301239	545.355469	114.756897	483.979431	519.282715	-72.822830	80.566727	608.554626	97.840614	95.995735	387.087555	-138.486755	1400.687134	467.524353	151.428467	1411.157593	358.873077	23.759806	1383.561890	353.968414	20.734386	1653.856934	400.674713	-233.103027	1123.263428	523.380798	242.381683	1149.458130	296.470184	-217.587296	880.407166	405.842682	270.236084	895.248352	372.794189	37.466064	1032.582642	-631.239685	178.676544	855.098755	-615.724487	-21.510275
345.429077	-53.816078	933.178040	412.082733	123.596306	932.436890	460.158112	-83.460083	494.195557	545.423157	114.744400	483.974640	519.014526	-72.721550	80.474808	608.540588	97.852722	95.981163	387.140106	-138.459518	1400.697510	467.598999	151.470886	1411.222778	358.933380	23.802715	1383.573608	354.016022	20.743662	1653.887451	400.864594	-233.117615	1123.312134	523.488281	242.367813	1149.521606	296.871399	-217.669556	880.367126	406.048309	270.241577	895.262878	372.951202	37.487843	1032.605103	-631.219421	178.656235	855.103088	-615.656921	-21.532148
345.594574	-53.763943	933.200684	412.228210	123.677170	932.493530	460.480591	-84.114731	494.294891	545.487427	114.770576	483.963013	519.248901	-72.804184	80.554413	608.560486	97.872757	95.956062	387.221954	-138.430389	1400.684448	467.694214	151.486496	1411.253662	359.025574	23.822832	1383.571655	354.086334	20.755505	1653.894897	401.057434	-233.147491	1123.348022	523.646912	242.396225	1149.573975	297.278473	-217.743591	880.307678	406.231354	270.235840	895.261841	373.121826	37.528481	1032.646240	-631.170532	178.633621	855.127563	-615.569763	-21.521446
345.775543	-53.735680	933.222778	412.416443	123.673157	932.489563	460.625183	-84.124062	494.308990	545.636169	114.790421	483.931946	519.307007	-72.804932	80.516068	608.611511	97.910667	95.949982	387.306641	-138.408310	1400.682617	467.798309	151.499985	1411.268677	359.131866	23.846333	1383.592163	354.127075	20.781971	1653.874390	401.293610	-233.139481	1123.370850	523.943481	242.801498	1149.736816	297.688782	-217.781174	880.251160	406.405701	270.226532	895.279541	373.313293	37.553383	1032.655396	-631.107178	178.674683	855.134399	-615.478638	-21.494484
345.985046	-53.760384	933.246399	412.662354	123.621437	932.454956	460.467163	-83.424446	494.217590	545.715759	114.794876	483.902863	519.068542	-72.693283	80.444809	608.635254	97.902466	95.921806	387.440979	-138.386475	1400.675781	467.918762	151.526474	1411.290649	359.254089	23.885984	1383.588989	354.156769	20.825947	1653.861816	401.503723	-233.145447	1123.401001	524.067322	242.809937	1149.724243	298.057434	-217.825455	880.194214	406.502258	270.220795	895.308594	373.520203	37.557323	1032.647583	-631.046814	178.669403	855.126892	-615.399536	-21.523918
346.128448	-53.708508	933.271606	412.815826	123.663620	932.485107	460.511749	-83.366371	494.231323	545.793030	114.777496	483.903656	519.028931	-72.683075	80.415352	608.657471	97.909142	95.914780	387.531464	-138.360153	1400.675171	468.050964	151.508926	1411.318604	359.366302	23.893047	1383.591553	354.360901	21.166155	1653.646118	401.698853	-233.124710	1123.425049	524.201233	242.822464	1149.765991	298.411530	-217.847244	880.130127	406.595520	270.193054	895.342285	373.669556	37.601715	1032.675415	-630.776672	178.965317	855.220703	-615.237000	-21.450094
346.283386	-53.672707	933.288513	412.971039	123.645927	932.514282	460.596497	-83.381920	494.236084	545.885254	114.780052	483.932281	519.031494	-72.692619	80.456017	608.656799	97.918602	95.914406	387.647644	-138.359818	1400.688599	468.193237	151.525070	1411.340454	359.507446	23.907309	1383.590820	354.258240	21.172058	1653.707275	401.882813	-233.115997	1123.421631	524.171692	242.436569	1149.670410	298.714172	-217.861588	880.106445	406.622589	270.165527	895.380981	373.828705	37.603123	1032.698853	-630.746887	178.966156	855.260986	-615.176392	-21.442722
346.430817	-53.650311	933.300598	413.117950	123.684708	932.549805	460.672668	-83.334381	494.233734	545.936523	114.798683	483.935120	519.049255	-72.691956	80.423813	608.624268	97.907066	95.884521	387.780212	-138.356827	1400.707397	468.357727	151.546066	1411.403687	359.680664	23.898533	1383.595703	354.056824	20.977982	1653.836304	402.049561	-233.116577	1123.411255	524.289063	242.399750	1149.666260	298.940216	-217.855545	880.075867	406.655121	270.131256	895.434204	373.983032	37.617561	1032.723511	-630.706238	178.941422	855.276794	-615.071289	-21.488195
346.550720	-53.626450	933.335327	413.237762	123.734085	932.580566	460.730469	-83.339699	494.214935	546.028931	114.813187	483.920654	519.051575	-72.687637	80.419785	608.692993	97.951286	95.878563	387.919434	-138.343887	1400.680664	468.543915	151.535934	1411.418945	359.853607	23.914646	1383.603027	354.007568	21.048359	1653.791016	402.246460	-233.104935	1123.382813	524.596680	242.797440	1149.822510	299.163879	-217.824982	880.052551	406.653809	270.070343	895.515442	374.144470	37.640427	1032.759033	-630.629822	178.925034	855.277527	-614.965637	-21.490009
346.692169	-53.570415	933.349426	413.359161	123.806274	932.612488	461.041077	-84.023666	494.311035	546.097656	114.833130	483.912476	519.327942	-72.781845	80.473625	608.769165	97.988770	95.849579	388.095917	-138.337173	1400.661377	468.751587	151.538666	1411.411743	360.039276	23.936522	1383.624023	354.137878	21.386396	1653.578247	402.446808	-233.089874	1123.335815	524.740295	242.776047	1149.788086	299.374298	-217.780548	880.007385	406.645447	270.018433	895.564514	374.309540	37.680981	1032.784546	-630.553467	178.942520	855.264954	-614.887390	-21.443930
346.869263	-53.511173	933.365662	413.504852	123.849304	932.639099	461.108093	-84.001083	494.301178	546.191650	114.861710	483.896362	519.351990	-72.775467	80.453239	608.748840	97.954132	95.817711	388.261261	-138.332794	1400.656982	468.993225	151.543015	1411.417480	360.265503	23.953899	1383.619873	354.080627	21.479868	1653.510742	402.662903	-233.053207	1123.306152	524.908508	242.785278	1149.764404	299.576721	-217.676666	879.997253	406.605682	269.947479	895.609741	374.496552	37.715881	1032.807861	-630.541931	178.900452	855.248352	-614.808289	-21.450689
347.059631	-53.479610	933.387451	413.680176	123.819893	932.640381	461.161438	-83.984207	494.273834	546.223511	114.863464	483.872833	519.395508	-72.792610	80.445229	608.764709	97.966774	95.811592	388.386139	-138.299377	1400.648804	469.176941	151.538712	1411.392334	360.439484	23.980816	1383.621338	353.999176	21.583941	1653.461914	402.848358	-233.011230	1123.289795	524.891418	242.367752	1149.615723	299.747559	-217.574982	879.998962	406.538025	269.883698	895.656128	374.689880	37.724953	1032.819824	-630.408508	178.938110	855.244629	-614.665894	-21.457283
347.235565	-53.475613	933.427490	413.865753	123.815308	932.639343	461.185486	-83.975052	494.288330	546.318542	114.898659	483.880524	519.404419	-72.771599	80.444672	608.785767	97.984245	95.791321	388.535828	-138.302765	1400.668335	469.384369	151.538666	1411.399780	360.643524	24.006765	1383.654175	353.911743	21.683037	1653.424438	403.026611	-232.991592	1123.304199	525.200623	242.781158	1149.768311	299.901764	-217.458054	880.009460	406.476563	269.812408	895.754333	374.880463	37.744526	1032.839355	-630.345520	178.905121	855.267700	-614.547363	-21.466410
347.438995	-53.454929	933.457825	414.061310	123.783958	932.654785	461.230957	-83.972351	494.296814	546.345398	114.891991	483.857147	519.375549	-72.744408	80.481880	608.777222	97.976540	95.811859	388.715729	-138.294388	1400.664795	469.610870	151.515594	1411.410034	360.828735	23.997528	1383.686890	353.829163	21.794518	1653.379517	403.206268	-232.931000	1123.301758	525.153931	242.388733	1149.617676	300.012482	-217.323853	880.040405	406.379333	269.730438	895.827759	375.090240	37.744225	1032.862671	-630.272278	178.921753	855.293213	-614.439148	-21.457483
347.627655	-53.439240	933.469482	414.250824	123.789948	932.671265	461.294403	-83.983231	494.278290	546.427307	114.931175	483.868774	519.406677	-72.758316	80.474091	608.823792	98.001213	95.770599	388.917511	-138.285873	1400.682373	469.828064	151.492554	1411.413818	361.053345	23.989351	1383.708374	353.821960	21.965862	1653.252441	403.383331	-232.887802	1123.285767	525.301697	242.394196	1149.604614	300.126099	-217.161606	880.041077	406.273987	269.632141	895.908447	375.307129	37.742062	1032.878662	-630.199158	178.895874	855.305420	-614.346924	-21.497358
347.798706	-53.440990	933.489075	414.425140	123.783813	932.660217	461.348450	-83.949600	494.253601	546.502319	114.969864	483.830719	519.409363	-72.753380	80.441162	608.814026	98.010712	95.753738	389.129517	-138.289093	1400.680054	470.061401	151.497574	1411.420044	361.277771	23.954649	1383.703003	353.667969	22.020195	1653.237549	403.570831	-232.845673	1123.276855	525.449463	242.427353	1149.586060	300.224335	-217.027451	880.059814	406.187195	269.542572	896.001587	375.520111	37.740433	1032.885132	-630.119202	178.865662	855.294067	-614.238953	-21.503237
347.987915	-53.408211	933.489441	414.596893	123.819664	932.685059	461.419525	-83.939659	494.226624	546.613831	115.012856	483.825806	519.436890	-72.763336	80.420319	608.893372	98.019005	95.737259	389.402344	-138.294968	1400.695190	470.331696	151.473801	1411.419800	361.533936	23.936457	1383.716064	353.546997	22.041718	1653.144043	403.737488	-232.790482	1123.268188	525.616150	242.475967	1149.573242	300.299042	-216.871674	880.101929	406.102448	269.450073	896.090393	375.727173	37.750381	1032.899902	-630.255798	178.571640	855.208191	-614.243347	-21.600254
348.152344	-53.423275	933.499695	414.773224	123.833313	932.682922	461.467560	-83.925797	494.229614	546.696777	115.026619	483.813873	519.405701	-72.740044	80.417557	608.908447	98.062325	95.702835	389.628143	-138.289841	1400.705811	470.572693	151.450424	1411.409058	361.779419	23.943153	1383.728516	353.476074	22.160305	1653.063232	403.898163	-232.723312	1123.285645	525.767761	242.550873	1149.541748	300.343201	-216.710205	880.147095	405.987976	269.372467	896.204712	375.924164	37.746624	1032.905396	-629.910278	178.776672	855.281677	-613.901306	-21.627527
348.335785	-53.380932	933.524902	414.907684	123.909294	932.721436	461.515717	-83.928146	494.242889	546.791992	115.079170	483.823792	519.400818	-72.733849	80.408813	608.896423	98.064262	95.685310	389.863983	-138.279587	1400.729126	470.809875	151.431625	1411.387573	362.022217	23.939753	1383.734253	353.446106	22.383959	1653.005127	404.051514	-232.646362	1123.274902	526.063538	242.955963	1149.671143	300.377747	-216.530457	880.196167	405.888092	269.285736	896.322021	376.092865	37.792625	1032.938232	-629.877808	178.851685	855.288818	-614.016663	-21.522593
348.536957	-53.370461	933.561218	415.067139	123.932373	932.754089	461.576904	-83.909279	494.220764	546.814514	115.037125	483.801483	519.408569	-72.753761	80.402718	608.905029	98.067978	95.681923	390.040863	-138.284134	1400.756348	471.039795	151.402237	1411.381714	362.240417	23.955694	1383.769043	353.373596	22.486498	1652.915894	404.193359	-232.564484	1123.299438	526.230347	243.014313	1149.692017	300.393860	-216.367783	880.262756	405.757751	269.213898	896.432800	376.289215	37.803967	1032.973755	-629.768127	178.876297	855.323120	-613.937317	-21.516159
348.708862	-53.377785	933.579163	415.234589	123.908318	932.778503	461.417603	-83.177750	494.119354	546.931641	115.052757	483.823303	519.138489	-72.639259	80.320251	608.911133	98.044594	95.634842	390.232758	-138.284592	1400.801147	471.279114	151.398834	1411.411133	362.465179	23.949903	1383.807861	353.321533	22.604691	1652.832275	404.327179	-232.452393	1123.292847	526.402588	243.044449	1149.684570	300.380554	-216.183090	880.334167	405.624054	269.140533	896.549500	376.479004	37.777187	1032.996216	-629.691772	178.834229	855.311768	-613.843079	-21.532526
348.904327	-53.338329	933.622192	415.406342	123.896072	932.803589	461.745667	-83.871712	494.207611	546.991882	115.029091	483.840240	519.416199	-72.729187	80.386444	608.936401	98.063110	95.624290	390.422729	-138.276566	1400.838135	471.506470	151.376160	1411.388916	362.682556	23.963343	1383.823486	353.297363	22.713263	1652.759644	404.456726	-232.374573	1123.279785	526.596863	243.036987	1149.676880	300.377441	-216.008636	880.409546	405.514435	269.062317	896.668945	376.697113	37.787952	1033.032227	-629.608948	178.803665	855.311462	-613.776184	-21.543745
349.114563	-53.328442	933.626648	415.575867	123.910866	932.837036	461.609467	-83.194611	494.105621	547.067200	115.029831	483.804047	519.189575	-72.640259	80.263580	608.978821	98.080498	95.613358	390.640656	-138.218048	1400.855347	471.781036	151.429077	1411.420776	362.920807	24.022364	1383.837769	353.292114	22.819715	1652.666016	404.626282	-232.328415	1123.269531	526.789124	243.061295	1149.682495	300.367371	-215.827438	880.498779	405.408295	269.005585	896.772583	376.916595	37.771538	1033.053589	-629.398254	178.660767	855.285339	-613.273682	-21.831589
349.315765	-53.349079	933.671082	415.784454	123.843117	932.836731	461.952484	-83.883392	494.212341	547.170593	115.038818	483.772430	519.431946	-72.744301	80.320717	609.064636	98.103294	95.601341	390.764740	-138.228241	1400.857788	471.954834	151.395294	1411.409790	363.091370	24.035158	1383.833618	353.294708	22.920189	1652.588867	404.744598	-232.250595	1123.274658	526.985901	243.093613	1149.693726	300.347656	-215.664688	880.560730	405.317413	268.969940	896.881287	377.143158	37.745327	1033.076416	-629.469604	178.800064	855.294861	-613.681458	-21.565676
349.548859	-53.372715	933.686890	416.033630	123.800301	932.813965	462.089874	-83.940292	494.245392	547.271606	115.063278	483.754242	519.462524	-72.752831	80.320671	609.057617	98.110939	95.574135	390.851685	-138.181808	1400.850342	472.118042	151.421478	1411.420410	363.229370	24.080599	1383.801758	353.319244	23.018026	1652.532227	404.847168	-232.178146	1123.267700	526.994812	242.729828	1149.532593	300.309235	-215.482315	880.640869	405.208160	268.941620	896.967468	377.379578	37.736355	1033.072021	-629.375916	178.833130	855.289001	-613.653809	-21.559067
349.765289	-53.411812	933.713745	416.242218	123.728851	932.795166	462.233490	-83.965027	494.271149	547.363831	115.075928	483.741608	519.484131	-72.754921	80.328011	609.038391	98.109070	95.534111	391.031250	-138.147476	1400.885376	472.362854	151.429611	1411.437744	363.437592	24.113550	1383.795288	353.354584	23.097603	1652.489868	404.950806	-232.129684	1123.270752	527.173584	242.748795	1149.500977	300.263062	-215.308350	880.697266	405.158569	268.884827	897.065857	377.597290	37.705063	1033.075684	-629.539917	178.515884	855.192200	-613.680664	-21.683199
349.984283	-53.444103	933.758728	416.451263	123.743652	932.843750	462.340607	-83.961708	494.274872	547.432495	115.086243	483.738403	519.491272	-72.743118	80.313965	609.059021	98.101303	95.512405	391.093475	-138.110947	1400.902466	472.504639	151.462265	1411.457520	363.561127	24.155340	1383.794678	353.412476	23.176140	1652.463623	405.036957	-232.056641	1123.271240	527.491333	243.169922	1149.687744	300.223999	-215.151520	880.762512	405.098297	268.842987	897.227295	377.819427	37.690296	1033.123047	-629.434692	178.504318	855.202209	-613.644226	-21.676994
350.199677	-53.430550	933.805176	416.639374	123.746170	932.888062	462.436584	-83.938789	494.264282	547.508972	115.099380	483.750336	519.485352	-72.728096	80.280342	609.073425	98.139305	95.509796	391.190094	-138.078201	1400.929199	472.685974	151.468231	1411.519897	363.698120	24.199827	1383.833618	353.495056	23.261242	1652.445801	405.124481	-232.005829	1123.268188	527.652222	243.198669	1149.724609	300.165588	-214.993042	880.825562	405.072815	268.802490	897.372192	378.040009	37.691772	1033.169678	-629.329163	178.550995	855.212219	-613.620667	-21.695646
350.420776	-53.467621	933.862488	416.812439	123.755478	932.934021	462.522217	-83.924011	494.238556	547.631714	115.104408	483.755005	519.471924	-72.730705	80.268311	609.094666	98.125320	95.495605	391.294464	-138.029663	1400.972290	472.831909	151.501862	1411.613159	363.832550	24.256992	1383.839600	353.597351	23.336351	1652.453491	405.201172	-231.989120	1123.279419	527.817810	243.223251	1149.767090	300.117889	-214.861069	880.902283	405.085724	268.775848	897.498474	378.254486	37.675648	1033.222290	-629.079651	178.390167	855.200134	-613.061829	-22.043579
350.676758	-53.493950	933.910339	417.041168	123.742104	932.965149	462.628326	-83.950043	494.238983	547.750122	115.105965	483.789276	519.494995	-72.720413	80.252251	609.103699	98.108139	95.468315	391.396149	-137.968079	1400.984741	472.980530	151.514633	1411.649658	363.979248	24.301970	1383.848755	353.672119	23.310768	1652.440796	405.269562	-231.920013	1123.269043	527.974365	243.257202	1149.828491	300.052155	-214.733948	880.971191	405.097443	268.761047	897.585815	378.495361	37.664780	1033.261475	-628.993347	178.353943	855.186890	-613.058533	-22.019363
350.956146	-53.504311	933.930298	417.284393	123.679314	932.972046	462.511658	-83.220863	494.124725	547.850708	115.107338	483.741791	519.205017	-72.624229	80.149384	609.139221	98.133156	95.453293	391.561798	-137.900314	1401.007568	473.202393	151.553467	1411.688354	364.176300	24.360060	1383.854492	353.800598	23.374660	1652.454102	405.347382	-231.902023	1123.282715	528.151062	243.308548	1149.884277	300.019348	-214.611328	881.032532	405.134186	268.751221	897.683044	378.745880	37.639244	1033.274048	-628.876648	178.412537	855.186279	-613.042847	-22.020920
351.230499	-53.519154	933.932861	417.574066	123.634232	932.971741	462.902496	-83.957466	494.254089	547.955200	115.098183	483.689331	519.447754	-72.730614	80.222649	609.130615	98.126793	95.421432	391.645142	-137.841248	1401.021362	473.337097	151.583862	1411.711426	364.337952	24.411514	1383.864868	354.001831	23.547073	1652.477783	405.401611	-231.867676	1123.293091	528.289246	243.347595	1149.914795	299.979156	-214.510818	881.106873	405.197479	268.756195	897.726807	379.001129	37.621796	1033.273438	-628.721863	178.456161	855.174072	-613.059753	-21.983582
351.478851	-53.559669	933.964783	417.818359	123.607384	932.988403	462.843811	-83.336426	494.162048	548.138245	115.097015	483.680481	519.255310	-72.625305	80.121025	609.189331	98.158852	95.399353	391.769348	-137.795486	1401.051514	473.492859	151.601013	1411.776733	364.480530	24.449459	1383.896606	354.143616	23.604473	1652.493896	405.450897	-231.826523	1123.313599	528.429993	243.384003	1149.964600	299.952026	-214.411423	881.178345	405.279358	268.757965	897.814087	379.237885	37.600006	1033.296875	-628.667297	178.625931	855.194458	-613.402222	-21.725813
351.704285	-53.579407	934.005859	418.054047	123.564644	933.025513	463.254517	-84.017273	494.262817	548.236328	115.041634	483.655487	519.532471	-72.729828	80.182121	609.916565	98.534920	95.466988	391.891357	-137.738007	1401.106201	473.634735	151.621780	1411.813477	364.628357	24.486977	1383.930908	354.307129	23.665947	1652.523926	405.507172	-231.795731	1123.359619	528.561584	243.440720	1150.010742	299.926758	-214.326599	881.262268	405.397247	268.772736	897.863770	379.464325	37.573170	1033.335571	-628.523376	178.657455	855.172180	-613.376587	-21.725710
351.924957	-53.590427	934.042603	418.264832	123.582794	933.074646	463.406891	-84.056313	494.280334	548.383728	114.990883	483.661407	519.561523	-72.733826	80.163147	609.936646	98.528740	95.456177	391.991150	-137.669052	1401.165894	473.737152	151.671051	1411.861938	364.742554	24.547108	1383.952026	354.442993	23.715672	1652.550781	405.554047	-231.744415	1123.404541	528.671448	243.486084	1150.086548	299.907440	-214.239334	881.330566	405.516815	268.811432	897.914246	379.684174	37.567513	1033.379028	-628.367188	178.657135	855.170288	-613.329224	-21.724466
352.151794	-53.618542	934.087769	418.493591	123.535744	933.102844	463.571777	-84.037376	494.265656	548.514465	114.989716	483.682068	519.576782	-72.754684	80.125671	609.931091	98.508087	95.427040	392.175568	-137.624298	1401.213745	473.925110	151.692627	1411.907715	364.921173	24.593973	1383.995850	354.584198	23.763515	1652.587158	405.597137	-231.710815	1123.443848	528.782959	243.549911	1150.115723	299.893036	-214.173935	881.407471	405.668091	268.834351	897.934937	379.907227	37.541584	1033.415161	-628.217102	178.670944	855.167358	-613.270691	-21.741259
352.388031	-53.626228	934.123352	418.713196	123.566879	933.155334	463.685394	-84.013504	494.235870	548.685364	114.986366	483.686798	519.562378	-72.769615	80.095863	609.296448	98.145432	95.325989	392.306885	-137.580872	1401.282104	474.057892	151.733780	1411.918091	365.066040	24.605728	1384.003784	354.732635	23.822592	1652.608276	405.627777	-231.672882	1123.501465	528.903320	243.633774	1150.145020	299.886292	-214.113007	881.491455	405.835052	268.885437	897.941650	380.132507	37.543709	1033.459351	-628.085815	178.644104	855.142639	-613.234253	-21.723326
352.649567	-53.641357	934.135742	418.963318	123.511726	933.139343	463.877533	-84.048012	494.225220	548.878235	114.995636	483.696655	519.630920	-72.782043	80.098862	609.281555	98.138893	95.276886	392.477966	-137.551941	1401.343262	474.205566	151.799332	1411.932495	365.237152	24.657827	1384.019897	354.835449	23.774853	1652.626221	405.681549	-231.616959	1123.567627	529.005920	243.701233	1150.143677	299.897675	-214.070786	881.566345	406.014191	268.928741	897.927795	380.368683	37.532139	1033.455811	-627.931458	178.669464	855.132141	-613.168213	-21.709240
352.898560	-53.646755	934.170898	419.203827	123.504135	933.157776	464.036926	-84.061295	494.232697	548.986694	114.973083	483.684753	519.611328	-72.776863	80.076553	609.282349	98.126846	95.239113	392.660217	-137.510788	1401.406128	474.349609	151.862198	1411.929932	365.417633	24.661240	1384.037842	355.023346	23.933006	1652.671387	405.738525	-231.552216	1123.625366	529.125061	243.773727	1150.146851	299.923859	-214.025543	881.631531	406.250092	269.005524	897.905640	380.619873	37.532417	1033.482788	-627.708252	178.619781	855.124023	-612.919128	-21.822716
353.134491	-53.603596	934.216309	419.442017	123.654549	933.227478	464.180206	-84.066002	494.250153	549.189392	114.998131	483.738373	519.635803	-72.764320	80.054352	609.334534	98.167816	95.220856	392.859131	-137.487289	1401.463379	474.476013	151.917282	1411.954468	365.594574	24.684307	1384.065430	355.190857	23.968996	1652.676025	405.804169	-231.504181	1123.704346	529.246887	243.809647	1150.153687	299.934448	-214.000076	881.742249	406.488434	269.048218	897.861755	380.862610	37.611900	1033.541138	-627.603455	178.702805	855.126892	-613.013489	-21.711737
353.353760	-53.620701	934.258118	419.672699	123.633293	933.267395	464.055695	-83.365662	494.134674	549.331848	115.003014	483.773163	519.337891	-72.644997	79.969833	609.395996	98.198517	95.247704	393.061523	-137.455917	1401.537720	474.614136	151.989960	1411.984131	365.784729	24.695839	1384.102783	355.255981	23.907909	1652.668213	405.875671	-231.477081	1123.772095	529.353394	243.880859	1150.176147	299.940002	-213.961685	881.823120	406.722412	269.123413	897.851807	381.088562	37.593834	1033.582031	-627.446167	178.704559	855.124146	-612.925171	-21.692135
353.604034	-53.662151	934.303284	419.867523	123.593987	933.295349	464.416321	-84.055832	494.250427	549.407837	114.964661	483.802002	519.613770	-72.733231	80.031509	609.448059	98.186630	95.231743	393.272949	-137.420563	1401.588013	474.736237	152.036102	1412.036133	365.956512	24.688194	1384.133911	355.450439	24.094482	1652.726196	405.943756	-231.447693	1123.825562	529.464600	243.929306	1150.196533	299.976837	-213.941437	881.927429	406.999176	269.179718	897.806152	381.307251	37.562862	1033.618042	-627.278870	178.752975	855.106445	-612.848267	-21.655037
353.863708	-53.694855	934.324158	420.116486	123.624832	933.312012	464.313507	-83.396477	494.163574	549.528870	114.961708	483.809814	519.391235	-72.643524	79.922607	609.437500	98.165199	95.192299	393.460632	-137.413422	1401.640015	474.826233	152.082138	1412.052734	366.103882	24.700380	1384.163696	355.510864	24.031490	1652.703613	406.056702	-231.425995	1123.898804	529.605896	243.966492	1150.236938	300.006500	-213.911102	882.005249	407.251373	269.228577	897.754639	381.538910	37.571503	1033.635376	-626.868652	179.113281	855.195313	-612.643005	-21.528471
354.136292	-53.725479	934.338989	420.296082	123.377319	933.295593	464.446289	-83.381660	494.142334	549.555176	114.887787	483.766235	519.371094	-72.637039	79.904587	609.429871	98.160065	95.155899	393.698730	-137.375366	1401.695801	474.996857	152.102646	1412.076782	366.285797	24.709702	1384.174316	355.634949	24.104488	1652.689453	406.179138	-231.421524	1123.932861	529.775391	244.057617	1150.236206	300.049866	-213.880508	882.083191	407.551514	269.226196	897.768738	381.744690	37.457970	1033.632813	-626.667175	179.185089	855.184021	-612.498535	-21.508543
354.386536	-53.753490	934.371094	420.511047	123.363518	933.305969	464.790314	-84.070023	494.232513	549.634705	114.885689	483.714081	519.603027	-72.732567	79.961327	609.406555	98.164742	95.120293	393.953369	-137.362503	1401.759888	475.156128	152.141418	1412.088623	366.477295	24.721891	1384.173218	355.771027	24.163006	1652.685669	406.318207	-231.424667	1123.990601	529.920898	244.095734	1150.250000	300.110657	-213.842560	882.189819	407.789459	269.333344	897.656921	381.973633	37.449348	1033.653564	-626.721741	178.917038	855.119324	-612.418579	-21.573578
354.634369	-53.775318	934.398254	420.685455	123.392670	933.319641	464.917297	-84.027725	494.253357	549.688660	114.856583	483.644653	519.615967	-72.721870	79.933319	609.426331	98.176125	95.077827	394.257568	-137.334229	1401.848145	475.349548	152.180527	1412.106323	366.662109	24.750139	1384.162109	355.876343	24.216576	1652.677856	406.497742	-231.442337	1124.048218	530.077881	244.125549	1150.250366	300.188660	-213.829346	882.293884	408.115021	269.388916	897.606323	382.205994	37.449688	1033.675171	-626.582703	178.966110	855.094727	-612.272339	-21.544983
354.915466	-53.790188	934.427368	420.874084	123.367989	933.328064	465.097076	-84.053268	494.255066	549.783630	114.850861	483.627472	519.631714	-72.730293	79.944046	609.444336	98.195793	95.063599	394.538666	-137.298325	1401.919678	475.512756	152.212982	1412.111694	366.780121	24.802362	1384.151978	356.013489	24.259394	1652.676514	406.681793	-231.479828	1124.098999	530.269836	244.183182	1150.288696	300.294647	-213.831833	882.403870	408.420410	269.443390	897.564819	382.447998	37.436180	1033.694214	-626.441833	178.991455	855.082031	-612.142273	-21.513411
355.170288	-53.809689	934.460144	421.057434	123.387886	933.345581	465.233459	-84.043228	494.224701	549.907410	114.866257	483.645844	519.651855	-72.720078	79.894020	609.471619	98.196373	95.027267	394.792786	-137.279633	1401.990479	475.665192	152.242676	1412.123413	366.884338	24.855059	1384.124878	356.166595	24.313681	1652.681152	406.876282	-231.484238	1124.150757	530.446045	244.238342	1150.311157	300.370178	-213.816910	882.538818	408.753967	269.504028	897.535522	382.677826	37.438225	1033.719849	-626.298584	179.036438	855.079712	-611.934998	-21.522583
355.417938	-53.840324	934.474243	421.254333	123.366692	933.371155	465.376404	-84.048752	494.219727	549.977783	114.829620	483.669037	519.671021	-72.716110	79.893013	609.531616	98.204430	95.019112	395.049072	-137.260376	1402.032959	475.775055	152.252594	1412.123657	366.993561	24.870792	1384.095093	356.348450	24.365280	1652.647705	407.097778	-231.448318	1124.192749	530.626282	244.306900	1150.342163	300.487488	-213.823059	882.653259	409.084778	269.539581	897.489075	382.890778	37.407608	1033.739258	-626.112244	179.042786	855.086792	-611.702271	-21.519903
355.667175	-53.871822	934.499023	421.454132	123.364319	933.378723	465.530731	-84.050484	494.243561	550.122559	114.842438	483.674133	519.675293	-72.724976	79.879410	609.529907	98.194893	94.999619	395.299896	-137.275116	1402.070435	475.899170	152.292084	1412.142090	367.091797	24.905088	1384.075439	356.531311	24.386002	1652.590942	407.339966	-231.408203	1124.223511	530.825623	244.352127	1150.361084	300.598663	-213.871811	882.759155	409.394226	269.554871	897.446838	383.107086	37.401478	1033.754761	-625.913208	179.087860	855.092224	-611.460327	-21.493927
355.931488	-53.906078	934.524902	421.693848	123.333633	933.389771	465.634064	-84.028526	494.217163	550.207458	114.881531	483.637604	519.668579	-72.722076	79.873260	609.566833	98.216232	94.984779	395.572937	-137.257019	1402.119385	475.994293	152.381119	1412.155884	367.254547	24.914427	1384.047119	356.716125	24.433270	1652.557861	407.624664	-231.370453	1124.250366	530.994629	244.432419	1150.390259	300.727875	-213.897278	882.849426	409.747925	269.540588	897.386658	383.354309	37.378281	1033.772705	-625.512146	179.432312	855.173462	-611.161011	-21.374222
356.204559	-53.921764	934.533691	421.882568	123.306885	933.395996	465.753571	-84.004906	494.224060	550.298279	114.928719	483.579376	519.656799	-72.700455	79.845016	609.601074	98.272072	94.958244	395.825317	-137.277710	1402.148682	476.039032	152.410721	1412.175415	367.417480	24.895035	1384.038574	356.850494	24.653118	1652.547241	407.897552	-231.334137	1124.284668	531.174561	244.508041	1150.449463	300.847198	-213.932465	882.934998	410.112274	269.489349	897.329346	383.585114	37.356121	1033.780273	-625.356018	179.491791	855.143127	-610.968628	-21.349482
356.492004	-53.938297	934.577820	422.072754	123.298615	933.416687	465.881012	-84.014679	494.234802	550.403625	114.982620	483.539032	519.659119	-72.695969	79.839203	609.602234	98.305183	94.911354	396.078735	-137.298737	1402.139648	476.182861	152.419205	1412.215942	367.579620	24.873070	1384.034424	356.980591	24.734324	1652.525269	408.236053	-231.311203	1124.295166	531.348389	244.571838	1150.508667	300.990479	-213.967178	882.979248	410.498169	269.484253	897.321533	383.828583	37.352066	1033.812622	-625.197144	179.551529	855.131470	-610.722961	-21.336649
356.812988	-53.972595	934.599915	422.257935	123.301865	933.456604	466.049988	-84.069855	494.248016	550.507996	115.014267	483.537048	519.682495	-72.714828	79.827362	609.627930	98.324738	94.904602	396.328003	-137.344894	1402.136475	476.291931	152.421829	1412.291016	367.753174	24.807178	1384.043213	357.301910	24.870485	1652.417480	408.546753	-231.353104	1124.274414	531.531616	244.655609	1150.613281	301.158203	-214.002075	883.013611	410.880951	269.477142	897.330627	384.071960	37.325359	1033.843506	-625.272156	179.190720	855.026062	-610.489502	-21.446478
357.109253	-53.990421	934.636658	422.420685	123.333405	933.484863	466.166779	-84.039749	494.224243	550.625610	115.063766	483.578552	519.659058	-72.695503	79.821846	609.704224	98.346893	94.902504	396.554962	-137.388107	1402.087402	476.382446	152.405411	1412.382202	367.938385	24.761681	1384.072998	357.443481	25.007479	1652.422729	408.887909	-231.354401	1124.198486	531.693604	244.692337	1150.730469	301.352661	-214.060440	883.005432	411.214264	269.477570	897.403259	384.295319	37.334389	1033.875610	-625.081543	179.212296	855.032288	-610.187927	-21.442448
357.406677	-54.009163	934.657288	422.570648	123.317390	933.528931	466.304718	-84.036102	494.215851	550.734314	115.089661	483.596619	519.664612	-72.675613	79.774818	609.750854	98.337433	94.915947	396.763123	-137.436920	1402.050781	476.491852	152.368179	1412.479248	368.117798	24.699968	1384.098755	357.688324	25.149122	1652.363525	409.243774	-231.357330	1124.074585	531.877563	244.728363	1150.898071	301.572205	-214.094650	882.949890	411.648376	269.473663	897.413757	384.512878	37.301491	1033.907959	-624.849915	179.248749	855.035400	-609.862671	-21.423819
357.674652	-54.066097	934.705750	422.750458	123.309975	933.522339	466.460571	-84.049576	494.236237	550.817322	115.122437	483.617279	519.657654	-72.670128	79.759689	610.500122	98.743912	95.008705	396.929962	-137.469299	1401.987427	476.514221	152.356369	1412.588013	368.270630	24.621738	1384.131226	357.923096	25.304817	1652.304932	409.583984	-231.400131	1123.981323	532.068359	244.704361	1151.049072	301.835083	-214.131790	882.909607	412.026703	269.431580	897.467285	384.752197	37.291176	1033.929199	-624.620300	179.259628	855.034546	-609.528015	-21.401041
357.947784	-54.118710	934.706177	422.912231	123.283691	933.515930	466.624512	-84.072319	494.226746	550.885071	115.148811	483.555328	519.649841	-72.670494	79.765846	609.845215	98.385719	94.850060	397.073273	-137.502777	1401.916016	476.635437	152.327332	1412.666016	368.430573	24.578638	1384.143311	358.151947	25.471241	1652.247070	409.937439	-231.429993	1123.890015	532.268005	244.747223	1151.162964	302.134094	-214.207153	882.835510	412.411285	269.404938	897.512756	384.964630	37.253593	1033.925903	-624.438110	179.260223	855.002563	-609.248352	-21.379665
358.209717	-54.120846	934.722778	423.088318	123.300430	933.532471	466.762848	-84.068611	494.206635	551.006836	115.189682	483.486786	519.660339	-72.657524	79.729904	609.818542	98.386406	94.805237	397.212952	-137.525101	1401.860840	476.849060	152.275146	1412.761963	368.577454	24.564678	1384.169312	358.382019	25.610435	1652.174438	410.300140	-231.505920	1123.832153	532.468384	244.750412	1151.285767	302.456757	-214.278809	882.760559	412.774750	269.393860	897.562317	385.190704	37.255394	1033.942993	-624.203308	179.241028	854.950745	-608.942810	-21.370104
358.423645	-54.177547	934.750122	423.284271	123.256226	933.526428	466.946472	-84.059029	494.207458	551.093689	115.225533	483.465851	519.660950	-72.665939	79.696259	609.864258	98.405968	94.796844	397.309418	-137.535629	1401.793823	477.027130	152.266068	1412.852783	368.732727	24.537722	1384.173462	358.624176	25.726246	1652.120483	410.638550	-231.561401	1123.767822	532.700562	244.751404	1151.415771	302.790680	-214.354568	882.679932	413.125519	269.414642	897.604553	385.395905	37.222908	1033.953125	-623.967468	179.260880	854.918091	-608.596619	-21.392349
358.667267	-54.217777	934.779297	423.499847	123.252777	933.548523	467.129150	-84.035027	494.176575	551.241150	115.259666	483.501434	519.658936	-72.632454	79.673607	609.952637	98.440849	94.796219	397.336487	-137.584946	1401.741577	477.180908	152.229507	1412.915527	368.910400	24.555328	1384.200317	358.913818	25.895226	1652.040771	410.952972	-231.614456	1123.740967	532.930603	244.772598	1151.539429	303.168945	-214.446259	882.585999	413.458771	269.418640	897.675110	385.625000	37.203846	1033.978638	-623.698792	179.239120	854.914978	-608.262512	-21.375181
358.908020	-54.206825	934.790710	423.696381	123.274078	933.597107	467.217773	-83.914658	494.145660	551.400757	115.307426	483.546814	519.607971	-72.629044	79.637840	610.014221	98.446762	94.809013	397.469727	-137.516342	1401.698853	477.371155	152.209915	1412.996460	369.087982	24.548439	1384.232056	359.294128	26.208984	1651.974121	411.286041	-231.652206	1123.688110	533.174438	244.789490	1151.666992	303.595917	-214.535324	882.520813	413.784576	269.398193	897.736023	385.829529	37.202682	1034.008301	-623.464233	179.193161	854.898438	-607.934326	-21.406754
359.152100	-54.237904	934.830139	423.919830	123.225853	933.627991	467.452728	-84.000290	494.168610	551.507874	115.333366	483.553802	519.682251	-72.635147	79.614792	610.040161	98.455490	94.803322	397.469147	-137.546722	1401.645874	477.440979	152.236679	1413.052979	369.276337	24.549923	1384.270752	359.480438	26.361002	1651.978027	411.589478	-231.701035	1123.695923	533.420837	244.778519	1151.754272	304.057251	-214.631607	882.435913	414.105988	269.393280	897.802795	386.056763	37.169815	1034.042969	-623.169922	179.214661	854.893982	-607.557068	-21.397919
359.362396	-54.249100	934.854736	424.130463	123.208015	933.651428	467.335266	-83.270149	494.108490	551.600403	115.348999	483.538025	519.402649	-72.529167	79.511063	610.031799	98.455727	94.760521	397.535248	-137.531479	1401.628418	477.687836	152.196075	1413.093384	369.477051	24.576845	1384.305176	359.700958	26.454573	1651.900879	411.867676	-231.716705	1123.723267	533.713928	244.819626	1151.819702	304.552002	-214.708038	882.366577	414.452606	269.377563	897.855103	386.256012	37.160133	1034.066284	-622.908020	179.200562	854.869141	-607.206604	-21.447426
359.918823	-53.973888	934.785583	424.437134	123.228355	933.654541	467.755951	-83.967369	494.207214	551.733276	115.411446	483.522949	519.701843	-72.629379	79.590027	609.689819	98.284042	94.680511	397.587891	-137.521973	1401.627930	477.878601	152.161057	1413.143799	369.666748	24.585064	1384.323364	359.902069	26.590418	1651.884277	412.128204	-231.784897	1123.778687	533.996277	244.793396	1151.880737	305.083771	-214.835571	882.300293	414.776062	269.401062	897.902710	386.627502	37.285187	1034.030518	-622.382080	179.507782	854.916748	-606.781128	-21.348915
360.151825	-53.931950	934.799744	424.647095	123.235168	933.663757	467.901306	-83.980392	494.208679	551.774109	115.387238	483.476654	519.716248	-72.653099	79.604401	610.054993	98.459892	94.671204	397.638824	-137.522629	1401.604004	478.094849	152.153015	1413.175171	369.848602	24.613684	1384.347290	360.080902	26.702185	1651.803345	412.383728	-231.827744	1123.820313	534.298279	244.764862	1151.941040	305.643524	-214.945465	882.205383	415.063080	269.386810	897.956970	386.843781	37.314075	1034.041748	-622.038452	179.489960	854.874573	-606.343750	-21.346329
360.057983	-54.170555	934.901001	424.765320	123.262390	933.704407	468.029694	-83.970383	494.245697	551.898499	115.372200	483.497833	519.740845	-72.660095	79.567863	610.088989	98.459160	94.657814	397.689575	-137.496536	1401.586060	478.302002	152.111694	1413.216797	370.029633	24.630247	1384.360229	360.290955	26.879616	1651.857056	412.632355	-231.909775	1123.871704	534.598022	244.745102	1151.990234	306.241852	-215.016220	882.071594	415.351440	269.395294	898.023438	386.898254	37.229698	1034.114502	-621.742859	179.456833	854.868347	-605.951233	-21.374281
360.259583	-54.140808	934.929810	425.018372	123.292892	933.724060	467.922363	-83.286118	494.154358	551.961792	115.315895	483.474121	519.466492	-72.560936	79.437988	610.161316	98.460365	94.654770	397.775574	-137.467819	1401.565430	478.540833	152.081345	1413.253784	370.212189	24.639946	1384.384766	360.502472	27.035425	1651.848389	412.847778	-231.991592	1123.899536	534.890869	244.694138	1152.028198	306.828369	-215.109238	881.944580	415.633362	269.421631	898.096191	387.115967	37.270050	1034.137939	-621.415771	179.459351	854.872681	-605.536255	-21.425177
360.458984	-54.132809	934.954102	425.288055	123.308090	933.733398	468.300323	-83.987595	494.241638	552.102112	115.264450	483.487274	519.780579	-72.700790	79.517853	610.158447	98.442299	94.619957	397.809723	-137.446228	1401.565430	478.781342	152.036621	1413.284302	370.344452	24.666428	1384.442993	360.653015	27.144922	1651.808716	413.067291	-232.028320	1123.959229	535.212219	244.652130	1152.086182	307.388184	-215.221115	881.830811	415.931824	269.458344	898.165344	387.337677	37.296841	1034.153687	-621.058167	179.426971	854.883911	-605.191467	-21.426044
360.656708	-54.102501	934.953369	425.581970	123.352448	933.773254	468.389313	-83.992210	494.262512	552.246704	115.234184	483.484497	519.767639	-72.682060	79.481461	610.159973	98.425148	94.609642	397.896912	-137.434265	1401.583130	479.044891	151.992950	1413.346924	370.552063	24.687223	1384.497314	360.876831	27.300240	1651.788940	413.292145	-232.126053	1124.038940	535.521179	244.600510	1152.147583	308.074341	-215.330856	881.696289	416.231750	269.532471	898.235413	387.567505	37.319965	1034.172729	-620.651001	179.420044	854.877258	-604.801331	-21.402931
360.851379	-54.072422	934.970276	425.848846	123.296410	933.795288	468.501740	-84.001480	494.261383	552.379395	115.182220	483.422974	519.800476	-72.695152	79.493309	610.183289	98.429840	94.588539	397.980347	-137.395798	1401.612427	479.244843	151.934921	1413.408813	370.765228	24.724302	1384.541870	361.023743	27.447691	1651.809814	413.480499	-232.182693	1124.122314	535.814575	244.540665	1152.209595	308.728180	-215.429230	881.565002	416.527313	269.578033	898.291321	387.784607	37.312672	1034.191284	-620.503113	179.047882	854.762756	-604.471985	-21.545496
361.007782	-54.038437	934.977295	426.125519	123.304031	933.814758	468.597107	-84.025497	494.285248	552.503052	115.118065	483.348175	519.841187	-72.719185	79.497086	610.147827	98.432259	94.520271	398.026550	-137.361023	1401.629028	479.520142	151.908783	1413.425293	370.978790	24.754356	1384.600220	361.296661	27.647537	1651.807129	413.660339	-232.251770	1124.192749	536.122864	244.476166	1152.266235	309.342651	-215.508759	881.441467	416.786163	269.649872	898.390137	387.996338	37.332390	1034.204224	-620.070129	179.042206	854.732910	-604.027161	-21.602688
361.166351	-53.942352	934.991333	426.328003	123.336372	933.873169	468.664673	-83.957291	494.237488	552.616882	115.067451	483.353119	519.837891	-72.707016	79.459023	610.160767	98.404114	94.487869	398.090576	-137.312164	1401.640991	479.841278	151.856476	1413.472168	371.186676	24.806622	1384.648193	361.444885	27.796528	1651.817139	413.842285	-232.296661	1124.268799	536.431885	244.421585	1152.313477	309.959045	-215.567139	881.315369	417.107727	269.700043	898.411255	388.176422	37.374142	1034.241089	-619.662048	178.980148	854.684387	-603.573792	-21.667700
361.281860	-53.901279	935.022888	426.545868	123.376991	933.920288	468.754852	-83.949203	494.213074	552.812073	115.063393	483.376801	519.850159	-72.689934	79.407906	610.241272	98.418434	94.464760	398.157990	-137.273483	1401.680786	480.311890	151.769012	1413.534058	371.367889	24.863935	1384.693970	361.727997	27.989445	1651.794556	414.022705	-232.348206	1124.337036	536.746460	244.380493	1152.334961	310.610870	-215.659393	881.217957	417.397583	269.754608	898.468018	388.345917	37.408421	1034.280762	-619.245728	178.983139	854.649902	-603.141968	-21.724728
361.388123	-53.853310	935.068848	426.776367	123.413200	933.966614	468.851868	-83.938454	494.218475	552.997864	115.032631	483.425781	519.881042	-72.716866	79.386368	610.260071	98.389816	94.450943	398.202332	-137.231812	1401.729004	480.645874	151.720123	1413.616699	371.548676	24.906664	1384.748169	361.898621	28.102798	1651.821289	414.176056	-232.417740	1124.424072	537.066345	244.314972	1152.398926	311.266357	-215.742554	881.113892	417.671051	269.836670	898.565430	388.513367	37.454727	1034.326660	-618.826233	178.954193	854.625488	-602.747375	-21.746696
361.528900	-53.808659	935.093140	427.052856	123.402893	933.994995	468.879852	-83.921562	494.219208	553.136230	115.019943	483.478699	519.899902	-72.738815	79.400932	609.847107	98.158646	94.390182	398.233398	-137.187088	1401.762207	480.893524	151.706543	1413.680176	371.723846	24.969864	1384.784668	362.195129	28.302181	1651.799194	414.314575	-232.471237	1124.526245	537.369690	244.248138	1152.458862	311.896088	-215.840118	881.003906	417.961212	269.928101	898.647217	388.722229	37.474632	1034.353027	-618.351807	178.982071	854.606995	-602.301514	-21.754721
361.668488	-53.755733	935.112732	427.369690	123.401146	934.016174	468.976257	-83.949051	494.252991	553.246948	115.042419	483.467468	519.932495	-72.770134	79.417442	610.184509	98.323860	94.435219	398.233398	-137.150726	1401.814697	481.307007	151.624878	1413.727417	371.901855	25.044277	1384.793701	362.417816	28.452339	1651.796143	414.423248	-232.524979	1124.626465	537.700684	244.264709	1152.472900	312.485718	-215.892609	880.933350	418.275055	270.030701	898.714783	388.945587	37.507492	1034.372925	-617.880737	178.939590	854.565002	-601.880005	-21.770378
361.795044	-53.703594	935.110840	427.634369	123.409622	934.030151	469.035400	-83.950783	494.250977	553.309937	115.015923	483.421448	519.945923	-72.780693	79.411140	610.195496	98.339615	94.409073	398.192505	-137.112823	1401.834229	481.437073	151.638687	1413.733032	372.041473	25.129139	1384.794189	362.638611	28.589083	1651.851196	414.558075	-232.565231	1124.732788	537.996948	244.179199	1152.491699	313.046021	-215.954636	880.832825	418.552582	270.138672	898.784851	389.144104	37.532810	1034.379272	-617.408569	178.901489	854.538391	-601.409485	-21.829725
361.918427	-53.604073	935.113464	427.869934	123.440247	934.056641	469.089233	-83.927345	494.260559	553.430725	114.987396	483.408630	519.903870	-72.782204	79.382759	610.211243	98.320015	94.386719	398.248077	-137.061066	1401.853760	481.893036	151.540604	1413.763916	372.251465	25.214830	1384.789429	362.907349	28.726967	1651.826538	414.692871	-232.633942	1124.816406	538.354614	244.179688	1152.514282	313.636169	-216.013519	880.718994	418.812012	270.220215	898.847290	389.328674	37.587105	1034.394409	-616.912720	178.832565	854.488525	-600.900818	-21.901428
362.041290	-53.494831	935.130066	428.110626	123.509140	934.087402	469.189972	-83.884094	494.254700	553.554260	114.939743	483.415100	519.947144	-72.824387	79.380989	610.237244	98.345978	94.360458	398.262177	-137.030319	1401.877930	482.243286	151.488037	1413.750000	372.425873	25.287281	1384.797729	363.135284	28.885820	1651.834229	414.845337	-232.666016	1124.884277	538.698059	244.155945	1152.536133	314.202179	-216.070480	880.578430	419.091583	270.304718	898.892944	389.523407	37.667664	1034.418945	-616.381042	178.796402	854.435791	-600.394226	-22.010872
362.126648	-53.414867	935.161072	428.335968	123.557716	934.122437	469.251434	-83.883667	494.246521	553.658325	114.898827	483.425964	519.945435	-72.822968	79.388374	610.236572	98.296211	94.338165	398.293518	-137.013107	1401.905640	482.575378	151.420883	1413.782593	372.588959	25.358959	1384.813477	363.400482	29.032234	1651.813599	414.981842	-232.688202	1124.943604	539.027466	244.140732	1152.560913	314.700226	-216.095367	880.489441	419.384338	270.396271	898.976440	389.691498	37.729782	1034.452759	-615.631714	179.105072	854.484436	-599.857361	-21.883097
362.257477	-53.360100	935.171631	428.631775	123.510323	934.120911	469.424103	-83.999008	494.282928	553.818054	114.875015	483.435791	520.037903	-72.851936	79.399750	610.251892	98.286278	94.320229	398.277496	-136.972275	1401.937378	482.837860	151.384811	1413.806396	372.724335	25.436277	1384.828735	363.633453	29.154499	1651.835205	415.094147	-232.716370	1125.018311	539.379272	244.109741	1152.617554	315.143341	-216.078400	880.433289	419.668335	270.463745	899.055664	389.908356	37.745663	1034.457153	-615.378418	178.754074	854.373230	-599.424011	-22.031464
362.367615	-53.314312	935.200073	428.889374	123.510513	934.152527	469.448395	-83.899628	494.317108	553.909668	114.844475	483.417969	520.021851	-72.835167	79.397476	610.215393	98.258980	94.315163	398.299377	-136.919876	1401.967773	483.144714	151.335663	1413.856812	372.898376	25.497330	1384.837769	363.875336	29.293337	1651.839966	415.198883	-232.761826	1125.098145	539.734619	244.018158	1152.660278	315.554077	-216.093872	880.372437	419.972229	270.569092	899.126648	390.103027	37.768112	1034.487793	-614.867432	178.662323	854.347595	-598.899963	-22.120541
362.479736	-53.215191	935.205200	429.100708	123.550232	934.205872	469.525696	-83.881775	494.321045	554.038269	114.828857	483.384552	520.040100	-72.849228	79.398514	610.251709	98.277939	94.284454	398.333862	-136.889313	1402.002808	483.459076	151.331558	1413.888062	373.070435	25.559666	1384.845215	364.100586	29.418785	1651.828979	415.294312	-232.822937	1125.164551	539.911255	243.585678	1152.536133	315.985626	-216.106140	880.304932	420.263336	270.701935	899.172607	390.279205	37.808849	1034.518677	-614.325500	178.548920	854.303284	-598.398865	-22.174297
362.582306	-53.117039	935.202820	429.295563	123.562462	934.223572	469.593750	-83.852982	494.326172	554.102783	114.802330	483.371094	520.042786	-72.828674	79.382896	610.208862	98.242760	94.257210	398.381592	-136.844604	1402.009277	483.761261	151.296768	1413.894897	373.240906	25.631416	1384.859619	364.350952	29.534281	1651.803223	415.403931	-232.863220	1125.213989	540.391174	243.982910	1152.695923	316.380249	-216.094162	880.219116	420.551544	270.815430	899.225525	390.441223	37.851841	1034.527344	-613.779785	178.531113	854.238831	-597.852844	-22.263159
362.984589	-53.024399	935.216125	429.579254	123.653755	934.241699	469.704803	-83.889122	494.284882	554.271484	114.843536	483.353912	520.104797	-72.840446	79.367630	611.070435	98.677055	94.339897	398.475403	-136.838226	1402.025391	484.121368	151.262756	1413.914307	373.457397	25.695219	1384.870972	364.591949	29.641453	1651.775635	415.506744	-232.880081	1125.260498	540.749512	243.989304	1152.716919	316.724670	-216.057709	880.183105	420.890198	270.910004	899.272034	390.779724	37.939091	1034.542969	-613.010254	178.773193	854.280396	-597.309570	-22.203018
363.121124	-52.995277	935.224426	429.824738	123.664368	934.241394	469.811035	-83.918938	494.289307	554.348022	114.817307	483.327454	520.171387	-72.844406	79.349983	610.334839	98.270813	94.209389	398.533295	-136.781647	1402.034546	484.419830	151.242050	1413.933105	373.637665	25.760303	1384.893921	364.811462	29.741575	1651.769531	415.627411	-232.889526	1125.284058	541.102966	243.973297	1152.765747	316.999023	-216.047668	880.146729	421.186707	271.001465	899.317017	390.992523	37.959278	1034.548096	-612.724304	178.344818	854.161865	-596.839600	-22.404623
363.243958	-52.933060	935.231750	430.061707	123.691856	934.250244	469.878082	-83.928223	494.303406	554.437012	114.823967	483.340118	520.198975	-72.846924	79.376564	610.319824	98.245972	94.181213	398.609680	-136.743713	1402.054565	484.714142	151.236420	1413.945801	373.827209	25.808411	1384.925781	365.050873	29.828178	1651.775513	415.712921	-232.894669	1125.334229	541.457703	243.947586	1152.804565	317.236176	-215.992035	880.134705	421.556519	271.096466	899.354736	391.169189	38.008541	1034.555908	-612.178528	178.266083	854.151672	-596.334290	-22.502831
363.377930	-52.881546	935.256409	430.283325	123.715858	934.275208	469.939545	-83.931725	494.286621	554.528320	114.825424	483.346130	520.207886	-72.864944	79.368195	610.318604	98.252510	94.201210	398.675323	-136.716827	1402.081299	484.977814	151.175369	1413.998169	374.028442	25.854025	1384.951660	365.272156	29.907646	1651.795776	415.796173	-232.898666	1125.384399	541.780090	243.908722	1152.860352	317.458038	-215.960022	880.121948	421.919220	271.192169	899.415833	391.356140	38.045773	1034.581299	-611.583618	178.181000	854.116760	-595.785339	-22.594118
363.502686	-52.842789	935.268005	430.495392	123.684151	934.291626	469.968384	-83.906647	494.292023	554.602112	114.849815	483.311615	520.173584	-72.873184	79.374084	610.331421	98.274750	94.179276	398.761658	-136.679016	1402.115234	485.235809	151.164719	1414.035034	374.251099	25.908251	1384.995850	365.491760	29.970650	1651.792114	415.880402	-232.872116	1125.427979	541.918701	243.544403	1152.740356	317.604523	-215.903793	880.140442	422.269989	271.331787	899.425049	391.528442	38.048882	1034.595459	-610.742676	178.401367	854.187134	-595.151245	-22.635130
363.617615	-52.777996	935.295105	430.669678	123.721725	934.325867	470.043579	-83.923721	494.321350	554.690063	114.887199	483.316925	520.174500	-72.886757	79.380821	610.328247	98.295662	94.183510	398.811401	-136.618134	1402.115723	485.448364	151.154541	1414.048096	374.420197	25.965981	1385.035645	365.676239	30.068920	1651.817139	415.951691	-232.837219	1125.438232	542.364075	243.965836	1152.917236	317.724762	-215.839752	880.143250	422.599365	271.433746	899.458984	391.695190	38.089848	1034.627686	-610.148804	178.370758	854.158936	-594.585266	-22.710791
363.781189	-52.700401	935.310303	430.843475	123.793236	934.351440	470.085815	-83.906776	494.303711	554.790100	114.891510	483.317902	520.201294	-72.894272	79.365807	610.374268	98.302216	94.175896	398.932098	-136.578873	1402.148926	485.723541	151.171631	1414.053955	374.630524	26.011854	1385.080933	365.899231	30.145918	1651.808960	416.034790	-232.791046	1125.462036	542.652405	244.014526	1152.933105	317.816956	-215.750748	880.171753	422.958466	271.540375	899.470032	391.868011	38.157387	1034.648438	-609.805908	177.943802	854.025635	-594.084778	-22.965294
363.909271	-52.596165	935.332886	430.983673	123.837143	934.392456	470.155365	-83.867439	494.305054	554.879578	114.939873	483.301025	520.192444	-72.883026	79.357758	610.408264	98.322876	94.165169	399.060364	-136.548584	1402.167969	485.987152	151.187286	1414.067383	374.822998	26.045830	1385.118530	366.118683	30.212702	1651.796143	416.124084	-232.746536	1125.458130	542.962524	244.038834	1152.978638	317.865753	-215.632477	880.183716	423.298767	271.645569	899.518066	392.024323	38.213882	1034.681885	-609.216248	177.837631	853.999695	-593.574890	-23.025000
364.048645	-52.541271	935.369934	431.147888	123.904747	934.423279	470.250580	-83.829758	494.307251	554.964966	114.938698	483.320892	520.230774	-72.903870	79.354126	610.427246	98.309792	94.139694	399.196014	-136.501831	1402.203247	486.232605	151.210388	1414.090210	375.029327	26.095451	1385.174194	366.368164	30.251972	1651.774292	416.200195	-232.684113	1125.466431	543.279785	244.073715	1153.049561	317.867584	-215.500076	880.227966	423.636108	271.730896	899.595520	392.201233	38.269688	1034.717285	-608.587036	177.762787	853.951599	-593.007080	-23.181904
364.232086	-52.474106	935.396606	431.351837	123.904938	934.437561	470.411102	-83.888885	494.353699	555.043335	114.964508	483.331696	520.291504	-72.940109	79.388885	610.469421	98.306877	94.144173	399.352173	-136.475311	1402.232178	486.465088	151.200516	1414.135498	375.233154	26.130110	1385.232056	366.587494	30.297771	1651.772217	416.262726	-232.623825	1125.476318	543.598328	244.093552	1153.118530	317.840393	-215.380295	880.260620	424.046906	271.799438	899.578552	392.404266	38.308449	1034.738159	-607.932800	177.667480	853.929443	-592.391296	-23.349993
364.395966	-52.387974	935.434570	431.515808	123.946106	934.485229	470.517334	-83.872719	494.370575	555.095764	114.979469	483.307098	520.298035	-72.928391	79.406288	610.437256	98.292465	94.124481	399.488342	-136.426468	1402.244385	486.692749	151.238724	1414.174805	375.438049	26.163908	1385.286743	366.789185	30.341160	1651.773193	416.294708	-232.586288	1125.486816	543.720825	243.719101	1153.031982	317.771088	-215.211792	880.334351	424.409454	271.892120	899.566528	392.596069	38.356625	1034.782837	-607.327759	177.545593	853.914856	-591.857361	-23.436804
364.569305	-52.333790	935.469299	431.702087	123.988884	934.502502	470.560852	-83.732933	494.392670	555.174805	115.029205	483.321686	520.239380	-72.903839	79.385918	610.437317	98.310692	94.129379	399.655945	-136.400070	1402.267334	486.903625	151.268234	1414.230225	375.655396	26.223509	1385.315186	366.999268	30.384327	1651.758911	416.338959	-232.500793	1125.475830	544.001770	243.744797	1153.057129	317.670715	-215.064407	880.397034	424.749298	271.994751	899.579346	392.789917	38.410221	1034.809448	-606.669250	177.474625	853.857849	-591.336487	-23.469564
364.748016	-52.281647	935.478943	431.862701	124.044785	934.522644	470.693756	-83.719162	494.403320	555.250977	115.044235	483.288025	520.256775	-72.900497	79.399231	610.469727	98.344604	94.123817	399.826355	-136.354309	1402.281982	487.130920	151.291061	1414.268799	375.898651	26.254011	1385.352295	367.213013	30.432108	1651.733398	416.371368	-232.422958	1125.477417	544.423218	244.167709	1153.238037	317.539520	-214.928757	880.433533	425.128479	272.062317	899.611267	392.973236	38.452530	1034.825439	-605.726257	177.835999	853.929810	-590.710999	-23.415157
364.919708	-52.278225	935.511536	432.057343	124.040283	934.526550	470.841064	-83.718506	494.428894	555.307190	115.085358	483.278778	520.288574	-72.904526	79.367912	610.495667	98.354523	94.119438	400.015564	-136.312149	1402.299805	487.331665	151.316833	1414.284180	376.133423	26.289974	1385.400757	367.427490	30.487141	1651.719238	416.394989	-232.333679	1125.454834	544.705261	244.241837	1153.297241	317.384430	-214.778152	880.495850	425.503937	272.150574	899.638367	393.169708	38.463974	1034.844116	-605.372437	177.307114	853.772156	-590.179016	-23.734722
365.097168	-52.248745	935.532471	432.229828	124.100365	934.555664	470.958679	-83.676567	494.440002	555.361877	115.109894	483.270447	520.289978	-72.888809	79.348640	610.524414	98.345970	94.115280	400.214386	-136.288208	1402.302734	487.522552	151.329865	1414.314209	376.359070	26.338003	1385.422485	367.636475	30.525719	1651.708252	416.425812	-232.263107	1125.453247	544.982544	244.320755	1153.377808	317.207611	-214.620697	880.566406	425.830048	272.224731	899.669922	393.345245	38.503304	1034.869263	-604.678528	177.166763	853.735168	-589.608826	-23.890144
365.292969	-52.182293	935.561829	432.376404	124.155861	934.595581	471.017120	-83.628975	494.455688	555.458313	115.147324	483.293243	520.246704	-72.865990	79.334503	610.544128	98.362335	94.122749	400.401794	-136.240860	1402.334229	487.691498	151.355026	1414.349365	376.552216	26.361244	1385.478394	367.808014	30.577877	1651.718506	416.429077	-232.168762	1125.436279	545.246216	244.371689	1153.462891	317.003845	-214.465332	880.646179	426.200409	272.309113	899.694946	393.536133	38.549500	1034.905273	-603.720703	177.423828	853.809387	-588.985229	-23.852276
365.453583	-52.102482	935.595642	432.489532	124.226959	934.645203	471.081299	-83.584442	494.431000	555.519043	115.218575	483.297394	520.236267	-72.855148	79.342728	610.520447	98.381630	94.107201	400.585358	-136.202423	1402.376465	487.864349	151.398956	1414.401978	376.731689	26.383099	1385.534790	368.021881	30.621613	1651.716309	416.436401	-232.093719	1125.441895	545.503479	244.493774	1153.545166	316.789856	-214.299835	880.751465	426.527283	272.389221	899.711731	393.697418	38.605404	1034.948853	-603.389404	176.954956	853.689697	-588.545532	-24.109154
365.654114	-52.076523	935.636414	432.631622	124.267342	934.686401	471.161316	-83.533493	494.423981	555.542725	115.229965	483.260559	520.236633	-72.857208	79.319855	610.532837	98.380554	94.072739	400.814270	-136.170868	1402.428223	488.098145	151.433456	1414.440186	376.928864	26.412111	1385.574585	368.210999	30.674126	1651.718872	416.442535	-231.981323	1125.412354	545.721924	244.569717	1153.596924	316.553467	-214.095764	880.859924	426.829498	272.465118	899.737061	393.888336	38.628937	1034.991089	-602.757080	176.760559	853.640564	-588.011902	-24.312834
365.894012	-52.012596	935.660645	432.785431	124.312927	934.701355	471.237244	-83.481422	494.397400	555.608215	115.284592	483.241180	520.226135	-72.847229	79.317528	610.550171	98.399406	94.047836	400.987244	-136.127319	1402.445923	488.277161	151.481445	1414.454346	377.129547	26.459015	1385.590576	368.393890	30.720087	1651.710938	416.458405	-231.885056	1125.406372	545.955261	244.667465	1153.634888	316.304901	-213.871506	880.961609	427.158325	272.566162	899.756592	394.095886	38.682610	1035.011230	-602.070862	176.572128	853.557190	-587.459229	-24.513924
366.113586	-51.991016	935.702209	432.962708	124.381332	934.712158	471.303284	-83.440857	494.402039	555.735352	115.346359	483.238708	520.235779	-72.815842	79.288147	610.586670	98.406944	94.041039	401.132416	-136.058975	1402.484863	488.433685	151.549774	1414.478271	377.302307	26.522861	1385.626587	368.602478	30.766401	1651.707031	416.469238	-231.776688	1125.395264	546.191589	244.773209	1153.661987	316.028870	-213.648514	881.065796	427.444427	272.641083	899.765869	394.313446	38.735847	1035.038330	-601.367188	176.456192	853.531921	-586.901428	-24.659107
366.382324	-52.008690	935.724670	433.209381	124.350060	934.703369	471.417297	-83.461388	494.403625	555.794434	115.412865	483.227356	520.268799	-72.816292	79.331657	610.578979	98.440315	94.020988	401.374847	-136.032318	1402.525635	488.649353	151.606491	1414.504150	377.553284	26.537764	1385.677490	368.791534	30.825607	1651.707520	416.497589	-231.649170	1125.382568	546.411377	244.853897	1153.675293	315.758881	-213.445724	881.172913	427.746887	272.716125	899.773132	394.554596	38.734856	1035.043579	-600.401855	176.729279	853.580566	-586.265625	-24.669409
366.626007	-51.986694	935.765137	433.386566	124.401489	934.735291	471.512421	-83.436020	494.393463	555.878967	115.446175	483.226196	520.264526	-72.819870	79.320496	610.645569	98.484161	94.053535	401.591797	-135.985397	1402.572876	488.836823	151.664185	1414.565918	377.742004	26.587486	1385.734497	368.980652	30.870750	1651.713745	416.507019	-231.553055	1125.381592	546.635559	244.951569	1153.746460	315.473633	-213.227356	881.301208	428.048309	272.801544	899.798279	394.767548	38.773018	1035.079956	-600.015076	176.173325	853.460083	-585.799072	-24.983223
366.862732	-51.953896	935.820374	433.587891	124.418861	934.785645	471.598022	-83.406090	494.385529	555.973755	115.497375	483.256073	520.233032	-72.814697	79.320419	610.663147	98.475861	94.052940	401.767212	-135.930603	1402.621460	488.939240	151.756119	1414.596069	377.900879	26.639856	1385.805054	369.163055	30.924362	1651.732788	416.511169	-231.417648	1125.394043	546.809204	245.000610	1153.832153	315.175140	-213.001511	881.444580	428.331207	272.871887	899.837524	395.001495	38.794411	1035.133667	-599.310852	176.007767	853.430359	-585.249634	-25.125061
367.089752	-51.914410	935.856873	433.759735	124.469193	934.835327	471.449066	-82.658035	494.273193	556.039124	115.547638	483.274933	519.958862	-72.702835	79.222633	610.673096	98.499176	94.041924	402.040314	-135.868668	1402.670532	489.130402	151.812347	1414.672119	378.118225	26.673786	1385.877075	369.329102	30.978426	1651.749878	416.522034	-231.286972	1125.388916	546.995972	245.094070	1153.934937	314.851868	-212.758713	881.588623	428.606995	272.972870	899.853088	395.216827	38.824097	1035.177856	-598.373657	176.283859	853.502136	-584.648804	-25.153437
367.336609	-51.917847	935.906189	433.965881	124.505875	934.870850	471.820496	-83.367706	494.388489	556.155457	115.585220	483.294800	520.226013	-72.799408	79.278580	610.686768	98.504112	94.032524	402.201050	-135.788055	1402.718262	489.233124	151.895264	1414.713013	378.296814	26.734997	1385.933960	369.497620	31.035801	1651.756348	416.524139	-231.161621	1125.390503	547.178040	245.162827	1154.000610	314.553711	-212.519608	881.748596	428.843933	273.063660	899.887573	395.448975	38.844582	1035.220581	-597.726990	176.080841	853.422607	-584.120300	-25.336563
367.588989	-51.882027	935.954102	434.148804	124.539047	934.879883	471.957184	-83.330391	494.388824	556.298584	115.646599	483.272552	520.239746	-72.785271	79.275955	610.750793	98.537231	94.022369	402.442474	-135.728317	1402.780640	489.411194	151.970535	1414.761230	378.513947	26.805182	1385.989746	369.647003	31.111584	1651.758789	416.557953	-231.025513	1125.398926	547.350891	245.260925	1154.053223	314.294861	-212.312363	881.898804	429.067474	273.137543	899.902283	395.666412	38.899151	1035.248413	-597.067261	175.902344	853.371094	-583.567566	-25.531752
367.986237	-51.710560	935.949585	434.390350	124.587845	934.908142	472.085297	-83.314278	494.401459	556.432251	115.706924	483.255829	520.264099	-72.802704	79.281097	610.760376	98.543541	94.004356	402.684143	-135.686096	1402.836426	489.575348	152.017044	1414.797607	378.739288	26.855675	1386.019775	369.822601	31.169622	1651.772705	416.604248	-230.896500	1125.435669	547.506470	245.361542	1154.105347	314.048218	-212.098206	882.041321	429.285614	273.235992	899.925598	395.964752	38.995872	1035.259644	-596.393066	175.835388	853.347229	-583.051819	-25.699047
368.233826	-51.660370	935.979614	434.577057	124.688889	934.959534	472.215790	-83.297409	494.416779	556.504028	115.728981	483.252899	520.275085	-72.811333	79.278519	610.783447	98.547295	93.999893	402.917389	-135.612701	1402.896240	489.763153	152.097748	1414.843384	378.951843	26.922977	1386.088623	370.006897	31.223167	1651.788330	416.621704	-230.766830	1125.455078	547.654175	245.483826	1154.159790	313.796417	-211.880554	882.203796	429.495239	273.324097	899.945007	396.178497	39.058132	1035.300415	-595.955566	175.208679	853.201538	-582.399353	-26.162058
368.440125	-51.642956	936.044128	434.792267	124.722557	935.001587	472.325653	-83.264046	494.431885	556.603638	115.719582	483.228180	520.260315	-72.811775	79.269562	610.768066	98.551376	93.979134	403.158783	-135.517075	1402.970581	489.955505	152.171539	1414.904663	379.153442	26.992035	1386.158813	370.179626	31.270515	1651.795654	416.654816	-230.657883	1125.478394	547.799683	245.589417	1154.194458	313.505432	-211.632629	882.372803	429.676056	273.404358	900.005737	396.397156	39.093403	1035.353882	-595.344055	175.126266	853.169373	-582.119568	-26.190960
368.683746	-51.618633	936.085815	435.004639	124.721573	935.036499	472.460571	-83.275146	494.476868	556.675659	115.752205	483.225769	520.273926	-72.816902	79.267097	610.801697	98.583755	93.982796	403.390472	-135.444824	1403.017944	490.124634	152.272247	1414.949341	379.356628	27.045691	1386.213623	370.351135	31.324848	1651.807251	416.695099	-230.515671	1125.501221	547.942566	245.711197	1154.255981	313.214600	-211.404022	882.555664	429.815552	273.495209	900.064331	396.632568	39.105598	1035.392578	-594.409485	175.374268	853.191101	-581.527100	-26.264862
368.917358	-51.591339	936.128418	435.210541	124.753532	935.054321	472.605194	-83.272552	494.486084	556.808044	115.798706	483.251160	520.277893	-72.818054	79.262268	610.797913	98.580276	93.993050	403.607910	-135.356659	1403.061035	490.299744	152.372162	1415.019043	379.578156	27.130037	1386.246216	370.510193	31.410673	1651.826904	416.727844	-230.352676	1125.483398	548.074219	245.831238	1154.311157	312.951599	-211.168030	882.717651	429.952362	273.575500	900.108765	396.856079	39.146946	1035.422729	-594.059998	174.834198	853.095825	-581.077881	-26.549522
369.162262	-51.622570	936.175476	435.469788	124.723091	935.035583	472.731873	-83.247650	494.486389	556.934875	115.835686	483.231934	520.297668	-72.791672	79.230957	610.840942	98.604515	93.966873	403.840851	-135.272171	1403.106812	490.486725	152.474670	1415.061523	379.785889	27.185808	1386.275635	370.702698	31.484245	1651.827271	416.794769	-230.218338	1125.501221	548.213867	245.999603	1154.329712	312.722595	-210.949966	882.845581	430.079834	273.650513	900.142944	397.113281	39.151852	1035.436157	-593.439819	174.626358	853.012573	-580.583252	-26.756586
369.372467	-51.661991	936.195862	435.723175	124.758942	935.039551	472.817169	-83.161530	494.467072	557.084595	115.867432	483.216522	520.273315	-72.778885	79.208267	610.885559	98.604553	93.949158	404.083160	-135.183350	1403.125854	490.640076	152.592926	1415.089355	379.993073	27.275978	1386.298706	370.879761	31.579628	1651.818848	416.872955	-230.062027	1125.474121	548.322388	246.096268	1154.319702	312.515259	-210.724533	882.964661	430.196136	273.757874	900.175354	397.342072	39.160652	1035.447998	-592.817566	174.513092	852.945313	-580.128418	-26.873758
369.644501	-51.614017	936.241882	435.928833	124.777725	935.036255	473.006256	-83.201035	494.446869	557.192749	115.891838	483.204224	520.319519	-72.789330	79.201187	610.884949	98.615524	93.912216	404.324829	-135.081924	1403.170898	490.835388	152.688599	1415.117065	380.212128	27.334467	1386.319214	371.056946	31.688278	1651.804443	416.969910	-229.918900	1125.465332	548.466492	246.255051	1154.364624	312.333435	-210.478424	883.112549	430.282471	273.840515	900.202881	397.599518	39.213421	1035.469727	-592.274719	174.349625	852.906311	-579.665771	-27.081770
369.916565	-51.579479	936.250183	436.177734	124.807526	935.064270	473.169312	-83.203117	494.452209	557.315857	115.907097	483.179230	520.349854	-72.795883	79.164528	610.897644	98.619125	93.881516	404.555084	-135.022858	1403.196289	491.001678	152.763046	1415.136353	380.438873	27.422949	1386.331787	371.238464	31.789761	1651.787109	417.062653	-229.791428	1125.462158	548.598328	246.370605	1154.352417	312.148163	-210.176193	883.253174	430.355072	273.928955	900.238647	397.854431	39.235909	1035.487915	-591.675964	174.150299	852.829956	-579.153564	-27.327261
370.160492	-51.552166	936.277771	436.396332	124.855652	935.082458	473.298553	-83.132027	494.404907	557.378845	115.903488	483.150787	520.304688	-72.777260	79.148994	610.919006	98.607780	93.848663	404.759552	-134.926620	1403.203979	491.202515	152.861176	1415.145142	380.667755	27.514515	1386.352905	371.416901	31.895535	1651.772705	417.144623	-229.654968	1125.432495	548.733459	246.488342	1154.367554	312.003967	-209.938843	883.387024	430.429779	274.008911	900.268433	398.098633	39.273048	1035.511475	-590.718323	174.431000	852.891724	-578.517273	-27.358244
370.385895	-51.501759	936.327515	436.563751	124.936386	935.151489	473.480316	-83.096161	494.408844	557.481812	115.937584	483.158997	520.355408	-72.773483	79.123878	610.867737	98.571762	93.831375	404.997467	-134.837128	1403.220337	491.429596	152.935745	1415.171997	380.892456	27.593000	1386.375732	371.583618	32.011017	1651.760986	417.253815	-229.513138	1125.415771	548.884766	246.656693	1154.395752	311.815704	-209.818008	883.410461	430.483978	274.078735	900.308044	398.312653	39.318954	1035.572266	-590.200256	174.333740	852.828613	-578.098633	-27.499086
370.632294	-51.472260	936.349609	436.800781	124.960297	935.155396	473.657898	-83.052681	494.419006	557.560547	115.966499	483.180359	520.345764	-72.761154	79.103500	610.970764	98.626945	93.828156	405.223297	-134.741974	1403.258179	491.651886	153.035004	1415.178101	381.122070	27.677126	1386.420654	371.762756	32.141136	1651.758545	417.338867	-229.378922	1125.408569	549.005920	246.785339	1154.393433	311.715607	-209.609985	883.510803	430.526337	274.178284	900.365051	398.555328	39.355373	1035.585083	-589.656494	174.160080	852.797058	-577.641602	-27.622313
370.891998	-51.459206	936.400085	437.072906	124.960022	935.156311	473.871765	-83.062965	494.461273	557.704651	116.015343	483.172729	520.383118	-72.773277	79.107773	610.975769	98.635086	93.829430	405.487366	-134.655579	1403.292603	491.901886	153.123962	1415.202026	381.379028	27.753290	1386.450562	371.927124	32.287395	1651.761963	417.431244	-229.247406	1125.432495	549.141907	246.922668	1154.401001	311.630493	-209.432175	883.604004	430.587067	274.262268	900.369568	398.833282	39.385868	1035.610718	-589.396057	173.602386	852.674622	-577.234131	-27.924915
371.178528	-51.466866	936.438965	437.359924	124.970428	935.165222	474.110199	-83.087692	494.517151	557.827148	116.082802	483.163635	520.411194	-72.809700	79.122307	610.948181	98.628578	93.823967	405.686920	-134.560043	1403.327515	492.087097	153.253616	1415.226196	381.577484	27.868608	1386.495361	372.089233	32.433838	1651.766357	417.504852	-229.130966	1125.484009	549.243713	247.033768	1154.392212	311.585022	-209.250168	883.709229	430.621277	274.345520	900.414307	399.116852	39.405140	1035.634033	-588.904419	173.459229	852.629578	-576.733765	-28.096649
371.436584	-51.443138	936.491577	437.622742	124.961891	935.175293	474.308685	-83.070930	494.549683	557.884766	116.090851	483.147552	520.407837	-72.808205	79.113869	610.919739	98.621948	93.812668	405.921814	-134.437790	1403.372070	492.296173	153.385742	1415.265503	381.807770	27.961180	1386.521729	372.232025	32.587551	1651.756348	417.595764	-229.011368	1125.515747	549.348877	247.141998	1154.405029	311.570526	-209.056442	883.806213	430.631073	274.436646	900.452209	399.381592	39.435810	1035.664917	-588.100281	173.750076	852.688416	-576.232666	-28.090771
371.694214	-51.368832	936.552551	437.826508	125.049805	935.236328	474.501160	-83.063538	494.578888	558.024597	116.172882	483.136627	520.407227	-72.821060	79.091118	610.926086	98.629692	93.796417	406.164551	-134.322144	1403.407471	492.501953	153.517273	1415.293091	382.064178	28.077555	1386.556396	372.382050	32.735924	1651.753784	417.696808	-228.843781	1125.554810	549.454529	247.254181	1154.408203	311.548920	-208.868622	883.909302	430.633362	274.508331	900.485352	399.636688	39.505970	1035.727539	-587.657837	173.628540	852.634888	-575.841858	-28.184050
371.963196	-51.312050	936.599182	438.069946	125.142555	935.301880	474.701050	-83.041222	494.584412	558.141479	116.202087	483.154999	520.419250	-72.850029	79.083366	610.949463	98.630676	93.760925	406.402679	-134.212204	1403.463867	492.727936	153.629166	1415.298462	382.284851	28.201515	1386.583984	372.526978	32.903046	1651.763062	417.818695	-228.681000	1125.587646	549.404907	247.037247	1154.255005	311.535004	-208.674652	884.037537	430.614655	274.599487	900.521179	399.902344	39.565239	1035.784546	-587.595764	173.020630	852.519104	-575.488159	-28.506910
372.242920	-51.245613	936.639832	438.307037	125.275154	935.354065	474.886261	-82.985687	494.591034	558.236084	116.236076	483.156830	520.418701	-72.812668	79.049522	610.592407	98.438995	93.725815	406.625610	-134.102005	1403.486328	492.931702	153.767242	1415.296021	382.521423	28.296524	1386.614380	372.682892	33.050278	1651.758179	417.946503	-228.498917	1125.621704	549.485046	247.168533	1154.248169	311.504822	-208.446930	884.158752	430.569061	274.660614	900.566528	400.179230	39.649101	1035.832275	-587.171936	172.855545	852.481750	-575.061584	-28.675695
372.587128	-51.199028	936.682007	438.637390	125.299316	935.362366	475.081879	-82.947899	494.587372	558.378052	116.287529	483.128174	520.432556	-72.834702	79.016602	610.999878	98.652992	93.767761	406.818420	-133.999771	1403.520508	493.168671	153.890961	1415.270874	382.752655	28.422178	1386.633423	372.824493	33.222885	1651.748535	418.101349	-228.282898	1125.659546	549.731934	247.722321	1154.373291	311.449829	-208.182907	884.335632	430.474548	274.737823	900.664978	400.496429	39.711067	1035.855835	-586.281494	173.011948	852.540894	-574.151367	-28.932222
372.896301	-51.176048	936.736145	438.948364	125.268669	935.362000	475.246582	-82.889282	494.571228	558.526489	116.363228	483.125580	520.435120	-72.828354	79.000755	611.063293	98.684311	93.737328	407.020325	-133.870392	1403.580566	493.383087	154.030594	1415.263062	382.970428	28.526264	1386.677490	372.955841	33.406521	1651.745361	418.240112	-228.054825	1125.681274	549.823425	247.946167	1154.351074	311.337708	-207.854019	884.559326	430.311005	274.806305	900.736694	400.799225	39.741650	1035.881348	-585.998779	173.042816	852.507874	-574.108582	-28.840298
373.209686	-51.175301	936.770935	439.294952	125.226898	935.355774	475.419098	-82.862663	494.601715	558.650146	116.409264	483.069183	520.413818	-72.819359	78.990326	611.051270	98.692154	93.723778	407.231232	-133.744064	1403.627930	493.578827	154.159134	1415.246338	383.178284	28.633005	1386.700195	373.082031	33.585247	1651.736450	418.365906	-227.760681	1125.709229	549.888672	248.249207	1154.321777	311.130341	-207.439453	884.813110	430.030609	274.883087	900.858215	401.120300	39.749290	1035.894409	-585.896606	172.356812	852.383240	-573.441406	-29.319088
373.537140	-51.160553	936.805481	439.615082	125.247528	935.377502	475.629089	-82.892647	494.573547	558.747864	116.450745	483.016541	520.489746	-72.832062	78.974640	611.870422	99.105408	93.785141	407.418915	-133.622574	1403.699097	493.661285	154.321671	1415.265381	383.388367	28.747538	1386.732422	373.152069	33.774258	1651.683350	418.496246	-227.492752	1125.759521	549.938538	248.542526	1154.324463	310.866425	-206.974380	885.113953	429.789948	274.964447	900.931152	401.425781	39.780785	1035.921265	-585.347900	172.724411	852.443542	-573.370728	-29.081768
373.856995	-51.098957	936.836548	439.869080	125.350983	935.437378	475.762604	-82.853134	494.539276	558.862488	116.469131	482.947723	520.489319	-72.830429	78.908585	611.121094	98.721748	93.637047	407.707458	-133.521011	1403.779175	494.045227	154.396133	1415.275757	383.654510	28.835781	1386.772095	373.262024	33.939857	1651.673706	418.623077	-227.093796	1125.789429	549.988647	248.920776	1154.318481	310.547821	-206.602921	885.472229	429.423248	275.017395	901.077759	401.723969	39.840187	1035.967896	-584.914001	172.495300	852.409790	-572.661133	-29.412878
374.229431	-51.032398	936.852295	440.164398	125.450562	935.486084	475.929230	-82.834862	494.514374	558.971191	116.508949	482.922974	520.509460	-72.829628	78.873337	611.087341	98.700729	93.636337	407.940613	-133.402313	1403.843018	494.272400	154.520676	1415.290894	383.886597	28.926733	1386.810181	373.341064	34.119896	1651.663452	418.766022	-226.667496	1125.821289	549.841431	248.952011	1154.204346	310.207001	-206.212463	885.804749	429.007355	275.125092	901.245300	402.044617	39.906811	1035.999878	-584.732788	172.481155	852.395386	-572.573975	-29.333233
374.584778	-50.985794	936.898865	440.488708	125.542336	935.553284	476.080109	-82.790672	494.506897	559.090149	116.536438	482.911621	520.494629	-72.870605	78.864197	611.159363	98.717911	93.606712	408.140717	-133.293076	1403.886719	494.459076	154.669388	1415.317505	384.106079	29.057791	1386.833984	373.371735	34.364384	1651.706665	418.906097	-226.237732	1125.866699	549.933289	249.726074	1154.362427	309.831543	-205.767136	886.118103	428.532471	275.259613	901.503723	402.374420	39.966507	1036.056519	-584.355713	172.275116	852.397522	-571.903748	-29.587187
374.999390	-50.973930	936.927429	440.903412	125.540848	935.558533	476.304291	-82.838829	494.528656	559.228333	116.573608	482.890228	520.521545	-72.878242	78.818268	611.137146	98.714104	93.594994	408.440826	-133.175903	1403.960449	494.723999	154.775955	1415.361328	384.402191	29.172712	1386.890747	373.411499	34.540474	1651.712524	419.038330	-225.903244	1125.876587	549.894714	250.188232	1154.437134	309.460175	-205.172348	886.446167	428.017334	275.349060	901.780334	402.762573	39.994968	1036.071411	-584.513184	171.890121	852.271729	-571.945007	-29.641737
375.372437	-50.956654	936.997131	441.317535	125.505302	935.565063	476.524475	-82.807297	494.556580	559.417297	116.674217	482.861511	520.515259	-72.881302	78.805954	611.179138	98.740898	93.593910	408.679016	-133.040161	1404.055908	494.928833	154.909744	1415.404175	384.639313	29.289564	1386.950684	373.446411	34.721489	1651.717163	419.151154	-225.608017	1125.914673	549.808044	250.599197	1154.479126	309.083710	-204.512085	886.742798	427.405731	275.419891	902.094482	403.131958	40.032627	1036.107056	-584.216248	171.677094	852.242981	-571.313416	-29.929098
375.753082	-50.899143	937.064575	441.688934	125.551270	935.620300	476.846863	-82.847374	494.592194	559.546143	116.724884	482.838531	520.572449	-72.899231	78.819534	611.195374	98.741638	93.582115	408.982361	-132.889587	1404.162964	495.162750	155.067505	1415.446411	384.939178	29.432545	1387.011353	373.456848	34.913925	1651.736572	419.292999	-225.346191	1125.922485	549.720703	251.050659	1154.536377	308.688873	-203.741013	887.061096	426.689301	275.432007	902.388062	403.493347	40.096603	1036.167236	-584.053711	171.678604	852.224060	-571.251038	-29.852621
376.087006	-50.823048	937.134460	441.958954	125.664452	935.684021	477.136566	-82.785271	494.613770	559.723755	116.778961	482.848358	520.561218	-72.895409	78.792183	611.236755	98.776596	93.562408	409.333649	-132.734924	1404.266602	495.426605	155.205322	1415.501343	385.220032	29.561281	1387.081665	373.454224	35.098484	1651.748657	419.409760	-225.075104	1125.934326	549.612183	251.523407	1154.594482	308.290405	-202.973267	887.332153	425.914276	275.403656	902.718079	403.796570	40.191803	1036.234131	-583.836975	171.571518	852.202271	-570.918335	-29.955904
376.459473	-50.749084	937.210205	442.294128	125.765511	935.735901	477.476074	-82.785233	494.667816	559.856323	116.822365	482.829315	520.623291	-72.899445	78.789543	611.216248	98.772072	93.543610	409.692902	-132.602768	1404.360596	495.670532	155.365723	1415.598755	385.514160	29.691267	1387.160278	373.422821	35.286903	1651.771851	419.518860	-224.706207	1125.897949	549.471436	251.969482	1154.644409	307.749329	-202.004028	887.655396	425.127167	275.388885	903.050720	404.139343	40.295364	1036.296875	-583.601379	171.482437	852.188171	-570.538757	-30.051088
376.835968	-50.716614	937.283936	442.676819	125.786232	935.755798	477.787445	-82.759460	494.689148	560.005920	116.869247	482.864624	520.645508	-72.925476	78.775597	611.277710	98.785324	93.542236	410.058777	-132.449615	1404.447754	495.934113	155.507217	1415.694336	385.834869	29.816513	1387.231567	373.233643	35.349209	1651.811890	419.607239	-224.306656	1125.882568	549.330933	252.407028	1154.715698	307.209473	-201.098053	887.975159	424.289490	275.274994	903.365295	404.511444	40.355587	1036.342407	-583.378784	171.421432	852.184021	-570.153015	-30.124687
377.099609	-50.656048	937.383606	443.006042	125.833313	935.814087	478.045685	-82.686188	494.725342	560.101257	116.903816	482.890686	520.610107	-72.921967	78.743362	611.282349	98.759964	93.550835	410.425720	-132.300323	1404.536865	496.204742	155.658463	1415.777222	386.153320	29.926296	1387.329224	373.155670	35.519115	1651.837891	419.707733	-223.870331	1125.838257	549.143921	252.894302	1154.826172	306.606018	-200.125244	888.307495	423.402069	275.143738	903.734497	404.814270	40.432590	1036.421021	-583.132935	171.306061	852.178833	-569.637451	-30.291842
377.443176	-50.589283	937.449646	443.362122	125.928452	935.857056	478.343140	-82.619652	494.760651	560.224365	116.899330	482.878845	520.636292	-72.922676	78.739990	611.256653	98.728706	93.532486	410.785522	-132.149460	1404.626221	496.456635	155.787796	1415.865479	386.472290	30.079994	1387.407104	373.049316	35.713867	1651.833374	419.773315	-223.403748	1125.796997	548.969482	253.315079	1154.866211	305.956696	-199.195328	888.636108	422.493622	275.014496	904.135681	405.152039	40.530998	1036.474365	-582.674988	171.731293	852.254333	-569.402405	-30.132135
378.050049	-50.451847	937.475952	443.746979	126.045357	935.905823	478.654694	-82.584312	494.749634	560.388977	116.926170	482.873016	520.656128	-72.945847	78.683968	611.302429	98.741127	93.496162	411.183380	-132.006271	1404.684570	496.715393	155.943222	1415.916504	386.784119	30.208874	1387.465088	372.869324	35.862404	1651.842041	419.835358	-222.915115	1125.731812	548.768555	253.730316	1154.896484	305.262512	-198.210754	888.982056	421.501007	274.871552	904.474304	405.610321	40.653164	1036.510132	-582.476563	171.687317	852.242126	-569.047546	-30.179132
378.493958	-50.358994	937.509583	444.055176	126.237534	935.948608	479.011322	-82.533897	494.763641	560.588196	116.982071	482.827515	520.684570	-72.933418	78.623695	611.366089	98.763199	93.466530	411.594635	-131.850052	1404.754395	496.971436	156.123367	1415.955688	387.094421	30.324783	1387.487549	372.748810	36.023674	1651.806274	419.907379	-222.369659	1125.667969	548.505432	254.140488	1154.911255	304.568542	-197.267929	889.287537	420.505585	274.718384	904.828064	405.974030	40.789406	1036.547852	-582.270447	171.669662	852.224487	-568.666687	-30.225632
378.901703	-50.324806	937.577454	444.399475	126.297897	935.936035	479.326569	-82.507622	494.761932	560.768188	116.995537	482.792816	520.721619	-72.930214	78.593437	611.365967	98.755951	93.421379	412.029816	-131.742767	1404.784302	497.239349	156.300552	1416.003052	387.438629	30.495319	1387.508789	372.611450	36.193539	1651.771851	419.976074	-221.809036	1125.570923	548.215820	254.571396	1154.876221	303.835785	-196.215805	889.589661	419.439758	274.564606	905.168396	406.350067	40.879795	1036.574219	-582.077881	171.627213	852.182617	-568.291443	-30.305414
379.373199	-50.309010	937.623535	444.773773	126.373856	935.933167	479.643860	-82.484283	494.775391	561.010864	117.046410	482.778900	520.727112	-72.974770	78.565323	611.475159	98.803177	93.418091	412.469849	-131.591187	1404.818726	497.473236	156.480453	1416.019897	387.788788	30.619995	1387.533325	372.530243	36.405491	1651.706787	420.004578	-221.293503	1125.491455	547.942078	254.929962	1154.847656	303.085907	-195.194931	889.893616	418.377869	274.437500	905.460754	406.757324	40.955204	1036.594116	-581.953857	171.534805	852.167603	-567.970337	-30.350689
379.852570	-50.201050	937.643005	445.108490	126.528801	935.967957	479.952057	-82.437508	494.752319	561.262451	117.133759	482.799286	520.721619	-72.955101	78.501503	611.545654	98.783775	93.401215	412.867310	-131.446655	1404.864624	497.701996	156.676071	1416.074707	388.148987	30.742352	1387.561279	372.373108	36.577522	1651.651611	420.004791	-220.737350	1125.360718	547.653198	255.267258	1154.808716	302.365204	-194.180374	890.202759	417.328613	274.296509	905.783203	407.154755	41.076439	1036.621094	-581.781250	171.517105	852.175903	-567.651489	-30.350262
380.337128	-50.096954	937.661499	445.493744	126.682320	936.019287	480.290192	-82.416748	494.743347	561.491333	117.214828	482.799591	520.727051	-72.950928	78.444229	611.565430	98.801163	93.400627	413.355133	-131.310699	1404.886475	497.981384	156.858276	1416.115479	388.514648	30.842491	1387.586548	372.263123	36.881184	1651.599243	420.016022	-220.281525	1125.231079	547.313232	255.574524	1154.737915	301.625946	-193.056961	890.484619	416.217010	274.153412	906.082764	407.570679	41.189892	1036.655396	-581.624329	171.473557	852.171387	-567.315063	-30.378080
380.726379	-50.009914	937.719604	445.777954	126.772247	936.028992	480.563843	-82.312408	494.738403	561.666626	117.288811	482.774200	520.744629	-72.946236	78.409508	611.578918	98.790848	93.376450	413.798431	-131.144821	1404.891602	498.212463	157.060181	1416.147827	388.856140	30.956501	1387.592163	372.059845	37.032822	1651.526855	419.990967	-219.779175	1125.104370	546.985168	255.877792	1154.661743	300.878693	-191.954376	890.759888	415.138641	274.034790	906.380066	407.917023	41.298943	1036.689209	-581.760376	171.071228	852.082764	-567.074402	-30.502668
381.301758	-49.945946	937.761108	446.129700	126.905464	936.048523	480.853577	-82.246628	494.721832	561.843689	117.388298	482.750854	520.748840	-72.927635	78.372169	611.651062	98.844978	93.354927	414.187775	-130.998688	1404.877930	498.395569	157.279251	1416.135010	389.164551	31.087915	1387.604980	371.818542	37.131138	1651.446533	419.970154	-219.286407	1124.954590	546.652893	256.193115	1154.600708	300.165314	-190.878830	891.048706	414.103699	273.889679	906.644836	408.362701	41.408566	1036.718506	-581.653198	171.059525	852.059631	-566.795044	-30.540726
381.783386	-49.847450	937.807983	446.410675	127.084785	936.084167	481.111237	-82.119598	494.708588	561.979492	117.476120	482.734314	520.771912	-72.906410	78.330658	611.656189	98.844215	93.333794	414.646698	-130.839264	1404.926880	498.612488	157.508774	1416.155029	389.528046	31.224794	1387.607422	371.616180	37.297745	1651.353027	419.932800	-218.817963	1124.837769	546.279114	256.473572	1154.500977	299.482086	-189.796082	891.327393	413.073914	273.837891	906.886108	408.744873	41.546108	1036.759766	-581.499451	171.003265	852.049194	-566.460083	-30.569050
382.374939	-49.798206	937.847656	446.759521	127.216118	936.094055	481.233398	-81.836006	494.681335	562.093262	117.539360	482.688538	520.670837	-72.866280	78.292526	612.478821	99.264496	93.414238	415.197296	-130.716766	1404.969971	498.868896	157.698669	1416.175049	389.934570	31.367386	1387.624268	371.444458	37.475281	1651.338989	419.899536	-218.354950	1124.722534	545.913940	256.757294	1154.427246	298.824036	-188.749512	891.584167	412.074615	273.721191	907.110718	409.194641	41.651886	1036.783081	-581.372742	170.983231	852.045349	-566.143433	-30.590097
382.898560	-49.721802	937.896790	447.084076	127.373344	936.123474	481.422455	-81.731682	494.633331	562.262329	117.662491	482.686005	520.621399	-72.827271	78.268784	612.536682	99.312408	93.410049	415.720367	-130.557251	1405.019531	499.081238	157.956665	1416.211792	390.284210	31.495949	1387.633423	371.232697	37.563267	1651.250488	419.834045	-217.902878	1124.636353	545.541382	257.005646	1154.335815	298.120697	-187.702545	891.918213	411.066650	273.688324	907.333923	409.605927	41.777092	1036.821411	-581.270447	170.966476	852.062622	-565.856628	-30.573784
383.498169	-49.684063	937.928406	447.441803	127.508652	936.122742	481.623840	-81.633263	494.607269	562.398315	117.791985	482.697113	520.629211	-72.811203	78.231178	612.496521	99.275009	93.376366	416.243530	-130.374832	1405.062622	499.254913	158.209824	1416.236816	390.633026	31.631508	1387.651733	371.022369	37.675491	1651.152222	419.790222	-217.415390	1124.554443	545.142151	257.221283	1154.258301	297.498138	-186.721481	892.235291	410.135132	273.642944	907.563049	410.068268	41.878716	1036.835571	-581.188538	170.957809	852.070557	-565.573364	-30.577103
384.011383	-49.600861	937.966003	447.783173	127.673164	936.151611	481.796234	-81.519348	494.563751	562.539063	117.943871	482.673218	520.590393	-72.767578	78.180817	612.494324	99.292435	93.362167	416.914154	-130.135803	1405.144653	499.451935	158.490829	1416.263550	390.983002	31.752975	1387.653931	370.828796	37.757446	1651.068481	419.766296	-216.994064	1124.462769	544.729980	257.497711	1154.197998	296.932404	-185.790344	892.551025	409.214294	273.653564	907.715454	410.489319	42.003117	1036.868408	-580.880859	171.270096	852.137939	-565.277832	-30.451429
384.571411	-49.515076	938.011292	448.096924	127.877167	936.172668	482.049957	-81.471298	494.538300	562.709045	118.094872	482.670105	520.631592	-72.788185	78.154861	612.658875	99.404533	93.370422	417.352264	-129.990662	1405.149292	499.626221	158.757889	1416.287964	391.352539	31.904600	1387.665039	370.602600	37.814354	1650.995605	419.741608	-216.503220	1124.397827	544.343872	257.767181	1154.102417	296.364319	-184.893311	892.888306	408.318146	273.649536	907.892944	410.924622	42.152760	1036.901367	-580.801147	171.308670	852.163330	-565.041321	-30.419931
385.159668	-49.414295	938.068909	448.378418	128.069351	936.193787	482.062805	-81.073364	494.400513	562.848267	118.243622	482.641663	520.472778	-72.708809	78.101692	612.682068	99.448433	93.341599	417.969482	-129.715240	1405.199219	499.766113	159.056000	1416.309937	391.713165	32.064594	1387.661499	370.420624	37.858364	1650.909790	419.770508	-216.115723	1124.351318	543.961182	258.050720	1154.001221	295.834503	-183.997025	893.200684	407.461456	273.732941	908.097412	411.360199	42.308636	1036.940430	-580.793701	171.316544	852.157898	-564.810974	-30.424110
385.626465	-49.352173	938.126709	448.618896	128.270218	936.205444	482.186768	-80.845734	494.338196	562.928406	118.365250	482.607880	520.395691	-72.656029	78.042450	611.852173	98.992851	93.221924	418.456604	-129.566452	1405.276001	499.897522	159.373444	1416.336914	392.033173	32.231712	1387.662354	370.244446	37.910435	1650.847534	419.818756	-215.702621	1124.337036	543.593811	258.345978	1153.948486	295.353180	-182.937668	893.588501	406.689209	273.731201	908.226379	411.724396	42.453068	1036.975342	-580.759949	171.317474	852.152527	-564.579468	-30.374439
386.173004	-49.304070	938.201050	448.909210	128.437378	936.229492	482.487610	-80.799881	494.367432	563.085144	118.545570	482.604248	520.403259	-72.634354	78.037125	612.758606	99.495911	93.296387	419.133881	-129.300308	1405.324829	500.020660	159.688507	1416.384766	392.373322	32.348774	1387.696899	370.058228	37.909309	1650.798096	419.871338	-215.245316	1124.298584	543.165161	258.654266	1153.888428	294.918213	-182.309616	893.888306	405.871429	273.788361	908.397034	412.130280	42.583569	1037.023193	-580.986816	171.012680	852.098267	-564.400513	-30.465862
386.826294	-49.156639	938.240967	449.196045	128.654022	936.254822	482.779449	-80.763741	494.374847	563.267212	118.736176	482.612488	520.433044	-72.619347	78.020424	611.996521	99.104584	93.230904	419.666260	-129.130661	1405.421509	500.071533	160.003799	1416.424072	392.687286	32.487495	1387.727417	369.891632	37.942101	1650.766479	419.967163	-214.839264	1124.324585	542.799377	258.974670	1153.849243	294.599792	-181.531754	894.212769	405.191833	273.827698	908.554016	412.577545	42.769451	1037.054443	-580.984497	170.999908	852.099365	-564.195984	-30.416546
387.333252	-49.050507	938.300293	449.463562	128.877640	936.278381	483.059235	-80.678780	494.401031	563.432495	118.961357	482.646179	520.426697	-72.592766	78.023018	612.014404	99.137161	93.212234	420.236267	-128.900482	1405.506104	500.138428	160.314178	1416.500000	393.046783	32.609077	1387.731079	369.740204	37.941128	1650.728638	420.106995	-214.485870	1124.350586	542.432495	259.386749	1153.864990	294.280792	-180.722778	894.539490	404.546021	273.910553	908.705078	412.934021	42.955818	1037.093628	-580.731689	171.316483	852.192444	-563.905884	-30.292902
387.854736	-48.944527	938.350708	449.706909	129.092606	936.270630	483.371124	-80.600304	494.413971	563.574524	119.090721	482.626190	520.424316	-72.596191	78.028343	612.081482	99.209518	93.216232	420.834839	-128.684982	1405.554810	500.186829	160.632843	1416.543823	393.359070	32.724117	1387.758667	369.596924	37.923901	1650.686035	420.291992	-214.110687	1124.351563	542.095398	259.874420	1153.878540	294.047394	-180.016373	894.820618	403.946075	273.925903	908.845093	413.304718	43.142536	1037.113403	-580.744934	171.344620	852.218628	-563.682007	-30.275436
[truncated: 29 more rows]
[truncated: 40 more columns]
