# Supplementary material for: A dyadic stimulus set of audiovisual affective displays for the study of multisensory, emotional, social interactions
Source: Behav Res Methods. 2015 Nov 5;48(4):1285–95. doi: 10.3758/s13428-015-0654-4 (PMC5101291; doi:10.3758/s13428-015-0654-4)
Supplement: Supplementary file 1 — (ZIP 270 MB) [file 13428_2015_654_MOESM1_ESM.zip › supplementary_material_2_stimuli_set_files/C/C16.txt]

405.273834	-39.720406	940.785828	450.272949	145.113449	935.002441	498.703461	-71.866219	495.303558	568.347168	129.470016	482.853058	519.368347	-71.224579	76.602791	615.210510	102.299843	93.192818	452.951233	-97.532211	1408.945435	504.087921	200.779312	1407.777222	408.041321	61.786366	1385.887451	371.816101	60.782387	1649.648560	486.223389	-187.184601	1131.904297	554.684326	271.748230	1138.523804	381.848633	-189.661682	887.755981	433.588989	282.761078	884.454651	422.465088	57.110363	1037.655518	-630.180481	180.246124	857.025269	-610.958862	-21.201239
405.276886	-39.708405	940.791016	450.286224	145.173096	935.031738	498.698639	-71.854088	495.316223	568.306946	129.463028	482.847412	519.364624	-71.223564	76.601608	615.239563	102.318207	93.196617	452.916931	-97.518005	1408.958008	504.035614	200.807449	1407.791870	407.990082	61.770561	1385.889404	371.743378	60.816418	1649.645630	486.226593	-187.190216	1131.918213	554.691895	271.795410	1138.555908	381.916870	-189.666763	887.761292	433.636627	282.791016	884.449768	422.469604	57.133255	1037.673218	-630.578735	179.767746	856.931458	-611.082520	-21.366182
405.274445	-39.710587	940.799377	450.287567	145.152481	935.019043	498.748016	-71.879967	495.325226	568.297119	129.444717	482.852356	519.385071	-71.229095	76.603737	615.340881	102.398453	93.205772	452.885406	-97.479416	1408.973877	503.994690	200.836807	1407.806030	407.935364	61.795868	1385.869995	371.678314	60.844391	1649.653809	486.239899	-187.178665	1131.942383	554.678040	271.780304	1138.560303	381.927399	-189.649277	887.766479	433.671417	282.804962	884.447388	422.458832	57.136208	1037.669800	-630.598450	179.786011	856.927795	-611.147461	-21.347065
405.293518	-39.712994	940.814392	450.318756	145.170746	935.012451	498.737915	-71.879257	495.345367	568.325012	129.456406	482.850830	519.382263	-71.227715	76.605492	615.216064	102.336449	93.212524	452.851776	-97.460732	1408.971069	503.947571	200.845718	1407.806763	407.896484	61.819981	1385.881104	371.619568	60.873875	1649.643555	486.242218	-187.131454	1131.943726	554.674133	271.826813	1138.573975	382.000153	-189.657486	887.759583	433.714600	282.842682	884.435913	422.467651	57.159569	1037.672485	-630.653015	179.753220	856.931519	-611.177002	-21.367424
405.302124	-39.680298	940.809692	450.312408	145.197357	935.018921	498.756714	-71.835190	495.335266	568.328308	129.465530	482.857635	519.354919	-71.226898	76.606499	615.340271	102.412079	93.204803	452.798218	-97.432732	1408.991333	503.886658	200.884567	1407.810059	407.860016	61.818897	1385.870972	371.549957	60.896690	1649.640137	486.249664	-187.122498	1131.956177	554.662109	271.838959	1138.592041	382.019714	-189.655975	887.755554	433.747131	282.862183	884.432068	422.456360	57.185940	1037.672852	-630.664429	179.733017	856.918030	-611.194214	-21.378820
405.322205	-39.674191	940.805420	450.327545	145.188065	935.021545	498.775360	-71.843613	495.342651	568.341675	129.483429	482.859863	519.374695	-71.230278	76.633446	615.327576	102.404625	93.209267	452.778351	-97.426231	1408.982300	503.847626	200.913101	1407.816162	407.818451	61.844437	1385.870117	371.500305	60.935295	1649.643311	486.252380	-187.120102	1131.971436	554.660034	271.870941	1138.632568	382.072906	-189.673431	887.756104	433.795593	282.895447	884.433289	422.456757	57.184978	1037.671021	-630.728027	179.744431	856.917786	-611.257080	-21.416592
405.341248	-39.638088	940.792480	450.348969	145.229187	935.012573	498.797211	-71.845650	495.333954	568.375916	129.475616	482.865265	519.377258	-71.234253	76.618042	615.256042	102.345123	93.197647	452.725586	-97.426071	1408.986328	503.779785	200.907120	1407.826416	407.846680	61.998276	1385.904785	371.445618	60.953411	1649.633789	486.276672	-187.106201	1131.986328	554.640747	271.897400	1138.635254	382.101532	-189.667679	887.743347	433.833221	282.914337	884.418213	422.468628	57.223427	1037.659668	-630.755188	179.747040	856.928406	-611.305786	-21.365141
405.340454	-39.645111	940.794678	450.348663	145.219604	935.010132	498.820343	-71.811432	495.330536	568.385559	129.465530	482.847900	519.373413	-71.227707	76.603508	614.564880	101.928238	93.144112	452.693298	-97.396530	1408.962524	503.757599	200.938919	1407.829224	407.815887	62.016525	1385.889404	371.400452	60.978462	1649.625732	486.288971	-187.089188	1131.976563	554.658630	271.920319	1138.641968	382.154968	-189.691452	887.748047	433.852600	282.940521	884.418518	422.468079	57.217697	1037.659424	-630.796387	179.733231	856.911011	-611.336243	-21.388140
405.386566	-39.609119	940.784851	450.397858	145.248199	935.024780	498.824829	-71.787354	495.318878	568.416443	129.506378	482.876709	519.381348	-71.219910	76.605782	615.246033	102.336334	93.193550	452.672180	-97.365242	1408.969849	503.730988	200.944580	1407.826660	407.773956	62.036224	1385.920288	371.362762	61.095169	1649.637695	486.298492	-187.078171	1131.967529	554.650879	271.936554	1138.647583	382.184296	-189.684998	887.730225	433.898926	282.979492	884.421631	422.500275	57.240807	1037.661377	-630.824951	179.733688	856.914673	-611.359497	-21.385687
405.376587	-39.600624	940.797729	450.392609	145.246292	935.026245	498.849121	-71.763458	495.326538	568.392456	129.477676	482.864563	519.375916	-71.217751	76.604576	615.289246	102.354660	93.190216	452.633301	-97.347885	1408.985718	503.692871	200.981812	1407.843506	407.736511	62.069656	1385.917847	371.319855	61.127697	1649.628784	486.305481	-187.062912	1131.974854	554.640198	271.982117	1138.647949	382.209137	-189.707596	887.737366	433.921814	283.001404	884.423279	422.489288	57.251450	1037.668091	-630.867004	179.745773	856.922791	-611.409424	-21.388006
405.418701	-39.595367	940.790588	450.435028	145.273560	935.024475	498.928009	-71.821472	495.365997	568.411499	129.469711	482.848419	519.424438	-71.227303	76.595718	615.311401	102.376701	93.194603	452.603516	-97.309647	1408.988892	503.659515	201.012024	1407.852417	407.715790	62.096947	1385.928345	371.273438	61.142105	1649.623291	486.315582	-187.041382	1131.990845	554.632813	271.999359	1138.675537	382.251648	-189.703873	887.726868	433.953033	283.014923	884.412476	422.508331	57.269932	1037.662231	-630.923035	179.710190	856.914063	-611.451721	-21.387972
405.439178	-39.553982	940.788391	450.449799	145.294281	935.025940	498.928497	-71.783791	495.350616	568.423645	129.501190	482.860443	519.395569	-71.217995	76.582336	615.268616	102.359146	93.196922	452.570435	-97.291374	1408.997681	503.633942	201.031616	1407.874878	407.677582	62.136940	1385.907349	371.244507	61.166988	1649.620605	486.306458	-187.022751	1132.014771	554.631836	272.026367	1138.680054	382.271637	-189.697418	887.745483	433.984253	283.051239	884.405945	422.521240	57.300453	1037.661621	-630.969849	179.742142	856.920776	-611.489075	-21.403723
405.445343	-39.560326	940.811462	450.451691	145.286896	935.031555	498.928070	-71.776886	495.364471	568.406799	129.490891	482.855835	519.359680	-71.213737	76.620483	615.255005	102.348701	93.192436	452.538513	-97.256844	1408.991577	503.600647	201.050842	1407.879028	407.661621	62.154179	1385.919800	371.195740	61.186459	1649.611572	486.311066	-187.024826	1132.056763	554.640015	272.030121	1138.699097	382.312195	-189.701187	887.733093	434.022186	283.079285	884.401733	422.524231	57.303120	1037.675537	-630.992126	179.710464	856.909668	-611.497375	-21.420992
405.497437	-39.532604	940.803650	450.467804	145.286606	935.031189	498.944458	-71.759529	495.349945	568.421936	129.511581	482.839478	519.390686	-71.208931	76.592720	615.225586	102.338745	93.196869	452.522003	-97.228630	1408.998413	503.585693	201.101593	1407.883179	407.632324	62.179871	1385.921387	371.173828	61.219376	1649.605225	486.294037	-186.995789	1132.045654	554.646790	272.073669	1138.705688	382.257416	-189.757538	887.766541	434.036011	283.087189	884.410828	422.547882	57.315002	1037.670898	-631.046631	179.733337	856.913086	-611.546265	-21.400776
405.521332	-39.521198	940.813599	450.492523	145.320084	935.045654	498.979584	-71.747490	495.343262	568.453003	129.550476	482.842316	519.406555	-71.212799	76.590805	614.326050	101.783752	93.126556	452.505127	-97.200867	1409.001953	503.565186	201.121536	1407.893188	407.632660	62.201439	1385.911987	371.144897	61.252743	1649.604492	486.284027	-186.973206	1132.055420	554.645447	272.096619	1138.703979	382.263519	-189.737122	887.769470	434.060486	283.117523	884.407227	422.582764	57.331963	1037.683960	-631.080811	179.718262	856.911865	-611.573853	-21.409878
405.556091	-39.491989	940.812561	450.515167	145.348694	935.040894	499.004059	-71.757210	495.343231	568.478699	129.563019	482.843903	519.401062	-71.211449	76.591026	614.321106	101.772217	93.122032	452.512421	-97.169556	1409.027710	503.558289	201.138397	1407.890625	407.610596	62.226589	1385.917236	371.119019	61.265324	1649.604736	486.291107	-186.971252	1132.081543	554.650330	272.125763	1138.703003	382.302155	-189.752533	887.788818	434.086365	283.128662	884.404175	422.599884	57.365303	1037.680298	-631.097473	179.736267	856.919922	-611.618591	-21.372370
405.591644	-39.473061	940.823303	450.537323	145.389618	935.051819	498.998993	-71.743439	495.346222	568.466492	129.549683	482.828705	519.391479	-71.206528	76.581230	614.357666	101.795959	93.115852	452.514008	-97.114357	1409.042969	503.564453	201.189743	1407.887573	407.519043	62.143139	1385.879150	371.095947	61.298176	1649.600586	486.303925	-186.942474	1132.105957	554.656860	272.168732	1138.719849	382.323456	-189.757431	887.787720	434.107635	283.150208	884.398926	422.627991	57.394409	1037.691040	-631.136841	179.750687	856.917297	-611.625488	-21.382288
405.602173	-39.454720	940.824280	450.548859	145.378693	935.056763	498.997925	-71.720680	495.332947	568.512512	129.606064	482.822205	519.382690	-71.204529	76.578583	614.353638	101.802124	93.122421	452.486298	-97.122429	1409.044678	503.527679	201.197174	1407.883911	407.599548	62.289001	1385.892700	371.069336	61.329880	1649.598389	486.300812	-186.918396	1132.122314	554.661987	272.225769	1138.729248	382.334534	-189.741577	887.813416	434.119629	283.174988	884.395752	422.630798	57.398678	1037.693604	-631.173157	179.731140	856.922791	-611.644104	-21.357193
405.651611	-39.453938	940.822754	450.601257	145.445816	935.055481	499.046570	-71.737671	495.341888	568.527466	129.623734	482.832764	519.402222	-71.209854	76.579948	614.494446	101.889946	93.129028	452.512329	-97.071632	1409.060303	503.538818	201.228897	1407.864014	407.496399	62.206692	1385.879395	371.059448	61.341133	1649.583984	486.314362	-186.906586	1132.139893	554.672791	272.244141	1138.715454	382.356781	-189.755936	887.823975	434.127472	283.192017	884.382080	422.676392	57.432259	1037.691895	-631.184692	179.743164	856.925842	-611.693420	-21.326399
405.678589	-39.445702	940.820618	450.611389	145.450256	935.056824	499.034241	-71.712090	495.343658	568.514465	129.600052	482.812897	519.394104	-71.207619	76.577530	614.332886	101.803642	93.112297	452.503174	-97.043419	1409.065430	503.537109	201.256073	1407.875244	407.482239	62.213497	1385.870117	371.025269	61.373318	1649.587891	486.328979	-186.882782	1132.149414	554.685974	272.273163	1138.717285	382.368713	-189.746811	887.828186	434.135956	283.208191	884.380859	422.688507	57.437881	1037.691162	-631.229675	179.738342	856.928955	-611.703430	-21.348318
405.735565	-39.412586	940.804626	450.663086	145.455261	935.058228	499.043030	-71.696899	495.318268	568.543945	129.614838	482.790405	519.388550	-71.206108	76.575699	614.484253	101.879341	93.131866	452.511780	-97.006035	1409.071899	503.527740	201.272522	1407.864624	407.481567	62.239811	1385.856689	371.018585	61.408562	1649.578857	486.345062	-186.864182	1132.152222	554.678284	272.281311	1138.697510	382.398193	-189.717468	887.821472	434.157562	283.229889	884.356201	422.722687	57.452965	1037.682983	-631.233032	179.747604	856.924500	-611.727844	-21.334883
405.757782	-39.408607	940.813293	450.684662	145.473434	935.060486	499.051910	-71.666130	495.327850	568.563293	129.644012	482.813599	519.383240	-71.206482	76.580643	614.369446	101.812050	93.090050	452.497955	-97.017845	1409.071533	503.517426	201.276535	1407.850586	407.562653	62.396973	1385.888916	371.008575	61.430168	1649.571655	486.372620	-186.839600	1132.140625	554.685730	272.318634	1138.672852	382.417694	-189.708511	887.831055	434.168121	283.240143	884.346802	422.746307	57.466717	1037.688354	-631.270813	179.763214	856.928223	-611.761597	-21.325752
405.813568	-39.394459	940.822083	450.733337	145.500229	935.044617	499.107666	-71.686203	495.327698	568.554138	129.624435	482.805054	519.396179	-71.209564	76.581917	614.364136	101.813263	93.088783	452.510651	-96.994003	1409.086060	503.521393	201.301636	1407.855103	407.564880	62.399372	1385.879395	371.005615	61.473049	1649.574341	486.385895	-186.826721	1132.157837	554.699646	272.326965	1138.673584	382.420715	-189.663147	887.853394	434.174957	283.254608	884.347473	422.802765	57.498932	1037.684570	-631.293396	179.786957	856.913757	-611.797791	-21.334948
405.813202	-39.366760	940.818237	450.737122	145.516953	935.056885	499.114899	-71.637772	495.318054	568.573120	129.637253	482.797394	519.396912	-71.204140	76.568825	614.361572	101.818047	93.089569	452.530182	-96.975998	1409.098389	503.529633	201.339600	1407.855957	407.558472	62.430363	1385.874756	370.996765	61.500973	1649.563477	486.410492	-186.787720	1132.168823	554.714478	272.349396	1138.686279	382.417175	-189.651550	887.859009	434.191193	283.257538	884.350952	422.808655	57.511841	1037.689453	-631.333801	179.783691	856.911926	-611.827148	-21.326324
405.848450	-39.355495	940.821167	450.769348	145.559113	935.056824	499.134888	-71.627678	495.323547	568.630493	129.682358	482.799866	519.398560	-71.204460	76.567345	614.377258	101.823288	93.101723	452.539917	-96.950806	1409.096802	503.514221	201.348083	1407.850098	407.591278	62.459404	1385.882813	370.978333	61.543537	1649.574585	486.426453	-186.770065	1132.182373	554.718750	272.356049	1138.666260	382.433777	-189.615906	887.875549	434.219879	283.256104	884.343140	422.836731	57.540714	1037.690430	-631.348206	179.793884	856.924438	-611.867004	-21.301779
405.872375	-39.338833	940.831360	450.792755	145.569717	935.057434	499.210785	-71.652802	495.331940	568.607605	129.659317	482.778564	519.410339	-71.205338	76.560211	614.353882	101.809158	93.095970	452.564850	-96.938324	1409.104614	503.519836	201.379425	1407.864014	407.596100	62.477043	1385.892090	370.968567	61.576241	1649.572632	486.445587	-186.751785	1132.191162	554.712585	272.362091	1138.675415	382.449677	-189.594879	887.874756	434.225922	283.259186	884.336792	422.856140	57.560650	1037.695313	-631.356140	179.825317	856.926819	-611.857544	-21.310492
405.894958	-39.313286	940.826233	450.827911	145.583191	935.053345	499.232483	-71.653725	495.337738	568.642456	129.699677	482.808380	519.382935	-71.203842	76.566849	614.388245	101.820473	93.083687	452.574036	-96.922081	1409.097046	503.517517	201.390320	1407.879272	407.605103	62.492062	1385.892822	370.972961	61.612881	1649.571899	486.453278	-186.727737	1132.170166	554.741150	272.412354	1138.700928	382.450653	-189.586411	887.884216	434.249908	283.267731	884.332397	422.877533	57.582047	1037.690186	-631.391479	179.798325	856.917603	-611.910461	-21.278555
405.908661	-39.331268	940.848083	450.850281	145.590790	935.062866	499.293091	-71.644585	495.358276	568.665344	129.678329	482.817566	519.383179	-71.204063	76.564598	614.379272	101.814682	93.079773	452.607941	-96.898239	1409.102417	503.522552	201.408493	1407.891724	407.635315	62.503761	1385.893677	370.970520	61.632610	1649.562012	486.484650	-186.716675	1132.161133	554.739746	272.402039	1138.712158	382.471832	-189.564072	887.876282	434.270325	283.273468	884.350769	422.889404	57.584663	1037.705200	-631.393188	179.824677	856.922180	-611.912109	-21.285999
405.959503	-39.273388	940.823181	450.899963	145.624985	935.052368	499.310425	-71.610329	495.344269	568.732849	129.714249	482.828339	519.372253	-71.200981	76.560616	614.435669	101.834755	93.094650	452.636688	-96.881592	1409.099365	503.538605	201.445862	1407.910278	407.642975	62.511135	1385.894043	370.983887	61.669643	1649.559937	486.516815	-186.689438	1132.161133	554.743591	272.437378	1138.738647	382.483643	-189.553375	887.873596	434.278809	283.266998	884.361877	422.930054	57.625778	1037.687256	-631.407776	179.840607	856.924500	-611.926331	-21.270746
405.952240	-39.272018	940.834717	450.907074	145.671585	935.062927	499.331940	-71.579247	495.346771	568.706543	129.687637	482.805817	519.377441	-71.202568	76.542084	614.431702	101.830414	93.083252	452.689789	-96.872635	1409.086670	503.559204	201.454971	1407.900269	407.682037	62.531353	1385.886841	370.994446	61.691837	1649.562500	486.553558	-186.654251	1132.144775	554.751404	272.438507	1138.747437	382.476410	-189.510056	887.882263	434.305206	283.272400	884.364380	422.937500	57.647842	1037.698730	-631.440674	179.879654	856.938538	-611.959290	-21.250320
405.966248	-39.240120	940.856445	450.920807	145.693924	935.068848	499.398041	-71.576714	495.362671	568.746338	129.699539	482.810974	519.416443	-71.214516	76.561638	614.470398	101.866371	93.078323	452.701782	-96.848099	1409.088135	503.592407	201.491226	1407.929810	407.707031	62.563038	1385.885254	370.987244	61.737480	1649.564941	486.590240	-186.639465	1132.141846	554.782715	272.489075	1138.764648	382.492401	-189.494583	887.872070	434.319611	283.278168	884.369507	422.968597	57.679523	1037.713379	-631.448914	179.870956	856.933960	-611.987427	-21.247431
405.980011	-39.218117	940.846008	450.935455	145.712021	935.061401	499.405884	-71.537933	495.349884	568.745789	129.683121	482.805603	519.423645	-71.203568	76.548401	614.437927	101.859802	93.058800	452.738098	-96.803551	1409.071533	503.608154	201.511871	1407.921753	407.669800	62.460724	1385.857300	371.013824	61.763824	1649.557861	486.617889	-186.607788	1132.127808	554.806396	272.529449	1138.764282	382.520752	-189.439743	887.880005	434.327942	283.282837	884.384766	422.982574	57.698132	1037.704468	-631.480591	179.866638	856.911194	-612.004700	-21.255215
406.011139	-39.206875	940.844788	450.991180	145.774826	935.066650	499.437683	-71.564201	495.355042	568.804138	129.766159	482.790833	519.430603	-71.205200	76.549973	614.462830	101.879074	93.051064	452.781677	-96.772713	1409.080322	503.653839	201.554703	1407.936279	407.690521	62.470470	1385.857178	371.028564	61.786179	1649.551514	486.663574	-186.576950	1132.124390	554.817200	272.535706	1138.753296	382.533905	-189.410614	887.879150	434.334076	283.289368	884.385803	423.016479	57.733444	1037.706055	-631.493286	179.893372	856.930603	-612.030151	-21.229015
406.015869	-39.190220	940.835266	451.009857	145.778534	935.059204	499.454681	-71.530777	495.364258	568.827515	129.761246	482.787689	519.417358	-71.202721	76.554855	614.471191	101.881149	93.065399	452.809723	-96.763954	1409.061768	503.679443	201.569305	1407.925537	407.714294	62.508942	1385.854980	371.059265	61.807526	1649.552979	486.672363	-186.550919	1132.113770	554.848877	272.578796	1138.763916	382.534332	-189.397507	887.868469	434.350891	283.313599	884.388000	423.028778	57.743092	1037.697632	-631.525391	179.887466	856.909729	-612.037415	-21.237244
406.054260	-39.162083	940.835022	451.036591	145.793121	935.047363	499.439575	-71.501778	495.362030	568.818909	129.755219	482.785736	519.401489	-71.199074	76.532265	614.471924	101.890251	93.050880	452.824493	-96.740837	1409.063965	503.706024	201.582504	1407.925781	407.767059	62.534969	1385.848877	371.079590	61.815048	1649.544189	486.710968	-186.508514	1132.095947	554.862915	272.616425	1138.750244	382.585358	-189.358582	887.837036	434.343903	283.317047	884.388062	423.061157	57.770714	1037.691284	-631.535889	179.944717	856.943970	-612.087830	-21.183918
406.067688	-39.145123	940.830872	451.057251	145.824219	935.045837	499.460663	-71.502151	495.360443	568.822693	129.744095	482.781281	519.388428	-71.187889	76.518936	614.502808	101.898514	93.042839	452.862305	-96.701225	1409.055542	503.754791	201.615341	1407.912476	407.810547	62.565990	1385.841064	371.111084	61.840988	1649.538086	486.735596	-186.472214	1132.081665	554.904602	272.610260	1138.739014	382.606506	-189.327484	887.834473	434.334900	283.322937	884.385498	423.081543	57.792400	1037.688721	-631.549133	179.940277	856.939453	-612.086975	-21.188143
406.089752	-39.121609	940.837524	451.091644	145.846161	935.036743	499.470001	-71.475281	495.335083	568.860596	129.740814	482.787842	519.419861	-71.198425	76.509102	614.498962	101.887627	93.036026	452.878662	-96.680908	1409.036621	503.789764	201.633438	1407.908569	407.834930	62.596123	1385.831665	371.156647	61.862156	1649.530762	486.776306	-186.471909	1132.093262	554.930725	272.649139	1138.719849	382.656616	-189.294022	887.836548	434.346100	283.342285	884.391541	423.115540	57.822639	1037.687378	-631.546509	179.943359	856.934509	-612.106079	-21.180298
406.134888	-39.099220	940.834290	451.120850	145.825821	935.037415	499.507385	-71.475883	495.330353	568.858337	129.754440	482.766663	519.456482	-71.215958	76.521797	614.498474	101.887535	93.037552	452.934937	-96.658134	1409.056152	503.846313	201.675995	1407.896484	407.887817	62.615383	1385.832642	371.196014	61.864571	1649.529419	486.791016	-186.434738	1132.080200	554.972656	272.635468	1138.718872	382.690582	-189.254669	887.826782	434.342072	283.362030	884.386841	423.152527	57.822163	1037.686279	-631.593201	179.938843	856.937683	-612.148071	-21.161089
406.138855	-39.068607	940.841370	451.111145	145.877777	935.041748	499.471283	-71.440910	495.327972	568.873230	129.782013	482.769073	519.398987	-71.184738	76.505417	614.509521	101.894302	93.039993	452.955475	-96.636131	1409.053833	503.881348	201.707153	1407.889404	407.925873	62.673210	1385.822266	371.225220	61.897690	1649.536255	486.816772	-186.382416	1132.104980	554.989746	272.631348	1138.703857	382.707794	-189.231064	887.835938	434.345825	283.394592	884.392883	423.161865	57.861034	1037.692749	-631.607910	179.949677	856.934875	-612.158875	-21.136517
406.138580	-39.060631	940.856567	451.131195	145.942642	935.066162	499.506653	-71.459785	495.342804	568.906128	129.826447	482.792206	519.429260	-71.198494	76.529976	614.516785	101.917503	93.043640	452.978760	-96.600449	1409.057495	503.899048	201.715103	1407.895142	407.960327	62.695297	1385.836548	371.271606	61.910652	1649.547729	486.852997	-186.384644	1132.108887	555.014771	272.657196	1138.707520	382.774597	-189.181351	887.828003	434.352478	283.425903	884.388733	423.172150	57.891670	1037.712769	-631.649963	179.925171	856.926025	-612.185608	-21.137289
406.186676	-39.033901	940.851318	451.145630	145.965515	935.055847	499.533203	-71.454521	495.364532	568.898071	129.835754	482.799438	519.418274	-71.201859	76.537270	614.502075	101.909187	93.043671	453.001282	-96.552124	1409.074951	503.939026	201.749573	1407.889038	407.987640	62.717239	1385.847290	371.313965	61.937366	1649.551514	486.865601	-186.364655	1132.128540	555.042480	272.683441	1138.689819	382.813965	-189.161697	887.834045	434.353760	283.440033	884.391785	423.213013	57.915962	1037.705566	-631.672791	179.931061	856.909180	-612.235718	-21.143742
406.215637	-39.020187	940.854553	451.192413	145.927429	935.043091	499.558441	-71.437233	495.370422	568.898865	129.836136	482.772736	519.421204	-71.202629	76.535172	614.490967	101.908371	93.056000	453.018616	-96.542572	1409.087524	503.976898	201.787949	1407.886963	408.026306	62.747013	1385.838013	371.353088	61.860325	1649.537231	486.917419	-186.372757	1132.154541	555.064575	272.689728	1138.685669	382.948822	-189.106613	887.822144	434.374298	283.494141	884.392822	423.249756	57.914436	1037.700317	-631.678162	179.942627	856.908264	-612.234802	-21.143744
406.229889	-39.002377	940.847046	451.195313	145.929794	935.040894	499.559021	-71.417664	495.361572	568.907898	129.853897	482.750885	519.405823	-71.200058	76.521774	614.513428	101.918076	93.050224	453.057190	-96.541046	1409.075562	504.033295	201.799728	1407.860596	408.083679	62.791115	1385.843628	371.408203	61.870251	1649.540894	486.960266	-186.351959	1132.153442	555.094727	272.697601	1138.669067	383.005798	-189.069687	887.817871	434.379974	283.497070	884.387634	423.258240	57.921726	1037.695557	-631.678772	179.944122	856.914429	-612.242676	-21.108591
406.226013	-39.012646	940.869873	451.232849	145.960434	935.039551	499.600006	-71.386414	495.348541	568.933105	129.867889	482.758057	519.400696	-71.196953	76.528351	614.533813	101.921967	93.045944	453.107910	-96.516533	1409.080688	504.085052	201.818436	1407.862549	408.130005	62.792526	1385.832764	371.465637	61.894127	1649.544800	486.989929	-186.366913	1132.162598	555.131409	272.724365	1138.667236	383.057495	-189.023148	887.813965	434.392853	283.538208	884.392639	423.289246	57.941750	1037.706665	-631.660767	179.982544	856.897461	-612.263428	-21.080185
406.257782	-38.968208	940.862915	451.239105	145.960953	935.037354	499.614838	-71.357094	495.348053	568.942627	129.862137	482.764679	519.416748	-71.195274	76.517868	614.560425	101.924919	93.047234	453.135742	-96.482590	1409.070313	504.124634	201.848694	1407.847290	408.180817	62.826500	1385.831787	371.525146	61.914684	1649.546143	487.021881	-186.328171	1132.154785	555.152344	272.759033	1138.659790	383.099701	-188.978455	887.820496	434.415863	283.565552	884.390625	423.305420	57.962639	1037.701904	-631.655090	179.981537	856.895264	-612.263733	-21.074265
406.266418	-38.909920	940.857666	451.243805	146.026428	935.061096	499.628845	-71.349594	495.335907	568.950256	129.872482	482.759399	519.404297	-71.182030	76.520378	614.582214	101.937851	93.049492	453.183502	-96.437210	1409.076782	504.172943	201.874542	1407.872314	408.205353	62.844719	1385.852661	371.582092	61.946972	1649.546997	487.077698	-186.310303	1132.160522	555.186340	272.792694	1138.676147	383.135193	-188.968246	887.796997	434.442535	283.596588	884.412659	423.320068	58.006733	1037.712402	-631.664856	179.973618	856.884766	-612.277222	-21.092176
406.278503	-38.913273	940.856628	451.264252	146.011993	935.059692	499.631958	-71.328598	495.368408	568.974243	129.896866	482.762848	519.389893	-71.178108	76.517761	614.604553	101.961838	93.048965	453.229828	-96.436783	1409.078369	504.223053	201.891357	1407.863037	408.247986	62.864605	1385.853516	371.639557	61.980247	1649.566772	487.107361	-186.282501	1132.149902	555.212524	272.816162	1138.681274	383.184631	-188.924576	887.807739	434.473907	283.617981	884.402405	423.336334	57.998535	1037.711182	-631.680786	179.986359	856.881897	-612.293274	-21.092537
406.293243	-38.908291	940.875732	451.281372	146.043259	935.054993	499.633453	-71.312981	495.374481	568.964783	129.896667	482.754791	519.400085	-71.180855	76.516762	614.600586	101.959679	93.049217	453.253113	-96.430000	1409.071167	504.234253	201.912231	1407.867798	408.289581	62.891884	1385.866943	371.706177	62.116646	1649.588989	487.113892	-186.216263	1132.134277	555.247864	272.844391	1138.690063	383.110199	-188.908279	887.815125	434.502472	283.648071	884.395569	423.363495	58.026176	1037.718628	-631.687561	179.983719	856.891479	-612.303467	-21.088240
406.319855	-38.875549	940.875793	451.318359	146.054626	935.052307	499.636841	-71.298134	495.370941	568.997803	129.946365	482.762329	519.398804	-71.184563	76.535225	615.494141	102.524467	93.118568	453.317810	-96.400398	1409.086548	504.300720	201.947510	1407.866333	408.329437	62.899677	1385.851318	371.762726	62.045406	1649.584717	487.184631	-186.235474	1132.141235	555.492432	273.388489	1138.844849	383.252594	-188.866348	887.798767	434.536377	283.680054	884.435669	423.385986	58.052792	1037.716553	-631.692871	179.988556	856.892212	-612.341125	-21.062485
406.346344	-38.855625	940.869751	451.330994	146.070099	935.048706	499.622253	-71.298424	495.372253	568.988403	129.958481	482.748596	519.398743	-71.192528	76.535736	614.620972	101.987083	93.063690	453.356812	-96.392159	1409.075684	504.329712	201.951447	1407.861206	408.363647	62.915337	1385.863770	371.931732	62.151875	1649.527100	487.196259	-186.180145	1132.144653	555.527100	273.440338	1138.838501	383.171356	-188.852402	887.806091	434.581512	283.733307	884.432007	423.413910	58.066856	1037.712402	-631.714111	179.989258	856.879517	-612.346558	-21.071947
406.356140	-38.838417	940.864807	451.334167	146.104584	935.051514	499.633698	-71.288757	495.346680	568.972839	129.960403	482.738739	519.386902	-71.185181	76.511780	614.505249	101.916519	93.035576	453.394989	-96.393333	1409.076172	504.350037	201.978165	1407.853271	408.395081	62.934048	1385.869385	371.908569	62.100475	1649.604614	487.243927	-186.150894	1132.142456	555.366150	272.923584	1138.656860	383.196320	-188.825592	887.800110	434.584595	283.749390	884.392578	423.421509	58.087639	1037.711548	-631.709167	179.989288	856.875366	-612.341064	-21.072081
406.393677	-38.803070	940.864990	451.377563	146.125671	935.051086	499.617065	-71.274162	495.364136	569.005066	129.976532	482.739319	519.402405	-71.181404	76.513550	614.578613	101.964890	93.016533	453.443176	-96.357918	1409.072144	504.383881	201.994370	1407.837769	408.426453	62.939606	1385.862305	371.972504	62.116447	1649.610352	487.278351	-186.128937	1132.142578	555.415955	272.973022	1138.654297	383.247406	-188.818588	887.809998	434.632416	283.785126	884.410583	423.469574	58.114868	1037.711914	-631.708008	179.994171	856.868652	-612.369263	-21.036459
406.398346	-38.795521	940.876404	451.374817	146.122253	935.051392	499.630890	-71.255310	495.357452	569.008118	129.963013	482.731628	519.396912	-71.170387	76.511070	614.543518	101.929672	93.023308	453.497864	-96.370979	1409.081299	504.424347	202.014664	1407.820190	408.472504	62.956215	1385.869507	372.044586	62.175812	1649.630127	487.315552	-186.077179	1132.119873	555.448975	272.993500	1138.641602	383.269684	-188.780884	887.804871	434.672638	283.835968	884.400024	423.475800	58.121681	1037.717896	-631.731445	179.992294	856.876709	-612.371887	-21.039116
406.420898	-38.779034	940.888184	451.384918	146.143860	935.041077	499.640991	-71.272125	495.365387	569.009216	129.975311	482.724304	519.417175	-71.183281	76.525131	614.565979	101.942947	93.026321	453.531708	-96.327446	1409.078491	504.450531	202.056198	1407.832275	408.500763	62.968090	1385.891113	372.206482	62.283298	1649.588623	487.362915	-186.049515	1132.126953	555.483948	272.990753	1138.660522	383.292175	-188.760742	887.819458	434.707550	283.864960	884.390869	423.497192	58.150967	1037.718384	-631.729614	180.006592	856.889526	-612.404297	-20.995588
406.463654	-38.747864	940.878418	451.421326	146.172546	935.046448	499.640045	-71.235947	495.344757	569.014526	129.994720	482.733337	519.408630	-71.163261	76.522644	615.444031	102.487732	93.098541	453.579681	-96.320335	1409.083618	504.478180	202.062973	1407.822754	408.522583	63.001656	1385.890137	372.190338	62.348080	1649.669189	487.403229	-186.024872	1132.115723	555.523682	273.028931	1138.665405	383.306763	-188.749405	887.821594	434.749420	283.901489	884.386414	423.530701	58.174053	1037.716187	-631.725403	180.006775	856.883362	-612.388306	-21.005850
406.470917	-38.725868	940.883850	451.426392	146.168060	935.051208	499.629028	-71.215706	495.336212	569.024292	129.998383	482.735443	519.413086	-71.182045	76.520195	615.480225	102.510574	93.101074	453.621765	-96.331085	1409.063110	504.511414	202.087463	1407.819092	408.564301	63.033833	1385.885376	372.340454	62.441845	1649.625366	487.436920	-186.000031	1132.114014	555.532715	273.046112	1138.646118	383.316528	-188.711105	887.817810	434.788940	283.935944	884.377930	423.537994	58.183475	1037.721313	-631.773560	179.998138	856.890869	-612.408081	-21.012798
406.504364	-38.716690	940.888062	451.452911	146.207596	935.047363	499.635681	-71.233894	495.368011	569.035095	130.030533	482.738373	519.394287	-71.181213	76.535667	615.451599	102.499329	93.084686	453.645844	-96.300644	1409.076050	504.516876	202.099457	1407.819580	408.590912	63.033176	1385.886841	372.410309	62.471142	1649.641846	487.475342	-185.989380	1132.118896	555.565979	273.068054	1138.655029	383.353516	-188.706711	887.801819	434.847839	283.973694	884.360229	423.570374	58.210674	1037.721436	-631.808716	180.009811	856.893921	-612.426697	-21.017473
406.529816	-38.701759	940.894958	451.472565	146.197250	935.042297	499.677612	-71.226837	495.346344	569.029907	130.028503	482.714874	519.400940	-71.187149	76.516693	614.519592	101.930450	93.015556	453.678864	-96.280769	1409.054443	504.571472	202.139420	1407.833984	408.628021	63.060326	1385.895508	372.464569	62.495300	1649.657837	487.513916	-185.954239	1132.096313	555.579224	273.076904	1138.665283	383.367462	-188.686249	887.809021	434.882477	283.999207	884.364990	423.603027	58.217430	1037.722778	-631.813660	180.003067	856.878174	-612.424988	-21.024254
406.549652	-38.683392	940.895447	451.495667	146.230560	935.035767	499.676300	-71.203133	495.335602	569.053833	130.064743	482.712433	519.382202	-71.181999	76.513313	615.466736	102.506477	93.084358	453.711395	-96.254311	1409.051025	504.592255	202.159683	1407.828857	408.695496	63.099709	1385.903687	372.545593	62.507332	1649.677246	487.561401	-185.960068	1132.089478	555.601318	273.103851	1138.668335	383.407715	-188.671829	887.805603	434.956451	284.046417	884.352051	423.626770	58.246197	1037.719727	-631.818970	180.044373	856.884033	-612.432007	-20.986444
406.583038	-38.651108	940.893555	451.522858	146.240204	935.046692	499.700134	-71.196541	495.343231	569.066589	130.059769	482.707489	519.397034	-71.179932	76.504494	615.527893	102.538017	93.094498	453.768036	-96.246422	1409.060059	504.654053	202.155472	1407.834595	408.745667	63.153431	1385.925293	372.625366	62.537403	1649.687866	487.592041	-185.940048	1132.100952	555.652283	273.161530	1138.650269	383.417419	-188.658066	887.825806	434.990753	284.071594	884.368896	423.656647	58.260738	1037.724487	-631.828613	180.055466	856.886536	-612.433411	-20.968504
406.610352	-38.603973	940.896301	451.536591	146.307709	935.060181	499.741638	-71.200455	495.340393	569.105835	130.083008	482.723328	519.419617	-71.180023	76.533714	615.559265	102.551155	93.088913	453.814087	-96.214912	1409.070313	504.695526	202.187515	1407.837769	408.769379	63.168491	1385.931763	372.700531	62.559078	1649.710938	487.631317	-185.903732	1132.100342	555.672607	273.168030	1138.673706	383.468475	-188.646667	887.836792	435.035980	284.092072	884.364380	423.687897	58.308769	1037.733643	-631.825439	180.039017	856.878723	-612.423950	-20.981476
406.636353	-38.581604	940.904785	451.548035	146.320267	935.068542	499.746521	-71.171440	495.352112	569.071960	130.046432	482.699341	519.416138	-71.173714	76.537483	615.544922	102.549881	93.090935	453.850891	-96.179276	1409.067261	504.734070	202.211731	1407.826538	408.818695	63.210777	1385.941528	372.777802	62.577991	1649.719849	487.657349	-185.887177	1132.115112	555.725830	273.190552	1138.675903	383.483459	-188.651062	887.839844	435.089172	284.133484	884.359009	423.702637	58.327084	1037.741821	-631.850464	180.034149	856.883057	-612.445862	-20.978741
406.652100	-38.577728	940.912476	451.575592	146.328278	935.062256	499.749451	-71.161339	495.346924	569.068848	130.055359	482.688171	519.389404	-71.155090	76.538696	615.522156	102.550560	93.096581	453.891449	-96.164238	1409.080933	504.774567	202.233307	1407.839478	408.851166	63.241432	1385.945557	372.843353	62.585789	1649.734253	487.665466	-185.863327	1132.119995	555.765503	273.228790	1138.681396	383.504211	-188.641937	887.848083	435.113525	284.150146	884.355164	423.726990	58.340179	1037.742310	-631.852844	180.072327	856.909790	-612.467285	-20.936687
406.692444	-38.546879	940.900452	451.596527	146.368896	935.054504	499.748291	-71.140587	495.346558	569.096191	130.096100	482.708282	519.396362	-71.161858	76.536606	615.525024	102.527679	93.091644	453.955139	-96.132431	1409.102295	504.827423	202.258057	1407.833618	408.869354	63.264942	1385.956299	372.830627	62.534615	1649.811768	487.692566	-185.847748	1132.112427	555.794678	273.264557	1138.664429	383.528442	-188.616776	887.847778	435.143524	284.180145	884.353455	423.751465	58.374252	1037.732178	-631.536316	180.522568	857.020264	-612.394226	-20.780510
406.722168	-38.539043	940.907166	451.601624	146.368698	935.061951	499.745056	-71.136597	495.342133	569.115601	130.115463	482.713867	519.390198	-71.140800	76.529984	615.519653	102.540672	93.093056	453.990295	-96.117897	1409.084717	504.848145	202.280350	1407.826172	408.899048	63.251816	1385.916870	372.987823	62.607204	1649.765137	487.705017	-185.829193	1132.131592	555.829651	273.275024	1138.673340	383.549377	-188.627747	887.853210	435.153320	284.189331	884.353149	423.773285	58.376095	1037.739502	-631.558472	180.507004	857.008484	-612.403748	-20.802240
406.745026	-38.541317	940.905762	451.635223	146.362625	935.051331	499.731567	-71.128265	495.329956	569.144165	130.135910	482.704529	519.376282	-71.158363	76.510460	615.545898	102.566116	93.092392	454.040558	-96.079803	1409.085083	504.908417	202.309662	1407.821167	408.933502	63.231079	1385.909790	372.984741	62.546822	1649.835327	487.760193	-185.824310	1132.125854	555.862244	273.281555	1138.641846	383.662476	-188.611588	887.849854	435.182831	284.231995	884.339355	423.805420	58.376381	1037.733521	-631.578735	180.512573	857.007385	-612.430603	-20.779802
406.770081	-38.496784	940.894897	451.639801	146.396667	935.047302	499.722198	-71.103600	495.329498	569.175354	130.160294	482.726440	519.373230	-71.145493	76.502907	615.560608	102.567078	93.097832	454.082397	-96.044685	1409.078979	504.943054	202.326553	1407.814941	408.978302	63.244995	1385.928223	373.067932	62.548714	1649.851074	487.763245	-185.777008	1132.131714	555.912720	273.323303	1138.645020	383.582428	-188.615952	887.878845	435.212341	284.239624	884.353638	423.831238	58.409019	1037.727051	-631.594177	180.501068	857.008301	-612.462524	-20.785721
406.778778	-38.497581	940.913086	451.645691	146.399002	935.061035	499.726105	-71.087296	495.312103	569.149658	130.145187	482.699951	519.380249	-71.137260	76.510551	615.561707	102.577835	93.086960	454.127533	-96.035728	1409.095947	505.008667	202.358627	1407.793213	409.004913	63.250526	1385.925537	373.222809	62.647060	1649.793579	487.798889	-185.754211	1132.136475	555.955139	273.295197	1138.635254	383.600983	-188.621109	887.885498	435.235229	284.276093	884.354797	423.843842	58.410721	1037.743286	-631.631470	180.504929	857.009094	-612.473633	-20.805841
406.810669	-38.461666	940.913513	451.670715	146.436050	935.073364	499.730927	-71.051704	495.328033	569.132385	130.139603	482.689148	519.384644	-71.132980	76.513756	615.554504	102.573517	93.086884	454.141602	-95.957825	1409.100708	505.020721	202.422485	1407.799316	409.284363	63.043861	1385.896851	373.304230	62.659950	1649.807617	487.824860	-185.750366	1132.136963	555.991150	273.330139	1138.630249	383.617157	-188.613632	887.916199	435.260925	284.300354	884.358032	423.883240	58.437946	1037.750610	-631.610596	180.534988	857.020447	-612.485779	-20.771671
406.836487	-38.446438	940.916321	451.699524	146.438705	935.069214	499.759369	-71.070900	495.345795	569.138733	130.172562	482.678986	519.387817	-71.134926	76.523895	615.584167	102.582512	93.102524	454.175110	-95.937737	1409.107422	505.071808	202.449371	1407.785889	409.341858	63.055809	1385.893311	373.385254	62.675037	1649.815430	487.866943	-185.739761	1132.156860	556.026611	273.358398	1138.610840	383.740540	-188.589233	887.906433	435.283936	284.319794	884.344910	423.907532	58.451756	1037.749512	-631.629456	180.540100	857.016052	-612.490967	-20.777983
406.871399	-38.419422	940.920837	451.714050	146.467575	935.068665	499.743256	-71.067154	495.345001	569.172852	130.174927	482.691193	519.395935	-71.136070	76.515488	615.587585	102.601959	93.098732	454.228485	-95.934052	1409.122070	505.099854	202.462097	1407.788086	409.385925	63.082169	1385.893311	373.371765	62.607700	1649.894897	487.893280	-185.738281	1132.162842	556.047485	273.338226	1138.609863	383.749878	-188.582184	887.907166	435.308502	284.352325	884.342957	423.935822	58.480896	1037.751709	-631.640442	180.540146	857.043335	-612.512451	-20.743799
406.882721	-38.418022	940.921387	451.738953	146.508636	935.068604	499.771149	-71.069412	495.322205	569.186584	130.226608	482.703674	519.416382	-71.141479	76.515808	615.576416	102.592712	93.085083	454.302429	-95.952621	1409.126587	505.197937	202.434464	1407.775635	409.204803	63.354725	1385.918823	373.456543	62.610592	1649.899292	487.909393	-185.713028	1132.152100	556.074036	273.384766	1138.606689	383.655579	-188.593155	887.932800	435.328674	284.371399	884.325806	423.964935	58.499287	1037.752563	-631.656677	180.543640	857.023315	-612.516846	-20.749186
406.915070	-38.400108	940.918335	451.774963	146.541367	935.066406	499.752960	-71.028030	495.317902	569.194763	130.226761	482.703217	519.394897	-71.135696	76.511528	615.588989	102.585251	93.094208	454.331299	-95.932175	1409.121338	505.229584	202.441101	1407.766357	409.243896	63.364910	1385.932495	373.628174	62.604210	1649.828125	487.937500	-185.689926	1132.131836	556.087524	273.365906	1138.595703	383.649475	-188.566177	887.932678	435.325195	284.368378	884.318420	423.996307	58.524570	1037.749878	-631.664612	180.550552	857.030640	-612.533447	-20.715811
406.926117	-38.395374	940.931335	451.799744	146.459885	935.059143	499.745789	-71.022247	495.310822	569.180725	130.214844	482.690002	519.380676	-71.143318	76.512787	615.589539	102.588020	93.084473	454.356689	-95.892815	1409.130127	505.249084	202.495361	1407.776367	409.516754	63.129089	1385.897583	373.707581	62.613590	1649.831421	487.975159	-185.715454	1132.152954	556.139526	273.419159	1138.614380	383.658264	-188.395340	887.987000	435.356598	284.377167	884.321228	424.025513	58.496834	1037.752808	-631.656494	180.552032	857.024475	-612.531555	-20.725521
406.920410	-38.386581	940.931946	451.800049	146.494370	935.069763	499.750732	-71.044434	495.321777	569.205505	130.230362	482.693726	519.381714	-71.143761	76.514801	615.564758	102.564270	93.088715	454.432678	-95.889084	1409.138428	505.312561	202.467529	1407.768066	409.349792	63.395683	1385.937134	373.795715	62.649776	1649.852783	488.019379	-185.680405	1132.151611	556.146912	273.415161	1138.598877	383.654877	-188.396713	888.000977	435.400360	284.389496	884.332520	424.039978	58.508533	1037.759766	-631.681763	180.544937	857.036133	-612.551208	-20.705708
406.956757	-38.347553	940.932312	451.825897	146.548035	935.072815	499.772888	-71.034439	495.318329	569.237732	130.245224	482.701263	519.378540	-71.135216	76.501389	615.596558	102.587173	93.092354	454.479584	-95.889931	1409.132568	505.370392	202.481903	1407.771240	409.393036	63.417622	1385.945435	373.876709	62.668442	1649.864502	488.022278	-185.647095	1132.125122	556.176758	273.437714	1138.588013	383.661041	-188.544891	887.976379	435.408905	284.403809	884.327087	424.075256	58.551762	1037.761841	-631.687012	180.562820	857.034119	-612.546509	-20.706205
406.968750	-38.338970	940.931519	451.840637	146.563934	935.067383	499.806152	-71.009544	495.329010	569.236084	130.239731	482.685852	519.398132	-71.135345	76.499359	615.578308	102.575745	93.090843	454.520325	-95.876137	1409.143311	505.381104	202.480316	1407.768433	409.442474	63.451153	1385.958496	373.969452	62.685734	1649.873047	488.067871	-185.623383	1132.141479	556.200867	273.461487	1138.570801	383.667145	-188.521759	887.987610	435.414307	284.409729	884.319336	424.088348	58.566448	1037.758667	-631.689270	180.552032	857.029602	-612.570496	-20.689419
407.024170	-38.316525	940.924316	451.874329	146.546143	935.064575	499.833435	-71.021416	495.329132	569.266663	130.262177	482.688599	519.412048	-71.141273	76.518600	615.578979	102.595818	93.065453	454.540100	-95.822227	1409.126099	505.380707	202.536560	1407.753540	409.812866	63.295975	1385.931641	374.062958	62.718803	1649.884766	488.092621	-185.610352	1132.126709	556.236145	273.490509	1138.585083	383.674133	-188.519714	888.005310	435.429840	284.408081	884.304260	424.134827	58.566334	1037.753906	-631.674316	180.538742	857.026978	-612.536316	-20.690514
407.029602	-38.319466	940.932861	451.885712	146.554489	935.062317	499.827881	-71.013321	495.330597	569.255554	130.256012	482.686035	519.423462	-71.143402	76.509918	615.623047	102.617012	93.085205	454.628448	-95.855568	1409.137207	505.477814	202.500366	1407.758789	409.560883	63.484425	1385.950073	374.154236	62.722069	1649.904541	488.123169	-185.583618	1132.143555	556.269653	273.487152	1138.569336	383.677460	-188.520599	888.006470	435.439484	284.404388	884.318237	424.144653	58.574406	1037.756836	-631.638611	180.561279	857.050232	-612.517822	-20.678431
407.064240	-38.300735	940.941711	451.921112	146.567856	935.063721	499.857147	-71.008896	495.339050	569.284424	130.278671	482.695343	519.419678	-71.142273	76.508339	615.606384	102.595924	93.082077	454.660034	-95.813766	1409.144287	505.487061	202.559052	1407.750244	409.828918	63.251965	1385.933838	374.241272	62.851727	1649.933716	488.143433	-185.584244	1132.115601	556.301025	273.490143	1138.579468	383.696075	-188.516510	888.005798	435.437195	284.405151	884.325195	424.180542	58.594402	1037.761841	-631.633911	180.551849	857.043945	-612.523071	-20.691504
407.063934	-38.297832	940.950867	451.911926	146.613083	935.092896	499.866974	-70.987488	495.348663	569.282104	130.260605	482.700897	519.399536	-71.142876	76.513687	615.585022	102.587051	93.079437	454.708466	-95.790932	1409.134033	505.534485	202.577072	1407.771484	409.877808	63.239506	1385.934692	374.336945	62.868153	1649.946533	488.169128	-185.565460	1132.117188	556.331604	273.500305	1138.578125	383.696991	-188.527161	888.007568	435.455994	284.397003	884.336365	424.186615	58.603794	1037.782227	-631.618713	180.558777	857.061462	-612.509705	-20.680592
407.080994	-38.304787	940.959534	451.948517	146.632202	935.084595	499.895050	-70.982925	495.341217	569.334534	130.281845	482.706177	519.401367	-71.143463	76.512817	615.627197	102.625862	93.067162	454.751129	-95.774071	1409.140503	505.585999	202.596985	1407.771729	409.921326	63.260979	1385.946655	374.427704	62.905899	1649.968018	488.182648	-185.539124	1132.101318	556.371887	273.514038	1138.567383	383.724823	-188.531433	888.009399	435.461212	284.391022	884.341492	424.225037	58.616161	1037.782715	-631.613220	180.551193	857.052795	-612.516968	-20.683542
407.095764	-38.255947	940.952271	451.945557	146.631546	935.080444	499.905396	-70.977394	495.348450	569.378967	130.303192	482.710754	519.412842	-71.133499	76.502312	615.621094	102.619194	93.081520	454.833984	-95.807632	1409.144409	505.667511	202.551926	1407.760376	409.748383	63.521492	1385.976318	374.531097	62.928951	1649.984009	488.216888	-185.552612	1132.101807	556.407166	273.534058	1138.553833	383.724670	-188.500397	888.018982	435.458893	284.385712	884.344482	424.244507	58.636005	1037.777954	-631.594727	180.554153	857.054138	-612.514709	-20.666513
407.100952	-38.248913	940.961304	451.938538	146.620148	935.075500	499.907043	-70.920906	495.343506	569.358582	130.290070	482.705292	519.385864	-71.119987	76.487190	615.608398	102.605179	93.061127	454.883636	-95.786560	1409.135376	505.725159	202.572220	1407.757202	409.785278	63.551678	1385.966187	374.618713	62.956852	1649.998291	488.248810	-185.530029	1132.086670	556.421265	273.518005	1138.517212	383.738983	-188.484818	888.023254	435.460510	284.396362	884.339417	424.253143	58.639175	1037.780273	-631.557983	180.551743	857.068848	-612.484558	-20.661541
407.106506	-38.248627	940.967407	451.963165	146.696823	935.095703	499.958710	-70.939590	495.377014	569.344482	130.268570	482.701172	519.407104	-71.125664	76.488541	615.604248	102.608780	93.047821	454.931854	-95.763115	1409.131348	505.785645	202.592300	1407.760254	409.828522	63.535427	1385.965576	374.725250	62.983604	1650.015625	488.287567	-185.535751	1132.096191	556.458740	273.509308	1138.519043	383.757996	-188.470795	888.023071	435.470642	284.379883	884.336975	424.283386	58.665100	1037.794800	-631.504761	180.571716	857.067383	-612.467041	-20.657560
407.160065	-38.219849	940.945435	452.004395	146.660248	935.094482	499.976257	-70.935905	495.346252	569.348389	130.269867	482.695221	519.401062	-71.118134	76.479317	615.606140	102.610107	93.047951	454.965607	-95.758919	1409.125977	505.842102	202.610901	1407.737427	409.878815	63.550652	1385.981934	374.752319	62.935272	1650.093994	488.309204	-185.504868	1132.084351	556.495789	273.511871	1138.484375	383.756256	-188.449905	888.035828	435.480347	284.379059	884.323547	424.316040	58.654781	1037.782715	-631.452148	180.589218	857.079346	-612.454529	-20.639067
407.189789	-38.246288	940.947632	452.048523	146.660889	935.074402	500.010742	-70.947136	495.355316	569.384277	130.296021	482.713440	519.418884	-71.124702	76.488396	615.643127	102.618042	93.051109	455.004608	-95.752975	1409.123413	505.888885	202.607269	1407.749512	409.906799	63.570313	1385.984985	374.855164	62.963966	1650.121094	488.331604	-185.503128	1132.092651	556.523132	273.531158	1138.486816	383.782715	-188.454086	888.019958	435.489014	284.366089	884.319824	424.346497	58.655201	1037.772827	-631.394287	180.553345	857.086914	-612.398865	-20.673878
407.227020	-38.229824	940.956360	452.060638	146.693527	935.081055	500.014374	-70.947098	495.348022	569.372864	130.308624	482.712036	519.440979	-71.131767	76.497780	615.613342	102.605576	93.063240	455.045105	-95.753593	1409.136230	505.953094	202.612167	1407.730835	409.949036	63.577702	1385.978394	374.960938	62.985397	1650.139771	488.368378	-185.530975	1132.115234	556.559265	273.519989	1138.487793	383.901215	-188.417191	888.009521	435.482086	284.365753	884.330444	424.378571	58.677959	1037.781006	-631.349365	180.556946	857.111755	-612.381714	-20.669741
407.242218	-38.226315	940.952515	452.067993	146.693817	935.083435	500.006104	-70.909340	495.334259	569.390625	130.335114	482.715027	519.397827	-71.120911	76.507324	615.623108	102.612076	93.065315	455.076294	-95.717918	1409.129639	506.009247	202.636795	1407.755615	409.999512	63.600605	1385.964355	375.061127	63.015945	1650.174072	488.374390	-185.512375	1132.121948	556.595947	273.519196	1138.458252	383.831055	-188.412460	888.036011	435.485626	284.353485	884.319092	424.390656	58.676201	1037.780396	-631.286133	180.555496	857.112976	-612.375916	-20.663956
407.277283	-38.197437	940.956116	452.115692	146.712616	935.078735	500.008392	-70.910805	495.328522	569.414001	130.369431	482.685669	519.385864	-71.127991	76.500870	615.647949	102.630310	93.060585	455.115845	-95.700790	1409.150269	506.049835	202.640121	1407.741089	410.027496	63.586906	1385.983032	375.156342	63.044228	1650.189209	488.396088	-185.487442	1132.127441	556.609619	273.534119	1138.457642	383.842865	-188.388062	888.052979	435.492950	284.360718	884.308044	424.431183	58.705315	1037.779663	-631.254456	180.572144	857.105103	-612.373657	-20.659794
407.265961	-38.188793	940.967651	452.110870	146.783646	935.103638	500.012146	-70.906563	495.339844	569.420654	130.362091	482.686676	519.385010	-71.119308	76.485229	615.632202	102.620178	93.058372	455.150238	-95.714287	1409.134644	506.094482	202.669266	1407.731567	410.073517	63.604668	1385.994507	375.260254	63.055214	1650.216064	488.423523	-185.486237	1132.131104	556.647339	273.526184	1138.426514	383.870789	-188.372147	888.059448	435.499359	284.342224	884.314758	424.442902	58.731888	1037.799438	-631.139343	180.592667	857.109558	-612.325012	-20.641287
407.325226	-38.196133	940.959595	452.167877	146.714325	935.063843	500.049042	-70.928818	495.335327	569.408997	130.355148	482.673676	519.405212	-71.118607	76.473999	615.649658	102.625000	93.047615	455.190704	-95.678329	1409.150269	506.153320	202.667877	1407.730103	410.110657	63.629269	1386.002441	375.358459	63.084599	1650.237793	488.448425	-185.480972	1132.131958	556.678711	273.514008	1138.423950	383.892029	-188.369690	888.066345	435.507355	284.314850	884.320923	424.500458	58.712223	1037.774658	-631.447510	180.118286	856.993164	-612.403809	-20.820520
407.330017	-38.204311	940.984497	452.177765	146.739197	935.081421	500.050507	-70.931015	495.344788	569.393555	130.327866	482.666901	519.397034	-71.116371	76.473671	615.620422	102.599655	93.031784	455.250183	-95.683815	1409.152344	506.202637	202.661469	1407.736084	410.154083	63.629570	1386.001343	375.451782	63.103691	1650.251465	488.469055	-185.471863	1132.114990	556.705688	273.510895	1138.400024	383.904785	-188.339417	888.062988	435.517700	284.316589	884.335205	424.517548	58.721519	1037.796387	-631.362793	180.122681	856.993042	-612.370850	-20.795889
407.378052	-38.171822	940.971069	452.217194	146.756058	935.080811	500.041687	-70.905724	495.329590	569.390259	130.337921	482.683228	519.391846	-71.120468	76.465279	615.630371	102.608192	93.049927	455.300659	-95.671768	1409.155518	506.256989	202.679184	1407.726807	410.206696	63.626049	1385.979248	375.547485	63.118881	1650.283203	488.504395	-185.448120	1132.126709	556.735779	273.517487	1138.386230	383.939972	-188.327637	888.065735	435.537415	284.303284	884.335266	424.556366	58.740578	1037.789429	-631.252991	180.138748	856.976257	-612.282043	-20.794857
407.398468	-38.160900	940.972229	452.238495	146.775146	935.086670	500.031982	-70.879356	495.323730	569.471680	130.369766	482.688080	519.394531	-71.119255	76.488815	615.642517	102.615700	93.049438	455.341278	-95.658806	1409.170410	506.298706	202.689957	1407.727051	410.236145	63.614120	1385.983154	375.642456	63.152737	1650.293579	488.519806	-185.467422	1132.132080	556.785522	273.514343	1138.405396	383.958252	-188.306335	888.097839	435.549347	284.291687	884.329651	424.574982	58.753441	1037.792847	-631.149170	180.168884	856.968506	-612.254517	-20.779148
407.441498	-38.152786	940.968933	452.278290	146.794022	935.101563	500.084473	-70.908379	495.347626	569.433411	130.318130	482.678253	519.424255	-71.127861	76.490189	614.759766	102.072830	92.982376	455.386322	-95.665192	1409.164673	506.350311	202.695297	1407.730591	410.291199	63.634628	1385.995972	375.731750	63.169872	1650.313599	488.553253	-185.452515	1132.149292	556.810974	273.506531	1138.379517	383.974701	-188.302750	888.095093	435.565826	284.284119	884.320496	424.617249	58.756573	1037.799194	-631.049622	180.190933	856.978760	-612.189697	-20.779446
407.476807	-38.134796	940.972900	452.300903	146.843781	935.116760	500.105530	-70.909843	495.345428	569.466614	130.350052	482.696777	519.439758	-71.131363	76.492081	615.600647	102.591240	93.036110	455.433868	-95.653366	1409.172241	506.400177	202.711914	1407.719482	410.347046	63.653198	1385.995605	375.819885	63.192234	1650.333374	488.601257	-185.434814	1132.156738	556.847107	273.546143	1138.386597	384.005615	-188.282547	888.091370	435.587372	284.267487	884.324463	424.649811	58.782398	1037.809326	-630.981995	180.227585	856.970215	-612.143372	-20.768206
407.499786	-38.113869	940.974548	452.351990	146.830826	935.104248	500.098145	-70.892288	495.349274	569.490417	130.350586	482.671265	519.420837	-71.120872	76.495987	615.642212	102.623817	93.031998	455.498260	-95.626762	1409.170410	506.464813	202.718948	1407.723145	410.403595	63.639385	1386.007813	375.913300	63.226658	1650.347656	488.625549	-185.449814	1132.162842	556.906006	273.546753	1138.374634	384.020721	-188.255051	888.111450	435.604248	284.264343	884.321899	424.691650	58.794487	1037.803711	-630.883972	180.220108	856.960632	-612.072998	-20.767519
407.511322	-38.127308	940.979492	452.381622	146.806656	935.092590	500.133209	-70.897400	495.362549	569.499695	130.344162	482.673157	519.424866	-71.121902	76.495819	615.654480	102.606544	93.024933	455.527557	-95.635750	1409.174561	506.502686	202.728333	1407.717163	410.432648	63.662338	1386.004272	376.103699	63.334164	1650.290283	488.669617	-185.412384	1132.149292	556.933594	273.542236	1138.367188	384.029633	-188.240738	888.115601	435.638367	284.255920	884.326355	424.713470	58.785103	1037.800049	-630.814087	180.216522	856.949707	-612.023682	-20.745821
407.535370	-38.108097	940.976318	452.414703	146.853851	935.093689	500.141693	-70.884590	495.350403	569.505432	130.316574	482.678894	519.414185	-71.119049	76.493935	615.610168	102.584007	93.003929	455.560089	-95.636436	1409.166504	506.547119	202.723145	1407.694580	410.484131	63.669792	1386.008789	376.190643	63.341526	1650.302856	488.700745	-185.406540	1132.125977	556.956665	273.520264	1138.351196	384.036072	-188.228287	888.104065	435.652710	284.250916	884.324524	424.750977	58.813435	1037.799683	-630.750916	180.207245	856.947815	-611.965942	-20.761753
407.535461	-38.084038	940.974915	452.414581	146.864838	935.091858	500.131561	-70.875763	495.344360	569.480469	130.286987	482.666840	519.417480	-71.130638	76.467133	615.596191	102.574966	92.991707	455.611694	-95.621803	1409.154175	506.602509	202.755844	1407.692993	410.509521	63.654018	1386.004883	376.266388	63.359818	1650.308105	488.737732	-185.402313	1132.109131	557.004272	273.540924	1138.358032	384.050812	-188.207504	888.096497	435.670258	284.222595	884.323975	424.775574	58.825584	1037.799561	-630.688232	180.215485	856.930542	-611.925049	-20.744366
407.556427	-38.066319	940.972778	452.432770	146.880310	935.095703	500.162415	-70.882477	495.331390	569.507813	130.305923	482.682953	519.413330	-71.122681	76.475525	615.602783	102.555092	92.982666	455.652374	-95.586029	1409.142700	506.681061	202.751022	1407.704712	410.563538	63.695667	1386.019897	376.346527	63.384518	1650.311523	488.772064	-185.398956	1132.093018	557.040222	273.513763	1138.341919	384.071777	-188.217056	888.092285	435.691223	284.231628	884.340515	424.799561	58.837833	1037.800903	-630.591858	180.241714	856.932007	-611.839661	-20.731846
407.592133	-38.063137	940.959839	452.478394	146.852966	935.093628	500.182831	-70.854919	495.322357	569.537231	130.338226	482.661530	519.437073	-71.127296	76.450485	615.647705	102.589806	92.979866	455.702118	-95.593712	1409.142334	506.715454	202.780106	1407.675049	410.611084	63.684570	1385.990234	376.418488	63.411453	1650.312622	488.803497	-185.408188	1132.093506	557.073303	273.516907	1138.338989	384.099030	-188.208664	888.079468	435.737152	284.229858	884.313538	424.828857	58.823658	1037.792847	-630.540894	180.232819	856.921265	-611.777649	-20.722662
407.615936	-38.057579	940.972900	452.527924	146.869003	935.083435	500.206512	-70.861618	495.346252	569.552063	130.334152	482.656494	519.430420	-71.135529	76.475349	615.646484	102.596771	92.996902	455.722137	-95.588112	1409.136475	506.763641	202.765305	1407.672852	410.667450	63.713108	1386.004761	376.492126	63.437420	1650.308105	488.821930	-185.402847	1132.100830	557.116882	273.512512	1138.328735	384.112549	-188.180252	888.091797	435.753937	284.223694	884.307312	424.868805	58.846649	1037.793945	-630.454102	180.283188	856.918762	-611.720215	-20.712101
407.659302	-38.027493	940.961182	452.555939	146.918198	935.102173	500.203186	-70.854439	495.342926	569.554626	130.341034	482.683624	519.435852	-71.132767	76.456268	615.657837	102.601891	92.994415	455.768463	-95.555878	1409.148804	506.820007	202.787430	1407.658936	410.700165	63.735886	1386.021606	376.558044	63.450058	1650.323120	488.864929	-185.397217	1132.122803	557.151978	273.499146	1138.318115	384.149445	-188.182343	888.095154	435.765625	284.224579	884.304504	424.897400	58.870697	1037.797729	-630.421448	180.279800	856.919189	-611.657288	-20.682310
407.682434	-38.039700	940.972229	452.570007	146.891373	935.095459	500.233856	-70.872963	495.341492	569.541809	130.334183	482.657043	519.429016	-71.129173	76.467247	614.817322	102.085564	92.933250	455.799988	-95.541878	1409.149414	506.877075	202.793106	1407.631348	410.761322	63.734234	1386.008301	376.634460	63.459496	1650.336426	488.877533	-185.384552	1132.130371	557.198364	273.500427	1138.308350	384.180725	-188.167816	888.097107	435.833130	284.222382	884.297363	424.928955	58.857742	1037.800293	-630.334656	180.293335	856.922119	-611.595215	-20.678265
407.705353	-37.981152	940.954895	452.584442	146.933090	935.103638	500.249481	-70.842644	495.327881	569.548828	130.354553	482.669067	519.451477	-71.116875	76.461441	614.809265	102.064453	92.936005	455.849731	-95.529343	1409.150513	506.924286	202.799515	1407.635254	410.807495	63.755615	1386.016602	376.684631	63.487381	1650.336670	488.896698	-185.379944	1132.121582	557.236572	273.500549	1138.277832	384.199371	-188.182999	888.108765	435.850586	284.215607	884.291321	424.954071	58.892761	1037.796753	-630.294067	180.259720	856.877869	-611.536743	-20.700823
407.728333	-37.993824	940.959351	452.618774	146.931595	935.102661	500.250549	-70.843254	495.327026	569.557678	130.360062	482.669128	519.438721	-71.117027	76.443390	614.822021	102.065300	92.924980	455.884033	-95.528564	1409.147827	506.973053	202.806717	1407.646240	410.860046	63.779449	1386.016479	376.735291	63.497787	1650.333740	488.918304	-185.393814	1132.122803	557.299194	273.486969	1138.267334	384.239960	-188.187653	888.117737	435.884094	284.224274	884.279663	424.991730	58.886478	1037.798950	-630.242981	180.255493	856.881042	-611.490845	-20.684359
407.756317	-38.008232	940.968811	452.630859	146.887482	935.085693	500.265686	-70.865700	495.315369	569.568481	130.363129	482.639801	519.440674	-71.117653	76.444984	615.674561	102.593178	92.968559	455.929718	-95.516632	1409.152588	507.025787	202.826553	1407.618042	410.907806	63.772823	1386.019409	376.797607	63.512444	1650.336914	488.949615	-185.375763	1132.119141	557.307861	273.485870	1138.243042	384.260162	-188.170624	888.110596	435.737488	284.237854	884.403442	425.022217	58.869209	1037.795166	-630.197998	180.280197	856.880859	-611.429138	-20.655018
407.780212	-37.999325	940.968262	452.671387	146.917648	935.080200	500.273041	-70.853554	495.308197	569.580078	130.369308	482.663330	519.436096	-71.116432	76.443611	614.922852	102.132065	92.921913	455.974060	-95.488647	1409.161865	507.078735	202.836746	1407.609741	410.952515	63.802082	1386.008423	376.847931	63.535774	1650.328369	488.990173	-185.384857	1132.149902	557.351379	273.478333	1138.231201	384.292419	-188.163208	888.116760	435.764557	284.242279	884.389648	425.061249	58.889736	1037.792480	-630.118835	180.286423	856.874756	-611.393738	-20.640110
407.805725	-38.013718	940.982727	452.689392	146.900970	935.085449	500.288391	-70.849991	495.321747	569.582214	130.367691	482.661621	519.429688	-71.114716	76.442612	615.653564	102.581978	92.975243	456.009827	-95.486443	1409.157715	507.125214	202.833282	1407.589478	410.993744	63.820461	1386.006714	376.886749	63.554504	1650.330811	489.015900	-185.373016	1132.139893	557.412720	273.488220	1138.210571	384.326416	-188.142914	888.125183	435.824036	284.240356	884.383179	425.074646	58.881008	1037.801636	-630.047729	180.296082	856.895996	-611.294128	-20.643677
407.834686	-37.982979	940.972473	452.716339	146.910370	935.094543	500.272949	-70.865227	495.325562	569.591064	130.386337	482.669922	519.425476	-71.115250	76.433250	615.672607	102.601906	92.987221	456.042206	-95.479919	1409.196777	507.166260	202.857864	1407.576782	411.032867	63.840717	1386.011475	376.933350	63.570488	1650.328613	489.040710	-185.353287	1132.179321	557.444702	273.496643	1138.206055	384.342651	-188.143936	888.142273	435.861267	284.259796	884.373535	425.101074	58.891464	1037.801392	-630.037048	180.292877	856.875854	-611.287292	-20.637302
407.858978	-37.989758	940.982849	452.731506	146.914917	935.101746	500.328766	-70.861351	495.343506	569.624390	130.433060	482.673737	519.453369	-71.117157	76.460991	615.717712	102.631287	92.996346	456.073029	-95.465080	1409.199829	507.218353	202.848343	1407.566895	411.072327	63.867340	1386.036377	376.976379	63.594269	1650.326050	489.077118	-185.356216	1132.181641	557.495117	273.507660	1138.194092	384.386475	-188.127762	888.154602	435.931244	284.272003	884.350281	425.130219	58.889301	1037.810669	-629.980286	180.289307	856.874634	-611.235535	-20.605085
407.896179	-37.955353	940.975037	452.770874	146.910660	935.106750	500.344391	-70.852570	495.335205	569.595459	130.395340	482.633545	519.447937	-71.121254	76.453735	615.631531	102.566483	92.974358	456.095856	-95.455132	1409.188965	507.239075	202.864288	1407.551392	411.106995	63.873695	1386.027100	376.999634	63.610905	1650.329712	489.106232	-185.341858	1132.203369	557.553162	273.492737	1138.173462	384.400635	-188.148041	888.170288	435.981262	284.268799	884.322693	425.160217	58.900414	1037.808960	-629.945435	180.287125	856.887817	-611.174194	-20.609587
407.910767	-37.963314	940.984680	452.791718	146.868362	935.084778	500.343048	-70.851036	495.333923	569.632568	130.412903	482.631866	519.428345	-71.115997	76.452591	614.840881	102.087730	92.903084	456.145050	-95.444893	1409.205688	507.294373	202.889954	1407.548584	411.133759	63.877068	1386.022339	377.038696	63.628025	1650.332153	489.153046	-185.367645	1132.222534	557.627869	273.519440	1138.170288	384.549072	-188.108582	888.150635	436.204559	284.262238	884.190369	425.186493	58.891243	1037.802612	-629.553406	180.758331	856.982117	-611.066467	-20.426054
407.937805	-37.965092	940.995789	452.816345	146.906219	935.081909	500.359039	-70.851173	495.325836	569.651428	130.437210	482.629944	519.438354	-71.118683	76.452583	614.791809	102.050316	92.911407	456.188080	-95.436813	1409.208252	507.342621	202.890289	1407.542847	411.172333	63.886177	1386.025024	377.072296	63.653236	1650.326416	489.192291	-185.385818	1132.226074	557.685242	273.524872	1138.168579	384.563721	-188.102631	888.168518	436.289673	284.265228	884.191162	425.216461	58.914833	1037.806641	-629.522278	180.745926	856.988892	-611.037231	-20.418579
407.959076	-37.935829	940.994568	452.824432	146.948807	935.106079	500.372650	-70.837051	495.331482	569.650146	130.437119	482.633087	519.431702	-71.122330	76.422462	614.793762	102.071579	92.907059	456.205902	-95.450256	1409.213135	507.337189	202.893295	1407.546875	411.214050	63.913776	1386.039673	377.105927	63.667847	1650.339722	489.234955	-185.363449	1132.231201	557.730225	273.508179	1138.172241	384.593384	-188.093155	888.173950	436.364319	284.264435	884.174316	425.241028	58.933979	1037.819336	-629.504761	180.745438	856.984924	-611.044617	-20.398542
407.972382	-37.932823	940.982849	452.834198	146.951859	935.108398	500.371643	-70.808418	495.326141	569.634949	130.416061	482.638367	519.428833	-71.121422	76.419479	614.812866	102.106018	92.910385	456.238525	-95.417526	1409.223267	507.362946	202.924164	1407.569458	411.243927	63.908207	1386.049561	377.133484	63.695198	1650.344604	489.264130	-185.374817	1132.237305	557.771606	273.495056	1138.189453	384.617401	-188.100021	888.186829	436.423859	284.257782	884.181396	425.249817	58.930004	1037.814819	-629.446167	180.732269	856.990479	-610.974426	-20.387251
408.017578	-37.946529	940.997803	452.857574	146.967087	935.115295	500.354919	-70.806671	495.328278	569.677551	130.421783	482.670105	519.421265	-71.110161	76.443024	614.849854	102.121826	92.926140	456.278534	-95.414543	1409.211304	507.368286	202.923965	1407.575195	411.270966	63.919342	1386.053833	377.159637	63.720749	1650.360718	489.289276	-185.366516	1132.238159	557.820251	273.507019	1138.204834	384.623627	-188.096695	888.205383	436.513245	284.261688	884.174683	425.274475	58.936134	1037.825073	-629.408813	180.718124	856.993591	-610.945618	-20.407539
408.053497	-37.923874	940.989563	452.905731	146.983414	935.117798	500.378387	-70.811577	495.323761	569.703674	130.447647	482.675873	519.433716	-71.113518	76.443672	614.870239	102.125778	92.923012	456.316376	-95.411514	1409.226074	507.392456	202.949417	1407.587891	411.279022	63.906792	1386.038452	377.183044	63.739021	1650.361572	489.349548	-185.344894	1132.248413	557.859253	273.519897	1138.238525	384.656921	-188.111557	888.195923	436.577454	284.271820	884.167603	425.309296	58.952065	1037.822021	-629.393433	180.695145	856.984802	-610.929016	-20.403168
408.058502	-37.884842	940.996643	452.904205	146.977249	935.119629	500.376038	-70.808243	495.318909	569.698120	130.425461	482.675323	519.422058	-71.108788	76.453812	614.865417	102.122368	92.913597	456.362762	-95.393097	1409.212402	507.420868	202.952972	1407.592041	411.309113	63.922718	1386.048218	377.209991	63.771400	1650.368164	489.391968	-185.338623	1132.229614	557.889038	273.523956	1138.250854	384.659058	-188.107819	888.191223	436.640991	284.280334	884.170898	425.319702	58.970123	1037.826782	-629.347107	180.697800	857.005005	-610.908813	-20.371437
408.080109	-37.885254	941.003296	452.918884	146.988022	935.119873	500.383972	-70.816559	495.319183	569.726440	130.438416	482.664948	519.433899	-71.112007	76.454941	614.909912	102.124580	92.911064	456.400543	-95.385971	1409.219360	507.440277	202.964600	1407.581421	411.333923	63.930618	1386.040405	377.150452	63.714066	1650.430420	489.432770	-185.321960	1132.237061	557.947876	273.566101	1138.261108	384.684174	-188.112915	888.204163	436.724854	284.288055	884.167358	425.334839	58.979050	1037.829956	-629.309387	180.697449	857.003479	-610.865173	-20.334694
408.084167	-37.896511	941.002686	452.948456	147.012466	935.106079	500.413391	-70.832428	495.327148	569.743835	130.412415	482.662109	519.455017	-71.120880	76.424606	615.736023	102.634377	92.965485	456.441895	-95.394440	1409.201416	507.458649	202.968307	1407.582153	411.378876	63.943539	1386.032349	377.182526	63.723083	1650.427002	489.485687	-185.316895	1132.208374	557.992126	273.621033	1138.264282	384.717590	-188.116119	888.197083	436.806244	284.302704	884.156616	425.350037	58.993000	1037.822266	-629.314880	180.680649	856.993713	-610.865417	-20.321747
408.068939	-37.875584	941.005798	452.934387	147.007919	935.107605	500.403076	-70.785561	495.304565	569.732422	130.402069	482.660187	519.424438	-71.118645	76.427071	614.956543	102.155724	92.904617	456.483765	-95.356094	1409.195435	507.491364	202.999023	1407.584961	411.400024	63.945267	1386.037964	377.196655	63.740391	1650.422363	489.525269	-185.305725	1132.203735	558.020569	273.650177	1138.282593	384.720642	-188.120407	888.203369	436.856476	284.311035	884.163086	425.353699	58.998260	1037.825684	-629.286377	180.707199	856.998230	-610.820251	-20.307259
408.097717	-37.867970	940.998474	452.957916	147.028183	935.111328	500.398865	-70.787094	495.309265	569.756897	130.423965	482.681427	519.426941	-71.120972	76.417145	615.701172	102.599464	92.948067	456.510040	-95.364479	1409.173706	507.493561	203.003342	1407.586304	411.441254	63.975574	1386.031006	377.217621	63.740257	1650.415039	489.549744	-185.304993	1132.189575	558.049744	273.671631	1138.284668	384.749146	-188.144928	888.207153	436.920532	284.346222	884.152344	425.374664	59.007042	1037.823853	-629.275330	180.749390	857.018066	-610.799744	-20.259958
408.137665	-37.865898	940.984985	453.006958	147.004303	935.080383	500.446747	-70.804718	495.333344	569.765076	130.428467	482.678589	519.447815	-71.122620	76.435600	614.846863	102.083923	92.890152	456.538239	-95.343559	1409.180542	507.508057	203.034134	1407.597656	411.452454	63.970287	1386.023926	377.236023	63.744781	1650.411011	489.584839	-185.258133	1132.195679	558.086548	273.679688	1138.285034	384.787811	-188.165726	888.186523	436.980499	284.360229	884.133728	425.403778	59.010132	1037.800171	-629.267151	180.739166	857.028687	-610.754700	-20.248022
408.132721	-37.866383	940.996643	453.002045	147.006775	935.084534	500.483856	-70.813965	495.344757	569.772766	130.408859	482.666260	519.457825	-71.125328	76.436310	614.786560	102.047943	92.883965	456.586395	-95.316757	1409.184937	507.547150	203.038773	1407.591797	411.486877	63.968658	1386.024414	377.267456	63.756592	1650.409424	489.620667	-185.248276	1132.184570	558.134827	273.732330	1138.294067	384.828644	-188.164673	888.202026	437.013062	284.391571	884.124939	425.405548	59.013504	1037.808350	-629.262817	180.728989	857.031555	-610.741882	-20.228642
408.130646	-37.854721	940.992004	452.994141	147.032089	935.084045	500.476807	-70.802116	495.347168	569.794495	130.403503	482.664093	519.441895	-71.115677	76.440590	614.802429	102.059639	92.868156	456.620636	-95.306473	1409.196045	507.586121	203.057968	1407.573364	411.518890	63.992584	1386.031860	377.292542	63.762997	1650.406494	489.658722	-185.257065	1132.202637	558.178772	273.745697	1138.271973	384.846375	-188.165070	888.202759	437.059662	284.433807	884.108582	425.409271	59.027164	1037.806519	-629.257507	180.704147	857.033020	-610.692261	-20.195761
408.126251	-37.848000	941.007263	453.006256	146.992569	935.065735	500.505829	-70.801849	495.349487	569.798889	130.411118	482.675415	519.448547	-71.125038	76.452156	614.830322	102.061920	92.880913	456.645538	-95.272209	1409.184570	507.596771	203.092468	1407.574585	411.554260	64.027023	1386.035645	377.313904	63.776203	1650.402100	489.690765	-185.235245	1132.202393	558.196106	273.766632	1138.266968	384.888245	-188.176773	888.206116	437.098358	284.477051	884.103638	425.410675	59.031006	1037.803955	-629.265503	180.742889	857.040894	-610.695190	-20.171970
408.129913	-37.855930	941.013733	453.035889	146.994919	935.060791	500.538208	-70.813553	495.348206	569.777039	130.424423	482.660645	519.445984	-71.120972	76.442574	614.832153	102.079956	92.886246	456.661804	-95.259033	1409.180176	507.638702	203.113495	1407.569824	411.560883	64.033333	1386.031738	377.330597	63.776016	1650.409546	489.724396	-185.245728	1132.209961	558.241150	273.786316	1138.230225	384.939240	-188.201172	888.201111	437.154816	284.523010	884.080200	425.432983	59.033512	1037.804688	-629.252991	180.737808	857.058960	-610.665527	-20.128429
408.161285	-37.817230	941.001770	453.042908	147.047440	935.076599	500.542114	-70.805962	495.356628	569.789917	130.468353	482.653595	519.451599	-71.129852	76.453445	614.816895	102.075821	92.869934	456.685455	-95.230629	1409.182495	507.655884	203.131042	1407.552856	411.579651	64.060310	1386.030029	377.347473	63.782150	1650.395020	489.740845	-185.222656	1132.208496	558.268555	273.801788	1138.235107	384.970215	-188.199112	888.208069	437.161896	284.562622	884.091370	425.455841	59.062241	1037.807617	-629.250549	180.737671	857.057556	-610.664124	-20.110584
408.160767	-37.822510	941.007690	453.039978	147.048630	935.077820	500.545837	-70.765015	495.347687	569.759399	130.453293	482.626068	519.420532	-71.117195	76.424088	615.673950	102.599487	92.951546	456.713837	-95.221031	1409.185059	507.684723	203.145782	1407.537842	411.608398	64.084419	1386.022949	377.364288	63.795250	1650.393799	489.783661	-185.222931	1132.231934	558.295715	273.787659	1138.217041	385.019714	-188.218903	888.209595	437.191498	284.602509	884.087646	425.457275	59.061729	1037.811279	-629.300476	180.760620	857.065369	-610.670410	-20.112421
408.180542	-37.828987	941.008362	453.037262	147.051971	935.079224	500.579773	-70.773132	495.354034	569.760315	130.453827	482.626221	519.468384	-71.129631	76.433777	614.870972	102.109871	92.878075	456.723969	-95.190987	1409.193848	507.720490	203.166992	1407.543457	411.634888	64.098259	1386.036865	377.390259	63.791412	1650.390259	489.806519	-185.219131	1132.232788	558.334717	273.807251	1138.236816	385.051239	-188.228943	888.215698	437.215942	284.646515	884.093018	425.472229	59.057396	1037.812744	-629.273376	180.755646	857.092957	-610.625610	-20.079798
408.194336	-37.802994	941.002563	453.025421	147.094955	935.083313	500.577179	-70.769714	495.349884	569.787659	130.478745	482.641296	519.438232	-71.120071	76.429115	614.839844	102.088898	92.891510	456.754730	-95.185898	1409.214355	507.768921	203.176422	1407.545288	411.678802	64.074234	1386.035889	377.416290	63.801132	1650.391113	489.834015	-185.211914	1132.244995	558.377014	273.817505	1138.234009	385.109161	-188.223862	888.210815	437.225494	284.690430	884.084717	425.470551	59.086052	1037.812012	-629.311951	180.764847	857.095154	-610.662720	-20.046001
408.222198	-37.817280	941.007446	453.072784	147.071899	935.077393	500.587463	-70.774666	495.357849	569.777527	130.498062	482.636871	519.455505	-71.124016	76.431717	614.807861	102.072708	92.876305	456.777863	-95.177216	1409.219849	507.800507	203.211487	1407.541748	411.705322	64.099213	1386.046509	377.434814	63.815964	1650.388672	489.854584	-185.221237	1132.260254	558.385498	273.840454	1138.225830	385.150848	-188.217484	888.224365	437.235291	284.739960	884.095459	425.492340	59.077740	1037.810181	-629.347473	180.747971	857.117004	-610.681824	-20.048359
408.239929	-37.784420	941.019226	453.074554	147.085251	935.088562	500.569611	-70.742249	495.344482	569.782532	130.519516	482.657898	519.442749	-71.113625	76.445808	614.807495	102.101105	92.910370	456.802948	-95.148750	1409.226807	507.825623	203.206116	1407.545410	411.714508	64.135445	1386.040894	377.466949	63.834499	1650.391357	489.890533	-185.227249	1132.279663	558.408081	273.856995	1138.238037	385.182037	-188.220871	888.234558	437.235077	284.781860	884.116333	425.506927	59.100048	1037.822021	-629.352661	180.741730	857.120911	-610.684692	-20.027861
408.264954	-37.778259	941.015686	453.094574	147.095093	935.088074	500.551239	-70.739799	495.352478	569.758606	130.502945	482.645630	519.441895	-71.113441	76.446075	615.651245	102.604996	92.974709	456.818268	-95.129448	1409.244995	507.842499	203.234100	1407.547729	411.719025	64.138840	1386.042725	377.483612	63.743019	1650.395996	489.897186	-185.200348	1132.287842	558.424072	273.894196	1138.247070	385.230072	-188.203674	888.253601	437.255280	284.830261	884.126465	425.528351	59.106480	1037.819946	-629.431030	180.742157	857.136414	-610.730896	-20.039686
408.260590	-37.778347	941.025818	453.104340	147.078308	935.085144	500.537354	-70.724701	495.361450	569.774963	130.515015	482.633545	519.433167	-71.111053	76.444641	615.675903	102.647194	92.955826	456.833069	-95.114136	1409.235596	507.886078	203.237228	1407.562866	411.756683	64.167824	1386.045410	377.603638	63.844734	1650.317017	489.937683	-185.178665	1132.291992	558.426147	273.920563	1138.240723	385.264526	-188.213455	888.255371	437.255127	284.863281	884.137329	425.543518	59.102867	1037.823975	-629.493103	180.710144	857.149658	-610.765564	-20.016695
408.274109	-37.767403	941.030945	453.111725	147.124176	935.101013	500.543243	-70.736481	495.361633	569.767578	130.531815	482.643860	519.424194	-71.113098	76.425949	614.849243	102.125778	92.917419	456.847412	-95.100250	1409.234741	507.896027	203.242371	1407.555664	411.778442	64.180923	1386.066040	377.638519	63.865147	1650.325684	489.966156	-185.186707	1132.282715	558.457825	273.932251	1138.258789	385.291779	-188.203400	888.235046	437.250305	284.910858	884.167358	425.559052	59.123249	1037.835083	-629.507751	180.709702	857.159363	-610.785217	-19.987274
408.266968	-37.768784	941.019165	453.102753	147.128021	935.094238	500.553925	-70.754951	495.368134	569.809570	130.553543	482.664520	519.461609	-71.126213	76.459778	614.794006	102.112259	92.900154	456.875427	-95.102119	1409.222412	507.910126	203.239899	1407.547241	411.782898	64.174416	1386.056274	377.671722	63.903423	1650.331543	489.988800	-185.177856	1132.285645	558.479309	273.990967	1138.277100	385.321716	-188.208786	888.243347	437.255554	284.947540	884.173767	425.560516	59.119297	1037.826538	-629.581299	180.675476	857.177551	-610.823792	-19.984854
408.309265	-37.742046	941.012634	453.117371	147.133469	935.096436	500.538635	-70.735481	495.337189	569.796021	130.572372	482.662018	519.430420	-71.111099	76.444077	614.845337	102.115639	92.913551	456.886566	-95.093246	1409.232544	507.935120	203.231888	1407.567993	411.804047	64.178337	1386.066528	377.707855	63.915833	1650.334717	490.005066	-185.166946	1132.278931	558.489807	274.048615	1138.276001	385.376282	-188.191269	888.232239	437.257629	284.964966	884.184509	425.578949	59.132839	1037.823975	-629.639343	180.680527	857.185303	-610.852295	-19.963852
408.312500	-37.731396	940.999695	453.132721	147.182831	935.104736	500.521973	-70.716576	495.343506	569.811707	130.572540	482.662323	519.412415	-71.111504	76.435089	614.819153	102.119209	92.897865	456.926392	-95.092339	1409.231934	507.945862	203.258255	1407.570190	411.832520	64.198647	1386.055786	377.746582	63.926674	1650.336304	490.026703	-185.137756	1132.270264	558.482483	274.043213	1138.275513	385.389771	-188.207825	888.231445	437.243958	284.996979	884.174194	425.587463	59.150978	1037.822144	-629.677063	180.667816	857.201477	-610.892883	-19.934805
408.324707	-37.705635	941.001526	453.133270	147.173935	935.107849	500.498077	-70.690544	495.333496	569.810791	130.571548	482.661011	519.397827	-71.099236	76.434868	614.844543	102.101234	92.902786	456.949951	-95.103172	1409.226440	507.952759	203.274200	1407.571899	411.837982	64.182777	1386.036133	377.776001	63.963699	1650.338379	490.049896	-185.121063	1132.256470	558.488831	274.067902	1138.281982	385.392273	-188.187393	888.231201	437.234283	285.031494	884.182312	425.599609	59.157860	1037.825073	-629.754761	180.657516	857.224854	-610.938904	-19.926535
408.334106	-37.704933	941.031616	453.152283	147.182358	935.092529	500.522583	-70.716652	495.339142	569.835815	130.590347	482.653503	519.424316	-71.108604	76.443817	614.857300	102.108452	92.904236	456.979950	-95.100159	1409.216553	507.954224	203.278397	1407.562866	411.856750	64.175323	1386.044312	377.824860	63.982597	1650.348755	490.056671	-185.106171	1132.264771	558.470093	274.085785	1138.269409	385.397156	-188.173401	888.231384	437.229401	285.059875	884.176880	425.616974	59.186214	1037.831543	-629.803406	180.616440	857.240479	-610.982666	-19.943472
408.334137	-37.705624	941.031982	453.152710	147.181519	935.091553	500.545929	-70.716255	495.362640	569.791748	130.545609	482.649353	519.439575	-71.113342	76.442215	614.851685	102.096725	92.897995	457.002686	-95.088470	1409.232178	507.961700	203.279129	1407.553833	411.875336	64.187691	1386.056641	377.848633	64.012253	1650.353516	490.090576	-185.076706	1132.257202	558.465820	274.126831	1138.266479	385.431946	-188.162140	888.216736	437.214661	285.091461	884.184570	425.617126	59.186203	1037.831177	-629.905396	180.622421	857.263489	-611.069458	-19.904430
408.331879	-37.683189	941.025940	453.152374	147.180435	935.092163	500.532959	-70.678345	495.329010	569.802979	130.558624	482.666443	519.431030	-71.110428	76.440422	615.711060	102.621620	92.956940	457.040497	-95.095978	1409.217407	507.957397	203.278046	1407.562622	411.889099	64.177254	1386.053833	377.899963	64.034599	1650.363770	490.135498	-185.072311	1132.250122	558.443970	274.140869	1138.251831	385.435852	-188.131729	888.218689	437.200134	285.098877	884.189514	425.621643	59.192520	1037.828979	-630.320862	180.172318	857.195068	-611.213745	-20.037466
408.355469	-37.666531	941.008911	453.158936	147.189270	935.089539	500.537292	-70.675148	495.316742	569.802917	130.556519	482.667786	519.417603	-71.106918	76.439362	614.894104	102.137596	92.892998	457.060608	-95.100868	1409.217651	507.967438	203.281052	1407.563599	411.892731	64.170219	1386.057129	377.930481	64.054108	1650.365967	490.156799	-185.072144	1132.216309	558.434509	274.152130	1138.252930	385.453278	-188.130936	888.202942	437.192657	285.128662	884.186584	425.633636	59.197952	1037.819336	-630.071655	180.599228	857.295288	-611.207886	-19.876217
408.334595	-37.661301	941.023926	453.148224	147.179077	935.096313	500.540100	-70.676979	495.326111	569.819885	130.597534	482.655273	519.436707	-71.113831	76.448685	615.712097	102.622871	92.959511	457.085114	-95.085503	1409.213257	507.968781	203.291336	1407.563599	411.907562	64.182419	1386.061279	377.971771	64.069412	1650.378418	490.170044	-185.058990	1132.205322	558.422546	274.139191	1138.250854	385.438110	-188.106735	888.202881	437.186829	285.145050	884.185791	425.629822	59.197689	1037.830688	-630.513855	180.132401	857.222900	-611.391724	-20.029402
408.355774	-37.649162	941.012756	453.172791	147.234955	935.093506	500.564514	-70.683884	495.336182	569.835632	130.609161	482.652008	519.442749	-71.117470	76.423462	614.905212	102.129616	92.886101	457.088562	-95.081757	1409.197144	507.972931	203.294662	1407.571045	411.921509	64.185646	1386.064209	378.007172	64.081017	1650.386963	490.188812	-185.067215	1132.197998	558.395691	274.154816	1138.248413	385.451996	-188.084473	888.204712	437.168854	285.174194	884.190308	425.646393	59.227760	1037.823608	-630.629028	180.104980	857.229004	-611.494812	-20.029604
408.343414	-37.651630	941.020752	453.180084	147.221359	935.069031	500.529144	-70.659225	495.327484	569.858948	130.634186	482.636566	519.410217	-71.109238	76.418335	614.870178	102.106445	92.899971	457.115417	-95.084557	1409.200684	507.987000	203.296097	1407.581177	411.946686	64.204041	1386.071045	378.037598	64.096809	1650.383911	490.204285	-185.058212	1132.203735	558.374512	274.167999	1138.265381	385.461060	-188.071609	888.200073	437.132996	285.183716	884.197754	425.645844	59.237568	1037.814575	-630.701416	180.080765	857.259766	-611.606995	-20.016376
408.340271	-37.634899	941.023926	453.158264	147.267426	935.090637	500.553436	-70.667763	495.347992	569.849792	130.629623	482.640137	519.427917	-71.101685	76.438911	615.711121	102.624969	92.945465	457.129181	-95.087982	1409.206421	508.011566	203.300201	1407.576172	411.971100	64.212402	1386.064697	377.987396	64.034264	1650.468018	490.215363	-185.047531	1132.194458	558.373779	274.195190	1138.274902	385.466248	-188.070358	888.190552	437.103333	285.185394	884.218811	425.632294	59.258034	1037.827515	-630.436279	180.492905	857.398743	-611.593018	-19.884588
408.349182	-37.617668	941.023438	453.171295	147.271103	935.090515	500.535461	-70.676117	495.350525	569.855042	130.632782	482.641022	519.433899	-71.118721	76.452187	614.939148	102.147682	92.904953	457.123871	-95.090202	1409.191772	508.020233	203.298111	1407.599487	411.992920	64.219398	1386.070801	378.139587	64.240639	1650.425415	490.217529	-185.017654	1132.188477	558.372314	274.192810	1138.285767	385.456726	-188.057724	888.176819	437.081390	285.206635	884.232788	425.636566	59.270355	1037.826660	-630.866333	180.064392	857.334412	-611.799438	-20.009972
408.352173	-37.607956	941.029358	453.168640	147.283737	935.109497	500.533875	-70.674576	495.348877	569.849365	130.629395	482.640839	519.422058	-71.108269	76.439926	614.879211	102.111855	92.900909	457.127655	-95.087097	1409.184448	508.027191	203.296204	1407.627075	411.999481	64.208496	1386.079712	378.189087	64.272774	1650.432129	490.233765	-185.001236	1132.174438	558.352600	274.204865	1138.308716	385.469025	-188.050110	888.164368	437.040741	285.195709	884.257385	425.643341	59.272663	1037.839966	-630.978943	180.033142	857.355347	-611.925537	-20.036652
408.347992	-37.605621	941.027527	453.158417	147.293549	935.106506	500.515625	-70.641251	495.339569	569.839111	130.623184	482.640167	519.425354	-71.110405	76.426163	615.733459	102.636398	92.962456	457.125580	-95.081978	1409.159668	508.045227	203.299255	1407.627441	411.993744	64.191154	1386.062256	378.264160	64.302521	1650.427734	490.227692	-185.002579	1132.157227	558.351990	274.200409	1138.323486	385.464111	-188.009445	888.135986	437.006287	285.208679	884.280151	425.639618	59.278187	1037.837646	-631.092102	180.009872	857.397644	-612.077881	-20.004717
408.359650	-37.581375	941.019775	453.160187	147.316055	935.115051	500.511597	-70.636345	495.335205	569.852112	130.631882	482.645325	519.444946	-71.109589	76.418236	614.905396	102.127495	92.902718	457.127350	-95.093666	1409.133911	508.048035	203.288132	1407.652710	411.975128	64.220589	1386.055420	378.253784	64.278831	1650.498047	490.225098	-184.975525	1132.127075	558.351563	274.211365	1138.332275	385.469604	-187.991974	888.109558	436.953369	285.204071	884.315063	425.649048	59.291920	1037.838623	-631.212830	179.945740	857.427429	-612.222168	-20.036623
408.376190	-37.564137	941.010498	453.175476	147.324005	935.117798	500.518158	-70.645233	495.321136	569.864990	130.655716	482.655243	519.458435	-71.113113	76.419456	615.712036	102.633995	92.940369	457.116364	-95.106850	1409.115234	508.049011	203.274231	1407.656860	411.947845	64.188606	1386.026123	378.431183	64.409332	1650.447021	490.223907	-184.983826	1132.098877	558.362427	274.210938	1138.350464	385.473877	-187.944321	888.073364	436.911346	285.200958	884.337280	425.671997	59.296509	1037.836182	-631.315674	179.916885	857.473938	-612.366882	-20.000929
408.373596	-37.568119	941.005798	453.192383	147.342102	935.114441	500.506073	-70.619629	495.294495	569.789063	130.653397	482.636871	519.437500	-71.109856	76.410065	615.706421	102.631149	92.943748	457.104401	-95.106155	1409.091553	508.053894	203.258835	1407.660278	411.909363	64.183990	1385.987427	378.547028	64.505699	1650.467407	490.209412	-184.975601	1132.062500	558.357849	274.207642	1138.346313	385.471680	-187.933624	888.048828	436.882568	285.200043	884.372375	425.673798	59.304165	1037.831787	-631.440857	179.889206	857.513000	-612.514282	-19.994152
408.379700	-37.549725	941.005981	453.186096	147.343277	935.103882	500.488037	-70.603622	495.293427	569.801941	130.673492	482.631317	519.439087	-71.117859	76.420761	615.684326	102.610764	92.931252	457.063446	-95.132149	1409.055786	508.009155	203.233582	1407.667480	411.863403	64.135033	1385.980713	378.666290	64.618286	1650.484375	490.186951	-184.961029	1132.044067	558.561340	274.700439	1138.545776	385.481995	-187.901581	887.994385	436.850464	285.187653	884.440491	425.678070	59.318741	1037.826538	-631.545654	179.819839	857.550842	-612.674866	-20.054098
408.389709	-37.523056	940.996582	453.189758	147.344955	935.102600	500.483429	-70.598351	495.289093	569.789429	130.654984	482.617401	519.412109	-71.103836	76.405952	614.840149	102.091835	92.887810	457.036407	-95.166092	1409.032715	507.945313	203.190063	1407.692261	411.831848	64.101372	1385.982178	378.816559	64.636429	1650.525879	490.165955	-184.973633	1131.994385	558.544434	274.693329	1138.571533	385.468811	-187.878296	887.947937	436.849487	285.197479	884.481506	425.680878	59.329937	1037.821167	-631.654907	179.796448	857.606750	-612.837646	-20.027716
408.388031	-37.498615	940.980347	453.191254	147.384354	935.119690	500.480927	-70.589348	495.301117	569.812866	130.711517	482.631134	519.408997	-71.104355	76.432281	614.852356	102.104034	92.887794	456.992981	-95.231239	1408.988525	507.858063	203.147583	1407.720215	411.763702	64.050926	1385.955444	378.916016	64.748032	1650.626465	490.144135	-184.965363	1131.952637	558.539978	274.671173	1138.629028	385.468231	-187.833374	887.897400	436.818420	285.167603	884.527954	425.677399	59.344429	1037.822266	-631.758789	179.778992	857.646118	-613.003906	-20.032595
408.380676	-37.482983	940.979004	453.207764	147.393280	935.115356	500.508850	-70.584740	495.294159	569.830444	130.726532	482.622223	519.429077	-71.100243	76.436989	614.879456	102.120316	92.890114	456.950958	-95.297791	1408.951904	507.765808	203.102325	1407.753296	411.712128	63.974239	1385.936890	379.185730	65.013290	1650.642578	490.124878	-184.977814	1131.900391	558.507019	274.655396	1138.679321	385.472076	-187.799591	887.830566	436.823273	285.185547	884.560547	425.674438	59.360954	1037.818726	-631.831360	179.732132	857.685425	-613.129456	-20.050194
408.380829	-37.475193	940.962952	453.206085	147.380295	935.098694	500.504211	-70.575996	495.296234	569.817505	130.738831	482.633820	519.430725	-71.087875	76.413002	614.868713	102.127129	92.890984	456.896942	-95.379234	1408.896484	507.666138	203.017456	1407.806152	411.655884	63.885128	1385.914673	379.422546	65.138878	1650.666748	490.102936	-184.979279	1131.821899	558.264648	274.191956	1138.592896	385.478485	-187.738708	887.744629	436.819916	285.191986	884.592773	425.665222	59.361156	1037.801880	-631.918579	179.737396	857.711853	-613.311829	-20.032536
408.374695	-37.470806	940.945740	453.199768	147.437546	935.104492	500.552917	-70.572639	495.321289	569.780090	130.697998	482.589569	519.449158	-71.106102	76.409500	614.877625	102.129295	92.873871	456.874786	-95.494629	1408.846069	507.553436	202.945526	1407.861450	411.602295	63.790562	1385.883301	379.646698	65.274315	1650.731812	490.105652	-184.974396	1131.747803	558.197327	274.141693	1138.675415	385.488708	-187.685928	887.656555	436.849609	285.205780	884.626587	425.648560	59.380821	1037.796143	-631.985901	179.623688	857.720886	-613.437561	-20.080591
408.380249	-37.447910	940.929260	453.174408	147.447662	935.112732	500.559784	-70.562508	495.310852	569.803772	130.750473	482.617920	519.456421	-71.075760	76.392769	614.894287	102.156982	92.873268	456.832520	-95.600342	1408.795898	507.440063	202.847336	1407.907837	411.535736	63.697643	1385.882446	379.848419	65.528503	1650.851563	490.100525	-184.985855	1131.654419	558.139038	274.155396	1138.785522	385.496338	-187.621750	887.568970	436.891144	285.221863	884.661987	425.627136	59.386227	1037.791870	-632.050659	179.576965	857.727539	-613.571472	-20.128973
408.378845	-37.448830	940.926086	453.179901	147.445755	935.114624	500.598206	-70.557739	495.315979	569.809387	130.755219	482.619568	519.451233	-71.070610	76.390343	614.884094	102.119476	92.867905	456.805603	-95.739975	1408.755005	507.317352	202.750000	1407.959961	411.477997	63.616482	1385.896362	380.132568	65.948051	1650.932495	490.108582	-185.000443	1131.571777	558.027588	274.132233	1138.866699	385.508423	-187.545532	887.482910	436.938538	285.261688	884.713867	425.621185	59.384216	1037.790894	-632.101929	179.507431	857.731995	-613.720642	-20.167410
408.365326	-37.414066	940.914490	453.117249	147.465729	935.137573	500.598755	-70.523674	495.342194	569.779968	130.737045	482.618011	519.439819	-71.075310	76.398590	614.858337	102.102654	92.893723	456.757446	-95.846672	1408.723511	507.170746	202.621780	1408.024414	411.406311	63.470509	1385.924927	380.401367	66.127502	1651.024170	490.089813	-184.962357	1131.493164	557.915100	274.145447	1138.986328	385.396576	-187.469849	887.427246	436.974792	285.273102	884.777832	425.580719	59.392544	1037.797241	-631.754272	179.882248	857.877319	-613.745422	-20.062635
408.346466	-37.411140	940.909546	453.098694	147.513687	935.160950	500.636658	-70.515831	495.350708	569.793945	130.755630	482.642578	519.461609	-71.077423	76.415840	614.857300	102.107628	92.898109	456.738647	-95.967369	1408.683350	507.046906	202.491745	1408.117798	411.307159	63.324894	1385.934448	380.666931	66.502419	1651.110474	490.100006	-184.999420	1131.403442	557.810425	274.147583	1139.086914	385.403076	-187.390213	887.367859	437.015411	285.323059	884.835938	425.543915	59.406010	1037.806030	-631.757019	179.782181	857.882507	-613.883179	-20.101206
408.333832	-37.422077	940.896362	453.060211	147.474747	935.157104	500.656799	-70.476746	495.357056	569.772217	130.746902	482.627777	519.432373	-71.074707	76.410233	614.833069	102.097763	92.892105	456.704315	-96.117455	1408.661133	506.928711	202.375610	1408.193237	411.222870	63.169651	1385.941162	380.944366	66.838585	1651.189941	490.106812	-184.974762	1131.338379	557.707275	274.123932	1139.179932	385.402191	-187.302414	887.285278	437.038696	285.349792	884.871094	425.496979	59.381111	1037.796387	-631.786804	179.705215	857.896912	-614.006714	-20.164700
408.313538	-37.406952	940.872253	453.012695	147.525574	935.172791	500.672058	-70.474930	495.338104	569.783447	130.756775	482.617859	519.435974	-71.069641	76.401161	615.679138	102.637680	92.930161	456.677917	-96.248917	1408.617065	506.801788	202.270874	1408.236084	411.146423	63.011150	1385.961548	381.219788	67.279015	1651.258301	490.131805	-184.970215	1131.249634	557.598328	274.129517	1139.249268	385.430725	-187.223022	887.203308	437.042450	285.388275	884.915405	425.452515	59.393555	1037.792603	-631.759277	179.683762	857.919067	-614.122742	-20.204910
408.292542	-37.407841	940.853088	452.944855	147.535782	935.162659	500.742188	-70.506508	495.349274	569.764709	130.744476	482.639191	519.455139	-71.063988	76.386909	614.899963	102.156563	92.872322	456.644562	-96.393845	1408.573486	506.673401	202.135971	1408.292725	411.040833	62.821384	1385.908081	381.513062	67.542778	1651.336182	490.152039	-184.992386	1131.186157	557.518372	274.137726	1139.317749	385.439850	-187.143387	887.132996	437.061737	285.425842	884.954834	425.405457	59.392422	1037.778076	-631.764160	179.593323	857.926025	-614.225098	-20.314413
408.263611	-37.378769	940.848755	452.879150	147.550919	935.180359	500.768677	-70.451523	495.350586	569.769531	130.765411	482.632721	519.487976	-71.053391	76.363960	614.880127	102.145370	92.894272	456.625702	-96.535088	1408.530884	506.553070	202.019073	1408.319458	410.934662	62.671494	1385.890259	381.799408	67.917961	1651.392456	490.171234	-184.983154	1131.119019	557.410034	274.066528	1139.381714	385.465302	-187.094589	887.059937	436.882935	285.483154	885.115356	425.351837	59.403431	1037.784912	-631.728394	179.541641	857.928162	-614.321838	-20.374674
408.220886	-37.389954	940.835022	452.817383	147.531494	935.179321	500.796204	-70.420532	495.361847	569.790771	130.810547	482.658539	519.474487	-71.051453	76.367836	614.927124	102.171242	92.896835	456.599426	-96.640694	1408.488403	506.438416	201.920090	1408.360718	410.813599	62.502712	1385.871948	382.103271	68.289871	1651.453613	490.205261	-185.004517	1131.026855	557.319031	274.040161	1139.443604	385.493042	-187.023727	886.965332	436.853882	285.531067	885.140991	425.286194	59.384190	1037.776978	-631.673889	179.447067	857.930115	-614.360474	-20.481831
408.166748	-37.400047	940.830383	452.725616	147.549728	935.184326	500.833618	-70.403595	495.355469	569.712952	130.775040	482.625366	519.466675	-71.060387	76.388054	614.882629	102.151184	92.893562	456.548981	-96.781250	1408.446899	506.325043	201.798111	1408.364502	410.721375	62.383568	1385.873657	382.400330	68.667450	1651.506104	490.184753	-185.021866	1130.958984	557.281494	274.015961	1139.544067	385.480804	-186.944916	886.909485	436.975067	285.547699	885.084656	425.220703	59.379505	1037.777954	-631.649109	179.372482	857.926575	-614.463684	-20.545334
408.124451	-37.421574	940.811035	452.674805	147.528931	935.169678	500.851227	-70.412125	495.401581	569.710205	130.770401	482.628448	519.472168	-71.050659	76.368027	614.814087	102.135712	92.893318	456.486176	-96.889633	1408.412964	506.210785	201.708771	1408.380005	410.634399	62.241917	1385.832520	382.569397	68.835823	1651.679688	490.193848	-185.054337	1130.893066	557.206299	273.937317	1139.565796	385.524902	-186.910843	886.839783	436.887299	285.569733	885.126099	425.153503	59.360531	1037.759766	-631.554565	179.349503	857.942261	-614.476624	-20.632172
408.085419	-37.454998	940.817139	452.596710	147.519409	935.159973	500.870972	-70.389511	495.390198	569.694214	130.820679	482.634674	519.479004	-71.052109	76.365265	614.884949	102.161827	92.902733	456.422546	-97.004700	1408.362183	506.102295	201.601776	1408.402954	410.518768	62.099327	1385.830444	382.996826	69.428619	1651.619629	490.190887	-185.089081	1130.838623	557.137390	273.891693	1139.631348	385.524689	-186.873444	886.753967	436.805969	285.597900	885.183167	425.095551	59.345730	1037.757690	-631.462891	179.254044	857.934753	-614.489624	-20.744389
408.073181	-37.432800	940.771179	452.536530	147.510040	935.150757	500.884277	-70.374931	495.383301	569.670471	130.801559	482.648865	519.464111	-71.048256	76.363113	614.899780	102.187622	92.882996	456.310028	-97.102379	1408.322266	505.957947	201.537277	1408.412476	410.676178	61.769089	1385.781982	383.190582	69.620338	1651.780762	490.170593	-185.085098	1130.766724	557.047241	273.849792	1139.655762	385.550079	-186.837433	886.691162	436.719421	285.614838	885.226685	425.042877	59.335678	1037.729980	-631.345032	179.199570	857.926575	-614.466003	-20.862663
408.008820	-37.437214	940.762756	452.445648	147.528183	935.150208	500.878906	-70.359772	495.383026	569.648315	130.835114	482.629395	519.460999	-71.045013	76.373077	614.860107	102.183159	92.904671	456.272064	-97.248169	1408.275269	505.904388	201.397552	1408.432983	410.314117	61.839184	1385.762939	383.497223	70.012390	1651.840820	490.165405	-185.161484	1130.695068	556.983765	273.812927	1139.675415	385.575287	-186.812775	886.604004	436.604584	285.603455	885.257019	424.965607	59.336952	1037.725708	-631.248962	179.075317	857.898438	-614.459167	-20.974573
407.960236	-37.448681	940.729858	452.388672	147.529022	935.146545	500.893402	-70.359520	495.382874	569.627930	130.820969	482.636566	519.457703	-71.044121	76.372856	614.855286	102.178139	92.885170	456.186096	-97.363976	1408.234863	505.824005	201.274963	1408.435669	410.213196	61.718979	1385.727295	383.808472	70.388741	1651.862549	490.139587	-185.202423	1130.645142	556.876221	273.790588	1139.723633	385.605621	-186.829086	886.538879	436.484711	285.619659	885.327087	424.906647	59.316837	1037.707764	-631.089722	178.964890	857.878540	-614.380920	-21.112961
407.896729	-37.461983	940.733948	452.285980	147.502991	935.138000	500.876556	-70.342346	495.384949	569.589661	130.842056	482.639008	519.471802	-71.047256	76.357704	614.871643	102.184807	92.903366	456.113953	-97.463196	1408.200439	505.747223	201.148392	1408.452148	410.143768	61.626511	1385.706665	384.119934	70.779480	1651.902100	490.113617	-185.257919	1130.596558	556.794983	273.706757	1139.742432	385.595612	-186.811188	886.462646	436.362366	285.624878	885.370117	424.822571	59.303371	1037.705200	-630.958252	178.927277	857.875000	-614.350647	-21.199917
407.835236	-37.505283	940.731628	452.218414	147.450333	935.121826	500.853668	-70.329514	495.393280	569.543884	130.822495	482.623596	519.448975	-71.035782	76.361885	614.863159	102.187973	92.919983	456.017242	-97.562927	1408.188965	505.696625	201.028091	1408.490356	410.071655	61.555897	1385.703857	384.433441	71.162346	1651.941406	490.064240	-185.349762	1130.572754	556.679871	273.651123	1139.774292	385.629028	-186.833359	886.400574	436.212433	285.620728	885.408325	424.753815	59.263927	1037.695313	-630.821594	178.813690	857.864014	-614.280762	-21.333559
407.772766	-37.506229	940.712097	452.144897	147.450607	935.126099	500.818634	-70.337265	495.421936	569.527954	130.839981	482.618866	519.440063	-71.035873	76.351837	614.896729	102.208534	92.924858	455.910065	-97.664612	1408.164185	505.622620	200.925644	1408.490601	409.989319	61.465149	1385.678589	384.728821	71.516861	1651.985596	490.023315	-185.441147	1130.561279	556.560669	273.611908	1139.797974	385.760559	-186.856812	886.328918	436.073944	285.627014	885.464783	424.685425	59.250484	1037.688232	-630.647766	178.755722	857.868286	-614.191711	-21.406898
407.697083	-37.524460	940.696533	452.048828	147.436203	935.131104	500.781616	-70.318336	495.387268	569.472717	130.856445	482.599945	519.428406	-71.036285	76.370132	614.878296	102.198067	92.927895	455.803162	-97.750710	1408.146362	505.567261	200.787399	1408.486450	409.919556	61.391876	1385.678345	385.031708	71.866516	1652.014771	489.971710	-185.505875	1130.550781	556.457336	273.540131	1139.822388	385.771454	-186.918686	886.287964	435.899445	285.635803	885.519531	424.603180	59.221573	1037.683716	-630.483887	178.703903	857.882568	-614.107117	-21.457397
407.640686	-37.511616	940.677124	451.988312	147.422607	935.138672	500.716827	-70.304001	495.410156	569.391724	130.844986	482.598114	519.406311	-71.030640	76.369759	614.877075	102.203804	92.931526	455.694702	-97.839546	1408.129395	505.521362	200.719070	1408.503906	409.835205	61.292336	1385.646851	385.341156	72.208687	1652.065308	489.882965	-185.597809	1130.551147	556.339539	273.468475	1139.817627	385.782074	-187.000168	886.257019	435.744171	285.614319	885.539185	424.535248	59.209419	1037.677734	-630.311401	178.618317	857.869263	-614.000183	-21.561253
407.588806	-37.524422	940.660156	451.912689	147.396927	935.119446	500.673004	-70.339104	495.394073	569.388000	130.866699	482.607513	519.418091	-71.033699	76.374405	614.897156	102.197304	92.923080	455.576385	-97.910164	1408.118164	505.472870	200.616013	1408.514282	409.764893	61.234222	1385.634766	385.648865	72.523933	1652.107544	489.834381	-185.691879	1130.558350	556.213440	273.396515	1139.798218	385.768311	-186.954224	886.245361	435.555969	285.611267	885.564026	424.457825	59.194252	1037.658813	-630.444580	178.139633	857.766479	-613.947327	-21.784796
407.485718	-37.511684	940.644348	451.809418	147.424393	935.125854	500.601013	-70.306152	495.381866	569.329529	130.874435	482.604736	519.388184	-71.031235	76.365616	614.855774	102.183861	92.931190	455.457275	-97.979950	1408.120605	505.438782	200.547699	1408.484619	409.672516	61.167988	1385.626343	385.945374	72.816360	1652.165405	489.735596	-185.778763	1130.564331	556.104126	273.303009	1139.783325	385.755341	-187.184998	886.188782	435.374359	285.579071	885.576904	424.367706	59.198917	1037.655396	-629.964233	178.458099	857.864136	-613.722351	-21.759274
407.395233	-37.512756	940.641052	451.723511	147.400162	935.120178	500.521210	-70.266983	495.374847	569.306702	130.858948	482.615295	519.371399	-71.021523	76.369164	614.876038	102.193245	92.939835	455.336853	-98.039360	1408.105225	505.385132	200.472366	1408.475952	409.603516	61.117241	1385.620117	386.197449	73.072510	1652.226807	489.636536	-185.890610	1130.575439	556.224304	273.720520	1139.947632	385.738739	-187.294617	886.192139	435.179993	285.529358	885.630066	424.276123	59.189053	1037.650635	-630.070496	177.961441	857.759216	-613.635498	-21.999386
407.313080	-37.518616	940.626587	451.652069	147.395599	935.105286	500.496155	-70.273506	495.392303	569.205383	130.828827	482.607819	519.366699	-71.021637	76.367737	614.826538	102.163811	92.938812	455.204315	-98.088448	1408.116089	505.337494	200.410629	1408.459961	409.549194	61.085598	1385.614258	386.522461	73.349449	1652.260254	489.514282	-185.971710	1130.602051	555.908264	273.145020	1139.725952	385.616364	-187.423676	886.211121	434.954681	285.499146	885.628662	424.198212	59.184578	1037.635864	-629.888916	177.816071	857.746521	-613.446350	-22.114922
407.208679	-37.488903	940.608765	451.552856	147.398178	935.120544	500.404846	-70.236053	495.373627	569.163696	130.838837	482.612122	519.338379	-71.011726	76.376785	614.829102	102.175972	92.949715	455.095062	-98.134277	1408.124878	505.294098	200.359116	1408.461914	409.439270	61.041561	1385.609741	386.802917	73.596779	1652.306396	489.403046	-186.082886	1130.606079	555.805359	273.037140	1139.698975	385.605225	-187.571640	886.200134	434.763824	285.437378	885.644775	424.096069	59.183762	1037.635254	-629.660400	177.747253	857.740723	-613.225952	-22.217188
407.114105	-37.498299	940.592651	451.467499	147.374664	935.088623	500.401489	-70.241020	495.391785	569.134155	130.794327	482.589447	519.356140	-71.010391	76.386330	614.785095	102.139023	92.948463	454.958679	-98.156586	1408.128906	505.243530	200.315140	1408.448486	409.352875	61.011738	1385.610596	387.077545	73.821106	1652.342529	489.290771	-186.180969	1130.647339	555.731750	272.943329	1139.671875	385.524719	-187.698166	886.211487	434.564606	285.365814	885.653564	424.003937	59.176910	1037.610840	-629.358948	177.665421	857.740845	-612.975159	-22.340153
406.988373	-37.486336	940.588074	451.355988	147.403320	935.103516	500.379486	-70.270760	495.413086	569.080994	130.788864	482.600464	519.358643	-71.011047	76.389687	614.766602	102.128120	92.949158	454.854950	-98.168755	1408.136353	505.212250	200.292953	1408.426025	409.250549	60.978989	1385.602051	387.353455	74.006508	1652.393433	489.180054	-186.264328	1130.668335	555.628113	272.863403	1139.635742	385.396576	-187.811722	886.221436	434.372467	285.291931	885.663574	423.890381	59.185528	1037.616699	-628.784424	178.018845	857.828064	-612.662659	-22.285210
406.902069	-37.494896	940.565613	451.306122	147.390411	935.084656	500.308868	-70.227882	495.403015	569.037720	130.804626	482.637482	519.312988	-71.010574	76.387650	615.650391	102.668083	93.016647	454.705688	-98.205910	1408.141968	505.151428	200.255325	1408.393799	409.157654	60.965145	1385.599731	387.648071	74.192734	1652.421997	489.045319	-186.352524	1130.677612	555.516907	272.770660	1139.559204	385.287079	-187.968414	886.223450	434.163971	285.189758	885.667480	423.812592	59.176342	1037.595459	-628.485901	177.977264	857.842041	-612.428589	-22.337307
406.813782	-37.487854	940.532715	451.227875	147.375137	935.068420	500.319702	-70.278450	495.410492	569.017578	130.781876	482.636658	519.352051	-71.011658	76.400940	615.666504	102.666252	93.025841	454.566406	-98.228012	1408.130859	505.111145	200.223251	1408.348999	409.058624	60.962791	1385.585327	387.925659	74.355576	1652.476563	488.914642	-186.423859	1130.672485	555.429504	272.668182	1139.520874	385.144775	-188.132401	886.244873	433.987549	285.098969	885.658813	423.713867	59.167713	1037.570313	-628.520020	177.431976	857.730286	-612.285461	-22.570580
406.667053	-37.476490	940.500610	451.117920	147.412979	935.076294	500.264618	-70.259468	495.401794	568.987366	130.744049	482.628845	519.351379	-71.016838	76.372147	615.655029	102.666405	93.033226	454.408630	-98.225594	1408.137817	505.025970	200.214401	1408.328247	408.953705	60.942017	1385.570068	388.186493	74.497559	1652.526001	488.747742	-186.501083	1130.673706	555.328003	272.608490	1139.470337	384.997131	-188.313873	886.251648	433.806244	284.985626	885.649780	423.587646	59.170727	1037.559204	-628.102783	177.322433	857.725403	-611.945557	-22.702702
406.570496	-37.503109	940.484192	451.043365	147.415085	935.054993	500.184235	-70.242348	495.395142	568.988892	130.725174	482.642975	519.347412	-71.015778	76.371880	615.651917	102.659302	93.032188	454.255981	-98.235413	1408.149170	504.957733	200.195251	1408.297607	408.852051	60.946022	1385.566650	388.444641	74.613609	1652.582153	488.596069	-186.592316	1130.706665	555.234009	272.524567	1139.433716	384.833618	-188.475342	886.265625	433.637756	284.869293	885.617432	423.502960	59.160870	1037.540283	-627.703674	177.224655	857.725525	-611.637939	-22.848219
406.460815	-37.503963	940.489380	450.939423	147.421997	935.055847	500.121460	-70.265038	495.385925	568.900146	130.669876	482.641174	519.361267	-71.017845	76.387115	615.597168	102.597229	93.028412	454.075348	-98.237785	1408.154663	504.863464	200.161118	1408.265747	408.794922	61.046047	1385.608276	388.699188	74.704933	1652.644409	488.416260	-186.699417	1130.737305	555.129150	272.479858	1139.383057	384.651581	-188.657318	886.296204	433.470886	284.746521	885.598633	423.400146	59.165245	1037.543457	-627.302795	177.120300	857.717529	-611.271301	-23.035105
406.358948	-37.501308	940.474976	450.868652	147.411911	935.053467	500.101563	-70.325645	495.404541	568.904480	130.673141	482.645569	519.346985	-71.020821	76.392471	615.619812	102.623337	93.028976	453.929047	-98.213821	1408.179321	504.799713	200.175293	1408.245483	408.608551	60.972942	1385.557373	388.967743	74.795250	1652.717041	488.242706	-186.801376	1130.770630	555.030762	272.418304	1139.335938	384.600281	-188.800766	886.310364	433.329987	284.613739	885.563599	423.313171	59.156376	1037.535278	-626.893494	177.038483	857.737671	-610.963379	-23.110222
406.218750	-37.524593	940.485596	450.762970	147.435898	935.042236	499.993164	-70.309021	495.384674	568.882324	130.629272	482.638794	519.317749	-70.999969	76.386581	615.611206	102.619797	93.034721	453.747955	-98.196404	1408.202026	504.680756	200.194870	1408.206787	408.484680	60.980816	1385.563477	389.229126	74.855339	1652.781250	488.039825	-186.880142	1130.825684	554.931458	272.311859	1139.319458	384.397552	-188.926697	886.358521	433.202393	284.473999	885.520264	423.193695	59.167603	1037.534668	-626.362061	176.899551	857.774231	-610.577942	-23.162477
406.134613	-37.513111	940.464722	450.688385	147.427017	935.037170	499.976624	-70.379555	495.418213	568.872986	130.626877	482.676208	519.342834	-71.012383	76.402718	615.615479	102.614304	93.041191	453.596436	-98.177429	1408.209595	504.579163	200.186050	1408.186035	408.384918	60.995895	1385.563721	389.494415	74.908577	1652.862671	487.839081	-186.964432	1130.865845	554.835022	272.283997	1139.298706	384.109558	-189.118088	886.430847	433.088135	284.343506	885.488037	423.091431	59.166618	1037.520630	-625.818604	176.799850	857.770325	-610.126587	-23.304142
406.047729	-37.521481	940.449280	450.611389	147.438232	935.034607	499.707672	-69.762726	495.321136	568.848328	130.593094	482.694641	519.162292	-70.970566	76.338440	615.582520	102.601654	93.041138	453.436340	-98.164124	1408.228638	504.466766	200.182449	1408.171997	408.261780	60.991104	1385.548218	389.740112	74.945282	1652.950317	487.620483	-187.030212	1130.910522	554.909363	272.688385	1139.431519	383.890686	-189.278275	886.480103	432.988220	284.188812	885.466431	422.994202	59.164581	1037.510864	-624.986450	177.132996	857.904907	-609.615784	-23.263336
405.942444	-37.535038	940.433777	450.528961	147.429382	935.017456	499.888519	-70.391914	495.392548	568.843445	130.563934	482.698456	519.349915	-71.026001	76.408699	615.643250	102.628784	93.053230	453.310089	-98.139107	1408.257080	504.345978	200.201569	1408.170288	408.163818	60.995270	1385.566284	389.973236	74.982063	1653.048340	487.418274	-187.081070	1130.973999	554.617920	272.143005	1139.246704	383.641205	-189.447235	886.547424	432.876312	284.033203	885.407776	422.889862	59.157337	1037.493896	-624.442627	177.082764	857.923462	-609.139893	-23.409065
405.977600	-37.854053	940.437805	450.826599	146.657272	934.657166	499.760101	-69.967583	495.407684	568.811951	130.510452	482.627594	519.251770	-71.000046	76.368484	615.570984	102.584610	93.059433	453.163269	-98.104637	1408.261719	504.238373	200.216125	1408.158936	408.042999	61.006439	1385.575439	390.190430	74.978127	1653.126221	487.227020	-187.164917	1131.006470	554.492920	272.067078	1139.202515	383.473328	-189.553345	886.603394	432.796143	283.885803	885.352905	422.938629	58.854763	1037.298828	-623.855713	176.909042	857.930664	-608.694519	-23.456768
405.718109	-37.568527	940.424255	450.350098	147.361832	934.986694	499.820831	-70.450790	495.416595	568.782715	130.498749	482.736877	519.395630	-71.038170	76.417915	615.549622	102.561058	93.075027	452.998383	-98.113403	1408.284058	504.101929	200.225876	1408.146118	407.917297	61.043350	1385.594116	390.415497	74.966904	1653.227051	486.997986	-187.207413	1131.056763	554.393677	272.005737	1139.163086	383.207428	-189.704483	886.663452	432.708771	283.738983	885.304260	422.661407	59.126785	1037.471436	-623.578918	176.380737	857.843384	-608.301514	-23.708929
405.566803	-37.583317	940.431030	450.213715	147.440857	935.000854	499.771973	-70.442673	495.422058	568.770508	130.457733	482.752289	519.369812	-71.038803	76.417130	615.569153	102.574966	93.064987	452.853088	-98.072845	1408.316772	503.969391	200.241272	1408.119995	407.777588	61.053257	1385.611938	390.621460	74.961388	1653.306641	486.758698	-187.233368	1131.092773	554.285217	271.930969	1139.126709	382.831909	-189.837906	886.745483	432.615265	283.600189	885.254395	422.528961	59.150490	1037.482788	-622.950256	176.328629	857.818237	-607.770020	-23.867203
405.452942	-37.565472	940.414612	450.132935	147.391785	934.988159	499.650360	-70.373039	495.414520	568.739563	130.413452	482.754669	519.332947	-71.033615	76.430946	615.540344	102.554390	93.069115	452.679962	-98.069374	1408.338867	503.834808	200.250092	1408.102905	407.625702	61.090942	1385.637939	390.817444	74.954453	1653.396606	486.540283	-187.272751	1131.136108	554.187500	271.883148	1139.105957	382.568573	-189.942017	886.813110	432.538055	283.448059	885.208801	422.397369	59.143578	1037.466064	-621.971680	176.613190	857.881287	-607.122620	-23.886831
405.338043	-37.575722	940.416565	450.021820	147.358078	934.978760	499.608582	-70.413315	495.448730	568.760254	130.427429	482.763367	519.343811	-71.036621	76.436394	615.574158	102.558914	93.069160	452.539185	-98.050659	1408.380981	503.707703	200.273026	1408.076294	407.478790	61.094017	1385.664185	391.012756	74.941750	1653.500244	486.309174	-187.319214	1131.198120	554.098022	271.818817	1139.057129	382.259521	-190.026535	886.892456	432.484833	283.317841	885.151428	422.275116	59.130550	1037.461426	-621.601929	176.099060	857.762329	-606.662109	-24.086309
405.212067	-37.584351	940.429504	449.931793	147.331192	934.971191	499.542023	-70.412788	495.448975	568.693176	130.363480	482.790100	519.343018	-71.030853	76.444145	615.551819	102.546120	93.082054	452.393829	-98.032974	1408.399170	503.555511	200.295120	1408.079102	407.320770	61.094685	1385.683228	391.189545	74.922523	1653.585449	486.073639	-187.339676	1131.214600	554.014893	271.765930	1139.061401	381.956787	-190.092087	886.940674	432.441162	283.193481	885.106934	422.161224	59.126724	1037.463257	-620.888245	176.007690	857.745667	-606.063232	-24.217882
405.243683	-37.950680	940.443726	450.224823	146.498901	934.600281	499.628235	-70.550140	495.496582	568.661194	130.298615	482.698761	519.418457	-71.059380	76.469391	614.640137	101.973228	93.032326	452.267487	-98.024338	1408.422729	503.401154	200.311951	1408.056030	407.195007	61.113991	1385.703247	391.362061	74.887169	1653.665039	485.874542	-187.388809	1131.229492	553.930481	271.723297	1139.034668	381.741241	-190.092194	886.967407	432.407623	283.081818	885.063416	422.204895	58.782509	1037.267212	-620.192261	175.892044	857.697815	-605.451965	-24.383480
405.120422	-37.941494	940.436340	450.097534	146.491104	934.593811	499.546997	-70.552589	495.474884	568.673340	130.282425	482.726746	519.395203	-71.053436	76.470528	614.560364	101.935562	93.033379	452.111786	-98.021675	1408.428833	503.249023	200.322647	1408.047852	407.064850	61.106934	1385.701416	391.530121	74.855011	1653.730957	485.616364	-187.401871	1131.242554	553.824524	271.659851	1139.021118	381.397247	-190.141602	887.024414	432.364258	282.964508	885.019165	422.060760	58.787529	1037.259033	-619.406433	175.773209	857.650208	-604.775208	-24.540955
405.012939	-37.987133	940.443237	449.989258	146.428589	934.586853	499.511169	-70.570770	495.490082	568.571289	130.227509	482.712097	519.414551	-71.067741	76.450470	614.534241	101.919800	93.050972	451.959381	-98.010307	1408.420410	503.077576	200.335922	1408.012085	406.942993	61.098591	1385.703979	391.686096	74.825081	1653.797485	485.363861	-187.409653	1131.237549	553.731628	271.574799	1139.014771	380.908905	-190.152725	887.128906	432.312286	282.870697	884.971863	421.946594	58.742878	1037.258179	-618.302795	176.148514	857.716370	-604.048340	-24.490696
404.871155	-38.009716	940.424011	449.892700	146.398773	934.566711	499.461700	-70.608948	495.483124	568.555237	130.192490	482.714783	519.431763	-71.072449	76.455528	614.496521	101.894760	93.054634	451.837799	-98.012947	1408.444092	502.914795	200.348953	1408.015869	406.801483	61.100853	1385.709351	391.828583	74.786987	1653.859009	485.140350	-187.438034	1131.217529	553.649353	271.524750	1139.014526	380.693726	-190.165894	887.138855	432.255890	282.761444	884.938660	421.809082	58.723141	1037.237183	-617.477051	176.039383	857.667969	-603.374695	-24.606710
404.753540	-38.001881	940.419006	449.745392	146.392471	934.546814	499.395020	-70.570953	495.482941	568.534241	130.169174	482.727631	519.390930	-71.072586	76.453934	614.522095	101.894897	93.038948	451.691345	-98.007080	1408.426147	502.775330	200.377655	1408.004028	406.667786	61.094578	1385.705444	391.951202	74.753662	1653.906494	484.895569	-187.399368	1131.197266	553.554321	271.478333	1139.007446	380.274841	-190.205505	887.206360	432.227264	282.657349	884.909729	421.681030	58.730347	1037.224731	-617.034241	175.477249	857.481445	-602.780518	-24.890814
404.636078	-38.030533	940.413269	449.632263	146.361572	934.540466	499.345367	-70.594704	495.471527	568.455505	130.139130	482.729767	519.432800	-71.071289	76.467979	614.480957	101.885445	93.053406	451.563171	-97.985298	1408.424927	502.622986	200.387344	1408.008789	406.557983	61.113060	1385.704346	392.077820	74.724754	1653.956055	484.698669	-187.402832	1131.185547	553.468323	271.464142	1139.007568	379.965759	-190.203644	887.204773	432.170044	282.563690	884.862061	421.556274	58.703388	1037.218018	-616.216187	175.357956	857.428833	-602.014709	-25.060701
404.546478	-38.021297	940.405334	449.523773	146.361603	934.543213	499.283325	-70.622620	495.488190	568.432556	130.135361	482.734833	519.401306	-71.079765	76.481102	615.373047	102.442680	93.119820	451.437805	-97.994667	1408.407227	502.481018	200.398743	1407.989014	406.440887	61.128754	1385.712036	392.178589	74.683189	1654.000610	484.480835	-187.391022	1131.164063	553.347107	271.421844	1138.994751	379.643646	-190.193405	887.218018	432.121490	282.496063	884.841858	421.444580	58.704960	1037.214844	-615.010681	175.703476	857.447998	-601.174255	-25.040056
404.271484	-37.702118	940.371704	449.014435	147.093185	934.884705	499.116882	-70.501724	495.445862	568.411011	130.140457	482.869080	519.357544	-71.062866	76.478424	614.505127	101.908630	93.068748	451.306580	-97.989830	1408.399414	502.361572	200.377533	1407.982056	406.327484	61.139935	1385.685425	392.285278	74.662735	1654.041138	484.267029	-187.369843	1131.129761	553.245667	271.388977	1138.970581	379.299591	-190.145691	887.233154	432.066742	282.448334	884.803650	421.150116	58.987461	1037.385010	-614.139832	175.582031	857.362793	-600.439209	-25.141644
404.135651	-37.725697	940.371582	448.896362	147.145309	934.876221	499.056122	-70.510956	495.439392	568.400330	130.140121	482.897614	519.357788	-71.056824	76.458061	614.441040	101.878883	93.068535	451.184875	-97.996452	1408.397949	502.219818	200.391632	1407.987427	406.208679	61.124577	1385.679810	392.359406	74.646561	1654.078979	484.053650	-187.369797	1131.117188	553.162964	271.412048	1138.972778	379.072449	-190.049316	887.232666	432.010437	282.402130	884.768311	421.016144	59.006725	1037.380005	-613.640442	175.016785	857.193970	-599.678711	-25.540989
404.018921	-37.772743	940.360046	448.812714	147.080719	934.839600	499.011200	-70.584320	495.473236	568.335083	130.108276	482.876740	519.358765	-71.057594	76.463661	614.450012	101.885353	93.090263	451.054169	-97.993866	1408.395264	502.103638	200.401047	1407.983398	406.061584	61.117752	1385.679688	392.431488	74.620995	1654.110107	483.818634	-187.383530	1131.069580	553.047668	271.397278	1138.965820	378.722260	-189.965546	887.245056	431.939789	282.350433	884.752625	420.901917	58.969181	1037.354370	-612.805359	174.868286	857.067017	-598.838074	-25.684162
403.877106	-37.778751	940.336121	448.693176	147.084442	934.819580	498.953522	-70.605232	495.461182	568.325623	130.119919	482.924561	519.366821	-71.071388	76.469894	614.419434	101.865105	93.097633	450.931915	-97.998611	1408.373535	501.981262	200.390244	1407.981445	405.958405	61.135689	1385.679443	392.495972	74.615425	1654.135254	483.585632	-187.317078	1131.023804	552.940735	271.412994	1138.954834	378.290558	-189.897400	887.265381	431.870087	282.343842	884.745911	420.771881	58.966202	1037.332520	-611.879761	174.769211	857.007935	-598.033264	-25.762318
403.737366	-37.792717	940.322327	448.571838	147.073181	934.813110	498.898529	-70.622040	495.441711	568.281799	130.084091	482.925446	519.365112	-71.076797	76.489243	614.434875	101.873970	93.097855	450.807251	-98.030586	1408.366211	501.874969	200.395248	1407.974609	405.835144	61.096050	1385.665649	392.547974	74.608711	1654.155518	483.353149	-187.284027	1130.971802	552.837341	271.398682	1138.947388	377.981262	-189.813599	887.273438	431.784302	282.358307	884.725403	420.645874	58.949081	1037.322876	-610.617676	175.068741	857.032654	-597.030945	-25.814442
403.615417	-37.798809	940.305054	448.474396	147.076263	934.783813	498.855652	-70.640587	495.469910	568.240479	130.063797	482.926270	519.380676	-71.080040	76.483994	615.315125	102.404152	93.168152	450.698608	-98.025406	1408.356201	501.762512	200.381485	1407.960083	405.712128	61.083218	1385.659668	392.593628	74.609215	1654.171265	483.153992	-187.216949	1130.932007	552.738586	271.405151	1138.945190	377.694733	-189.725769	887.264465	431.696198	282.354919	884.703064	420.527039	58.956734	1037.298706	-610.106567	174.552902	856.879272	-596.209961	-26.092987
403.466278	-37.843891	940.300903	448.350647	147.053268	934.765991	498.790619	-70.643600	495.454224	568.230652	130.092300	482.944916	519.378845	-71.068184	76.489182	615.356140	102.407867	93.176476	450.580688	-98.027283	1408.335205	501.662659	200.352371	1407.964355	405.609192	61.072792	1385.658813	392.632355	74.622276	1654.182129	482.968689	-187.169571	1130.889893	552.637451	271.412994	1138.939087	377.422791	-189.583221	887.276123	431.595825	282.392761	884.703308	420.385834	58.931465	1037.286987	-608.825562	174.790085	856.937683	-595.254150	-26.037695
403.314362	-37.817875	940.274963	448.189026	147.084839	934.783447	498.707977	-70.638268	495.458954	568.154785	130.066071	482.957031	519.343567	-71.071625	76.499329	615.337830	102.406616	93.192856	450.458252	-98.056473	1408.329224	501.550446	200.330856	1407.951050	405.489594	61.063416	1385.656128	392.656372	74.637131	1654.206665	482.775177	-187.081573	1130.853882	552.730774	271.916687	1139.124023	377.164490	-189.481964	887.266418	431.504913	282.457825	884.758911	420.231720	58.935814	1037.284058	-608.270935	174.264984	856.829956	-594.388367	-26.333740
403.196442	-37.854210	940.275452	448.083069	147.087006	934.765015	498.632904	-70.644089	495.457397	568.061584	130.026093	482.966797	519.347168	-71.075043	76.527901	615.365112	102.430595	93.209328	450.345581	-98.069870	1408.322266	501.432312	200.326187	1407.967896	405.382813	61.048447	1385.652344	392.668304	74.658638	1654.217285	482.597168	-187.062897	1130.808960	552.631409	271.928589	1139.146729	376.917175	-189.354691	887.231384	431.408051	282.497864	884.762390	420.114929	58.929543	1037.274292	-607.033997	174.616257	856.916870	-593.340820	-26.302505
403.048523	-37.865635	940.249146	447.957489	147.088379	934.765747	498.567902	-70.649124	495.461273	568.064697	130.084702	482.992767	519.321594	-71.054970	76.535400	615.362244	102.439781	93.222641	450.228729	-98.098610	1408.313110	501.317505	200.296768	1407.951050	405.297424	61.038883	1385.653687	392.687561	74.683540	1654.226318	482.436188	-187.014862	1130.800537	552.525452	271.933716	1139.147217	376.667084	-189.201431	887.212036	431.291473	282.555817	884.764954	419.975861	58.910866	1037.261963	-606.360962	174.042526	856.737549	-592.448914	-26.575447
402.931213	-37.870972	940.250061	447.828949	147.046539	934.775391	498.520081	-70.674728	495.482880	567.986389	130.049103	482.988251	519.335510	-71.066406	76.539116	615.361267	102.438507	93.226120	450.105133	-98.131592	1408.299561	501.221649	200.275986	1407.940796	405.186005	61.012226	1385.651855	392.681702	74.703239	1654.250854	482.289368	-186.974350	1130.781006	552.168701	271.436890	1138.970581	376.543304	-189.017929	887.168091	430.949677	282.658081	884.885315	419.847504	58.884430	1037.267090	-605.453613	173.875977	856.720459	-591.446350	-26.777647
402.796936	-37.908100	940.228821	447.683716	147.072159	934.774536	498.458313	-70.694412	495.484344	567.892761	130.010193	482.994232	519.327820	-71.079346	76.541580	615.315247	102.414879	93.245811	449.986725	-98.143921	1408.278198	501.133606	200.237000	1407.931763	405.097107	60.997723	1385.663086	392.678833	74.729195	1654.247437	482.115173	-186.945862	1130.727295	552.084839	271.438873	1138.974731	376.350037	-188.866211	887.161743	430.996857	282.707336	884.803589	419.711090	58.865108	1037.256714	-604.495728	173.763580	856.649475	-590.491028	-26.911482
402.656067	-37.908863	940.207886	447.560822	147.024734	934.757202	498.348236	-70.688934	495.455536	567.809204	130.032104	483.003479	519.320801	-71.066238	76.558479	615.223389	102.382896	93.259720	449.877319	-98.182655	1408.258789	501.050995	200.187637	1407.922852	405.014404	60.990711	1385.639526	392.672943	74.768494	1654.257813	481.960175	-186.918320	1130.694702	551.993835	271.469666	1138.977539	376.154266	-188.715927	887.142761	430.863068	282.796875	884.806335	419.567993	58.843384	1037.236938	-603.122986	173.997009	856.673035	-589.363708	-26.989037
402.524323	-37.912830	940.204041	447.431244	147.096954	934.776489	498.229462	-70.658585	495.464905	567.755371	130.076599	483.019623	519.291260	-71.056190	76.549194	615.159851	102.368675	93.269348	449.771698	-98.211266	1408.244141	500.960541	200.154221	1407.930176	404.927032	60.970474	1385.643433	392.654724	74.805519	1654.263184	481.813995	-186.894196	1130.665894	551.876770	271.455048	1138.987915	375.984283	-188.598175	887.113708	430.720276	282.891418	884.829773	419.448456	58.860645	1037.245972	-602.116638	173.885025	856.626343	-588.342285	-27.149544
402.386353	-37.925938	940.212219	447.315613	147.046112	934.763000	498.153259	-70.676033	495.457520	567.650024	130.058517	483.004700	519.257263	-71.059700	76.566597	615.259033	102.436035	93.296806	449.649048	-98.233002	1408.244263	500.882477	200.122864	1407.922119	404.861603	60.963760	1385.651733	392.624420	74.839561	1654.249878	481.643646	-186.839462	1130.631958	551.760803	271.487701	1138.989624	375.708221	-188.453018	887.130798	430.576965	282.993561	884.865051	419.327728	58.840431	1037.243164	-601.106995	173.689835	856.563293	-587.314331	-27.309750
402.267822	-37.929596	940.189453	447.221588	147.053223	934.756531	498.056824	-70.668571	495.451904	567.561340	130.073227	483.009033	519.263306	-71.070824	76.564743	615.249817	102.437653	93.329575	449.521423	-98.243942	1408.216064	500.798462	200.089935	1407.936035	404.763367	60.957584	1385.643921	392.592346	74.877060	1654.257324	481.517273	-186.832001	1130.615601	551.641174	271.491364	1139.006714	375.654846	-188.293350	887.078064	430.413788	283.085236	884.907104	419.214600	58.835529	1037.228394	-600.007507	173.528519	856.468689	-586.210510	-27.541553
402.161255	-37.926979	940.190002	447.117584	147.010773	934.766113	497.980103	-70.724831	495.445801	567.458435	130.082779	483.007721	519.281250	-71.078224	76.580482	615.223206	102.423805	93.337387	449.406647	-98.269676	1408.222656	500.739044	200.051361	1407.945190	404.665314	60.937317	1385.646484	392.552856	74.927498	1654.259888	481.385956	-186.797592	1130.569946	551.536194	271.514252	1139.013794	375.527618	-188.187042	887.046631	430.260071	283.207001	884.934937	419.106628	58.812523	1037.233521	-599.298096	172.919128	856.290039	-585.229370	-27.860792
402.037811	-37.910236	940.163818	447.016754	147.024490	934.770569	497.865845	-70.732079	495.442017	567.382324	130.046005	482.998840	519.262207	-71.079170	76.591606	614.380432	101.909042	93.274666	449.269379	-98.310905	1408.212158	500.660370	200.018234	1407.944580	404.584747	60.933342	1385.646484	392.523376	74.960266	1654.255249	481.261414	-186.750534	1130.543701	551.411804	271.548462	1139.003540	375.399506	-188.039398	887.008972	430.086975	283.320038	884.975647	418.992432	58.812466	1037.223145	-598.144897	172.745209	856.196472	-584.136414	-28.014626
401.899628	-37.939293	940.165344	446.916718	146.999573	934.743530	497.754974	-70.726723	495.439667	567.299683	130.060287	482.969818	519.264465	-71.072502	76.575615	614.385010	101.933754	93.296730	449.140167	-98.330528	1408.201660	500.584167	199.985748	1407.928223	404.482574	60.932308	1385.623657	392.463440	75.008385	1654.230957	481.129425	-186.743591	1130.518799	551.305359	271.542664	1139.008789	375.292084	-187.911179	886.985779	429.903992	283.422852	885.017212	418.882538	58.799690	1037.210327	-596.664917	173.039932	856.203247	-582.913696	-28.090725
401.778778	-37.937325	940.159546	446.808533	147.010834	934.750916	497.674988	-70.773499	495.432922	567.243103	130.047684	482.990204	519.268311	-71.086441	76.592033	614.355286	101.916534	93.296112	449.022552	-98.356552	1408.179565	500.531647	199.952240	1407.930176	404.378601	60.915455	1385.606201	392.423584	75.043358	1654.235840	481.012177	-186.706970	1130.498291	551.176392	271.581512	1138.976074	375.190277	-187.784454	886.940125	429.559631	283.537048	885.160950	418.773407	58.798054	1037.211792	-595.476563	172.873383	856.118958	-581.832031	-28.153414
401.646240	-37.940430	940.146301	446.717682	146.978455	934.746155	497.574341	-70.784416	495.416809	567.180847	130.058029	482.978455	519.238953	-71.071609	76.603714	614.399902	101.959274	93.323120	448.904114	-98.363495	1408.176880	500.464325	199.927902	1407.906738	404.278229	60.909813	1385.609741	392.364532	75.084648	1654.218872	480.895233	-186.699661	1130.473633	551.085571	271.599457	1138.975708	375.098663	-187.663635	886.908997	429.550262	283.630096	885.074097	418.660858	58.777874	1037.202881	-594.351196	172.713104	856.018677	-580.685791	-28.436979
401.505493	-37.934448	940.140259	446.615295	147.003571	934.749878	497.460541	-70.775253	495.425049	567.115051	130.061600	483.015869	519.219788	-71.072266	76.612907	614.336487	101.938812	93.336227	448.788513	-98.375549	1408.179443	500.391724	199.896423	1407.911743	404.179352	60.915417	1385.615234	392.297638	75.119797	1654.216675	480.780975	-186.658203	1130.457520	550.977112	271.619812	1138.983643	375.008118	-187.562088	886.874084	429.385040	283.751129	885.104248	418.556061	58.784813	1037.203003	-593.129639	172.517807	855.928101	-579.640686	-28.576101
401.425110	-37.908272	940.132019	446.549072	147.033051	934.753296	497.381683	-70.833427	495.448944	567.030823	130.031815	482.991211	519.244141	-71.073555	76.649719	614.339905	101.951057	93.346161	448.666962	-98.371834	1408.163330	500.322052	199.866119	1407.908813	404.096283	60.899822	1385.602051	392.224426	75.157379	1654.214844	480.675232	-186.632080	1130.446899	550.850403	271.617767	1138.971924	374.936432	-187.481995	886.847107	429.207825	283.854187	885.125854	418.480438	58.807266	1037.200684	-592.326172	171.889877	855.733948	-578.557983	-28.999935
401.282318	-37.937778	940.147278	446.440643	146.991211	934.742737	497.296509	-70.857086	495.465668	566.986877	130.037064	483.019043	519.253723	-71.068649	76.643059	614.325989	101.945328	93.359093	448.553680	-98.385979	1408.172241	500.259827	199.870407	1407.908081	404.005615	60.903839	1385.621948	392.150330	75.187660	1654.199463	480.576813	-186.644318	1130.443237	550.734192	271.646973	1138.968262	374.877228	-187.437607	886.822266	429.051971	283.935638	885.150024	418.362122	58.785057	1037.202881	-590.817261	172.091766	855.728577	-577.349121	-29.028324
401.154236	-37.934895	940.146362	446.341003	147.009140	934.736877	497.207123	-70.873848	495.444977	566.895935	129.995529	483.002747	519.206665	-71.075554	76.661156	614.348450	101.941673	93.387611	448.441681	-98.397301	1408.143677	500.201141	199.844147	1407.910522	403.920013	60.893253	1385.587280	392.070709	75.227486	1654.194092	480.463928	-186.620911	1130.445190	550.623291	271.649506	1138.965820	374.820404	-187.400955	886.794434	428.903046	284.026672	885.170959	418.255798	58.796776	1037.199829	-589.636108	171.882339	855.599304	-576.228760	-29.297949
401.038879	-37.959877	940.147949	446.253845	146.987778	934.725769	497.117493	-70.900185	495.465393	566.890930	129.990280	483.017883	519.220703	-71.082230	76.655212	614.272583	101.919365	93.377151	448.337677	-98.399139	1408.123047	500.152130	199.832199	1407.916870	403.825317	60.902542	1385.592407	391.997101	75.259224	1654.185303	480.373169	-186.641800	1130.440796	550.515076	271.681549	1138.967773	374.780823	-187.352814	886.746338	428.754700	284.124512	885.194702	418.150177	58.782257	1037.194458	-588.437866	171.699875	855.480713	-575.094299	-29.459738
400.912170	-37.978333	940.145569	446.170929	146.955719	934.731812	497.041260	-70.922768	495.456543	566.803345	129.970566	483.009888	519.219055	-71.082802	76.667725	614.297729	101.923576	93.394608	448.220886	-98.406723	1408.111816	500.080597	199.809357	1407.915161	403.753052	60.917961	1385.586060	391.904449	75.296959	1654.171875	480.278412	-186.649658	1130.415405	550.410278	271.689117	1138.956787	374.736633	-187.335342	886.710693	428.608459	284.197723	885.232117	418.049133	58.753189	1037.196655	-587.235229	171.435272	855.326294	-573.976685	-29.706091
400.797821	-37.982529	940.147949	446.070343	146.962173	934.724854	496.967926	-70.935860	495.484497	566.781189	129.957108	483.044830	519.243103	-71.092812	76.692146	614.252502	101.898224	93.409706	448.098145	-98.386513	1408.089844	500.024078	199.823364	1407.918091	403.657562	60.909286	1385.568604	391.812012	75.323555	1654.175781	480.162689	-186.624100	1130.401123	550.329285	271.688263	1138.968750	374.605377	-187.348618	886.698853	428.475952	284.261017	885.246277	417.951355	58.757122	1037.194702	-586.087463	171.226547	855.202271	-572.875061	-29.915743
400.663269	-37.998512	940.158691	445.969879	146.961746	934.728516	496.880463	-70.941040	495.473907	566.725586	129.952179	483.065063	519.240173	-71.089897	76.686974	614.201599	101.879616	93.387573	447.994507	-98.398064	1408.091553	499.959778	199.815323	1407.931519	403.584229	60.933308	1385.568848	391.729736	75.350479	1654.167969	480.061005	-186.674225	1130.387817	550.241760	271.717712	1138.980957	374.580597	-187.367493	886.698242	428.365326	284.311157	885.267151	417.841309	58.751579	1037.202271	-585.155640	170.662125	854.991455	-571.790161	-30.304588
400.556671	-38.012653	940.141174	445.914337	146.909378	934.690308	496.829590	-70.953911	495.492065	566.706909	129.930801	483.058685	519.253113	-71.103111	76.685463	614.273254	101.910355	93.419624	447.888458	-98.389534	1408.075073	499.918823	199.789185	1407.938354	403.509033	60.929924	1385.564697	391.647308	75.376717	1654.160645	480.005615	-186.692795	1130.408813	550.161743	271.723511	1138.961304	374.573608	-187.373962	886.676697	428.243286	284.360809	885.280273	417.754364	58.733280	1037.173462	-583.528931	170.883377	854.966309	-570.497742	-30.372389
400.453827	-38.012722	940.129333	445.827087	146.955765	934.693054	496.776184	-70.957100	495.466095	566.672546	129.880203	483.047913	519.278625	-71.104187	76.680000	614.306030	101.930450	93.403969	447.779449	-98.402580	1408.071045	499.868988	199.788589	1407.920654	403.440094	60.964672	1385.560303	391.564972	75.401489	1654.149902	479.943970	-186.696274	1130.409668	550.067932	271.725494	1138.933105	374.554230	-187.394318	886.678162	428.141449	284.399658	885.289856	417.663818	58.746876	1037.169556	-582.276672	170.761734	854.832397	-569.370117	-30.547670
400.356476	-38.005718	940.114990	445.759613	146.978790	934.701172	496.677521	-70.932022	495.470184	566.626343	129.874924	483.032043	519.270569	-71.114021	76.684975	614.340271	101.951256	93.408424	447.674316	-98.378426	1408.064087	499.795776	199.798920	1407.900635	403.377045	60.967873	1385.561523	391.460510	75.424446	1654.138184	479.874756	-186.721771	1130.422607	549.959900	271.702118	1138.920288	374.567932	-187.432190	886.648743	427.866486	284.446899	885.416870	417.578979	58.750900	1037.166748	-581.324036	170.122025	854.604919	-568.238281	-30.922436
400.264618	-38.034473	940.115784	445.704285	146.915329	934.661743	496.605682	-70.945091	495.466461	566.593994	129.858566	483.028290	519.267822	-71.131310	76.695007	614.298767	101.936958	93.394577	447.598236	-98.375435	1408.078613	499.743042	199.792145	1407.902222	403.325928	60.974003	1385.549927	391.370117	75.447685	1654.126709	479.823822	-186.724838	1130.429199	549.920288	271.740204	1138.913574	374.538147	-187.463150	886.652710	427.928772	284.450287	885.303162	417.493317	58.731289	1037.145630	-579.721558	170.404236	854.573242	-567.004700	-30.903559
400.181213	-37.998558	940.086243	445.638062	146.983994	934.668396	496.535736	-70.966965	495.458679	566.582947	129.891617	483.054901	519.267273	-71.135231	76.699036	615.084106	102.413826	93.474556	447.487915	-98.387085	1408.069336	499.672424	199.795914	1407.890747	403.281158	61.012215	1385.536133	391.264771	75.469017	1654.114990	479.748871	-186.764908	1130.449463	549.859741	271.749512	1138.892212	374.507904	-187.535782	886.639893	427.859650	284.461945	885.293945	417.407867	58.766411	1037.134399	-578.734253	169.791183	854.363525	-565.861633	-31.229807
400.281982	-38.344448	940.074463	446.002655	146.092331	934.274536	496.571381	-71.097473	495.481598	566.532349	129.847244	482.950897	519.314514	-71.141289	76.698921	614.251160	101.903214	93.408333	447.421326	-98.384239	1408.052856	499.606415	199.801483	1407.884521	403.208282	61.024429	1385.524048	391.175873	75.486977	1654.102783	479.680817	-186.785828	1130.452515	549.788696	271.747833	1138.869751	374.463196	-187.639679	886.624268	427.769135	284.464935	885.286316	417.522858	58.403419	1036.913696	-577.457397	169.670395	854.195129	-564.732422	-31.407513
400.031372	-38.032734	940.052429	445.534729	146.845139	934.617554	496.392456	-70.957977	495.421997	566.534607	129.861221	483.070923	519.252502	-71.127388	76.671371	614.298401	101.931389	93.411644	447.331085	-98.346443	1408.048584	499.548035	199.819122	1407.855835	403.151703	61.020679	1385.513672	391.074707	75.488579	1654.079712	479.624023	-186.823761	1130.464600	549.738525	271.727997	1138.842896	374.401306	-187.708893	886.628479	427.703644	284.463196	885.260559	417.265564	58.696709	1037.090454	-575.797241	169.891205	854.152771	-563.429932	-31.477545
399.941803	-37.971745	940.048523	445.417389	146.955826	934.642151	496.302124	-70.941429	495.388916	566.492004	129.814911	483.081116	519.259705	-71.137535	76.682487	615.092590	102.409523	93.469322	447.270813	-98.335045	1408.048950	499.496185	199.827652	1407.826904	403.057678	61.000217	1385.504028	390.982605	75.495300	1654.064087	479.556030	-186.857224	1130.449341	549.708679	271.745972	1138.838501	374.376984	-187.815231	886.630432	427.658875	284.431335	885.244019	417.180969	58.760612	1037.102783	-574.454773	169.794617	854.020752	-562.220520	-31.609264
400.015198	-38.299664	940.035583	445.775482	146.087982	934.273376	496.378784	-71.080261	495.446442	566.460754	129.787537	482.956329	519.329346	-71.149254	76.685486	613.973755	101.719299	93.401840	447.204346	-98.329262	1408.050049	499.436890	199.832932	1407.796265	402.996063	61.007900	1385.490723	390.887878	75.511009	1654.040405	479.508362	-186.878204	1130.457031	549.634460	271.693207	1138.792480	374.342926	-187.898224	886.638428	427.604889	284.421143	885.207520	417.287140	58.402912	1036.895264	-573.186951	169.551361	853.836792	-561.026489	-31.838572
399.758514	-37.992252	940.033875	445.301544	146.939743	934.626953	496.198181	-70.964180	495.392883	566.481934	129.875381	483.089386	519.255188	-71.120880	76.675316	614.259827	101.896477	93.423904	447.129913	-98.337029	1408.062012	499.380981	199.833267	1407.775146	402.926697	61.024780	1385.486694	390.785950	75.528435	1654.018799	479.444244	-186.910934	1130.484985	549.597107	271.672058	1138.795654	374.303040	-188.014038	886.647949	427.574860	284.396149	885.183228	417.044922	58.741238	1037.088623	-571.888123	169.447830	853.684387	-559.872498	-31.982796
399.697754	-38.005306	940.021301	445.234161	146.950714	934.604065	496.153137	-70.976021	495.409149	566.426819	129.842133	483.085175	519.228577	-71.115303	76.721649	613.950928	101.729179	93.415733	447.070679	-98.322189	1408.078003	499.327789	199.844025	1407.783691	402.859222	61.036278	1385.476563	390.684631	75.543121	1654.012939	479.410400	-186.978546	1130.522217	549.511230	271.630249	1138.736938	374.241180	-187.976898	886.691895	427.392914	284.369354	885.253357	416.973450	58.746807	1037.070190	-570.928711	168.897964	853.437195	-558.747009	-32.307762
399.649017	-37.969032	940.021301	445.196777	146.998306	934.619019	496.080902	-70.961449	495.396820	566.419067	129.855530	483.112091	519.228027	-71.115425	76.722786	614.240967	101.884361	93.425682	446.994812	-98.307106	1408.095581	499.259766	199.866486	1407.765869	402.797607	61.028549	1385.468628	390.588501	75.556740	1653.996948	479.343201	-186.992554	1130.550049	549.463501	271.616272	1138.708984	374.217743	-188.251938	886.672302	427.363556	284.335754	885.241028	416.924896	58.782104	1037.077637	-569.317566	169.211166	853.422913	-557.511230	-32.307812
399.600128	-37.986958	940.004822	445.142395	146.971985	934.599243	496.073212	-70.996140	495.420258	566.341980	129.848526	483.096954	519.245850	-71.120201	76.726768	614.274170	101.916557	93.438629	446.944305	-98.280792	1408.083374	499.219666	199.877258	1407.765503	402.726410	61.030842	1385.469849	390.497559	75.581139	1653.993164	479.300385	-187.029083	1130.557495	549.412415	271.564331	1138.692017	374.181061	-188.374100	886.679688	427.368347	284.280762	885.197571	416.859100	58.765236	1037.058594	-568.047607	169.098480	853.295044	-556.399902	-32.402351
399.564484	-37.954453	939.980530	445.092468	146.925537	934.587524	496.043793	-70.986610	495.398499	566.304077	129.805206	483.094238	519.249268	-71.124062	76.724594	614.282654	101.882874	93.436447	446.881531	-98.267090	1408.082397	499.160675	199.874084	1407.734985	402.658112	61.043842	1385.459595	390.405426	75.600273	1653.966064	479.249878	-187.068100	1130.577393	549.390259	271.543121	1138.693115	374.127106	-188.522385	886.708435	427.386871	284.221649	885.173279	416.819366	58.752148	1037.041016	-566.828552	169.058929	853.184937	-555.211975	-32.590157
399.482330	-37.944687	939.968262	445.030670	146.989532	934.593994	496.018005	-70.956261	495.398804	566.281860	129.846268	483.124481	519.249939	-71.116310	76.705948	614.272034	101.895103	93.461433	446.809753	-98.261482	1408.074585	499.093689	199.862198	1407.720825	402.665405	61.097420	1385.470337	390.321533	75.611015	1653.955811	479.201385	-187.118866	1130.584473	549.355713	271.500183	1138.687988	374.071442	-188.616302	886.726013	427.418213	284.155334	885.123779	416.743378	58.779278	1037.038208	-565.598999	168.949280	853.056885	-554.138245	-32.671188
399.439087	-37.944885	939.962341	444.968262	146.956772	934.581177	495.995575	-70.956337	495.359070	566.237488	129.816071	483.101746	519.247070	-71.119270	76.688637	614.308044	101.916809	93.471329	446.798096	-98.253639	1408.083984	499.045074	199.891052	1407.716187	402.533508	61.037106	1385.461304	390.214996	75.632652	1653.941528	479.146851	-187.152130	1130.574341	549.358154	271.507690	1138.686523	374.020782	-188.722870	886.743408	427.411865	284.067230	885.089294	416.689819	58.766865	1037.028687	-564.455933	168.926407	852.960876	-552.992004	-32.883923
399.339203	-37.943970	939.966492	444.889374	147.017487	934.584045	495.967407	-70.965157	495.392700	566.231262	129.871414	483.116791	519.225159	-71.111359	76.680656	614.342957	101.964890	93.472153	446.722748	-98.250824	1408.077881	498.975037	199.897995	1407.674072	402.449982	61.050877	1385.447510	390.134613	75.648827	1653.923584	479.090118	-187.180420	1130.612793	549.308472	271.463806	1138.665405	373.964935	-188.858643	886.763000	427.420685	283.984436	885.059326	416.606323	58.796169	1037.032593	-563.382996	168.384369	852.628906	-551.995911	-33.100262
399.322632	-37.914532	939.945618	444.855011	147.049484	934.583130	495.922241	-70.971954	495.393188	566.236145	129.905502	483.100830	519.220337	-71.111053	76.715363	614.317383	101.946075	93.456573	446.663574	-98.229523	1408.088501	498.901337	199.910263	1407.689697	402.399414	61.059772	1385.444458	390.039185	75.679588	1653.915039	479.042267	-187.231918	1130.645874	549.293640	271.444458	1138.649414	373.917053	-188.947617	886.794128	427.433350	283.900055	885.026184	416.572296	58.817642	1037.021606	-561.877197	168.853897	852.567200	-550.860107	-33.132919
399.270721	-37.947826	939.957642	444.815216	146.976700	934.564392	495.908142	-70.975204	495.406921	566.187805	129.900375	483.126465	519.231384	-71.119820	76.728989	614.266907	101.935020	93.451973	446.605011	-98.209846	1408.094360	498.825134	199.924301	1407.674438	402.327637	61.060715	1385.435303	389.941315	75.687790	1653.900024	478.978058	-187.280991	1130.679688	549.289795	271.424561	1138.641724	373.878754	-189.072067	886.825317	427.464447	283.794556	884.993713	416.521301	58.783691	1037.017212	-560.715027	168.703812	852.428101	-549.832520	-33.281055
399.221985	-37.934345	939.939453	444.763489	147.056030	934.574036	495.868195	-70.953224	495.400024	566.169189	129.925095	483.132385	519.232117	-71.113998	76.719383	614.281250	101.961411	93.470154	446.550140	-98.217903	1408.091431	498.759918	199.932205	1407.661499	402.275665	61.069778	1385.449585	389.857544	75.708427	1653.895020	478.963165	-187.354202	1130.712402	549.278503	271.401276	1138.630737	373.920685	-189.149200	886.827515	427.484467	283.696472	884.960083	416.474915	58.812550	1037.013794	-559.979126	168.075485	852.280457	-548.888245	-33.568272
399.163208	-37.927357	939.929626	444.687927	146.996887	934.559204	495.869476	-70.945961	495.394562	566.133484	129.882477	483.100708	519.235962	-71.112427	76.707680	614.293152	101.957878	93.480560	446.504883	-98.199402	1408.090454	498.706146	199.939697	1407.640015	402.217346	61.067234	1385.445557	389.765411	75.737511	1653.857544	478.913635	-187.389252	1130.718262	549.291138	271.386627	1138.632446	373.872894	-189.257004	886.836609	427.568451	283.594940	884.896667	416.406769	58.790443	1037.001221	-558.502380	168.485840	852.212036	-547.752502	-33.548012
399.121613	-37.959736	939.909302	444.656799	146.971893	934.547241	495.836243	-70.934845	495.396118	566.083557	129.865768	483.093170	519.222168	-71.096527	76.701424	614.348145	101.961609	93.485786	446.463806	-98.162361	1408.078369	498.651428	199.963425	1407.613525	402.162109	61.077587	1385.421021	389.692780	75.754669	1653.832764	478.856598	-187.363312	1130.685181	549.307739	271.377472	1138.617920	373.723114	-189.379074	886.862854	427.764191	283.479675	884.747803	416.362030	58.759441	1036.984741	-557.354126	168.478348	852.139099	-546.740662	-33.608482
399.105164	-37.941189	939.901550	444.598846	146.994995	934.535645	495.821167	-70.925247	495.382294	566.075134	129.883270	483.116760	519.251282	-71.098381	76.694313	614.334900	101.969879	93.487518	446.417847	-98.161972	1408.074707	498.585846	199.978409	1407.589966	402.112061	61.071861	1385.408936	389.598511	75.787804	1653.827393	478.818115	-187.413696	1130.713623	549.305298	271.363525	1138.613647	373.765656	-189.425293	886.855957	427.800720	283.411316	884.683411	416.314697	58.783482	1036.974365	-556.313843	168.388123	852.077637	-545.710571	-33.748787
399.047791	-37.987759	939.914063	444.548737	146.959732	934.527527	495.803162	-70.970535	495.402710	566.033325	129.909912	483.100372	519.249512	-71.103394	76.707031	614.255920	101.924698	93.480965	446.364166	-98.159325	1408.092407	498.514526	200.000748	1407.582031	402.048767	61.107521	1385.397827	389.508301	75.804405	1653.810059	478.767731	-187.448975	1130.752319	549.272949	271.326202	1138.580322	373.709595	-189.501053	886.883423	427.826263	283.335114	884.638550	416.268951	58.751675	1036.976685	-555.281982	168.251953	851.950684	-544.740967	-33.835052
398.986237	-37.959724	939.912720	444.474060	146.986282	934.537842	495.756317	-70.968590	495.394928	566.014893	129.927216	483.130219	519.240051	-71.101540	76.722351	614.208801	101.906380	93.477448	446.307831	-98.142067	1408.100220	498.449799	200.011856	1407.570923	401.990479	61.097511	1385.395264	389.418335	75.833954	1653.800293	478.706299	-187.485184	1130.789673	549.252197	271.317322	1138.594849	373.656769	-189.560364	886.915588	427.855652	283.250183	884.590515	416.197571	58.773113	1036.981201	-554.308655	168.202103	851.833679	-543.824646	-33.943134
398.955322	-37.980270	939.911133	444.421600	146.989517	934.545349	495.712585	-70.945885	495.387390	565.970581	129.950470	483.105621	519.190796	-71.094261	76.727280	614.255188	101.949471	93.475380	446.268738	-98.155762	1408.130615	498.396484	200.010391	1407.559448	401.957031	61.119442	1385.394043	389.320068	75.842186	1653.786133	478.660278	-187.488953	1130.808594	549.241089	271.272186	1138.557739	373.618439	-189.620529	886.950134	427.887085	283.168060	884.564880	416.156281	58.758293	1036.984497	-553.287170	168.050522	851.750488	-542.828857	-34.085537
398.900665	-37.992851	939.916809	444.352814	146.990067	934.521179	495.718079	-70.952675	495.395050	565.940613	129.924789	483.081787	519.209473	-71.098404	76.719978	614.301941	101.965004	93.501015	446.228943	-98.145340	1408.126343	498.341858	200.046402	1407.557739	401.937714	61.141636	1385.418213	389.257935	75.871529	1653.778687	478.619293	-187.518921	1130.826782	549.211243	271.222260	1138.540649	373.554016	-189.691452	886.961609	427.903534	283.088104	884.509338	416.103058	58.765553	1036.975098	-552.668457	167.588928	851.621094	-541.987427	-34.208591
398.872070	-38.007385	939.902222	444.333801	146.975449	934.514709	495.747894	-70.968407	495.397736	565.958923	129.929871	483.117676	519.258606	-71.104980	76.699913	614.378113	102.029266	93.500664	446.185272	-98.129257	1408.126465	498.307068	200.048767	1407.521240	401.895203	61.150963	1385.404297	389.182190	75.890213	1653.746094	478.598114	-187.516022	1130.821655	549.223633	271.203766	1138.537109	373.516418	-189.698593	886.981873	427.941010	283.022369	884.467651	416.078766	58.747009	1036.964722	-551.430603	168.033066	851.572876	-540.999268	-34.175312
398.823120	-38.027321	939.893616	444.275146	146.933792	934.497131	495.769104	-70.972748	495.373993	565.919006	129.891647	483.123840	519.279053	-71.104401	76.692268	614.467285	102.053093	93.499847	446.156281	-98.112137	1408.124146	498.263794	200.074219	1407.504028	401.870758	61.164505	1385.402832	389.122528	75.926758	1653.722900	478.536957	-187.498108	1130.820801	549.192566	271.173767	1138.503418	373.372528	-189.782837	886.975891	427.966492	282.961029	884.427917	416.014282	58.723839	1036.950684	-550.405029	167.979324	851.495728	-540.052673	-34.227470
398.933502	-38.353424	939.895569	444.659668	146.083191	934.119446	495.861481	-71.104492	495.440094	565.847412	129.855286	482.999298	519.329285	-71.105667	76.719414	614.382080	102.000420	93.502037	446.108459	-98.094223	1408.134521	498.209656	200.087479	1407.490479	401.835449	61.215122	1385.395264	389.053375	75.959160	1653.711304	478.500275	-187.538544	1130.847778	549.170776	271.181061	1138.481567	373.333710	-189.789902	887.002136	427.972809	282.912933	884.378662	416.147491	58.388992	1036.745239	-549.558594	167.916794	851.379700	-539.194824	-34.334835
398.743225	-38.025375	939.892883	444.199799	146.951157	934.503296	495.723480	-70.988991	495.413544	565.854431	129.909042	483.107147	519.249268	-71.091072	76.705650	614.334656	101.982262	93.508972	446.048645	-98.105385	1408.177002	498.163818	200.116684	1407.470459	401.794464	61.222775	1385.390259	388.977081	75.984940	1653.697021	478.427429	-187.521500	1130.873535	549.143982	271.156952	1138.486328	373.291260	-189.823364	887.015564	427.969299	282.862610	884.348938	415.920410	58.733528	1036.952515	-548.665344	167.889481	851.275269	-538.366150	-34.405155
398.706268	-38.019192	939.912903	444.143982	146.976364	934.504211	495.694916	-71.000221	495.431396	565.856995	129.944717	483.118591	519.229919	-71.090500	76.725266	614.272644	101.974213	93.528648	445.977844	-98.075462	1408.192749	498.071991	200.146759	1407.489258	401.743927	61.246979	1385.406006	388.911926	76.008430	1653.698975	478.371918	-187.553345	1130.926514	549.105957	271.161865	1138.483887	373.233124	-189.840210	887.058960	427.951813	282.830505	884.327759	415.870239	58.759453	1036.962280	-547.816162	167.813675	851.204346	-537.586487	-34.426071
398.667023	-38.027447	939.924255	444.108765	146.981247	934.521057	495.638458	-70.987083	495.428070	565.811829	129.926514	483.106995	519.201965	-71.095779	76.744286	614.263245	101.961693	93.534424	445.932617	-98.057320	1408.231323	498.033936	200.145584	1407.508301	401.697998	61.259914	1385.412720	388.848389	76.027939	1653.693359	478.334991	-187.584290	1130.959839	549.062927	271.181580	1138.482788	373.203125	-189.812256	887.083252	427.951782	282.801483	884.319519	415.846771	58.751255	1036.977417	-547.279297	167.313187	851.089966	-536.843872	-34.599255
398.625000	-38.017849	939.906494	444.076416	146.961349	934.517334	495.605621	-70.964432	495.416107	565.802185	129.906372	483.127838	519.215637	-71.101204	76.733177	614.285767	101.972214	93.535118	445.852356	-98.059669	1408.234375	497.976685	200.142258	1407.496094	401.671844	61.263676	1385.404541	388.809967	76.061226	1653.694458	478.295288	-187.522568	1130.965820	549.034973	271.142273	1138.465942	373.147949	-189.799469	887.084229	427.920105	282.752533	884.301208	415.787567	58.744900	1036.965576	-546.062378	167.831512	851.083984	-535.987427	-34.442322
398.595398	-38.044498	939.906616	444.030548	146.962769	934.505188	495.607361	-70.984001	495.411102	565.785156	129.893524	483.116730	519.240784	-71.100189	76.718849	613.940491	101.749252	93.480461	445.801147	-98.033142	1408.232910	497.961792	200.164230	1407.479370	401.618164	61.270355	1385.418213	388.766449	76.088669	1653.670532	478.249451	-187.532013	1130.963379	549.015381	271.164154	1138.476318	373.114197	-189.792786	887.084534	427.893494	282.725494	884.290588	415.763550	58.734386	1036.960205	-545.187073	167.775452	850.975952	-535.260132	-34.477215
398.570160	-38.061302	939.890991	444.009491	146.957199	934.500122	495.584106	-71.004791	495.384613	565.728638	129.873886	483.087494	519.244568	-71.088333	76.701454	614.334229	101.969246	93.497200	445.750824	-98.010811	1408.239624	497.941498	200.174484	1407.461914	401.574005	61.307461	1385.410278	388.721680	76.125854	1653.667725	478.208313	-187.537079	1130.968750	548.983337	271.166046	1138.447998	373.093811	-189.763458	887.076721	427.873169	282.699707	884.270752	415.732666	58.719250	1036.949585	-544.367676	167.771530	850.920959	-534.567383	-34.476696
398.557037	-38.060928	939.897400	443.994995	146.997467	934.503845	495.558960	-71.030899	495.407684	565.761292	129.914841	483.125702	519.239014	-71.087784	76.712967	613.970825	101.754074	93.477669	445.698486	-97.993126	1408.251221	497.897705	200.218323	1407.451538	401.488251	61.294247	1385.396362	388.676483	76.176239	1653.653931	478.149170	-187.501465	1130.978882	548.952820	271.181122	1138.436768	373.060974	-189.735794	887.081299	427.843231	282.706177	884.259155	415.707520	58.742870	1036.953979	-543.395813	167.809128	850.880859	-533.865723	-34.432636
398.479034	-38.082031	939.919739	443.932678	146.951309	934.508667	495.511139	-71.025299	495.412872	565.723694	129.897949	483.119080	519.213013	-71.103813	76.713905	614.313660	101.988708	93.533127	445.612061	-97.964195	1408.273315	497.879944	200.230881	1407.458130	401.442169	61.299278	1385.377563	388.633789	76.209885	1653.657959	478.075134	-187.486298	1130.995239	548.909790	271.201202	1138.411621	372.996613	-189.717743	887.068604	427.779785	282.715637	884.264099	415.645813	58.717621	1036.967651	-542.616028	167.758896	850.784424	-533.241150	-34.420113
398.496643	-38.090042	939.906128	443.949402	146.934113	934.495361	495.490204	-71.034988	495.433014	565.684570	129.885223	483.131104	519.204773	-71.090149	76.740448	614.284729	101.979950	93.536110	445.539307	-97.931099	1408.278320	497.832611	200.252487	1407.454712	401.376770	61.339359	1385.404785	388.598053	76.248398	1653.659302	477.992279	-187.487473	1131.038696	548.867371	271.188873	1138.411377	372.948273	-189.654327	887.076904	427.706573	282.710754	884.255310	415.638153	58.711094	1036.952515	-541.890381	167.817657	850.696838	-532.627380	-34.470486
398.456726	-38.080425	939.909668	443.899567	146.983154	934.514343	495.459808	-71.040382	495.414581	565.726807	129.894867	483.120697	519.207031	-71.106873	76.740387	614.268860	101.952675	93.516731	445.474121	-97.920143	1408.284668	497.804749	200.242950	1407.441772	401.329041	61.365238	1385.404907	388.573639	76.282082	1653.653076	477.923737	-187.473099	1131.035889	548.835144	271.201385	1138.388062	372.924835	-189.617889	887.093933	427.648315	282.723785	884.261902	415.605560	58.727913	1036.964966	-541.181030	167.893143	850.609314	-532.051331	-34.467800
398.438812	-38.101398	939.911621	443.880859	146.922089	934.502441	495.430786	-71.036781	495.420258	565.653015	129.874191	483.092621	519.187927	-71.094147	76.731461	614.335876	101.991585	93.532051	445.389618	-97.908363	1408.299194	497.774750	200.269897	1407.439453	401.275208	61.381432	1385.407471	388.565430	76.297874	1653.649292	477.853821	-187.450821	1131.066895	548.798706	271.208954	1138.360840	372.894043	-189.564407	887.080322	427.589081	282.721283	884.238342	415.583984	58.696072	1036.959473	-540.731750	167.595886	850.420044	-531.541870	-34.560345
398.503204	-38.223511	939.918213	444.109619	146.493484	934.422363	495.505127	-71.127075	495.427795	565.662476	129.863647	483.045441	519.280457	-71.105919	76.733284	614.323975	101.975998	93.524818	445.307617	-97.891060	1408.310181	497.718201	200.270981	1407.412109	401.217163	61.404812	1385.384521	388.588989	76.322647	1653.658081	477.796753	-187.445847	1131.056396	548.767822	271.191284	1138.355713	372.847961	-189.514175	887.075317	427.516296	282.756470	884.238647	415.696899	58.487755	1036.917969	-539.747192	167.793762	850.392700	-530.970520	-34.424076
398.391479	-38.108692	939.927185	443.838287	146.968796	934.515198	495.415466	-71.043076	495.395477	565.647400	129.878464	483.112122	519.219238	-71.102364	76.734779	614.355225	101.985603	93.531891	445.240967	-97.860733	1408.323608	497.670502	200.297943	1407.411499	401.149750	61.438347	1385.369263	388.612122	76.354485	1653.675171	477.710999	-187.442337	1131.084473	548.698303	271.197968	1138.337891	372.797424	-189.466171	887.072021	427.454681	282.793121	884.241089	415.545746	58.714535	1036.973999	-539.146729	167.815079	850.321533	-530.450012	-34.450497
398.389130	-38.100933	939.928772	443.829468	147.002594	934.524902	495.407227	-71.071205	495.392975	565.676636	129.900604	483.109192	519.229126	-71.097275	76.719574	614.353516	102.003662	93.533524	445.111420	-97.836540	1408.330811	497.606567	200.299377	1407.392456	401.087646	61.484184	1385.349487	388.652069	76.382164	1653.688110	477.627930	-187.445557	1131.109009	548.645020	271.230042	1138.328857	372.753784	-189.400009	887.090820	427.361267	282.829437	884.232605	415.540039	58.730148	1036.979858	-538.126343	167.854324	850.266602	-529.859314	-34.377468
398.398682	-38.106026	939.906738	443.848297	146.981125	934.515137	495.401459	-71.093750	495.386719	565.659302	129.899475	483.122559	519.210876	-71.096397	76.720695	613.895508	101.726517	93.489502	444.995544	-97.813782	1408.341064	497.539124	200.334488	1407.392456	401.006195	61.531334	1385.327515	388.701172	76.408562	1653.710571	477.544556	-187.425491	1131.116333	548.586670	271.254364	1138.323975	372.717957	-189.343491	887.080750	427.311127	282.882416	884.229370	415.524567	58.718155	1036.962280	-537.844666	167.808197	850.096802	-529.426392	-34.494427
398.463562	-38.230873	939.894897	444.089630	146.419296	934.390930	495.443451	-71.163811	495.420013	565.667114	129.868637	483.031555	519.262085	-71.114288	76.716202	613.857300	101.724297	93.486221	444.842743	-97.796211	1408.358276	497.474365	200.337662	1407.374023	400.922485	61.582764	1385.329590	388.778259	76.440445	1653.740967	477.447144	-187.378571	1131.127563	548.526062	271.270874	1138.298828	372.663239	-189.269669	887.081482	427.241058	282.919342	884.228821	415.624756	58.463890	1036.887329	-536.707031	167.892181	850.109924	-528.828247	-34.312801
398.396332	-38.085281	939.892273	443.840027	146.953888	934.498474	495.403320	-71.102341	495.391296	565.690857	129.893478	483.135925	519.208984	-71.103539	76.721504	614.371399	102.016899	93.538048	444.720032	-97.786995	1408.369873	497.378601	200.333847	1407.348755	400.860291	61.646954	1385.311768	388.880859	76.451317	1653.767944	477.379395	-187.370972	1131.146729	548.465210	271.289307	1138.283081	372.635681	-189.215012	887.079041	427.183197	282.951263	884.201050	415.496796	58.722511	1036.945068	-536.544983	167.945755	849.945251	-528.476624	-34.392078
398.382935	-38.107132	939.878723	443.831207	146.999512	934.515503	495.391815	-71.097549	495.377930	565.699280	129.866333	483.137573	519.213013	-71.108078	76.710930	614.346375	102.009224	93.522316	444.612122	-97.764610	1408.389282	497.308838	200.356018	1407.356445	400.763489	61.679798	1385.316406	388.993835	76.469330	1653.815430	477.297607	-187.339081	1131.154053	548.409363	271.313782	1138.277100	372.583618	-189.148514	887.087219	427.127350	283.007416	884.200317	415.471130	58.720058	1036.946655	-536.006226	168.024139	849.864685	-528.053894	-34.324089
398.345398	-38.094967	939.885559	443.784546	147.096893	934.525330	495.373108	-71.055397	495.387878	565.728333	129.889877	483.143585	519.181396	-71.095055	76.712212	614.347534	101.979042	93.530296	444.465454	-97.730751	1408.397705	497.209778	200.364532	1407.331421	400.652527	61.706890	1385.320923	389.129730	76.482506	1653.866089	477.186432	-187.346024	1131.173584	548.328491	271.343079	1138.259399	372.558960	-189.083054	887.090149	427.086151	283.033203	884.185608	415.438049	58.768787	1036.955688	-535.399719	168.057648	849.764099	-527.601013	-34.255974
398.429962	-38.249603	939.889526	444.075470	146.472015	934.394104	495.420380	-71.124207	495.418488	565.728943	129.851334	483.075928	519.213989	-71.109268	76.729332	614.365723	101.993317	93.526611	444.325684	-97.711014	1408.419922	497.101837	200.384338	1407.344482	400.542358	61.729870	1385.309814	389.274780	76.487724	1653.922241	477.087189	-187.319778	1131.216797	548.254333	271.358612	1138.285889	372.514404	-189.034851	887.097473	427.045746	283.077911	884.166443	415.559509	58.485298	1036.883789	-534.185974	168.078018	849.748718	-526.971252	-34.080063
398.334564	-38.082123	939.898560	443.774902	147.065872	934.538391	495.366943	-71.065781	495.396240	565.706177	129.823456	483.140808	519.183716	-71.098061	76.704582	614.304077	101.966621	93.500114	444.170959	-97.690453	1408.439575	496.981232	200.418045	1407.367065	400.440369	61.763245	1385.312500	389.428162	76.509712	1653.977783	476.964081	-187.316879	1131.232544	548.176941	271.398712	1138.272949	372.503845	-188.986862	887.099915	427.000153	283.130157	884.170288	415.394196	58.768925	1036.966431	-534.178345	168.141815	849.580017	-526.698486	-34.212353
398.311829	-38.041798	939.898315	443.729584	147.126846	934.560730	495.371155	-71.048622	495.385284	565.729126	129.806503	483.158875	519.184265	-71.089203	76.715744	614.294373	101.955658	93.520218	444.009155	-97.659607	1408.474976	496.847137	200.432877	1407.371704	400.344238	61.773769	1385.309937	389.604919	76.508949	1654.047119	476.847168	-187.306763	1131.259766	548.098999	271.383728	1138.309937	372.444672	-188.924484	887.110779	426.980835	283.166138	884.165161	415.352081	58.808201	1036.977539	-533.651672	168.228653	849.507751	-526.269165	-34.139999
398.318542	-38.036022	939.888489	443.752350	147.124649	934.565735	495.414307	-71.068024	495.390381	565.769226	129.821609	483.163300	519.210510	-71.090256	76.709625	614.282288	101.948341	93.520119	443.863739	-97.639343	1408.485718	496.725403	200.482880	1407.397583	400.224670	61.791336	1385.327271	389.773651	76.696213	1654.192383	476.741913	-187.294739	1131.296753	548.038025	271.433044	1138.340454	372.404327	-188.897705	887.130493	426.978149	283.197113	884.145203	415.332703	58.811001	1036.973145	-533.068298	168.307495	849.417114	-525.852661	-34.070087
398.322754	-38.035759	939.886414	443.767548	147.068115	934.550354	495.448212	-71.070564	495.379822	565.748230	129.760925	483.166473	519.228638	-71.106995	76.696877	613.965210	101.750969	93.485710	443.738739	-97.627579	1408.526489	496.602997	200.508469	1407.404053	400.128937	61.805145	1385.327148	389.997314	76.694229	1654.259399	476.644012	-187.296875	1131.312866	547.963196	271.431213	1138.351196	372.338196	-188.863937	887.141357	426.963593	283.217224	884.162354	415.309937	58.799568	1036.961792	-532.406250	168.414993	849.323669	-525.378601	-34.002087
398.290497	-38.042156	939.898865	443.750580	147.091705	934.565186	495.431793	-71.051468	495.390594	565.763733	129.739120	483.167419	519.184021	-71.087082	76.693245	614.359314	101.966644	93.510101	443.574677	-97.632011	1408.537476	496.474609	200.508774	1407.427612	400.018494	61.834335	1385.320557	390.239319	76.677727	1654.333862	476.520294	-187.289078	1131.338501	547.896423	271.452301	1138.387573	372.271027	-188.855103	887.169067	426.961853	283.233429	884.169617	415.273071	58.809635	1036.974731	-531.881775	168.493057	849.241211	-524.950195	-33.929352
398.472473	-38.413876	939.911255	444.230377	146.007050	934.154419	495.580811	-71.173149	495.435150	565.727844	129.693710	483.056702	519.297729	-71.124687	76.697632	614.314880	101.926270	93.505081	443.402344	-97.604111	1408.566284	496.322968	200.544952	1407.456177	399.885956	61.851929	1385.338989	390.482361	76.643150	1654.404175	476.400299	-187.312820	1131.397217	547.824707	271.453400	1138.449463	372.180939	-188.867966	887.183655	426.952515	283.266266	884.178040	415.453278	58.372883	1036.753784	-531.383545	168.592941	849.172974	-524.510864	-33.882896
398.461304	-38.425003	939.907349	444.242310	145.978683	934.141235	495.607330	-71.199837	495.460693	565.790344	129.695038	483.068909	519.297546	-71.130798	76.707863	614.322144	101.926956	93.500572	443.250214	-97.599358	1408.610962	496.177917	200.563553	1407.483521	399.773773	61.883137	1385.345215	390.725494	76.631676	1654.478027	476.287018	-187.331238	1131.436646	547.740417	271.476318	1138.497559	372.102081	-188.833496	887.198975	426.945679	283.297546	884.191467	415.420135	58.367535	1036.742554	-530.850830	168.703888	849.093689	-524.080444	-33.800617
398.449219	-38.405231	939.922180	444.206879	146.021484	934.159729	495.625977	-71.212944	495.474304	565.785461	129.700226	483.056793	519.300049	-71.143578	76.745392	614.257874	101.897812	93.510063	443.044678	-97.552025	1408.643799	496.025635	200.642776	1407.514526	399.853821	61.747261	1385.334473	391.008636	76.604424	1654.552124	476.162628	-187.338425	1131.488525	547.658813	271.497559	1138.535645	372.045654	-188.825058	887.235291	426.940125	283.303711	884.191772	415.392090	58.396587	1036.759033	-530.297974	168.791138	849.019592	-523.671387	-33.722588
398.423920	-38.373482	939.934814	444.194000	146.021637	934.164734	495.614105	-71.184692	495.468994	565.781799	129.678391	483.048492	519.278137	-71.115997	76.710205	614.239746	101.904945	93.501816	442.921021	-97.556671	1408.666626	495.936340	200.617767	1407.563721	399.517181	61.937172	1385.368530	391.301453	76.568451	1654.616455	476.033722	-187.388123	1131.522583	547.592529	271.542053	1138.576538	371.960907	-188.846085	887.237000	426.947144	283.338318	884.208130	415.366119	58.419533	1036.767212	-529.841187	168.812958	848.932312	-523.271057	-33.643593
398.420685	-38.349060	939.910645	444.177612	146.052338	934.161133	495.625580	-71.179588	495.460449	565.769348	129.657761	483.042816	519.294189	-71.130165	76.699608	614.306335	101.923424	93.501183	442.750000	-97.536514	1408.700562	495.823334	200.654846	1407.603149	399.398254	61.971863	1385.383911	391.599243	76.550941	1654.673706	475.898132	-187.412842	1131.572021	547.518433	271.575012	1138.609863	371.872894	-188.832382	887.263733	426.957214	283.356689	884.217041	415.334290	58.440838	1036.752319	-529.300415	168.934616	848.864258	-522.876221	-33.523659
398.376282	-38.324192	939.916687	444.163849	146.068924	934.173340	495.609009	-71.152214	495.446625	565.768555	129.632767	483.047821	519.280823	-71.116768	76.701218	614.275330	101.901840	93.495018	442.386353	-97.683830	1408.900879	495.712189	200.670258	1407.631714	399.278748	61.992901	1385.387939	391.932465	76.488968	1654.732300	475.721405	-187.352646	1131.607666	547.463074	271.630310	1138.680908	371.778198	-188.863464	887.281189	426.965912	283.378021	884.232544	415.298309	58.461159	1036.760986	-528.890442	168.990906	848.784180	-522.480286	-33.494244
398.383789	-38.290634	939.914795	444.141663	146.115280	934.190857	495.610718	-71.152321	495.429077	565.785217	129.643051	483.078033	519.294373	-71.134331	76.714386	614.327698	101.914650	93.505318	442.215271	-97.645111	1408.927368	495.601471	200.694321	1407.660278	399.163086	62.003838	1385.402344	392.256104	76.412338	1654.799438	475.585449	-187.367676	1131.647949	547.406006	271.710175	1138.755493	371.674835	-188.898071	887.284729	426.948578	283.403198	884.273315	415.272156	58.493965	1036.768066	-528.452759	169.143005	848.736816	-522.093628	-33.419220
398.415710	-38.301849	939.913696	444.168060	146.113541	934.174988	495.605835	-71.151649	495.436218	565.785400	129.689896	483.098572	519.287048	-71.119293	76.716560	614.264343	101.894890	93.517021	442.052185	-97.627892	1408.951172	495.477356	200.720230	1407.701172	399.050110	62.018085	1385.414795	392.581177	76.339951	1654.871948	475.446075	-187.357880	1131.703369	547.337952	271.746124	1138.794067	371.566040	-188.926605	887.312134	426.938568	283.428131	884.297241	415.266479	58.503571	1036.756714	-528.063904	169.270966	848.687744	-521.726074	-33.363087
398.394379	-38.283321	939.919983	444.164001	146.118057	934.175415	495.547028	-71.128540	495.432892	565.802673	129.729401	483.101990	519.264099	-71.111702	76.705444	614.210999	101.863777	93.522369	441.892365	-97.600685	1408.996338	495.359985	200.744431	1407.736084	398.919220	62.051311	1385.415771	392.910797	76.284470	1654.937988	475.278839	-187.354355	1131.727539	547.261108	271.803741	1138.833252	371.450165	-188.970169	887.319763	426.924164	283.458130	884.305481	415.243591	58.521721	1036.759155	-527.636414	169.280563	848.611572	-521.324463	-33.356350
398.191223	-37.840199	939.911804	443.605713	147.524612	934.640625	495.362396	-70.946838	495.358307	565.872681	129.857300	483.262024	519.125427	-71.063614	76.676392	614.285217	101.949493	93.503716	441.705109	-97.552475	1409.000488	495.244965	200.763397	1407.783447	398.824707	62.077576	1385.426514	393.259277	76.219269	1655.002930	475.103210	-187.366074	1131.774170	547.196960	271.862732	1138.871216	371.328796	-189.013657	887.349426	426.910522	283.499817	884.335327	414.981537	59.127930	1037.008911	-527.233643	169.344269	848.521240	-520.984192	-33.287304
398.153046	-37.758095	939.909973	443.522949	147.767914	934.677856	495.355103	-70.927711	495.335388	565.889404	129.862503	483.268494	519.138184	-71.065536	76.702309	613.959351	101.749786	93.475349	441.538910	-97.534393	1409.038452	495.124420	200.797760	1407.800903	398.715515	62.111790	1385.439941	393.604034	76.148972	1655.062256	474.936279	-187.385651	1131.819458	547.135681	271.912292	1138.905518	371.188660	-189.067932	887.382080	426.886383	283.559967	884.363953	414.938171	59.260361	1037.028931	-526.833801	169.416336	848.433777	-520.666748	-33.192268
398.125793	-37.674767	939.899902	443.436096	148.138519	934.736389	495.354950	-70.891220	495.322662	565.917786	129.883865	483.303345	519.131653	-71.046608	76.694519	614.392517	102.004410	93.501793	441.361603	-97.500481	1409.079102	495.002350	200.833801	1407.832031	398.600891	62.132835	1385.446899	393.980682	76.052391	1655.128296	474.768311	-187.400375	1131.872070	547.072327	271.918976	1138.940430	371.041260	-189.102081	887.405029	426.843536	283.604675	884.369812	414.879059	59.442585	1037.055054	-526.486694	169.448959	848.371704	-520.357117	-33.102699
398.073944	-37.579014	939.900024	443.478729	148.592316	934.915955	495.346222	-70.864288	495.330414	566.024292	129.960938	483.370850	519.141418	-71.042519	76.684494	614.530029	102.089027	93.514297	441.210480	-97.478241	1409.106812	494.874786	200.854736	1407.864380	398.500427	62.149883	1385.488770	394.372009	75.975471	1655.194458	474.594666	-187.432083	1131.911621	547.007813	271.974670	1138.978638	370.906067	-189.138580	887.437866	426.826569	283.662079	884.398010	414.911804	59.607182	1037.151611	-526.149231	169.528076	848.335388	-520.049194	-33.049393
398.513336	-38.556515	939.951477	444.594757	145.181946	933.874329	495.693115	-71.264610	495.490295	565.757813	129.703979	482.938568	519.342834	-71.125046	76.748764	614.372559	101.989624	93.522491	441.077820	-97.046631	1409.065063	494.741119	200.878021	1407.913086	398.400330	62.183121	1385.516968	394.742798	75.868279	1655.247437	474.446014	-187.509338	1131.951660	546.923523	271.981445	1139.042236	370.856323	-189.153854	887.454102	426.795441	283.735535	884.437744	415.370575	58.160809	1036.603760	-525.828552	169.614410	848.283325	-519.748596	-32.985531
398.359833	-38.204445	939.944824	444.077759	146.113770	934.164917	495.551270	-71.101463	495.454498	565.750793	129.741379	483.084778	519.248230	-71.100883	76.717171	614.320068	101.948601	93.528870	440.925629	-97.010757	1409.091797	494.603180	200.913544	1407.966309	398.292267	62.212238	1385.568237	395.090607	75.787033	1655.306641	474.259430	-187.529922	1131.996094	546.862427	272.041168	1139.121094	370.698303	-189.173325	887.505981	426.773407	283.790070	884.472107	415.106750	58.597237	1036.759888	-525.489929	169.652283	848.255676	-519.426086	-32.937843
398.031616	-37.541298	939.953308	443.256165	148.535980	934.816589	495.302246	-70.816978	495.341461	565.918213	129.965668	483.430481	519.052856	-71.049942	76.711906	614.310608	101.959068	93.537277	440.744324	-96.983009	1409.146606	494.495575	200.926422	1408.010132	398.207184	62.241589	1385.630737	395.464478	75.699661	1655.370361	474.087463	-187.544922	1132.052002	546.767700	272.115784	1139.180054	370.536133	-189.197739	887.545959	426.735596	283.874023	884.518494	414.723480	59.689495	1037.121460	-525.226379	169.733917	848.215393	-519.145752	-32.907272
398.031036	-37.482670	939.950073	443.229767	148.662735	934.839661	495.305786	-70.799110	495.352234	565.959656	130.015656	483.446106	519.071960	-71.052696	76.713562	614.391113	102.026863	93.549141	440.572876	-96.948135	1409.200684	494.400513	200.952545	1408.053223	398.129822	62.281612	1385.668457	395.829163	75.595909	1655.401367	473.913757	-187.555740	1132.095581	546.672729	272.174988	1139.250000	370.377472	-189.209442	887.590271	426.682617	283.961060	884.547729	414.692200	59.770061	1037.130859	-524.983459	169.797104	848.180054	-518.854065	-32.872456
397.991119	-37.464745	939.952698	443.355591	148.645309	934.915955	495.306427	-70.761528	495.366058	565.968506	130.029343	483.408234	519.078308	-71.037773	76.689529	613.990967	101.781830	93.512146	440.433594	-96.949677	1409.215210	494.322845	200.952225	1408.089722	398.052551	62.334801	1385.712524	396.196411	75.491806	1655.444458	473.730835	-187.588028	1132.138062	546.570984	272.255219	1139.277466	370.204651	-189.224365	887.615784	426.635284	284.068329	884.584045	414.751068	59.733101	1037.172852	-524.219299	169.902679	848.238647	-518.468323	-32.668438
397.985443	-37.428860	939.938171	443.346863	148.688995	934.903870	495.292542	-70.765892	495.340637	565.968811	130.024292	483.409912	519.069519	-71.035172	76.689415	614.385010	102.018013	93.518982	440.297852	-96.917664	1409.246826	494.222870	200.960831	1408.101074	397.977692	62.356136	1385.738647	396.559692	75.379158	1655.485107	473.536499	-187.646042	1132.178833	546.493713	272.321136	1139.335571	369.999908	-189.232971	887.677612	426.591675	284.155884	884.608398	414.726410	59.775528	1037.158325	-523.999268	169.927826	848.199829	-518.210693	-32.674469
397.941925	-37.402699	939.932556	443.292358	148.759598	934.911804	495.320740	-70.733635	495.325836	565.953979	130.015350	483.437592	519.093628	-71.035667	76.678894	614.423523	102.035110	93.536217	440.157715	-96.921120	1409.255859	494.174225	200.964737	1408.144409	397.892120	62.390125	1385.799683	396.887482	75.278595	1655.537964	473.333038	-187.673126	1132.188477	546.401123	272.417328	1139.364990	369.789368	-189.261475	887.710266	426.511780	284.263092	884.654907	414.675262	59.815815	1037.159668	-523.776733	169.989792	848.169617	-517.988464	-32.641388
397.874512	-37.389290	939.932007	443.226776	148.721237	934.890503	495.280426	-70.703392	495.320557	565.921875	129.981537	483.423981	519.069397	-71.032928	76.658150	614.380859	101.993607	93.539833	440.056183	-96.882057	1409.273438	494.105194	200.971725	1408.164185	397.830261	62.434147	1385.849976	397.203857	75.160172	1655.584106	473.151154	-187.713364	1132.217529	546.302551	272.478363	1139.427612	369.567993	-189.265396	887.745361	426.429901	284.375061	884.692017	414.597076	59.818512	1037.147461	-523.556763	170.058945	848.165100	-517.758362	-32.599415
397.857422	-37.324471	939.925110	443.214386	148.744568	934.903564	495.284088	-70.717590	495.342834	565.911377	129.965103	483.398193	519.076050	-71.042732	76.678452	614.436768	102.046249	93.541786	439.965942	-96.870354	1409.296509	494.065125	200.983353	1408.212402	397.782135	62.438587	1385.900391	397.498169	75.048241	1655.633545	472.963379	-187.744232	1132.256958	546.203735	272.555359	1139.464111	369.354645	-189.249191	887.789734	426.318146	284.490173	884.745667	414.578430	59.853886	1037.150635	-523.911255	170.016663	848.091370	-517.651245	-32.718933
398.267151	-38.308571	939.962708	444.361023	145.282257	933.881104	495.605194	-71.103073	495.502533	565.656555	129.724518	482.930389	519.297363	-71.103302	76.752861	614.261292	101.940216	93.525650	439.890320	-96.869301	1409.323975	494.043518	200.973755	1408.243164	397.729675	62.465172	1385.952148	397.778748	74.945923	1655.678467	472.786835	-187.758041	1132.287231	546.106384	272.628387	1139.505249	369.135284	-189.227310	887.828186	426.212189	284.602142	884.790222	415.046082	58.362690	1036.606079	-523.738953	170.021912	848.065186	-517.454285	-32.684380
397.745605	-37.223686	939.929138	442.930664	149.009552	934.877869	495.176514	-70.654114	495.351532	565.877808	129.993607	483.455963	519.040466	-71.033630	76.708382	614.331482	101.981674	93.547791	439.836731	-96.857170	1409.348511	493.997986	200.982346	1408.265381	397.690491	62.483181	1385.991211	398.050415	74.849045	1655.720459	472.602692	-187.765091	1132.306030	546.048767	272.747253	1139.556519	368.900269	-189.218201	887.864807	426.098206	284.725586	884.837952	414.363800	60.047615	1037.138428	-523.571838	170.033524	848.055725	-517.251404	-32.694813
397.683746	-37.155052	939.924194	442.842682	149.207611	934.923218	495.127594	-70.627625	495.334045	565.828979	130.012863	483.474030	519.022339	-71.042145	76.720177	613.966797	101.764778	93.522301	439.776855	-96.862122	1409.360596	493.963165	200.986145	1408.321289	397.662811	62.486961	1386.037476	398.288879	74.766037	1655.761841	472.411316	-187.782410	1132.306396	545.958069	272.857086	1139.604736	368.673798	-189.204437	887.886292	425.968964	284.836823	884.915894	414.301727	60.147247	1037.160767	-523.425598	170.121552	848.049744	-517.084534	-32.647720
397.669983	-37.104515	939.908691	442.828644	149.212036	934.906860	495.098053	-70.646828	495.339935	565.848022	130.039169	483.487244	519.020142	-71.039261	76.710396	614.351990	102.016953	93.568916	439.722900	-96.858887	1409.392334	493.939636	200.988220	1408.363037	397.633057	62.500553	1386.099854	398.488434	74.676033	1655.793945	472.222870	-187.806824	1132.330688	545.853333	272.948822	1139.641602	368.413391	-189.184113	887.932922	425.822418	284.959717	885.004150	414.279724	60.178154	1037.144165	-523.289185	170.133057	848.031128	-516.934021	-32.606205
397.685486	-37.182983	939.915344	443.063019	148.890869	934.905396	495.111115	-70.701530	495.355621	565.865784	130.052826	483.443390	519.066345	-71.064346	76.722954	614.406677	102.025780	93.567627	439.686707	-96.849846	1409.420898	493.935181	200.990005	1408.419556	397.601257	62.516399	1386.163208	398.685120	74.600174	1655.811279	472.050598	-187.786926	1132.323364	545.760986	272.997864	1139.697021	368.118378	-189.132645	887.957031	425.648346	285.077545	885.102844	414.405609	59.994843	1037.146118	-523.184570	170.148727	848.022766	-516.797668	-32.586758
397.564667	-37.065670	939.926208	442.725525	149.243317	934.921814	495.044678	-70.649513	495.326324	565.785095	130.026123	483.454285	519.038879	-71.049767	76.706749	614.387207	102.011032	93.583168	439.658356	-96.843475	1409.434326	493.925751	200.958923	1408.459229	397.585785	62.490402	1386.196411	398.872681	74.505257	1655.834595	471.860565	-187.802094	1132.309814	545.687683	273.081238	1139.731201	367.801697	-189.068359	888.012085	425.483154	285.207855	885.200134	414.205627	60.207588	1037.162476	-523.102539	170.182022	847.990601	-516.663208	-32.570553
398.033020	-38.145927	939.940979	444.173462	145.414734	933.886169	495.396027	-71.065620	495.482758	565.550415	129.801056	482.905273	519.289612	-71.126701	76.769028	614.240967	101.932693	93.560951	439.631317	-96.841591	1409.438477	493.932434	200.959198	1408.494019	397.571869	62.507004	1386.250000	399.039978	74.421028	1655.853271	471.675201	-187.806503	1132.283569	545.589722	273.121033	1139.776123	367.480194	-189.031403	888.054077	425.313568	285.353180	885.292725	414.843811	58.495945	1036.598999	-523.355652	169.851578	847.993103	-516.608765	-32.602219
397.839081	-37.779003	939.931946	443.707306	146.249298	934.224548	495.247406	-70.932953	495.458954	565.527405	129.835236	483.026672	519.227539	-71.090302	76.743950	613.855591	101.704681	93.531769	439.606171	-96.861748	1409.434326	493.946594	200.952026	1408.544067	397.553192	62.507008	1386.290405	399.179016	74.340202	1655.884766	471.498016	-187.791565	1132.260376	545.512451	273.178925	1139.795044	367.198822	-188.944824	888.104797	425.121765	285.507996	885.353455	414.623108	58.860226	1036.781738	-523.274109	169.902145	847.965698	-516.475647	-32.600407
397.747894	-37.678768	939.942139	443.567749	146.553452	934.318726	495.186493	-70.896706	495.448669	565.534363	129.878601	483.050690	519.220459	-71.105453	76.765106	614.245789	101.947777	93.567162	439.574280	-96.863052	1409.434082	493.967316	200.929367	1408.565430	397.552887	62.524807	1386.326538	399.306824	74.268631	1655.908813	471.333557	-187.788345	1132.246704	545.416870	273.279938	1139.850342	366.904846	-188.850021	888.134583	424.940308	285.648956	885.444824	414.535187	59.003521	1036.838379	-522.888489	170.305008	847.949707	-516.308411	-32.464424
397.746002	-37.685154	939.938599	443.592896	146.473663	934.268555	495.158630	-70.919014	495.488495	565.502502	129.878250	483.039490	519.201416	-71.095764	76.802147	614.287537	101.988037	93.588821	439.542419	-96.865028	1409.429321	493.985229	200.907730	1408.609863	397.543030	62.540218	1386.383179	399.399719	74.201424	1655.944214	471.168732	-187.758301	1132.229614	545.291992	273.363068	1139.894653	366.602234	-188.792526	888.165344	424.733368	285.786194	885.530945	414.532562	58.991879	1036.809204	-522.795349	170.359222	847.938721	-516.189575	-32.402561
397.759033	-37.814487	939.934631	443.748108	146.122467	934.092712	495.169556	-70.939064	495.501465	565.434143	129.837585	482.998474	519.246765	-71.090134	76.811775	614.192749	101.931213	93.581696	439.539917	-96.850410	1409.455688	494.016052	200.896225	1408.667969	397.522308	62.525600	1386.442017	399.490601	74.117126	1655.976807	471.005920	-187.742340	1132.190796	545.207764	273.432312	1139.932373	366.306763	-188.719681	888.189941	424.506317	285.918884	885.625916	414.564240	58.867886	1036.710571	-522.721069	170.405960	847.922729	-516.073547	-32.394802
397.652039	-37.650677	939.932556	443.573547	146.414856	934.249084	495.074310	-70.867485	495.474518	565.433228	129.864685	483.045868	519.202820	-71.103798	76.791763	614.262634	101.975616	93.609451	439.527771	-96.886368	1409.456055	494.067169	200.867584	1408.721680	397.535248	62.512180	1386.479004	399.563354	74.048492	1655.988159	470.828979	-187.718002	1132.149902	545.320740	273.981934	1140.171265	365.988037	-188.634827	888.200073	424.322418	286.041321	885.767822	414.475098	58.991959	1036.795776	-522.705872	170.429504	847.894104	-516.000916	-32.410236
397.241119	-36.847370	939.899414	442.485840	149.479813	934.933350	494.725281	-70.573891	495.332001	565.630005	130.082779	483.481293	519.011902	-71.019783	76.745995	614.344788	102.016319	93.622910	439.540619	-96.911087	1409.443115	494.098297	200.821014	1408.776978	397.545898	62.502514	1386.528320	399.625366	73.991371	1656.003174	470.643097	-187.708511	1132.111084	545.232056	274.054199	1140.200684	365.644562	-188.562256	888.230469	424.104645	286.178619	885.862366	413.953278	60.409702	1037.157593	-522.633667	170.458069	847.867920	-515.930542	-32.351234
397.210052	-36.805679	939.888916	442.426971	149.578400	934.932434	494.690369	-70.526772	495.294342	565.632629	130.081573	483.481720	519.025757	-71.025612	76.716576	614.410095	102.049713	93.579811	439.532959	-96.936852	1409.449707	494.132690	200.787186	1408.820801	397.584290	62.477089	1386.564087	399.675659	73.930847	1656.016846	470.477783	-187.705460	1132.086914	545.140259	274.129486	1140.248901	365.323792	-188.443146	888.264771	423.871368	286.314545	885.969299	413.926880	60.468113	1037.153564	-522.612122	170.519592	847.837158	-515.868591	-32.349483
397.578918	-37.689339	939.904419	443.599243	146.212173	934.080811	495.012177	-70.870583	495.447021	565.361145	129.875565	482.979095	519.244995	-71.093773	76.760040	614.268982	101.964531	93.570152	439.532440	-96.954117	1409.448486	494.181000	200.747879	1408.848511	397.597321	62.455250	1386.614746	399.708954	73.877365	1656.014893	470.284576	-187.677292	1132.061646	545.036377	274.176422	1140.266724	365.014954	-188.340393	888.285583	423.648682	286.470642	886.059387	414.441559	58.957024	1036.692993	-522.576782	170.542236	847.813843	-515.820801	-32.316231
397.541931	-37.740627	939.918823	443.630432	145.997620	934.022217	495.017365	-70.931038	495.477356	565.350525	129.864899	482.952759	519.265442	-71.112930	76.777504	614.181274	101.911812	93.563141	439.528687	-97.404915	1409.545532	494.223083	200.707809	1408.883057	397.635498	62.432922	1386.657593	399.718811	73.817017	1656.018799	470.084717	-187.663757	1132.073975	544.734009	273.764282	1140.151001	364.742676	-188.241943	888.334839	423.241577	286.606964	886.227051	414.432800	58.871536	1036.668335	-522.524170	170.556732	847.822266	-515.753662	-32.287483
397.509094	-37.710941	939.905029	443.597321	146.070023	934.012695	494.983429	-70.894402	495.494019	565.344666	129.881485	482.959625	519.251160	-71.110252	76.783470	614.190918	101.924530	93.577873	439.540894	-97.439430	1409.552246	494.276520	200.659851	1408.928345	397.649353	62.408936	1386.699463	399.730591	73.768669	1656.030029	469.915039	-187.642105	1132.064087	544.639038	273.838104	1140.186279	364.464081	-188.137741	888.362305	423.144623	286.750183	886.240967	414.395569	58.920197	1036.656494	-522.467712	170.629242	847.829468	-515.706726	-32.253159
397.558228	-37.895760	939.927368	443.875580	145.500977	933.832275	495.070618	-70.980438	495.554047	565.323853	129.854156	482.880035	519.314331	-71.129631	76.818604	613.758911	101.688728	93.555344	439.536591	-97.449394	1409.564209	494.292999	200.625854	1408.977417	397.653442	62.395645	1386.740479	399.732574	73.722343	1656.031616	469.741089	-187.667526	1132.051025	544.541321	273.905518	1140.234863	364.191589	-188.037186	888.399048	422.920715	286.892517	886.349304	414.496185	58.686722	1036.566528	-522.414001	170.699661	847.836121	-515.701782	-32.218983
397.345367	-37.502243	939.905457	443.344116	146.474335	934.216980	494.912811	-70.809952	495.472900	565.312866	129.888138	483.013519	519.214905	-71.107323	76.835892	614.163879	101.920982	93.609444	439.561676	-97.475960	1409.569946	494.349854	200.568787	1409.014526	397.678864	62.366291	1386.787354	399.724060	73.671104	1656.027222	469.567749	-187.636215	1132.005371	544.459473	273.979706	1140.291870	363.906830	-187.947739	888.407166	422.712616	287.012634	886.451233	414.238617	59.095650	1036.768066	-522.586060	170.535843	847.776001	-515.725342	-32.276295
397.468292	-37.808941	939.899048	443.772156	145.603500	933.858826	495.058655	-70.935944	495.542603	565.271667	129.857651	482.890076	519.313904	-71.136993	76.818520	614.693481	102.243835	93.654396	439.581726	-97.529358	1409.559082	494.394257	200.521042	1409.071655	397.681183	62.338676	1386.827271	399.712738	73.626869	1656.026978	469.415039	-187.621536	1131.949341	544.348511	274.017212	1140.330811	363.589996	-187.822067	888.408997	422.496246	287.153748	886.561523	414.412506	58.747501	1036.568115	-522.527832	170.590515	847.775146	-515.703491	-32.239563
397.456421	-37.803757	939.883667	443.776184	145.537674	933.821228	495.067078	-70.946449	495.517883	565.240540	129.854370	482.893402	519.329834	-71.139183	76.793709	613.784241	101.684601	93.548302	439.591797	-97.546394	1409.517822	494.449829	200.461060	1409.085205	397.688141	62.314400	1386.838013	399.696533	73.587791	1656.017944	469.268280	-187.617065	1131.868774	544.244202	274.041443	1140.350586	363.291351	-187.702606	888.422791	422.248993	287.265472	886.666504	414.400787	58.733574	1036.540405	-522.317383	170.799774	847.803650	-515.638306	-32.164402
397.238586	-37.452961	939.874023	443.274750	146.426895	934.162903	494.929077	-70.770645	495.451416	565.287842	129.889679	482.979156	519.227966	-71.114906	76.757713	614.158142	101.898643	93.566093	439.594147	-97.573692	1409.515137	494.460724	200.410065	1409.098267	397.694916	62.288105	1386.868774	399.682129	73.530319	1656.005859	469.113373	-187.614578	1131.808960	544.170044	274.081055	1140.358887	363.017273	-187.598434	888.417603	422.045135	287.373932	886.757935	414.148529	59.112984	1036.724487	-522.271851	170.794098	847.790039	-515.639709	-32.126450
397.190857	-37.375286	939.866821	443.180573	146.567596	934.195496	494.897400	-70.741127	495.437958	565.272339	129.914749	482.993988	519.199951	-71.104813	76.766106	614.186035	101.924179	93.576866	439.577515	-97.584541	1409.482178	494.509521	200.376907	1409.145264	397.697021	62.266586	1386.894165	399.669556	73.495033	1656.007202	468.973633	-187.609833	1131.773682	544.078796	274.114044	1140.401855	362.753479	-187.478348	888.414185	421.817017	287.489136	886.848328	414.099915	59.191971	1036.739868	-522.287170	170.836197	847.784607	-515.676147	-32.087013
397.301758	-37.697144	939.852844	443.638672	145.618607	933.811035	495.031219	-70.866173	495.487488	565.219788	129.861755	482.887695	519.295715	-71.128944	76.774429	614.112732	101.871971	93.564690	439.568909	-97.603661	1409.469971	494.548309	200.333054	1409.193481	397.688416	62.247581	1386.943848	399.649445	73.457565	1656.007813	468.832123	-187.566116	1131.725952	543.986816	274.196991	1140.437866	362.502380	-187.394943	888.396606	421.588165	287.590393	886.972168	414.277344	58.811726	1036.522095	-522.268250	170.898849	847.788818	-515.654846	-32.043472
397.270081	-37.715931	939.861816	443.654083	145.560867	933.792603	495.011505	-70.842606	495.506653	565.209778	129.868622	482.865082	519.294006	-71.127289	76.763382	614.145386	101.914536	93.582222	439.570831	-97.645195	1409.471558	494.554749	200.267136	1409.221924	397.680389	62.221313	1386.979980	399.600616	73.403969	1656.002197	468.695129	-187.566025	1131.701172	543.874023	274.197906	1140.483765	362.266174	-187.259171	888.419678	421.346008	287.695190	887.060547	414.263336	58.792473	1036.515991	-522.252991	170.914246	847.777039	-515.641418	-32.035843
397.254547	-37.685284	939.859314	443.605865	145.613892	933.829651	495.013947	-70.830635	495.530670	565.200989	129.858856	482.856262	519.303162	-71.125725	76.780289	614.144104	101.895012	93.596252	439.560699	-97.668533	1409.462402	494.584137	200.238586	1409.246338	397.661407	62.178028	1387.008545	399.546875	73.354492	1656.003540	468.570251	-187.559311	1131.663818	543.768372	274.235382	1140.517578	362.047882	-187.154282	888.424561	421.165070	287.808319	887.147644	414.231476	58.811096	1036.534424	-522.250793	170.982941	847.785400	-515.657104	-31.987371
397.231537	-37.655121	939.860901	443.577820	145.615738	933.826050	494.998840	-70.822922	495.532623	565.177612	129.849457	482.843658	519.303589	-71.143135	76.787895	614.100464	101.878082	93.589966	439.544922	-97.698807	1409.443359	494.604584	200.168091	1409.285889	397.652405	62.180912	1387.045776	399.512756	73.298347	1656.009277	468.451569	-187.513397	1131.646240	543.668274	274.249756	1140.525513	361.835938	-187.039368	888.408813	420.969513	287.910645	887.234497	414.208496	58.829876	1036.533447	-522.193604	171.033859	847.785339	-515.633728	-31.953577
397.219727	-37.630192	939.844543	443.573547	145.638351	933.840332	494.980133	-70.825157	495.525482	565.200928	129.911041	482.855316	519.296448	-71.131248	76.792198	614.151123	101.902008	93.631805	439.544098	-97.724670	1409.442627	494.627960	200.132248	1409.319824	397.649170	62.135418	1387.055664	399.468262	73.244972	1656.001953	468.318573	-187.523102	1131.588867	543.605103	274.297516	1140.591431	361.625427	-186.957291	888.410706	420.793060	287.978119	887.314636	414.195526	58.838535	1036.532837	-522.175598	171.036270	847.796204	-515.623108	-31.945452
397.166870	-37.643349	939.846069	443.547791	145.628265	933.827271	494.948517	-70.786278	495.526733	565.180969	129.900772	482.831390	519.290100	-71.125832	76.772064	614.130249	101.889961	93.584900	439.524536	-97.746880	1409.424561	494.617920	200.105133	1409.342285	397.618195	62.122704	1387.097656	399.420044	73.203186	1656.003662	468.189270	-187.482269	1131.561646	543.520569	274.325714	1140.603882	361.434143	-186.865936	888.422546	420.636383	288.049133	887.395142	414.165802	58.833279	1036.527344	-522.141846	171.065063	847.773254	-515.627441	-31.914425
396.986786	-37.303974	939.849609	443.066101	146.515900	934.175476	494.529205	-70.023666	495.392731	565.155518	129.929520	482.950500	518.998718	-71.030334	76.684189	614.156555	101.899300	93.576347	439.512482	-97.774628	1409.406738	494.629822	200.058289	1409.384155	397.590973	62.088451	1387.131470	399.359955	73.143410	1656.012573	468.071686	-187.456161	1131.507080	543.418030	274.351257	1140.647217	361.245605	-186.766403	888.430847	420.471588	288.132446	887.472778	413.952576	59.206337	1036.721802	-522.185791	171.115372	847.746155	-515.652527	-31.891857
396.967712	-37.286514	939.839966	443.045532	146.557999	934.175110	494.511414	-69.999535	495.361206	565.159973	129.948181	482.944122	519.002930	-71.031242	76.682594	614.184631	101.922516	93.565582	439.683655	-97.651833	1409.238403	494.602325	200.015549	1409.402710	397.550659	62.052387	1387.163452	399.305023	73.085114	1656.016602	467.999969	-187.533279	1131.463501	543.332764	274.357178	1140.661987	361.093048	-186.674591	888.430481	420.316986	288.192657	887.527466	413.931488	59.230755	1036.717041	-522.179871	171.120071	847.738281	-515.663574	-31.862627
396.964600	-37.268520	939.830200	443.046478	146.536011	934.167114	494.493011	-70.014160	495.374756	565.156555	129.952164	482.955383	518.974121	-71.036758	76.692337	614.112122	101.887711	93.565567	439.649353	-97.682831	1409.229248	494.590454	199.981873	1409.445435	397.506470	62.050133	1387.182007	399.244415	73.027870	1656.031006	467.885712	-187.494553	1131.409424	543.471985	274.884491	1140.863281	360.940460	-186.605179	888.414795	420.186554	288.248047	887.633728	413.919159	59.231731	1036.707275	-522.142639	171.201904	847.748413	-515.639282	-31.855339
396.953918	-37.261127	939.833435	443.032654	146.585632	934.176514	494.467163	-70.042610	495.398071	565.160828	129.956100	482.962677	518.993530	-71.026169	76.711021	614.108521	101.893929	93.587952	439.616760	-97.711250	1409.227417	494.559174	199.944016	1409.491577	397.467316	62.014736	1387.186157	399.182251	72.977875	1656.035278	467.794556	-187.487167	1131.398560	543.380249	274.898010	1140.908081	360.796051	-186.513062	888.401611	420.042603	288.308899	887.692871	413.905090	59.256187	1036.713623	-522.180237	171.227951	847.748108	-515.626892	-31.840502
396.948883	-37.237816	939.820313	443.044495	146.577164	934.174744	494.459747	-70.027893	495.362976	565.148926	129.968567	482.969116	519.036133	-71.032578	76.702805	614.161804	101.917091	93.624168	439.590912	-97.740189	1409.204590	494.515167	199.909775	1409.505005	397.426849	61.967377	1387.205811	399.120911	72.920753	1656.039185	467.720673	-187.475906	1131.378540	543.079529	274.449219	1140.783936	360.690369	-186.449875	888.386108	419.917603	288.355225	887.725342	413.892487	59.262775	1036.705322	-522.249390	171.213959	847.738098	-515.608826	-31.844280
396.925903	-37.275379	939.812012	443.061493	146.522934	934.146484	494.432281	-70.029556	495.364319	565.124268	129.952881	482.957123	519.027161	-71.030190	76.702881	614.158081	101.901253	93.607368	439.557526	-97.764854	1409.197388	494.488129	199.890884	1409.517212	397.382935	61.923882	1387.222168	399.053680	72.856155	1656.041626	467.644714	-187.472244	1131.325317	543.198242	274.939056	1140.973022	360.580048	-186.350708	888.374084	419.823212	288.414581	887.781311	413.880035	59.231819	1036.685791	-522.342590	171.238174	847.727905	-515.633179	-31.821938
396.910767	-37.267487	939.816040	443.041504	146.527740	934.149048	494.434082	-70.065796	495.382050	565.111389	129.950302	482.913635	519.054382	-71.018272	76.690781	614.099976	101.875443	93.573090	439.519684	-97.807144	1409.192383	494.442108	199.845474	1409.545532	397.326050	61.905388	1387.238647	398.975098	72.791748	1656.039185	467.564789	-187.482025	1131.304077	542.916870	274.438232	1140.814575	360.496826	-186.299942	888.356201	419.712311	288.444000	887.811340	413.863190	59.238708	1036.689087	-522.400940	171.278580	847.711121	-515.610291	-31.832354
396.843506	-37.223907	939.828491	442.976501	146.565811	934.176514	494.382324	-70.046425	495.382050	565.132141	129.991028	482.930908	519.000244	-71.030991	76.726639	614.144043	101.905785	93.579590	439.435303	-97.804565	1409.172729	494.345459	199.845444	1409.554199	397.490417	61.716301	1387.186646	398.893860	72.723984	1656.041992	467.490570	-187.459976	1131.288208	542.835999	274.443542	1140.847412	360.426636	-186.245560	888.337952	419.626343	288.457672	887.834106	413.811951	59.267887	1036.710449	-522.463135	171.297119	847.705017	-515.622742	-31.786366
396.804352	-37.197563	939.819336	442.954407	146.567963	934.178406	494.355011	-70.000374	495.363159	565.109375	129.967667	482.916504	519.006958	-71.024788	76.714218	614.083801	101.863075	93.561897	439.429016	-97.870781	1409.166138	494.346436	199.770874	1409.573608	397.202118	61.856861	1387.248413	398.791779	72.655823	1656.050293	467.440094	-187.461838	1131.269409	542.763062	274.447327	1140.882324	360.347076	-186.182877	888.315796	419.535614	288.490845	887.871460	413.778412	59.278019	1036.706909	-522.529419	171.354080	847.705811	-515.631226	-31.760971
396.769501	-37.178543	939.802124	442.916870	146.599762	934.180969	494.340424	-70.034927	495.382721	565.117126	129.984451	482.913910	518.998108	-71.030083	76.698921	614.108704	101.877960	93.564888	439.366455	-97.892433	1409.126221	494.297455	199.731689	1409.586670	397.149780	61.838753	1387.253906	398.696106	72.588913	1656.045532	467.389618	-187.473038	1131.224854	542.684387	274.477844	1140.901611	360.295532	-186.126740	888.273132	419.460938	288.503235	887.882141	413.740906	59.292664	1036.699951	-522.602600	171.372513	847.689697	-515.616699	-31.749907
396.731812	-37.228535	939.805481	442.935608	146.528641	934.151245	494.330078	-70.018433	495.372681	565.052307	129.953232	482.911682	519.006775	-71.011246	76.673492	614.079468	101.860634	93.563141	439.340912	-97.929321	1409.103516	494.245880	199.686066	1409.578857	397.090393	61.797943	1387.256592	398.587341	72.526108	1656.045532	467.355804	-187.487839	1131.180420	542.619629	274.443542	1140.917480	360.273804	-186.105499	888.210266	419.380035	288.505920	887.903015	413.721405	59.254932	1036.685059	-522.691223	171.404800	847.685547	-515.606323	-31.706064
396.703278	-37.174381	939.771240	442.880890	146.532043	934.144287	494.345795	-70.039429	495.354095	565.071167	129.924210	482.927887	519.025269	-71.010078	76.663307	614.091492	101.867714	93.587418	439.287292	-97.937737	1409.066528	494.199524	199.667648	1409.580933	397.009521	61.759079	1387.245483	398.463135	72.453178	1656.049561	467.317169	-187.444046	1131.136230	542.542297	274.429810	1140.911865	360.230927	-186.081726	888.158325	419.321716	288.508423	887.898926	413.669403	59.271915	1036.664429	-522.782471	171.448730	847.701172	-515.601746	-31.677553
396.651947	-37.172646	939.764954	442.856262	146.571518	934.131653	494.334839	-70.034515	495.348663	565.066956	129.922272	482.932800	519.024780	-71.029144	76.709106	614.079224	101.863152	93.571121	439.254486	-97.964584	1409.021484	494.142456	199.630646	1409.585938	396.950745	61.759071	1387.231689	398.347809	72.394791	1656.046387	467.289764	-187.450623	1131.095825	542.478516	274.393677	1140.926025	360.221680	-186.076218	888.106628	419.285828	288.519012	887.905518	413.624939	59.297504	1036.654297	-522.851563	171.446960	847.709290	-515.554260	-31.669058
396.606476	-37.184235	939.772583	442.843445	146.551361	934.125793	494.326935	-70.038673	495.363739	565.086670	129.938232	482.919830	519.036926	-71.020103	76.707787	614.059387	101.848724	93.585266	439.205688	-97.979355	1408.992676	494.106445	199.581192	1409.577148	396.879089	61.732853	1387.218018	398.208313	72.339890	1656.048218	467.266357	-187.447998	1131.060791	542.470337	274.388000	1140.933716	360.219452	-186.058014	888.045898	419.232208	288.497559	887.915710	413.586517	59.292561	1036.654175	-522.921204	171.497742	847.728821	-515.563538	-31.646297
396.539520	-37.160744	939.745178	442.786835	146.579788	934.121277	494.290527	-70.031960	495.390991	565.054016	129.910583	482.928772	519.036682	-71.013321	76.718964	614.090637	101.859200	93.582932	439.172241	-98.014000	1408.944580	494.054291	199.547989	1409.575928	396.807343	61.716797	1387.225220	398.078827	72.271683	1656.052856	467.255249	-187.455002	1131.020996	542.392700	274.320709	1140.926025	360.220215	-186.063965	887.991638	419.035828	288.509521	888.029907	413.521912	59.307034	1036.638550	-522.997192	171.542191	847.757629	-515.562927	-31.605207
396.466492	-37.124538	939.720093	442.730804	146.615433	934.110779	494.250061	-70.031273	495.381805	565.037659	129.903915	482.932343	519.027527	-71.015305	76.700462	614.086975	101.854759	93.565636	439.121124	-98.045753	1408.902832	493.996521	199.510986	1409.548340	396.711517	61.683750	1387.221558	397.905273	72.221695	1656.053345	467.242676	-187.434540	1130.981812	542.346924	274.259216	1140.907227	360.240326	-186.076874	887.927124	418.994751	288.515686	888.034546	413.459106	59.335186	1036.621216	-523.098022	171.571152	847.745117	-515.606201	-31.567265
396.409576	-37.110798	939.709351	442.654266	146.619492	934.111267	494.475372	-70.621696	495.447113	565.050842	129.915131	482.957367	519.248474	-71.061066	76.749672	614.050415	101.826431	93.555511	439.075684	-98.062981	1408.846924	493.953766	199.477829	1409.553955	396.609161	61.660912	1387.222900	397.723511	72.168732	1656.051270	467.245575	-187.460022	1130.916504	542.333984	274.243652	1140.906738	360.268555	-186.054184	887.867065	418.960876	288.491272	888.047302	413.406830	59.334034	1036.617432	-523.204102	171.571152	847.749939	-515.617249	-31.570179
396.337250	-37.089931	939.701416	442.583008	146.647980	934.126892	494.395599	-70.631264	495.421936	565.039490	129.942596	482.977661	519.203491	-71.035156	76.714630	614.096924	101.852669	93.558586	439.023407	-98.102242	1408.792603	493.878479	199.409882	1409.542114	396.511200	61.631229	1387.195068	397.509949	72.111031	1656.048584	467.224243	-187.437973	1130.859253	542.308533	274.227264	1140.929077	360.301636	-186.082123	887.789917	418.957336	288.457214	888.031067	413.345245	59.343208	1036.622559	-523.302673	171.579544	847.749451	-515.677002	-31.513817
396.272644	-37.102978	939.679138	442.537079	146.636047	934.087402	494.372498	-70.633347	495.427368	565.006104	129.941635	482.940826	519.206299	-71.041870	76.723923	614.065247	101.850380	93.558174	438.982697	-98.114082	1408.738281	493.850220	199.370377	1409.537476	396.410431	61.594063	1387.155640	397.273773	72.070236	1656.048584	467.233215	-187.488373	1130.815430	542.296936	274.176422	1140.902710	360.348236	-186.104752	887.723206	418.942291	288.440643	888.023865	413.279907	59.343174	1036.590576	-523.414734	171.588028	847.771545	-515.679138	-31.531103
396.201080	-37.095940	939.666870	442.454010	146.710602	934.108826	494.311707	-70.616524	495.429138	564.981689	129.921875	482.945679	519.217957	-71.048241	76.744041	614.093506	101.875862	93.576897	438.964539	-98.139679	1408.664307	493.821594	199.320389	1409.504272	396.344269	61.549332	1387.115723	397.019043	72.024666	1656.015137	467.253937	-187.484665	1130.751587	542.314514	274.143188	1140.894653	360.415344	-186.137924	887.645874	418.948975	288.410126	887.978027	413.210205	59.361732	1036.596558	-523.521057	171.631592	847.820251	-515.711060	-31.506586
396.107605	-37.087307	939.624451	442.347534	146.819427	934.108582	494.262024	-70.586212	495.412628	564.970459	129.936478	482.940491	519.197327	-71.036339	76.752937	614.166687	101.905617	93.595482	438.942261	-98.181061	1408.587036	493.777679	199.278885	1409.453979	396.279816	61.522549	1387.049316	396.741516	72.000404	1655.982178	467.277405	-187.513718	1130.708374	542.324402	274.099792	1140.859009	360.493347	-186.168777	887.565186	419.110352	288.380432	887.813293	413.113586	59.393871	1036.576660	-523.653381	171.645813	847.824402	-515.769592	-31.487585
396.044739	-37.087452	939.592285	442.279480	146.798538	934.073914	494.240906	-70.566902	495.390289	564.955139	129.940796	482.924805	519.239380	-71.043945	76.753944	614.274475	101.960190	93.584419	438.931732	-98.237511	1408.535278	493.747620	199.249313	1409.396484	396.196503	61.490303	1386.992188	396.454865	71.980293	1655.956055	467.303741	-187.530624	1130.631470	542.319580	274.063934	1140.799805	360.565948	-186.197586	887.478271	419.124390	288.344391	887.760132	413.051514	59.384216	1036.543457	-523.820740	171.631912	847.843506	-515.854614	-31.493788
395.943268	-37.120537	939.574097	442.151825	146.863220	934.052795	494.152863	-70.546059	495.376953	564.881653	129.930054	482.974487	519.228882	-71.044884	76.736099	614.238403	101.942139	93.592346	438.895691	-98.287849	1408.485962	493.728241	199.181686	1409.348511	396.105591	61.434620	1386.927002	396.126038	71.956184	1655.935425	467.338043	-187.525009	1130.560669	542.323120	274.026001	1140.792725	360.618896	-186.230942	887.404541	419.128937	288.318390	887.703735	412.951660	59.394680	1036.524902	-523.974976	171.615570	847.848083	-515.944946	-31.455278
395.806244	-37.070263	939.553833	441.963745	147.092133	934.092773	494.074493	-70.535957	495.419098	564.837952	129.983887	482.982239	519.218323	-71.038498	76.753822	614.212708	101.927582	93.599678	438.897247	-98.331306	1408.448730	493.693726	199.136490	1409.298584	396.026581	61.380825	1386.850586	395.720612	71.935944	1655.921631	467.386505	-187.537521	1130.517822	542.297546	273.972717	1140.757935	360.700378	-186.246429	887.342834	419.123474	288.296234	887.670227	412.809082	59.490677	1036.537964	-524.183105	171.637817	847.874451	-516.096802	-31.457018
395.399139	-36.445396	939.520569	441.027283	149.872055	934.686523	493.770874	-70.271553	495.304474	565.001831	130.208191	483.375549	519.015381	-70.973175	76.750702	614.263000	101.975510	93.618515	438.885040	-98.404953	1408.424194	493.707489	199.084702	1409.270386	395.941315	61.329571	1386.772583	395.280762	71.935829	1655.878052	467.406555	-187.555069	1130.496338	542.296692	273.913361	1140.710083	360.774628	-186.301392	887.289246	419.146362	288.259613	887.612122	412.321686	60.744030	1036.848511	-524.351379	171.660355	847.910522	-516.202087	-31.430098
395.274384	-36.429874	939.485779	440.889648	150.015518	934.684021	493.690491	-70.236343	495.294434	564.969971	130.260254	483.371582	518.968323	-70.959732	76.747444	614.242004	101.971985	93.612511	438.924133	-98.486809	1408.380249	493.732788	199.024292	1409.221680	395.858856	61.284763	1386.673096	394.780304	71.946564	1655.792969	467.462067	-187.595871	1130.447876	542.315796	273.856598	1140.621704	360.862366	-186.323349	887.233276	419.201843	288.236328	887.547546	412.213593	60.797504	1036.832153	-524.557434	171.695038	847.923218	-516.364258	-31.424751
395.595703	-37.340733	939.481934	441.914520	146.731049	933.833679	493.977661	-70.613838	495.437836	564.708191	130.044159	482.904938	519.215698	-71.021133	76.780701	614.210327	101.947304	93.596832	438.941498	-98.547478	1408.348633	493.790955	198.954987	1409.152710	395.771667	61.240055	1386.576782	394.272949	71.966225	1655.672607	467.517944	-187.639160	1130.392944	542.348206	273.777252	1140.565918	360.946533	-186.395584	887.178162	419.248993	288.187561	887.466858	412.638763	59.293747	1036.364624	-524.756042	171.712357	847.917603	-516.517212	-31.405281
395.621765	-37.623161	939.471375	442.173462	145.994629	933.556641	494.042267	-70.691254	495.469086	564.620911	130.004349	482.788757	519.307983	-71.047562	76.785095	614.232178	101.971687	93.582436	438.971497	-98.614044	1408.309204	493.845062	198.907043	1409.120605	395.719421	61.193527	1386.517456	393.762024	71.991653	1655.545654	467.589752	-187.676086	1130.351440	542.389038	273.674652	1140.512451	361.047394	-186.412018	887.122498	419.267120	288.138977	887.424683	412.724335	58.962196	1036.208984	-525.011963	171.782135	847.936218	-516.720032	-31.319063
395.384644	-37.392307	939.479248	441.663422	146.728333	933.843506	493.904541	-70.572929	495.433258	564.578003	130.038132	482.892456	519.251526	-71.007942	76.766953	614.260742	102.008881	93.623283	439.006683	-98.665230	1408.292114	493.933197	198.828415	1409.100342	395.701965	61.121922	1386.474731	393.161865	72.048241	1655.410400	467.648315	-187.754425	1130.359375	542.438232	273.555450	1140.491455	361.139954	-186.453995	887.109802	419.305267	288.074493	887.407104	412.468353	59.242188	1036.372925	-525.260620	171.760910	847.968018	-516.917908	-31.291832
395.404022	-37.646832	939.507263	441.878174	146.081726	933.622498	493.933868	-70.648224	495.464905	564.444763	129.996948	482.851837	519.289063	-71.020172	76.805641	614.197327	101.968254	93.636826	439.036346	-98.712097	1408.279175	493.980957	198.742874	1409.087158	395.682068	61.055592	1386.448730	392.540436	72.107544	1655.286865	467.678986	-187.816879	1130.329346	542.493530	273.434570	1140.494263	361.211700	-186.527222	887.096436	419.361542	288.009857	887.427185	412.538483	58.954510	1036.265991	-525.516541	171.770508	848.019714	-517.093445	-31.282177
395.337219	-37.690296	939.502258	441.822662	146.038300	933.606140	493.894775	-70.667809	495.533325	564.411987	130.041702	482.835938	519.292542	-71.002342	76.836884	614.210205	101.997383	93.658371	439.015228	-98.757156	1408.250488	493.987183	198.688705	1409.103882	395.848541	60.848412	1386.370728	391.939148	72.167847	1655.144531	467.753326	-187.893143	1130.355347	542.557678	273.331421	1140.486816	361.302734	-186.580765	887.075317	419.396790	287.953125	887.439026	412.485107	58.915607	1036.255615	-525.744385	171.772583	848.052185	-517.288208	-31.274981
395.270172	-37.722622	939.494446	441.714203	146.044662	933.602783	493.851532	-70.673096	495.533691	564.330994	130.064255	482.838013	519.278442	-71.005562	76.855431	614.921753	102.460892	93.729988	439.050323	-98.859169	1408.226074	494.061340	198.586594	1409.081665	395.620758	60.932396	1386.338135	391.291443	72.220215	1654.996338	467.800262	-187.995789	1130.319702	542.643982	273.236908	1140.463745	361.398682	-186.656876	887.037842	419.441650	287.884491	887.430176	412.415100	58.893436	1036.251465	-526.006348	171.754837	848.082825	-517.520630	-31.265545
395.209595	-37.780197	939.455444	441.639191	146.036728	933.581665	493.818390	-70.668198	495.542755	564.249390	130.080841	482.814117	519.273560	-70.972824	76.819328	614.943848	102.476852	93.718674	439.052551	-98.932053	1408.192627	494.076752	198.508972	1409.071045	395.575775	60.861050	1386.272583	390.633911	72.292953	1654.856934	467.840820	-188.090057	1130.274780	542.735413	273.136719	1140.448730	361.464844	-186.732208	886.994324	419.516754	287.825073	887.411255	412.354767	58.847355	1036.222534	-526.550842	171.393982	848.057556	-517.812195	-31.330559
394.988861	-37.523026	939.426086	441.122864	146.794235	933.874878	493.674561	-70.540527	495.453827	564.136963	130.078583	482.862000	519.193726	-70.942650	76.794075	614.904785	102.449692	93.690086	439.071533	-98.982491	1408.130005	494.114563	198.446945	1409.035278	395.487213	60.735863	1386.219116	389.976685	72.365219	1654.697021	467.908295	-188.210022	1130.234863	542.817322	273.031586	1140.420776	361.566406	-186.798462	886.940613	419.581451	287.711639	887.397644	412.107056	59.127964	1036.372314	-526.567261	171.854614	848.113342	-518.003906	-31.211678
394.469116	-36.715168	939.396912	439.839874	150.026321	934.604187	493.281464	-70.156227	495.319183	564.270813	130.301437	483.325958	518.954651	-70.867149	76.766098	615.047485	102.537537	93.694656	439.079712	-99.053223	1408.089355	494.136719	198.352417	1409.050293	395.397614	60.641926	1386.135376	389.276550	72.432236	1654.562500	467.953888	-188.283371	1130.169067	542.906799	272.958649	1140.407959	361.624603	-186.874054	886.894592	419.654480	287.630341	887.388306	411.471771	60.596615	1036.761108	-526.891907	171.908020	848.145081	-518.252747	-31.245211
394.359436	-36.691963	939.362488	439.666260	150.118271	934.626770	493.240204	-70.171013	495.330933	564.243774	130.334503	483.373627	518.931885	-70.874084	76.777802	615.038147	102.523453	93.715096	439.087280	-99.114983	1408.035889	494.148163	198.276260	1409.050049	395.359283	60.557499	1386.072021	388.587280	72.530739	1654.439697	467.999023	-188.381790	1130.140869	542.965881	272.916107	1140.444946	361.701080	-186.972137	886.841309	419.718323	287.538422	887.416992	411.345215	60.616760	1036.757568	-527.200806	171.908234	848.195007	-518.566223	-31.226852
394.425293	-36.981182	939.353943	440.039124	149.315384	934.362915	493.297943	-70.303375	495.387939	564.152527	130.293167	483.264313	519.025879	-70.912788	76.796722	615.007568	102.476761	93.735580	439.111755	-99.184830	1407.998901	494.181549	198.199982	1409.051636	395.291199	60.475349	1385.996460	387.902313	72.627945	1654.297607	468.043488	-188.490738	1130.101563	543.035461	272.828857	1140.461548	361.767365	-187.050339	886.803955	419.832642	287.471130	887.414551	411.490997	60.245258	1036.610107	-527.513916	171.926636	848.278931	-518.836487	-31.175062
394.546783	-37.502235	939.348450	440.587097	147.062805	933.953491	493.439240	-70.503265	495.450073	563.859436	130.050247	482.930603	519.157104	-70.950653	76.810692	614.864624	102.401871	93.723877	439.122589	-99.261375	1407.962769	494.189850	198.123001	1409.048950	395.278625	60.368248	1385.939697	387.181000	72.733734	1654.150146	468.063446	-188.547256	1130.040039	543.076843	272.775146	1140.473022	361.833893	-187.156952	886.728455	419.932922	287.393860	887.399292	411.699707	59.159103	1036.382568	-527.813599	171.914993	848.317200	-519.139465	-31.127586
394.133942	-36.803864	939.294067	439.520294	149.855804	934.543213	493.153717	-70.198944	495.329956	564.054077	130.274307	483.349762	519.000244	-70.893883	76.760498	615.032654	102.516220	93.736992	439.162933	-99.363594	1407.888672	494.219818	198.039963	1409.036255	395.263763	60.290897	1385.849731	386.461914	72.857437	1653.991089	468.088287	-188.627502	1129.992065	543.110168	272.710327	1140.460205	361.890076	-187.295761	886.654114	420.030884	287.342194	887.364197	411.146393	60.446365	1036.680176	-528.151733	171.931137	848.326416	-519.434448	-31.076178
394.011932	-36.814339	939.271301	439.358154	149.948547	934.538391	493.132019	-70.244286	495.360504	563.995605	130.255157	483.322327	518.970154	-70.884003	76.750000	614.771729	102.353035	93.707352	439.182953	-99.473297	1407.834961	494.210632	197.948425	1409.004883	395.229279	60.215096	1385.784912	385.716827	72.974442	1653.828125	468.101501	-188.688019	1129.943848	543.120850	272.631226	1140.438965	361.939697	-187.431717	886.575317	420.138885	287.306610	887.328552	411.011627	60.472809	1036.667358	-528.538330	171.975861	848.365479	-519.767578	-31.026234
394.239838	-37.560070	939.257507	440.208374	147.205582	933.871460	493.387299	-70.553429	495.485229	563.823547	130.061325	482.992065	519.132629	-70.938271	76.769127	614.912354	102.443443	93.733360	439.221191	-99.598480	1407.773682	494.211487	197.852432	1409.004272	395.173676	60.134811	1385.723755	384.953918	73.102158	1653.655396	468.119476	-188.772934	1129.892578	543.145203	272.555084	1140.454956	361.985657	-187.558395	886.522888	420.262909	287.261047	887.302979	411.329895	59.196407	1036.294800	-528.924622	172.069687	848.416687	-520.054871	-31.020027
394.139679	-37.634773	939.251526	440.227814	146.818161	933.852295	493.388794	-70.586670	495.502869	563.805847	129.967438	482.940002	519.155579	-70.957565	76.779030	614.922852	102.432961	93.740265	439.237701	-99.700356	1407.738770	494.210999	197.754974	1408.994873	395.128021	60.046669	1385.670654	384.214600	73.233170	1653.468018	468.131409	-188.854080	1129.852295	543.208069	272.458374	1140.472168	362.009827	-187.710312	886.483948	420.382050	287.215302	887.293884	411.270966	58.988274	1036.280029	-529.317444	172.084549	848.477234	-520.397034	-31.018578
393.705933	-36.915298	939.210266	439.099945	149.709412	934.511902	493.102020	-70.284874	495.370819	563.985168	130.136917	483.402954	518.961243	-70.928436	76.735527	614.736877	102.306183	93.736931	439.246521	-99.790833	1407.701538	494.190857	197.659836	1409.008057	395.088135	59.951752	1385.652832	383.463074	73.340408	1653.252930	468.139893	-188.922867	1129.807495	543.239502	272.356812	1140.516357	362.027985	-187.872131	886.439087	420.494171	287.172729	887.284485	410.688477	60.298534	1036.621460	-529.671814	172.070419	848.534729	-520.725159	-31.028254
394.065094	-37.978592	939.226868	440.422089	146.025238	933.540833	493.484100	-70.739250	495.554382	563.781555	129.832870	482.914551	519.231750	-70.980446	76.786156	614.602051	102.217735	93.686386	439.238464	-99.897133	1407.672241	494.153168	197.581055	1408.995239	395.040253	59.857052	1385.614990	382.754333	73.466629	1653.091187	468.166992	-189.000046	1129.772095	543.282166	272.246735	1140.528198	362.074127	-188.023651	886.396301	420.606781	287.126343	887.279785	411.233459	58.618797	1036.097290	-530.064636	172.092651	848.599060	-521.082397	-31.022610
393.434998	-37.014606	939.186401	438.879913	149.521973	934.461731	493.101898	-70.333237	495.395782	563.927368	129.985580	483.368744	519.023376	-70.903229	76.717674	614.993103	102.425743	93.706062	439.205170	-99.972252	1407.646973	494.093964	197.507370	1408.972290	394.962097	59.788967	1385.597656	382.001617	73.536987	1652.912598	468.187286	-189.074539	1129.718750	543.317078	272.135101	1140.496582	362.091736	-188.156738	886.353638	420.719421	287.067169	887.236389	410.465607	60.167152	1036.585205	-530.475708	172.112564	848.679382	-521.460266	-30.944811
393.574127	-37.632977	939.173340	439.528900	147.219376	933.886475	493.274597	-70.571999	495.495117	563.780884	129.828949	483.087219	519.157654	-70.929070	76.749893	614.937317	102.370949	93.705032	439.124634	-100.023079	1407.613037	493.998474	197.469040	1408.933960	395.098694	59.565395	1385.519897	381.296082	73.623894	1652.748169	468.198578	-189.188919	1129.698853	543.341797	272.047699	1140.486328	362.100006	-188.293564	886.342407	420.803253	287.012726	887.188721	410.690125	59.102848	1036.264893	-530.843018	172.125565	848.758240	-521.800415	-30.902779
393.483856	-37.757633	939.136536	439.536072	146.900284	933.776794	493.254730	-70.650864	495.536072	563.707947	129.747513	483.026703	519.164612	-70.947113	76.775665	614.607971	102.178490	93.683914	439.094543	-100.124298	1407.597778	493.962555	197.373566	1408.922119	394.805756	59.685581	1385.502075	380.554260	73.694458	1652.601563	468.221619	-189.296249	1129.696411	543.355957	271.944458	1140.469604	362.101990	-188.413071	886.325073	420.894135	286.947968	887.164368	410.609955	58.937424	1036.186890	-531.204468	172.225754	848.866882	-522.145508	-30.863956
393.370331	-37.800289	939.118103	439.450470	146.889572	933.763062	493.203979	-70.687431	495.552399	563.696289	129.741348	483.073273	519.197266	-70.978111	76.797523	614.859070	102.337212	93.733612	438.975098	-100.161674	1407.595215	493.851379	197.340958	1408.901978	394.968353	59.452942	1385.497314	379.862915	73.743912	1652.450562	468.207123	-189.392624	1129.709717	543.376587	271.882446	1140.486450	362.119049	-188.516144	886.304565	420.990204	286.887604	887.104126	410.490906	58.913174	1036.169556	-531.580750	172.294693	848.999023	-522.485596	-30.859949
393.223938	-37.817757	939.094421	439.324707	146.865265	933.776306	493.084595	-70.711861	495.544952	563.658997	129.714432	483.118256	519.151550	-70.970116	76.801155	614.890503	102.351013	93.760933	438.893402	-100.210327	1407.613647	493.733887	197.296005	1408.901001	394.915192	59.393177	1385.526733	379.171265	73.785248	1652.312134	468.181213	-189.488861	1129.733643	543.359497	271.803162	1140.499756	362.108490	-188.644882	886.308472	421.062378	286.820984	887.088623	410.349976	58.874409	1036.164795	-531.978760	172.326431	849.120239	-522.847412	-30.836800
393.058350	-37.860588	939.097046	439.197266	146.823639	933.788635	492.721344	-70.089401	495.435944	563.590637	129.659210	483.126801	518.894775	-70.910629	76.722534	613.661072	101.601334	93.652740	438.806946	-100.240189	1407.606323	493.637451	197.223450	1408.903809	394.870758	59.357910	1385.562256	378.526855	73.801056	1652.142090	468.146637	-189.586929	1129.750488	543.540161	272.250122	1140.688110	362.098572	-188.767654	886.336975	421.155487	286.773895	887.091736	410.211548	58.826118	1036.173096	-532.732056	171.936783	849.197632	-523.305359	-30.922247
392.909943	-37.865742	939.077209	439.065216	146.772934	933.799622	492.880005	-70.753960	495.529144	563.543213	129.629608	483.121368	519.142273	-70.980888	76.777763	614.808044	102.274292	93.759491	438.657990	-100.284119	1407.619385	493.500153	197.144272	1408.890259	394.743896	59.333115	1385.625977	377.954712	73.802681	1651.947510	468.108490	-189.626907	1129.780396	543.526184	272.152344	1140.694336	362.080627	-188.938309	886.378418	421.201691	286.757813	887.068237	410.094727	58.777340	1036.170898	-532.769836	172.369431	849.332275	-523.572571	-30.774141
392.734009	-37.931358	939.101746	438.972717	146.736710	933.807617	492.805908	-70.802460	495.549133	563.494446	129.597565	483.124054	519.150757	-70.986160	76.782112	613.657837	101.584282	93.627350	438.512909	-100.377228	1407.613647	493.350037	197.010223	1408.863159	394.299591	59.720230	1385.614746	377.419586	73.782249	1651.747192	468.061279	-189.680237	1129.809082	543.502686	272.088135	1140.682617	362.037567	-189.087326	886.391602	421.254089	286.715881	887.041870	409.974579	58.733845	1036.187744	-533.209045	172.440414	849.440063	-523.989014	-30.717331
392.638641	-37.944180	939.098938	438.869812	146.732651	933.814392	492.401367	-70.178131	495.426697	563.423462	129.561218	483.121399	518.893250	-70.926369	76.724434	614.093201	101.840591	93.678207	438.333405	-100.374306	1407.625122	493.119049	197.005173	1408.847656	393.914001	59.571510	1385.515991	376.977661	73.754730	1651.617920	468.001068	-189.720749	1129.823486	543.262329	271.542297	1140.517822	362.019867	-189.270218	886.398987	421.265869	286.705170	886.998596	409.857117	58.724312	1036.188721	-533.625244	172.483582	849.554871	-524.343140	-30.706657
392.529907	-38.002560	939.089417	438.823608	146.620255	933.797546	492.585541	-70.844643	495.518921	563.339722	129.535233	483.137390	519.127930	-70.987015	76.827629	614.128906	101.866119	93.713821	438.040558	-100.425163	1407.619873	492.824493	197.005142	1408.827759	393.593964	59.581997	1385.423828	376.585266	73.725037	1651.579590	467.906952	-189.698044	1129.820679	543.398621	271.941284	1140.683594	361.953308	-189.418030	886.367371	421.315002	286.651764	886.979309	409.748138	58.653961	1036.172974	-534.026306	172.522171	849.690430	-524.739014	-30.690077
392.457550	-38.070160	939.058472	438.783691	146.533020	933.775085	492.499359	-70.909218	495.516327	563.306519	129.547852	483.111511	519.128601	-70.985924	76.833046	614.082520	101.860611	93.710503	437.670471	-100.484848	1407.587280	492.459076	197.022369	1408.821289	393.261261	59.607590	1385.346191	376.223999	73.669083	1651.587646	467.786804	-189.760849	1129.819946	543.123779	271.411377	1140.533813	361.912872	-189.551224	886.323730	421.345947	286.592712	886.893616	409.653748	58.583019	1036.143677	-534.423401	172.541168	849.813232	-525.104248	-30.654621
392.341461	-38.092041	939.039001	438.674805	146.554825	933.783875	492.387054	-70.946350	495.500061	563.259766	129.494766	483.135529	519.114746	-70.982285	76.837471	614.030701	101.828346	93.708122	437.325836	-100.498222	1407.558594	492.098328	196.998413	1408.836914	392.774963	59.547493	1385.257202	375.936279	73.596550	1651.656128	467.654572	-189.797394	1129.768066	543.017944	271.390808	1140.559570	361.871277	-189.680817	886.255981	421.405670	286.542542	886.810852	409.519104	58.572453	1036.137451	-534.853882	172.535080	849.907715	-525.505371	-30.634914
392.262146	-38.151237	939.009766	438.593933	146.492783	933.773315	492.286774	-71.002693	495.492035	563.192993	129.444443	483.131836	519.108093	-70.985016	76.840652	614.010376	101.763893	93.713303	436.940552	-100.506592	1407.531128	491.718201	196.979752	1408.848389	392.241577	59.473656	1385.161011	375.710236	73.537384	1651.718750	467.480621	-189.888489	1129.776733	542.861816	271.348419	1140.569336	361.849609	-189.788422	886.210876	421.345337	286.502197	886.831116	409.423065	58.505745	1036.116943	-535.361511	172.587540	849.994873	-525.974976	-30.601250
392.143494	-38.202625	939.009094	438.462860	146.511429	933.800110	492.166962	-71.044739	495.479370	563.193542	129.442810	483.153778	519.119629	-70.996269	76.847748	613.569458	101.501984	93.714989	436.539185	-100.521942	1407.511719	491.296997	196.936172	1408.857544	391.797913	59.450020	1385.109985	375.510498	73.458984	1651.798828	467.292450	-189.961258	1129.784790	542.679688	271.296112	1140.634766	361.847992	-189.913452	886.163818	421.386230	286.458649	886.782227	409.274475	58.478420	1036.129028	-535.879211	172.661453	850.119080	-526.467773	-30.510471
392.035370	-38.252808	939.013245	438.366943	146.415314	933.790771	492.064941	-71.121208	495.463562	563.091797	129.343384	483.178284	519.126038	-71.007523	76.834419	613.960266	101.746620	93.753952	436.120239	-100.535942	1407.561035	490.882782	196.932983	1408.893433	391.268158	59.382000	1385.022949	375.358490	73.378021	1651.887817	467.058411	-190.030365	1129.859497	542.464905	271.251099	1140.741699	361.829254	-190.012222	886.142151	421.460083	286.413300	886.769104	409.149963	58.419640	1036.124390	-536.371643	172.704712	850.229309	-526.893677	-30.459261
391.972076	-38.302704	939.006287	438.301086	146.286850	933.797852	491.946686	-71.162437	495.468536	563.055054	129.319504	483.190674	519.096741	-71.010292	76.849419	614.054504	101.800797	93.771118	435.710022	-100.541603	1407.596558	490.462036	196.943863	1408.970825	390.771088	59.344795	1384.999268	375.207031	73.287857	1652.004272	466.792175	-190.082932	1129.937500	542.241516	271.212433	1140.888794	361.837585	-190.156876	886.119507	421.718475	286.348450	886.625305	409.029724	58.338478	1036.120728	-536.851135	172.708115	850.324463	-527.328125	-30.442875
391.863983	-38.354446	939.005981	438.219116	146.224442	933.805786	491.860870	-71.216988	495.508331	562.961182	129.246902	483.164825	519.085571	-71.013214	76.884361	613.465210	101.445747	93.711113	435.338165	-100.581940	1407.644653	490.012848	196.904938	1409.070190	390.314423	59.282555	1384.997803	375.071014	73.195671	1652.129883	466.533447	-190.192871	1130.067993	541.935120	271.163300	1141.008667	361.821472	-190.261856	886.125732	421.597961	286.335297	886.727722	408.881531	58.291325	1036.120850	-537.384277	172.721207	850.420959	-527.817810	-30.389874
391.434509	-37.791031	939.018311	437.311981	148.580124	934.420105	491.550995	-70.983879	495.425385	563.063721	129.356644	483.511169	518.923950	-70.983955	76.890205	613.505981	101.491821	93.748291	434.873810	-100.620407	1407.714233	489.517609	196.886993	1409.199097	390.218811	59.156292	1385.078247	374.936890	73.116386	1652.250854	466.260132	-190.255768	1130.175537	541.696106	271.155975	1141.150635	361.793488	-190.401993	886.112732	421.833008	286.306793	886.613342	408.334290	59.341881	1036.458618	-537.927612	172.739563	850.495422	-528.336609	-30.410620
391.566956	-38.420513	939.052734	437.911469	146.269211	933.902710	491.681244	-71.273354	495.514465	562.843262	129.136673	483.243561	519.035583	-71.016014	76.949173	613.810913	101.698639	93.807022	434.563416	-100.670387	1407.763428	489.183868	196.774597	1409.298950	389.365509	59.127117	1384.977173	374.807922	73.048050	1652.377808	465.987183	-190.292175	1130.269165	541.412598	271.114136	1141.300903	361.756409	-190.539337	886.110901	421.874756	286.273224	886.635559	408.478851	58.275631	1036.186646	-538.445251	172.872650	850.624207	-528.871094	-30.342848
391.123383	-37.896931	939.041199	437.008148	148.489868	934.471741	491.414032	-71.069298	495.447754	563.001648	129.243179	483.591400	518.898438	-70.992325	76.926163	613.972107	101.799583	93.886833	434.226563	-100.755424	1407.813721	488.795715	196.695862	1409.396729	388.933533	59.032589	1384.959106	374.677399	72.976151	1652.496704	465.722443	-190.382797	1130.339844	541.125305	271.077515	1141.479248	361.709839	-190.654816	886.080322	421.880737	286.275726	886.673523	407.915985	59.255436	1036.488647	-539.038147	172.914276	850.731506	-529.418701	-30.317986
390.940979	-37.949802	939.046448	436.800018	148.537277	934.496521	491.311737	-71.038963	495.441528	562.970215	129.196991	483.649078	518.843994	-70.990662	76.932686	613.979614	101.777672	93.903519	433.847107	-100.826157	1407.833984	488.379547	196.626984	1409.484985	388.586029	58.963673	1384.947388	374.515594	72.908981	1652.614990	465.424622	-190.436401	1130.367798	540.846802	271.059387	1141.622070	361.642792	-190.745728	886.017151	421.848999	286.252380	886.716431	407.669189	59.251896	1036.500488	-539.650757	172.911209	850.834290	-529.944763	-30.325361
390.756561	-38.019928	939.058228	436.661285	148.440170	934.495789	491.272095	-71.084023	495.453949	562.913025	129.153214	483.680603	518.855469	-71.006111	76.920990	613.916443	101.746590	93.904221	433.457916	-100.940910	1407.847412	487.956940	196.526779	1409.579102	388.200836	58.860504	1384.959961	374.316345	72.842216	1652.707275	465.134216	-190.532867	1130.379272	540.548950	271.018738	1141.748413	361.570557	-190.825241	885.947083	421.774475	286.240692	886.753174	407.455566	59.189770	1036.501953	-540.193604	172.882843	850.929749	-530.518250	-30.303431
390.568512	-38.101357	939.042480	436.496796	148.299057	934.461975	491.239624	-71.113831	495.458099	562.835999	129.102737	483.686798	518.853455	-71.008377	76.913139	613.418823	101.430992	93.871361	433.081329	-101.015564	1407.850098	487.543640	196.452484	1409.657349	387.772217	58.763157	1384.967407	374.063660	72.784813	1652.774048	464.846619	-190.573257	1130.359619	540.260620	270.960846	1141.885864	361.425934	-190.905731	885.864929	421.666595	286.216644	886.795654	407.229767	59.102337	1036.473022	-540.836060	172.867310	850.989136	-531.094360	-30.297495
390.365875	-38.127022	939.022095	436.287903	148.297394	934.500854	491.155853	-71.116074	495.495819	562.780273	129.031479	483.695831	518.819519	-71.013237	76.932686	613.739990	101.637009	93.911369	432.737610	-101.108696	1407.828979	487.118378	196.368927	1409.742920	387.366913	58.667614	1384.925903	373.759949	72.734451	1652.816528	464.531036	-190.663406	1130.325317	539.969849	270.876251	1141.977783	361.253510	-190.951492	885.776306	421.491882	286.203857	886.843933	407.006744	59.060513	1036.482300	-541.519409	172.980118	851.097168	-531.748901	-30.255491
390.159973	-38.148796	938.974121	436.095642	148.268967	934.480042	491.083923	-71.105072	495.487061	562.723022	128.988327	483.719849	518.811829	-70.985115	76.951042	613.777100	101.686707	93.941689	432.419250	-101.226051	1407.755371	486.757751	196.258881	1409.769653	387.044983	58.562576	1384.866943	373.414703	72.694298	1652.828125	464.256897	-190.744034	1130.283569	539.723389	270.855896	1142.047485	361.086243	-190.959030	885.708679	421.295166	286.187256	886.867981	406.760712	59.032974	1036.445068	-542.131592	172.984070	851.206055	-532.335205	-30.215973
390.007904	-38.198021	938.910706	436.114349	148.134995	934.528564	491.027252	-71.141815	495.499268	562.696411	128.975876	483.682800	518.833740	-70.997879	76.939331	613.801331	101.687386	93.946602	432.087311	-101.326248	1407.669922	486.461365	196.156189	1409.771118	386.718811	58.466644	1384.768921	373.054016	72.659088	1652.785889	464.001801	-190.813278	1130.207886	539.469482	270.765259	1142.070923	360.894165	-191.018936	885.560852	421.062134	286.175262	886.886902	406.667480	58.895672	1036.437744	-542.760071	173.022705	851.312561	-532.918274	-30.228739
389.788544	-38.244076	938.854614	435.941040	148.090485	934.466797	490.987885	-71.167793	495.481232	562.646545	128.927994	483.687164	518.876648	-71.012207	76.938530	613.397888	101.454842	93.929276	431.776123	-101.436844	1407.595581	486.199371	196.028351	1409.765503	386.377167	58.375736	1384.643311	372.628601	72.623825	1652.724731	463.736450	-190.863052	1130.111084	539.219543	270.701782	1142.072632	360.656647	-191.046097	885.451111	420.796783	286.168213	886.899292	406.445892	58.861187	1036.376709	-543.416321	173.085388	851.452148	-533.513794	-30.191650
389.595093	-38.269352	938.797119	435.721222	148.087875	934.422668	490.934052	-71.219307	495.484558	562.546814	128.908401	483.713654	518.898682	-71.011673	76.935471	613.377502	101.424774	93.937508	431.474182	-101.548996	1407.528076	485.869873	195.907181	1409.745483	386.148529	58.386841	1384.604614	372.100220	72.606133	1652.653320	463.457275	-190.907272	1129.999634	538.920471	270.658997	1142.064453	360.376465	-191.032486	885.354248	420.496124	286.192444	886.938171	406.221191	58.843163	1036.324951	-544.376160	172.790527	851.530823	-534.234131	-30.244387
389.366730	-38.313259	938.761780	435.484772	148.084854	934.398376	490.826691	-71.260284	495.496735	562.422791	128.896225	483.699768	518.888367	-71.023026	76.954330	613.725525	101.662193	94.006966	431.205109	-101.663368	1407.462769	485.595581	195.779327	1409.745728	385.879211	58.285324	1384.542969	371.531555	72.582809	1652.552979	463.188690	-190.916733	1129.903320	538.633240	270.636536	1142.071045	360.060944	-191.032593	885.267212	420.152161	286.200928	886.988159	405.985168	58.813534	1036.295166	-544.797302	173.139267	851.628967	-534.843994	-30.156469
389.585083	-39.380836	938.747864	436.536835	144.388779	933.329407	491.056061	-71.690125	495.668396	562.048523	128.627136	483.203156	519.130981	-71.097244	77.021584	613.517212	101.533180	93.989906	430.967987	-101.758034	1407.389771	485.354889	195.679321	1409.750854	385.552155	58.075405	1384.409424	370.892517	72.546356	1652.413574	462.921478	-190.933487	1129.795532	538.374023	270.569794	1142.080688	359.723694	-191.037155	885.202637	419.784637	286.198212	887.033875	406.307434	57.168011	1035.701294	-545.514648	173.195633	851.736328	-535.491394	-30.127392
389.307495	-39.507790	938.742981	436.366302	144.173904	933.238281	490.935425	-71.710281	495.708923	561.896790	128.632370	483.194000	519.102539	-71.100677	77.043900	613.451233	101.504005	94.018776	430.711243	-101.849052	1407.312744	485.076660	195.599365	1409.735840	385.507782	57.769760	1384.353516	370.244141	72.529541	1652.227173	462.690033	-190.959137	1129.695679	538.124268	270.507660	1142.090820	359.402130	-191.015015	885.156250	419.434204	286.205170	887.066223	406.084381	57.049740	1035.650879	-546.316467	173.202164	851.809326	-536.201599	-30.143089
389.042328	-39.497597	938.688477	436.108704	144.197006	933.238159	490.760315	-71.719841	495.683228	561.812744	128.672607	483.209442	519.100281	-71.074783	77.041733	613.475220	101.518929	94.041138	430.493286	-101.994751	1407.213135	484.887054	195.493027	1409.717407	385.278168	57.656918	1384.288940	369.553040	72.524033	1652.018311	462.477539	-190.991959	1129.560913	537.857117	270.435364	1142.068848	359.102112	-190.970520	885.097656	419.057953	286.198517	887.129883	405.837708	57.033096	1035.626099	-547.065979	173.180923	851.869690	-536.890259	-30.106195
388.246460	-38.381760	938.616516	434.370758	148.055954	934.267151	490.151459	-71.250381	495.482178	561.912964	128.933411	483.777893	518.789368	-70.978470	76.981216	613.580872	101.568741	94.072662	430.332458	-102.165970	1407.143555	484.725891	195.337982	1409.724365	384.836029	57.712807	1384.202759	368.790436	72.526642	1651.770508	462.254181	-191.041595	1129.432129	537.600891	270.351959	1142.068481	358.757996	-190.972443	885.008850	418.648529	286.209412	887.200073	404.904602	58.747715	1036.159912	-547.739380	173.200470	851.944763	-537.567749	-30.075888
388.280273	-39.022751	938.581116	434.937714	145.716721	933.701782	490.199097	-71.531197	495.589447	561.577942	128.780960	483.431824	518.930603	-71.025787	77.043877	613.499390	101.531357	94.102318	430.154419	-102.314468	1407.064331	484.510803	195.212708	1409.719360	384.651215	57.585331	1384.178101	368.029480	72.544319	1651.510742	462.041656	-191.089706	1129.302246	537.317505	270.266296	1142.055298	358.406311	-190.939575	884.913208	418.221436	286.185089	887.284607	405.030151	57.641548	1035.832397	-548.859253	172.780716	851.989380	-538.316895	-30.203621
388.110779	-39.103100	938.545654	434.888306	145.331253	933.602539	490.037537	-71.638077	495.631348	561.429810	128.817795	483.425537	518.958130	-71.059845	77.082176	613.444214	101.557549	94.141953	429.983551	-102.468109	1406.995850	484.284180	195.057800	1409.731323	384.499847	57.454140	1384.153931	367.230408	72.561363	1651.215698	461.822205	-191.147339	1129.180298	537.049561	270.200775	1142.083618	358.012970	-190.877930	884.830444	417.824524	286.167725	887.350464	404.896515	57.460541	1035.761108	-549.309387	173.293396	852.086975	-538.892395	-30.096781
387.886780	-39.054008	938.522705	434.669983	145.415741	933.630798	489.810547	-71.703461	495.637451	561.284485	128.869797	483.437378	518.940063	-71.062195	77.126266	613.448608	101.573387	94.195694	429.789337	-102.625809	1406.927856	484.062317	194.871307	1409.723999	384.368469	57.362885	1384.179932	366.386749	72.592125	1650.948975	461.604004	-191.203583	1129.077637	536.757629	270.160645	1142.110962	357.610107	-190.801895	884.810608	417.288818	286.146667	887.510193	404.705109	57.491573	1035.767334	-550.052917	173.320419	852.173828	-539.630554	-30.035944
387.638397	-39.064621	938.510193	434.478424	145.404022	933.618591	489.280060	-71.082344	495.541229	561.138489	128.896179	483.447052	518.696533	-70.988281	77.088394	613.451416	101.568001	94.219795	429.589386	-102.787735	1406.875000	483.847504	194.670547	1409.731323	384.274231	57.327320	1384.255249	365.581665	72.637833	1650.669067	461.388062	-191.241394	1128.984741	536.512390	270.142700	1142.135376	357.255890	-190.750443	884.787659	417.073639	286.096069	887.491028	404.500214	57.478500	1035.755981	-550.860291	173.338547	852.242676	-540.400452	-30.002449
387.047577	-38.396038	938.495483	433.332092	148.012787	934.242310	489.032776	-71.394920	495.471466	561.094788	129.029434	483.802612	518.745056	-70.998436	77.164520	613.547485	101.629532	94.251274	429.405579	-102.925156	1406.802612	483.687347	194.516495	1409.720215	384.093994	57.177387	1384.224731	364.736877	72.625488	1650.354736	461.193054	-191.300430	1128.879639	536.291443	270.080536	1142.156616	356.892059	-190.665283	884.783997	416.681976	286.074982	887.601868	403.864471	58.654324	1036.094482	-551.653931	173.369980	852.318481	-541.051025	-30.032732
386.799896	-38.380684	938.465027	433.109283	148.055450	934.264709	488.737183	-71.376915	495.454254	560.854126	128.937897	483.780457	518.757507	-70.991524	77.134560	614.210083	102.026665	94.307449	429.193420	-103.042709	1406.737061	483.508301	194.365494	1409.738037	383.886688	57.036491	1384.162354	363.903931	72.697296	1650.075562	460.985565	-191.319885	1128.780029	536.039673	269.995056	1142.162720	356.559387	-190.614914	884.742798	416.270874	286.023560	887.713867	403.657288	58.648445	1036.093628	-552.505676	173.342819	852.367676	-541.786804	-30.043024
386.578644	-38.439522	938.437256	432.925873	147.951675	934.231018	488.427826	-71.432983	495.424042	560.686951	128.923599	483.737000	518.778992	-70.973885	77.174706	613.489746	101.587692	94.255913	428.969879	-103.209778	1406.673218	483.326508	194.208725	1409.750244	383.653931	56.917233	1384.101318	363.045868	72.685471	1649.818970	460.763367	-191.377228	1128.697266	535.778992	269.917267	1142.184570	356.185974	-190.513214	884.700867	415.873688	285.942932	887.795288	403.457031	58.571960	1036.062866	-553.264832	173.328461	852.407227	-542.573364	-29.994255
386.352173	-38.491920	938.413391	432.736420	147.840515	934.206848	488.053223	-71.496765	495.421509	560.486511	128.919937	483.715424	518.758484	-70.979340	77.194160	613.365967	101.549026	94.279984	428.734344	-103.339027	1406.603760	483.090546	194.063370	1409.736938	383.386627	56.799614	1384.034058	362.185150	72.664101	1649.582520	460.526215	-191.423416	1128.595459	535.685730	270.265259	1142.346558	355.830139	-190.488007	884.642456	415.345428	285.870514	887.973755	403.254791	58.491398	1036.039063	-554.094177	173.318161	852.460815	-543.309448	-29.989401
386.130035	-38.558380	938.370728	432.545319	147.761856	934.175720	487.637451	-71.603981	495.392029	560.344849	128.958817	483.669098	518.711853	-70.981102	77.219063	613.355164	101.570457	94.323441	428.469849	-103.455795	1406.525757	482.855591	193.938934	1409.755493	383.074158	56.666050	1383.949585	361.336273	72.705353	1649.347656	460.289001	-191.464432	1128.483398	535.472168	270.181976	1142.341675	355.471771	-190.432343	884.584961	415.188568	285.790710	887.902710	403.040771	58.415764	1036.001831	-554.914246	173.433197	852.546082	-544.049683	-29.963762
386.417664	-39.615105	938.359009	433.790314	143.994293	933.187317	487.614349	-72.040504	495.469360	559.919312	128.695999	483.152161	518.905884	-71.058548	77.268318	613.230469	101.495178	94.321121	428.202728	-103.562859	1406.460571	482.582367	193.813904	1409.737671	382.769684	56.560223	1383.886475	360.552917	72.659088	1649.127441	460.042694	-191.491959	1128.383545	535.239929	270.068878	1142.349243	355.169861	-190.429596	884.529907	414.860352	285.721558	887.937805	403.502594	56.700459	1035.453003	-555.727539	173.438873	852.592896	-544.794312	-29.982401
386.233002	-39.725094	938.322266	433.727753	143.759705	933.086609	487.272919	-72.110817	495.398956	559.814209	128.711472	483.149445	518.940308	-71.087189	77.289955	613.278015	101.535866	94.367554	427.910400	-103.690239	1406.407959	482.305054	193.675278	1409.728516	382.539764	56.613895	1383.872681	359.806000	72.618156	1648.912231	459.826172	-191.513138	1128.303467	535.001770	269.931030	1142.319946	354.878632	-190.397232	884.470459	414.491913	285.630219	887.977478	403.348663	56.578091	1035.380005	-556.548096	173.428604	852.649658	-545.579895	-29.900122
386.013123	-39.726028	938.311707	433.505524	143.782288	933.100403	486.876831	-72.128685	495.343597	559.743958	128.709763	483.175568	518.946533	-71.091797	77.329277	613.361328	101.530388	94.376953	427.561493	-103.776405	1406.359863	482.037018	193.568878	1409.701050	382.196564	56.555771	1383.812744	359.117065	72.567245	1648.724854	459.592957	-191.509506	1128.229858	534.775391	269.766571	1142.294678	354.596680	-190.353775	884.424377	414.170105	285.540619	888.030457	403.144867	56.570618	1035.383667	-557.412659	173.438477	852.726685	-546.313049	-29.883116
385.798615	-39.726852	938.316101	433.326813	143.749130	933.111267	486.470001	-72.206169	495.336121	559.623535	128.705353	483.174103	518.980713	-71.100105	77.378403	613.377808	101.572014	94.396889	427.244476	-103.861008	1406.303345	481.721497	193.504990	1409.687378	381.712280	56.344940	1383.723999	358.486328	72.468315	1648.581055	459.328979	-191.477234	1128.175537	534.363892	269.138123	1142.147949	354.287201	-190.302170	884.377136	413.875305	285.431488	888.034363	402.951141	56.551472	1035.391602	-558.263062	173.371643	852.798706	-547.129333	-29.890284
385.600250	-39.765404	938.323608	433.176331	143.721756	933.115601	486.074585	-72.280769	495.344208	559.547546	128.740753	483.203369	518.939758	-71.095619	77.422913	613.368713	101.572464	94.438698	426.856934	-103.936302	1406.256714	481.303528	193.426910	1409.711670	381.235565	56.328213	1383.644287	357.884583	72.347717	1648.541504	459.030701	-191.503433	1128.131958	534.107605	268.994995	1142.155273	353.965668	-190.305786	884.311584	413.629272	285.330109	888.042236	402.755371	56.527157	1035.395630	-559.423279	172.935043	852.813782	-547.999939	-29.974445
385.223755	-39.378876	938.273315	432.437622	144.825485	933.484985	485.478424	-72.104240	495.225464	559.489685	128.812561	483.390472	518.792114	-71.093636	77.453667	613.277710	101.542465	94.454102	426.385986	-103.986572	1406.207275	480.792786	193.387009	1409.701904	380.752289	56.283974	1383.576172	357.391449	72.228142	1648.453857	458.712280	-191.463318	1128.059937	533.858948	268.900269	1142.189941	353.699615	-190.324539	884.242798	413.414001	285.199860	888.044250	402.273926	56.995377	1035.572510	-559.925171	173.503036	852.932617	-548.702698	-29.791630
385.003052	-39.402882	938.256531	432.245178	144.914490	933.502502	485.014069	-72.176010	495.163605	559.409241	128.834152	483.421539	518.757385	-71.110245	77.471169	613.270447	101.565231	94.465134	425.859741	-104.049385	1406.147461	480.273407	193.331100	1409.707886	380.175781	56.232285	1383.466919	356.945923	72.087135	1648.426147	458.382965	-191.505844	1128.007813	533.575012	268.763824	1142.233154	353.455841	-190.326126	884.131836	413.039032	285.101288	888.142090	402.051727	57.011696	1035.572510	-560.696167	173.554993	853.011230	-549.530640	-29.741108
384.821838	-39.425789	938.220215	432.139008	144.864014	933.500977	484.557587	-72.290764	495.106750	559.363770	128.824707	483.441040	518.709656	-71.087021	77.486603	613.296509	101.563759	94.472771	425.269684	-104.132484	1406.061401	479.713745	193.251984	1409.702148	379.598206	56.160099	1383.337646	356.579529	71.916023	1648.437622	458.055756	-191.506393	1127.947510	533.346924	268.637543	1142.293945	353.269501	-190.350250	884.037537	413.064880	284.948395	888.026794	401.873932	56.968208	1035.551636	-561.549072	173.486374	853.049683	-550.347229	-29.757038
384.627869	-39.439945	938.208435	431.969147	144.845749	933.504456	484.109863	-72.406898	495.050079	559.293579	128.788605	483.467316	518.736816	-71.109901	77.517311	613.301880	101.547371	94.481888	424.697815	-104.237801	1406.042969	479.126221	193.187988	1409.751465	379.055695	56.118088	1383.247070	356.259155	71.718742	1648.517578	457.761963	-191.546295	1127.932007	533.065979	268.512817	1142.378296	353.114624	-190.382858	883.933472	412.935059	284.806335	888.027344	401.669586	56.950424	1035.546021	-562.403015	173.544098	853.140381	-551.203369	-29.727182
384.415527	-39.554592	938.232422	431.917145	144.496170	933.511169	483.642822	-72.439987	494.946625	559.140930	128.712936	483.462799	518.768005	-71.163162	77.557510	613.260864	101.501167	94.518501	424.110413	-104.279854	1406.016724	478.518402	193.140121	1409.838257	378.433533	56.036621	1383.181885	356.018738	71.564011	1648.602295	457.437836	-191.592636	1127.910278	532.752319	268.365814	1142.480957	352.976013	-190.412247	883.839050	412.846558	284.638428	888.033569	401.523926	56.742317	1035.559448	-563.289185	173.540909	853.238037	-552.056580	-29.730536
384.186218	-39.567413	938.237549	431.711273	144.497162	933.537842	483.110992	-72.479614	494.859619	559.021973	128.713531	483.478302	518.730652	-71.166206	77.596642	613.242432	101.504379	94.540131	423.480072	-104.345573	1405.976318	477.908051	193.085114	1409.882813	377.845245	55.993835	1383.124390	355.792419	71.394608	1648.737061	457.080170	-191.624100	1127.919556	532.417725	268.275299	1142.612915	352.850433	-190.459579	883.723389	412.780670	284.511810	888.010498	401.283417	56.731144	1035.574097	-564.041504	173.510452	853.304932	-552.860962	-29.708551
384.024231	-39.574989	938.220337	431.557922	144.473251	933.537903	482.527771	-72.509872	494.804779	558.854004	128.652100	483.463226	518.663513	-71.155815	77.671524	613.175659	101.455032	94.554543	422.854004	-104.421265	1405.947021	477.310364	192.968094	1409.924927	377.296204	55.913597	1383.080200	355.563599	71.210594	1648.868774	456.660248	-191.690201	1127.897949	532.084290	268.253479	1142.710571	352.734100	-190.483276	883.622742	412.742828	284.368469	887.986084	401.080200	56.718410	1035.562256	-564.876038	173.598587	853.371643	-553.731567	-29.647247
383.511475	-38.974548	938.211670	430.496277	147.122910	934.109375	481.800507	-72.292824	494.664063	558.908997	128.844879	483.838715	518.458618	-71.134842	77.720825	613.248718	101.521095	94.589981	422.233643	-104.497063	1405.891968	476.697876	192.882889	1410.005127	376.709137	55.841545	1383.032227	355.354614	70.994026	1649.013916	456.241364	-191.775330	1127.911133	531.691284	268.243866	1142.838745	352.637268	-190.539871	883.490906	412.717499	284.215118	887.920654	400.421021	57.934128	1035.868896	-566.095581	173.165070	853.371521	-554.630676	-29.728661
383.329529	-39.029221	938.213379	430.487152	147.079559	934.207886	481.308960	-72.405899	494.621155	558.851440	128.865295	483.849762	518.481628	-71.156799	77.794151	613.200256	101.541695	94.635368	421.654022	-104.600197	1405.924561	476.134003	192.836456	1410.090454	376.196259	55.762993	1382.989014	355.181824	70.783600	1649.118408	455.858582	-191.902069	1127.939209	531.297119	268.197754	1142.957031	352.548126	-190.503204	883.390869	412.723938	284.097504	887.864624	400.284546	57.849495	1035.917725	-566.501343	173.621964	853.489685	-555.367188	-29.613729
383.128632	-39.056057	938.218994	430.176117	147.017242	934.161255	480.773041	-72.505402	494.570587	558.633667	128.807739	483.866913	518.423035	-71.141228	77.858513	613.155273	101.503609	94.688202	421.098236	-104.682213	1405.941162	475.557831	192.734375	1410.166626	375.627808	55.657616	1382.959595	355.009521	70.569130	1649.216797	455.428314	-192.012253	1127.991455	530.938599	268.135376	1143.114258	352.483673	-190.600769	883.303711	412.726105	283.963379	887.850525	399.974396	57.843300	1035.892090	-567.319397	173.531723	853.539612	-556.187622	-29.665733
382.898163	-39.095692	938.254272	429.976013	147.011993	934.212769	480.011597	-71.922836	494.456268	558.494507	128.776016	483.895325	518.181885	-71.083458	77.823593	613.139771	101.502411	94.754517	420.527710	-104.783745	1405.955933	475.015656	192.591675	1410.270508	375.050476	55.544827	1382.969238	354.807892	70.357193	1649.338623	454.997650	-192.096771	1128.028687	530.551147	268.026672	1143.281006	352.404358	-190.799896	883.185669	412.715454	283.871857	887.865723	399.740417	57.817242	1035.934326	-568.193970	173.570663	853.625610	-557.119507	-29.623877
382.646423	-39.125782	938.274719	429.750671	146.963730	934.269958	479.779205	-72.529335	494.445923	558.385742	128.771011	483.921204	518.302124	-71.153992	77.949356	613.850220	101.941719	94.880478	419.922974	-104.840622	1405.944946	474.420380	192.532135	1410.394287	374.783722	55.159874	1383.033203	354.594910	70.166199	1649.437988	454.576660	-192.209686	1128.058228	530.168274	267.921082	1143.467285	352.329498	-190.899109	883.091980	412.717133	283.776733	887.890076	399.478058	57.765705	1035.972046	-569.402161	173.066238	853.638794	-558.038757	-29.755791
382.667145	-39.828693	938.292297	430.362030	144.436264	933.700439	479.520905	-72.800102	494.525024	558.092285	128.570724	483.573578	518.437378	-71.201729	78.012215	612.990356	101.434837	94.794151	419.487976	-105.000336	1405.962036	474.012878	192.379700	1410.512573	374.137878	55.357414	1383.039551	354.372955	69.976204	1649.561035	454.187378	-192.297531	1128.101440	530.013672	268.272858	1143.755615	352.242249	-190.990631	883.000183	412.718323	283.705200	887.920105	399.594055	56.578819	1035.665039	-570.200378	172.972458	853.639526	-558.899048	-29.751635
382.417419	-39.950871	938.293640	430.211639	144.148453	933.660034	479.080261	-72.908173	494.503632	557.966492	128.556595	483.550110	518.405090	-71.221207	78.049660	612.886353	101.381378	94.816467	419.014801	-105.128059	1405.973145	473.568512	192.260559	1410.588867	373.719543	55.266853	1383.088013	354.151733	69.777710	1649.675659	453.824005	-192.396805	1128.148926	529.697998	268.148468	1143.906250	352.150574	-191.058853	882.915527	412.695099	283.627472	887.909302	399.339264	56.418068	1035.639771	-570.607178	173.517883	853.776917	-559.654724	-29.538555
382.116821	-39.996559	938.271790	429.934967	144.190323	933.664490	478.681335	-72.966217	494.478668	557.848572	128.525528	483.598175	518.376648	-71.211563	78.097748	612.867432	101.410484	94.853455	418.560577	-105.278580	1405.982544	473.146576	192.078903	1410.668701	373.357178	55.297119	1383.174316	353.908051	69.582169	1649.796143	453.444244	-192.495926	1128.180908	529.387573	267.968292	1143.992065	352.034149	-191.115906	882.834167	412.628723	283.563538	887.902100	398.997589	56.414467	1035.627319	-571.380493	173.592361	853.812744	-560.449829	-29.547255
381.483154	-39.336712	938.214417	428.757324	146.806702	934.287354	477.757080	-72.107079	494.257904	557.946350	128.696243	484.003662	517.973083	-71.099388	78.023560	612.992737	101.483162	94.941528	418.140961	-105.390984	1405.973267	472.773590	191.980774	1410.703735	372.957886	55.028713	1383.147339	353.629944	69.385490	1649.908447	453.087860	-192.555008	1128.196777	529.102417	267.785919	1144.097290	351.922150	-191.197418	882.736572	412.566315	283.524567	887.922852	398.230133	57.587975	1035.938843	-572.130859	173.548401	853.883362	-561.222595	-29.574099
381.189362	-39.367744	938.189392	428.635101	146.710876	934.337708	477.687103	-72.769524	494.302032	557.782104	128.619370	484.039917	518.158875	-71.188774	78.157974	612.956055	101.454536	94.990875	417.744537	-105.527916	1405.982300	472.412628	191.864243	1410.793213	372.675720	54.900833	1383.203613	353.350739	69.190086	1650.002441	452.743256	-192.633987	1128.166260	528.651917	267.100372	1144.043457	351.759766	-191.245361	882.655579	412.445496	283.497375	887.929504	397.986084	57.501011	1035.949829	-573.214783	173.140289	853.925415	-562.085022	-29.629431
380.809326	-39.391552	938.168579	428.327484	146.483200	934.316956	477.309631	-72.819221	494.228912	557.627197	128.591568	484.073303	518.120300	-71.206398	78.200577	613.614685	101.875732	95.114532	417.368317	-105.686188	1405.989502	472.086792	191.733383	1410.850830	372.413239	54.753670	1383.276611	353.029602	68.976723	1650.099243	452.385284	-192.783234	1128.156250	528.389160	266.889313	1144.138428	351.583618	-191.315186	882.592529	412.321381	283.461182	887.974243	397.614258	57.389256	1035.926636	-573.571838	173.645172	853.992432	-562.765503	-29.506481
380.378723	-39.411991	938.150818	427.932343	146.439850	934.325073	476.964539	-72.815262	494.224792	557.415710	128.514206	484.124359	518.084106	-71.241570	78.226593	613.527893	101.842232	95.149635	417.049042	-105.847801	1406.000366	471.826263	191.576050	1410.933105	372.161255	54.563206	1383.358276	352.693970	68.782448	1650.167480	452.048584	-192.911331	1128.153687	528.160767	266.701996	1144.219849	351.385742	-191.364029	882.564575	412.157104	283.439728	888.023376	397.188416	57.348545	1035.921265	-574.348694	173.593369	854.022095	-563.551636	-29.520973
379.972656	-39.506321	938.148621	427.591644	146.327621	934.294189	476.676941	-72.870079	494.206940	557.244568	128.458160	484.143707	518.096497	-71.245338	78.246803	613.477722	101.830338	95.194443	416.778351	-106.003532	1406.016357	471.620758	191.432907	1410.972168	371.961731	54.382698	1383.421387	352.360107	68.575775	1650.186035	451.762939	-192.995773	1128.160278	527.984680	266.536774	1144.268799	351.157104	-191.406219	882.498535	411.970581	283.427429	888.089050	396.800751	57.267120	1035.902832	-575.051514	173.535431	854.064758	-564.350891	-29.477743
379.954071	-40.554932	938.157043	428.442902	142.764694	933.310242	476.786011	-73.289726	494.378632	556.779541	128.179672	483.690277	518.304565	-71.303413	78.320107	613.278137	101.696953	95.199234	416.494446	-106.136467	1406.020020	471.408630	191.268799	1410.961304	371.732727	54.260784	1383.477295	352.066345	68.377304	1650.137573	451.484497	-193.061737	1128.160767	527.796692	266.400146	1144.282227	350.886169	-191.411407	882.478394	411.735107	283.441010	888.155884	396.929657	55.661671	1035.364990	-575.785583	173.509811	854.101624	-565.083740	-29.446808
379.385284	-40.368622	938.108337	427.678894	143.487946	933.544067	476.501984	-73.243469	494.362701	556.656494	128.192932	483.810852	518.265198	-71.296227	78.365227	613.286499	101.716774	95.247078	416.302887	-106.280067	1406.006348	471.240967	191.130020	1410.950317	371.478333	54.149582	1383.482056	351.757538	68.145828	1650.057373	451.201080	-193.136459	1128.126831	527.614075	266.256500	1144.274536	350.569061	-191.553635	882.427063	411.455841	283.447876	888.218201	396.333893	55.924099	1035.471313	-576.548340	173.556152	854.130371	-565.806458	-29.491278
378.630646	-39.526974	938.006531	426.189484	146.550110	934.253845	476.007050	-72.890968	494.229797	556.725281	128.404999	484.281982	518.084412	-71.262321	78.352470	612.660522	101.374100	95.248550	416.086670	-106.396210	1405.933228	471.032745	190.990738	1410.932007	371.220947	54.065250	1383.435791	351.441650	67.945168	1649.946655	450.904938	-193.234619	1128.061768	527.430420	266.108795	1144.238647	350.195068	-191.678543	882.388367	411.138306	283.463531	888.261475	395.421448	57.308125	1035.813354	-577.185059	173.568314	854.170227	-566.487976	-29.469166
378.151031	-39.551823	937.970154	425.768463	146.640137	934.284973	475.724426	-72.900391	494.245270	556.516479	128.363907	484.304596	518.019470	-71.249222	78.377747	612.539795	101.354942	95.303688	415.842438	-106.559113	1405.851074	470.824463	190.846954	1410.920044	370.988403	53.974773	1383.380371	351.133911	67.740349	1649.810059	450.607330	-193.313370	1127.974121	527.248047	266.012146	1144.254395	349.801422	-191.776245	882.354553	410.807587	283.494598	888.296326	394.985046	57.300903	1035.813232	-577.858459	173.564697	854.225159	-567.285522	-29.387360
377.692108	-39.610764	937.931702	425.428436	146.555542	934.241089	475.516418	-72.964134	494.272125	556.356628	128.337982	484.333374	518.012695	-71.240494	78.384216	612.534485	101.346306	95.360596	415.599091	-106.695572	1405.753662	470.581909	190.747559	1410.881348	370.745758	53.845150	1383.341675	350.810364	67.523193	1649.730347	450.330200	-193.411545	1127.844727	527.061035	265.938660	1144.231934	349.404022	-191.891998	882.303040	410.470245	283.477325	888.338806	394.598389	57.233746	1035.772827	-578.502502	174.025665	854.396790	-567.887695	-29.333599
377.280914	-39.835518	937.865662	425.449371	145.965698	934.145935	475.354004	-73.042397	494.278595	556.174622	128.289490	484.284515	518.028381	-71.250053	78.400116	612.513062	101.326630	95.416931	415.334351	-106.860420	1405.631958	470.306885	190.593307	1410.825806	370.510529	53.701653	1383.283081	350.504822	67.333466	1649.634521	450.060394	-193.505432	1127.688477	526.823669	265.822296	1144.187622	348.941284	-191.990677	882.239746	409.903564	283.479706	888.504883	394.402100	56.865917	1035.690674	-579.187439	173.743149	854.364685	-568.546631	-29.410427
377.074646	-40.543606	937.828430	425.822662	143.341629	933.481018	475.417969	-73.359566	494.405029	555.747803	128.035385	483.918396	518.212158	-71.306656	78.444427	612.373169	101.245865	95.416992	415.069031	-106.995689	1405.500610	470.038910	190.447357	1410.742065	370.245605	53.557011	1383.208618	350.206848	67.155220	1649.537109	449.793945	-193.624252	1127.507690	526.854980	266.249542	1144.304565	348.474518	-192.085419	882.139221	409.738647	283.416107	888.411743	394.360687	55.634163	1035.313232	-579.850525	173.715729	854.412598	-569.232178	-29.387503
376.831848	-40.917400	937.744507	425.976990	142.298584	933.039490	475.357483	-73.574371	494.463379	555.485352	127.948181	483.746033	518.322205	-71.321922	78.447891	612.335571	101.228943	95.424057	414.802307	-107.146385	1405.370239	469.756042	190.299957	1410.655640	369.965973	53.392651	1383.117554	349.871521	66.970650	1649.457642	449.528351	-193.718933	1127.343994	526.417053	265.746368	1144.064575	347.969635	-192.107788	882.021362	409.362061	283.403168	888.383484	394.244324	55.170013	1035.034668	-580.556152	173.697495	854.431885	-570.000732	-29.358953
375.936646	-39.832638	937.608948	424.136200	146.143585	933.941040	474.735352	-73.151138	494.281342	555.486877	128.152084	484.284912	518.056213	-71.227325	78.422684	612.470337	101.313950	95.471588	414.529022	-107.323616	1405.258545	469.486237	190.117386	1410.556885	369.744110	53.271469	1383.051880	349.566101	66.837662	1649.347900	449.214203	-193.849442	1127.176147	526.133789	265.770447	1143.973999	347.454651	-192.102356	881.952271	409.005035	283.388702	888.361877	393.202881	56.892757	1035.471191	-581.217712	173.756973	854.476318	-570.670532	-29.296051
375.499481	-39.850937	937.523682	423.723816	146.253281	933.910278	474.547760	-73.191734	494.255524	555.265259	128.191071	484.350677	518.054504	-71.216446	78.430969	612.857544	101.590927	95.554031	414.258575	-107.466873	1405.156982	469.258911	189.955887	1410.521240	369.559662	53.127434	1382.986084	349.213684	66.692413	1649.259033	448.867523	-193.962769	1127.028564	525.837280	265.753632	1143.917603	346.936310	-192.240692	881.865967	408.660614	283.403717	888.350342	392.804504	56.900845	1035.416382	-581.926697	173.806976	854.535950	-571.310425	-29.307943
375.131104	-39.957695	937.456055	423.471222	146.095871	933.830872	474.303284	-73.272339	494.238403	555.028625	128.191086	484.316986	518.048889	-71.223541	78.470146	613.090759	101.747169	95.624496	414.021729	-107.607986	1405.058594	469.047607	189.780609	1410.497437	369.438507	53.068645	1382.976929	348.859314	66.545479	1649.137695	448.550293	-194.115295	1126.875244	525.502197	265.729340	1143.909424	346.453705	-192.289963	881.809998	408.317383	283.411560	888.345154	392.508270	56.776615	1035.343506	-582.611450	173.924805	854.630737	-571.988892	-29.248011
374.820587	-40.213043	937.414612	423.530151	145.431549	933.711060	474.132874	-73.390327	494.222260	554.774048	128.135071	484.212341	518.131165	-71.245346	78.511665	611.866272	100.978485	95.532272	413.775024	-107.719513	1404.984619	468.875671	189.655487	1410.469604	369.450867	52.618484	1382.918701	348.498779	66.374016	1649.060303	448.214325	-194.226242	1126.766479	525.150513	265.688141	1143.897217	345.948090	-192.374313	881.765015	407.949707	283.413727	888.331055	392.382050	56.380653	1035.260498	-583.601440	173.570328	854.651611	-572.717651	-29.296503
374.355774	-40.098083	937.365356	422.830658	145.921646	933.749695	473.795319	-73.370354	494.194214	554.549988	128.134445	484.283630	518.057861	-71.241493	78.519539	612.261963	101.219269	95.603333	413.604706	-107.894501	1404.916382	468.775360	189.448486	1410.456055	369.054718	52.735619	1382.867920	348.191986	66.251816	1648.958496	447.848785	-194.391235	1126.662231	524.968933	266.113007	1144.025146	345.430023	-192.447144	881.727295	407.551025	283.385803	888.337158	391.875519	56.600315	1035.263428	-584.329102	173.504242	854.685547	-573.413940	-29.274885
374.082397	-40.291126	937.337036	422.872070	145.358963	933.678467	473.573090	-73.499252	494.187988	554.382202	128.089890	484.187622	518.125366	-71.271805	78.577812	612.710938	101.485237	95.679237	413.370087	-108.022179	1404.853149	468.635834	189.303619	1410.421021	368.867188	52.590343	1382.832764	347.901062	66.086029	1648.877075	447.465820	-194.491028	1126.585571	524.641357	266.061310	1143.984009	344.903687	-192.529144	881.693420	407.173584	283.394958	888.339050	391.767303	56.262173	1035.212646	-584.700989	174.068161	854.825684	-573.956604	-29.105427
374.038147	-40.943832	937.307434	423.259125	142.777466	933.052368	473.489258	-73.808762	494.262421	553.968262	127.854622	483.778107	518.208252	-71.325386	78.603035	612.044495	101.113739	95.601357	413.122070	-108.151573	1404.792480	468.433807	189.156754	1410.375244	368.670319	52.441181	1382.818970	347.635223	65.943817	1648.836670	447.063873	-194.570435	1126.501587	524.312561	265.943726	1143.955078	344.395508	-192.653961	881.676392	406.786926	283.413177	888.358459	391.799377	55.060440	1034.859009	-585.458618	174.127960	854.872864	-574.662354	-29.059566
373.740509	-40.989834	937.268127	422.930084	142.721237	932.976440	473.250702	-73.867828	494.257660	553.731384	127.812851	483.765747	518.198486	-71.338623	78.645882	612.716003	101.519112	95.692505	412.869965	-108.303459	1404.753906	468.261749	188.993851	1410.358398	368.461090	52.353512	1382.781250	347.406372	65.800102	1648.828979	446.692841	-194.661743	1126.442505	523.788513	265.321289	1143.771606	343.855225	-192.706573	881.675354	406.399902	283.422119	888.354553	391.495636	55.025646	1034.801392	-586.255920	174.106064	854.891174	-575.376953	-29.039524
373.067902	-40.287434	937.213684	421.620270	145.600189	933.626099	472.690125	-73.584229	494.123566	553.712036	128.001968	484.192749	517.988586	-71.285370	78.624359	612.029053	101.133682	95.639442	412.581421	-108.412415	1404.725098	468.025635	188.867340	1410.356567	368.243378	52.237049	1382.801147	347.207275	65.659294	1648.869751	446.312134	-194.736450	1126.401733	523.478394	265.125122	1143.721069	343.347137	-192.755798	881.692627	406.003662	283.365997	888.369934	390.702057	56.315639	1035.131958	-587.009460	174.076279	854.922913	-576.129822	-28.949137
372.749359	-40.364971	937.191406	421.291412	145.609894	933.622986	472.426453	-73.592232	494.088440	553.557922	127.988365	484.197235	517.920410	-71.276405	78.670486	612.755432	101.587578	95.761177	412.269684	-108.543861	1404.700806	467.791473	188.717682	1410.326782	368.047577	52.200817	1382.834717	347.080078	65.516556	1648.936035	445.905579	-194.847183	1126.376343	523.186646	264.925995	1143.658813	342.845001	-192.836395	881.708862	405.575409	283.292328	888.395264	390.382141	56.268406	1035.119995	-587.856873	174.129166	854.987366	-576.835327	-28.932608
372.434998	-40.446312	937.176819	421.016571	145.521271	933.623840	472.190674	-73.606331	494.082275	553.412659	127.961159	484.212006	517.927673	-71.261185	78.675865	612.764587	101.613045	95.800652	411.972809	-108.642982	1404.679688	467.520447	188.601730	1410.299072	367.805542	52.071705	1382.861328	346.982788	65.360474	1649.019897	445.501740	-194.973068	1126.326904	522.931274	264.739532	1143.643921	342.367004	-192.890198	881.705933	405.167755	283.194916	888.406799	390.074097	56.180191	1035.112305	-589.027710	173.708008	855.009521	-577.629456	-29.025013
372.204437	-40.715199	937.187195	421.001526	144.939728	933.485901	472.004333	-73.681519	494.099976	553.235718	127.914177	484.190491	517.887878	-71.261772	78.726852	612.722839	101.597717	95.855286	411.678223	-108.770309	1404.671997	467.265381	188.501175	1410.304810	367.609680	51.964687	1382.866211	346.943848	65.212196	1649.150269	445.105347	-195.040359	1126.275513	522.687622	264.552460	1143.619873	341.862579	-192.909378	881.692810	404.791473	283.117035	888.415100	389.911377	55.858849	1035.041992	-589.505371	174.186020	855.110535	-578.282104	-28.859699
372.195068	-41.358696	937.185486	421.406860	142.540833	932.982971	471.979919	-73.960747	494.176514	552.944519	127.709023	483.916473	518.014526	-71.316605	78.807404	612.557922	101.498489	95.891747	411.341064	-108.878548	1404.654053	466.978760	188.415024	1410.301880	367.394592	51.857109	1382.876221	346.971741	65.078026	1649.274658	444.700623	-195.131622	1126.274780	522.643127	264.855804	1143.793335	341.369965	-193.004745	881.707520	404.443756	283.018372	888.494690	389.931824	54.707127	1034.763062	-590.505188	174.443893	855.350281	-578.998047	-28.748392
371.958344	-41.482891	937.186890	421.223083	142.260513	932.928589	471.796173	-74.023766	494.177948	552.813049	127.621147	483.944458	517.965576	-71.322357	78.829185	612.511536	101.497780	95.914215	410.991425	-108.955124	1404.660522	466.714020	188.319412	1410.331055	367.185028	51.774704	1382.928345	346.947449	64.865875	1649.492432	444.279327	-195.243149	1126.261597	522.180359	264.295197	1143.644775	340.898285	-192.998642	881.736328	404.059418	282.917694	888.520142	389.694214	54.547901	1034.732910	-591.670715	174.111481	855.364014	-579.799438	-28.823866
371.730957	-41.545483	937.172119	421.002869	142.075394	932.922180	471.662354	-74.105659	494.209320	552.705872	127.579216	483.954773	517.934998	-71.335388	78.868500	611.751892	101.026520	95.847931	410.624146	-109.047745	1404.672729	466.413452	188.223938	1410.362427	366.956635	51.702976	1382.974487	347.040466	64.710396	1649.638550	443.826263	-195.310837	1126.289307	521.884827	264.153259	1143.648682	340.422943	-193.142288	881.743408	403.667175	282.796509	888.594788	389.430206	54.433243	1034.719116	-592.347839	174.270905	855.423950	-580.563721	-28.695074
371.099335	-40.769745	937.127319	419.645172	145.212296	933.646362	471.268219	-73.835541	494.108490	552.871826	127.750046	484.425690	517.747498	-71.280540	78.877998	611.839539	101.065071	95.897087	410.249237	-109.126244	1404.661377	466.109802	188.112061	1410.363281	366.721558	51.602512	1383.057129	347.108459	64.503380	1649.816650	443.401093	-195.322495	1126.248291	521.592957	264.033203	1143.693237	339.909821	-193.161087	881.769043	403.258698	282.672028	888.678040	388.628876	55.847614	1035.093262	-593.581787	173.861115	855.418396	-581.393311	-28.795265
370.871307	-41.005573	937.160217	419.667786	144.653564	933.611633	470.970825	-73.352676	494.098938	552.839844	127.694450	484.408722	517.543274	-71.259872	78.880096	611.871643	101.090454	95.905624	409.916809	-109.211555	1404.660645	465.814087	187.989212	1410.393066	366.463379	51.501831	1383.093384	347.231476	64.304428	1649.964844	443.003387	-195.377594	1126.217407	521.305176	263.952850	1143.716064	339.388580	-193.198425	881.805359	402.904877	282.523285	888.722717	388.501984	55.508385	1035.088623	-594.278748	174.106232	855.485535	-582.142395	-28.664932
370.539551	-41.011391	937.171387	419.106781	144.964401	933.634644	471.110443	-74.007111	494.182922	552.706543	127.600563	484.473022	517.768982	-71.337425	78.976837	611.829041	101.099159	95.939369	409.560150	-109.280907	1404.614868	465.522217	187.880783	1410.405273	366.176788	51.418602	1383.142456	347.345032	64.068085	1650.153442	442.612152	-195.474777	1126.213501	521.004700	263.824280	1143.719482	338.948120	-193.207397	881.827026	402.593323	282.393433	888.753052	388.046326	55.642338	1035.105713	-595.112915	174.028625	855.532104	-582.899902	-28.623737
370.379059	-41.270359	937.185059	419.269165	144.254700	933.535217	471.084564	-74.123695	494.256805	552.666626	127.508423	484.433411	517.768311	-71.356339	79.022865	611.798889	101.071571	95.959816	409.188141	-109.372032	1404.585205	465.210266	187.785110	1410.423462	365.863708	51.338852	1383.145630	347.531891	63.875088	1650.284790	442.203827	-195.530090	1126.206055	520.717651	263.717255	1143.765381	338.529663	-193.413330	881.815552	402.252350	282.257385	888.778992	387.983429	55.256134	1035.054932	-596.437561	173.572189	855.507629	-583.779297	-28.804762
370.401886	-41.926105	937.182617	419.686493	141.855026	932.955627	471.229187	-74.417786	494.369965	552.377991	127.261597	484.158478	517.899231	-71.446762	79.065247	611.639282	100.972321	95.961281	408.819305	-109.451202	1404.595947	464.883087	187.709808	1410.438232	365.533661	51.282288	1383.131470	347.676819	63.647575	1650.467285	441.796631	-195.576202	1126.172852	520.437927	263.634857	1143.786377	338.046326	-193.474854	881.833313	401.923798	282.103943	888.817810	387.991577	54.148014	1034.732300	-597.391052	173.536011	855.548401	-584.608704	-28.773247
369.830017	-41.307026	937.154175	418.581268	144.496078	933.552246	470.915497	-74.200829	494.300049	552.460327	127.387573	484.580963	517.722656	-71.406799	79.059563	611.738464	101.013634	96.010017	408.441193	-109.534256	1404.585815	464.562775	187.633453	1410.491211	365.187195	51.239548	1383.138184	347.879822	63.453522	1650.603882	441.432648	-195.608444	1126.125610	520.127563	263.512665	1143.806274	337.571381	-193.514542	881.816956	401.597565	281.945221	888.868225	387.310455	55.336281	1035.045044	-598.010193	173.798096	855.697815	-585.363159	-28.579618
369.959106	-42.154312	937.177673	419.460327	141.341522	932.837036	471.157867	-74.564674	494.436066	552.165466	127.087891	484.137909	517.913818	-71.456963	79.098305	611.587463	100.928696	96.007339	408.071167	-109.616325	1404.556396	464.247223	187.579910	1410.518311	364.799713	51.078835	1383.061646	348.057312	63.257519	1650.744873	441.041321	-195.644501	1126.073975	520.017883	263.886200	1143.993652	337.141602	-193.541443	881.801331	401.353638	281.793396	888.928101	387.569336	53.877129	1034.660034	-598.876465	173.751694	855.748291	-586.125854	-28.613554
369.574524	-41.892143	937.139038	418.810608	142.263870	933.091675	471.027344	-74.489090	494.400360	552.087769	127.058945	484.280365	517.870300	-71.460396	79.097412	611.589294	100.911041	96.008949	407.732758	-109.689270	1404.527344	463.912262	187.488739	1410.501099	364.429199	50.940063	1382.989868	348.200684	63.068081	1650.867065	440.662323	-195.760757	1126.046387	519.713196	263.765076	1143.979248	336.738159	-193.597961	881.771057	401.088043	281.642578	888.920532	387.108612	54.270245	1034.780518	-599.803467	173.759750	855.848877	-586.924744	-28.610018
369.504120	-42.274281	937.113770	419.122406	141.133286	932.762939	471.059265	-74.660683	494.469360	552.020935	126.961891	484.135071	517.923828	-71.494797	79.150826	611.538452	100.887985	95.975250	407.369690	-109.749130	1404.501953	463.571960	187.400833	1410.491821	364.080811	50.797707	1382.915894	348.311005	62.851967	1650.980469	440.272949	-195.870499	1126.017700	519.202026	263.138367	1143.791992	336.329803	-193.614197	881.745056	400.796692	281.468994	888.844421	387.109650	53.742188	1034.585327	-600.676270	173.719498	855.845947	-587.719666	-28.581263
369.304474	-42.324623	937.052185	418.944763	141.014130	932.744141	470.985962	-74.730064	494.498322	551.834595	126.843552	484.122162	517.946289	-71.520004	79.168129	611.508606	100.899887	95.999268	406.994141	-109.822655	1404.463257	463.267059	187.298676	1410.493652	363.789856	50.698296	1382.887451	348.362061	62.642960	1651.075684	439.867126	-195.941238	1125.977417	519.084656	263.500183	1143.969849	335.886017	-193.700241	881.708801	400.530823	281.307556	888.817932	386.872742	53.649658	1034.541992	-601.527222	173.693680	855.907227	-588.532104	-28.587814
368.698822	-41.532181	936.996033	417.641113	144.148178	933.447937	470.576874	-74.458130	494.373413	551.972473	127.012306	484.597137	517.706604	-71.465561	79.151794	611.610168	100.944397	96.057724	406.662476	-109.874741	1404.422852	462.996063	187.209000	1410.487549	363.556427	50.589825	1382.872559	348.371155	62.442883	1651.160400	439.461090	-196.054352	1125.919189	518.570251	262.928894	1143.793823	335.458801	-193.748352	881.677124	400.213135	281.147003	888.758423	386.119843	55.071049	1034.902100	-602.770081	173.278015	855.871765	-589.395691	-28.767208
368.427429	-41.506557	936.975159	417.332275	144.293869	933.516541	470.445557	-74.455528	494.348877	551.859375	126.971207	484.655579	517.688721	-71.465691	79.147530	611.496887	100.873566	96.065346	406.372559	-109.952240	1404.376587	462.778168	187.131760	1410.469116	363.358734	50.491669	1382.876343	348.349182	62.246403	1651.261719	439.066864	-196.174789	1125.891357	518.266968	262.815491	1143.776367	335.106537	-193.798965	881.611633	399.922882	280.990601	888.714539	385.845673	55.100723	1034.929199	-603.588623	173.223846	855.910767	-590.120789	-28.799406
368.712769	-42.669868	936.991150	418.611511	140.360901	932.526428	470.758667	-74.968643	494.528778	551.523682	126.705238	484.116852	517.933838	-71.541100	79.192741	611.417053	100.813499	96.096809	406.132141	-110.039459	1404.329468	462.626862	187.009705	1410.436157	363.208130	50.403099	1382.893066	348.334900	62.092979	1651.299316	438.707733	-196.333572	1125.862427	517.993774	262.695679	1143.718384	334.776947	-193.858109	881.591919	399.662140	280.862732	888.687744	386.340973	53.271832	1034.392212	-604.344910	173.197601	855.921448	-590.869995	-28.806572
368.026245	-41.682301	936.922302	417.015289	144.073685	933.447937	470.293823	-74.524551	494.370758	551.648376	126.915001	484.648132	517.674133	-71.466515	79.135414	611.554688	100.888466	96.102570	405.909546	-110.145065	1404.292603	462.510590	186.872513	1410.430786	363.075012	50.320786	1382.924316	348.258484	61.934750	1651.351929	438.375336	-196.434967	1125.831787	517.738281	262.571625	1143.656982	334.472687	-193.911530	881.556030	399.426544	280.733032	888.665039	385.500183	54.911682	1034.869141	-604.812622	173.562225	856.012695	-591.520081	-28.681135
367.862762	-41.836227	936.916626	417.113495	143.573471	933.403198	470.207703	-74.556068	494.395264	551.542664	126.898315	484.558350	517.695007	-71.451843	79.179520	611.587097	100.930634	96.138664	405.709137	-110.218651	1404.269043	462.367096	186.753723	1410.395874	362.966064	50.226208	1382.955444	348.121460	61.768089	1651.390381	438.061523	-196.521759	1125.783447	517.494080	262.420776	1143.574829	334.117310	-193.939240	881.528748	399.174011	280.641296	888.652100	385.476624	54.620071	1034.843262	-605.617249	173.563065	856.038696	-592.281860	-28.617895
367.982697	-42.574791	936.927917	417.713593	140.901886	932.761108	470.327332	-74.842384	494.527100	551.165588	126.717484	484.166931	517.845093	-71.499687	79.242798	611.446289	100.866035	96.132988	405.535767	-110.305779	1404.240479	462.256348	186.647354	1410.357300	362.847290	50.139763	1382.968140	347.934906	61.618423	1651.405029	437.744659	-196.599991	1125.744873	517.264038	262.271759	1143.541870	333.748932	-193.936905	881.525940	398.891663	280.523438	888.638062	385.640472	53.380268	1034.495239	-606.344482	173.602371	856.043213	-593.004150	-28.597752
367.934540	-42.910187	936.918152	417.941711	140.122879	932.456299	470.301849	-74.982658	494.626892	551.060303	126.715179	484.083923	517.890747	-71.519981	79.334610	612.086731	101.328873	96.264549	405.324432	-110.395027	1404.236816	462.108734	186.533127	1410.355469	362.757324	50.039299	1382.966187	347.723755	61.459030	1651.435425	437.444519	-196.696396	1125.739868	517.072510	262.122131	1143.514404	333.411255	-193.987747	881.487000	398.597260	280.387115	888.630798	385.629791	53.031910	1034.321533	-607.414490	173.149918	856.027405	-593.770447	-28.758995
367.649170	-42.620598	936.887146	417.368561	140.850525	932.763428	470.088074	-74.936966	494.581848	550.995667	126.795326	484.239929	517.793396	-71.489922	79.344688	612.087952	101.326103	96.290627	405.172119	-110.509087	1404.204102	461.997833	186.429321	1410.332153	362.688965	49.915169	1382.964966	347.496643	61.318459	1651.435547	437.146637	-196.775131	1125.664429	516.934753	261.966553	1143.489136	333.080933	-194.044449	881.466125	398.289825	280.241730	888.621765	385.282501	53.313015	1034.475464	-608.147400	173.172211	856.091003	-594.459045	-28.782583
367.434143	-42.632591	936.863281	417.140106	140.944885	932.759033	469.949005	-74.924606	494.565735	550.918030	126.835068	484.296936	517.780823	-71.487236	79.338509	611.364746	100.892914	96.267349	405.024292	-110.647903	1404.169556	461.910400	186.297516	1410.309937	362.631531	49.794167	1382.979248	347.300018	61.193485	1651.428955	436.914124	-196.856903	1125.601807	516.817078	261.826630	1143.486938	332.782684	-194.095688	881.440552	398.020569	280.078644	888.640625	385.098816	53.330444	1034.465088	-608.543823	173.567230	856.192078	-595.070740	-28.642397
367.248291	-42.661659	936.827026	416.962646	140.916687	932.753540	469.864899	-74.937881	494.567596	550.777893	126.786201	484.289032	517.785767	-71.492744	79.325333	611.330688	100.881393	96.261734	404.870819	-110.744034	1404.126343	461.839233	186.172913	1410.311523	362.569489	49.673576	1382.986206	347.074768	61.064102	1651.398193	436.720490	-196.922836	1125.528198	516.709045	261.665741	1143.415283	332.494812	-194.087692	881.415100	397.748627	279.925201	888.669800	384.955750	53.275074	1034.448120	-609.248047	173.487457	856.167603	-595.714050	-28.638269
367.067352	-42.733658	936.812866	416.840912	140.769363	932.710510	469.755432	-74.983757	494.541351	550.634888	126.730171	484.249298	517.811340	-71.518425	79.336655	611.351501	100.876495	96.264130	404.752289	-110.839653	1404.076294	461.776611	186.051056	1410.281616	362.482483	49.579323	1383.014160	346.850189	60.914490	1651.342285	436.549408	-197.012741	1125.456787	516.636780	261.484802	1143.371948	332.223999	-194.066132	881.401062	397.517792	279.768005	888.692749	384.831787	53.177692	1034.420898	-610.010925	173.444427	856.166138	-596.408813	-28.612263
366.993256	-43.035225	936.809875	417.072784	139.934723	932.428589	469.751556	-75.132759	494.610657	550.505798	126.698059	484.144714	517.904175	-71.549774	79.368858	611.349976	100.857162	96.274002	404.612000	-110.960976	1404.031006	461.722870	185.919495	1410.253418	362.419586	49.507927	1383.019287	346.598480	60.786602	1651.295410	436.404907	-197.071411	1125.397827	516.747986	261.810791	1143.516357	331.945831	-194.052765	881.360046	397.342377	279.633209	888.762817	384.851257	52.801498	1034.265991	-610.781494	173.484634	856.198853	-597.091919	-28.574352
366.834656	-43.078926	936.762451	416.961761	139.875626	932.399170	469.620758	-75.144653	494.634857	550.422668	126.700012	484.152740	517.917847	-71.554176	79.396782	611.260376	100.833588	96.317154	404.495575	-111.045372	1403.987305	461.658966	185.808487	1410.239624	362.359192	49.397331	1383.019165	346.335999	60.660660	1651.230225	436.247009	-197.149078	1125.353149	516.467285	261.226349	1143.314819	331.701508	-194.068863	881.347534	397.128784	279.481110	888.774780	384.691467	52.749340	1034.225830	-611.799316	173.066483	856.177612	-597.803955	-28.688770
366.672668	-43.122021	936.722473	416.848083	139.852356	932.364380	469.215607	-74.534523	494.549713	550.367126	126.735199	484.193237	517.710938	-71.466095	79.321785	611.294189	100.885979	96.375031	404.332642	-111.142616	1403.917480	461.563599	185.704773	1410.210693	362.508362	49.151669	1382.972412	346.076202	60.565918	1651.172729	436.108795	-197.207489	1125.264771	516.405518	261.091003	1143.301758	331.461456	-194.060257	881.300781	396.937042	279.322357	888.812744	384.520935	52.723660	1034.185791	-612.439026	173.062469	856.204529	-598.365112	-28.714165
366.365143	-42.882858	936.662598	416.333282	140.565277	932.649658	469.257721	-75.072151	494.547119	550.254333	126.759712	484.314667	517.887085	-71.513367	79.383560	611.287659	100.887520	96.401985	404.220947	-111.226768	1403.853149	461.523254	185.580063	1410.209351	362.444916	49.056686	1382.954834	345.843567	60.450115	1651.088745	435.982361	-197.273590	1125.175781	516.307068	260.956879	1143.279541	331.270020	-194.098145	881.248047	396.610931	279.175323	888.937317	384.189423	52.971458	1034.313965	-612.722839	173.423798	856.361145	-598.831970	-28.595810
366.187683	-42.862724	936.617493	416.178589	140.587708	932.664429	469.081146	-75.045799	494.490967	550.148193	126.730003	484.322174	517.907166	-71.515602	79.354591	611.289673	100.890068	96.430374	404.089447	-111.348106	1403.766357	461.447601	185.458984	1410.189453	362.367828	48.954227	1382.941772	345.614319	60.315327	1651.042114	435.856842	-197.353699	1125.070557	516.266663	260.888367	1143.293091	331.051636	-194.143448	881.182556	396.587524	279.022125	888.888977	384.047607	52.954468	1034.302124	-613.439575	173.501480	856.416809	-599.513062	-28.508070
366.016724	-42.884129	936.572266	416.039368	140.537842	932.655396	468.925049	-75.056686	494.431885	550.088440	126.682304	484.343048	517.877441	-71.494255	79.340027	611.240234	100.850197	96.405678	403.986572	-111.482170	1403.676392	461.402313	185.287491	1410.165405	362.056335	49.034142	1382.950439	345.440033	60.202606	1650.956299	435.741791	-197.420471	1124.949341	516.222168	260.760681	1143.276855	330.881439	-194.200546	881.149109	396.428162	278.864563	888.931702	383.921570	52.893219	1034.278076	-614.190063	173.544205	856.463928	-600.209412	-28.424543
365.850983	-42.895626	936.534363	415.919983	140.468643	932.621460	468.791870	-75.067490	494.435669	549.958679	126.640366	484.294281	517.853210	-71.491135	79.359589	611.173035	100.805099	96.371269	403.874298	-111.584633	1403.611816	461.316772	185.194427	1410.164917	361.969269	48.926418	1382.941040	345.244385	60.083164	1650.905273	435.645721	-197.523407	1124.865601	516.156433	260.643951	1143.259766	330.756104	-194.234161	881.087036	396.329254	278.733246	888.927673	383.798920	52.848362	1034.243774	-614.843872	173.514664	856.493408	-600.811340	-28.429113
365.665558	-42.928265	936.525330	415.806458	140.449387	932.601196	468.660797	-75.085258	494.427368	549.901855	126.634468	484.317841	517.845825	-71.477852	79.374657	611.102356	100.764557	96.370247	403.736969	-111.708015	1403.545776	461.221222	185.068909	1410.137329	361.895782	48.858982	1382.943359	345.087646	59.949558	1650.853027	435.540497	-197.585541	1124.791748	516.090637	260.563446	1143.222900	330.638275	-194.276413	881.011719	396.229797	278.622559	888.936829	383.669159	52.825645	1034.230347	-615.480835	173.511719	856.538513	-601.351257	-28.450811
365.529449	-42.951946	936.482849	415.738739	140.422455	932.551208	468.600677	-75.121040	494.437347	549.847778	126.589722	484.277649	517.880859	-71.485970	79.385109	611.096619	100.763062	96.356865	403.596436	-111.822151	1403.475708	461.119934	184.962814	1410.119385	361.809387	48.788849	1382.904053	344.931305	59.879635	1650.824341	435.456207	-197.657242	1124.712524	516.230774	260.969177	1143.379761	330.553558	-194.289261	880.912415	396.167328	278.512878	888.948364	383.557251	52.809830	1034.183105	-616.532532	173.103287	856.494751	-602.044373	-28.558748
365.368866	-42.951054	936.464111	415.660339	140.357788	932.523743	468.540497	-75.143654	494.440277	549.774658	126.559883	484.259003	517.877625	-71.482758	79.386711	611.159058	100.789978	96.396072	403.485931	-111.886444	1403.406372	461.026855	184.869659	1410.079956	361.725830	48.717728	1382.861816	344.818848	59.734505	1650.772461	435.374451	-197.741791	1124.643311	515.979126	260.421204	1143.200073	330.493622	-194.314041	880.824036	396.127686	278.402283	888.879517	383.436218	52.787743	1034.159424	-617.239624	173.140747	856.517029	-602.682129	-28.493858
365.245178	-42.956100	936.458313	415.583771	140.308716	932.514160	468.512146	-75.188133	494.452209	549.715454	126.514694	484.262024	517.915527	-71.486099	79.413376	611.175415	100.786789	96.415840	403.373749	-111.965797	1403.351318	460.926666	184.778229	1410.066040	361.607574	48.628574	1382.831421	344.697357	59.652767	1650.750366	435.301361	-197.785522	1124.590210	515.881592	260.285767	1143.190674	330.445953	-194.352386	880.739014	395.977234	278.331635	888.925964	383.335510	52.765690	1034.151489	-617.480408	173.630997	856.626282	-603.157166	-28.276747
364.733551	-42.114841	936.405090	414.409210	143.521667	933.246460	468.147980	-74.874756	494.323883	549.842041	126.672134	484.720306	517.705078	-71.426018	79.386253	611.256409	100.814499	96.451790	403.263336	-112.055702	1403.291016	460.830597	184.681335	1410.070190	361.511230	48.514118	1382.817505	344.608337	59.540150	1650.737793	435.228851	-197.835876	1124.543457	516.017151	260.638428	1143.375732	330.413177	-194.375534	880.662231	396.013733	278.241272	888.930054	382.702850	54.237808	1034.526978	-618.427185	173.199432	856.582214	-603.785828	-28.416193
364.580780	-42.083569	936.415527	414.286530	143.634735	933.303406	468.076965	-74.938553	494.359680	549.832397	126.669052	484.756134	517.704834	-71.460030	79.426796	611.226013	100.812393	96.481995	403.136108	-112.141281	1403.294678	460.758789	184.579758	1410.099609	361.422852	48.428787	1382.827393	344.562134	59.409695	1650.768921	435.142090	-197.902145	1124.546997	515.989685	260.564178	1143.416504	330.423492	-194.410126	880.605835	396.179657	278.151062	888.835205	382.584991	54.279316	1034.563110	-618.683289	173.622955	856.736206	-604.232361	-28.281908
364.432922	-42.095383	936.425354	414.253082	143.492081	933.279968	467.994659	-74.963104	494.360840	549.787048	126.651649	484.777344	517.701904	-71.492455	79.452705	611.172729	100.790169	96.496216	402.998932	-112.259987	1403.295898	460.659576	184.479416	1410.119507	361.341400	48.349010	1382.846191	344.482880	59.290981	1650.824829	435.051025	-197.961258	1124.543213	515.892334	260.434845	1143.441650	330.435089	-194.471817	880.571411	396.052216	278.099701	888.938416	382.504303	54.223984	1034.556274	-619.325378	173.632797	856.747925	-604.805298	-28.278221
364.373352	-42.215977	936.403564	414.409485	143.022507	933.177368	467.943451	-75.034805	494.370514	549.706177	126.572067	484.725311	517.738342	-71.516159	79.444817	611.135742	100.753342	96.480461	402.860260	-112.341202	1403.278931	460.591644	184.410156	1410.128174	361.246521	48.263012	1382.887573	344.453094	59.170212	1650.858521	434.984314	-198.041214	1124.519531	515.840515	260.314148	1143.462402	330.486755	-194.477570	880.492981	396.096619	278.040253	888.925049	382.525269	53.994331	1034.489746	-620.343018	173.201035	856.657959	-605.536804	-28.365974
364.510773	-42.794277	936.416260	415.042328	140.629654	932.640259	468.027466	-75.278679	494.452118	549.491577	126.410988	484.380219	517.851379	-71.536263	79.465309	610.981445	100.655243	96.459785	402.727356	-112.433571	1403.287476	460.499329	184.305527	1410.135620	361.139404	48.186974	1382.890747	344.431793	59.048180	1650.879150	434.922272	-198.089890	1124.516968	515.810913	260.228241	1143.458496	330.547394	-194.505585	880.432007	396.141022	277.983978	888.905701	382.762695	52.901844	1034.202393	-621.028931	173.138077	856.604126	-606.163879	-28.352358
364.402771	-42.887058	936.447815	415.052063	140.440460	932.598999	467.977539	-75.315521	494.454285	549.460754	126.351814	484.355774	517.880249	-71.560341	79.495796	610.962097	100.654015	96.472542	402.609619	-112.499023	1403.268921	460.446564	184.227997	1410.144897	361.021942	48.130798	1382.890015	344.457001	58.900280	1650.886475	434.860748	-198.167969	1124.526978	515.571350	259.637024	1143.329102	330.626007	-194.558777	880.380249	396.187744	277.942352	888.883850	382.692719	52.812721	1034.193970	-621.231262	173.633362	856.734375	-606.586426	-28.138716
364.300018	-42.872074	936.431519	414.972382	140.494736	932.643738	467.833282	-75.289574	494.442535	549.414978	126.341469	484.373291	517.859497	-71.548050	79.539787	610.972290	100.671150	96.530029	402.474731	-112.554543	1403.269409	460.393982	184.142944	1410.159180	360.899994	48.070194	1382.895752	344.492737	58.794407	1650.916138	434.800781	-198.240234	1124.552734	515.769287	259.999481	1143.514404	330.717010	-194.596588	880.324158	396.293884	277.902893	888.911865	382.583923	52.819061	1034.208130	-621.738770	173.637161	856.761963	-607.051514	-28.082840
364.225372	-42.876122	936.446777	414.932404	140.485062	932.679871	467.776245	-75.301125	494.432373	549.417175	126.336540	484.419495	517.871338	-71.552391	79.560081	610.961182	100.699615	96.608536	402.336182	-112.619415	1403.275513	460.331421	184.081146	1410.203491	360.819672	48.016598	1382.913696	344.559418	58.692974	1650.966553	434.753784	-198.301544	1124.564331	515.600708	259.466064	1143.426636	330.831573	-194.670319	880.266113	396.372498	277.872437	888.897888	382.505249	52.808197	1034.232422	-622.242859	173.713165	856.817688	-607.490173	-28.040833
364.154419	-42.890854	936.453247	414.893616	140.471069	932.719788	467.678711	-75.318832	494.436859	549.367615	126.322456	484.478302	517.850647	-71.562019	79.599258	610.972168	100.701973	96.640968	402.173126	-112.680298	1403.273438	460.261108	184.000381	1410.234985	360.713684	47.966881	1382.929199	344.655151	58.593899	1650.995361	434.706024	-198.374420	1124.586548	515.642517	259.381042	1143.489624	330.948029	-194.718307	880.204468	396.646057	277.796143	888.798523	382.431824	52.781998	1034.254761	-623.112549	173.289886	856.740723	-608.095886	-28.145597
364.069519	-42.906475	936.466675	414.847992	140.422379	932.742188	467.601471	-75.348549	494.422089	549.361450	126.320267	484.490448	517.816772	-71.548004	79.611275	610.943542	100.678329	96.635933	402.015442	-112.735626	1403.252319	460.169922	183.944595	1410.255249	360.622162	47.907787	1382.930420	344.725037	58.501602	1651.076050	434.650330	-198.437424	1124.585693	515.635620	259.255402	1143.527344	331.049408	-194.772339	880.152222	396.580444	277.784210	888.920959	382.382324	52.742859	1034.274048	-623.302979	173.698807	856.855469	-608.556091	-27.934774
363.958252	-42.934986	936.475586	414.811432	140.371246	932.746216	467.492798	-75.300331	494.435486	549.320068	126.295624	484.490387	517.773315	-71.550903	79.617477	610.896362	100.640091	96.609818	401.862915	-112.781563	1403.250122	460.106384	183.885300	1410.294189	360.517273	47.868370	1382.966553	344.805603	58.385868	1651.148438	434.615173	-198.511017	1124.590210	515.697937	259.194061	1143.555176	331.176788	-194.809753	880.102783	396.848938	277.720428	888.815063	382.321228	52.705547	1034.281372	-623.892639	173.726089	856.847107	-609.107056	-27.868450
364.011169	-43.252827	936.503967	415.165833	139.525345	932.499146	467.572571	-75.443512	494.524048	549.235901	126.271477	484.328308	517.859802	-71.576302	79.675621	610.870972	100.639145	96.616005	401.716064	-112.816940	1403.237061	460.026367	183.838440	1410.331299	360.427368	47.857483	1382.977051	344.903107	58.270058	1651.222046	434.582703	-198.587509	1124.591675	515.741394	259.156372	1143.602905	331.278290	-194.815201	880.059937	396.938019	277.677185	888.828186	382.454132	52.316547	1034.159058	-624.825684	173.283493	856.760864	-609.718811	-27.951790
363.817657	-43.011127	936.509949	414.771057	140.256348	932.750488	467.211853	-74.748512	494.463898	549.208496	126.270943	484.423798	517.548462	-71.485008	79.635399	610.884094	100.662048	96.636185	401.563904	-112.851784	1403.226685	459.973083	183.778137	1410.341919	360.351929	47.850529	1383.000732	344.980560	58.133408	1651.311279	434.549011	-198.631668	1124.623413	515.769714	259.078217	1143.630127	331.411469	-194.893173	880.004211	397.021729	277.660889	888.846985	382.230621	52.631092	1034.299927	-625.311218	173.315063	856.747192	-610.156555	-27.958864
363.780243	-42.976181	936.504517	414.732849	140.301300	932.770813	467.470490	-75.424500	494.581207	549.216492	126.267006	484.430756	517.803772	-71.598984	79.774956	610.877869	100.667229	96.650711	401.422241	-112.896378	1403.221558	459.916229	183.732834	1410.380981	360.279449	47.811333	1383.005615	345.072571	58.012741	1651.367554	434.506836	-198.681198	1124.628906	515.816895	259.024811	1143.686035	331.537354	-194.953766	879.950134	397.128967	277.642944	888.858887	382.182831	52.659573	1034.307007	-625.772034	173.336487	856.786499	-610.593872	-27.936157
363.752228	-43.015663	936.518005	414.786896	140.239349	932.783752	467.477020	-75.468521	494.617950	549.217407	126.263771	484.470703	517.802002	-71.607170	79.801224	610.894958	100.693939	96.694702	401.309448	-112.924240	1403.223755	459.899200	183.664185	1410.430420	360.224243	47.769215	1383.022583	345.213989	57.923061	1651.402954	434.482758	-198.737778	1124.642578	515.875366	258.995087	1143.769165	331.666351	-194.998123	879.896423	397.216888	277.625122	888.885132	382.176086	52.618286	1034.318481	-626.236145	173.360291	856.812622	-611.083069	-27.864614
363.731628	-42.987595	936.523438	414.804779	140.229095	932.820740	467.451721	-75.462669	494.618805	549.234619	126.268433	484.497864	517.778625	-71.611870	79.812347	610.904236	100.678429	96.729546	401.201172	-112.927872	1403.202271	459.868317	183.631271	1410.476196	360.188293	47.777500	1383.052856	345.308411	57.828209	1651.453003	434.445892	-198.768661	1124.659668	515.921204	258.940125	1143.836426	331.772186	-195.043533	879.852478	397.327087	277.643188	888.916809	382.155334	52.617733	1034.338623	-626.324280	173.786392	856.920532	-611.435486	-27.633350
363.688568	-42.960251	936.552612	414.787872	140.231400	932.868958	467.475708	-75.505379	494.660553	549.237732	126.244705	484.534546	517.796082	-71.659653	79.852623	610.935303	100.669228	96.764328	401.103851	-112.950035	1403.199097	459.885406	183.583206	1410.513306	360.151337	47.754475	1383.082153	345.413940	57.735699	1651.505981	434.426086	-198.804276	1124.673706	515.985352	258.950012	1143.929321	331.894226	-195.082489	879.825012	397.471069	277.658417	888.953247	382.142059	52.619118	1034.379150	-626.814819	173.790802	856.957947	-611.926392	-27.563293
363.627869	-42.973320	936.598083	414.779022	140.242401	932.883667	467.443573	-75.495789	494.694183	549.261108	126.243629	484.529724	517.798401	-71.649223	79.845490	610.910828	100.657646	96.748886	401.059753	-112.993576	1403.218384	459.881561	183.537949	1410.560669	360.136475	47.740524	1383.103882	345.510834	57.633106	1651.540283	434.418396	-198.833527	1124.681396	516.049866	258.901154	1143.980225	332.022034	-195.139877	879.804443	397.597046	277.696320	888.994507	382.128387	52.630432	1034.410156	-627.638916	173.378616	856.855896	-612.445068	-27.675024
363.631042	-42.987915	936.587463	414.836487	140.196548	932.867615	467.454803	-75.516640	494.725647	549.221985	126.170921	484.500458	517.798035	-71.674988	79.862839	610.877747	100.652412	96.732033	400.995300	-113.022240	1403.190552	459.908691	183.512100	1410.566895	360.135742	47.731888	1383.111328	345.596863	57.517223	1651.553711	434.418213	-198.887268	1124.708130	516.090942	258.852905	1144.026611	332.128510	-195.157837	879.749512	397.702301	277.727356	889.020630	382.143799	52.610100	1034.395386	-628.128967	173.369858	856.827698	-612.891479	-27.661253
363.612885	-42.960571	936.582825	414.840057	140.194168	932.874390	467.438965	-75.537544	494.715912	549.203003	126.155724	484.493744	517.783936	-71.674385	79.893951	610.858765	100.646248	96.731499	400.949158	-113.046997	1403.188232	459.907562	183.460297	1410.594849	360.133728	47.719601	1383.112183	345.626892	57.461212	1651.576416	434.388550	-198.896744	1124.690186	516.154358	258.851685	1144.051147	332.223083	-195.217133	879.706726	397.799438	277.772858	889.047302	382.138123	52.617416	1034.396851	-628.583801	173.381424	856.823730	-613.324768	-27.618385
363.625519	-42.982773	936.578918	414.878906	140.180557	932.856445	467.391541	-75.524536	494.680634	549.257996	126.201874	484.478912	517.769104	-71.669434	79.865685	610.848267	100.616631	96.727776	400.920441	-113.069565	1403.161011	459.935486	183.419907	1410.634766	360.138000	47.678875	1383.097778	345.662048	57.408897	1651.589844	434.384216	-198.940369	1124.668823	516.202026	258.820618	1144.102173	332.302246	-195.234924	879.648438	397.885559	277.815491	889.086304	382.154480	52.610580	1034.384766	-628.978088	173.407639	856.844299	-613.762573	-27.513000
363.637756	-42.971096	936.579773	414.916565	140.175217	932.880981	467.361816	-75.538811	494.684235	549.279846	126.203453	484.533752	517.769470	-71.677490	79.887840	610.811584	100.625069	96.730049	400.899353	-113.091652	1403.132446	459.935852	183.384491	1410.656860	360.147247	47.658627	1383.091919	345.704651	57.348358	1651.604126	434.388824	-198.957123	1124.647705	516.276611	258.811737	1144.148193	332.369904	-195.291519	879.613159	398.012878	277.880524	889.112976	382.179688	52.602139	1034.397949	-629.101013	173.850632	856.983215	-614.094055	-27.279329
363.694519	-42.974461	936.574951	414.951996	140.171097	932.888489	467.357635	-75.547432	494.689331	549.244385	126.197128	484.528992	517.798767	-71.682404	79.887833	610.889221	100.654373	96.781952	400.890198	-113.126221	1403.101807	459.982849	183.364822	1410.675293	360.167938	47.648998	1383.083374	345.745880	57.309860	1651.617798	434.405823	-199.010910	1124.618408	516.363647	258.830139	1144.187500	332.436798	-195.282257	879.556213	398.127441	277.944122	889.147705	382.207397	52.596004	1034.398071	-629.484558	173.904739	857.004272	-614.482849	-27.257553
363.705200	-42.979649	936.592529	414.991791	140.144165	932.903015	467.346069	-75.545998	494.685974	549.265930	126.184875	484.520142	517.810791	-71.683517	79.862968	610.885498	100.668556	96.763496	400.905975	-113.145805	1403.078491	460.027191	183.336472	1410.667358	360.198853	47.623329	1383.076294	345.767700	57.240105	1651.643066	434.445038	-199.011551	1124.606323	516.466309	258.810242	1144.171387	332.496216	-195.286880	879.532349	398.245880	278.002380	889.150635	382.245148	52.579704	1034.415039	-630.280945	173.507553	856.903076	-614.971313	-27.402800
363.754425	-42.972095	936.576050	415.044189	140.149261	932.893433	467.342529	-75.546089	494.672119	549.234314	126.159019	484.486206	517.804932	-71.682373	79.891335	610.867310	100.666794	96.723717	400.910919	-113.169151	1403.040405	460.092316	183.286270	1410.643555	360.225983	47.636627	1383.061279	345.840698	57.224701	1651.620483	434.488647	-199.041809	1124.583984	516.557678	258.832306	1144.168579	332.557404	-195.282043	879.493408	398.372406	278.070801	889.155212	382.302643	52.580605	1034.402710	-630.660645	173.539230	856.927307	-615.327820	-27.366617
363.798889	-42.982494	936.570801	415.127991	140.115646	932.856689	467.367554	-75.544815	494.647797	549.306030	126.196487	484.471405	517.806641	-71.690155	79.862274	610.850525	100.641037	96.674896	400.928436	-113.192505	1403.034668	460.157684	183.284988	1410.633057	360.276215	47.633797	1383.043945	345.870056	57.211700	1651.625122	434.531677	-199.032837	1124.541626	516.643494	258.818634	1144.164551	332.594269	-195.263550	879.461731	398.472076	278.156586	889.153259	382.364410	52.578423	1034.380737	-631.052673	173.564667	856.962952	-615.674011	-27.346577
363.857910	-42.992096	936.565674	415.187622	140.088226	932.845398	467.392731	-75.541161	494.615326	549.269165	126.198814	484.459076	517.831238	-71.681152	79.833305	610.831238	100.612061	96.663780	400.963776	-113.195831	1403.029175	460.228577	183.259094	1410.625488	360.311646	47.636757	1383.066040	345.892700	57.201469	1651.633545	434.580811	-199.041138	1124.523071	516.715027	258.837616	1144.169067	332.639160	-195.216217	879.454651	398.541840	278.229462	889.165955	382.435333	52.560459	1034.373291	-631.456909	173.616699	856.995728	-616.087769	-27.260975
363.888336	-43.017056	936.567993	415.267426	140.056137	932.824341	467.418304	-75.563950	494.628357	549.325745	126.201889	484.454163	517.831360	-71.641205	79.805862	610.854797	100.640030	96.662849	401.018463	-113.207191	1403.013062	460.313507	183.247559	1410.625610	360.374664	47.623741	1383.057617	345.874542	57.153091	1651.651245	434.626007	-199.042831	1124.526245	516.783264	258.817688	1144.159546	332.677246	-195.203445	879.450134	398.642761	278.279602	889.170715	382.495789	52.545197	1034.363770	-631.439392	174.092041	857.135315	-616.371399	-27.023764
363.941986	-43.002331	936.565735	415.322784	140.054855	932.836487	467.451263	-75.556274	494.621063	549.352478	126.208206	484.452942	517.814087	-71.646294	79.813118	610.873535	100.640457	96.680809	401.097382	-113.223167	1403.038208	460.419220	183.228043	1410.615234	360.460266	47.594616	1383.037842	345.894775	57.117207	1651.634521	434.690369	-199.057831	1124.536255	516.837585	258.815979	1144.140381	332.715637	-195.157410	879.467651	398.551483	278.377258	889.259888	382.565155	52.540371	1034.370239	-632.098083	173.697311	857.081116	-616.778381	-27.108109
364.029480	-43.010036	936.561401	415.387115	140.020203	932.846741	467.514679	-75.552193	494.637115	549.426575	126.221039	484.438599	517.839905	-71.660500	79.840096	610.917480	100.672142	96.670013	401.209869	-113.235771	1403.039185	460.499939	183.212143	1410.618164	360.572723	47.564804	1383.018677	345.922607	57.095219	1651.609253	434.764374	-199.048706	1124.555054	516.927429	258.798676	1144.126587	332.747070	-195.129150	879.482849	398.666992	278.444824	889.245544	382.636017	52.512348	1034.373169	-632.346069	173.719666	857.119446	-617.029480	-27.068659
364.131012	-43.003521	936.575623	415.497650	139.973404	932.837463	467.565948	-75.608765	494.662048	549.478760	126.236359	484.439667	517.871582	-71.678810	79.860657	610.935242	100.682487	96.670715	401.340881	-113.251038	1403.068970	460.603760	183.204422	1410.619629	360.678711	47.559669	1383.019653	345.955750	57.083462	1651.598633	434.832764	-199.039459	1124.575562	517.049744	258.825104	1144.134888	332.772766	-195.124664	879.508728	398.940613	278.500397	889.143311	382.738922	52.507397	1034.374756	-632.625061	173.706512	857.136841	-617.254822	-27.078758
364.226196	-42.991333	936.608887	415.593811	139.998856	932.864197	467.575195	-75.559357	494.621521	549.517944	126.266891	484.470215	517.831909	-71.637726	79.821648	610.904053	100.673790	96.655144	401.465271	-113.257256	1403.097900	460.728973	183.186569	1410.610962	360.803345	47.565979	1383.029419	345.997467	57.084145	1651.585571	434.930420	-199.033325	1124.582397	517.121460	258.815369	1144.134277	332.810547	-195.073685	879.548035	398.873352	278.598053	889.268555	382.835175	52.529346	1034.404663	-632.881592	173.771194	857.174744	-617.487732	-27.049597
364.318695	-42.930077	936.629578	415.666443	140.068787	932.893677	467.592194	-75.521652	494.610931	549.570801	126.260574	484.472839	517.833435	-71.642532	79.813766	610.923340	100.665833	96.656609	401.590576	-113.247307	1403.131104	460.856171	183.212463	1410.640625	360.907623	47.581726	1383.049438	346.047791	57.094635	1651.588135	435.012756	-198.999863	1124.588867	517.213684	258.836731	1144.161377	332.821930	-195.025497	879.592163	398.997650	278.664948	889.284485	382.932678	52.585030	1034.431274	-632.825684	174.203247	857.281128	-617.631775	-26.875549
364.441650	-42.923428	936.656189	415.801056	140.036896	932.893799	467.612030	-75.527679	494.622864	549.604736	126.288132	484.470459	517.835571	-71.646111	79.830460	610.913269	100.654457	96.641914	401.715271	-113.245125	1403.151245	460.965668	183.223312	1410.634155	361.048920	47.595169	1383.051758	346.112335	57.095367	1651.582642	435.130829	-198.969513	1124.594116	517.313293	258.897888	1144.147339	332.842133	-194.942383	879.618591	399.096222	278.717896	889.306213	383.072815	52.584969	1034.444946	-633.072327	174.228256	857.305359	-617.829529	-26.817034
364.547791	-42.944019	936.673157	415.907104	140.007416	932.889648	467.654633	-75.518517	494.615143	549.642395	126.264816	484.437927	517.852356	-71.648445	79.832016	610.945862	100.683800	96.610878	401.839935	-113.227951	1403.160400	461.074280	183.243820	1410.631348	361.178253	47.595047	1383.074341	346.183990	57.084846	1651.564331	435.262024	-198.958878	1124.586182	517.414001	258.931061	1144.152466	332.886993	-194.812653	879.681396	399.206451	278.761658	889.307312	383.191223	52.568165	1034.451782	-633.291565	174.295792	857.331482	-618.027405	-26.716114
364.678680	-42.934647	936.670959	416.038849	140.001617	932.901855	467.732819	-75.503899	494.639984	549.713684	126.257454	484.420990	517.897156	-71.646797	79.821266	611.004150	100.710648	96.617538	402.009613	-113.237152	1403.168335	461.192230	183.258453	1410.646362	361.308533	47.587448	1383.059326	346.304932	57.102974	1651.527344	435.388306	-198.943939	1124.563599	517.526917	258.953125	1144.168213	332.917938	-194.754166	879.708984	399.320648	278.770538	889.316040	383.315033	52.564568	1034.456543	-633.459778	174.348785	857.365662	-618.189453	-26.649517
364.940247	-43.166962	936.682129	416.518036	139.402740	932.696472	467.884644	-75.613525	494.664490	549.796997	126.277443	484.348999	517.939941	-71.655731	79.813499	611.009338	100.748337	96.614632	402.152130	-113.238609	1403.172729	461.290955	183.289902	1410.661987	361.457733	47.583527	1383.059448	346.406677	57.105419	1651.520020	435.503540	-198.904434	1124.561035	517.654602	258.981598	1144.180054	332.939240	-194.714127	879.722046	399.475800	278.796600	889.311951	383.601837	52.307034	1034.346924	-633.916138	174.018234	857.297913	-618.443970	-26.669474
365.077881	-43.164986	936.689636	416.680634	139.406250	932.710693	467.967957	-75.649353	494.684601	549.903687	126.321388	484.366425	517.957764	-71.675011	79.828781	611.030762	100.760597	96.618477	402.283020	-113.214851	1403.177246	461.392334	183.314560	1410.691895	361.601257	47.584541	1383.049316	346.517700	57.112190	1651.526245	435.599945	-198.836411	1124.542114	517.817261	259.068146	1144.216431	332.965881	-194.790695	879.719604	399.798523	278.780609	889.226318	383.747833	52.308216	1034.357666	-633.724243	174.523895	857.420166	-618.524048	-26.454952
365.199341	-43.135281	936.720764	416.802429	139.449402	932.729797	468.086517	-75.696594	494.679352	550.015869	126.352982	484.388550	517.979309	-71.691895	79.818810	610.994202	100.739029	96.624817	402.432861	-113.185608	1403.193970	461.504333	183.356689	1410.697388	361.744324	47.619438	1383.060303	346.632446	57.109909	1651.539795	435.708038	-198.809235	1124.537964	517.959167	259.128021	1144.243896	333.001312	-194.740646	879.760315	399.947113	278.793274	889.234314	383.886871	52.346020	1034.383911	-633.852295	174.529236	857.446899	-618.656555	-26.414301
365.308502	-43.122929	936.747864	416.920807	139.473740	932.767639	468.159515	-75.636612	494.689728	550.036743	126.339363	484.383789	517.955383	-71.677979	79.790634	610.971008	100.705513	96.580933	402.599884	-113.165192	1403.189453	461.624786	183.386505	1410.712891	361.861206	47.658783	1383.078003	346.769073	57.117817	1651.555176	435.835083	-198.743073	1124.529907	518.109619	259.214111	1144.257202	333.067200	-194.679199	879.793640	400.117889	278.824310	889.263672	384.020020	52.353153	1034.418213	-633.982300	174.591400	857.470764	-618.817566	-26.317717
365.361694	-42.856277	936.747925	416.706512	140.205566	933.026550	468.178284	-75.501076	494.649139	550.147461	126.326828	484.458618	517.916016	-71.662933	79.762169	611.041504	100.729774	96.536430	402.770233	-113.124359	1403.202515	461.765808	183.441635	1410.709961	362.019226	47.702389	1383.116821	346.916718	57.132492	1651.554565	435.984741	-198.708939	1124.538696	518.237549	259.239929	1144.253052	333.141144	-194.614197	879.852783	400.265869	278.828400	889.286926	384.026947	52.666256	1034.561523	-634.077637	174.632141	857.487488	-618.926208	-26.217955
365.502502	-42.853439	936.764160	416.861298	140.256210	933.043213	468.302643	-75.494415	494.664490	550.242249	126.330391	484.459595	517.933960	-71.652451	79.772850	611.071655	100.729477	96.514900	402.938385	-113.080780	1403.214111	461.904755	183.468567	1410.712280	362.173523	47.758358	1383.127930	347.070129	57.133923	1651.559570	436.141266	-198.607346	1124.528320	518.373596	259.303680	1144.270874	333.226746	-194.552002	879.885864	400.417664	278.830444	889.283081	384.174988	52.692162	1034.578003	-634.187073	174.681488	857.510010	-619.040100	-26.147436
365.536224	-42.609951	936.770508	416.695282	141.015076	933.267761	468.332642	-75.366081	494.672882	550.360046	126.345665	484.544434	517.878418	-71.623138	79.731773	611.102905	100.751358	96.480293	403.141846	-113.026756	1403.223633	462.037598	183.533844	1410.721680	362.341492	47.775356	1383.119995	347.189545	57.122959	1651.604126	436.306519	-198.550262	1124.541260	518.525513	259.330963	1144.270142	333.321320	-194.500824	879.934387	400.566437	278.827637	889.261108	384.168365	53.039680	1034.703735	-634.229797	174.711670	857.542358	-619.085083	-26.113369
365.740540	-42.544735	936.787354	416.822113	141.210541	933.312439	468.449066	-75.380325	494.666107	550.507690	126.339630	484.567688	517.880066	-71.626617	79.731514	611.144592	100.790764	96.469574	403.315460	-112.988152	1403.223145	462.180847	183.602768	1410.706543	362.528961	47.821899	1383.108154	347.344635	57.133194	1651.622314	436.471039	-198.507431	1124.564697	518.682129	259.356293	1144.279175	333.435577	-194.453583	879.978577	400.749420	278.822205	889.243408	384.333374	53.149460	1034.735229	-634.247253	174.785065	857.568909	-619.124390	-26.092041
366.071075	-42.898907	936.814880	417.495728	140.084702	933.007813	468.675751	-75.514236	494.733521	550.618835	126.320313	484.411102	517.972534	-71.648567	79.730446	611.110596	100.768166	96.477509	403.498077	-112.942535	1403.248413	462.347473	183.668640	1410.713257	362.720245	47.864437	1383.117676	347.553619	57.154762	1651.595215	436.635132	-198.462906	1124.601074	518.833557	259.418640	1144.276123	333.556458	-194.386719	880.017761	400.910980	278.824432	889.235657	384.739502	52.646152	1034.580566	-634.673035	174.374481	857.478027	-619.301819	-26.215630
366.268524	-42.901501	936.874146	417.666443	140.009583	932.997559	468.809937	-75.540115	494.768188	550.685669	126.308250	484.410095	517.982178	-71.667435	79.723114	611.064636	100.717934	96.460350	403.678589	-112.875809	1403.287598	462.512268	183.745773	1410.727173	362.936462	47.905548	1383.137573	347.689331	57.198471	1651.638550	436.817719	-198.396591	1124.616699	519.191833	259.888214	1144.464233	333.688995	-194.381760	880.049072	401.070343	278.823639	889.254333	384.943665	52.640106	1034.605103	-634.769836	174.411392	857.506042	-619.388855	-26.177788
366.505768	-42.870426	936.890503	417.827820	140.053513	933.027954	468.919891	-75.503876	494.747986	550.846741	126.314842	484.441528	517.990173	-71.659355	79.689125	611.085083	100.711494	96.391998	403.879852	-112.810890	1403.315430	462.700928	183.802902	1410.724243	363.151947	47.948547	1383.161377	347.884918	57.207611	1651.649902	437.016724	-198.338440	1124.639893	519.346313	259.889404	1144.456299	333.853027	-194.342453	880.098145	401.226044	278.803345	889.248413	385.159149	52.662270	1034.630249	-634.823242	174.473633	857.532410	-619.441223	-26.135866
366.737152	-42.850090	936.919434	418.004059	140.045258	933.021118	469.100555	-75.503845	494.747711	550.929443	126.258408	484.384918	518.030945	-71.673836	79.672211	611.109680	100.692635	96.338806	404.092499	-112.715981	1403.357544	462.898346	183.880829	1410.710815	363.355194	47.997448	1383.185791	348.053162	57.260433	1651.686035	437.245453	-198.302277	1124.700684	519.319885	259.439575	1144.252197	334.023468	-194.288681	880.151978	401.368439	278.768005	889.203613	385.376343	52.682549	1034.641724	-634.833435	174.532211	857.533752	-619.511292	-26.057850
366.953156	-42.801643	936.949707	418.183807	140.141785	933.064209	469.207886	-75.424950	494.745880	551.021790	126.259453	484.380341	518.022034	-71.659775	79.637390	611.150818	100.710854	96.309952	404.305878	-112.666939	1403.412476	463.122101	183.936142	1410.730957	363.563232	48.086330	1383.198120	348.248688	57.298538	1651.698730	437.469604	-198.248108	1124.758545	519.510498	259.429108	1144.206909	334.219238	-194.237991	880.205139	401.531921	278.739655	889.177734	385.578522	52.744423	1034.679077	-634.837036	174.584290	857.528687	-619.517090	-26.064104
366.998077	-42.347630	936.967957	417.744324	141.630249	933.473694	469.182526	-75.195717	494.685791	551.227051	126.379532	484.580536	517.900391	-71.614296	79.631592	611.225708	100.752441	96.302345	404.539917	-112.588135	1403.463623	463.332153	184.025574	1410.749756	363.777679	48.140995	1383.209351	348.417847	57.341866	1651.708740	437.678162	-198.214920	1124.826660	519.688049	259.480988	1144.189453	334.444305	-194.090805	880.286682	401.697388	278.728394	889.166809	385.493744	53.431717	1034.911987	-634.800842	174.638351	857.528198	-619.513611	-26.023897
367.110321	-42.121075	936.994202	417.753448	142.941315	933.712219	469.264160	-75.075378	494.656219	551.497559	126.553093	484.774780	517.843994	-71.590775	79.579559	611.362488	100.844490	96.325829	404.778931	-112.504143	1403.500732	463.546387	184.119095	1410.765747	363.998413	48.212513	1383.215332	348.586761	57.404636	1651.729004	437.910126	-198.151520	1124.872437	519.887512	259.542725	1144.202637	334.649506	-194.132385	880.314209	401.905060	278.704193	889.160278	385.609528	54.045216	1035.053955	-634.750488	174.717926	857.550110	-619.501953	-25.961815
367.257294	-41.869995	937.013855	417.643341	143.607285	933.922791	469.301666	-74.957863	494.608368	551.627075	126.628777	484.890625	517.770386	-71.541481	79.563393	611.369934	100.858536	96.318443	404.999939	-112.417213	1403.533691	463.758728	184.179718	1410.771362	364.220490	48.292961	1383.214844	348.762115	57.469742	1651.753906	438.129364	-198.081268	1124.919678	520.095947	259.614075	1144.204834	334.894531	-194.133194	880.370483	402.084534	278.694244	889.163391	385.675873	54.370682	1035.177124	-634.728821	174.785217	857.539429	-619.484924	-25.938854
367.485809	-41.861080	937.035645	417.853790	143.675735	933.943054	469.469879	-74.961723	494.600220	551.750977	126.666496	484.873322	517.808960	-71.546661	79.549706	611.391724	100.880043	96.305115	405.254333	-112.342957	1403.580811	463.985657	184.259506	1410.772095	364.486420	48.372150	1383.252075	348.955688	57.514694	1651.768311	438.372314	-198.076477	1124.967407	520.330017	259.660553	1144.203613	335.142853	-194.079880	880.431335	402.289948	278.658234	889.157104	385.911743	54.403931	1035.199463	-634.705322	174.811157	857.516113	-619.491516	-25.886448
368.061462	-42.697979	937.074280	419.177917	140.485977	933.227722	469.905731	-75.275383	494.718872	551.614441	126.450615	484.388519	517.998291	-71.619194	79.539948	611.230530	100.773788	96.209839	405.494049	-112.258972	1403.627441	464.222778	184.332336	1410.750488	364.770294	48.461617	1383.264282	349.160370	57.564590	1651.794067	438.626892	-198.031662	1125.003784	520.548950	259.714783	1144.172607	335.433044	-194.095154	880.481323	402.480865	278.647797	889.142029	386.674255	52.925140	1034.828003	-634.680115	174.866013	857.509094	-619.507629	-25.845781
368.442291	-43.002151	937.108887	419.840302	139.568344	932.875854	470.196106	-75.427666	494.778625	551.720337	126.430511	484.226166	518.114258	-71.649834	79.532913	611.257690	100.751572	96.157761	405.752777	-112.203957	1403.686646	464.478119	184.432358	1410.710449	365.025970	48.533802	1383.301270	349.375549	57.630074	1651.812012	438.909149	-197.970734	1125.034546	520.806396	259.758484	1144.111816	335.712189	-194.067032	880.511047	402.689392	278.618805	889.112976	387.123840	52.569386	1034.653687	-634.661255	174.906494	857.474426	-619.500854	-25.803064
368.183197	-41.816174	937.100342	418.555573	143.641907	933.914978	469.954712	-74.916199	494.574860	552.074646	126.702782	484.758636	517.839844	-71.538452	79.422577	611.440369	100.855667	96.136345	405.992462	-112.110825	1403.749268	464.745056	184.541000	1410.703247	365.278229	48.601761	1383.305664	349.605103	57.706032	1651.819702	439.183380	-197.927261	1125.080200	521.040283	259.784058	1144.056519	336.040466	-194.080078	880.543701	402.870911	278.605682	889.087463	386.671143	54.444805	1035.220581	-634.624512	174.933990	857.457031	-619.472351	-25.774553
368.542511	-41.942760	937.105347	419.031067	143.270721	933.783081	470.148682	-74.955650	494.592194	552.229370	126.754028	484.687378	517.879028	-71.553215	79.409210	611.471863	100.867783	96.123947	406.243286	-112.041840	1403.765869	465.005310	184.633606	1410.677612	365.513916	48.689945	1383.308838	349.805115	57.793518	1651.807617	439.472015	-197.863266	1125.153687	521.459656	260.308228	1144.182007	336.359863	-194.047592	880.581665	403.086548	278.567841	889.080688	387.047852	54.289482	1035.151001	-634.566284	175.015640	857.426514	-619.447205	-25.725140
368.829834	-41.970203	937.119263	419.344299	143.145599	933.759094	470.334808	-74.956673	494.596954	552.375732	126.773537	484.672516	517.913940	-71.556633	79.386230	611.526794	100.907990	96.117393	406.536987	-111.943169	1403.794434	465.249603	184.739975	1410.616699	365.791901	48.785427	1383.296265	350.009399	57.887886	1651.805420	439.747894	-197.824860	1125.208496	521.484924	259.867096	1143.970703	336.691742	-194.039444	880.618469	403.292175	278.564148	888.986511	387.313568	54.245842	1035.142456	-634.498474	175.097244	857.414978	-619.398865	-25.667673
369.556244	-42.865044	937.156860	420.785004	139.859833	932.966736	470.832031	-75.331261	494.740997	552.302490	126.562439	484.153992	518.136841	-71.602715	79.425026	611.413696	100.842934	96.076599	406.823425	-111.869095	1403.814453	465.503143	184.836548	1410.597290	366.092682	48.872360	1383.293579	350.218475	57.979256	1651.795532	440.052887	-197.805695	1125.275269	521.718201	259.904480	1143.927979	337.018036	-194.057465	880.670715	403.521301	278.541779	888.944214	388.137665	52.754520	1034.723267	-634.395325	175.169189	857.380615	-619.330444	-25.649633
369.747925	-42.534462	937.184631	420.684631	140.577072	933.270813	470.858063	-75.211227	494.652374	552.427429	126.600273	484.271576	518.069946	-71.578392	79.406593	611.468506	100.864952	96.060974	407.122314	-111.793777	1403.831787	465.804413	184.910706	1410.588989	366.397552	48.955692	1383.288086	350.449310	58.076736	1651.798218	440.383118	-197.728027	1125.344360	521.994690	259.952698	1143.896973	337.351166	-194.084045	880.703430	403.767883	278.502747	888.910034	388.277100	53.082085	1034.904053	-634.294434	175.241425	857.373779	-619.257507	-25.612879
369.651154	-41.748730	937.203918	419.881592	143.705231	933.966858	470.755737	-74.866104	494.545410	552.711792	126.805939	484.699310	517.901001	-71.529816	79.323891	611.560974	100.932533	96.060638	407.414063	-111.707199	1403.883301	466.060089	185.016693	1410.583740	366.689697	49.014290	1383.318726	350.689972	58.176140	1651.809692	440.742676	-197.667297	1125.402710	522.461670	260.466949	1144.044067	337.703522	-194.087372	880.741028	404.015961	278.449677	888.916382	388.060944	54.534851	1035.296875	-634.228271	175.260254	857.337708	-619.248291	-25.585533
369.951141	-41.871227	937.256470	420.376312	143.280029	933.847046	470.952515	-74.883369	494.544281	552.845093	126.788094	484.603790	517.947510	-71.538567	79.315155	611.572266	100.905830	95.999939	407.720764	-111.623131	1403.927734	466.370605	185.105865	1410.607056	366.988892	49.099579	1383.361084	350.877777	58.254078	1651.862549	441.093109	-197.645035	1125.448242	522.529297	260.054993	1143.841064	338.092651	-194.064590	880.786438	404.240601	278.441528	888.860413	388.465515	54.364693	1035.260010	-634.153748	175.295792	857.316772	-619.209534	-25.556768
370.143799	-41.630219	937.271912	420.294495	143.876038	933.991394	471.016846	-74.732208	494.476074	552.983459	126.777565	484.642914	517.891174	-71.516212	79.265884	611.615295	100.893440	95.932693	408.028412	-111.508057	1403.983521	466.676941	185.211838	1410.602295	367.273712	49.177074	1383.391479	351.155823	58.406147	1651.818115	441.412903	-197.614716	1125.477417	522.780518	260.042847	1143.813843	338.506592	-194.057556	880.848145	404.495209	278.424622	888.817749	388.590515	54.678310	1035.348389	-634.056213	175.313797	857.256104	-619.142334	-25.551544
370.409149	-41.581966	937.273865	420.528015	143.979538	934.005127	471.166351	-74.676735	494.460358	553.145447	126.833687	484.627869	517.881775	-71.504349	79.226791	611.689209	100.940010	95.897575	408.341095	-111.434151	1404.015015	466.972565	185.301865	1410.584229	367.580719	49.287754	1383.397339	351.378479	58.522625	1651.814575	441.760803	-197.571640	1125.508545	523.241882	260.559387	1143.948364	338.892273	-194.085999	880.862305	404.759644	278.412170	888.786804	388.850006	54.742977	1035.357300	-633.928650	175.332886	857.200195	-619.058350	-25.528151
370.757813	-41.693130	937.296875	421.147217	143.488098	933.931580	471.411438	-74.766380	494.486328	553.316467	126.858215	484.534363	517.960449	-71.516045	79.208099	611.757324	100.974777	95.849609	408.659332	-111.335922	1404.037964	467.287598	185.399780	1410.535889	367.909912	49.355682	1383.385986	351.616089	58.651112	1651.815674	442.131439	-197.563278	1125.566040	523.543701	260.606293	1143.915161	339.265259	-194.115402	880.885498	405.027466	278.399475	888.733398	389.302521	54.519115	1035.327148	-633.441040	175.853287	857.269409	-618.848877	-25.365347
371.396606	-42.343369	937.328430	422.252350	140.848999	933.303955	471.869659	-75.050980	494.630310	553.246155	126.692734	484.142609	518.123962	-71.542755	79.239006	611.722229	100.943283	95.860107	408.985535	-111.252846	1404.053955	467.609985	185.472839	1410.527954	368.242676	49.442284	1383.401978	351.878540	58.795723	1651.813354	442.514374	-197.481491	1125.618896	523.652893	260.175415	1143.683960	339.683105	-194.167923	880.901672	405.293884	278.394409	888.687866	389.965027	53.346901	1034.996582	-633.221375	175.923019	857.262756	-618.689453	-25.332928
371.707397	-42.319710	937.356995	422.582123	140.832520	933.314331	472.060150	-75.026062	494.640320	553.416321	126.696289	484.136078	518.147278	-71.552567	79.226303	611.744507	100.929253	95.855843	409.317627	-111.155930	1404.066406	467.924072	185.588226	1410.531494	368.555420	49.512840	1383.422852	352.147888	58.949642	1651.815796	442.924042	-197.437988	1125.705322	524.138733	260.713867	1143.843018	340.155029	-194.184647	880.919495	405.620361	278.352600	888.717041	390.291626	53.360222	1035.016113	-633.055420	175.957260	857.252991	-618.544617	-25.321537
372.011505	-42.266720	937.401184	422.835205	140.997849	933.318604	472.250366	-75.000114	494.645325	553.601013	126.758171	484.169769	518.187866	-71.569176	79.205147	611.768127	100.921371	95.843193	409.658173	-111.054268	1404.134155	468.246857	185.715698	1410.532715	368.877167	49.590656	1383.453735	352.425018	59.058075	1651.814697	443.300140	-197.401962	1125.789063	524.458984	260.779053	1143.848877	340.612671	-194.203384	880.979736	405.947510	278.345764	888.725769	390.584656	53.482689	1035.040771	-632.910461	175.982544	857.228149	-618.437805	-25.298347
371.919342	-41.434437	937.427856	422.054688	144.020416	934.026978	472.147614	-74.614906	494.492462	553.946716	126.949226	484.564240	517.972412	-71.499428	79.147369	612.648071	101.460350	95.858856	410.003845	-110.980362	1404.167847	468.583405	185.821762	1410.551514	369.214294	49.678856	1383.487915	352.642395	59.148159	1651.881714	443.683990	-197.362350	1125.829956	524.749878	260.838623	1143.821899	341.023773	-194.174896	881.049133	406.265533	278.330963	888.690979	390.382019	54.907169	1035.443604	-632.819702	175.988739	857.189758	-618.368164	-25.279661
372.235352	-41.563396	937.476563	422.533051	143.604431	933.900940	472.399597	-74.654945	494.530212	554.067139	126.939056	484.466675	518.039551	-71.502083	79.101685	612.424194	101.290161	95.773987	410.327148	-110.883057	1404.214722	468.899811	185.902145	1410.522705	369.558136	49.780190	1383.505737	352.962189	59.340824	1651.840576	444.079407	-197.302200	1125.880859	525.090271	260.879791	1143.802490	341.447601	-194.205704	881.077637	406.566772	278.328400	888.656677	390.779572	54.740009	1035.401123	-632.702820	176.008804	857.126465	-618.272278	-25.296858
372.487305	-41.332996	937.494629	422.578552	144.173599	934.073364	472.560822	-74.529633	494.491058	554.264832	127.033661	484.523621	518.011780	-71.468346	79.033554	612.475525	101.337891	95.723129	410.691345	-110.812637	1404.252930	469.225647	185.986450	1410.501831	369.920380	49.903908	1383.513672	353.236603	59.499878	1651.845459	444.495758	-197.225800	1125.938110	525.415649	260.919800	1143.764404	341.894165	-194.204773	881.118591	406.854095	278.329742	888.620789	390.969025	55.031826	1035.502930	-632.528870	176.023285	857.101318	-618.126709	-25.255833
372.823181	-41.307022	937.515564	422.900085	144.218811	934.063171	472.808594	-74.501114	494.501770	554.417358	127.021164	484.467438	518.040344	-71.476593	79.026611	612.762268	101.517365	95.696457	411.036621	-110.725731	1404.282715	469.538971	186.087845	1410.491455	370.229523	49.961910	1383.539673	353.509705	59.678688	1651.863647	444.893555	-197.177597	1125.984741	525.552063	260.510620	1143.564453	342.378052	-194.217468	881.155579	407.146698	278.318390	888.561096	391.294556	55.084072	1035.507568	-632.363403	176.057968	857.083557	-617.963623	-25.281542
373.172363	-41.232140	937.524658	423.212524	144.288498	934.089539	473.029724	-74.492355	494.485413	554.649597	127.068352	484.481262	518.102478	-71.445770	78.990692	612.096863	101.099495	95.569641	411.395050	-110.635529	1404.337769	469.859894	186.202988	1410.479248	370.547302	50.040154	1383.551636	353.789825	59.848793	1651.846436	445.300507	-197.136230	1126.060303	525.869385	260.555634	1143.537964	342.835419	-194.232712	881.196777	407.475311	278.340271	888.553589	391.607788	55.150616	1035.524292	-632.139343	176.125916	857.060669	-617.790222	-25.269199
373.527466	-41.153481	937.541382	423.522644	144.304016	934.090332	473.237061	-74.416992	494.462463	554.837280	127.040009	484.444427	518.073303	-71.436623	78.919357	612.137207	101.105919	95.571800	411.749756	-110.528610	1404.381836	470.218323	186.293747	1410.457764	370.916870	50.134075	1383.578857	354.044678	59.951012	1651.880249	445.712769	-197.063675	1126.108887	526.417725	261.135437	1143.704712	343.306641	-194.300705	881.202148	407.856445	278.367493	888.569824	391.949005	55.203609	1035.533447	-631.940430	176.170898	857.051392	-617.641541	-25.242376
373.829956	-41.125633	937.557129	423.814667	144.306931	934.115417	473.443695	-74.363663	494.421356	555.015625	127.019722	484.424988	518.114929	-71.424240	78.878052	612.200745	101.107826	95.525513	412.105377	-110.425354	1404.383545	470.573914	186.421097	1410.436768	371.278809	50.228329	1383.589600	354.351532	60.105827	1651.892090	446.143066	-197.026779	1126.183472	526.586426	260.713959	1143.500977	343.784088	-194.342087	881.214722	408.197754	278.396027	888.516724	392.254578	55.211838	1035.554688	-631.728821	176.224625	857.006714	-617.463379	-25.217745
374.218201	-41.202209	937.569336	424.434265	143.987335	934.117249	473.729340	-74.363091	494.428314	555.240356	127.005524	484.335754	518.170044	-71.431900	78.836792	612.242920	101.085716	95.467949	412.487244	-110.340721	1404.416260	470.938782	186.518677	1410.414063	371.627533	50.329494	1383.597168	354.733429	60.301189	1651.840576	446.604156	-197.017181	1126.244263	527.134583	261.235535	1143.629028	344.272980	-194.317688	881.252930	408.519226	278.425476	888.496765	392.760742	55.031689	1035.561157	-631.532959	176.218246	856.918152	-617.263550	-25.265144
374.931641	-42.142246	937.629028	425.868561	140.608551	933.185303	474.321564	-74.732018	494.584961	555.170715	126.746078	483.825195	518.463623	-71.495407	78.860817	612.122803	100.998726	95.378960	412.862885	-110.234802	1404.437378	471.265472	186.617264	1410.363647	371.960693	50.415688	1383.626587	355.078430	60.439781	1651.852661	447.000031	-196.992905	1126.290283	527.471985	261.298035	1143.583374	344.717285	-194.281479	881.309509	408.860840	278.437225	888.438599	393.588318	53.555408	1035.081177	-631.334045	176.239761	856.832458	-617.057312	-25.248213
375.242004	-42.168411	937.662354	426.252289	140.479630	933.118713	474.649841	-74.723724	494.611969	555.293518	126.705864	483.740601	518.498779	-71.465385	78.817276	612.139099	100.986588	95.300430	413.181427	-110.130295	1404.477051	471.580688	186.728622	1410.346069	372.286926	50.504620	1383.634155	355.416748	60.578472	1651.851074	447.398621	-196.907272	1126.328735	527.602539	260.879242	1143.365723	345.174347	-194.314484	881.355347	409.185608	278.463776	888.345276	393.939575	53.536343	1035.062256	-631.138855	176.230270	856.715820	-616.878845	-25.231493
375.050049	-40.984531	937.674072	425.021515	144.526230	934.153442	474.554962	-74.211739	494.457794	555.712219	127.002274	484.291016	518.238953	-71.367836	78.736031	612.222900	101.059044	95.243439	413.523743	-110.030396	1404.525146	471.878876	186.821045	1410.323853	372.648865	50.598804	1383.636353	355.684723	60.683449	1651.910278	447.814026	-196.830765	1126.373413	527.928467	260.919678	1143.300049	345.640167	-194.335754	881.387451	409.572876	278.492401	888.296936	393.540680	55.412983	1035.636108	-630.910950	176.248947	856.650208	-616.656433	-25.217476
375.403229	-40.868732	937.677734	425.280670	144.707184	934.200073	474.856049	-74.182526	494.473145	555.893188	127.049019	484.328949	518.260803	-71.360115	78.698090	612.233521	101.082184	95.214439	413.861572	-109.934723	1404.544678	472.200653	186.959885	1410.321289	373.017273	50.691273	1383.640381	356.010864	60.846912	1651.926392	448.233917	-196.778961	1126.443359	528.252014	261.007172	1143.298584	346.125397	-194.363113	881.392456	409.968628	278.542664	888.260803	393.845612	55.534035	1035.662231	-630.720337	176.278412	856.587097	-616.453552	-25.204828
375.766754	-40.828907	937.695068	425.620941	144.672165	934.195496	475.130951	-74.138649	494.495636	556.104187	127.066826	484.340515	518.249207	-71.330727	78.616180	612.244446	101.060928	95.177361	414.219757	-109.809601	1404.580566	472.546539	187.079102	1410.306152	373.363098	50.782970	1383.655396	356.370300	61.018909	1651.924194	448.655914	-196.726425	1126.526245	528.612854	261.073395	1143.325073	346.622131	-194.336365	881.418762	410.332825	278.602142	888.237061	394.190918	55.550610	1035.667603	-630.839783	175.811142	856.422852	-616.321289	-25.322573
376.460815	-41.504051	937.727173	426.920532	141.908096	933.573853	475.711121	-74.355080	494.587097	556.152527	126.919777	483.935791	518.486694	-71.373802	78.594040	612.983765	101.455330	95.226860	414.579712	-109.688202	1404.632568	472.912903	187.191238	1410.310547	373.678467	50.864029	1383.661255	356.737122	61.145348	1651.911133	449.070953	-196.666428	1126.584961	528.949219	261.125671	1143.307129	347.080719	-194.364578	881.464600	410.694458	278.661316	888.205017	394.991028	54.302681	1035.341553	-630.228638	176.295395	856.500244	-615.958923	-25.155123
376.448761	-40.764332	937.729248	426.296021	144.629272	934.174438	475.787506	-73.990372	494.481628	556.556824	127.103561	484.286163	518.348389	-71.316460	78.529259	612.447083	101.114021	95.099174	414.962830	-109.594582	1404.685181	473.272675	187.291138	1410.278320	374.019348	50.945065	1383.663452	357.134155	61.364723	1651.866943	449.492035	-196.584778	1126.610718	529.303223	261.190491	1143.265869	347.497101	-194.348495	881.504028	411.058105	278.719940	888.138611	394.873718	55.591862	1035.673340	-629.981445	176.297165	856.436035	-615.705078	-25.122000
376.757751	-40.719799	937.714417	426.608978	144.893097	934.215393	476.122375	-73.943130	494.501099	556.879395	127.149734	484.275879	518.402405	-71.296585	78.476486	612.449158	101.086388	95.024117	415.308929	-109.491341	1404.721069	473.606750	187.388306	1410.258789	374.382202	51.057453	1383.695068	357.442078	61.479645	1651.908203	449.911194	-196.519577	1126.659546	529.667603	261.287750	1143.219971	347.971527	-194.324722	881.543518	411.450623	278.742401	888.074646	395.200378	55.707756	1035.688843	-630.162292	175.864212	856.250793	-615.569641	-25.286173
377.130981	-40.821465	937.788025	427.221924	144.561172	934.198975	476.474792	-73.969337	494.520020	557.138733	127.183044	484.221893	518.449036	-71.286453	78.454803	612.560974	101.187431	94.974693	415.655060	-109.401756	1404.751587	473.933746	187.499481	1410.231445	374.745972	51.182407	1383.723877	357.800415	61.642014	1651.944946	450.317322	-196.495239	1126.736084	530.004272	261.384857	1143.198853	348.426636	-194.280136	881.588013	411.849304	278.794312	888.057068	395.707306	55.548500	1035.716187	-629.944946	175.812653	856.175354	-615.325195	-25.303379
377.467712	-40.777573	937.805664	427.523499	144.631989	934.230713	476.838348	-74.029877	494.560822	557.301392	127.149391	484.196625	518.524048	-71.323425	78.435959	613.305542	101.638245	94.989777	416.002991	-109.306511	1404.777344	474.282043	187.639420	1410.248901	375.083649	51.285778	1383.759155	358.225861	61.677567	1651.875488	450.712555	-196.440765	1126.805542	530.352722	261.489136	1143.176514	348.902313	-194.274628	881.625610	412.224487	278.853638	888.047607	396.029175	55.595783	1035.741455	-629.428345	176.261307	856.239197	-615.003723	-25.153328
377.824371	-40.668964	937.834778	427.790344	144.743073	934.285156	477.030884	-73.927681	494.552277	557.470337	127.117401	484.201019	518.500671	-71.306099	78.403854	613.353333	101.623062	94.977798	416.357697	-109.203339	1404.826538	474.597260	187.731781	1410.248901	375.391998	51.383240	1383.795288	358.551758	61.831276	1651.910767	451.097595	-196.390030	1126.873657	530.719910	261.603577	1143.215210	349.346375	-194.262741	881.680786	412.596436	278.922852	888.042480	396.339691	55.689171	1035.783691	-629.551453	175.849945	856.105103	-614.853149	-25.264894
378.649323	-41.609970	937.859924	429.328888	141.227814	933.335327	477.657349	-74.330376	494.699554	557.353699	126.828331	483.684387	518.746704	-71.392693	78.411789	613.227417	101.536095	94.934196	416.720123	-109.111809	1404.872070	474.934387	187.842682	1410.255493	375.732147	51.451469	1383.808960	358.828644	61.952728	1651.975830	451.484558	-196.290558	1126.915161	531.111938	261.683624	1143.215820	349.782471	-194.252075	881.697876	413.018127	278.970551	888.026428	397.217010	54.152657	1035.273438	-629.282654	175.869873	856.056030	-614.556152	-25.239149
379.033630	-41.603794	937.881531	429.758911	141.101532	933.287598	477.930237	-74.317825	494.706543	557.547729	126.808708	483.662140	518.795898	-71.388771	78.342484	613.282898	101.539963	94.881874	417.117767	-109.001930	1404.910156	475.275146	187.936020	1410.279053	376.108734	51.569004	1383.837646	359.187012	62.129768	1651.997437	451.917450	-196.226135	1126.960571	531.470642	261.756409	1143.220825	350.230194	-194.234772	881.727356	413.399139	279.006073	887.994263	397.597168	54.142643	1035.256348	-629.010376	175.874008	856.054016	-614.242493	-25.183764
379.340759	-41.550415	937.924744	430.052765	141.218933	933.316956	478.130585	-74.243523	494.702698	557.777893	126.826508	483.667450	518.794006	-71.375214	78.305702	613.340820	101.584930	94.847542	417.508575	-108.905891	1404.968506	475.617737	188.062424	1410.293701	376.493073	51.652065	1383.856079	359.545502	62.305691	1652.031250	452.305115	-196.162964	1127.050049	531.813293	261.797607	1143.238159	350.682953	-194.215149	881.772156	413.741852	279.033142	888.012207	397.920929	54.227150	1035.294312	-628.712830	175.928375	856.050110	-613.907471	-25.172308
379.552246	-41.178417	937.977661	429.902618	142.150238	933.722717	478.259247	-74.060966	494.613464	558.024231	126.867767	483.765594	518.730042	-71.351990	78.250420	613.415771	101.589622	94.798988	417.884766	-108.782196	1405.014160	475.982056	188.192215	1410.325806	376.858673	51.746143	1383.893799	359.917969	62.504932	1652.013428	452.705933	-196.075760	1127.113770	532.172791	261.846558	1143.258301	351.125122	-194.173492	881.851196	414.110229	279.123413	888.025635	398.057678	54.631500	1035.541382	-628.423401	175.962219	856.055786	-613.568420	-25.142023
379.575775	-40.415440	938.008667	429.231628	145.063980	934.324280	478.193176	-73.696503	494.486450	558.514587	127.119774	484.153748	518.540161	-71.276688	78.206429	612.793823	101.207817	94.681831	418.243195	-108.691116	1405.082153	476.307251	188.291519	1410.339478	377.180298	51.852428	1383.926636	360.224426	62.655888	1652.055176	453.071930	-195.995148	1127.188843	532.544983	261.957275	1143.265015	351.524323	-194.121750	881.911316	414.497742	279.204254	888.046387	397.933868	56.037220	1035.887817	-628.179749	175.910126	856.033875	-613.232727	-25.148106
379.923645	-40.353867	938.047119	429.524628	145.206253	934.365723	478.420624	-73.681671	494.493927	558.814331	127.150429	484.145142	518.550598	-71.280403	78.167992	612.839600	101.247032	94.610985	418.582916	-108.590576	1405.135498	476.642517	188.387131	1410.327393	377.517059	51.947498	1383.945923	360.523163	62.811962	1652.086670	453.468201	-195.916794	1127.266113	532.874939	262.053040	1143.249023	351.926636	-193.920578	881.997192	414.876404	279.310089	888.056824	398.256775	56.133369	1035.928223	-627.905457	175.927322	856.029480	-612.906860	-25.138521
380.292877	-40.315418	938.066589	429.825500	145.234329	934.384888	478.619629	-73.623779	494.461761	559.069153	127.136803	484.130707	518.541809	-71.268188	78.120552	612.955872	101.280037	94.585693	418.924835	-108.457314	1405.183838	476.989960	188.482224	1410.350098	377.880127	52.077805	1383.981079	360.814972	62.988674	1652.095703	453.856964	-195.804260	1127.328247	533.194031	262.146088	1143.251099	352.332428	-193.988846	882.019897	415.067261	279.400391	888.190186	398.573730	56.169415	1035.946167	-627.615051	175.918793	856.015137	-612.548340	-25.150799
380.706390	-40.250072	938.086304	430.165619	145.330185	934.418457	478.957306	-73.710396	494.490662	559.277466	127.130219	484.145935	518.632080	-71.283478	78.107712	613.053955	101.335846	94.554214	419.303986	-108.352097	1405.210938	477.372589	188.588287	1410.360229	378.260315	52.158325	1384.025513	361.077454	63.125542	1652.147827	454.269897	-195.733398	1127.404541	533.557007	262.214020	1143.264282	352.746552	-193.936523	882.086487	415.404480	279.448059	888.197632	398.946747	56.240395	1035.973022	-626.945557	176.397675	856.131897	-612.107239	-24.929953
381.387756	-40.921497	938.119812	431.409332	142.699127	933.823669	479.344727	-73.858612	494.545837	559.295898	126.919518	483.772186	518.774719	-71.310440	78.085632	613.791199	101.749863	94.567314	419.690704	-108.257584	1405.246338	477.749298	188.695435	1410.379272	378.591400	52.249592	1384.063599	361.371063	63.298965	1652.164185	454.662994	-195.625366	1127.445679	534.136047	262.781342	1143.441040	353.142181	-193.897324	882.132690	415.742340	279.495300	888.257507	399.725189	55.039219	1035.662476	-626.630249	176.461395	856.123352	-611.759644	-24.875940
381.907074	-41.344955	938.192444	432.372253	141.424774	933.420532	479.760284	-74.016243	494.612427	559.401978	126.857971	483.578857	518.901611	-71.336433	78.086922	613.703491	101.688049	94.529022	420.068420	-108.158379	1405.282104	478.095917	188.826431	1410.407837	378.914948	52.355240	1384.079468	361.665955	63.503582	1652.132324	455.033020	-195.542542	1127.457520	534.280518	262.366425	1143.265259	353.505829	-193.839310	882.185486	416.097107	279.570221	888.226440	400.359833	54.514160	1035.476074	-626.306946	176.503738	856.130371	-611.426636	-24.796667
382.121582	-40.989185	938.236389	432.235504	142.369110	933.803833	479.891449	-73.857285	494.566193	559.607971	126.909424	483.700134	518.859070	-71.322723	78.039436	613.784546	101.714722	94.505089	420.436462	-108.041389	1405.365967	478.447357	188.971542	1410.427612	379.273224	52.483604	1384.098022	361.902344	63.657017	1652.159912	455.415985	-195.466202	1127.520752	534.630859	262.482605	1143.301514	353.882629	-193.783493	882.222168	416.640015	279.649536	888.125183	400.499786	54.925224	1035.706909	-626.055176	176.501511	856.117615	-611.107483	-24.744076
382.426208	-40.910828	938.308594	432.484650	142.573380	933.896179	480.122314	-73.819565	494.568665	559.834045	126.961418	483.723175	518.859558	-71.321503	78.015976	613.504761	101.536987	94.433884	420.781525	-107.946114	1405.442871	478.777771	189.087280	1410.420532	379.655579	52.584717	1384.110352	362.146912	63.809669	1652.160034	455.786743	-195.390732	1127.610596	534.970642	262.588257	1143.311401	354.290436	-193.686722	882.269043	417.016632	279.764374	888.108582	400.799866	55.044369	1035.791626	-625.751099	176.551270	856.104248	-610.773499	-24.699091
382.465454	-40.129597	938.301880	431.874329	145.450073	934.470398	480.166779	-73.521339	494.452606	560.276794	127.158684	484.127289	518.729248	-71.283218	77.960388	612.683411	101.061241	94.288025	421.173065	-107.825302	1405.504028	479.115204	189.198471	1410.398804	380.015625	52.712433	1384.133057	362.374329	63.949696	1652.150269	456.132202	-195.311523	1127.667725	535.313965	262.714020	1143.296509	354.633270	-193.632904	882.328369	417.319397	279.878845	888.119751	400.698914	56.441864	1036.104858	-625.490906	176.551270	856.068237	-610.429077	-24.711603
382.828644	-40.062241	938.325806	432.191620	145.518402	934.489563	480.349152	-73.411972	494.419830	560.484253	127.145325	484.116882	518.673706	-71.257896	77.922211	613.869507	101.757034	94.365814	421.555450	-107.690430	1405.520630	479.492584	189.335175	1410.389648	380.367096	52.834682	1384.147827	362.548706	64.061028	1652.194580	456.495331	-195.202393	1127.705200	535.637756	262.803040	1143.252930	354.987793	-193.561279	882.368958	417.426025	279.990295	888.221497	401.051697	56.507336	1036.127319	-625.592773	176.113632	855.919067	-610.183228	-24.840445
383.166412	-40.014732	938.329468	432.507660	145.535477	934.492920	480.613007	-73.404282	494.404816	560.735413	127.100067	484.096497	518.701111	-71.244370	77.845695	614.008972	101.768959	94.314911	421.938538	-107.571732	1405.539917	479.879761	189.446899	1410.373657	380.712311	52.928604	1384.116943	362.800659	64.204063	1652.157104	456.861755	-195.098404	1127.708008	535.977173	262.884247	1143.219971	355.312469	-193.508469	882.432373	417.734528	280.072784	888.209412	401.391937	56.536106	1036.131836	-625.307739	176.132843	855.903748	-609.807678	-24.794807
383.505676	-40.009399	938.347900	432.855103	145.455307	934.478577	480.904572	-73.381073	494.419922	560.993713	127.127594	484.084320	518.770569	-71.243225	77.802422	613.289429	101.314484	94.238396	422.290466	-107.459908	1405.559814	480.235321	189.555145	1410.333374	381.074310	53.049061	1384.126221	363.033569	64.346809	1652.117676	457.222382	-194.999878	1127.727173	536.290161	262.965607	1143.171143	355.624939	-193.399918	882.503540	418.057098	280.158020	888.173157	401.731445	56.519360	1036.132813	-625.025940	176.144379	855.878479	-609.437378	-24.787573
383.613098	-40.135422	938.452759	433.104797	145.460022	934.529846	481.219543	-73.332123	494.483582	561.117859	127.083344	484.063873	518.789368	-71.237747	77.790474	613.189941	101.253448	94.176155	422.663147	-107.332405	1405.594727	480.585785	189.692963	1410.331055	381.440552	53.148361	1384.149536	363.279541	64.482147	1652.100098	457.597351	-194.906433	1127.809326	536.852966	263.572266	1143.312500	355.962616	-193.318542	882.567688	418.416901	280.252014	888.192078	401.961243	56.476151	1036.213501	-624.753418	176.176208	855.879578	-609.125610	-24.731178
383.969727	-40.091225	938.470886	433.421936	145.540649	934.573669	481.455902	-73.272896	494.522430	561.282959	127.075180	484.051971	518.808899	-71.244621	77.806190	613.653687	101.543533	94.203728	423.013000	-107.198441	1405.661377	480.896545	189.802460	1410.311279	381.795441	53.239502	1384.176392	363.507446	64.616531	1652.097412	457.973511	-194.798660	1127.903198	537.011230	263.234680	1143.120117	356.333649	-193.215546	882.644897	418.907043	280.334167	888.035461	402.280151	56.527416	1036.243774	-624.484436	176.245682	855.891113	-608.806824	-24.678690
384.345459	-40.062958	938.487793	433.773224	145.595062	934.587708	481.765503	-73.214348	494.541931	561.510803	127.129089	484.080566	518.821350	-71.240753	77.790794	614.015076	101.761101	94.218498	423.374084	-107.083542	1405.715942	481.200012	189.923477	1410.315186	382.122803	53.343552	1384.213989	363.708801	64.752998	1652.112671	458.328522	-194.691177	1127.973267	537.325989	263.351807	1143.124756	356.681671	-193.159607	882.721924	419.215546	280.447998	888.035400	402.630646	56.572369	1036.258301	-624.188293	176.264984	855.912109	-608.505066	-24.578539
385.158295	-40.563568	938.463745	434.913086	143.299835	934.048157	482.295288	-73.463684	494.629364	561.516052	127.012192	483.757721	518.984375	-71.286209	77.813835	613.064636	101.170296	94.082619	423.702271	-106.988892	1405.782959	481.492584	190.042282	1410.307129	382.421906	53.463200	1384.244751	363.951660	64.877708	1652.142212	458.653137	-194.588989	1128.028931	537.628113	263.489777	1143.090942	356.992004	-193.086166	882.788269	419.525909	280.544159	888.018921	403.412628	55.554562	1035.948486	-623.903625	176.254654	855.917725	-608.200439	-24.543579
385.249420	-39.916428	938.462158	434.477478	145.591019	934.579956	482.123444	-72.550568	494.427277	561.833496	127.157608	484.055725	518.632446	-71.180000	77.633949	613.962891	101.676651	94.125229	423.995819	-106.882919	1405.831543	481.819000	190.175842	1410.294067	382.755707	53.562893	1384.260254	364.229492	65.021721	1652.158936	458.976318	-194.474792	1128.050781	537.898376	263.576477	1143.049683	357.262054	-193.019363	882.833374	419.638214	280.652710	888.102234	403.401611	56.638947	1036.239624	-623.651611	176.249054	855.889709	-607.914307	-24.534367
385.326233	-39.959881	938.545349	434.657135	145.701965	934.616272	482.604340	-73.121948	494.520325	562.039124	127.176643	484.028320	518.824890	-71.230690	77.623940	613.206360	101.209351	94.014252	424.303070	-106.802910	1405.865356	482.165680	190.312088	1410.282715	383.101044	53.702709	1384.254150	364.505890	65.175888	1652.147583	459.325073	-194.366913	1128.078003	538.209412	263.643219	1143.017456	357.573761	-192.929794	882.862732	419.953735	280.735718	888.046387	403.597260	56.680462	1036.303467	-623.381104	176.248154	855.863159	-607.600342	-24.507698
385.620239	-39.908543	938.557739	434.951508	145.700165	934.624451	482.924530	-73.086403	494.492310	562.212219	127.207893	484.023193	518.855225	-71.213997	77.574371	613.271545	101.222260	93.980957	424.602020	-106.670937	1405.900513	482.473755	190.427704	1410.223389	383.405853	53.783432	1384.258423	364.777863	65.307457	1652.152222	459.669281	-194.300354	1128.129517	538.532593	263.739594	1142.983887	357.916656	-192.847672	882.874451	420.266693	280.829132	888.020935	403.897278	56.707016	1036.313965	-623.115662	176.276459	855.848145	-607.322632	-24.481424
386.202057	-40.471813	938.593018	435.958313	143.382904	934.083618	483.444916	-73.279205	494.565247	562.192505	127.029091	483.657898	518.999268	-71.277496	77.549675	613.238708	101.176033	93.957016	424.923096	-106.570313	1405.953369	482.750275	190.557724	1410.236938	383.708984	53.890301	1384.281006	365.033722	65.441452	1652.166504	459.989685	-194.247330	1128.187988	538.809021	263.805695	1142.953979	358.294189	-192.788467	882.916748	420.557190	280.943756	887.981873	404.525696	55.674610	1036.034058	-622.467834	176.778366	855.959534	-606.876404	-24.315687
386.570984	-40.491085	938.595276	436.376190	143.233505	934.028992	483.804016	-73.267235	494.621429	562.408569	127.088669	483.616333	519.054321	-71.265320	77.535255	613.346863	101.242363	93.924202	425.207855	-106.448509	1405.987061	483.039368	190.679092	1410.190674	383.988556	53.989838	1384.296387	365.331726	65.597145	1652.191772	460.300964	-194.148636	1128.235107	539.183533	263.936707	1142.945923	358.658539	-192.714859	882.993103	421.087830	281.007233	887.801331	404.879456	55.636524	1036.003296	-622.168091	176.886887	855.977051	-606.605347	-24.266647
387.003876	-40.368534	938.606750	436.683167	143.381775	934.074219	483.878479	-72.662109	494.628326	562.609802	127.132042	483.632996	518.883301	-71.217003	77.492790	613.439270	101.297005	93.916458	425.483185	-106.338020	1406.050171	483.323914	190.778671	1410.192505	384.272766	54.108551	1384.333618	365.626984	65.730331	1652.227539	460.615814	-194.062897	1128.315918	539.460754	264.037781	1142.909424	358.967957	-192.632416	883.083618	421.396332	281.080811	887.791931	405.235901	55.752144	1036.031616	-621.864441	176.899658	855.974487	-606.297546	-24.268858
387.283295	-40.326466	938.658997	436.966309	143.454086	934.110352	484.195313	-72.655930	494.697388	562.775757	127.137169	483.642334	518.909851	-71.219955	77.502983	613.417480	101.264542	93.887268	425.740051	-106.226685	1406.110107	483.600555	190.908096	1410.183838	384.586029	54.244106	1384.371582	365.915314	65.843826	1652.271606	460.932556	-194.003723	1128.427002	539.734680	264.100647	1142.888672	359.287567	-192.415176	883.173828	421.691956	281.168152	887.770935	405.509460	55.819584	1036.074829	-621.923279	176.460785	855.889587	-606.117981	-24.387224
387.346619	-40.379372	938.758972	437.172058	143.451462	934.148621	484.699188	-73.218445	494.820007	562.871765	127.099304	483.613464	519.098633	-71.288612	77.545418	612.989014	101.040840	93.821175	425.987183	-106.118690	1406.170898	483.876648	191.025482	1410.219971	384.876221	54.354866	1384.400757	366.189789	65.968834	1652.339111	461.195709	-193.883728	1128.504883	539.979919	264.189362	1142.899658	359.572784	-192.467285	883.218994	421.988403	281.265686	887.755737	405.669006	55.822456	1036.144287	-621.324219	176.886215	855.990295	-605.794067	-24.172327
387.671143	-40.413776	938.785645	437.603760	143.082901	934.142090	485.024292	-73.244812	494.845032	563.011963	127.149055	483.578522	519.147461	-71.304077	77.523247	613.366699	101.244102	93.835541	426.230865	-106.005142	1406.223755	484.151489	191.121185	1410.262329	385.160706	54.460564	1384.427734	366.476654	66.108482	1652.391602	461.502289	-193.812698	1128.569580	540.226440	264.220001	1142.924927	359.879730	-192.425995	883.238342	422.126068	281.387573	887.869324	406.025574	55.656464	1036.151367	-621.429626	176.466263	855.904175	-605.649292	-24.283003
388.174255	-40.287510	938.716431	437.957764	143.164810	934.127197	485.348053	-73.206375	494.778534	563.179016	127.151680	483.572937	519.163879	-71.317680	77.453102	613.444214	101.288841	93.800438	426.472931	-105.892082	1406.245972	484.425934	191.229492	1410.254639	385.413483	54.573414	1384.448975	366.783997	66.236153	1652.423950	461.758148	-193.743744	1128.631226	540.729675	264.755066	1143.111450	360.204315	-192.367661	883.283875	422.462555	281.474762	887.891968	406.394135	55.742901	1036.106079	-621.207947	176.467758	855.868591	-605.440369	-24.261190
388.429932	-40.202976	938.711609	438.146820	143.416183	934.184631	485.617340	-73.161179	494.760284	563.313110	127.172531	483.586090	519.157410	-71.312538	77.392365	613.132751	101.071602	93.750130	426.709229	-105.805107	1406.265259	484.717804	191.307709	1410.300903	385.657593	54.662888	1384.474365	367.154968	66.465828	1652.382568	462.008392	-193.698257	1128.645020	541.023071	264.858917	1143.140015	360.544952	-192.352783	883.293518	422.766754	281.539063	887.900940	406.629944	55.867153	1036.135132	-620.907776	176.502258	855.872742	-605.206848	-24.240112
388.683228	-40.162525	938.740601	438.386200	143.500381	934.220520	485.931305	-73.143539	494.783386	563.425537	127.132118	483.567627	519.226135	-71.317909	77.395081	614.122131	101.652992	93.812698	426.980774	-105.694061	1406.287476	485.010071	191.446091	1410.305664	385.926697	54.768013	1384.485596	367.458557	66.587631	1652.411377	462.276489	-193.598633	1128.663574	541.352966	264.964508	1143.164673	360.873901	-192.294815	883.320435	423.250885	281.571198	887.782715	406.869904	55.925919	1036.167358	-620.649597	176.514633	855.846008	-604.968750	-24.219566
388.766724	-40.166965	938.832886	438.475525	143.753342	934.231140	485.921204	-72.454842	494.760376	563.488586	127.143639	483.603363	519.018616	-71.235153	77.279205	614.433594	101.817062	93.818039	427.222931	-105.572342	1406.323120	485.314362	191.545700	1410.302368	386.200165	54.871433	1384.514771	367.682648	66.632278	1652.529175	462.546448	-193.501953	1128.698364	541.609985	264.990540	1143.152466	361.154694	-192.227844	883.362915	423.344391	281.668121	887.912048	406.993408	56.078705	1036.220093	-620.289001	176.553818	855.846802	-604.678040	-24.186806
388.977173	-40.160496	938.909058	438.705505	143.736588	934.236755	486.449554	-73.036110	494.909058	563.641479	127.177879	483.580902	519.270203	-71.309181	77.380020	614.464111	101.843933	93.820518	427.450714	-105.472061	1406.376709	485.599670	191.622513	1410.286865	386.487640	55.003403	1384.559570	367.961060	66.759392	1652.587646	462.814148	-193.425156	1128.793457	541.904358	265.065399	1143.163574	361.434570	-192.140106	883.428772	423.807983	281.724640	887.816895	407.218567	56.111679	1036.259644	-619.995483	176.535095	855.844543	-604.415710	-24.194210
389.379364	-40.072487	938.905762	438.988678	143.736618	934.252502	486.741364	-73.046196	494.946014	563.742004	127.209091	483.566528	519.303162	-71.338852	77.428207	614.445557	101.848602	93.787636	427.661530	-105.384514	1406.435181	485.864136	191.711639	1410.299927	386.773834	55.098125	1384.585693	368.276489	66.902534	1652.614746	463.037537	-193.361633	1128.870117	541.998291	264.668243	1142.991211	361.728790	-192.098618	883.487793	424.069519	281.815582	887.783997	407.522766	56.153500	1036.263428	-619.694824	176.558350	855.853577	-604.158203	-24.179943
389.621490	-40.039745	938.929504	439.210815	143.760147	934.251099	486.942688	-73.005363	494.979706	563.896240	127.253670	483.549713	519.290283	-71.325851	77.390633	614.512573	101.890747	93.775711	427.875244	-105.308479	1406.462646	486.107269	191.778854	1410.297607	386.985168	55.199707	1384.622192	368.548157	67.022430	1652.650513	463.275513	-193.316437	1128.943237	542.462585	265.195282	1143.168457	361.985687	-192.055252	883.533691	424.357056	281.903198	887.816223	407.760651	56.193195	1036.274414	-619.447327	176.556961	855.847290	-603.933533	-24.189417
389.840363	-39.959255	938.947388	439.416534	143.845444	934.280457	487.136780	-72.968369	494.969910	564.009094	127.314255	483.569458	519.273254	-71.321526	77.388062	614.522278	101.888588	93.774979	428.079254	-105.229355	1406.497925	486.363159	191.873322	1410.323853	387.210785	55.283306	1384.621338	368.887909	67.232956	1652.610596	463.492859	-193.267838	1128.984985	542.741516	265.264374	1143.177368	362.274445	-192.050735	883.559448	424.633911	281.991028	887.806396	407.975525	56.268608	1036.298584	-619.202637	176.557724	855.861938	-603.696045	-24.215469
389.799011	-39.284595	938.920105	438.891754	146.187012	934.841858	487.092651	-72.651947	494.807556	564.295593	127.486298	483.885132	519.122925	-71.290611	77.306282	614.394531	101.787010	93.712524	428.310852	-105.143616	1406.523071	486.635193	191.975754	1410.323608	387.451385	55.349876	1384.625854	369.137817	67.343185	1652.669556	463.719940	-193.198227	1129.026123	543.019104	265.289581	1143.185547	362.546875	-192.030136	883.566833	424.879700	282.078766	887.821472	407.864655	57.359142	1036.594238	-618.935181	176.601410	855.858337	-603.480347	-24.205978
389.980408	-39.206738	938.907593	439.048004	146.286484	934.854675	487.269867	-72.593872	494.820648	564.383057	127.498703	483.869537	519.128113	-71.284348	77.241035	613.510498	101.260063	93.618744	428.524567	-105.044807	1406.532837	486.886963	192.073990	1410.330078	387.691406	55.432838	1384.622437	369.427490	67.485245	1652.654053	463.922424	-193.167999	1129.028564	543.058777	264.868256	1142.994629	362.796661	-192.022186	883.573120	425.119110	282.171356	887.783325	408.047455	57.429199	1036.596069	-618.662903	176.589645	855.854309	-603.242065	-24.197554
390.033722	-39.255199	938.966492	439.229095	146.248627	934.855652	487.412659	-72.517052	494.812836	564.482788	127.511696	483.836945	519.127686	-71.250748	77.190125	613.512329	101.239456	93.592926	428.741302	-104.975609	1406.557373	487.156036	192.176178	1410.308472	387.956177	55.529346	1384.630127	369.614197	67.535507	1652.750488	464.130371	-193.078537	1129.048706	543.297729	264.897949	1142.978394	363.015045	-191.993805	883.589355	425.135620	282.248047	887.917908	408.192993	57.413925	1036.626709	-618.047241	177.056641	855.944092	-602.932922	-24.061644
390.228119	-39.200630	938.978882	439.422028	146.288132	934.859436	487.565125	-72.491592	494.850647	564.579346	127.551346	483.835602	519.139893	-71.244339	77.200905	613.874573	101.453278	93.625664	428.971100	-104.898354	1406.599365	487.395508	192.267502	1410.285767	388.220581	55.610474	1384.614014	369.882019	67.669044	1652.753174	464.361053	-193.033615	1129.093384	543.564941	264.971497	1142.937866	363.242737	-191.943924	883.608276	425.390198	282.313507	887.895081	408.391327	57.464581	1036.634888	-617.765015	177.064606	855.945618	-602.686157	-24.040285
390.408325	-39.185032	939.000000	439.626495	146.290268	934.852844	487.742950	-72.493591	494.867310	564.702759	127.581589	483.824432	519.166504	-71.229866	77.196404	614.676819	101.933708	93.658859	429.215057	-104.812363	1406.635986	487.671967	192.326874	1410.273560	388.471222	55.698082	1384.616821	370.125061	67.792900	1652.760742	464.583496	-193.002502	1129.136230	543.814331	265.026794	1142.915039	363.443054	-191.884308	883.658997	425.639008	282.401825	887.865906	408.579315	57.490635	1036.641235	-617.505432	177.068634	855.941284	-602.466370	-24.030151
390.635254	-39.120815	939.001953	439.821686	146.334015	934.870850	487.913574	-72.483017	494.905334	564.775696	127.622208	483.799591	519.178467	-71.235626	77.200768	613.936523	101.495003	93.579689	429.439819	-104.753677	1406.653076	487.914093	192.385300	1410.232544	388.699493	55.780678	1384.630737	370.351349	67.920364	1652.757324	464.806549	-192.934479	1129.169434	544.083679	265.117706	1142.897949	363.631927	-191.850327	883.700623	426.089752	282.447876	887.705688	408.774567	57.539463	1036.650391	-617.242126	177.065323	855.930420	-602.252014	-24.009745
391.132690	-39.626339	939.008789	440.718262	144.184601	934.330505	488.278107	-72.719879	495.005798	564.676758	127.470627	483.495819	519.386780	-71.304611	77.221382	613.747803	101.365707	93.563705	429.682678	-104.686920	1406.683594	488.150940	192.428482	1410.206299	388.910889	55.831375	1384.614258	370.569336	68.042023	1652.754150	465.012299	-192.872665	1129.198364	544.295471	265.177094	1142.870605	363.821381	-191.789215	883.720581	426.335785	282.538849	887.693970	409.312500	56.600288	1036.357178	-616.966797	177.076248	855.925476	-602.033508	-23.992832
391.283417	-39.614151	939.037781	440.904175	144.145035	934.345093	488.404480	-72.735268	495.017426	564.804504	127.504761	483.468109	519.393494	-71.312012	77.213654	613.803345	101.383781	93.555023	429.912292	-104.633171	1406.693481	488.385986	192.488388	1410.186890	389.105103	55.894737	1384.613892	370.784607	68.160690	1652.741455	465.197021	-192.844193	1129.200317	544.528992	265.207062	1142.880493	363.967896	-191.748459	883.755554	426.546082	282.614929	887.674500	409.503082	56.590889	1036.380249	-617.087158	176.643936	855.804626	-601.924255	-24.153545
391.455475	-39.557369	939.026550	441.058350	144.240585	934.355042	488.529877	-72.766190	495.013580	564.870300	127.534332	483.451355	519.404663	-71.315948	77.213753	613.773010	101.374329	93.515121	430.130707	-104.567444	1406.698242	488.617249	192.529968	1410.175781	389.331146	55.941799	1384.620850	370.994324	68.305092	1652.742798	465.393585	-192.807785	1129.230713	544.951172	265.752747	1143.036255	364.127960	-191.707245	883.796143	426.757202	282.679169	887.704285	409.669525	56.653141	1036.380371	-616.884949	176.610153	855.794067	-601.721985	-24.148392
391.329895	-38.896652	939.025452	440.462189	146.537750	934.915833	488.442719	-72.527420	494.956757	565.122620	127.728256	483.808289	519.299194	-71.285820	77.162865	613.874512	101.443893	93.516411	430.365021	-104.514801	1406.702637	488.817017	192.589966	1410.189087	389.546204	56.006889	1384.638550	371.190430	68.391533	1652.727051	465.575653	-192.746658	1129.234497	545.166016	265.795807	1143.022095	364.269104	-191.675461	883.822083	426.959686	282.753479	887.698364	409.496368	57.726158	1036.689209	-616.642395	176.669373	855.802795	-601.520142	-24.102247
391.480530	-38.819683	939.039368	440.615173	146.623337	934.941467	488.548706	-72.489403	494.935059	565.199036	127.735573	483.789673	519.310669	-71.284447	77.152588	613.862000	101.420158	93.511124	430.579254	-104.450340	1406.731689	489.051544	192.670319	1410.206909	389.779083	56.067734	1384.637329	371.407959	68.510178	1652.731445	465.762665	-192.683075	1129.225464	545.169739	265.352081	1142.822144	364.407013	-191.672531	883.859070	427.159485	282.845581	887.659790	409.666901	57.796112	1036.710571	-616.413757	176.687195	855.824585	-601.313538	-24.094858
391.506317	-38.846703	939.086365	440.747437	146.639206	934.928650	488.611816	-72.401535	494.931854	565.253845	127.723747	483.781128	519.335327	-71.254601	77.119896	613.864136	101.425728	93.497292	430.795532	-104.399979	1406.727417	489.252441	192.753738	1410.174805	390.008423	56.124535	1384.640137	371.633759	68.623055	1652.731812	465.947083	-192.609741	1129.214722	545.387756	265.365753	1142.781738	364.543854	-191.613434	883.891785	427.360229	282.897125	887.631042	409.783112	57.815620	1036.729126	-616.168762	176.702820	855.822815	-601.071533	-24.067188
391.745728	-38.719444	939.046265	440.895569	146.706467	934.943848	488.719482	-72.405769	494.922974	565.307068	127.752892	483.755310	519.371643	-71.227432	77.108849	613.618408	101.279449	93.456779	431.034760	-104.344894	1406.762329	489.461212	192.820999	1410.143555	390.223907	56.185959	1384.625732	371.851044	68.726471	1652.719238	466.145905	-192.542374	1129.213257	545.581909	265.424530	1142.766724	364.641205	-191.552505	883.907654	427.541534	282.943756	887.632263	409.968658	57.883492	1036.717285	-615.932251	176.730316	855.830750	-600.858276	-24.060017
392.133911	-39.235092	939.069336	441.699768	144.570221	934.412964	488.981567	-72.584053	494.992889	565.223022	127.619644	483.456482	519.513550	-71.280945	77.116318	613.809937	101.381691	93.479996	431.286682	-104.278122	1406.761963	489.661285	192.893448	1410.135986	390.397339	56.223843	1384.625488	372.057892	68.807777	1652.712891	466.310730	-192.501572	1129.188354	545.775818	265.494324	1142.730713	364.770569	-191.488388	883.933533	427.720673	282.995941	887.603088	410.424652	56.943924	1036.438477	-615.738159	176.722504	855.829407	-600.653198	-24.038704
392.231598	-39.247330	939.091553	441.839142	144.517853	934.406250	488.963196	-72.471504	494.965179	565.270508	127.646347	483.456146	519.470276	-71.293938	77.102257	613.820984	101.376930	93.491005	431.520996	-104.235474	1406.767456	489.840088	192.951401	1410.127686	390.568146	56.251980	1384.612183	372.257538	68.898979	1652.696655	466.484650	-192.417755	1129.196655	545.911987	265.500824	1142.694458	364.849060	-191.446777	883.967773	427.699341	283.062286	887.710449	410.561768	56.924747	1036.446899	-615.535461	176.762039	855.833496	-600.453064	-24.050879
392.511993	-39.605225	939.107605	442.512390	143.378006	934.059326	489.239838	-72.764015	495.077393	565.257996	127.617287	483.265686	519.656921	-71.322350	77.144051	613.761475	101.357475	93.487770	431.743103	-104.212166	1406.814941	490.000336	193.001511	1410.087646	390.730164	56.290710	1384.580811	372.523804	69.051796	1652.643066	466.634644	-192.357956	1129.232788	546.070984	265.589966	1142.671875	364.924103	-191.412369	884.007874	427.877747	283.104889	887.675049	410.940552	56.432152	1036.263672	-615.347168	176.755005	855.839172	-600.259949	-24.074297
392.217651	-38.671253	939.082886	441.445465	146.431610	934.915771	488.933197	-72.327087	494.919495	565.501282	127.836746	483.687561	519.367859	-71.242088	77.114777	613.841492	101.436234	93.482994	431.950958	-104.165848	1406.797485	490.130859	193.048264	1410.077026	390.911255	56.313534	1384.562134	372.716309	69.119347	1652.653687	466.781372	-192.295868	1129.242920	546.222351	265.641571	1142.653076	364.992828	-191.346680	884.066040	428.058563	283.171448	887.636414	410.520905	57.803497	1036.722900	-615.185608	176.734818	855.846191	-600.099854	-24.082996
392.260651	-38.505569	939.081604	441.409668	146.906723	934.988953	488.841858	-72.212669	494.882050	565.578796	127.896980	483.739532	519.317322	-71.207924	77.079590	613.864990	101.421944	93.465111	432.140259	-104.128624	1406.831177	490.279205	193.113052	1410.058594	391.079102	56.352230	1384.551147	372.899261	69.195702	1652.650879	466.924744	-192.233231	1129.252563	546.351074	265.692291	1142.622314	365.062408	-191.336273	884.088257	428.241364	283.197937	887.595764	410.570984	58.062439	1036.764160	-615.018616	176.755585	855.833618	-599.968018	-24.084492
392.329163	-38.492050	939.090698	441.542267	146.877396	934.992493	488.867706	-72.140701	494.883026	565.669495	127.921097	483.717651	519.323792	-71.201118	77.066887	613.631775	101.287041	93.409081	432.347260	-104.078285	1406.843140	490.434814	193.156769	1410.020874	391.255951	56.409351	1384.564941	373.092834	69.279259	1652.645752	467.060974	-192.164474	1129.259644	546.495789	265.747650	1142.575439	365.126404	-191.291260	884.125854	428.364685	283.241394	887.560181	410.684570	58.057110	1036.771118	-614.862549	176.727539	855.819702	-599.822327	-24.077715
392.451294	-38.630230	939.125183	441.728455	145.962753	934.830261	488.980286	-72.151482	494.900513	565.494263	127.743340	483.547882	519.408997	-71.197739	77.060928	613.853455	101.393951	93.417992	432.544800	-104.038475	1406.866821	490.598816	193.219330	1410.006714	391.414246	56.452442	1384.560181	373.226654	69.303444	1652.715576	467.236511	-192.096664	1129.299561	546.663391	265.822906	1142.570801	365.196747	-191.222366	884.138611	428.668304	283.258850	887.446106	410.826721	57.658501	1036.701538	-614.649048	176.755295	855.829529	-599.647949	-24.056120
392.513000	-38.632351	939.147522	441.806305	145.900192	934.809875	489.031067	-72.151680	494.891937	565.537903	127.782898	483.551605	519.419373	-71.199135	77.050934	613.575623	101.236168	93.391296	432.710175	-103.994301	1406.885132	490.768250	193.270996	1409.999878	391.573792	56.503128	1384.590454	373.462891	69.431068	1652.669434	467.377502	-192.042923	1129.300903	546.784119	265.877106	1142.577881	365.251801	-191.164917	884.200134	428.796906	283.291382	887.431946	410.893982	57.651730	1036.701294	-614.112122	177.172821	855.938904	-599.401672	-23.885429
392.596436	-38.602104	939.160339	441.891632	145.881668	934.816528	489.081573	-72.142662	494.909210	565.579346	127.830040	483.588806	519.449402	-71.223938	77.048470	613.835083	101.399254	93.440216	432.883026	-103.951233	1406.918335	490.925446	193.320801	1409.997925	391.714294	56.533855	1384.606689	373.581543	69.436897	1652.744751	467.496429	-192.011627	1129.315186	546.918396	265.904938	1142.570679	365.307678	-191.111862	884.215027	428.908234	283.319794	887.429565	410.978333	57.662045	1036.710815	-613.926880	177.180771	855.957214	-599.256592	-23.911791
392.645966	-38.588173	939.153198	441.933594	145.892303	934.804871	489.094360	-72.120018	494.911316	565.594788	127.880135	483.576050	519.425659	-71.223808	77.047440	613.827820	101.388161	93.447685	433.042969	-103.912674	1406.906860	491.071045	193.379730	1409.986084	391.844299	56.566425	1384.597900	373.804596	69.558952	1652.704834	467.597412	-191.959869	1129.301758	547.038391	265.950500	1142.543701	365.354034	-191.079269	884.231750	429.010559	283.353333	887.416992	411.037598	57.673031	1036.702393	-613.776733	177.182434	855.963379	-599.120544	-23.920372
392.690002	-38.556297	939.148071	441.978729	145.997116	934.837891	489.138763	-72.131294	494.908417	565.650696	127.921066	483.595184	519.421570	-71.235725	77.038849	613.796021	101.412018	93.442078	433.186249	-103.879440	1406.894287	491.200043	193.442688	1409.978027	391.991486	56.612629	1384.607300	373.938416	69.624405	1652.704346	467.684113	-191.928864	1129.297241	547.151794	265.994690	1142.538696	365.400055	-191.055710	884.228027	429.101349	283.371887	887.397217	411.086182	57.718151	1036.717529	-613.635681	177.211075	855.966187	-599.012085	-23.931562
392.731049	-38.541313	939.138184	442.040527	145.953110	934.812866	489.213074	-72.145119	494.921082	565.655762	127.919403	483.559387	519.420288	-71.227058	77.041473	613.772827	101.372673	93.428246	433.320953	-103.814133	1406.883667	491.331329	193.510056	1409.960693	392.095673	56.664482	1384.624023	374.077728	69.664940	1652.710815	467.758636	-191.889542	1129.280518	547.232910	266.004456	1142.511475	365.442200	-190.995468	884.249939	429.166443	283.397064	887.358765	411.157532	57.708500	1036.701050	-613.525269	177.218369	855.945068	-598.918518	-23.933750
392.770447	-38.527409	939.143799	442.079468	145.977188	934.807861	489.208160	-72.066216	494.909851	565.678406	127.944603	483.531494	519.415222	-71.225220	77.013702	613.829590	101.425522	93.438225	433.459351	-103.747627	1406.887817	491.459595	193.565460	1409.959717	392.227539	56.725334	1384.648682	374.217651	69.708382	1652.720093	467.833466	-191.867844	1129.273315	547.332642	266.006653	1142.481689	365.498199	-190.940216	884.250183	429.233459	283.405334	887.330994	411.212097	57.728928	1036.702271	-613.431946	177.150024	855.916138	-598.839050	-23.960558
392.794373	-38.495468	939.169006	442.108826	146.034378	934.813965	489.262085	-72.053093	494.932983	565.672485	127.948341	483.535187	519.489258	-71.233139	77.037727	613.849792	101.429321	93.411491	433.602325	-103.696220	1406.888916	491.583130	193.605164	1409.938599	392.345520	56.780132	1384.671265	374.355835	69.747589	1652.716797	467.914795	-191.792740	1129.277222	547.407654	266.025574	1142.425781	365.533051	-190.896057	884.275513	429.301727	283.420349	887.304810	411.263824	57.776718	1036.719360	-613.337769	177.144714	855.902405	-598.765930	-23.956566
392.826904	-38.493954	939.189575	442.164093	145.952713	934.815369	489.263794	-72.005623	494.919525	565.653442	127.958443	483.509644	519.468689	-71.220284	77.049072	613.865479	101.429558	93.424431	433.712708	-103.636246	1406.920166	491.686066	193.642685	1409.910400	392.471161	56.843216	1384.713135	374.501740	69.795792	1652.734497	467.976563	-191.754959	1129.302979	547.480286	266.046234	1142.407471	365.591919	-190.854553	884.299072	429.339294	283.411011	887.302612	411.323456	57.745426	1036.730957	-613.239929	177.135574	855.911377	-598.674683	-23.970938
392.868988	-38.459354	939.205872	442.201447	145.989456	934.811646	489.270721	-71.996078	494.944031	565.650513	127.974380	483.534515	519.465393	-71.213760	77.054192	613.889343	101.446373	93.441551	433.818756	-103.586182	1406.925781	491.808380	193.706406	1409.918579	392.610168	56.893993	1384.734009	374.626434	69.832634	1652.758545	468.023376	-191.682388	1129.292114	547.530151	266.096924	1142.398682	365.605103	-190.802048	884.329224	429.366455	283.452271	887.333496	411.376984	57.788025	1036.737915	-613.160461	177.151352	855.925842	-598.608398	-23.957281
392.921417	-38.424393	939.209290	442.220612	145.978897	934.817749	489.249512	-71.984871	494.914093	565.637695	128.028275	483.522217	519.445496	-71.193657	77.033966	613.931030	101.482674	93.463493	433.892639	-103.501343	1406.920166	491.891510	193.762314	1409.904419	392.726227	56.945087	1384.758545	374.752258	69.876160	1652.762451	468.058472	-191.646378	1129.284912	547.576599	266.133362	1142.379517	365.630463	-190.759079	884.337952	429.382904	283.456390	887.325195	411.420929	57.796497	1036.743286	-613.076172	177.136917	855.946472	-598.530396	-23.945906
393.091003	-38.665112	939.207397	442.658325	145.059982	934.578857	489.340302	-72.076523	494.948059	565.612305	128.013321	483.408875	519.498413	-71.220001	77.028946	613.896729	101.468407	93.472878	433.966034	-103.466652	1406.910278	491.980011	193.820175	1409.896606	392.852295	56.999317	1384.741333	374.885193	69.920570	1652.761230	468.103241	-191.605270	1129.280151	547.636902	266.170105	1142.339111	365.655151	-190.711929	884.316223	429.394958	283.496399	887.291443	411.653229	57.388081	1036.611450	-613.026489	177.161102	855.942200	-598.477234	-23.950230
393.017303	-38.371914	939.156128	442.310394	146.030853	934.782776	489.234619	-71.952736	494.858582	565.672791	128.110733	483.507416	519.422302	-71.205917	77.006920	613.916260	101.483284	93.461746	434.003326	-103.425339	1406.879761	492.036682	193.875000	1409.866577	392.969971	57.048687	1384.706909	374.997345	69.950172	1652.756958	468.114990	-191.569580	1129.257935	547.678162	266.216034	1142.298218	365.674408	-190.684677	884.285828	429.390839	283.526062	887.258911	411.513092	57.838871	1036.699585	-612.977051	177.151459	855.930298	-598.471741	-23.956242
393.037689	-38.323505	939.138855	442.290070	146.215637	934.809021	489.259949	-71.981529	494.886810	565.658142	128.116699	483.531616	519.446899	-71.222198	77.004356	613.875732	101.459465	93.441727	434.070221	-103.389778	1406.846924	492.105072	193.941254	1409.804321	393.051514	57.082104	1384.698120	375.057800	69.914055	1652.820557	468.148224	-191.541672	1129.223511	547.720703	266.252502	1142.236328	365.685120	-190.640198	884.269409	429.376312	283.540833	887.219482	411.536163	57.921535	1036.706787	-612.917297	177.164734	855.921936	-598.419067	-23.976088
393.046234	-38.274445	939.127686	442.275452	146.236862	934.771790	489.279877	-71.974602	494.868408	565.673950	128.144440	483.510406	519.453979	-71.215767	77.007866	613.892517	101.475845	93.409332	434.144440	-103.352264	1406.841553	492.191193	193.963699	1409.766357	393.125854	57.146416	1384.678833	375.171661	69.947716	1652.816284	468.197571	-191.478271	1129.204834	547.739136	266.262421	1142.166016	365.685730	-190.582275	884.269958	429.378937	283.562195	887.177734	411.559418	57.963615	1036.683960	-612.906616	177.121567	855.901611	-598.372314	-23.994429
393.007355	-38.274158	939.149292	442.278290	146.228745	934.760132	489.287079	-71.916489	494.854492	565.677734	128.147690	483.522156	519.449036	-71.204384	76.982361	613.934143	101.487953	93.412506	434.187469	-103.310280	1406.844482	492.272156	194.025452	1409.741455	393.179871	57.188446	1384.694946	375.337463	70.049438	1652.757690	468.219635	-191.441315	1129.210815	547.745605	266.294067	1142.105591	365.687988	-190.514359	884.284058	429.318939	283.575775	887.174316	411.563629	57.973354	1036.689697	-613.245117	176.671890	855.784668	-598.453064	-24.138012
392.988068	-38.278976	939.186096	442.272949	146.132813	934.738098	489.309509	-71.895912	494.894470	565.638184	128.139206	483.506866	519.456543	-71.195732	77.014175	613.983582	101.505295	93.418076	434.230469	-103.268402	1406.833740	492.334473	194.073395	1409.713623	393.231110	57.264030	1384.714722	375.373260	70.033623	1652.828003	468.242157	-191.375259	1129.206055	547.760437	266.317841	1142.080200	365.684601	-190.432571	884.280273	429.281311	283.587189	887.163391	411.565094	57.953548	1036.696777	-613.198975	176.672363	855.791443	-598.426819	-24.107359
392.955231	-38.200184	939.184875	442.236481	146.301895	934.779297	489.333893	-71.870567	494.908295	565.687317	128.156586	483.494049	519.456604	-71.188362	77.009613	613.986816	101.522720	93.437134	434.284424	-103.223938	1406.849243	492.395172	194.121872	1409.695923	393.279236	57.305935	1384.708130	375.518463	70.151810	1652.786133	468.276062	-191.322403	1129.204346	547.780701	266.342712	1142.051270	365.682953	-190.355789	884.318481	429.212372	283.593872	887.146179	411.545990	58.048325	1036.718872	-613.142334	176.672424	855.796448	-598.373291	-24.121716
392.953125	-38.174713	939.182312	442.231506	146.278549	934.774963	489.336823	-71.856476	494.931427	565.686951	128.171753	483.515411	519.442139	-71.189453	77.015343	613.997375	101.528168	93.456078	434.304993	-103.174232	1406.855469	492.451202	194.184464	1409.684570	393.330261	57.330666	1384.703613	375.545074	70.134224	1652.840576	468.297913	-191.275818	1129.218628	547.766907	266.358887	1142.015381	365.683777	-190.301743	884.329224	429.173920	283.615143	887.136902	411.539978	58.051975	1036.715088	-613.099243	176.692291	855.822449	-598.329834	-24.125225
392.987091	-38.164532	939.173584	442.262909	146.299545	934.742615	489.405884	-71.885918	494.954346	565.693848	128.182434	483.547485	519.483948	-71.211601	77.018944	613.969543	101.530800	93.484650	434.327057	-103.143402	1406.851196	492.476929	194.213120	1409.691040	393.389832	57.358532	1384.710571	375.614624	70.164001	1652.862549	468.305908	-191.243301	1129.215332	547.754395	266.394104	1141.990723	365.676086	-190.239380	884.326721	429.137634	283.633789	887.118469	411.551208	58.085693	1036.692505	-612.733826	177.127121	855.935547	-598.224915	-23.974796
392.977875	-38.133728	939.149475	442.241882	146.349060	934.737854	489.369598	-71.890396	494.920166	565.658081	128.193192	483.536285	519.465820	-71.199585	77.013123	613.891663	101.482460	93.480087	434.340637	-103.126862	1406.847900	492.496582	194.253555	1409.685181	393.426086	57.390636	1384.703369	375.688660	70.209641	1652.871338	468.312073	-191.198074	1129.210327	547.710449	266.393585	1141.976685	365.684479	-190.205826	884.313110	428.887177	283.659393	887.226074	411.530792	58.116005	1036.678223	-613.066711	176.657272	855.826660	-598.300659	-24.112282
392.957733	-38.112839	939.141052	442.237457	146.294876	934.724121	489.372406	-71.848251	494.881378	565.682007	128.197678	483.538025	519.443665	-71.211929	76.980240	613.888123	101.471657	93.449493	434.356720	-103.088081	1406.847412	492.523560	194.280731	1409.670288	393.455292	57.439838	1384.705200	375.811401	70.316826	1652.816895	468.305328	-191.149918	1129.181274	547.697083	266.435944	1141.933716	365.647339	-190.157288	884.304749	428.823456	283.685730	887.247009	411.523193	58.103153	1036.667236	-613.087036	176.618774	855.800781	-598.307251	-24.149422
392.874207	-38.074409	939.160400	442.147797	146.392563	934.720093	489.362915	-71.848198	494.880646	565.663086	128.192230	483.549377	519.456909	-71.218582	76.940125	613.893433	101.455276	93.432472	434.382751	-103.039948	1406.835449	492.543396	194.306534	1409.627319	393.470337	57.484631	1384.708496	375.890503	70.372284	1652.827393	468.322021	-191.098175	1129.151123	547.678284	266.432953	1141.901001	365.617737	-190.101089	884.313660	428.760345	283.688629	887.241333	411.474731	58.172211	1036.677246	-613.116821	176.603012	855.753052	-598.320129	-24.169451
392.783142	-38.040974	939.174255	442.071564	146.436676	934.726990	489.342377	-71.802216	494.889038	565.646606	128.171646	483.527039	519.486084	-71.198219	76.941422	613.579163	101.268631	93.382614	434.406342	-102.996124	1406.838867	492.583160	194.339996	1409.606079	393.472626	57.499363	1384.727661	375.956909	70.419800	1652.826294	468.316589	-191.056839	1129.133057	547.697266	266.473389	1141.862427	365.585907	-190.034348	884.303650	428.901611	283.678162	887.102356	411.421539	58.206932	1036.689575	-613.114746	176.572739	855.737366	-598.306702	-24.173027
392.902557	-38.391922	939.202087	442.487274	145.355621	934.370117	489.442383	-71.938339	494.977661	565.607849	128.107452	483.376190	519.556335	-71.220924	76.986656	613.971802	101.483215	93.418747	434.426147	-102.971230	1406.836426	492.592896	194.377899	1409.564209	393.476990	57.544479	1384.737427	376.008240	70.468681	1652.837158	468.315125	-190.984543	1129.144043	547.660645	266.491028	1141.824341	365.558502	-189.956985	884.347656	428.817200	283.680695	887.093445	411.586700	57.752529	1036.507935	-612.743286	177.037079	855.869385	-598.166382	-24.030527
392.895111	-38.367447	939.191467	442.480652	145.345001	934.353210	489.427185	-71.940567	495.000031	565.608154	128.104248	483.390289	519.581360	-71.226982	77.022652	614.025879	101.522736	93.472664	434.436829	-102.941414	1406.848999	492.580475	194.397659	1409.550537	393.463379	57.559906	1384.743042	376.049805	70.526909	1652.843628	468.298187	-190.949493	1129.170532	547.569153	266.477814	1141.784058	365.537537	-189.898178	884.359314	428.515076	283.697693	887.217896	411.555664	57.770164	1036.492310	-612.720886	177.049698	855.871948	-598.133423	-24.052992
392.850647	-38.371536	939.200073	442.441010	145.331299	934.342529	489.404083	-71.960541	495.011230	565.555115	128.079010	483.370697	519.578430	-71.238014	77.056519	613.870544	101.465820	93.463097	434.432587	-102.895668	1406.842896	492.556946	194.463333	1409.557861	393.470734	57.618732	1384.744507	376.070709	70.572258	1652.866699	468.258698	-190.915115	1129.196655	547.515686	266.525848	1141.760986	365.493988	-189.853424	884.364929	428.449982	283.702423	887.193115	411.499847	57.775768	1036.489746	-612.716919	177.050568	855.911255	-598.125916	-24.036030
392.848206	-38.341335	939.170654	442.436890	145.364670	934.331055	489.330994	-71.947960	495.007019	565.567139	128.136230	483.406555	519.531250	-71.239616	77.069336	613.524597	101.271919	93.456421	434.391968	-102.842377	1406.852051	492.527679	194.496811	1409.554565	393.463470	57.640888	1384.721191	376.087646	70.617249	1652.878784	468.183929	-190.885101	1129.194946	547.510986	266.568176	1141.755981	365.454834	-189.859848	884.345154	428.587067	283.687531	887.068604	411.471619	57.804417	1036.467896	-612.705994	177.055527	855.908630	-598.128113	-24.064058
392.809631	-38.283184	939.160156	442.368164	145.400436	934.318665	489.282745	-71.952255	494.965118	565.519531	128.155060	483.417511	519.505981	-71.218353	77.031906	613.794617	101.443596	93.500298	434.378845	-102.823814	1406.854248	492.507568	194.535233	1409.567261	393.435272	57.685310	1384.722900	376.120300	70.669533	1652.901001	468.133484	-190.857803	1129.194458	547.454285	266.595154	1141.756958	365.399506	-189.825943	884.339966	428.499237	283.718994	887.047974	411.413086	57.853195	1036.456055	-612.754150	177.046768	855.891846	-598.175232	-24.087311
392.716980	-38.281750	939.169128	442.286072	145.425720	934.305359	489.223022	-71.882919	494.927185	565.508850	128.191757	483.430023	519.480164	-71.196526	77.011818	613.829407	101.439407	93.453766	434.346893	-102.781219	1406.865967	492.476379	194.569138	1409.550049	393.420074	57.715233	1384.722046	376.134094	70.723297	1652.901978	468.085114	-190.812195	1129.166504	547.585693	267.133942	1141.898193	365.342133	-189.782501	884.336121	428.420898	283.720093	887.060852	411.362396	57.868599	1036.456055	-612.785217	176.986526	855.878662	-598.162231	-24.129150
392.644806	-38.248035	939.168701	442.213501	145.425018	934.292419	489.200226	-71.864861	494.927948	565.462463	128.186386	483.416840	519.494019	-71.194153	76.978416	613.850159	101.444939	93.449951	434.325134	-102.745903	1406.877563	492.447968	194.614822	1409.515137	393.395569	57.741852	1384.732178	376.165039	70.762054	1652.907227	468.050537	-190.790024	1129.167480	547.489441	267.115265	1141.856079	365.288116	-189.736938	884.350220	428.122192	283.735229	887.182068	411.307983	57.887875	1036.450439	-612.859314	176.959702	855.843079	-598.216431	-24.160770
392.559326	-38.225697	939.165039	442.134735	145.458176	934.290039	489.200745	-71.870720	494.947052	565.378723	128.129761	483.378448	519.538940	-71.188774	76.977058	613.863892	101.441490	93.420341	434.297485	-102.711571	1406.883545	492.414215	194.647141	1409.495483	393.368896	57.774750	1384.742065	376.164337	70.821228	1652.907959	468.021606	-190.726822	1129.166626	547.419128	267.131042	1141.821045	365.218262	-189.666901	884.371948	428.013123	283.743622	887.182129	411.245331	57.909683	1036.448853	-612.854675	176.963928	855.823669	-598.224243	-24.149096
392.470825	-38.230766	939.172302	442.060303	145.467758	934.274414	489.209167	-71.867699	494.963196	565.359192	128.138184	483.387665	519.533997	-71.180466	77.003578	613.892883	101.473183	93.442589	434.271057	-102.680611	1406.888306	492.406189	194.667328	1409.464722	393.321167	57.822327	1384.740845	376.153900	70.870247	1652.898315	467.976868	-190.702042	1129.173218	547.358582	267.163269	1141.774902	365.172699	-189.615479	884.389648	427.910431	283.759338	887.154968	411.160400	57.925392	1036.443848	-613.219421	176.472961	855.701965	-598.301331	-24.339809
392.247345	-37.807796	939.157043	441.478241	146.763245	934.660278	489.060944	-71.720840	494.926788	565.419983	128.271378	483.545868	519.437683	-71.159775	77.010651	613.911682	101.496376	93.468559	434.225769	-102.636795	1406.890381	492.342712	194.711670	1409.437378	393.285339	57.849823	1384.719238	376.124634	70.924309	1652.895752	467.916077	-190.671249	1129.205078	547.061584	266.703369	1141.575195	365.083435	-189.599442	884.408142	427.789154	283.766541	887.108948	410.858154	58.509304	1036.646729	-613.201477	176.505051	855.705627	-598.293518	-24.336321
392.351471	-38.169640	939.149231	441.873688	145.598969	934.269836	489.172485	-71.876442	495.006744	565.289795	128.220428	483.404480	519.510193	-71.190140	77.045540	613.872986	101.484734	93.490227	434.178711	-102.596336	1406.885864	492.298737	194.746552	1409.417847	393.232178	57.861813	1384.698120	376.091827	70.979691	1652.891724	467.855469	-190.664261	1129.223999	546.979553	266.753326	1141.560425	364.998718	-189.572388	884.413818	427.682220	283.787170	887.073181	410.967285	58.018414	1036.427734	-612.828064	176.973862	855.821777	-598.193665	-24.223906
392.269104	-38.173935	939.138916	441.802795	145.548813	934.247192	489.160706	-71.883896	495.026672	565.272583	128.261505	483.449463	519.493652	-71.193695	77.079575	613.865112	101.492844	93.521904	434.138916	-102.565506	1406.885620	492.236450	194.780701	1409.424438	393.174164	57.896488	1384.708984	376.034546	71.023949	1652.895142	467.772766	-190.658096	1129.245483	546.920654	266.793030	1141.575195	364.895386	-189.565292	884.432495	427.735260	283.793854	886.949463	410.869629	58.004963	1036.409302	-612.848877	176.949692	855.824097	-598.184082	-24.244890
392.162842	-38.136993	939.130615	441.681671	145.594345	934.234131	489.123169	-71.862701	495.032501	565.198853	128.277969	483.440033	519.478271	-71.192169	77.086662	613.822205	101.474480	93.516426	434.070801	-102.523811	1406.890991	492.182037	194.796234	1409.417358	393.117523	57.918301	1384.707764	375.986420	71.071823	1652.898193	467.679077	-190.628586	1129.250977	546.832397	266.797333	1141.543213	364.804779	-189.574646	884.444946	427.608490	283.799713	886.950684	410.760132	58.046959	1036.398926	-612.874207	176.921082	855.816284	-598.209106	-24.292168
391.861206	-37.754158	939.117065	441.068451	146.677887	934.575684	488.955597	-71.672913	494.972504	565.131348	128.296555	483.584869	519.407227	-71.159180	77.014748	613.838623	101.468956	93.502304	434.015045	-102.497322	1406.919434	492.118256	194.825745	1409.408813	393.044189	57.969185	1384.696655	375.916626	71.211891	1652.924683	467.612305	-190.612106	1129.254883	546.753601	266.790100	1141.520874	364.683441	-189.545242	884.476440	427.493866	283.811768	886.952820	410.437042	58.525948	1036.581787	-612.926697	176.883240	855.808167	-598.262512	-24.303602
391.744324	-37.701607	939.100403	440.928680	146.695236	934.580811	488.880707	-71.609352	494.930206	565.128723	128.315369	483.573456	519.406555	-71.151558	77.006775	613.894531	101.481873	93.477081	433.958466	-102.472763	1406.916748	492.053345	194.860886	1409.407471	392.984589	58.010635	1384.713745	375.857971	71.300362	1652.933105	467.519073	-190.589844	1129.233276	546.681824	266.795868	1141.511597	364.571136	-189.548737	884.477417	427.374237	283.840820	886.976685	410.322632	58.545441	1036.577515	-613.013000	176.805450	855.753296	-598.337646	-24.348873
391.637115	-37.688210	939.080200	440.806000	146.689255	934.533997	488.863068	-71.626442	494.945892	565.047119	128.347412	483.598969	519.395447	-71.141922	76.982475	613.855774	101.493256	93.477180	433.876892	-102.413651	1406.918091	491.993195	194.901596	1409.404541	392.912781	58.036720	1384.710815	375.808411	71.375221	1652.924316	467.437653	-190.544327	1129.221191	546.606750	266.811340	1141.505127	364.469330	-189.560989	884.485535	427.242767	283.855103	886.980835	410.222260	58.559612	1036.544434	-613.071228	176.769440	855.731812	-598.373779	-24.365137
391.545837	-37.673218	939.041870	440.688812	146.712952	934.513367	488.825958	-71.598923	494.951263	564.964722	128.321396	483.596741	519.399719	-71.137665	76.970352	613.877136	101.508492	93.485855	433.839294	-102.370171	1406.903442	491.946564	194.924164	1409.371826	392.829285	58.083721	1384.698853	375.743073	71.442253	1652.908081	467.361084	-190.551086	1129.218506	546.519836	266.816376	1141.459229	364.356232	-189.573242	884.487915	427.117554	283.873260	886.971497	410.092896	58.575027	1036.513550	-613.044922	176.780838	855.719177	-598.349121	-24.369265
391.436005	-37.648685	939.013062	440.569214	146.793793	934.502197	488.767151	-71.577354	494.941345	564.944580	128.347794	483.601135	519.405640	-71.156113	76.990845	613.947083	101.548019	93.526466	433.739410	-102.337341	1406.875122	491.848602	194.949066	1409.340820	392.729340	58.099247	1384.683350	375.666931	71.489250	1652.890625	467.270935	-190.535400	1129.229004	546.430359	266.839447	1141.446289	364.238922	-189.589767	884.495300	426.998871	283.896088	886.954163	409.956848	58.622276	1036.492554	-613.046692	176.776993	855.715332	-598.333313	-24.424536
391.504822	-37.995724	938.999390	440.917175	145.753983	934.137207	488.829224	-71.722168	495.027863	564.859253	128.356964	483.476746	519.487610	-71.174217	77.047920	613.973083	101.571121	93.573380	433.671753	-102.320877	1406.865356	491.766754	194.958939	1409.322754	392.628113	58.122208	1384.681885	375.574310	71.550026	1652.903809	467.168610	-190.499374	1129.221191	546.367065	266.846588	1141.439575	364.093018	-189.611832	884.510071	426.882599	283.902863	886.945374	410.032013	58.179325	1036.284546	-613.039185	176.796295	855.717407	-598.326904	-24.448841
391.376160	-38.028381	939.010620	440.792511	145.737640	934.098450	488.770294	-71.780365	495.082550	564.770325	128.387115	483.513794	519.488220	-71.187805	77.065636	613.915283	101.570770	93.605011	433.571075	-102.296524	1406.878174	491.674683	195.000763	1409.307861	392.522156	58.153275	1384.694824	375.490051	71.587448	1652.908813	467.040649	-190.500214	1129.222656	546.252625	266.860992	1141.421631	363.951050	-189.627960	884.520813	426.758423	283.944855	886.956299	409.895172	58.184376	1036.268921	-613.045898	176.769348	855.721069	-598.359985	-24.478483
391.226288	-38.009338	939.007324	440.664398	145.738724	934.090210	488.665710	-71.738518	495.062347	564.639343	128.412155	483.501984	519.464661	-71.180321	77.088547	613.838928	101.530800	93.629707	433.463501	-102.249649	1406.868652	491.606842	195.013550	1409.328247	392.420197	58.200470	1384.702515	375.401001	71.631874	1652.915771	466.913788	-190.489212	1129.238159	546.111694	266.837891	1141.408447	363.784027	-189.639557	884.554138	426.435883	283.998596	887.099976	409.760071	58.197224	1036.263184	-613.115601	176.703674	855.713013	-598.398926	-24.519922
391.064178	-37.978725	939.020447	440.508820	145.726837	934.077393	488.546478	-71.714592	495.049591	564.547607	128.423370	483.495331	519.427734	-71.167145	77.073303	613.839050	101.528336	93.616653	433.361267	-102.216713	1406.887573	491.504639	195.040710	1409.315430	392.310944	58.237225	1384.713135	375.301239	71.665482	1652.919678	466.775726	-190.471649	1129.225464	546.010986	266.887146	1141.397949	363.631104	-189.666748	884.560547	426.536865	284.027466	886.958313	409.624359	58.215694	1036.264404	-613.188110	176.672012	855.682739	-598.474548	-24.543818
390.729095	-38.020752	939.049866	440.290588	145.747894	934.051636	488.428802	-71.692421	495.030518	564.457336	128.454880	483.521484	519.410583	-71.137741	77.076233	613.865112	101.564178	93.616653	433.246460	-102.181587	1406.868652	491.401001	195.078995	1409.309937	392.193268	58.293850	1384.706177	375.210602	71.696121	1652.915771	466.614655	-190.469574	1129.234131	545.908386	266.923218	1141.385864	363.475647	-189.681839	884.585205	426.407471	284.078003	886.940552	409.388672	58.226589	1036.267822	-613.232056	176.619873	855.645142	-598.514587	-24.584442
390.596680	-37.972065	939.007690	440.124573	145.794510	934.031860	488.340942	-71.680359	495.028046	564.349731	128.509857	483.496582	519.430420	-71.141365	77.071327	613.838501	101.569794	93.624290	433.164398	-102.146698	1406.869263	491.285309	195.110504	1409.278320	392.096069	58.308350	1384.663452	375.118256	71.738228	1652.898438	466.480011	-190.474197	1129.224487	545.775513	266.968872	1141.357056	363.326904	-189.703827	884.572083	426.305634	284.137299	886.903564	409.234528	58.262356	1036.237061	-613.290222	176.586777	855.626404	-598.557007	-24.617575
390.622650	-37.915394	938.940674	440.012146	145.845413	933.996338	488.275757	-71.714424	494.999237	564.296570	128.531677	483.501556	519.441406	-71.152802	77.070801	613.892944	101.601654	93.656136	433.072693	-102.120529	1406.865479	491.180481	195.141876	1409.255371	392.000061	58.327988	1384.652588	375.024719	71.773804	1652.883179	466.336304	-190.472702	1129.205444	545.663208	267.006775	1141.327759	363.187836	-189.703751	884.577759	426.193542	284.189728	886.875183	409.164001	58.301865	1036.184692	-613.286926	176.580215	855.610596	-598.587280	-24.639595
390.309021	-37.606823	938.908081	439.420227	146.743927	934.314209	488.086090	-71.583023	494.945953	564.248169	128.580063	483.622742	519.352539	-71.107300	77.063766	613.945984	101.654297	93.697021	432.969055	-102.086601	1406.848267	491.063141	195.166275	1409.209229	391.889526	58.352795	1384.621826	374.862091	71.748528	1652.921387	466.194489	-190.485550	1129.203857	545.520264	267.067688	1141.317261	363.030731	-189.725998	884.574280	426.078979	284.247742	886.862671	408.789673	58.672131	1036.342041	-613.269897	176.568802	855.623535	-598.568176	-24.658819
390.101715	-37.574577	938.892822	439.228699	146.823029	934.319763	487.948883	-71.571999	494.930389	564.148682	128.607346	483.685791	519.319275	-71.113503	77.061752	613.878967	101.626671	93.725906	432.865967	-102.057579	1406.856201	490.963501	195.189148	1409.178589	391.766510	58.372898	1384.598267	374.746521	71.789536	1652.909180	466.025330	-190.526443	1129.232666	545.390930	267.135162	1141.325195	362.882782	-189.709534	884.600220	425.948517	284.312256	886.838989	408.588623	58.716496	1036.337524	-613.301147	176.544937	855.619995	-598.571899	-24.711740
389.904297	-37.580223	938.889160	439.050262	146.799881	934.307739	487.859833	-71.602951	494.968201	564.023560	128.602188	483.658356	519.286987	-71.107979	77.100098	613.486023	101.403847	93.730186	432.729156	-102.027298	1406.859375	490.805542	195.202545	1409.140625	391.653717	58.399746	1384.590454	374.621460	71.808060	1652.897949	465.855438	-190.550156	1129.256470	545.254333	267.156677	1141.276733	362.702942	-189.736618	884.614807	425.805023	284.375305	886.818298	408.407593	58.705799	1036.329956	-613.333191	176.518539	855.630676	-598.600281	-24.742872
389.703308	-37.614006	938.887329	438.893829	146.752304	934.267700	487.484619	-70.994659	494.920441	563.882874	128.581024	483.633118	519.055176	-71.046799	77.066505	613.403564	101.365837	93.730080	432.589813	-102.009842	1406.861694	490.656250	195.221527	1409.102783	391.511719	58.415390	1384.562866	374.496796	71.849892	1652.876343	465.696899	-190.570465	1129.272461	545.084595	267.188507	1141.216187	362.520264	-189.743820	884.622498	425.629425	284.447266	886.774780	408.227295	58.687935	1036.307983	-613.341187	176.516525	855.635742	-598.630493	-24.764812
389.529022	-37.614239	938.862366	438.747803	146.633652	934.211243	487.693970	-71.617332	494.989532	563.712830	128.587753	483.592529	519.279724	-71.114143	77.148987	613.850281	101.657578	93.802711	432.437988	-101.994507	1406.865234	490.512451	195.253815	1409.047119	391.369568	58.462700	1384.542358	374.356110	71.900055	1652.861816	465.547394	-190.565811	1129.270508	544.945313	267.215057	1141.163574	362.332001	-189.738510	884.631042	425.462860	284.506989	886.741699	408.058655	58.651367	1036.265869	-613.395386	176.472702	855.624451	-598.669067	-24.807142
[truncated: 90 more rows]
[truncated: 40 more columns]
