# Supplementary material for: A dyadic stimulus set of audiovisual affective displays for the study of multisensory, emotional, social interactions
Source: Behav Res Methods. 2015 Nov 5;48(4):1285–95. doi: 10.3758/s13428-015-0654-4 (PMC5101291; doi:10.3758/s13428-015-0654-4)
Supplement: Supplementary file 1 — (ZIP 270 MB) [file 13428_2015_654_MOESM1_ESM.zip › supplementary_material_2_stimuli_set_files/C/C17.txt]

410.162018	-27.197262	937.346619	439.920319	161.983002	934.387634	500.414429	-50.135731	490.500458	550.978455	159.462524	480.654816	563.604187	-36.108429	82.884911	602.890869	132.046036	92.602509	460.478210	-85.123543	1409.802612	489.019440	211.715363	1411.359741	404.403442	68.290268	1383.877686	363.482239	73.255867	1643.333740	492.460663	-185.036484	1135.973755	527.964844	302.022339	1146.080811	381.418945	-202.405045	895.957947	400.217163	324.119995	896.536621	420.048920	69.739883	1035.714844	-638.344849	175.647919	856.417542	-615.297791	-24.894789
409.983917	-27.374380	937.320496	439.803070	161.833847	934.379761	500.287292	-50.207283	490.477814	550.939941	159.389389	480.655090	563.559021	-36.133297	82.897881	603.181213	132.297302	92.683456	460.290466	-85.339439	1409.783325	488.918762	211.520172	1411.372559	404.283478	68.081512	1383.856079	363.422211	73.049355	1643.355225	492.366364	-185.171585	1135.932861	527.749573	301.379791	1145.935303	381.275818	-202.544785	895.940063	400.257568	323.959503	896.499756	419.900635	69.568497	1035.697998	-638.300049	175.636948	856.417786	-615.254639	-24.870562
409.845093	-27.522701	937.301086	439.666168	161.618301	934.370483	499.903961	-50.058243	490.400543	550.875488	159.286270	480.682495	563.363220	-36.107117	82.842613	603.155151	132.272598	92.676674	460.127441	-85.539925	1409.778198	488.805176	211.309036	1411.395874	404.159485	67.869392	1383.853149	363.366516	72.843826	1643.391113	492.296692	-185.378464	1135.906250	527.700378	301.160065	1145.957886	381.272644	-202.678879	895.859070	400.290894	323.779907	896.492676	419.759918	69.382523	1035.683594	-638.062378	175.938385	856.496460	-615.159607	-24.799210
409.663147	-27.660383	937.273926	439.514893	161.446579	934.372559	500.088470	-50.358486	490.445862	550.800903	159.223007	480.697632	563.506042	-36.137535	82.895950	603.100830	132.217560	92.692184	459.963776	-85.743477	1409.755249	488.700745	211.102798	1411.412842	404.061859	67.710304	1383.835327	363.277283	72.640739	1643.412354	492.227020	-185.530945	1135.857788	527.657898	300.978882	1145.970337	381.268951	-202.792557	895.791992	400.302490	323.606140	896.484497	419.599152	69.212700	1035.671753	-638.261230	175.679855	856.419739	-615.208496	-24.904533
409.488281	-27.846926	937.264709	439.390686	161.276199	934.364197	500.027252	-50.473164	490.448975	550.729065	159.105942	480.708832	563.529724	-36.138657	82.928246	603.037537	132.173050	92.685844	459.789764	-85.955925	1409.733154	488.598267	210.884384	1411.411133	403.970306	67.497025	1383.812256	363.208160	72.445557	1643.430664	492.157410	-185.691620	1135.841309	527.646301	300.795013	1145.980713	381.300140	-202.884064	895.693237	400.340485	323.418579	896.449402	419.439972	69.036430	1035.662476	-638.234497	175.654785	856.387878	-615.189941	-24.912077
409.315369	-28.000740	937.234436	439.267181	161.102066	934.364685	499.963318	-50.557102	490.474731	550.669922	159.015900	480.708984	563.534424	-36.134563	82.931969	603.039063	132.144760	92.690453	459.615326	-86.179047	1409.702515	488.524658	210.657730	1411.391357	403.861053	67.301247	1383.808472	363.205353	72.300316	1643.440430	492.072571	-185.853745	1135.803711	527.616272	300.534393	1145.954590	381.306976	-202.968887	895.607666	400.331055	323.202606	896.430176	419.295227	68.857231	1035.648071	-638.163086	175.699554	856.375488	-615.140015	-24.899002
409.139191	-28.148022	937.204773	439.159943	160.975876	934.362793	499.884094	-50.630257	490.441742	550.655640	158.940521	480.757019	563.536072	-36.135330	82.940498	603.101318	132.191101	92.710472	459.463745	-86.401482	1409.668335	488.436249	210.449402	1411.357544	403.760712	67.084328	1383.792114	363.161804	72.095337	1643.447998	492.001343	-186.010956	1135.752808	527.608582	300.298584	1145.955688	381.337555	-203.050674	895.503723	400.340790	323.011719	896.394653	419.147583	68.708351	1035.632324	-638.074768	175.681976	856.355164	-615.066040	-24.897488
408.963104	-28.296192	937.181824	439.046509	160.821609	934.372192	499.833496	-50.708549	490.443634	550.615662	158.871979	480.752563	563.577393	-36.160919	82.951363	603.157104	132.223129	92.725983	459.316864	-86.611191	1409.634033	488.354309	210.229782	1411.354248	403.650909	66.907684	1383.793213	363.106750	71.921028	1643.469727	491.945923	-186.229721	1135.732544	527.770813	300.489044	1146.118164	381.551849	-203.116180	895.343506	400.344299	322.785736	896.417297	418.998322	68.542496	1035.625610	-638.004089	175.669739	856.352844	-614.988037	-24.919912
408.771332	-28.445452	937.165894	438.903381	160.669434	934.374695	499.745361	-50.745293	490.421173	550.542603	158.764252	480.765259	563.576355	-36.166756	82.928833	603.068054	132.124023	92.684334	459.156525	-86.829285	1409.598755	488.302826	210.002502	1411.355591	403.541656	66.714600	1383.776733	363.068115	71.743774	1643.485107	491.851318	-186.392685	1135.682617	527.760498	300.247467	1146.110718	381.592682	-203.196945	895.243896	400.321564	322.568054	896.412598	418.836365	68.382515	1035.619385	-637.969666	175.645477	856.310242	-614.968567	-24.931097
408.614777	-28.574524	937.127380	438.795654	160.525787	934.373230	499.664459	-50.878220	490.433472	550.420105	158.642914	480.777466	563.556091	-36.188889	82.951073	602.998169	132.044891	92.669365	458.988281	-87.049141	1409.579956	488.229675	209.807358	1411.353638	403.438446	66.498062	1383.786743	363.014008	71.579414	1643.510010	491.766876	-186.576706	1135.653320	527.567322	299.540710	1145.973511	381.650604	-203.270859	895.149231	400.286621	322.247101	896.432251	418.702576	68.228340	1035.599731	-637.892883	175.675461	856.299438	-614.884644	-24.941175
408.403229	-28.723713	937.106140	438.667664	160.346039	934.366516	499.576996	-50.984119	490.412323	550.340698	158.508179	480.763977	563.598450	-36.239643	82.956520	602.991150	132.072586	92.725357	458.825256	-87.298676	1409.550171	488.213318	209.601563	1411.340454	403.297729	66.282349	1383.772461	362.958099	71.393166	1643.541016	491.683411	-186.786301	1135.630615	527.537292	299.216461	1145.962891	381.694214	-203.346420	895.058228	400.243134	322.122375	896.381531	418.537140	68.058075	1035.586060	-637.809937	175.685654	856.308411	-614.843628	-24.940607
408.195496	-28.867979	937.078796	438.558136	160.174255	934.375000	499.454437	-51.072571	490.443909	550.302490	158.446671	480.803772	563.580811	-36.238979	82.953644	602.996887	132.110062	92.737038	458.669586	-87.530838	1409.536865	488.152283	209.375488	1411.362793	403.195862	66.075844	1383.775513	362.856537	71.159828	1643.580688	491.601563	-186.988876	1135.623901	527.502197	298.919037	1145.942505	381.770844	-203.385086	894.971313	400.195618	321.862305	896.384766	418.386810	67.882721	1035.577393	-637.755554	175.689667	856.309326	-614.800903	-24.952351
407.993958	-29.049252	937.049866	438.450714	160.005493	934.377930	499.350403	-51.150433	490.444305	550.211609	158.324722	480.813629	563.612549	-36.290440	83.006462	602.725769	131.873566	92.672791	458.509583	-87.746704	1409.523682	488.110168	209.130142	1411.347778	403.069977	65.898697	1383.756470	362.802490	70.976967	1643.618164	491.521362	-187.180618	1135.619995	527.483276	298.658295	1145.943604	381.840454	-203.444153	894.896973	400.126617	321.583008	896.386414	418.220337	67.695152	1035.564087	-637.688049	175.718704	856.310547	-614.766785	-24.947407
407.755798	-29.180370	937.041687	438.330292	159.875671	934.390381	499.183167	-51.216579	490.437897	550.140930	158.233673	480.794556	563.594299	-36.315582	83.027733	602.683411	131.839996	92.661964	458.355225	-87.957932	1409.506226	488.061676	208.869202	1411.328003	402.948059	65.698708	1383.770630	362.756561	70.791245	1643.650635	491.464539	-187.359497	1135.608154	527.642700	298.836975	1146.112549	381.904022	-203.501358	894.815369	400.071991	321.284332	896.434021	418.044373	67.556335	1035.566528	-637.632629	175.707092	856.292419	-614.696411	-24.977209
407.550720	-29.350988	937.024902	438.249329	159.691498	934.387207	499.094574	-51.306557	490.453461	550.057068	158.067825	480.802795	563.606873	-36.296024	83.042229	602.640442	131.775986	92.642357	458.174835	-88.169876	1409.499512	488.039429	208.622299	1411.311768	402.824188	65.512413	1383.755493	362.713226	70.626549	1643.687866	491.391724	-187.498352	1135.565430	527.627991	298.556671	1146.084961	381.833466	-203.568695	894.775024	399.992767	321.009064	896.471497	417.902191	67.375061	1035.556763	-637.561157	175.707092	856.295471	-614.651428	-24.962212
407.371063	-29.473783	937.001343	438.155029	159.527008	934.393677	498.990479	-51.376919	490.439148	549.982300	157.933304	480.804138	563.610168	-36.310856	83.044037	602.613220	131.721451	92.645416	457.994171	-88.397545	1409.466797	487.987701	208.378174	1411.333130	402.732025	65.314980	1383.768921	362.691162	70.464775	1643.729858	491.347870	-187.635529	1135.539795	527.400330	297.789490	1145.904785	381.900452	-203.612747	894.698303	399.888763	320.723846	896.479126	417.760925	67.219017	1035.548218	-637.474976	175.716995	856.280029	-614.608032	-24.976858
407.185120	-29.594954	936.978577	438.093140	159.354813	934.396790	498.889435	-51.455555	490.437744	549.911133	157.767059	480.848083	563.614624	-36.325325	83.043526	602.611023	131.704773	92.663078	457.802368	-88.666138	1409.424561	487.972870	208.118301	1411.331299	402.617157	65.123581	1383.770142	362.659790	70.291893	1643.766968	491.313080	-187.775406	1135.507324	527.381897	297.492920	1145.881592	381.962891	-203.661636	894.597351	399.811096	320.457306	896.518799	417.628662	67.063881	1035.538208	-637.403442	175.721497	856.280640	-614.555542	-24.980747
406.970551	-29.737944	936.954590	438.007050	159.216507	934.394958	498.740295	-51.482418	490.427979	549.902527	157.728821	480.852966	563.585876	-36.325275	83.058937	602.632813	131.745667	92.706497	457.575836	-88.869446	1409.380859	487.929810	207.923050	1411.353271	402.711548	64.660004	1383.770020	362.644287	70.137794	1643.793335	491.265839	-187.911484	1135.462891	527.371094	297.221893	1145.891479	382.055237	-203.704819	894.483337	399.722290	320.186218	896.522644	417.478149	66.914886	1035.525513	-637.136597	175.997055	856.338318	-614.487793	-24.886816
406.743927	-29.892422	936.939453	437.893372	159.065338	934.373352	498.633606	-51.530823	490.372772	549.881531	157.601791	480.861359	563.580078	-36.361214	83.073914	602.575317	131.655197	92.682663	457.422089	-89.146690	1409.368164	488.042206	207.519028	1411.307373	402.441315	64.704292	1383.746826	362.630951	69.992691	1643.818848	491.236755	-188.058838	1135.427124	527.378052	296.916809	1145.865723	382.135651	-203.733978	894.363464	399.549225	319.887848	896.596802	417.317230	66.766953	1035.507446	-637.240601	175.732452	856.254089	-614.498718	-24.979818
406.534454	-30.014561	936.910767	437.820160	158.914474	934.369141	498.545349	-51.618458	490.394287	549.821411	157.529602	480.892242	563.592957	-36.356411	83.086479	602.579895	131.657700	92.683487	457.244385	-89.388268	1409.308838	488.049988	207.266830	1411.298218	402.337097	64.517273	1383.735474	362.614746	69.855896	1643.847046	491.201874	-188.241898	1135.387329	527.380554	296.630341	1145.831299	382.233673	-203.787720	894.235596	399.527557	319.590942	896.550598	417.175476	66.621498	1035.491211	-637.175720	175.729752	856.249268	-614.456665	-24.998039
406.316589	-30.169270	936.890198	437.734039	158.705139	934.374451	498.459015	-51.692177	490.398468	549.125305	156.426544	480.763824	563.605774	-36.376328	83.091843	602.156982	131.291275	92.582542	457.055115	-89.646660	1409.260864	487.946686	207.111847	1411.335205	402.249329	64.328682	1383.738647	362.595947	69.717506	1643.886475	491.147308	-188.425888	1135.348511	527.319153	296.250641	1145.817261	382.294708	-203.794556	894.109619	399.400970	319.288635	896.555115	417.025726	66.429573	1035.483887	-636.906921	176.029816	856.312134	-614.389587	-24.897549
406.060120	-30.308878	936.860413	437.645660	158.545441	934.387268	498.324554	-51.754875	490.394287	549.696472	157.283081	480.901276	563.611206	-36.372578	83.094757	602.509766	131.642807	92.662773	456.887299	-89.907799	1409.229858	487.946686	206.879486	1411.328491	402.162994	64.068245	1383.754639	362.580017	69.587227	1643.936401	491.059082	-188.610092	1135.277832	527.297852	295.908966	1145.782837	382.335175	-203.807846	893.976257	399.255432	318.999573	896.582825	416.859283	66.261055	1035.476074	-636.815369	176.082809	856.325134	-614.349670	-24.881430
405.819031	-30.509726	936.846069	437.561005	158.325790	934.394897	498.240356	-51.850323	490.404083	549.675903	157.188141	480.908203	563.639038	-36.388512	83.103401	602.529907	131.624542	92.659256	456.699280	-90.183418	1409.173706	487.964600	206.605331	1411.313843	402.068207	63.866528	1383.762695	362.566986	69.466431	1643.982666	490.963593	-188.808517	1135.204346	527.299072	295.540619	1145.762451	382.425659	-203.825912	893.830566	399.121582	318.706726	896.598206	416.694000	66.043945	1035.472778	-636.752014	176.083206	856.314392	-614.355591	-24.853971
405.549194	-30.649090	936.822266	437.454407	158.141006	934.410767	498.066833	-51.908676	490.377991	549.615051	157.085281	480.897766	563.622253	-36.388802	83.109131	602.539551	131.633728	92.678658	456.503448	-90.426445	1409.120972	487.958527	206.337616	1411.300049	401.959717	63.627232	1383.750244	362.573364	69.339539	1644.015137	490.892883	-188.999115	1135.139038	527.305237	295.233734	1145.726929	382.496094	-203.836090	893.674316	399.021118	318.396149	896.618530	416.521851	65.863045	1035.469971	-636.683533	176.115128	856.310303	-614.338745	-24.830374
405.331665	-30.771774	936.755371	437.391083	157.985886	934.398315	497.950806	-52.021900	490.381561	549.566711	156.986252	480.891846	563.617249	-36.395107	83.125565	602.495728	131.621399	92.688202	456.320496	-90.698814	1409.095337	487.969269	206.063385	1411.276611	401.840637	63.447807	1383.736816	362.568604	69.220665	1644.048462	490.811035	-189.205368	1135.067139	527.285400	294.874481	1145.658203	382.735779	-203.840240	893.473328	398.913055	318.073792	896.654785	416.370392	65.701614	1035.430298	-636.605469	176.145035	856.290588	-614.321472	-24.813812
405.047699	-30.899689	936.721313	437.292847	157.851440	934.425476	497.768188	-52.087460	490.352478	549.563782	156.939468	480.899872	563.589172	-36.423679	83.130821	602.531677	131.665100	92.661201	456.135223	-90.963676	1409.044800	487.977448	205.787857	1411.255371	401.740967	63.213093	1383.718262	362.573395	69.103905	1644.061768	490.683929	-189.377625	1134.996826	527.298645	294.551575	1145.615601	382.674072	-203.882141	893.365173	398.807190	317.737274	896.680420	416.193726	65.540611	1035.428101	-636.524963	176.190048	856.284668	-614.318726	-24.779076
404.821198	-31.041286	936.664246	437.228882	157.675903	934.396729	497.635040	-52.182354	490.336212	549.505432	156.841385	480.904114	563.594849	-36.431007	83.125603	602.489807	131.620209	92.629044	455.916260	-91.243797	1408.992920	487.958527	205.520660	1411.229614	401.668549	62.989285	1383.700562	362.600861	68.998672	1644.075439	490.601685	-189.567078	1134.937012	527.307007	294.204376	1145.590820	382.768158	-203.915237	893.183533	398.703827	317.409668	896.688538	416.037994	65.373512	1035.384888	-636.451965	176.232666	856.281860	-614.324646	-24.744993
404.592773	-31.172655	936.626770	437.168121	157.522232	934.411682	497.516754	-52.271973	490.339661	549.446350	156.748138	480.905640	563.614441	-36.445347	83.134964	602.491211	131.625305	92.652534	455.732086	-91.512962	1408.949951	488.000610	205.217194	1411.203857	401.577393	62.756565	1383.671753	362.625549	68.875282	1644.099976	490.530884	-189.709656	1134.897461	527.338074	293.851563	1145.593384	382.838593	-203.943817	893.044922	398.611481	317.107178	896.739563	415.892578	65.208092	1035.374023	-636.401550	176.264252	856.292786	-614.316833	-24.735907
404.338348	-31.297997	936.596252	437.115997	157.359604	934.424377	497.371124	-52.342129	490.324127	549.436768	156.647919	480.924530	563.623230	-36.494659	83.178047	602.457642	131.600494	92.669998	455.504456	-91.786980	1408.865479	488.026794	204.865479	1411.206665	401.483307	62.556866	1383.670044	362.647430	68.782333	1644.131958	490.450562	-189.872543	1134.845337	527.559998	293.952850	1145.742310	382.896637	-203.961166	892.915222	398.526245	316.787262	896.783691	415.737335	65.047310	1035.365356	-636.286865	176.299683	856.289001	-614.286072	-24.715336
404.088135	-31.450209	936.573303	437.091248	157.168182	934.419373	497.273102	-52.446999	490.343140	549.433044	156.514694	480.931976	563.643311	-36.504196	83.195351	602.418701	131.531921	92.670677	455.287506	-92.086678	1408.837646	488.098419	204.557724	1411.219849	401.383057	62.325928	1383.673462	362.655090	68.673775	1644.170654	490.369476	-190.038605	1134.767334	527.408508	293.095490	1145.542480	382.960083	-203.975357	892.755005	398.413727	316.449158	896.798706	415.592560	64.873650	1035.351074	-636.283081	176.317200	856.283569	-614.348572	-24.658285
403.793488	-31.581301	936.532166	437.011780	156.999268	934.430054	497.155212	-52.525703	490.361023	549.390320	156.353668	480.942505	563.630371	-36.500423	83.209984	602.404175	131.495667	92.681389	455.054169	-92.383469	1408.781250	488.163757	204.271255	1411.231689	401.302277	62.077885	1383.666016	362.677368	68.578499	1644.200195	490.284210	-190.232178	1134.708374	527.445007	292.704071	1145.515137	383.019989	-203.963257	892.621948	398.330322	316.103241	896.853088	415.414978	64.700645	1035.336792	-636.271484	176.315765	856.260803	-614.362488	-24.640469
403.528717	-31.687138	936.478394	436.970123	156.861023	934.437073	497.033813	-52.612453	490.375031	549.323730	156.216873	480.921051	563.643005	-36.519279	83.238190	602.344849	131.420044	92.659332	454.811005	-92.641830	1408.752319	488.235931	203.953613	1411.217896	401.184143	61.846188	1383.667603	362.694885	68.482841	1644.236694	490.176544	-190.442413	1134.624634	527.489502	292.343506	1145.482300	383.074951	-203.959656	892.466064	398.131653	315.685974	897.051331	415.261444	64.552704	1035.313965	-636.521973	175.991531	856.166138	-614.501770	-24.721287
403.267700	-31.807354	936.444275	436.946838	156.689056	934.438110	496.925842	-52.706139	490.359344	549.274841	156.061813	480.911011	563.648865	-36.513336	83.259865	602.317505	131.389542	92.652519	454.538788	-92.925095	1408.694214	488.299072	203.648285	1411.208984	401.064362	61.638065	1383.676392	362.715302	68.376106	1644.267578	490.116913	-190.677948	1134.571655	527.514954	291.990723	1145.456177	383.477722	-204.008530	892.290161	398.050903	315.471313	897.068604	415.120087	64.394684	1035.297607	-636.497986	176.046295	856.154907	-614.542175	-24.722614
403.031372	-31.924665	936.406738	436.935028	156.539688	934.442200	496.829651	-52.825794	490.374664	549.209229	155.904297	480.903503	563.658081	-36.517708	83.248795	602.278076	131.309662	92.664673	454.284607	-93.228195	1408.635742	488.406433	203.346558	1411.198853	400.977509	61.434795	1383.678833	362.740204	68.282890	1644.288818	489.974976	-190.865799	1134.507324	527.605591	291.611450	1145.427246	383.347168	-203.932251	892.129883	398.129059	315.173157	897.019409	414.992798	64.246155	1035.281128	-636.480469	176.044937	856.151123	-614.557556	-24.696629
402.776886	-31.989346	936.350281	436.914825	156.394073	934.453918	496.699249	-52.914288	490.366699	549.149109	155.739441	480.911560	563.657715	-36.546021	83.266403	602.259583	131.288513	92.674095	454.010345	-93.517395	1408.567993	488.493439	203.059143	1411.181152	400.895233	61.195984	1383.679321	362.780334	68.186859	1644.327637	489.863525	-191.095154	1134.463745	527.692566	291.205719	1145.414917	383.606628	-203.991547	891.975525	398.097015	314.861145	897.030518	414.844177	64.113968	1035.258667	-636.197510	176.429932	856.239746	-614.522644	-24.537762
402.488434	-32.110840	936.324951	436.898224	156.293228	934.482971	496.603180	-53.036289	490.348297	549.123535	155.630936	480.919312	563.698853	-36.560829	83.280533	602.245544	131.230911	92.701637	453.720184	-93.859116	1408.516357	488.598145	202.693069	1411.181030	400.874451	61.174023	1383.746338	362.824341	68.113831	1644.353394	489.701508	-191.255157	1134.381958	527.796021	290.812134	1145.385742	383.477478	-204.008347	891.863770	398.058624	314.550446	897.088928	414.704773	63.978588	1035.261597	-636.183594	176.451385	856.246887	-614.566956	-24.474907
402.216858	-32.245842	936.293823	436.895172	156.119507	934.487366	496.731445	-53.368504	490.413849	549.079712	155.457138	480.922546	563.892944	-36.602776	83.348541	602.235229	131.219574	92.707741	453.440979	-94.124580	1408.465088	488.710754	202.369888	1411.184082	400.789307	60.952030	1383.751709	362.851746	68.016403	1644.402344	489.507751	-191.448517	1134.342529	527.931580	290.392090	1145.371216	383.314758	-203.948288	891.685486	398.041443	314.145233	897.191589	414.555908	63.815014	1035.247803	-636.160828	176.481018	856.258118	-614.594727	-24.465771
401.933594	-32.340523	936.252563	436.875641	155.957062	934.499756	496.632690	-53.489769	490.396484	549.010071	155.327667	480.942719	563.934021	-36.622288	83.378464	602.145935	131.099472	92.684402	453.158569	-94.364105	1408.422485	488.805786	202.069031	1411.199219	400.664337	60.587082	1383.695923	362.878784	67.902626	1644.430054	489.321564	-191.740082	1134.264648	528.038452	289.989929	1145.347778	383.380615	-203.975128	891.513428	398.032959	313.841095	897.243591	414.415558	63.663639	1035.234375	-636.156738	176.494049	856.255310	-614.626709	-24.453253
401.652985	-32.470634	936.226807	436.884735	155.791092	934.498718	496.212616	-53.334896	490.310059	548.993835	155.163940	480.962311	563.796326	-36.611324	83.368118	602.126587	131.052765	92.679337	452.897247	-94.657639	1408.378906	489.005981	201.676422	1411.196289	400.571503	60.381565	1383.667847	362.895813	67.794708	1644.466187	489.122009	-192.040421	1134.207642	528.155090	289.629028	1145.293701	383.613220	-204.052765	891.341980	398.002533	313.639343	897.259277	414.280670	63.510338	1035.221191	-636.175781	176.510086	856.262390	-614.691040	-24.395494
401.405853	-32.528873	936.192688	436.861603	155.653214	934.501831	496.318878	-53.670349	490.317230	548.951477	155.016861	480.959015	563.986633	-36.677925	83.425423	602.104858	131.013367	92.682472	452.594147	-94.949158	1408.319702	489.021790	201.427628	1411.187988	400.485535	60.182793	1383.677734	362.924347	67.688362	1644.497559	488.891510	-192.251144	1134.146851	528.280212	289.219055	1145.284180	383.411774	-204.010010	891.171814	398.000244	313.344482	897.302551	414.148224	63.398746	1035.206055	-636.163086	176.553970	856.245850	-614.754089	-24.386824
401.127960	-32.612423	936.158569	436.847809	155.503342	934.518311	496.310516	-53.868557	490.319489	548.979126	154.847473	480.979340	564.081360	-36.704498	83.447395	602.082764	131.001434	92.701927	452.241852	-95.197273	1408.266357	489.077179	201.125443	1411.149170	400.612152	59.712364	1383.672485	362.952332	67.564743	1644.519165	488.659088	-192.512222	1134.090942	528.624146	289.270294	1145.423584	383.371979	-204.034317	890.997009	398.039124	313.031494	897.373474	414.019104	63.259670	1035.198364	-636.171265	176.560608	856.249084	-614.815491	-24.339499
400.839111	-32.730125	936.132935	436.838593	155.369766	934.525574	496.202667	-53.982365	490.306305	548.959167	154.668716	480.995728	564.144165	-36.733780	83.482338	602.041260	130.909683	92.680443	451.968323	-95.463974	1408.199463	489.189911	200.809052	1411.128418	400.532013	59.486698	1383.654541	363.019196	67.427528	1644.549561	488.426178	-192.752808	1134.049072	528.803345	288.886047	1145.379883	383.316284	-204.047363	890.827454	398.080414	312.726593	897.415710	413.874084	63.123314	1035.189697	-636.133484	176.627411	856.255249	-614.834961	-24.319267
400.581726	-32.791199	936.052612	436.840729	155.236588	934.538635	496.124146	-54.099674	490.302246	548.992004	154.505539	481.020905	564.159973	-36.736042	83.492279	602.033569	130.904907	92.694679	451.710083	-95.825424	1408.161133	489.351715	200.422775	1411.111572	400.229675	59.538002	1383.631592	363.059204	67.305229	1644.576050	488.181976	-193.017334	1134.002075	528.768066	288.024170	1145.200195	383.269257	-204.063141	890.671692	398.125153	312.473724	897.414185	413.737885	62.985832	1035.156372	-636.133972	176.700470	856.272461	-614.876709	-24.280132
400.304871	-32.906296	936.018005	436.823059	155.071594	934.558594	496.000031	-54.194717	490.313232	548.984924	154.325134	481.026123	564.198303	-36.740475	83.511108	601.984924	130.798248	92.661415	451.434998	-96.095016	1408.098267	489.533661	200.015198	1411.126953	400.139679	59.337410	1383.622559	363.053314	67.191292	1644.590332	487.926971	-193.248138	1133.908813	528.959900	287.637512	1145.190430	383.201813	-204.079575	890.513062	398.206665	312.210602	897.456543	413.581116	62.825939	1035.148926	-636.144409	176.727417	856.271790	-614.947327	-24.249779
400.021515	-33.025497	935.979614	436.848358	154.875046	934.562256	495.869507	-54.254269	490.304810	548.952271	154.171463	481.028748	564.217285	-36.745037	83.522339	601.968140	130.742950	92.668434	451.148041	-96.355934	1408.017212	489.676483	199.711411	1411.126465	400.059692	59.132282	1383.604980	363.082397	67.060349	1644.613403	487.648590	-193.524185	1133.811768	529.160889	287.238312	1145.179321	383.138733	-204.105499	890.343994	398.302429	311.940033	897.493835	413.448212	62.655384	1035.131470	-636.123352	176.794174	856.300720	-614.968750	-24.227247
399.749542	-33.138557	935.932678	436.832520	154.691360	934.550537	495.801270	-54.371319	490.311462	548.961609	153.997009	481.021942	564.261841	-36.756142	83.531273	601.931519	130.654160	92.642303	450.879578	-96.642349	1407.957031	489.797668	199.395081	1411.126709	399.960083	58.954304	1383.587524	363.107330	66.906342	1644.628174	487.410919	-193.791138	1133.784180	529.367981	286.813965	1145.183350	383.243347	-204.129517	890.131165	398.437714	311.680115	897.541992	413.325531	62.491562	1035.103516	-636.114685	176.854980	856.315125	-615.006470	-24.169506
399.508972	-33.253319	935.865234	436.849762	154.560455	934.563293	495.678741	-54.430050	490.311005	548.986328	153.860077	481.064972	564.270813	-36.773148	83.542274	601.536743	130.004501	92.373589	450.591492	-96.955719	1407.908569	489.907715	199.026138	1411.122681	399.933411	58.925797	1383.650513	363.126801	66.769814	1644.641724	487.140839	-194.045105	1133.754517	529.549072	286.430969	1145.178223	383.146881	-204.151733	889.955994	398.554596	311.439148	897.577026	413.209991	62.333817	1035.076660	-636.153992	176.888092	856.305908	-615.105042	-24.170742
399.243103	-33.354542	935.839600	436.850281	154.371109	934.575012	495.582275	-54.546410	490.287781	548.959473	153.655121	481.051636	564.331360	-36.808968	83.547066	601.747986	130.238297	92.571098	450.321960	-97.204765	1407.861694	490.033875	198.748978	1411.127319	399.792755	58.591042	1383.573975	363.142029	66.609779	1644.656494	486.832825	-194.301010	1133.682861	529.772156	286.066467	1145.183350	383.018005	-204.205994	889.797302	398.718933	311.060242	897.662048	413.077576	62.176445	1035.069824	-636.168762	176.931747	856.323486	-615.188721	-24.104183
398.986542	-33.445873	935.801575	436.847473	154.264343	934.604248	495.471008	-54.621429	490.302521	548.985413	153.522766	481.075897	564.324646	-36.819260	83.566055	601.738708	130.209244	92.571281	450.016205	-97.505760	1407.781738	490.132080	198.415131	1411.117065	399.760254	58.544453	1383.638428	363.149506	66.449020	1644.682739	486.479828	-194.593918	1133.576782	529.957825	285.671539	1145.170410	382.875458	-204.287872	889.659851	398.891632	310.976471	897.651062	412.948853	62.048260	1035.065918	-636.176392	176.982697	856.339905	-615.261047	-24.075565
398.727966	-33.522526	935.770569	436.836609	154.108124	934.612122	495.335510	-54.709049	490.275177	548.969299	153.410614	481.080841	564.369568	-36.850067	83.589592	601.744873	130.181793	92.568748	449.759308	-97.767975	1407.723267	490.249481	198.153168	1411.147461	399.626923	58.223476	1383.592651	363.143311	66.273628	1644.704712	486.149231	-194.820938	1133.460693	530.167969	285.294708	1145.164551	382.707397	-204.286163	889.507813	399.074249	310.776093	897.655334	412.814728	61.918308	1035.054688	-636.183289	177.061523	856.367981	-615.327881	-24.024176
398.464996	-33.616573	935.725830	436.838928	153.959320	934.608948	495.208710	-54.803688	490.279694	549.004456	153.297272	481.107544	564.392761	-36.856693	83.592552	601.710632	130.095627	92.571396	449.517395	-98.014565	1407.676270	490.392212	197.850784	1411.155151	399.526215	58.023727	1383.587646	363.126984	66.109520	1644.718140	485.843811	-195.056595	1133.365601	530.595825	285.422729	1145.330811	382.519379	-204.286011	889.337952	399.279297	310.561676	897.697205	412.686737	61.781761	1035.031128	-636.197571	177.105255	856.389404	-615.393433	-24.017525
398.189972	-33.705391	935.693909	436.829865	153.810760	934.620178	495.093506	-54.894894	490.272400	548.998596	153.166351	481.134186	564.382690	-36.867245	83.640060	601.811279	130.403000	92.675835	449.282043	-98.279495	1407.614014	490.517151	197.561554	1411.147339	399.431488	57.835918	1383.584106	363.119507	65.946976	1644.745239	485.496796	-195.346268	1133.316895	530.629211	284.615692	1145.179443	382.343719	-204.263794	889.178711	399.497406	310.364258	897.658691	412.553467	61.645832	1035.021484	-636.212952	177.136261	856.410828	-615.455139	-23.961313
397.922882	-33.753036	935.643127	436.802490	153.684082	934.627563	494.956207	-54.990059	490.273621	549.041382	153.053528	481.158051	564.403381	-36.883457	83.653145	601.696289	130.077728	92.603745	449.019043	-98.528618	1407.557861	490.602570	197.277649	1411.144165	399.357239	57.649727	1383.586792	363.108276	65.767441	1644.750610	485.126709	-195.597733	1133.267090	530.823547	284.279297	1145.154907	382.093567	-204.275467	889.050842	399.765076	310.173004	897.666992	412.410522	61.533833	1035.000366	-636.223328	177.223022	856.444702	-615.524048	-23.917145
397.699738	-33.885010	935.603943	436.822327	153.581833	934.625183	494.841034	-55.150051	490.260101	549.025818	152.930573	481.190765	564.466614	-36.904144	83.674484	601.833984	130.381607	92.728432	448.758942	-98.776192	1407.496216	490.684540	197.024750	1411.146484	399.270294	57.490128	1383.579468	363.094147	65.579391	1644.759766	484.720795	-195.814728	1133.171997	531.023560	283.925140	1145.145264	381.633240	-204.231247	888.917114	400.027832	310.026672	897.661316	412.301758	61.404755	1034.979370	-636.239807	177.248550	856.460266	-615.584412	-23.904303
397.456146	-33.989159	935.581848	436.805206	153.390915	934.618469	494.713196	-55.258659	490.247986	549.023376	152.764786	481.194977	564.510071	-36.947380	83.704163	601.770752	130.314529	92.682991	448.495697	-99.009140	1407.438477	490.798828	196.740326	1411.137329	399.178864	57.291737	1383.562256	363.073608	65.387245	1644.765259	484.364197	-196.083771	1133.079224	531.248047	283.561951	1145.163574	381.394836	-204.223206	888.766418	400.306763	309.882111	897.651245	412.187378	61.252373	1034.965820	-636.275757	177.265717	856.480042	-615.648743	-23.848450
397.237396	-34.059902	935.537109	436.774200	153.279922	934.627136	494.522217	-55.381851	490.231201	549.030396	152.661926	481.217041	564.457275	-36.940681	83.711777	601.586243	129.899826	92.558548	448.249023	-99.246307	1407.373657	490.886322	196.454193	1411.110229	399.089783	57.096901	1383.529419	363.050415	65.186226	1644.760376	484.010223	-196.256973	1132.984863	531.444824	283.285828	1145.134155	381.093384	-204.210129	888.625793	400.624512	309.745361	897.647461	412.069061	61.136982	1034.948486	-636.278198	177.338181	856.518982	-615.710510	-23.788404
397.049408	-34.188004	935.507874	436.784119	153.132614	934.610779	494.360657	-55.547626	490.271454	549.062744	152.565323	481.238373	564.507263	-36.965366	83.738899	601.767944	130.253693	92.689316	447.995544	-99.504112	1407.317749	490.961456	196.149460	1411.096924	399.005371	56.922832	1383.512695	363.010559	64.990822	1644.760986	483.635986	-196.492477	1132.919189	531.674622	282.985962	1145.158203	380.777222	-204.158905	888.532593	400.959473	309.605591	897.611267	411.978607	60.998062	1034.925659	-636.312744	177.373108	856.518616	-615.762512	-23.750153
396.826721	-34.302559	935.465637	436.762909	152.998764	934.623352	494.198883	-55.694992	490.295013	549.002869	152.427811	481.256317	564.521606	-36.969215	83.756760	601.772705	130.224335	92.704109	447.774475	-99.733864	1407.293091	491.030701	195.873688	1411.068604	398.912842	56.722073	1383.526001	362.974213	64.781677	1644.750854	483.286102	-196.677109	1132.855591	531.901550	282.704163	1145.153198	380.632996	-204.212921	888.446045	401.271179	309.475555	897.551819	411.870636	60.847137	1034.911987	-636.344543	177.410980	856.527222	-615.812500	-23.720781
396.598206	-34.409790	935.452087	436.734039	152.840530	934.623352	494.090179	-55.786972	490.278015	548.973267	152.291077	481.264465	564.579163	-37.012909	83.771965	601.743591	130.189880	92.708153	447.512970	-99.957306	1407.239136	491.104889	195.610718	1411.046387	398.839203	56.568321	1383.530884	362.938049	64.582893	1644.742554	482.933594	-196.820358	1132.750244	532.126831	282.377869	1145.116089	380.066559	-204.102524	888.376648	401.589569	309.390381	897.508118	411.761078	60.708714	1034.906250	-636.373596	177.468323	856.548584	-615.879089	-23.674864
396.381409	-34.537300	935.425964	436.716431	152.685394	934.626648	493.966614	-55.844387	490.209717	548.941956	152.183289	481.247192	564.551453	-37.015949	83.809685	601.561584	129.832764	92.573746	447.221405	-100.257439	1407.194824	491.148926	195.298767	1411.010254	398.825867	56.549355	1383.576782	362.884552	64.390015	1644.743042	482.598419	-196.996948	1132.673584	532.320313	282.080536	1145.093384	379.650879	-204.063126	888.287354	401.925476	309.292267	897.456299	411.662659	60.553085	1034.895874	-636.409973	177.510834	856.536743	-615.938110	-23.664066
396.185883	-34.665337	935.423096	436.713623	152.499527	934.629395	493.870239	-55.894279	490.182892	548.861145	152.075897	481.228668	564.590027	-37.025089	83.823227	601.543518	129.824448	92.574516	446.962463	-100.491417	1407.151855	491.239319	195.000107	1410.952515	398.750519	56.373627	1383.575684	362.837067	64.197533	1644.743652	482.231689	-197.160461	1132.612915	532.765381	282.277435	1145.281250	379.244843	-204.011551	888.230347	402.342102	309.181427	897.425903	411.566315	60.398037	1034.895996	-636.446228	177.557907	856.542236	-616.004883	-23.618093
396.004486	-34.790836	935.398987	436.708435	152.323425	934.635315	493.717316	-55.931126	490.118256	548.873169	151.798019	481.289490	564.562622	-37.046825	83.853745	601.487610	129.747162	92.551376	446.723297	-100.706596	1407.135376	491.292480	194.784668	1410.936768	398.606262	56.025803	1383.502808	362.766602	63.999245	1644.755249	481.822662	-197.325668	1132.536743	532.808899	281.532196	1145.110718	378.804230	-203.937973	888.149597	402.749084	309.090668	897.332947	411.470917	60.236671	1034.886963	-636.503113	177.613785	856.551392	-616.078491	-23.556219
395.868286	-34.900177	935.388000	436.743073	152.117691	934.653931	493.615204	-55.975121	490.103058	548.788635	151.918549	481.233612	564.564819	-37.051609	83.869682	601.486755	129.772736	92.584938	446.468781	-100.952072	1407.111450	491.333496	194.516373	1410.913940	398.535522	55.836746	1383.509155	362.693695	63.798016	1644.764282	481.438690	-197.515213	1132.463867	533.032410	281.217224	1145.090088	378.376587	-203.848877	888.083923	403.219604	309.012756	897.238953	411.395905	60.073837	1034.889648	-636.805298	177.259399	856.472839	-616.194702	-23.674036
395.697845	-35.018185	935.353699	436.719452	151.990585	934.684387	493.549255	-56.063175	490.106049	548.728271	151.777115	481.217072	564.579590	-37.063053	83.865265	601.486450	129.783920	92.612587	446.234467	-101.182129	1407.102417	491.381653	194.287567	1410.930664	398.436432	55.675789	1383.493042	362.623016	63.599941	1644.776489	481.062561	-197.759003	1132.403442	533.251953	280.928497	1145.102783	378.088257	-203.839630	888.030396	403.610352	308.919617	897.179626	411.301483	59.920048	1034.888306	-636.864502	177.304626	856.489014	-616.242859	-23.639931
395.563049	-35.121853	935.315796	436.706085	151.822723	934.689880	493.160797	-55.817707	490.021790	548.770020	151.496902	481.268585	564.401245	-37.051788	83.821693	601.448486	129.738266	92.574989	445.965698	-101.392799	1407.071411	491.405212	194.062424	1410.915161	398.579651	55.229698	1383.480225	362.552368	63.410625	1644.781982	480.629700	-197.953278	1132.314941	533.489624	280.626404	1145.175415	377.439026	-203.690338	887.953857	404.017029	308.824036	897.105835	411.222046	59.765999	1034.872070	-636.901367	177.312607	856.469177	-616.289185	-23.627857
395.392914	-35.240307	935.278442	436.696564	151.684052	934.702576	493.077240	-55.898952	490.007690	548.700745	151.376541	481.300385	564.417542	-37.060925	83.808479	601.399109	129.680237	92.583900	445.778992	-101.654190	1407.044556	491.484253	193.741287	1410.929443	398.278381	55.298908	1383.496948	362.485474	63.209785	1644.798096	480.204315	-198.235489	1132.261841	533.727722	280.338440	1145.200684	376.995239	-203.646118	887.904480	404.441528	308.766296	897.062012	411.124054	59.616852	1034.859619	-636.920837	177.330933	856.467346	-616.320923	-23.594749
395.209625	-35.336128	935.251953	436.651825	151.550949	934.729187	493.009155	-55.983822	490.010223	548.689636	151.270172	481.272095	564.438110	-37.078217	83.825485	601.399963	129.702026	92.586258	445.572632	-101.920212	1407.000244	491.518280	193.441376	1410.964966	398.245697	55.296719	1383.551636	362.414490	63.019485	1644.812012	479.801727	-198.470169	1132.184570	534.159119	280.472046	1145.450073	376.516296	-203.564789	887.850769	404.890076	308.543579	897.104248	411.000031	59.480145	1034.859497	-636.995972	177.326996	856.474365	-616.402588	-23.543503
395.037384	-35.470642	935.219055	436.634888	151.377686	934.714478	493.158875	-56.319527	490.048950	548.632996	151.151306	481.274261	564.613586	-37.147999	83.897041	601.343140	129.656555	92.586220	445.350098	-102.133652	1406.990479	491.581573	193.211044	1410.996704	398.103577	54.958408	1383.490356	362.343231	62.815262	1644.822021	479.379364	-198.670074	1132.106567	534.161072	279.702606	1145.307495	375.966736	-203.459290	887.828735	405.320465	308.610870	897.015137	410.899445	59.322231	1034.835449	-637.034851	177.387558	856.462769	-616.463684	-23.534397
394.871063	-35.588249	935.193237	436.602661	151.215195	934.715515	492.920258	-56.208263	490.000732	548.623047	151.033539	481.266357	564.507751	-37.124088	83.874359	601.346680	129.637741	92.581139	445.126160	-102.371544	1406.952515	491.643433	192.929199	1411.044678	398.002502	54.775627	1383.484253	362.274902	62.624584	1644.822632	478.972961	-198.873840	1132.034302	534.374023	279.355499	1145.343384	375.425049	-203.408478	887.781006	405.765289	308.521454	896.974609	410.792816	59.173359	1034.822876	-637.091370	177.382813	856.473999	-616.521057	-23.533222
394.677338	-35.719498	935.160583	436.571808	151.116516	934.738708	492.879608	-56.329056	490.028015	548.591309	150.917435	481.297180	564.510315	-37.138676	83.865730	601.304138	129.579575	92.558510	444.925049	-102.603996	1406.932739	491.654572	192.665924	1411.063232	397.949829	54.611835	1383.481445	362.212219	62.433723	1644.819092	478.529388	-199.054840	1131.934204	534.551270	279.081543	1145.398438	374.858307	-203.331787	887.742554	406.165680	308.455383	896.953491	410.676056	59.033604	1034.818237	-637.112122	177.394409	856.463257	-616.551941	-23.531986
394.453217	-35.870575	935.139709	436.523071	151.010361	934.758972	492.864960	-56.438614	490.022308	548.587585	150.776215	481.257019	564.560974	-37.174091	83.877693	601.304382	129.564087	92.562088	444.699707	-102.833435	1406.899780	491.676392	192.352463	1411.084717	397.919861	54.570099	1383.545410	362.145721	62.230251	1644.825684	478.119324	-199.209259	1131.831665	534.765930	278.842285	1145.448486	374.353943	-203.263336	887.693787	406.631653	308.368958	896.913818	410.542664	58.886673	1034.818359	-637.162170	177.416351	856.470886	-616.607117	-23.492023
394.302551	-36.030228	935.110962	436.516144	150.844299	934.754700	492.845520	-56.565910	490.052795	548.638916	150.718277	481.292084	564.586243	-37.182285	83.880737	601.336731	129.590179	92.584862	444.467682	-103.069099	1406.858276	491.719299	192.072128	1411.098389	397.840546	54.378723	1383.534790	362.102478	62.021446	1644.829712	477.732361	-199.344421	1131.762573	534.966370	278.534821	1145.511108	373.826294	-203.182922	887.661194	407.089172	308.276367	896.873474	410.441681	58.719566	1034.800781	-637.198730	177.480484	856.493835	-616.665955	-23.468132
394.131134	-36.133717	935.072693	436.478912	150.750504	934.758606	492.829773	-56.684372	490.042236	548.560425	150.793243	481.233765	564.621338	-37.211365	83.903030	601.315186	129.556931	92.605453	444.265930	-103.295250	1406.825439	491.731354	191.854538	1411.082031	397.700836	54.065899	1383.479858	362.008759	61.843899	1644.858276	477.332977	-199.483551	1131.663940	535.201843	278.260529	1145.577393	373.253052	-203.057281	887.608032	407.523071	308.206055	896.829163	410.331573	58.603233	1034.783447	-637.225525	177.467224	856.512878	-616.673767	-23.463697
393.970703	-36.236839	935.032715	436.458374	150.638824	934.765930	492.846649	-56.803410	490.043671	548.584167	150.671951	481.243774	564.653137	-37.225681	83.892281	601.335022	129.506622	92.608505	444.054230	-103.529617	1406.766968	491.757629	191.564896	1411.104126	397.688995	54.035717	1383.533447	361.974304	61.615265	1644.848755	476.926147	-199.619537	1131.557251	535.400024	278.003693	1145.615601	372.656250	-202.947174	887.583130	407.933563	308.119873	896.785156	410.229034	58.477077	1034.766846	-637.269470	177.491943	856.513794	-616.741699	-23.445078
393.786743	-36.329865	935.011841	436.404083	150.505005	934.777039	492.834229	-56.903088	490.046112	548.586121	150.541870	481.244720	564.678284	-37.239151	83.888924	601.317810	129.491135	92.606857	443.834167	-103.730644	1406.728638	491.781677	191.312180	1411.128052	397.592590	53.864094	1383.511841	361.908813	61.396339	1644.867554	476.513763	-199.793350	1131.454224	535.612610	277.776428	1145.622925	372.106964	-202.871933	887.552429	408.347748	308.022797	896.751221	410.117676	58.348488	1034.762573	-637.322205	177.496613	856.504517	-616.804504	-23.418777
393.613342	-36.406734	934.993835	436.364014	150.357712	934.776489	492.793304	-56.973320	490.032379	548.572449	150.376984	481.252655	564.697693	-37.239380	83.901291	601.290344	129.459320	92.599342	443.649353	-103.952156	1406.700439	491.812500	191.072037	1411.162109	397.498413	53.686844	1383.517578	361.836060	61.206379	1644.891357	476.111176	-199.973984	1131.349243	535.936523	277.626526	1145.694458	371.521759	-202.770416	887.517578	408.770874	307.930481	896.711792	410.014404	58.230328	1034.753418	-637.381409	177.508682	856.494263	-616.848328	-23.409916
393.412415	-36.514561	934.966370	436.289978	150.258530	934.805298	492.774414	-57.065933	490.060089	548.603210	150.278305	481.284332	564.715637	-37.253471	83.886230	601.262695	129.410553	92.599564	443.437256	-104.130432	1406.674072	491.846832	190.855057	1411.154053	397.335052	53.391792	1383.468018	361.774231	61.003792	1644.913086	475.723816	-200.114120	1131.279663	536.143250	277.342133	1145.718994	370.956757	-202.600723	887.502563	409.146820	307.847778	896.681274	409.878174	58.099770	1034.754517	-637.419922	177.549454	856.512695	-616.891846	-23.390457
393.251099	-36.622032	934.944885	436.272400	150.101303	934.782593	492.778198	-57.194141	490.050171	548.611572	150.158401	481.294586	564.769409	-37.275471	83.902504	601.263550	129.404480	92.608253	443.227020	-104.342400	1406.644775	491.873596	190.607300	1411.143677	397.251678	53.231129	1383.460205	361.724487	60.789021	1644.911499	475.323761	-200.283295	1131.211792	536.379150	277.139893	1145.767700	370.400848	-202.466965	887.467712	409.507751	307.756256	896.648254	409.774872	57.975433	1034.731689	-637.434937	177.575211	856.528809	-616.944092	-23.377293
393.061584	-36.750336	934.931152	436.214630	149.953201	934.801819	492.457642	-56.990448	490.005432	548.594116	150.070450	481.295471	564.600403	-37.260387	83.879150	601.271912	129.391357	92.611313	442.976227	-104.554207	1406.612793	491.910431	190.375809	1411.155273	397.173065	53.057724	1383.438110	361.668335	60.572216	1644.922119	474.898254	-200.412552	1131.104370	536.580383	276.842560	1145.789551	369.868988	-202.374786	887.448242	409.870697	307.489838	896.646484	409.647156	57.824177	1034.734375	-637.498169	177.586395	856.536682	-617.000916	-23.358810
392.891235	-36.860672	934.892822	436.197266	149.828033	934.813660	492.444489	-57.080009	490.023865	548.643799	149.983917	481.315979	564.619934	-37.275562	83.868515	601.290771	129.401825	92.622231	442.763916	-104.769363	1406.600952	491.930481	190.156525	1411.153687	397.076874	52.878796	1383.420898	361.600983	60.358341	1644.935303	474.459381	-200.613541	1131.035645	536.702454	276.530640	1145.787109	369.342255	-202.238297	887.398438	410.261902	307.489471	896.566101	409.540314	57.686790	1034.720703	-637.554016	177.590973	856.542236	-617.066406	-23.361046
392.713165	-36.990753	934.875122	436.145538	149.652267	934.813110	492.421692	-57.167049	490.025391	548.619812	149.859909	481.292053	564.651672	-37.295815	83.890671	601.265198	129.372223	92.619209	442.564850	-104.950706	1406.583252	491.952423	189.932953	1411.143433	397.010651	52.749104	1383.435913	361.546814	60.146782	1644.946533	474.031769	-200.790283	1130.985474	537.011108	276.344482	1145.853394	368.782043	-202.105148	887.370544	410.633698	307.369263	896.533630	409.420258	57.529568	1034.711426	-637.631897	177.562195	856.520691	-617.135864	-23.354275
392.486053	-37.133999	934.865662	436.101013	149.522141	934.825562	492.422546	-57.298214	490.050049	548.623596	149.769531	481.342560	564.689026	-37.302227	83.900566	601.294983	129.389938	92.617142	442.380371	-105.133743	1406.563843	491.978363	189.703461	1411.171631	396.932007	52.563984	1383.437744	361.487305	59.946522	1644.954956	473.616302	-200.946213	1130.891724	537.207520	276.069977	1145.879395	368.224274	-201.948257	887.358459	410.988342	307.248688	896.524414	409.293732	57.383812	1034.713501	-637.694702	177.560501	856.535217	-617.195984	-23.351347
392.310059	-37.246723	934.835205	436.067993	149.389389	934.825989	492.358765	-57.355095	490.032379	548.681641	149.431732	481.401825	564.686951	-37.345844	83.913628	601.338501	129.624237	92.683121	442.188507	-105.360939	1406.550781	492.001251	189.482941	1411.171387	396.850037	52.400360	1383.445068	361.412079	59.758373	1644.983765	473.185150	-201.118546	1130.833862	537.358276	275.720612	1145.891724	367.695679	-201.833664	887.351990	411.300690	306.914001	896.550903	409.182343	57.250114	1034.698242	-637.762451	177.507080	856.525574	-617.265320	-23.367426
392.156952	-37.345177	934.827576	436.033539	149.231842	934.854736	492.318237	-57.426876	490.024231	548.671204	149.339661	481.419250	564.700867	-37.353146	83.914291	601.350952	129.651855	92.685120	441.975525	-105.535690	1406.546997	492.034454	189.254669	1411.182739	396.787506	52.242405	1383.457520	361.341949	59.551529	1645.004150	472.760925	-201.272018	1130.773804	537.537537	275.424408	1145.922119	367.138733	-201.705978	887.366821	411.614044	306.754974	896.532959	409.071411	57.110249	1034.708008	-637.837158	177.501556	856.531921	-617.326782	-23.349493
392.014740	-37.434982	934.787476	435.999573	149.084183	934.859619	492.293335	-57.503876	490.061584	548.663025	149.250809	481.425598	564.682007	-37.361118	83.896698	601.358582	129.662582	92.696930	441.784271	-105.752441	1406.524658	492.057983	189.005386	1411.185181	396.708344	52.103771	1383.462036	361.269409	59.358139	1645.021240	472.373993	-201.407532	1130.717285	537.749451	275.153015	1145.963989	366.609406	-201.578644	887.384888	411.921600	306.577271	896.499084	408.975250	56.972591	1034.690308	-637.891541	177.517014	856.554443	-617.390686	-23.351374
391.855713	-37.560364	934.769348	435.992889	148.933380	934.854797	492.271790	-57.580101	490.065552	548.634155	149.139877	481.443542	564.711731	-37.362572	83.910294	601.365234	129.664215	92.709030	441.551270	-105.935921	1406.477417	492.092041	188.766663	1411.209473	396.654510	51.968430	1383.460327	361.210175	59.169628	1645.021729	472.009705	-201.520096	1130.669312	537.908081	274.874084	1145.985596	366.101624	-201.448257	887.374023	412.233582	306.535034	896.418518	408.885376	56.833321	1034.678467	-637.962463	177.543518	856.547729	-617.466309	-23.319136
391.705811	-37.662460	934.747681	435.963806	148.793564	934.853333	492.253815	-57.658634	490.070801	548.607910	149.062729	481.462402	564.722656	-37.397079	83.935326	601.333252	129.613068	92.697403	441.332764	-106.142235	1406.434448	492.120941	188.533859	1411.224731	396.587738	51.818222	1383.447388	361.148590	58.968880	1645.021240	471.606689	-201.686401	1130.584351	538.043762	274.601013	1145.978027	365.593445	-201.311066	887.338623	412.320770	306.365753	896.567505	408.776886	56.709511	1034.666016	-638.023132	177.552002	856.548096	-617.537292	-23.277742
391.519135	-37.800198	934.753235	435.913635	148.617691	934.845459	492.177490	-57.680256	490.092590	548.547913	148.915863	481.440155	564.705627	-37.410301	83.933937	601.331421	129.609177	92.685852	441.087280	-106.312859	1406.395020	492.136536	188.312592	1411.232788	396.490845	51.650265	1383.433228	361.068359	58.777748	1645.025757	471.220917	-201.822220	1130.514160	538.273438	274.341034	1145.996704	365.114960	-201.172913	887.322388	412.834076	306.138031	896.371826	408.675598	56.559765	1034.665527	-638.072021	177.557999	856.548340	-617.609131	-23.273243
391.342316	-37.933453	934.741211	435.858948	148.516113	934.868774	492.162842	-57.764351	490.111450	548.494080	148.779526	481.461090	564.743774	-37.423386	83.964600	601.306763	129.554092	92.709221	440.876892	-106.515877	1406.368164	492.181671	188.045883	1411.222900	396.433014	51.473774	1383.419922	360.989014	58.588234	1645.038818	470.843689	-202.015442	1130.448975	538.456360	274.031677	1146.012329	364.662659	-201.051422	887.305603	413.100525	305.921417	896.365784	408.567657	56.424694	1034.671875	-638.148315	177.542236	856.552307	-617.688904	-23.258068
391.159027	-38.049294	934.726135	435.806000	148.355621	934.866211	492.130035	-57.835735	490.133301	548.492493	148.696442	481.503662	564.743591	-37.429253	83.955933	601.287109	129.513290	92.707672	440.649506	-106.735947	1406.338501	492.184998	187.794373	1411.252686	396.343719	51.305290	1383.420776	360.916687	58.418732	1645.041138	470.472931	-202.184860	1130.384155	538.612671	273.747772	1146.058350	364.192932	-200.873199	887.263184	413.352264	305.700836	896.342041	408.452362	56.282913	1034.663208	-638.253906	177.532776	856.545227	-617.785950	-23.269066
390.975891	-38.176849	934.717529	435.748199	148.223633	934.870300	492.078674	-57.915707	490.154388	548.466736	148.596680	481.513947	564.743591	-37.425217	83.961723	601.321167	129.545425	92.747589	440.428864	-106.958298	1406.303955	492.225677	187.534561	1411.249878	396.330017	51.267090	1383.455444	360.838531	58.234100	1645.043335	470.094940	-202.373505	1130.302734	538.803833	273.484467	1146.076172	363.737549	-200.717667	887.202332	413.578491	305.294006	896.373291	408.339508	56.147907	1034.661377	-638.327637	177.552170	856.556091	-617.886963	-23.250830
390.810547	-38.272999	934.697144	435.693390	148.133453	934.890564	492.011963	-57.969498	490.138916	548.431213	148.518631	481.538727	564.747375	-37.454811	83.969093	601.272034	129.515503	92.749962	440.219971	-107.131523	1406.256592	492.235718	187.345215	1411.239380	396.165039	50.964890	1383.381836	360.760315	58.067928	1645.040039	469.690765	-202.571655	1130.220703	538.929077	273.181030	1146.085205	363.327240	-200.553391	887.144409	413.815491	305.183289	896.273315	408.232605	56.035149	1034.661743	-638.431885	177.524628	856.542786	-617.976807	-23.247801
390.665222	-38.373360	934.667236	435.671692	147.988739	934.890320	491.919464	-58.029232	490.136627	548.392578	148.424911	481.543732	564.728271	-37.469563	83.983582	601.239624	129.464386	92.729713	440.002960	-107.341057	1406.212402	492.250977	187.102127	1411.252930	396.139191	50.961597	1383.415039	360.686157	57.899437	1645.046143	469.282288	-202.760742	1130.167969	539.108826	272.921326	1146.094482	362.918091	-200.412506	887.069702	414.056335	304.755554	896.294128	408.137390	55.903122	1034.646118	-638.543213	177.493149	856.516541	-618.092285	-23.249813
390.531616	-38.484257	934.633240	435.646027	147.885162	934.884399	491.864380	-58.123920	490.140594	548.359070	148.323242	481.566681	564.770386	-37.502647	83.986839	601.210388	129.444229	92.719223	439.784821	-107.504669	1406.158813	492.271057	186.875839	1411.240845	396.000275	50.666916	1383.366943	360.598938	57.733662	1645.035645	468.887024	-202.989227	1130.113403	539.228699	272.614532	1146.085938	362.516876	-200.254929	887.024109	414.297272	304.584656	896.202026	408.052795	55.784958	1034.626099	-638.630188	177.493195	856.524292	-618.189758	-23.221878
390.354065	-38.583851	934.605652	435.574066	147.729660	934.907349	491.770996	-58.185421	490.131989	548.327759	148.211594	481.597260	564.796753	-37.507404	83.979362	601.262878	129.458893	92.725388	439.595215	-107.700829	1406.122314	492.292084	186.630264	1411.253174	395.901062	50.491642	1383.365112	360.523407	57.554535	1645.040039	468.518829	-203.148376	1130.032593	539.361694	272.254364	1146.084717	362.144470	-200.091858	886.961487	414.496460	304.275482	896.181152	407.936829	55.631371	1034.624512	-638.690430	177.494217	856.523621	-618.253357	-23.217585
390.222504	-38.673313	934.563904	435.532684	147.647400	934.915100	491.706970	-58.304058	490.117126	548.271362	148.111526	481.579559	564.858032	-37.548801	84.001160	601.220947	129.426102	92.737999	439.377411	-107.917572	1406.091675	492.311646	186.399338	1411.249512	395.812927	50.317169	1383.354492	360.444733	57.382187	1645.029907	468.111694	-203.369995	1129.943359	539.518494	271.961304	1146.112427	361.810089	-199.969513	886.908020	414.679749	303.930969	896.171021	407.850037	55.521408	1034.607666	-638.797424	177.470673	856.509949	-618.347107	-23.221573
390.096741	-38.764141	934.505371	435.499817	147.521881	934.893555	491.528259	-58.296909	490.066711	548.242065	148.047760	481.600922	564.819275	-37.555538	83.991425	601.230835	129.422760	92.750412	439.153656	-108.145164	1406.056396	492.284271	186.162476	1411.273071	395.765686	50.278156	1383.373169	360.362732	57.216045	1645.027588	467.720795	-203.640457	1129.919556	539.635376	271.649323	1146.126465	361.491608	-199.804276	886.823792	414.849487	303.590546	896.150757	407.757782	55.399277	1034.567139	-638.889404	177.477493	856.511902	-618.461060	-23.170975
389.942810	-38.862217	934.481628	435.462616	147.400558	934.892273	491.425568	-58.371475	490.060516	548.207031	148.225067	481.557800	564.835938	-37.569283	84.009171	601.264221	129.462555	92.762939	438.947723	-108.331322	1406.034058	492.282745	185.956345	1411.237427	395.639618	50.039860	1383.326172	360.264709	57.052742	1645.026123	467.352356	-203.911041	1129.897461	539.775330	271.372345	1146.130249	361.169983	-199.633133	886.734131	415.037292	303.246094	896.116638	407.646851	55.284561	1034.553955	-638.747681	177.804184	856.571411	-618.498840	-23.064932
389.785065	-38.950760	934.443237	435.393738	147.350037	934.904236	491.307831	-58.458519	490.028503	548.174316	148.157196	481.552490	564.838135	-37.578629	84.000542	601.258606	129.485947	92.773270	438.724731	-108.543747	1405.997681	492.267975	185.700500	1411.232178	395.572266	49.961723	1383.306519	360.166077	56.896236	1645.015625	466.982391	-204.200485	1129.855103	539.886169	271.068878	1146.118530	360.906311	-199.477783	886.625916	415.200928	302.913452	896.076111	407.546997	55.186958	1034.541626	-639.101563	177.483612	856.481628	-618.675415	-23.175220
389.542114	-39.163754	934.458740	435.342621	147.207581	934.884766	491.197906	-58.528759	490.018250	548.099365	148.056992	481.555054	564.846375	-37.597725	84.026749	601.195313	129.443253	92.756149	438.507050	-108.726028	1405.942261	492.232269	185.452530	1411.220459	395.499878	49.807095	1383.269287	360.068298	56.733662	1645.015747	466.583649	-204.544434	1129.803345	540.015442	270.790466	1146.109131	360.661926	-199.312317	886.532166	415.381714	302.555298	896.030029	407.402954	55.032036	1034.539551	-639.225342	177.430923	856.463135	-618.765747	-23.191893
389.507965	-39.199642	934.382141	435.323975	147.078506	934.898926	491.090454	-58.603340	489.962555	548.108643	147.961182	481.554413	564.852173	-37.600250	84.037880	601.223816	129.413574	92.761337	438.283600	-108.916977	1405.864624	492.191162	185.206818	1411.247681	395.399536	49.626877	1383.264404	359.983124	56.555473	1645.020752	466.163116	-204.856918	1129.736450	540.136108	270.459473	1146.125488	360.429962	-199.112106	886.431030	415.544006	302.173798	895.999329	407.342255	54.910275	1034.507080	-639.331299	177.400970	856.463684	-618.862183	-23.184515
389.355133	-39.319965	934.330994	435.289124	146.893890	934.894958	490.994659	-58.691784	489.957245	548.054321	147.821640	481.574249	564.860657	-37.598438	84.043922	601.180420	129.379318	92.773438	438.097839	-109.126862	1405.807129	492.171204	184.960968	1411.228760	395.317017	49.421593	1383.257080	359.895447	56.378551	1645.014160	465.775879	-205.184753	1129.696655	540.255188	270.134918	1146.130005	360.195282	-198.909470	886.337585	415.704315	301.784637	895.947083	407.239105	54.738338	1034.479126	-639.429626	177.384735	856.463196	-618.936218	-23.163441
389.159576	-39.437279	934.317383	435.187256	146.753586	934.915833	490.891937	-58.747135	489.933472	547.997437	147.728683	481.543396	564.843933	-37.604404	84.044296	601.158508	129.383301	92.742462	437.880707	-109.326263	1405.759644	492.137512	184.724884	1411.210571	395.216919	49.231007	1383.233765	359.816650	56.203045	1645.011597	465.404053	-205.501511	1129.664795	540.372375	269.799011	1146.170410	359.990021	-198.707581	886.249084	415.851837	301.389374	895.908508	407.106873	54.589634	1034.483765	-639.516052	177.393021	856.478760	-619.007568	-23.141226
389.015961	-39.537964	934.269104	435.147858	146.623001	934.895020	490.813995	-58.843800	489.931122	547.984741	147.693710	481.550995	564.882385	-37.614670	84.061623	601.174561	129.395859	92.741501	437.649902	-109.529976	1405.719482	492.129700	184.466934	1411.209717	395.108826	49.050556	1383.197021	359.730896	56.028191	1645.002686	464.997772	-205.832031	1129.635132	540.469971	269.493591	1146.144897	359.830780	-198.550125	886.148071	415.998352	300.993011	895.854431	407.009003	54.463825	1034.449097	-639.615295	177.379349	856.465393	-619.095154	-23.157042
388.645905	-39.741673	934.309692	435.031036	146.516418	934.892761	490.723206	-58.887177	489.947205	547.930786	147.617996	481.544067	564.872559	-37.636024	84.057159	601.165955	129.396851	92.749603	437.446075	-109.726601	1405.684937	492.086456	184.228973	1411.190186	394.998901	48.887672	1383.180786	359.644073	55.862507	1644.993164	464.639709	-206.156113	1129.589600	540.551636	269.214447	1146.133301	359.660583	-198.382950	886.023193	416.134033	300.587921	895.830933	406.796051	54.330490	1034.469604	-639.703369	177.368713	856.459534	-619.147217	-23.175541
388.512756	-39.860878	934.261658	434.990143	146.352417	934.858948	490.671478	-58.988430	489.966003	547.906433	147.345245	481.572113	564.896240	-37.660137	84.084915	601.122253	129.367523	92.703140	437.207855	-109.931641	1405.624878	492.046936	183.995605	1411.169678	394.888885	48.706276	1383.137207	359.566376	55.684605	1644.993652	464.322388	-206.423050	1129.541992	540.627625	268.955444	1146.135620	359.490875	-198.195328	885.904480	416.314331	300.177490	895.767517	406.688385	54.189140	1034.427612	-639.808838	177.364319	856.437805	-619.231018	-23.190012
388.531464	-39.830532	934.174072	434.977570	146.260147	934.876404	490.613373	-59.042397	489.924347	547.867493	147.299255	481.562744	564.899109	-37.665176	84.101349	601.106567	129.405029	92.683067	436.963013	-110.161446	1405.579956	491.996368	183.768768	1411.147949	394.750763	48.525253	1383.120361	359.496857	55.496883	1645.005493	464.021179	-206.680222	1129.481445	540.670349	268.650665	1146.104736	359.361572	-197.975998	885.768982	416.449249	299.747772	895.706116	406.666473	54.107811	1034.391724	-639.937134	177.348251	856.431824	-619.334106	-23.180292
388.354797	-39.913757	934.127380	434.901367	146.180450	934.885254	490.531799	-59.082615	489.934418	547.838013	147.299545	481.565063	564.910034	-37.676193	84.082771	601.128113	129.419403	92.697525	436.718842	-110.382591	1405.527100	491.964355	183.517227	1411.147095	394.614197	48.326546	1383.087646	359.434937	55.319080	1645.014404	463.688629	-206.928879	1129.437622	540.735962	268.348816	1146.108643	359.250671	-197.738281	885.667236	416.584534	299.307648	895.638184	406.535583	54.000404	1034.372803	-639.996216	177.312866	856.430786	-619.368408	-23.209002
388.166626	-40.017677	934.094604	434.822510	146.085342	934.901489	490.463043	-59.144444	489.941772	547.756592	147.198135	481.551544	564.913452	-37.676559	84.073662	601.162537	129.457764	92.652664	436.476379	-110.614670	1405.462524	491.935516	183.240021	1411.130493	394.460205	48.159637	1383.068970	359.384583	55.141148	1645.053467	463.374176	-207.159683	1129.349243	540.794128	268.021759	1146.109497	359.135559	-197.480209	885.497253	416.678894	298.868469	895.570618	406.408417	53.875954	1034.365112	-640.093567	177.301971	856.419373	-619.445862	-23.216654
387.993042	-40.122536	934.064758	434.761780	145.945984	934.893677	490.430695	-59.207188	489.916809	547.655151	147.120331	481.532288	564.961975	-37.721340	84.063049	601.100037	129.441879	92.636711	436.230499	-110.826019	1405.401611	491.851898	182.983368	1411.120239	394.273224	47.951870	1383.042358	359.342407	54.964409	1645.097534	463.071777	-207.390457	1129.306396	540.839539	267.732849	1146.106812	359.046631	-197.220428	885.316528	416.823273	298.453003	895.495728	406.277527	53.748688	1034.345581	-640.225403	177.251953	856.399963	-619.540833	-23.244995
387.952606	-40.582706	934.044373	435.136505	144.864777	934.498108	490.484528	-59.410995	489.974335	547.519958	146.985519	481.370361	565.059998	-37.754677	84.096481	601.055786	129.409470	92.613548	435.965363	-111.059204	1405.354370	491.772583	182.753159	1411.096191	394.084229	47.754528	1383.025024	359.327118	54.788792	1645.157715	462.769928	-207.631195	1129.256470	540.900391	267.415100	1146.113281	358.984711	-196.944275	885.110657	416.957672	297.995300	895.445557	406.323364	53.225159	1034.128906	-640.278259	177.253754	856.409119	-619.605774	-23.246721
387.565125	-40.371902	934.014709	434.628937	145.713440	934.911682	490.332703	-59.406437	489.933380	547.560791	147.007309	481.522278	565.023315	-37.743866	84.085213	601.096375	129.439743	92.581192	435.657837	-111.308472	1405.293091	491.669739	182.478912	1411.089233	393.897949	47.562111	1382.986328	359.460815	54.812355	1645.122803	462.472076	-207.851364	1129.189209	540.967224	267.095337	1146.122803	358.985168	-196.682556	884.905334	417.057068	297.493042	895.423035	405.978546	53.483925	1034.328735	-640.389709	177.186966	856.398499	-619.703979	-23.250425
387.261230	-40.509727	934.001221	434.549347	145.670914	934.944336	490.257996	-59.420975	489.943207	547.521057	146.922455	481.504395	565.002991	-37.739635	84.056198	601.079712	129.431152	92.567680	435.329132	-111.573448	1405.236938	491.543945	182.218994	1411.076294	393.684265	47.345215	1382.976563	359.405487	54.427616	1645.293213	462.129181	-208.087494	1129.117065	541.050232	266.744995	1146.130493	358.990204	-196.368881	884.730835	417.157990	296.972229	895.401794	405.787109	53.374706	1034.338501	-640.481140	177.190720	856.405579	-619.768555	-23.269690
387.071777	-40.594387	933.948792	434.477814	145.647842	934.955383	490.217468	-59.534939	489.959259	547.513611	146.857834	481.520050	565.038940	-37.754997	84.067413	601.094116	129.465851	92.563553	434.987610	-111.836792	1405.182983	491.411407	181.956070	1411.090942	393.497681	47.153740	1382.957886	359.473145	54.219357	1645.372559	461.789642	-208.368805	1129.067749	541.136902	266.437317	1146.125488	358.996918	-196.032288	884.537598	417.236176	296.499268	895.397095	405.634674	53.295345	1034.317017	-640.597473	177.149124	856.400696	-619.867188	-23.284077
386.860077	-40.711536	933.922424	434.427399	145.430664	934.942566	490.143799	-59.570827	489.949524	547.474976	146.782593	481.490723	565.006348	-37.744347	84.072319	601.086670	129.479996	92.559517	434.612579	-112.106766	1405.113159	491.243927	181.692078	1411.099243	393.292328	46.938637	1382.969971	359.592590	53.927788	1645.444824	461.453918	-208.659897	1129.004517	541.241455	266.061768	1146.152710	359.038422	-195.674316	884.317871	417.267273	295.978485	895.412109	405.487427	53.129917	1034.296509	-640.707031	177.147583	856.414246	-619.967407	-23.288668
386.691406	-40.832073	933.912903	434.386200	145.302475	934.945679	490.120636	-59.661697	489.943604	547.487610	146.716888	481.508881	565.032471	-37.769512	84.099792	601.067688	129.458542	92.525093	434.216583	-112.389397	1405.062256	491.072174	181.431961	1411.138062	393.064697	46.710415	1383.002563	359.751984	53.837013	1645.531982	461.135498	-208.982193	1128.951294	541.381531	265.757385	1146.214111	359.135834	-195.277344	884.110291	417.329102	295.426361	895.446899	405.363708	53.007156	1034.292358	-640.830017	177.135452	856.398254	-620.083923	-23.275639
386.695740	-40.797932	933.844604	434.359406	145.388290	935.004150	490.124847	-59.734230	489.942932	547.586365	146.705444	481.544708	565.055908	-37.812664	84.103714	601.107544	129.478912	92.515602	433.733246	-112.683334	1404.998779	490.841461	181.138168	1411.142944	392.800018	46.471062	1383.045410	359.972534	53.647766	1645.657471	460.793823	-209.287689	1128.895386	541.525879	265.411804	1146.283203	359.228119	-194.905609	883.953430	417.372986	294.829987	895.544434	405.313660	53.008018	1034.285767	-640.915344	177.141037	856.404358	-620.171082	-23.280005
386.537170	-40.911072	933.826721	434.338867	145.262924	935.031677	490.111206	-59.792423	489.937836	547.638916	146.640396	481.540527	565.022949	-37.811050	84.098083	601.135437	129.476944	92.464989	433.196259	-112.943253	1404.933960	490.584351	180.830582	1411.172363	392.503967	46.214092	1383.098999	360.260498	53.439381	1645.778564	460.446686	-209.641220	1128.909912	541.686829	265.080811	1146.363525	359.361115	-194.533890	883.815369	417.395721	294.227386	895.648438	405.201324	52.874176	1034.289551	-641.041992	177.114059	856.417480	-620.299500	-23.269823
386.390472	-41.012360	933.809937	434.282654	145.311874	935.075806	490.087860	-59.851768	489.973816	547.713440	146.619553	481.542236	565.037476	-37.824192	84.147743	601.190552	129.535934	92.438362	432.672028	-113.251129	1404.872559	490.332123	180.539948	1411.182373	392.155090	45.953918	1383.173828	360.636902	53.208939	1645.944946	460.167694	-209.992111	1128.928589	541.891602	264.735992	1146.448975	359.523193	-194.123352	883.671692	417.432312	293.632568	895.735107	405.074402	52.823887	1034.302124	-641.129333	177.093399	856.398987	-620.396179	-23.298094
386.179810	-40.967060	933.808228	434.222778	146.048553	935.358887	490.008301	-59.866165	489.975586	547.919983	146.708878	481.655212	565.028015	-37.819061	84.150581	601.284668	129.611420	92.387543	431.994659	-113.598816	1404.862427	490.043579	180.247940	1411.208862	391.789612	45.724003	1383.256104	361.055786	52.897011	1646.129883	459.885315	-210.328720	1128.935059	542.116882	264.355011	1146.554810	359.687469	-193.746216	883.585022	417.439240	293.008820	895.862610	404.971924	53.056110	1034.445435	-641.230103	177.091965	856.403687	-620.505920	-23.291178
386.315155	-41.657192	933.791443	434.749054	143.644852	934.706848	490.201874	-60.162682	490.065094	547.639526	146.375824	481.332153	565.187439	-37.863667	84.220482	601.167358	129.541107	92.351105	431.300171	-113.924225	1404.866211	489.727966	179.918015	1411.297974	391.362701	45.463810	1383.385010	361.559967	52.650005	1646.344971	459.596375	-210.638840	1128.933838	542.537903	264.485260	1146.886353	359.862457	-193.388885	883.500549	417.443695	292.340637	896.059875	405.061157	51.930573	1034.094971	-641.326843	177.095215	856.417175	-620.614929	-23.277431
385.972656	-41.292904	933.802063	434.148407	145.457687	935.296021	489.998169	-60.026970	489.989258	547.834412	146.474319	481.595642	565.033325	-37.855446	84.195946	601.245667	129.581924	92.329956	430.529022	-114.263649	1404.865234	489.397369	179.569290	1411.402710	390.844299	45.194130	1383.496216	362.143372	52.376656	1646.559814	459.351532	-210.964127	1128.980835	542.543884	263.680756	1146.868774	360.100708	-193.053268	883.448792	417.452271	291.680267	896.220581	404.684814	52.670334	1034.402710	-641.413757	177.109299	856.421265	-620.740112	-23.250265
385.737030	-41.409523	933.836060	434.139984	145.563583	935.494507	489.947357	-60.049484	490.001373	547.799072	146.719070	481.531525	565.051636	-37.880623	84.224113	601.333496	129.686905	92.332863	429.711823	-114.626297	1404.890747	489.110413	179.194427	1411.529175	390.294373	44.997173	1383.611816	362.744751	52.085163	1646.810059	459.142639	-211.349411	1129.086792	542.793762	263.299316	1147.045288	360.341156	-192.624069	883.429321	417.462097	290.985626	896.426086	404.545807	52.587395	1034.518433	-641.513489	177.094666	856.421509	-620.865784	-23.227608
385.572357	-41.601433	933.858704	434.137756	145.288208	935.498718	489.947784	-60.102886	490.023529	547.891785	146.337814	481.567566	565.022583	-37.869236	84.244850	601.305664	129.701813	92.299614	428.800842	-115.026756	1404.996338	488.774719	178.800217	1411.613037	389.687103	44.778999	1383.734985	363.385864	51.967106	1647.100830	458.932861	-211.747849	1129.250610	543.058838	262.911133	1147.217896	360.564178	-192.131805	883.484436	417.489166	290.253723	896.637878	404.383026	52.389141	1034.527344	-641.621399	177.102448	856.428711	-620.975952	-23.218790
385.725006	-42.303272	933.848999	434.721680	142.887589	934.885315	490.132385	-60.383472	490.091217	547.700012	146.034348	481.267334	565.198364	-37.926670	84.353043	601.157776	129.593140	92.213501	427.785583	-115.402245	1405.128052	488.426453	178.366119	1411.700684	389.004639	44.487030	1383.893799	364.103363	51.628681	1647.374512	458.786438	-212.093140	1129.461304	543.303833	262.501038	1147.425781	360.875946	-191.682083	883.548828	417.514679	289.562195	896.892761	404.491760	51.249939	1034.198120	-641.700195	177.105560	856.412842	-621.102661	-23.216017
385.334473	-41.867493	933.864136	433.965820	145.007187	935.521667	489.898071	-60.219662	490.011566	547.925171	146.429459	481.488525	565.031982	-37.864071	84.329155	601.278625	129.661484	92.197479	426.688507	-115.742210	1405.258545	488.094421	177.930893	1411.828735	388.380432	44.229168	1384.037109	364.852753	51.218136	1647.616089	458.679932	-212.381546	1129.663818	543.815491	262.598145	1147.869751	361.169922	-191.224472	883.690796	417.575012	288.817810	897.231873	403.984955	52.158604	1034.530518	-641.812744	177.149094	856.408997	-621.241943	-23.188118
385.516602	-42.548965	933.877869	434.721832	142.466797	934.992310	490.075500	-60.550220	490.087524	547.796204	146.099060	481.166931	565.158997	-37.894379	84.399544	601.221863	129.615189	92.171814	425.491058	-116.145271	1405.458130	487.791656	177.468140	1412.034668	387.651764	43.980415	1384.186768	365.599915	50.808880	1647.903564	458.685852	-212.641724	1129.938843	543.873779	261.626465	1147.985229	361.417511	-190.827560	883.930298	417.576691	287.971741	897.594421	404.197205	50.932610	1034.254883	-641.920288	177.104294	856.403564	-621.359070	-23.167757
385.650574	-42.691425	933.833435	434.969330	141.932983	934.932617	490.039978	-60.667763	490.031677	547.904358	145.959549	481.146576	565.181396	-37.908104	84.459412	601.214600	129.581680	92.129677	424.244568	-116.517525	1405.668335	487.454224	176.969055	1412.234741	386.984497	43.741657	1384.376709	366.340057	50.330433	1648.210938	458.782532	-212.854233	1130.209839	544.278320	261.109711	1148.301392	361.599884	-190.436554	884.247253	417.588196	287.353760	897.930359	404.200134	50.658688	1034.190796	-642.027283	177.104568	856.415344	-621.468872	-23.148849
385.505707	-42.841846	933.853699	434.999329	141.615387	935.017822	489.925293	-60.774487	490.006348	548.014343	145.845016	481.155060	565.199890	-37.934143	84.492287	601.256470	129.606232	92.113960	422.870697	-116.844254	1405.899414	487.132874	176.489487	1412.441528	386.288116	43.485470	1384.524536	367.073975	49.834209	1648.524902	459.022461	-212.948761	1130.527832	544.809326	260.968231	1148.832031	361.921234	-190.212891	884.628357	417.584198	286.619659	898.364624	404.011169	50.431625	1034.235352	-642.122681	177.130096	856.419861	-621.582275	-23.157969
384.963684	-42.243900	933.904419	433.946747	144.471634	935.812988	489.491943	-60.581493	489.877747	548.426025	145.974075	481.610962	564.968994	-37.910561	84.464226	601.436218	129.698196	92.072487	421.574463	-117.199921	1406.111816	486.826233	175.987457	1412.657593	385.622986	43.280384	1384.710693	367.748962	49.299061	1648.828491	459.345306	-212.988892	1130.833984	544.903320	259.824341	1148.964478	362.058472	-189.874878	885.046143	417.511230	285.854034	898.912964	403.293213	51.710209	1034.666870	-642.256714	177.102707	856.428467	-621.712463	-23.154531
384.731964	-42.304615	933.924072	433.825165	144.547882	935.950867	489.035889	-60.453568	489.783112	548.575134	145.881836	481.689087	564.793335	-37.895515	84.479424	601.449829	129.743759	92.028206	420.203461	-117.534302	1406.318726	486.499146	175.459427	1412.883057	384.959564	43.043278	1384.882324	368.406403	48.715206	1649.131104	459.678406	-213.032654	1131.160645	545.353882	259.183136	1149.311279	361.923492	-189.427078	885.512512	417.406982	285.100677	899.441772	403.018402	51.683876	1034.739746	-642.382629	177.119232	856.441833	-621.826965	-23.163435
384.654510	-42.740822	933.964722	434.382080	143.269409	935.782532	488.909576	-60.683140	489.805542	548.635620	145.677429	481.557953	564.866638	-37.984879	84.576996	601.445801	129.701569	91.987259	418.880249	-117.855087	1406.554932	486.199097	174.944458	1413.084229	384.276123	42.790218	1385.071411	368.990051	48.114483	1649.458984	460.057678	-213.161407	1131.573120	545.807983	258.493134	1149.693726	361.939819	-189.039200	885.990540	417.300201	284.334259	900.106689	403.075592	51.011475	1034.663086	-642.487427	177.140549	856.458191	-621.938416	-23.157942
384.733032	-43.593468	933.993225	435.247559	140.235992	935.136719	488.856720	-61.072704	489.875702	548.466064	145.273438	481.185394	564.995850	-38.043396	84.687561	601.296021	129.596451	91.937035	417.606293	-118.224991	1406.716553	485.913391	174.383377	1413.270630	383.603699	42.539955	1385.234131	369.532410	47.482403	1649.734985	460.440338	-213.359238	1131.927246	546.377319	257.856506	1150.050293	362.158966	-188.739227	886.462402	417.112549	283.434479	900.787781	403.236633	49.556530	1034.328979	-642.625061	177.139664	856.468384	-622.072510	-23.175287
384.570190	-43.882336	934.000854	435.523956	139.459595	935.011597	488.643799	-61.314404	489.892059	548.492615	145.010818	481.110260	564.985901	-38.108368	84.795982	601.294434	129.582199	91.899986	416.351013	-118.615662	1406.895020	485.611542	173.808334	1413.434692	382.911316	42.276703	1385.396484	369.964508	46.849712	1650.012695	460.771118	-213.579788	1132.239502	546.935364	257.174713	1150.410278	362.124146	-188.387009	886.936829	416.879852	282.796539	901.440186	403.123291	49.162945	1034.256836	-642.751221	177.087692	856.472534	-622.203247	-23.173582
384.242157	-44.052368	934.034607	435.554230	139.223877	935.123779	488.388336	-61.580574	489.900604	548.441895	144.728287	481.119019	565.078308	-38.199932	84.876663	601.225891	129.543472	91.891388	415.176178	-119.073708	1407.011353	485.328400	173.241531	1413.609009	382.216827	41.964554	1385.560425	370.365967	46.169815	1650.261230	461.024658	-213.825272	1132.495239	547.595947	256.552429	1150.748047	362.005981	-188.047775	887.401184	416.685486	281.862793	902.210510	402.879639	48.957993	1034.323120	-642.873535	177.093582	856.496216	-622.327026	-23.188391
383.945648	-44.157627	934.055847	435.574738	138.952789	935.277344	488.177490	-61.978455	489.931152	548.452881	144.489105	481.135742	565.230164	-38.300194	85.015419	601.217285	129.522842	91.889053	414.072174	-119.553581	1407.184692	485.069824	172.644745	1413.705078	381.511658	41.622871	1385.747925	370.678711	45.462292	1650.483643	461.266968	-214.109375	1132.724731	548.250854	255.835724	1151.014893	361.829712	-187.756134	887.800964	416.206573	281.207733	903.045288	402.648621	48.737400	1034.404419	-642.987305	177.075745	856.534729	-622.464233	-23.190733
383.522491	-44.086071	934.106506	435.250458	139.204376	935.624451	487.682281	-62.206455	489.861969	548.624939	144.009949	481.368103	565.211731	-38.384293	85.119141	601.176025	129.470795	91.830017	412.940918	-120.057327	1407.248779	484.805908	172.031021	1413.816406	380.815796	41.251713	1385.926270	370.917786	44.773228	1650.673584	461.447388	-214.315582	1132.901855	549.146362	255.214798	1151.348022	361.362671	-187.495880	888.262573	416.131561	280.347382	903.679138	402.255219	48.745743	1034.603882	-643.108521	177.061935	856.543640	-622.609070	-23.211981
383.210571	-44.133877	934.147705	435.226776	139.100098	935.787720	487.180725	-62.448608	489.794067	548.647522	144.083771	481.267242	565.236145	-38.468117	85.225807	601.219788	129.479065	91.825226	411.888428	-120.559700	1407.261230	484.573029	171.461716	1413.844482	380.081177	40.799137	1385.998535	371.079102	44.057083	1650.853638	461.658417	-214.507919	1133.018433	549.944092	254.448746	1151.570801	361.087006	-187.375854	888.684753	415.773590	279.561920	904.510132	402.014282	48.635609	1034.701172	-643.216492	177.068253	856.544495	-622.736572	-23.227331
383.067383	-44.689953	934.157898	435.905365	137.910828	935.445313	486.411469	-62.262814	489.779541	548.683411	143.833008	481.095123	565.038391	-38.503208	85.277527	601.192627	129.425049	91.785141	410.850220	-121.126678	1407.287109	484.315460	170.872498	1413.801025	379.334961	40.363663	1386.080811	371.142395	43.331745	1650.961548	461.893768	-214.655914	1133.100830	550.876526	253.617569	1151.698730	360.560547	-187.263519	889.112671	415.383392	278.762787	905.328186	402.079834	48.050594	1034.516479	-643.346069	177.071121	856.516418	-622.886841	-23.189316
382.541260	-44.348885	934.171021	435.197540	138.842575	936.003296	485.956329	-62.791466	489.621918	548.810059	143.661697	481.283386	565.148743	-38.636646	85.466904	601.223206	129.424484	91.762718	409.814697	-121.701668	1407.240967	484.043884	170.276886	1413.756104	378.624634	39.933716	1386.142822	371.140259	42.594337	1651.077637	462.115112	-214.730118	1133.165527	551.865601	252.735504	1151.912964	359.855927	-187.181870	889.604553	414.964142	277.944763	906.298767	401.530487	48.358898	1034.811279	-643.515991	177.075043	856.510925	-623.082397	-23.162653
382.291473	-44.507439	934.157288	435.277588	138.571457	936.077942	485.321228	-63.098816	489.505981	548.872253	143.370026	481.299072	565.100525	-38.725460	85.633209	601.221985	129.375259	91.781670	408.729828	-122.329109	1407.149292	483.786865	169.646973	1413.686768	377.923248	39.510063	1386.211304	371.044006	41.811954	1651.189453	462.324982	-214.857620	1133.176636	552.965149	251.729416	1152.095947	359.004089	-187.063889	890.120178	414.490082	276.960358	907.341064	401.367126	48.132591	1034.836060	-643.665344	177.054123	856.512207	-623.258484	-23.135113
382.014343	-44.843071	934.158752	435.452087	137.954315	936.113892	484.677094	-63.340664	489.417328	548.912842	143.032059	481.361420	564.988220	-38.797947	85.780373	601.192444	129.231735	91.761246	407.627167	-122.973274	1407.065918	483.525208	168.979889	1413.658203	377.220978	38.929138	1386.293091	370.886749	41.016857	1651.257324	462.474335	-214.977173	1133.105957	553.977356	249.669647	1151.931763	357.852844	-186.829437	890.655151	413.958801	276.212769	908.357971	401.242279	47.678970	1034.848999	-643.787109	177.012726	856.529297	-623.447754	-23.097763
381.806030	-45.145767	934.113220	435.674011	137.373947	936.106628	484.080963	-63.684166	489.397614	548.892334	142.581131	481.347351	564.999390	-38.932156	85.992393	601.151794	129.160431	91.781548	406.552856	-123.659843	1406.938721	483.276886	168.286652	1413.624268	376.537750	38.402748	1386.372925	370.669464	40.174953	1651.302002	462.617920	-215.209991	1133.056152	555.199280	248.378464	1152.096069	356.983887	-186.750305	891.172729	413.411713	275.285309	909.491089	401.150055	47.265194	1034.814819	-643.891479	177.001526	856.543518	-623.620789	-23.074085
381.564209	-45.500538	934.097717	435.874725	136.683655	936.048401	483.491455	-64.064896	489.338165	548.821350	142.236542	481.287292	565.034119	-39.063278	86.184746	601.083557	129.046280	91.747498	405.446350	-124.315147	1406.734863	483.063202	167.618637	1413.538940	375.819275	37.883930	1386.393799	370.346558	39.354225	1651.334839	462.650818	-215.466064	1132.969727	556.407776	247.167664	1152.193604	355.643921	-186.443954	891.781555	412.670197	274.339935	910.874329	401.051056	46.810062	1034.771118	-644.034180	177.035919	856.561584	-623.765564	-23.075548
381.324280	-45.839794	934.077087	436.079407	136.035614	935.984802	482.906921	-64.405472	489.246429	548.824585	141.945801	481.226074	565.063416	-39.204422	86.369492	601.018494	128.955460	91.744858	404.402222	-124.994148	1406.551636	482.828796	166.884338	1413.418091	375.151947	37.409081	1386.338379	369.954315	38.530952	1651.311768	462.684845	-215.837296	1132.875000	557.787903	245.918671	1152.271118	354.653290	-186.273270	892.325134	412.199951	273.360199	912.045471	400.968597	46.380386	1034.723267	-644.159485	177.053024	856.555969	-623.946228	-23.054762
381.079437	-46.202427	934.068726	436.245483	135.440979	935.927734	482.272461	-64.765793	489.187683	548.811401	141.653107	481.151428	565.019958	-39.314011	86.572113	601.025635	128.968491	91.755684	403.368774	-125.708694	1406.335449	482.644623	166.156509	1413.298340	374.470032	36.885643	1386.306274	369.532379	37.687492	1651.274902	462.607971	-216.317276	1132.751831	559.096558	244.562912	1152.372314	353.218384	-185.853928	892.848877	411.697540	272.330872	913.236572	400.865265	45.967087	1034.684692	-644.291626	177.057220	856.529053	-624.120728	-23.074432
380.807434	-46.601868	934.073242	436.396118	134.786942	935.913940	481.651184	-65.029900	489.109619	548.747131	141.317688	481.121887	564.977295	-39.430180	86.709976	600.929871	128.858093	91.728943	402.365082	-126.424355	1406.129028	482.526337	165.382935	1413.204224	373.800690	36.358131	1386.296753	369.025696	36.815506	1651.247070	462.461884	-216.874878	1132.614990	560.478271	243.299561	1152.453125	351.961792	-185.468445	893.346985	411.268677	271.143524	914.548645	400.751312	45.486851	1034.675171	-644.425781	177.071259	856.534180	-624.286743	-23.069323
380.527985	-47.010738	934.036133	436.491608	134.184723	935.915649	481.019379	-65.350174	489.042389	548.789795	141.053619	481.165314	564.943787	-39.571373	86.889091	600.937317	128.804199	91.820442	401.337524	-127.109108	1405.847534	482.380554	164.555511	1413.194580	373.153015	35.797966	1386.290161	368.477478	35.941994	1651.217773	462.150787	-217.528885	1132.436890	561.700806	241.815186	1152.625977	350.576416	-185.037613	893.844055	410.713379	270.099396	915.738464	400.592926	44.998241	1034.651978	-644.556335	177.044006	856.550598	-624.454590	-23.101198
380.269409	-47.376175	933.948425	436.587677	133.632309	935.957703	480.408691	-65.670815	488.965942	548.812500	140.744659	481.245758	564.912292	-39.686039	87.021179	600.914429	128.680374	91.869530	400.375763	-127.797577	1405.617188	482.249847	163.686569	1413.192749	372.498047	35.174618	1386.271484	367.893707	35.037014	1651.199707	461.746826	-218.304352	1132.264404	562.845703	240.213562	1152.718506	349.288513	-184.486191	894.211609	410.287354	268.955658	916.944153	400.452545	44.503284	1034.625000	-644.662842	177.014069	856.605042	-624.593811	-23.110638
379.984100	-47.731613	933.855103	436.637299	133.179382	936.049744	479.929657	-66.007698	488.850372	548.824463	140.379944	481.305664	564.942871	-39.824944	87.156197	600.852173	128.540665	91.871460	399.474182	-128.528839	1405.381226	482.135651	162.806137	1413.179077	371.846466	34.606014	1386.266113	367.232117	34.135811	1651.129150	461.138763	-219.070770	1131.995117	564.328979	239.111526	1152.867676	347.725830	-183.944504	894.672241	409.944977	267.795990	918.148682	400.269104	44.033089	1034.619995	-644.758240	177.030487	856.583557	-624.746521	-23.134727
379.724579	-48.188953	933.751160	436.686829	132.586929	936.056519	479.413239	-66.317909	488.698914	548.738770	139.951004	481.300842	564.974548	-39.999149	87.275017	600.753967	128.357986	91.875847	398.616913	-129.237259	1405.102905	482.013489	161.873901	1413.153320	371.176422	33.962093	1386.252197	366.539612	33.220448	1651.061646	460.434143	-219.861588	1131.745850	565.395935	237.468674	1153.049194	346.042480	-183.446198	895.094177	409.631714	266.490387	919.334167	400.105194	43.480511	1034.567017	-644.843445	177.048676	856.584656	-624.880005	-23.159595
379.393738	-48.673187	933.676331	436.662109	132.058334	936.072205	478.965118	-66.676468	488.586578	548.652405	139.562119	481.316132	565.001709	-40.162807	87.362808	600.657227	128.206375	91.874626	397.825409	-129.940475	1404.910767	481.922089	160.923492	1413.142212	370.558563	33.379421	1386.240479	365.786926	32.282829	1651.006226	459.542175	-220.688950	1131.519043	566.317139	235.813248	1153.138550	344.403534	-182.989975	895.511414	409.366241	265.659729	920.315430	399.914673	42.942219	1034.536743	-644.964783	177.021317	856.585205	-625.024475	-23.200014
379.084106	-49.118095	933.522217	436.664886	131.635910	936.107056	478.547913	-66.983482	488.492615	548.564880	139.188126	481.337830	565.041992	-40.296162	87.428162	600.582153	128.071838	91.880066	397.041321	-130.639145	1404.654053	481.805786	159.934433	1413.156128	369.854980	32.758049	1386.218872	365.065308	31.369963	1650.956787	458.575562	-221.464462	1131.265747	567.302551	234.169571	1153.385498	342.577209	-182.530701	895.911377	409.113403	264.403595	921.397278	399.720612	42.431217	1034.474731	-645.068481	177.036499	856.579895	-625.190918	-23.233500
378.858673	-49.559620	933.338379	436.707733	131.121338	936.140503	478.204803	-67.286072	488.397186	548.491333	138.885284	481.367249	565.067322	-40.452106	87.514694	600.547668	127.998108	91.942169	396.306122	-131.385468	1404.460205	481.663818	158.918381	1413.211792	369.147919	32.143154	1386.177612	364.277893	30.404188	1650.974487	457.482910	-222.313385	1131.013672	568.063110	232.455002	1153.572510	340.724030	-182.094070	896.309265	408.914307	263.445435	922.404846	399.563995	41.866901	1034.395142	-645.167358	176.995499	856.586121	-625.362793	-23.252941
378.403595	-50.117889	933.244324	436.626984	130.550812	936.210266	477.888428	-67.543388	488.335144	548.416138	138.243225	481.464874	565.062622	-40.594398	87.579567	600.410400	127.836807	91.945313	395.562866	-132.164902	1404.291138	481.486237	157.914993	1413.253540	368.455200	31.459469	1386.158203	363.522064	29.451145	1651.024170	456.321991	-223.080856	1130.748535	568.832886	230.733170	1153.762695	338.831116	-181.399719	896.711548	408.724518	262.487213	923.299561	399.321655	41.220943	1034.385986	-645.262451	176.986542	856.611389	-625.503174	-23.247860
378.243988	-50.620750	933.110413	436.684814	130.051346	936.286621	477.675903	-67.891975	488.282379	548.233215	138.175171	481.390472	565.154358	-40.790657	87.635452	600.223938	127.364456	91.913437	394.878326	-132.977448	1404.084717	481.290894	156.854874	1413.270386	367.817688	30.715559	1386.133667	362.745911	28.475811	1651.029297	455.025909	-223.905167	1130.417969	569.451355	228.991760	1153.930786	336.805420	-181.326981	896.934692	408.636658	261.837067	924.044006	399.243011	40.622631	1034.355835	-645.379456	176.924500	856.606934	-625.661316	-23.282366
377.980927	-51.116547	933.034485	436.630859	129.462234	936.355408	477.287415	-67.960281	488.122650	548.166199	137.859253	481.396637	565.082764	-40.881969	87.631256	600.176025	127.306267	91.963524	394.180939	-133.822052	1403.957886	481.073395	155.836487	1413.296997	367.220734	29.927683	1386.060303	362.041504	27.520807	1651.017090	453.605255	-224.713394	1130.059692	570.081665	227.350052	1154.098389	334.800751	-180.948456	897.146667	408.525787	260.616913	924.842468	399.082367	40.011028	1034.352661	-645.467102	176.912766	856.613159	-625.804749	-23.319923
377.754944	-51.665466	932.918396	436.638763	128.919052	936.424194	477.044647	-68.193649	488.058868	548.139771	137.569366	481.430756	565.081970	-40.994560	87.651390	600.173096	127.255310	91.978554	393.498779	-134.727310	1403.780762	480.759766	154.785217	1413.228149	366.623199	29.146008	1385.936035	361.260864	26.541336	1651.042480	452.108612	-225.559280	1129.724976	570.571411	225.765915	1154.189331	332.804626	-180.543869	897.280884	408.489014	259.751038	925.438721	398.939850	39.384514	1034.326904	-645.576721	176.905197	856.583252	-625.972290	-23.335920
377.509644	-52.261890	932.836304	436.638000	128.310501	936.491150	476.745819	-68.279800	488.010223	548.166199	137.299240	481.476318	564.982239	-41.067429	87.661072	600.130310	127.238602	92.014214	392.879974	-135.650848	1403.618286	480.477722	153.736511	1413.200928	366.055939	28.312098	1385.811890	360.519531	25.544123	1651.049072	450.471039	-226.473175	1129.318848	571.006287	224.237823	1154.322998	330.810272	-180.198776	897.367188	408.521057	258.871094	925.933716	398.770355	38.726288	1034.315918	-645.646851	176.893478	856.575500	-626.107422	-23.378630
377.286682	-52.880417	932.750427	436.635590	127.586067	936.520752	476.832092	-68.733498	488.051025	548.147156	136.919403	481.551788	565.102661	-41.114052	87.662918	600.066711	127.201012	92.064217	392.218903	-136.593872	1403.485229	480.113708	152.619064	1413.196045	365.521423	27.410236	1385.713989	359.763397	24.542513	1651.080078	448.738861	-227.385681	1128.959961	571.336731	222.763779	1154.439697	328.808319	-179.906479	897.368286	408.653381	257.972107	926.312073	398.609924	38.017361	1034.284058	-645.720215	176.897476	856.570923	-626.216614	-23.385366
377.119171	-53.438690	932.652893	436.622467	126.987144	936.621826	477.044281	-69.246353	488.075470	548.164124	136.222198	481.716034	565.287964	-41.194336	87.681900	599.968262	127.055962	92.053291	391.601044	-137.550461	1403.370483	479.811615	151.528549	1413.223633	365.005890	26.444559	1385.692627	359.044800	23.577852	1651.104248	446.915924	-228.282562	1128.587891	571.555237	221.312424	1154.565430	326.869751	-179.558670	897.365662	408.833984	257.382019	926.524719	398.460114	37.356094	1034.281250	-645.804626	176.870255	856.602722	-626.345520	-23.385777
377.002045	-54.004620	932.546875	436.590759	126.277336	936.742004	477.197052	-69.572891	488.067383	548.056763	136.060486	481.730408	565.416077	-41.240044	87.665527	599.929077	126.960342	92.138138	391.002563	-138.552200	1403.268555	479.466217	150.352707	1413.299805	364.554504	25.478146	1385.615845	358.333099	22.583580	1651.172363	445.024200	-229.247192	1128.239624	571.761475	219.999390	1154.757202	324.887329	-179.252167	897.344971	409.084381	256.282898	926.817688	398.326660	36.617268	1034.283936	-645.845093	176.867920	856.652710	-626.439453	-23.365158
376.739288	-54.613159	932.459900	436.496674	125.700127	936.888306	477.367554	-69.899437	488.039368	548.022583	135.676834	481.834137	565.456848	-41.219368	87.536293	600.287964	127.188179	92.321457	390.415466	-139.549973	1403.145752	479.254852	149.256912	1413.362061	364.138702	24.518379	1385.557129	357.632324	21.588966	1651.205688	443.089996	-230.149719	1127.855225	571.872009	218.674713	1154.989380	322.927917	-178.968307	897.273926	409.411407	255.385239	926.911011	398.107117	35.917023	1034.310547	-645.908875	176.834732	856.667847	-626.574402	-23.379211
376.518951	-55.257603	932.318909	436.439209	124.957558	936.915405	477.509735	-70.127579	487.945374	547.998596	135.263046	481.895844	565.525024	-41.221931	87.422470	600.254089	127.088631	92.387978	389.859344	-140.515121	1403.049072	478.955353	148.069229	1413.381348	363.704315	23.533558	1385.478882	356.979797	20.578224	1651.225952	441.145294	-231.024857	1127.453979	571.875305	217.455246	1155.109863	320.975830	-178.704956	897.163696	409.801544	254.678787	926.865601	397.902435	35.160488	1034.248169	-645.725891	177.125473	856.718872	-626.624329	-23.282423
376.332489	-55.898804	932.179871	436.387726	124.206245	936.905090	477.580719	-70.286415	487.828247	547.993958	134.480408	481.968750	565.524109	-41.185234	87.277336	599.834106	126.729271	92.337646	389.226196	-141.482651	1402.879639	478.783539	146.900375	1413.445679	363.234100	22.581589	1385.414307	356.284088	19.237202	1651.159668	439.248322	-231.892776	1127.060913	571.767944	216.258286	1155.233398	319.075775	-178.488602	897.037598	410.253540	254.184692	926.613770	397.705963	34.425663	1034.166992	-645.836182	177.077362	856.691162	-626.748047	-23.344343
376.120514	-56.592842	932.015686	436.353516	123.408989	936.890381	477.758270	-70.577057	487.757721	547.878784	134.273224	481.834778	565.574829	-41.193726	87.122620	599.817749	126.982201	92.412689	388.516693	-142.514832	1402.707764	478.421906	145.665482	1413.489502	362.700043	21.642607	1385.288208	355.646637	18.146780	1651.150879	437.338409	-232.741760	1126.642822	571.694214	215.116867	1155.388916	317.118774	-178.269302	896.933716	410.716705	253.289261	926.495361	397.497833	33.634666	1034.070190	-645.893433	177.090225	856.679565	-626.901794	-23.340542
375.751862	-57.297291	931.844421	436.247498	122.696793	936.909973	477.948395	-70.944160	487.699890	547.939026	133.531143	481.965668	565.659241	-41.201080	87.005600	599.982544	126.721962	92.418610	387.874817	-143.466812	1402.528564	478.223694	144.514771	1413.560913	362.153992	20.729818	1385.176636	355.117065	17.122581	1651.132080	435.497894	-233.606033	1126.173706	571.531799	213.941025	1155.576294	315.177094	-178.111938	896.864868	411.268372	252.582306	926.220886	397.214020	32.849205	1033.990356	-645.938232	177.067612	856.688660	-627.014099	-23.341997
375.584503	-57.988148	931.610107	436.222260	121.917557	936.908508	478.171509	-71.308533	487.651245	547.883118	133.290070	481.896851	565.768433	-41.224735	86.872169	600.196899	127.116913	92.600769	387.100159	-144.483902	1402.258667	477.781738	143.320557	1413.594482	361.554596	19.792974	1385.042236	354.579773	15.996016	1651.096191	433.759125	-234.435684	1125.786865	571.323364	212.746445	1155.718750	313.244781	-177.924469	896.769958	411.868011	252.051147	925.953369	397.003998	32.030857	1033.862549	-645.963318	177.005493	856.704895	-627.078857	-23.400246
375.508942	-58.593288	931.356445	436.193237	121.292183	936.986633	478.340240	-71.644005	487.545990	547.946411	132.765884	481.997986	565.852295	-41.260593	86.733643	599.898315	126.817772	92.611504	386.307709	-145.444168	1402.048950	477.453888	142.122955	1413.708252	360.942444	18.844610	1384.932007	353.980988	15.010627	1651.131958	432.036194	-235.201599	1125.341309	571.157776	211.589905	1155.912476	311.297852	-177.782852	896.713440	412.534607	251.432098	925.596375	396.837372	31.273092	1033.764526	-646.224915	176.657944	856.653381	-627.243958	-23.545938
375.195709	-59.362507	931.223206	436.137909	120.487579	937.015320	478.498932	-72.017265	487.489532	547.979919	132.212555	482.106598	565.958008	-41.323814	86.658249	599.862305	126.688240	92.664513	385.555023	-146.423309	1401.856689	477.066742	140.983841	1413.795166	360.347717	17.927664	1384.808105	353.416321	13.856322	1651.139893	430.397003	-236.030441	1124.913452	570.859924	210.434601	1156.031982	309.436829	-177.656616	896.648926	413.212799	251.205795	925.135376	396.584229	30.432947	1033.705933	-646.270264	176.630234	856.656250	-627.368408	-23.541859
374.951721	-59.990265	931.081421	436.089539	119.700836	937.002441	478.623016	-72.374802	487.439484	548.063049	131.778778	482.225891	566.003784	-41.376171	86.571144	599.766113	126.564171	92.675644	384.770966	-147.386154	1401.635864	476.676117	139.858154	1413.833130	359.777161	17.030376	1384.673340	352.914124	12.742917	1651.130615	428.719452	-236.845444	1124.475098	570.648010	209.385223	1156.208374	307.609650	-177.475418	896.615906	413.942474	250.466156	924.792786	396.359283	29.691076	1033.621338	-646.272339	176.572159	856.634277	-627.440979	-23.580606
374.717438	-60.700142	930.936890	436.075256	118.885254	936.992371	478.684906	-72.754074	487.411926	548.123047	131.240646	482.227142	566.069824	-41.438938	86.547707	600.118958	126.735229	92.730347	384.072876	-148.366577	1401.430420	476.252167	138.738434	1413.913452	359.212250	16.097565	1384.528564	352.347748	11.582508	1651.128052	427.078979	-237.722336	1124.056396	570.413086	208.362793	1156.382568	305.634277	-177.005219	896.729675	414.898956	250.078979	924.288879	396.143585	28.896433	1033.535522	-646.310242	176.614090	856.629578	-627.558289	-23.611486
374.400024	-61.430946	930.838806	436.019592	118.149063	937.015442	478.719421	-73.158623	487.409393	548.205261	130.744675	482.258362	566.145325	-41.498981	86.508255	599.553833	126.267960	92.687645	383.424011	-149.356827	1401.237183	475.767181	137.601212	1413.971436	358.642029	15.157979	1384.407471	351.846893	10.314672	1651.108398	425.394653	-238.614960	1123.615601	570.128113	207.377197	1156.560303	303.903534	-176.760437	896.650513	415.695374	249.788986	923.773621	395.908661	28.126007	1033.493408	-646.354980	176.548752	856.598389	-627.636414	-23.655190
374.164978	-62.122540	930.681274	435.958771	117.371246	937.057617	478.770386	-73.535507	487.394470	548.297913	130.207993	482.280365	566.216980	-41.589260	86.478752	599.216431	125.572952	92.614685	382.819427	-150.364700	1401.035400	475.343475	136.490067	1414.066406	358.125580	14.181661	1384.307495	351.293823	9.178746	1651.079834	423.749115	-239.513687	1123.185669	569.854797	206.380112	1156.754517	302.195374	-176.543976	896.581726	416.537140	249.261200	923.305908	395.689148	27.314304	1033.428711	-646.332153	176.523544	856.596558	-627.700378	-23.680050
373.913025	-62.865376	930.580322	435.931000	116.561020	937.112244	478.704468	-73.814148	487.346313	548.358093	129.570969	482.407074	566.163391	-41.625622	86.463173	598.717712	125.066872	92.471710	382.271698	-151.406097	1400.866333	474.925629	135.358078	1414.192627	357.537140	13.148996	1384.257690	350.685333	8.027000	1651.088623	422.133026	-240.391922	1122.799805	569.595459	205.428268	1157.012451	300.474365	-176.297256	896.509949	417.385712	248.608856	922.990051	395.492371	26.482931	1033.400024	-646.325317	176.527466	856.611206	-627.767456	-23.731344
373.601318	-63.568363	930.511902	435.841003	115.745956	937.212952	478.616394	-74.113838	487.333069	548.384033	129.016068	482.567383	566.157043	-41.653027	86.450439	598.625183	124.919304	92.551811	381.759125	-152.444931	1400.704102	474.473267	134.190170	1414.320190	357.022522	12.137101	1384.212524	350.096344	6.914660	1651.075806	420.503601	-241.143661	1122.327026	569.286621	204.527298	1157.275146	298.781708	-176.100006	896.470703	418.233368	248.308823	922.492249	395.251434	25.655529	1033.412109	-646.305237	176.481659	856.626343	-627.814758	-23.747581
373.313477	-64.324921	930.439880	435.817047	114.982780	937.279419	478.666138	-74.612740	487.366028	548.544739	128.245224	482.806885	566.213196	-41.736137	86.501968	599.011963	125.076584	92.649834	381.227692	-153.492203	1400.527588	474.085632	133.101089	1414.447998	356.512024	11.148836	1384.149902	349.464264	5.785930	1651.069702	418.976624	-242.010529	1121.959961	569.053833	203.647415	1157.520874	297.083099	-175.883240	896.453186	419.188995	247.697464	922.108337	395.040558	24.852051	1033.403809	-646.275269	176.497803	856.636230	-627.843872	-23.764526
373.011139	-65.048424	930.349670	435.757874	114.141869	937.302734	478.639252	-75.022598	487.380920	548.407104	127.942474	482.727875	566.245972	-41.798836	86.536385	599.136108	125.463333	92.945244	380.697205	-154.498459	1400.416870	473.641815	131.978546	1414.583618	356.002258	10.168861	1384.099609	348.814667	4.667212	1651.101807	417.494141	-242.728180	1121.635132	568.737244	202.755951	1157.799683	295.416412	-175.718643	896.506287	420.110168	247.296661	921.674683	394.801514	24.040014	1033.364624	-646.262146	176.458344	856.620972	-627.882080	-23.812553
372.664276	-65.792717	930.349182	435.645935	113.366669	937.423645	478.789978	-75.666771	487.467346	548.439209	127.427635	482.780823	566.338318	-41.881313	86.612778	598.834656	124.858879	92.856415	380.182434	-155.520279	1400.342651	473.171753	130.929474	1414.751343	355.499359	9.144289	1384.072754	348.181519	3.580815	1651.139282	416.097931	-243.458206	1121.295654	568.429565	201.819778	1158.091553	293.746063	-175.581635	896.637634	421.046387	246.948944	921.260376	394.551422	23.232655	1033.422607	-646.254822	176.451569	856.609497	-627.934082	-23.853102
372.378357	-66.487701	930.330139	435.596985	112.512962	937.498230	478.468933	-75.697823	487.414886	548.541870	126.601036	482.950928	566.161438	-41.877373	86.576080	598.649170	124.692978	93.000679	379.642609	-156.543060	1400.245605	472.755646	129.818863	1414.929199	355.051788	8.196768	1384.074829	347.495178	2.470952	1651.180786	414.831909	-244.185745	1121.040649	568.150269	200.906052	1158.374878	292.109100	-175.416687	896.841797	422.059082	246.551849	920.873352	394.344757	22.432480	1033.446533	-646.223083	176.447525	856.622864	-627.993469	-23.839422
372.072266	-67.193115	930.293518	435.522736	111.778221	937.591187	478.519470	-76.251122	487.442719	548.419006	126.327209	482.965149	566.302795	-41.977360	86.621071	598.333984	124.730812	93.146538	379.059052	-157.538788	1400.164063	472.359772	128.695999	1415.103516	354.541138	7.269661	1384.043701	346.892273	1.405814	1651.228271	413.566406	-244.838989	1120.738403	567.925232	200.022522	1158.688232	290.491394	-175.294098	897.073975	423.092133	246.259796	920.479187	394.123718	21.663816	1033.471313	-646.259827	176.399429	856.617737	-628.065918	-23.876852
371.792999	-67.877953	930.216797	435.432648	110.939224	937.681091	478.386841	-76.584381	487.428131	548.335022	125.792336	483.029053	566.266418	-42.064140	86.638611	599.288452	125.380859	93.434547	378.458649	-158.558487	1400.074951	471.944946	127.637886	1415.294189	354.032440	6.290741	1384.010864	346.246704	0.297157	1651.282593	412.425293	-245.589386	1120.503296	567.674805	199.033630	1158.997559	288.964386	-175.144714	897.311462	424.114258	245.938690	920.126648	393.897369	20.833887	1033.473389	-646.235535	176.367584	856.629395	-628.096802	-23.909286
371.528656	-68.590454	930.126709	435.402832	110.231529	937.763977	478.326141	-77.090668	487.459259	548.310364	125.334839	483.175201	566.326965	-42.183487	86.675545	598.739685	124.893608	93.438309	377.893860	-159.529144	1399.992798	471.561676	126.531860	1415.471313	353.525665	5.305091	1383.997681	345.623199	-0.790481	1651.286133	411.330200	-246.301392	1120.279785	567.508484	198.139252	1159.314331	287.454590	-175.010040	897.596558	425.184143	245.674332	919.793518	393.679199	20.065969	1033.462402	-646.227295	176.362366	856.616028	-628.148193	-23.937757
371.268127	-69.270256	930.076355	435.429016	109.874763	937.904663	478.243683	-77.638557	487.466370	548.365601	124.904213	483.388855	566.451538	-42.338333	86.760902	599.262024	125.274361	93.677490	377.282318	-160.503021	1399.922607	471.221771	125.474495	1415.598633	353.069580	4.372936	1383.982178	345.004456	-1.877889	1651.316650	410.223541	-247.108475	1120.054932	567.260437	197.202164	1159.606689	286.044403	-174.865189	897.892029	426.244629	245.392517	919.443665	393.502228	19.480303	1033.501221	-646.199097	176.360352	856.627197	-628.190918	-23.967396
371.060699	-69.838158	930.011658	435.411041	109.478081	938.052063	478.023590	-77.991776	487.424042	548.395874	124.411156	483.508820	566.413574	-42.417908	86.832924	599.229309	125.191559	93.758499	376.683167	-161.453156	1399.888184	470.799957	124.356407	1415.746216	352.608276	3.419616	1383.993408	344.367889	-2.958532	1651.322998	409.127655	-247.852249	1119.861450	567.046692	196.258484	1159.855591	284.634583	-174.713074	898.198364	427.295593	245.163025	919.092468	393.337219	18.910553	1033.536621	-646.198792	176.349792	856.638062	-628.244568	-23.973974
370.481323	-70.674469	930.039368	435.135345	107.864288	937.983337	477.706848	-78.262695	487.432526	548.167358	123.795753	483.397705	566.370422	-42.512619	86.936584	599.044617	125.026268	93.831978	376.087402	-162.398972	1399.819946	470.290344	123.388878	1415.908325	352.218597	2.491165	1384.012329	343.735596	-4.023128	1651.322632	408.034424	-248.751190	1119.674561	566.850891	195.329391	1160.140503	283.340729	-174.513107	898.498413	428.367767	244.958694	918.762085	392.899750	17.755699	1033.515747	-646.176880	176.333237	856.644470	-628.258667	-24.008373
370.356293	-71.313972	930.023376	435.188568	107.935593	938.198608	477.493683	-78.619919	487.385345	548.408752	123.463203	483.592834	566.384155	-42.580002	87.029533	598.571167	124.552048	93.782097	375.545471	-163.311264	1399.752686	470.103760	122.297676	1416.008545	351.825775	1.549175	1384.060425	343.103271	-5.071629	1651.317749	406.925842	-249.580887	1119.515869	566.689453	194.432755	1160.355713	282.046448	-174.295624	898.794983	429.475220	244.755798	918.415710	392.852020	17.360794	1033.613159	-646.174133	176.292999	856.643433	-628.292786	-24.052189
369.980774	-72.090744	930.031738	435.069214	107.130104	938.233887	477.280670	-79.064079	487.419525	548.387207	122.993393	483.634705	566.363831	-42.647476	87.108643	597.997803	124.097069	93.751694	375.051331	-164.283585	1399.657837	469.835327	121.240631	1416.107788	351.466095	0.620216	1384.051147	342.468994	-6.100988	1651.320068	405.827484	-250.457367	1119.280273	566.550842	193.494751	1160.589844	280.749878	-174.089294	899.038391	430.544647	244.553070	918.083130	392.585327	16.575827	1033.633057	-646.140137	176.308350	856.650696	-628.324707	-24.042501
369.668365	-72.844208	929.995422	434.953949	106.336502	938.263245	477.068695	-79.433990	487.414703	548.289063	122.385628	483.721497	566.327087	-42.724720	87.202316	597.851685	123.906654	93.784805	374.577942	-165.228363	1399.558350	469.360992	120.259750	1416.244019	351.079041	-0.314689	1384.025269	341.842957	-7.118229	1651.327148	404.750000	-251.271820	1119.098389	566.330505	192.582596	1160.768921	279.513855	-173.921280	899.333984	431.785278	244.563675	917.840393	392.342438	15.787251	1033.626587	-645.799927	176.531509	856.706726	-628.080994	-24.074142
369.405487	-73.536629	929.938110	434.806580	105.585861	938.290955	476.929321	-79.794891	487.394043	548.208252	121.934235	483.828186	566.301086	-42.750957	87.250427	598.266357	124.121277	93.904137	374.059540	-166.135818	1399.452148	469.059479	119.247620	1416.321899	350.771423	-1.249152	1383.977051	341.225525	-8.129887	1651.316528	403.690186	-252.173264	1118.861084	566.165955	191.724121	1160.962524	278.278412	-173.735687	899.623779	432.813324	244.304443	917.442322	392.120911	15.030719	1033.609863	-646.045715	176.192841	856.621338	-628.167419	-24.239794
369.122253	-74.316971	929.921875	434.667328	104.766541	938.266663	476.820923	-80.166359	487.383423	548.123474	121.443237	483.860291	566.294800	-42.818611	87.317619	598.199585	123.994789	93.955070	373.556335	-167.058838	1399.370239	468.923401	118.158325	1416.329712	350.438538	-2.173329	1383.968018	340.595215	-9.176413	1651.304565	402.742554	-252.947205	1118.705444	566.089722	190.886215	1161.151245	277.060303	-173.656586	899.947632	433.852600	244.080231	917.072388	391.890900	14.250104	1033.587891	-645.727234	176.537720	856.702148	-628.102112	-24.167782
368.608215	-74.938972	929.842651	434.431702	104.015450	938.302490	476.663605	-80.410988	487.380646	548.007935	120.942390	483.865997	566.246887	-42.845287	87.316772	598.064880	123.825363	93.987572	373.097107	-167.972443	1399.286377	468.686035	117.146538	1416.399292	350.004089	-3.043785	1383.938599	340.061493	-10.162525	1651.208740	401.852570	-253.749146	1118.530640	565.881348	189.912704	1161.303101	275.874542	-173.553894	900.304077	434.890808	243.883255	916.733154	391.484344	13.526282	1033.562622	-645.674316	176.530350	856.719055	-628.106567	-24.167576
368.614166	-75.658745	929.759521	434.340942	103.203323	938.317627	476.708313	-80.826172	487.365997	547.987671	120.210365	483.956787	566.298096	-42.913292	87.320274	597.935181	123.646965	94.031357	372.591522	-168.868317	1399.149536	468.407806	116.121437	1416.469604	349.612579	-3.869466	1383.864868	339.512848	-11.153771	1651.147095	401.056671	-254.498611	1118.341675	565.769165	189.090820	1161.484497	274.716034	-173.487076	900.681091	435.967834	243.703659	916.397827	391.393036	12.717960	1033.523193	-645.635376	176.530365	856.729675	-628.125061	-24.194601
368.321594	-76.384277	929.665588	434.090210	101.980247	938.267578	476.789642	-81.241302	487.403778	547.729370	120.076012	483.836304	566.343628	-42.973408	87.331184	597.354736	123.224815	94.066284	372.105347	-169.704407	1399.043945	467.974579	115.267113	1416.608032	349.237274	-4.736330	1383.830933	338.942627	-12.164310	1651.114502	400.309021	-255.247116	1118.166382	565.611572	188.246506	1161.696289	273.565002	-173.407837	901.063171	437.050842	243.662567	916.077148	391.090698	11.730096	1033.447998	-645.660889	176.595642	856.741394	-628.367981	-24.060461
368.008636	-77.024094	929.603638	434.055450	101.680618	938.301086	476.918457	-81.684708	487.416229	547.689575	119.686424	483.945801	566.438538	-43.058525	87.332535	597.295959	123.086960	94.163498	371.547485	-170.558807	1398.969238	467.815094	114.229805	1416.592529	348.936798	-5.544286	1383.837769	338.461975	-13.141305	1651.068237	399.610504	-255.991150	1118.024414	565.500793	187.331024	1161.846191	272.490814	-173.335220	901.444214	438.099884	243.262314	915.811768	390.900513	11.231140	1033.431763	-645.647095	176.580963	856.734314	-628.398315	-24.059307
367.803040	-77.609489	929.508057	433.799286	100.558968	938.312012	476.926331	-81.909180	487.356415	547.514709	119.196381	483.924316	566.473206	-43.105381	87.281433	597.221741	122.955399	94.258148	370.990417	-171.375565	1398.811646	467.555573	113.246071	1416.678101	348.594666	-6.317763	1383.737671	337.958435	-14.105176	1651.036865	398.948395	-256.731232	1117.802002	565.477966	186.552872	1162.042114	271.457184	-173.249435	901.818115	439.116455	243.059265	915.544189	390.620636	10.330403	1033.383911	-645.576294	176.584747	856.734070	-628.393494	-24.047527
367.497742	-78.253418	929.389465	433.802673	100.194939	938.373169	476.998566	-82.239258	487.341858	547.513794	118.874367	484.043945	566.483704	-43.165306	87.241188	597.188782	122.933128	94.342514	370.473206	-172.165253	1398.665527	467.280823	112.334106	1416.727417	348.233673	-7.118380	1383.706543	337.446014	-15.087569	1651.036499	398.315063	-257.488312	1117.630493	565.368286	185.748062	1162.218872	270.484344	-173.177765	902.181580	440.172272	242.862030	915.238281	390.427185	9.761683	1033.350098	-645.549316	176.537231	856.731140	-628.416626	-24.069088
367.210693	-78.887009	929.299866	433.517700	99.214989	938.387207	477.088501	-82.591003	487.367645	547.356628	118.512428	484.080475	566.547974	-43.219139	87.250984	597.086731	122.821800	94.423882	370.008972	-173.021805	1398.546387	466.829956	111.513939	1416.893066	347.803558	-7.807448	1383.735840	337.011414	-16.017902	1650.997681	397.698700	-258.250824	1117.439697	565.242249	184.930084	1162.429688	269.584381	-173.076996	902.502808	441.213226	242.653854	914.939575	390.100616	8.910126	1033.307495	-645.417297	176.485840	856.731018	-628.182068	-24.206915
366.739532	-79.440788	929.185181	433.354889	98.495117	938.434387	477.112579	-82.828552	487.356323	547.153015	118.120766	484.125732	566.530457	-43.230663	87.237274	596.998718	122.727806	94.503281	369.533417	-173.821457	1398.406860	466.667633	110.537079	1416.871094	347.423340	-8.602212	1383.723877	336.568604	-16.954254	1650.998779	397.075134	-258.968597	1117.221069	565.264832	184.325500	1162.697266	268.696045	-172.987106	902.811157	442.166595	242.469345	914.708984	389.743164	8.214831	1033.268799	-645.702209	176.098068	856.642273	-628.288940	-24.341398
366.766876	-80.122871	929.116394	433.334015	97.798187	938.447693	477.275909	-83.232643	487.395264	547.027161	117.705231	484.183167	566.623901	-43.298260	87.248604	596.909302	122.626183	94.562637	369.133057	-174.662888	1398.280151	466.366882	109.643013	1416.917725	347.123871	-9.307179	1383.715332	336.109497	-17.882019	1651.023560	396.451813	-259.714447	1117.089233	564.967285	183.343964	1162.720581	267.860992	-172.904510	903.088135	443.165039	242.281464	914.430237	389.705566	7.492082	1033.236450	-645.359680	176.416473	856.726868	-628.219238	-24.254314
366.450195	-80.720047	929.061829	433.171570	97.177788	938.517212	477.320343	-83.495293	487.407013	546.965942	117.355003	484.215546	566.620728	-43.330647	87.275322	597.431396	122.996422	94.795982	368.773438	-175.435440	1398.148560	466.108093	108.771202	1417.032837	346.835022	-10.231997	1383.536499	335.673401	-18.786903	1651.047485	395.810547	-260.456604	1116.900513	564.818787	182.541534	1162.872437	267.092255	-172.891617	903.309326	444.093750	242.054779	914.176758	389.462067	6.824213	1033.242676	-645.295715	176.413391	856.748596	-628.243103	-24.305704
366.160767	-81.305046	928.980286	433.030731	96.485245	938.548035	477.337463	-83.745209	487.440308	546.853821	116.999939	484.291229	566.623596	-43.334553	87.285355	597.859497	123.234573	94.962608	368.452423	-176.215485	1398.036987	465.858124	107.944809	1417.077637	346.480621	-11.030594	1383.492920	335.292114	-19.632931	1650.994629	395.168976	-261.131104	1116.685669	564.643616	181.790253	1163.038208	266.347076	-172.826080	903.527893	444.980957	241.845093	913.943481	389.218170	6.141458	1033.213745	-645.270386	176.375793	856.748840	-628.286865	-24.412155
365.933350	-81.887268	928.928772	432.990112	95.870949	938.512634	477.396210	-83.994438	487.473175	546.726929	116.658394	484.333435	566.660889	-43.403141	87.298149	597.804382	123.165375	95.055450	368.129547	-177.005508	1397.921265	465.574677	107.118134	1417.132813	346.205261	-11.833311	1383.454956	334.819824	-20.556938	1651.016479	394.543854	-261.846069	1116.580444	564.674683	181.333664	1163.403320	265.620483	-172.798996	903.723633	445.930756	241.606613	913.665588	389.024780	5.567533	1033.164307	-645.226196	176.388412	856.752319	-628.334595	-24.537575
365.665314	-82.406052	928.873901	432.766846	95.275650	938.660461	477.459839	-84.218437	487.516724	546.511658	116.297066	484.366211	566.645813	-43.445385	87.324944	597.182983	122.723518	95.071800	367.811157	-177.762146	1397.817139	465.190491	106.390953	1417.291504	345.941071	-12.658158	1383.443237	334.475952	-21.343464	1650.961182	393.924316	-262.475555	1116.409668	564.219543	180.343903	1163.342285	264.951233	-172.820190	903.886414	446.772034	241.384720	913.381897	388.758911	4.906865	1033.207153	-645.177429	176.373810	856.772888	-628.174988	-24.826733
365.393707	-82.939507	928.842407	432.614502	94.660530	938.733337	477.662628	-84.547256	487.595520	546.336365	115.933052	484.401672	566.710205	-43.513302	87.341568	597.071228	122.621483	95.147964	367.496582	-178.547958	1397.734131	465.067322	105.506264	1417.252197	345.661438	-13.440326	1383.399658	334.097504	-22.161266	1650.906982	393.364838	-263.118958	1116.259766	564.008484	179.663223	1163.471924	264.321472	-172.862091	904.012573	447.638489	241.145493	913.123657	388.524719	4.289052	1033.224854	-645.168701	176.396973	856.759094	-628.210693	-24.867962
365.163422	-83.470016	928.802917	432.466309	94.119751	938.792419	477.683868	-84.613892	487.611725	546.209412	115.530853	484.455536	566.598999	-43.516838	87.280182	596.450195	122.078232	95.092384	367.213593	-179.287170	1397.687012	464.871124	104.735786	1417.304443	345.407013	-14.163339	1383.392578	333.659790	-23.034090	1650.950439	392.832916	-263.709991	1116.085327	563.799744	178.964539	1163.587036	263.661865	-172.945480	904.155579	448.437286	240.901047	912.905212	388.320007	3.708991	1033.232300	-645.138672	176.397400	856.761414	-628.224060	-24.850481
364.981873	-83.966293	928.763550	432.362762	93.507088	938.782715	478.042542	-85.030052	487.712280	546.147827	115.277824	484.533661	566.756409	-43.609684	87.309990	596.408325	122.007042	95.221344	366.877502	-180.004761	1397.624268	464.609833	103.958717	1417.350098	345.128845	-14.926629	1383.387329	333.409241	-23.772558	1650.888672	392.294769	-264.222046	1115.946777	563.566162	178.270584	1163.697998	263.045410	-173.030899	904.300781	449.197998	240.634552	912.662292	388.153564	3.150633	1033.205200	-645.136902	176.358749	856.766235	-628.253113	-24.861645
364.729706	-84.461052	928.711182	432.214935	92.989929	938.839355	478.306885	-85.293526	487.794037	545.980774	114.921455	484.628662	566.761047	-43.622112	87.266281	596.354736	121.902100	95.295219	366.577759	-180.690109	1397.589722	464.192749	103.282051	1417.500854	344.827759	-15.614582	1383.371216	333.060272	-24.610394	1650.943848	391.849091	-264.748932	1115.851807	563.296448	177.539139	1163.821777	262.469666	-173.177032	904.432800	449.920380	240.380936	912.484192	387.944672	2.593069	1033.205444	-645.084167	176.353424	856.783020	-628.223999	-24.849165
364.527161	-84.988327	928.660889	432.098083	92.472679	938.897827	478.704651	-85.650360	487.935791	545.803284	114.571877	484.680511	566.890442	-43.707535	87.191765	596.574219	121.629951	95.261543	366.250854	-181.405914	1397.515625	464.121277	102.435158	1417.463257	344.481873	-16.241783	1383.452515	332.772552	-25.373177	1650.933105	391.420258	-265.309845	1115.743042	563.167542	176.900253	1163.918213	261.917847	-173.369125	904.558167	450.623993	240.104706	912.289795	387.749176	2.028918	1033.205078	-645.091370	176.338943	856.782593	-628.381714	-25.192753
364.346436	-85.537674	928.575989	431.955200	91.892410	938.891785	479.006927	-85.874031	488.091461	545.652161	114.232368	484.705780	567.023743	-43.775909	87.137062	596.534485	121.661575	95.470741	365.958008	-182.076187	1397.451538	463.817688	101.725227	1417.497314	344.259521	-17.032900	1383.342529	332.590881	-26.063889	1650.877686	390.987274	-265.770782	1115.601929	562.935364	176.176270	1164.039307	261.428925	-173.541138	904.631836	451.275574	239.820175	912.086426	387.545990	1.437947	1033.154785	-645.366760	175.923401	856.678711	-628.326538	-25.022842
364.192108	-86.002205	928.483704	431.836456	91.445908	938.937866	479.399902	-86.255142	488.243103	545.583130	113.953583	484.749298	567.153687	-43.851807	87.091583	596.703674	122.084442	95.650650	365.684875	-182.768921	1397.390503	463.539581	100.997810	1417.547852	343.998077	-17.729513	1383.336914	332.362610	-26.775356	1650.890747	390.564362	-266.322601	1115.516357	562.773315	175.551987	1164.143555	260.967529	-173.744064	904.710571	452.002045	239.684235	911.859375	387.364197	0.924779	1033.125854	-645.348633	175.932037	856.684631	-628.334229	-25.018726
363.952393	-86.175316	928.415405	431.359833	91.738777	939.340576	479.568665	-86.451515	488.231689	545.490723	113.742699	484.868073	567.126465	-43.874252	87.005409	596.683777	122.061707	95.730118	365.373657	-183.434998	1397.316162	463.136688	100.441055	1417.695923	343.743866	-18.393751	1383.340576	332.089447	-27.560673	1650.960938	390.152985	-266.907379	1115.423462	562.525330	174.879227	1164.246216	260.536591	-173.923752	904.803284	452.488617	239.157501	911.755066	387.031799	0.702414	1033.290283	-645.349121	175.920776	856.681824	-628.342773	-25.023722
363.781799	-86.625885	928.377563	431.152252	91.310249	939.443237	479.767700	-86.670586	488.255585	545.387268	113.540138	484.881989	567.138672	-43.900440	86.954407	596.656555	122.042488	95.813812	365.058685	-184.044998	1397.258057	462.983978	99.690552	1417.625366	343.451569	-19.047556	1383.301392	331.945526	-28.206944	1650.952881	389.740173	-267.451080	1115.319336	562.530151	174.493729	1164.520020	260.148438	-174.059494	904.879822	453.005768	238.833908	911.661621	386.825378	0.189195	1033.319336	-645.022827	176.342545	856.788086	-628.265381	-24.892614
363.385437	-87.058517	928.294189	430.945313	90.833237	939.499817	479.874786	-86.792938	488.270844	545.273071	113.354660	484.925323	567.094238	-43.919540	86.879898	596.578308	121.959023	95.874771	364.853363	-184.662262	1397.208740	462.734009	99.048851	1417.698242	343.215454	-19.704685	1383.282959	331.759308	-28.910572	1651.014404	389.346161	-268.005768	1115.195679	562.126465	173.571960	1164.487793	259.776886	-174.246933	904.929810	453.511841	238.499252	911.530457	386.491486	-0.320504	1033.301270	-645.014771	176.322845	856.816406	-628.310059	-24.863466
363.281006	-87.546295	928.238464	430.775330	90.352470	939.529053	480.062408	-87.087883	488.282959	545.104858	113.136467	484.929657	567.150330	-43.963219	86.860115	596.509827	121.939346	95.903252	364.641602	-185.320847	1397.132935	462.481049	98.410736	1417.745728	342.973572	-20.320383	1383.240967	331.572388	-29.601318	1651.077271	388.947815	-268.640137	1115.072388	562.449524	173.537674	1164.886841	259.424896	-174.420975	904.978088	454.074432	238.241272	911.363342	386.323914	-0.844312	1033.283813	-645.027588	176.280228	856.801880	-628.299377	-24.904282
363.463745	-88.100960	928.189209	430.706299	89.895409	939.555908	480.252411	-87.356033	488.301453	544.947205	112.936897	484.939606	567.196899	-43.989109	86.817024	595.891113	121.501801	95.790871	364.476196	-185.911545	1397.031128	462.191223	97.795944	1417.805054	342.753448	-20.942696	1383.199341	331.445740	-30.221388	1651.071777	388.534882	-269.228210	1114.938721	561.711853	172.378433	1164.647827	259.111786	-174.600967	904.995544	454.368469	237.946854	911.273376	386.327362	-1.385968	1033.265991	-645.028931	176.281464	856.808838	-628.329163	-24.886105
363.399170	-88.546043	928.128601	430.530823	89.474792	939.593384	480.373871	-87.629974	488.282104	544.806580	112.756889	484.957001	567.238464	-43.993305	86.812370	596.971436	122.273453	96.054276	364.362030	-186.531509	1396.930176	461.926941	97.214241	1417.834961	342.541534	-21.521585	1383.166626	331.283295	-30.849232	1651.071533	388.140381	-269.838287	1114.801636	561.547180	171.822189	1164.753662	258.784119	-174.782318	904.973450	454.715363	237.342377	911.189209	386.170532	-1.865805	1033.249390	-645.053040	176.282867	856.801392	-628.373169	-24.877424
363.301178	-89.006256	928.093445	430.348724	89.036705	939.630066	480.403259	-87.795616	488.265991	544.663757	112.582298	484.948883	567.208557	-44.036228	86.769066	596.457642	121.985069	96.022476	364.219818	-187.121658	1396.820801	461.541016	96.774666	1417.924561	342.334045	-22.137220	1383.126343	331.106201	-31.479069	1651.053467	387.729523	-270.453156	1114.624390	561.301147	171.268509	1164.862793	258.456329	-174.966400	904.975464	455.046722	236.910645	911.073608	386.013794	-2.353368	1033.247437	-645.069519	176.383591	856.823547	-628.595581	-24.756580
363.203888	-89.520935	928.043823	430.196533	88.514259	939.639465	480.483368	-88.041374	488.244293	544.455383	112.354912	484.953918	567.237854	-44.056442	86.756187	596.383911	121.959229	96.047501	364.077209	-187.740112	1396.724976	461.265717	96.204643	1417.957397	342.090820	-22.620810	1383.147217	330.876465	-32.133606	1651.057739	387.365540	-270.973389	1114.475098	561.081970	170.743179	1164.933228	258.104675	-175.174850	904.976013	455.253723	236.522476	911.000122	385.853119	-2.894534	1033.222900	-645.072632	176.387817	856.825623	-628.614929	-24.780643
363.097046	-90.006332	927.999084	430.061066	88.071312	939.622803	480.571960	-88.264832	488.226685	544.316711	112.180145	484.969238	567.253540	-44.065395	86.722824	596.371704	121.961624	96.069870	363.941772	-188.256226	1396.647827	460.996368	95.653793	1418.008423	341.902527	-23.192808	1383.055298	330.669342	-32.782387	1651.041016	387.046997	-271.543854	1114.380981	560.813965	170.219727	1165.016602	257.770966	-175.381805	905.021118	455.387299	236.179794	910.972778	385.717865	-3.370121	1033.190308	-645.070251	176.382233	856.831543	-628.621338	-24.787943
363.027863	-90.372993	927.927429	429.900574	87.700996	939.623108	480.533142	-88.461609	488.138885	544.141785	112.025444	484.992493	567.224976	-44.071987	86.679871	595.801758	121.511421	95.946671	363.794617	-188.789749	1396.600464	460.733887	95.137917	1418.078369	341.719238	-23.791899	1382.939087	330.566650	-33.265884	1650.903076	386.720123	-272.024261	1114.279541	560.713562	169.806122	1165.164673	257.437805	-175.622131	905.083008	455.564575	235.774597	910.940674	385.582642	-3.776517	1033.151489	-645.061401	176.423721	856.861389	-628.651489	-24.779446
362.992950	-90.781036	927.863037	429.749207	87.347595	939.590637	480.546173	-88.693893	488.107513	543.968628	111.906792	485.013062	567.257080	-44.101688	86.650749	596.337036	121.912521	96.127022	363.636414	-189.316269	1396.539673	460.467987	94.651070	1418.127319	341.528259	-24.293512	1382.856079	330.413727	-33.846779	1650.834106	386.473145	-272.417847	1114.216553	560.509399	169.549133	1165.346436	257.095306	-175.896103	905.175781	455.753571	235.554916	910.897522	385.483673	-4.179130	1033.101929	-645.061829	176.372910	856.865051	-628.658691	-24.773094
362.974365	-91.188881	927.775452	429.638672	86.963547	939.550842	480.528290	-88.945335	488.030487	543.884827	111.835693	485.014343	567.271545	-44.136703	86.614647	595.806580	121.548317	96.019318	363.518921	-189.843567	1396.536865	460.210632	94.143646	1418.140625	341.391876	-24.797356	1382.774170	330.252686	-34.381813	1650.768555	386.299622	-272.830811	1114.149048	560.092651	168.847641	1165.254395	256.786591	-176.182648	905.264587	455.750031	234.975464	910.849792	385.388123	-4.595202	1033.034302	-645.077454	176.331146	856.856567	-628.667297	-24.781784
362.912323	-91.598038	927.708496	429.498688	86.589394	939.509094	480.516998	-89.201653	487.988342	543.741821	111.731598	485.000824	567.272278	-44.146542	86.628159	595.796814	121.505356	96.033310	363.361298	-190.331100	1396.499634	459.946411	93.680573	1418.131592	341.272705	-25.299347	1382.712646	330.046936	-34.942696	1650.693726	386.163269	-273.287598	1114.107544	560.065430	168.779434	1165.492920	256.533173	-176.442856	905.360352	455.745758	234.571121	910.814636	385.271881	-4.999363	1032.977905	-645.053894	176.242859	856.848572	-628.496033	-24.884550
362.863159	-91.958633	927.648499	429.344330	86.254951	939.499084	480.455414	-89.379097	487.934448	543.623657	111.623024	484.972656	567.314819	-44.170147	86.596184	595.779541	121.502808	96.041672	363.245972	-190.835556	1396.469482	459.733948	93.226425	1418.125000	341.119537	-25.811491	1382.618164	329.837860	-35.453846	1650.631714	386.058228	-273.712677	1114.046387	560.192078	168.751144	1165.671997	256.269592	-176.677582	905.476807	455.722839	234.163666	910.764893	385.161957	-5.377671	1032.941284	-645.116150	176.348328	856.846008	-628.729187	-24.770216
362.779205	-92.357834	927.598022	429.204102	85.861206	939.468445	480.403625	-89.554771	487.904175	543.446228	111.417274	484.964386	567.319458	-44.187916	86.596077	596.277893	121.878265	96.256691	363.103973	-191.304092	1396.433472	459.506805	92.788963	1418.107422	341.034546	-26.299086	1382.588135	329.541077	-36.066811	1650.643433	385.966003	-274.110321	1113.992188	559.400879	167.827042	1165.372070	256.031250	-176.941818	905.594116	455.651459	233.739716	910.609924	385.050842	-5.788963	1032.900391	-645.129517	176.288528	856.846008	-628.748657	-24.779879
362.668976	-92.666351	927.544495	429.057709	85.544594	939.493958	480.401031	-89.825226	487.878235	543.282837	111.247742	484.952301	567.358398	-44.207355	86.613480	596.274902	121.877060	96.301842	363.009796	-191.753647	1396.392700	459.289978	92.376717	1418.106567	340.933258	-26.779613	1382.518188	329.342468	-36.564400	1650.578979	385.900177	-274.567810	1113.938965	559.128235	167.532074	1165.389160	255.838959	-177.191788	905.713745	455.499390	233.364029	910.548462	384.925781	-6.149081	1032.885620	-645.107422	176.317749	856.876831	-628.733459	-24.775490
362.580109	-92.995888	927.505127	428.935822	85.203804	939.472656	479.915283	-89.018204	487.603851	543.117737	111.045158	484.921082	566.949707	-44.078293	86.491600	596.238403	121.823395	96.342125	362.950256	-192.189713	1396.338989	459.069366	91.938019	1418.077148	340.859619	-27.212866	1382.459595	329.125397	-37.059200	1650.515137	385.814606	-274.942535	1113.901978	558.923462	167.310913	1165.435669	255.665222	-177.435776	905.858826	455.311676	233.031799	910.515625	384.821442	-6.496860	1032.855103	-645.130981	176.309860	856.880249	-628.777283	-24.790279
362.295990	-93.305008	927.450195	428.748138	84.860527	939.452332	480.055298	-89.935364	487.746460	542.863403	110.827904	484.885681	567.241821	-44.215313	86.612640	596.451050	121.917816	96.405350	362.907257	-192.589020	1396.306519	458.879211	91.573227	1418.065918	340.799652	-27.659058	1382.415405	328.974976	-37.483101	1650.379639	385.761841	-275.333374	1113.857300	558.582703	167.048080	1165.371216	255.500427	-177.632874	906.007202	455.146698	232.828033	910.406189	384.601501	-6.843001	1032.818604	-645.124023	176.307373	856.887024	-628.779541	-24.778866
362.411652	-93.663666	927.416626	428.664185	84.596184	939.436768	480.006714	-90.242599	487.738617	542.717346	110.686592	484.855865	567.082642	-44.078236	86.530045	596.151489	121.714989	96.394211	362.860535	-192.973587	1396.256104	458.657288	91.254715	1418.038940	340.669342	-28.051641	1382.359619	328.802917	-37.913795	1650.266846	385.659485	-275.759125	1113.815430	558.500122	167.081238	1165.492798	255.332764	-177.863281	906.159180	454.873260	232.196655	910.362549	384.626495	-7.178756	1032.794434	-645.151306	176.263107	856.880737	-628.789673	-24.782509
362.344788	-94.021942	927.368835	428.573212	84.253922	939.378052	479.873566	-90.466438	487.691925	542.522644	110.550110	484.827942	567.103333	-44.110706	86.534569	596.104187	121.686638	96.373238	362.892456	-193.386581	1396.203003	458.511200	90.917236	1418.008545	340.600006	-28.452381	1382.316528	328.529358	-38.427662	1650.242432	385.610443	-276.196533	1113.808472	558.181824	166.824921	1165.454712	255.182953	-178.050552	906.302063	454.545715	231.811707	910.309875	384.547638	-7.524244	1032.741333	-645.195862	176.276703	856.877136	-628.837524	-24.756409
362.264252	-94.337868	927.309753	428.458038	83.941528	939.332214	479.753510	-90.707115	487.619324	542.341919	110.468887	484.795135	567.389954	-44.332729	86.684158	596.074158	121.658546	96.393410	362.915405	-193.764053	1396.158081	458.287598	90.587509	1417.952026	340.465027	-28.857191	1382.240601	328.277283	-38.883137	1650.170410	385.552002	-276.616364	1113.740234	557.637329	166.203186	1165.222534	255.040649	-178.223160	906.437378	454.196655	231.464279	910.213501	384.450745	-7.848191	1032.688721	-645.196350	176.269104	856.882385	-628.835999	-24.722691
362.164337	-94.678024	927.265747	428.320923	83.656181	939.286560	479.559998	-90.964928	487.555420	542.234741	110.420807	484.785492	567.427246	-44.400421	86.692017	596.094177	121.663475	96.422264	362.934998	-194.117355	1396.072021	458.049530	90.275009	1417.919434	340.372101	-29.214933	1382.168213	328.073853	-39.296783	1650.078979	385.510590	-277.015350	1113.692139	557.296082	165.980179	1165.152344	254.897400	-178.365128	906.566040	453.784546	231.147614	910.198303	384.359833	-8.171906	1032.646606	-645.222778	176.268433	856.872803	-628.853699	-24.733284
362.045624	-94.993660	927.200867	428.189758	83.371704	939.238037	479.370880	-91.159554	487.464050	542.072388	110.329819	484.765656	567.430054	-44.415524	86.710167	596.091309	121.639885	96.423340	362.987762	-194.496994	1396.013428	457.825531	89.990456	1417.844238	340.282440	-29.622257	1382.084106	327.945679	-39.624741	1649.908691	385.492249	-277.454834	1113.610229	556.980347	165.749939	1165.091553	254.767776	-178.512054	906.687561	453.411377	230.948486	910.128174	384.246429	-8.485714	1032.590820	-645.239868	176.268890	856.888855	-628.878052	-24.724319
361.912018	-95.298866	927.169617	427.993683	83.060089	939.178711	479.139954	-91.314163	487.397644	541.895386	110.181969	484.728821	567.440491	-44.472858	86.747498	596.046082	121.644592	96.400421	363.026459	-194.793976	1395.928589	457.632446	89.722450	1417.788330	340.167908	-30.041475	1381.997559	327.762085	-39.990295	1649.799805	385.459015	-277.846741	1113.539185	556.683472	165.529419	1165.009155	254.633743	-178.681000	906.799255	452.882874	230.425430	910.097290	384.130219	-8.800741	1032.550659	-645.533752	175.903320	856.808655	-628.952759	-24.830879
361.798492	-95.580231	927.092407	427.873444	82.682671	939.082397	479.007294	-91.512444	487.348145	541.731445	110.081688	484.680328	567.434509	-44.482464	86.813873	596.052063	121.641060	96.409012	363.070679	-195.114899	1395.821289	457.478882	89.481682	1417.754028	340.048523	-30.399660	1381.909424	327.578918	-40.357758	1649.692993	385.414795	-278.264282	1113.427856	556.871216	165.913528	1165.242310	254.509811	-178.800674	906.888611	452.386658	230.063354	910.056335	384.032227	-9.128509	1032.465942	-645.553772	175.893127	856.823608	-628.983887	-24.801353
361.705109	-95.926270	927.028076	427.839844	82.226273	938.922241	478.777466	-91.583160	487.279907	541.545471	109.933144	484.631226	567.365479	-44.479160	86.828918	595.936890	121.553612	96.386375	363.151215	-195.404526	1395.741333	457.320801	89.237259	1417.692749	339.972778	-30.768398	1381.811523	327.356812	-40.744514	1649.640137	385.355042	-278.625061	1113.296509	556.489075	165.703003	1165.111938	254.389160	-178.949356	906.943542	451.822662	229.705566	909.983215	383.981079	-9.479046	1032.356445	-645.581604	175.857208	856.815063	-628.969666	-24.779720
361.666656	-96.471077	926.966797	428.015320	81.285156	938.512207	478.731598	-91.883865	487.303802	541.369019	109.806023	484.506683	567.425171	-44.518272	86.899529	595.672302	121.287201	96.272537	363.232513	-195.732086	1395.654053	457.208740	88.979019	1417.594360	339.966736	-31.118671	1381.753296	327.256897	-40.980194	1649.477905	385.301544	-278.987366	1113.187744	555.836487	165.309814	1164.831055	254.312454	-179.077347	906.977661	451.275024	229.571777	909.846985	384.020905	-10.009347	1032.123047	-645.604858	175.879257	856.812378	-628.984558	-24.739542
361.521088	-96.716064	926.911743	427.837219	81.057129	938.452087	478.610748	-92.021729	487.283813	541.221191	109.645020	484.475708	567.453186	-44.565136	86.944214	595.601868	121.200539	96.267525	363.249207	-195.978638	1395.540771	457.024414	88.755898	1417.483154	339.893890	-31.430353	1381.682983	327.051880	-41.343105	1649.437256	385.231049	-279.329590	1113.092773	555.521790	165.211258	1164.677612	254.189255	-179.184998	906.968994	450.656555	229.012939	909.741272	383.888397	-10.255861	1032.068359	-645.609619	175.877625	856.813171	-628.962280	-24.744884
361.371643	-96.960854	926.880005	427.662476	80.891739	938.420837	478.496033	-92.180573	487.254944	541.081665	109.515869	484.480621	567.436340	-44.574112	86.966324	596.638367	121.942955	96.565117	363.309479	-196.225739	1395.431396	456.904907	88.546967	1417.365479	339.795013	-31.707722	1381.597290	327.015320	-41.547577	1649.276855	385.148773	-279.657288	1112.984497	554.917542	164.735016	1164.315063	254.101868	-179.284164	906.968262	450.062531	228.901932	909.558411	383.757721	-10.473612	1032.040039	-645.651062	175.865112	856.808716	-628.968811	-24.699720
361.194244	-97.177666	926.835754	427.495789	80.652229	938.413818	478.409271	-92.311302	487.240448	540.990479	109.372452	484.484772	567.473938	-44.649380	86.975464	596.086975	121.552895	96.518089	363.372650	-196.460052	1395.349731	456.795898	88.339813	1417.292603	339.720551	-31.960508	1381.516602	326.829315	-41.911663	1649.272217	385.035126	-279.941711	1112.868408	554.525024	164.588379	1164.152100	254.007584	-179.398163	906.943420	449.350677	228.410950	909.529297	383.615662	-10.733584	1032.016846	-645.655701	175.863770	856.811951	-628.967529	-24.677662
361.000854	-97.437103	926.810669	427.287903	80.403496	938.389038	478.332031	-92.468155	487.245758	540.891174	109.225426	484.508789	567.486084	-44.700623	86.976822	596.034485	121.493118	96.563103	363.430511	-196.701584	1395.276245	456.704285	88.152588	1417.225952	339.691467	-32.180054	1381.487671	326.793915	-42.103516	1649.155518	384.915314	-280.219452	1112.778564	554.630310	165.076584	1164.323120	253.940857	-179.500839	906.916565	448.728119	228.042862	909.464905	383.466858	-11.008204	1031.996948	-645.656189	175.854904	856.833923	-628.937866	-24.643618
360.878387	-97.684990	926.784058	427.124542	80.147842	938.344788	478.238281	-92.624977	487.212708	540.762024	109.118652	484.491241	567.498474	-44.738708	87.003853	595.445740	120.989723	96.430832	363.493500	-196.904526	1395.201050	456.643799	88.003769	1417.191772	339.671204	-32.408176	1381.458008	326.714417	-42.324516	1649.106934	384.792267	-280.480072	1112.718018	553.693787	164.390213	1163.796875	253.899445	-179.578751	906.872864	448.008301	227.771744	909.332581	383.337463	-11.257822	1031.963013	-645.668823	175.917923	856.872498	-628.951599	-24.575821
360.718018	-97.915634	926.758789	426.948669	79.917709	938.311584	478.238678	-92.858009	487.228210	540.674316	109.065529	484.527313	567.594971	-44.828259	87.057495	595.444092	120.964577	96.447769	363.547485	-197.109543	1395.176025	456.701965	87.785179	1417.095093	339.652100	-32.614525	1381.393677	326.698700	-42.487350	1649.023682	384.664612	-280.684875	1112.648438	553.288269	164.324219	1163.621338	253.857254	-179.654160	906.833923	447.226227	227.535553	909.252747	383.200165	-11.496394	1031.936890	-645.714478	175.926544	856.927734	-628.959167	-24.509192
360.597137	-98.149857	926.718079	426.745117	79.685791	938.237549	478.048737	-92.892807	487.204742	540.464722	108.948776	484.485596	567.518860	-44.814724	87.040863	595.608215	121.053940	96.490425	363.596375	-197.303635	1395.154663	456.549164	87.665390	1417.055420	339.622009	-32.802090	1381.350220	326.514923	-42.813812	1649.084717	384.559662	-280.827972	1112.633179	552.856384	164.200577	1163.458252	253.830444	-179.736389	906.780579	446.553894	227.213318	909.145264	383.065491	-11.726187	1031.882568	-645.807007	175.958801	856.973206	-629.020325	-24.372471
360.460297	-98.381409	926.681152	426.553589	79.473381	938.188232	477.982513	-93.009552	487.177917	540.280151	108.875900	484.471191	567.489990	-44.827713	87.058891	595.618958	121.056900	96.507820	363.635315	-197.476685	1395.163086	456.508514	87.520447	1416.999268	339.581146	-32.963078	1381.316162	326.544434	-42.886654	1648.965088	384.460480	-281.003937	1112.618774	552.384766	164.135208	1163.269653	253.793671	-179.826981	906.760559	445.831329	227.163986	909.053589	382.916901	-11.950118	1031.841064	-645.940674	176.003738	857.045776	-629.113647	-24.272427
360.302795	-98.632736	926.657043	426.337433	79.312134	938.167969	478.022186	-93.229919	487.240540	540.059937	108.773384	484.419403	567.524536	-44.861610	87.113670	595.191589	120.794243	96.459328	363.662537	-197.634918	1395.198853	456.613129	87.336365	1416.941040	339.521332	-33.128307	1381.279297	326.444153	-43.100750	1648.989868	384.339142	-280.405701	1112.522583	552.032166	164.157791	1163.145508	253.764328	-179.870590	906.729675	444.943298	226.747711	909.075012	382.761658	-12.172699	1031.821777	-646.126282	176.076721	857.185120	-629.247986	-24.164709
359.993469	-98.822334	926.647766	426.076843	79.091949	938.146851	477.945953	-93.281181	487.265259	539.825928	108.653496	484.400787	567.468689	-44.865040	87.134064	595.545715	121.002296	96.539253	363.668915	-197.775436	1395.223999	456.496765	87.219124	1416.915405	339.473480	-33.266655	1381.263794	326.677643	-42.891640	1648.738525	384.356354	-281.214813	1112.657715	551.589417	164.077103	1162.980469	253.742874	-179.959198	906.778870	444.261688	226.656158	908.996765	382.517700	-12.384053	1031.810791	-646.175964	176.490967	857.419556	-629.366577	-23.975975
359.880554	-99.062881	926.643494	425.872345	78.878181	938.104431	477.848846	-93.237862	487.275208	539.618713	108.587372	484.362427	567.402161	-44.885632	87.135468	595.230347	120.808517	96.529320	363.659058	-197.889374	1395.273315	456.464508	87.113785	1416.875610	339.361450	-33.386665	1381.253418	326.696411	-42.968414	1648.705444	384.328400	-281.312561	1112.705322	551.196716	164.020676	1162.818115	253.761566	-180.006989	906.837585	443.374420	226.218445	908.991943	382.384888	-12.604693	1031.790283	-646.706970	176.324371	857.536499	-629.654602	-23.922468
359.749420	-99.291603	926.644226	425.688782	78.662994	938.073364	477.929962	-93.443031	487.340332	539.403748	108.522881	484.306580	567.476440	-44.930195	87.176628	595.617188	121.073120	96.599854	363.621490	-198.000793	1395.368164	456.437073	87.001495	1416.848389	339.257629	-33.493382	1381.229370	326.706177	-43.039436	1648.694336	384.338837	-281.393188	1112.779663	550.793335	163.971008	1162.649902	253.749985	-180.034836	906.930847	442.585754	226.024231	908.966003	382.256561	-12.822732	1031.778320	-647.049194	176.445557	857.745178	-629.899780	-23.799746
359.635468	-99.516663	926.646545	425.524841	78.461189	938.022217	477.533936	-92.525070	487.171967	539.207947	108.487679	484.292236	567.027527	-44.803974	87.056580	595.619263	121.072800	96.635208	363.547455	-198.079300	1395.449219	456.358246	86.936165	1416.817749	339.149872	-33.576782	1381.243164	326.727264	-43.081062	1648.695068	384.360046	-281.474030	1112.910400	550.406738	163.915695	1162.498535	253.753479	-180.064758	907.073792	441.750061	225.767746	908.959351	382.132904	-13.014716	1031.756104	-647.424927	176.606735	857.945801	-630.183899	-23.714184
359.680450	-99.716553	926.643005	425.418854	78.289459	937.982544	477.893951	-93.548630	487.413330	539.004883	108.499466	484.277710	567.418030	-44.996307	87.222343	596.161316	121.502724	96.868011	363.473969	-198.158417	1395.579956	456.300629	86.880035	1416.790771	339.080170	-33.650883	1381.255371	326.750183	-43.098824	1648.699585	384.376038	-281.575439	1113.042725	550.020691	163.915787	1162.342773	253.783279	-180.060410	907.244507	440.986877	225.519150	908.942017	382.091522	-13.184726	1031.733765	-647.845703	176.695297	858.149536	-630.462524	-23.624113
359.543213	-99.879364	926.660706	425.244110	78.153809	937.965210	477.942993	-93.637360	487.452057	538.762329	108.469337	484.275085	567.397583	-45.012077	87.214294	596.140015	121.499725	96.955254	363.403412	-198.233475	1395.708008	456.202423	86.827873	1416.780640	339.036011	-33.730801	1381.286255	326.768005	-43.094975	1648.703613	384.385071	-281.616974	1113.156128	549.615417	163.905411	1162.208130	253.815887	-180.023758	907.452087	440.087677	225.282822	908.989014	381.958923	-13.325035	1031.736572	-648.325500	176.831741	858.343140	-630.800903	-23.579519
359.455597	-99.984360	926.643127	425.070374	78.074837	937.998657	477.987579	-93.663376	487.474792	538.539856	108.448517	484.351227	567.354858	-45.019539	87.213974	596.113525	121.520416	97.069130	363.369995	-198.295731	1395.842651	456.157715	86.760979	1416.788940	339.031464	-33.822773	1381.302124	326.787903	-43.068104	1648.732300	384.418060	-281.753754	1113.339478	549.253113	163.906845	1162.093262	253.870026	-179.979553	907.676147	439.292908	225.048248	908.979980	381.823059	-13.448180	1031.743164	-648.793823	177.001587	858.550293	-631.155090	-23.514753
359.356964	-100.116638	926.666992	424.906708	77.946068	938.024231	478.101013	-93.721123	487.497375	538.274414	108.376839	484.382446	567.384766	-45.019245	87.177124	596.036987	121.474808	97.194359	363.321442	-198.327652	1395.960938	456.089050	86.730515	1416.798828	338.996643	-33.908653	1381.326050	326.818756	-43.016991	1648.739868	384.449188	-281.872498	1113.482788	548.888977	163.977203	1162.022095	253.935806	-179.923721	907.933411	438.498260	224.812317	909.005493	381.693054	-13.583878	1031.767822	-649.232605	177.124741	858.700195	-631.521606	-23.396788
359.248108	-100.242516	926.653809	424.762299	77.901772	938.077637	478.196625	-93.773628	487.495789	538.013489	108.294556	484.398560	567.374146	-45.026764	87.128067	595.454224	121.059784	97.158546	363.284119	-198.353363	1396.094482	456.031616	86.700310	1416.837036	338.960632	-33.947037	1381.325928	326.838409	-42.935703	1648.766235	384.463654	-282.001923	1113.636108	548.515686	164.036118	1161.922607	253.988754	-179.842606	908.192322	437.707550	224.545837	909.069031	381.556763	-13.703357	1031.786133	-649.422485	177.634659	858.901855	-631.856628	-23.155500
359.145508	-100.342171	926.656311	424.635101	77.836685	938.114502	478.311676	-93.794464	487.500061	537.749573	108.231354	484.427765	567.360779	-45.006252	87.093956	595.355530	120.998550	97.284348	363.240784	-198.363480	1396.202026	455.936890	86.677200	1416.829590	338.939148	-33.987411	1381.340332	326.866821	-42.820427	1648.795776	384.469055	-282.113464	1113.789917	548.646545	164.679565	1162.201172	254.018875	-179.736740	908.450439	436.878510	224.336761	909.182861	381.435730	-13.803550	1031.804688	-650.709290	176.932922	858.840027	-632.496460	-23.328480
359.101227	-100.436607	926.656372	424.569489	77.830910	938.156982	478.440338	-93.816879	487.502441	537.538574	108.246674	484.487213	567.368164	-44.966507	87.036331	594.986450	120.822220	97.351425	363.184265	-198.364365	1396.337646	455.844849	86.674522	1416.849731	338.881714	-34.018707	1381.373535	326.879791	-42.677082	1648.838135	384.438324	-282.246063	1113.939453	547.777771	164.167465	1161.775391	254.048904	-179.618530	908.740845	436.076569	224.153900	909.188660	381.333954	-13.859790	1031.820923	-650.757080	177.430969	859.054443	-632.740051	-23.098152
359.012817	-100.540733	926.664490	424.483978	77.781395	938.219910	478.152039	-92.818085	487.296082	537.277588	108.268021	484.564789	566.918762	-44.771389	86.848846	595.102051	120.856499	97.433876	363.119324	-198.365952	1396.450562	455.740662	86.658058	1416.853027	338.830231	-34.023899	1381.411865	326.890076	-42.504875	1648.893188	384.443451	-282.381287	1114.112915	547.402954	164.245697	1161.705566	254.059723	-179.476532	909.011841	435.291321	223.915375	909.278931	381.215057	-13.954213	1031.852539	-651.154602	177.564941	859.134033	-633.082031	-23.016695
358.985199	-100.620346	926.665283	424.441132	77.735809	938.282471	478.659882	-93.815758	487.514252	537.004150	108.302895	484.620758	567.299744	-44.873623	86.970108	594.962646	120.681923	97.460655	363.050537	-198.368668	1396.561401	455.616241	86.662529	1416.864136	338.764893	-34.069321	1381.450073	326.884521	-42.314713	1648.955078	384.420746	-282.504913	1114.261597	547.060730	164.312943	1161.666138	254.057892	-179.370712	909.263184	434.569336	223.769501	909.316528	381.135712	-14.035140	1031.879150	-651.535522	177.651184	859.211304	-633.388611	-22.980371
358.964447	-100.695641	926.681702	424.381531	77.691628	938.356506	478.817505	-93.874260	487.564453	536.750732	108.312500	484.650269	567.286865	-44.857685	86.976822	594.864929	120.544731	97.546387	362.976074	-198.365585	1396.649170	455.479004	86.683167	1416.883179	338.685730	-34.094978	1381.466187	326.864288	-42.122429	1649.020874	384.377350	-282.630737	1114.408813	546.693542	164.397491	1161.604248	254.041641	-179.235550	909.516174	433.877319	223.760452	909.337280	381.062439	-14.116390	1031.920166	-651.885620	177.722473	859.304138	-633.888000	-22.750122
358.977966	-100.751923	926.695557	424.350494	77.671417	938.436157	478.906219	-93.885979	487.617035	536.464722	108.305962	484.667603	567.265015	-44.850079	86.983131	595.318604	120.855476	97.761803	362.889221	-198.365891	1396.735352	455.311707	86.707069	1416.880493	338.626678	-34.130131	1381.511475	326.827148	-41.906403	1649.055420	384.340027	-282.733490	1114.537476	546.368530	164.508179	1161.563477	254.040939	-179.117996	909.730774	433.048553	223.368805	909.464844	381.016052	-14.179343	1031.962280	-652.077820	177.703506	859.433105	-634.138062	-22.671091
358.982941	-100.820862	926.724915	424.322906	77.651131	938.499878	478.990051	-93.921036	487.626831	536.170532	108.248772	484.651947	567.272827	-44.846848	87.005692	594.697144	120.254417	97.660683	362.780609	-198.329529	1396.818848	455.132904	86.779633	1416.887451	338.596344	-34.161320	1381.531860	326.773254	-41.669483	1649.101685	384.286896	-282.843414	1114.630371	546.041870	164.629257	1161.523682	254.017365	-178.990845	909.945007	432.313873	223.218155	909.532532	380.987427	-14.237829	1032.006592	-652.451111	177.610443	859.593079	-634.346497	-22.608540
359.013123	-100.888550	926.743286	424.306152	77.633492	938.523804	479.069519	-93.948402	487.665741	535.899109	108.196526	484.610718	567.253052	-44.851780	87.002045	595.195557	120.612274	97.858757	362.692169	-198.286285	1396.865479	455.070923	86.828056	1416.880249	338.581787	-34.141060	1381.541138	326.717255	-41.428902	1649.109497	384.267426	-282.942871	1114.746216	545.710205	164.724243	1161.442627	253.999252	-178.886307	910.126709	431.678314	223.219330	909.547913	380.970703	-14.276915	1032.025391	-652.987000	177.538498	859.613647	-634.536133	-22.571268
359.012756	-100.954575	926.783691	424.280487	77.630676	938.537537	479.107330	-93.943512	487.694122	535.656189	108.155579	484.519379	567.220703	-44.872501	87.011467	595.550354	120.444473	97.905457	362.576172	-198.226715	1396.958374	454.910187	86.918907	1416.832397	338.580109	-34.120235	1381.568970	326.605621	-41.196434	1649.093018	384.226868	-283.021362	1114.876709	545.429382	164.941559	1161.405396	253.989883	-178.792938	910.297485	430.924591	222.872452	909.633057	380.953552	-14.295542	1032.052368	-653.205017	177.579407	859.702698	-634.684875	-22.390051
359.034241	-100.992828	926.803650	424.247314	77.674889	938.536072	479.221710	-94.019211	487.768341	535.460022	108.151207	484.500641	567.244263	-44.909145	87.030174	595.540588	120.371475	97.908607	362.477295	-198.137726	1397.052002	454.758850	87.041733	1416.817383	338.594269	-34.088955	1381.603760	326.475708	-40.966087	1649.070435	384.172638	-283.068481	1115.010254	545.069885	165.105469	1161.307251	253.968948	-178.706680	910.481995	430.254761	222.744568	909.634399	380.949402	-14.283364	1032.062012	-653.363770	177.601151	859.865051	-634.929993	-22.149633
359.089203	-101.022331	926.834717	424.234039	77.693214	938.537598	479.270691	-94.066673	487.831177	535.305969	108.161163	484.450836	567.281189	-44.941319	87.042633	595.048157	120.380623	97.874565	362.337585	-198.042068	1397.145020	454.630188	87.174355	1416.804688	338.601776	-34.028217	1381.635742	326.299561	-40.741776	1649.069092	384.115906	-283.037842	1115.148438	544.724670	165.242111	1161.251831	253.938843	-178.606201	910.666077	429.693756	222.594955	909.646667	380.960175	-14.272199	1032.077637	-653.725647	177.785248	860.025940	-635.558411	-22.282495
359.127808	-101.019310	926.870239	424.223450	77.726143	938.529602	479.300873	-94.058746	487.826050	535.172241	108.172729	484.427277	567.267090	-44.941654	87.047180	594.466309	119.973022	97.726097	362.235321	-197.903900	1397.238403	454.526276	87.307716	1416.791138	338.593445	-33.922668	1381.695190	325.905701	-40.820824	1649.254761	384.067413	-283.071594	1115.296631	544.426819	165.387863	1161.174316	253.918961	-178.528168	910.839966	429.020264	222.472336	909.645874	380.970734	-14.231282	1032.091675	-653.931030	177.810959	860.172913	-635.781433	-22.191719
359.175598	-101.005020	926.881287	424.217346	77.811058	938.516052	479.303589	-94.073402	487.835876	535.125061	108.231796	484.437622	567.258423	-44.932480	87.042320	594.329224	119.510925	97.577576	362.118835	-197.756592	1397.323730	454.433716	87.458473	1416.773193	338.582397	-33.816574	1381.737305	325.938080	-40.282246	1649.031250	383.992157	-283.001282	1115.428833	544.101807	165.547852	1161.076782	253.876816	-178.475677	910.987427	428.396606	222.376526	909.640747	380.986542	-14.168363	1032.090210	-654.092224	177.820999	860.335022	-635.931580	-22.134912
359.231659	-100.994141	926.886841	424.228027	77.918373	938.523865	479.283020	-94.084427	487.794281	535.142761	108.305550	484.454132	567.256592	-44.933575	87.066254	594.521912	120.011002	97.714722	362.010956	-197.586334	1397.382813	454.260620	87.645851	1416.752930	338.607147	-33.680347	1381.744995	325.757294	-40.053230	1648.998413	383.922272	-282.981232	1115.527222	543.808655	165.708725	1160.965088	253.838181	-178.406219	911.092041	427.840942	222.296875	909.641357	381.015167	-14.110106	1032.096436	-654.256409	177.874832	860.486450	-636.188232	-22.062580
359.277771	-100.976280	926.897034	424.228302	77.955093	938.498779	479.227234	-94.045151	487.766144	535.192871	108.376595	484.444458	567.208191	-44.936981	87.084854	594.562073	120.090591	97.718880	361.929657	-197.396469	1397.413452	454.181122	87.844597	1416.715576	338.592072	-33.529819	1381.756226	325.554504	-39.856003	1648.974854	383.900909	-282.970184	1115.621094	543.524109	165.856171	1160.863770	253.799850	-178.332367	911.190979	427.292389	222.244904	909.618652	381.030090	-14.062675	1032.088623	-654.398865	177.998825	860.618652	-636.621094	-21.942457
359.337646	-100.979012	926.909119	424.233917	78.039345	938.480530	479.206909	-94.073669	487.743744	535.313538	108.458824	484.481934	567.199951	-44.907242	87.096718	595.112610	120.564117	97.861382	361.833130	-197.194229	1397.450073	454.157013	88.076584	1416.679810	338.643707	-33.402985	1381.714844	325.367188	-39.623940	1648.939087	383.823975	-282.914276	1115.692993	543.238281	166.012466	1160.720337	253.754379	-178.234039	911.297729	426.724243	222.207489	909.600342	381.047546	-14.001461	1032.084351	-654.359619	177.956100	860.732178	-636.510559	-22.014397
359.388367	-100.951126	926.903931	424.223389	78.111397	938.469666	479.154205	-94.072891	487.711090	535.452332	108.493187	484.486084	567.216370	-44.897915	87.115944	595.796753	121.040924	97.907364	361.748749	-196.993958	1397.476440	454.054626	88.316841	1416.665527	338.631592	-33.219643	1381.741943	325.181030	-39.382576	1648.898071	383.772583	-282.825836	1115.749756	542.987854	166.199295	1160.648438	253.714706	-178.164093	911.366577	426.227509	222.153091	909.590576	381.053619	-13.946213	1032.074951	-654.283020	177.883377	860.824951	-636.456848	-22.063461
359.452148	-100.911430	926.934692	424.208740	78.165642	938.451416	479.072998	-94.056854	487.692993	535.608765	108.534584	484.504486	567.136475	-44.837036	87.116570	595.289673	120.658714	97.689629	361.660858	-196.788773	1397.510254	453.885468	88.603531	1416.654541	338.591522	-33.014690	1381.762085	324.946869	-39.179607	1648.885498	383.723633	-282.751740	1115.803711	542.772949	166.359467	1160.572021	253.650742	-178.048279	911.446716	425.782135	222.101288	909.566162	381.064148	-13.871421	1032.080322	-654.162354	177.802368	860.898804	-636.427490	-22.140139
359.485718	-100.907784	926.961914	424.177582	78.245285	938.432068	478.975433	-94.055229	487.682159	535.784180	108.571075	484.477905	567.136536	-44.835651	87.130623	595.138245	120.274139	97.588409	361.586914	-196.564331	1397.508789	453.731506	88.872375	1416.661499	338.554932	-32.793575	1381.775269	324.770203	-38.964458	1648.828735	383.675659	-282.664368	1115.871338	542.601868	166.539185	1160.532837	253.604950	-177.957214	911.515320	425.373627	222.065262	909.541626	381.053070	-13.802303	1032.083740	-653.965820	177.760040	860.982544	-636.380920	-22.204855
359.554626	-100.869453	926.994019	424.141785	78.337318	938.420227	478.836945	-94.081261	487.630096	535.959595	108.603661	484.497070	567.101807	-44.861023	87.164970	595.377075	120.788490	97.593742	361.547028	-196.335678	1397.514160	453.601593	89.122765	1416.647827	338.516815	-32.616123	1381.802490	324.375244	-39.039871	1648.948120	383.622986	-282.542877	1115.925903	542.372314	166.750961	1160.470703	253.555649	-177.858841	911.557983	424.927826	222.048737	909.533325	381.054504	-13.712778	1032.092773	-653.715698	177.667236	861.076538	-636.290222	-22.270746
359.589966	-100.862648	927.025818	424.122711	78.406471	938.378235	478.672485	-94.121147	487.602997	536.127563	108.607292	484.483917	567.082336	-44.868465	87.180214	595.396973	120.812187	97.487274	361.489227	-196.071823	1397.522949	453.424561	89.407013	1416.648315	338.460449	-32.371067	1381.787476	324.178101	-38.824455	1648.896484	383.501556	-281.764709	1115.885132	542.133789	166.985535	1160.435059	253.494843	-177.738770	911.595032	424.586761	222.041718	909.526855	381.044067	-13.629569	1032.086792	-653.421692	177.598068	861.172791	-636.120422	-22.389055
359.642548	-100.823792	927.053711	424.070343	78.532837	938.323547	478.509613	-94.140327	487.548096	536.301453	108.627655	484.472321	567.084595	-44.904797	87.209854	595.454041	120.859238	97.403244	361.425110	-195.797699	1397.517944	453.229614	89.760567	1416.642822	338.406769	-32.154819	1381.778320	323.984161	-38.556267	1648.841309	383.522156	-282.299164	1116.015381	541.818237	167.175125	1160.385620	253.450089	-177.619141	911.657959	424.279297	222.245697	909.477722	381.038147	-13.504210	1032.073730	-653.071533	177.538147	861.239319	-635.931519	-22.496407
359.714813	-100.774635	927.062012	424.066833	78.638573	938.241211	478.395844	-94.247040	487.523712	536.454224	108.609497	484.423157	567.147949	-44.960140	87.248154	595.477112	120.809959	97.284035	361.363922	-195.536499	1397.526367	453.035583	90.050163	1416.628296	338.341064	-31.926773	1381.774902	324.012451	-37.998680	1648.568604	383.485199	-282.145508	1116.052368	541.721436	167.532562	1160.413696	253.392120	-177.536850	911.709961	423.964661	222.093567	909.523560	381.052338	-13.373104	1032.035767	-652.644714	177.397171	861.299255	-635.699829	-22.610115
359.791840	-100.729744	927.070740	424.043732	78.730354	938.178040	478.087830	-94.099052	487.387909	536.627808	108.617462	484.387360	567.052307	-44.932808	87.257034	595.529785	120.809052	97.168648	361.291626	-195.267746	1397.552368	452.828552	90.336662	1416.629517	338.302307	-31.686821	1381.770264	323.806580	-37.734715	1648.495972	383.482697	-281.980804	1116.107422	541.554260	167.850677	1160.432739	253.351944	-177.429550	911.761047	423.696075	222.161804	909.501465	381.067047	-13.265943	1032.008057	-652.171631	177.250763	861.344849	-635.418823	-22.707462
359.871216	-100.653755	927.088196	424.043030	78.825310	938.094971	477.868774	-94.106361	487.356232	536.755493	108.558189	484.320953	567.029419	-44.979061	87.295891	595.529602	120.747620	97.081940	361.224854	-195.003906	1397.563232	452.560760	90.672287	1416.654785	338.237854	-31.443474	1381.738525	323.355042	-37.785660	1648.668457	383.498657	-281.839874	1116.159058	541.651978	168.637421	1160.682617	253.299622	-177.303268	911.837463	423.417511	222.258698	909.525024	381.094574	-13.125220	1031.975220	-651.635193	177.129303	861.372803	-635.069031	-22.828764
359.950195	-100.590004	927.110291	424.040314	78.981033	938.054565	477.683563	-94.104332	487.298523	536.969788	108.541428	484.286072	567.025146	-44.970428	87.364067	595.022339	120.265244	96.838142	361.178864	-194.743851	1397.608276	452.373535	90.997505	1416.669800	338.164276	-31.215359	1381.742432	323.118134	-37.533539	1648.632446	383.536530	-281.630829	1116.211182	541.130493	168.522568	1160.430664	253.272293	-177.192612	911.893921	423.174408	222.408493	909.484741	381.116241	-12.978755	1031.965088	-651.069519	177.051422	861.398193	-634.679688	-22.963858
359.997101	-100.455658	927.125732	424.024231	79.106842	938.000732	477.461823	-94.073303	487.241302	537.126404	108.532883	484.255035	566.961060	-44.962109	87.402748	595.001343	120.183899	96.788414	361.132080	-194.484695	1397.629028	452.282410	91.268478	1416.665161	338.102081	-30.972309	1381.734619	322.869995	-37.237160	1648.592041	383.582977	-281.416138	1116.259399	540.893372	168.925232	1160.401855	253.251633	-177.072693	911.928406	423.008606	222.736053	909.437805	381.116821	-12.808897	1031.945190	-650.402649	177.003433	861.423340	-634.210327	-23.038883
360.059967	-100.349304	927.147827	424.038818	79.290405	937.984558	477.278137	-94.015686	487.211700	537.296082	108.528664	484.233826	566.945679	-44.942554	87.460663	595.531738	120.553307	96.914299	361.081268	-194.234528	1397.677612	452.079468	91.578247	1416.666992	338.046051	-30.727873	1381.712402	322.621887	-36.957146	1648.548584	383.630249	-281.210632	1116.301025	540.723816	169.316544	1160.421631	253.240784	-176.954742	911.980164	422.863251	222.888443	909.407166	381.138092	-12.638489	1031.946777	-649.738342	176.944016	861.442627	-633.716248	-23.100636
360.117706	-100.246429	927.177429	424.044495	79.430168	937.946655	477.125183	-93.973228	487.164063	537.463928	108.522324	484.230103	566.881714	-44.918877	87.476540	595.521912	120.520660	96.876305	361.063416	-193.964310	1397.726440	451.869446	91.879036	1416.677124	337.993378	-30.490849	1381.705078	322.396912	-36.641411	1648.491211	383.673859	-281.015167	1116.359985	540.571838	169.715561	1160.478516	253.254318	-176.841400	912.000732	422.710724	222.867462	909.428101	381.158234	-12.478394	1031.942139	-649.042603	176.892624	861.437378	-633.138855	-23.213694
360.168488	-100.110794	927.214294	424.057068	79.620651	937.963867	477.023987	-93.935532	487.149689	537.640930	108.576996	484.278320	566.871582	-44.928745	87.522591	595.578308	120.525368	96.856239	361.024719	-193.706467	1397.748169	451.692352	92.188553	1416.678345	337.958282	-30.256683	1381.697754	322.405579	-35.968323	1648.212646	383.730957	-280.823700	1116.406860	540.377502	170.104813	1160.505005	253.277145	-176.724808	912.048584	422.633148	223.273590	909.329956	381.187103	-12.305171	1031.969116	-648.157410	177.028702	861.413635	-632.543030	-23.289265
360.209808	-99.981186	927.247375	424.061676	79.766006	937.967224	476.954712	-93.890633	487.128601	537.777222	108.627449	484.333649	566.873718	-44.916046	87.525795	596.206055	120.906433	96.981506	361.008850	-193.443481	1397.783813	451.492096	92.512756	1416.667847	337.900238	-29.999195	1381.731201	322.156891	-35.645535	1648.202637	383.767883	-280.615570	1116.467651	540.237915	170.567657	1160.528442	253.304337	-176.622528	912.073120	422.773560	223.475266	909.113586	381.208527	-12.152794	1031.987427	-647.430725	176.984512	861.379700	-631.977661	-23.391100
360.254150	-99.830582	927.302307	424.094574	79.906349	937.987610	476.864471	-93.829918	487.110474	537.893860	108.685776	484.393433	566.861145	-44.923138	87.564575	595.642456	120.571640	96.866776	360.995178	-193.167419	1397.846558	451.326233	92.819405	1416.695313	337.871857	-29.758198	1381.750854	321.876434	-35.340012	1648.217407	383.829285	-280.376129	1116.536865	540.056091	170.979660	1160.556152	253.351318	-176.489395	912.132141	422.519165	223.748932	909.248779	381.239868	-11.986430	1032.024780	-646.633545	176.880692	861.341064	-631.393372	-23.432674
360.308655	-99.678917	927.357239	424.132690	80.068253	938.008789	476.853394	-93.860146	487.135223	537.933167	108.775757	484.406067	566.934387	-44.940254	87.599442	595.634888	120.571075	96.862900	360.990753	-192.872070	1397.899780	451.062073	93.144897	1416.711182	337.817566	-29.517588	1381.802124	321.445587	-35.289524	1648.418945	383.897461	-280.173370	1116.625488	539.866394	171.292038	1160.572388	253.391037	-176.343994	912.179138	422.474792	224.015823	909.203796	381.272003	-11.806767	1032.061646	-645.839600	176.825500	861.298706	-630.706238	-23.501589
360.346741	-99.494194	927.396912	424.140259	80.253838	938.033142	476.788879	-93.777832	487.175018	537.994812	108.898132	484.437744	566.934082	-44.970085	87.680702	595.549133	120.176414	96.796494	360.952820	-192.618179	1397.968994	450.904022	93.464890	1416.739014	337.800354	-29.250616	1381.861694	321.399719	-34.628628	1648.246094	383.962585	-279.983063	1116.737915	539.735535	171.685532	1160.651123	253.455902	-176.178299	912.264343	422.425659	224.111130	909.197144	381.284180	-11.611118	1032.092773	-645.149048	176.621811	861.240417	-630.094543	-23.648422
360.379089	-99.323463	927.463806	424.175751	80.415359	938.051270	476.705688	-93.675423	487.202545	537.981384	109.007950	484.425232	566.898987	-44.974091	87.709496	595.658752	120.663681	96.851906	360.940186	-192.351563	1398.030762	450.861511	93.751160	1416.786255	337.742706	-28.990194	1381.903809	320.971527	-34.563869	1648.419556	384.018677	-279.781403	1116.835205	539.808411	172.482697	1160.899048	253.541473	-176.030243	912.334167	422.433929	224.393692	909.202576	381.308197	-11.414424	1032.134766	-644.247742	176.585938	861.224609	-629.401733	-23.673248
360.412079	-99.107254	927.513367	424.189880	80.624107	938.090027	476.646179	-93.599472	487.230042	537.901672	109.143265	484.399261	566.883362	-44.995453	87.747437	595.651062	120.717690	96.838097	360.897614	-192.070999	1398.105713	450.597900	94.086708	1416.833252	337.663147	-28.735651	1381.932373	320.726288	-34.204025	1648.424805	384.109375	-279.611023	1116.977539	539.636719	172.903656	1160.965454	253.651871	-175.844803	912.429443	422.401001	224.686157	909.188599	381.316284	-11.191612	1032.177490	-643.312317	176.426544	861.212463	-628.666138	-23.717535
360.455872	-98.902702	927.571777	424.217957	80.850212	938.120789	476.621307	-93.488144	487.262634	537.864319	109.269157	484.367004	566.881714	-45.017799	87.804634	595.645813	120.738472	96.828972	360.848145	-191.786575	1398.169678	450.569275	94.347488	1416.863525	337.622314	-28.479221	1381.962280	320.554535	-33.778305	1648.391357	384.171509	-278.730225	1116.979858	539.311523	172.891998	1160.805786	253.750824	-175.673126	912.503235	422.423004	225.024948	909.152222	381.343872	-10.958730	1032.221436	-642.564148	176.454849	861.012085	-628.027954	-23.836884
360.494019	-98.679420	927.612244	424.234497	81.078583	938.135254	476.541626	-93.337082	487.269897	537.814270	109.411041	484.340302	566.830322	-45.007618	87.816551	595.359314	120.586823	96.780922	360.772522	-191.510208	1398.257690	450.442902	94.631134	1416.905518	337.580322	-28.235779	1381.982056	320.358459	-33.418659	1648.371338	384.321869	-279.235016	1117.202637	539.167297	173.248154	1160.844727	253.895950	-175.474731	912.617371	422.435242	225.522797	909.127869	381.365479	-10.717767	1032.248535	-641.475281	176.280655	861.047607	-627.234619	-23.888638
360.527740	-98.448616	927.658875	424.252350	81.302353	938.127991	476.531738	-93.236557	487.274414	537.775635	109.549194	484.282043	566.799011	-45.032772	87.807556	595.635803	120.781258	96.814545	360.706879	-191.204895	1398.323608	450.312653	94.920372	1416.929932	337.545074	-27.962234	1381.998779	320.357910	-32.750507	1648.146606	384.431946	-279.076172	1117.322388	539.080261	173.624771	1160.886475	254.029465	-175.321045	912.703430	422.486450	225.875214	909.109131	381.386658	-10.460052	1032.268311	-640.831726	176.283798	860.833740	-626.600830	-24.111570
360.553894	-98.189079	927.668518	424.257843	81.559509	938.125488	476.583649	-93.109818	487.306671	537.701965	109.659363	484.249817	566.848755	-45.078632	87.809731	595.646851	120.805168	96.794106	360.652405	-190.923828	1398.380493	450.179047	95.206390	1416.908447	337.468750	-27.680552	1381.983765	320.131287	-32.380951	1648.138184	384.517365	-278.932678	1117.434082	539.326599	174.470184	1161.194458	254.173065	-175.154449	912.793579	422.493591	226.063477	909.169739	381.399261	-10.195166	1032.271606	-639.734131	176.370682	860.736389	-625.840393	-24.154896
360.603577	-97.947075	927.684204	424.294617	81.788437	938.104065	476.717041	-93.128426	487.366821	537.699646	109.851402	484.232574	566.916382	-45.126278	87.797142	595.648499	120.810425	96.761917	360.567474	-190.615417	1398.423462	450.048615	95.500038	1416.900391	337.443420	-27.337582	1381.959473	319.922089	-32.008533	1648.116577	384.592194	-278.746307	1117.524536	538.880066	174.352814	1160.940430	254.289764	-174.984039	912.869446	422.510010	226.655594	909.083496	381.428925	-9.935235	1032.267700	-638.777893	176.267700	860.591675	-625.122192	-24.296972
360.621674	-97.702629	927.708191	424.280640	82.023232	938.091980	476.699982	-92.902771	487.373169	537.739685	110.027618	484.224731	566.866760	-45.115887	87.789711	595.663025	120.876144	96.743073	360.464813	-190.283905	1398.457764	449.937897	95.801102	1416.871826	337.362915	-27.025965	1381.930908	319.526367	-31.921772	1648.267700	384.650330	-278.595306	1117.606812	538.811462	174.760941	1160.940063	254.425903	-174.822891	912.937317	422.537628	227.033020	909.072693	381.422943	-9.674833	1032.273193	-637.969421	175.891663	860.444580	-624.407043	-24.481358
360.667175	-97.445000	927.731262	424.281128	82.301720	938.094116	476.821014	-92.872665	487.417877	537.757385	110.223610	484.222626	566.933167	-45.141293	87.793694	595.680786	120.906303	96.747406	360.380219	-189.989090	1398.477539	449.808289	96.105392	1416.867310	337.310730	-26.709040	1381.920044	319.509521	-31.245575	1648.069824	384.683624	-278.441315	1117.670044	538.759460	175.148285	1161.004150	254.560654	-174.643845	912.972595	422.560608	227.383682	909.057983	381.431305	-9.392524	1032.284424	-636.896606	175.608994	860.336670	-623.623657	-24.590738
360.709503	-97.185837	927.749084	424.274780	82.588486	938.095459	476.875793	-92.754791	487.435089	537.827942	110.407928	484.235168	566.993713	-45.132015	87.770294	595.695129	120.924126	96.737709	360.278656	-189.669891	1398.481812	449.709930	96.429306	1416.855347	337.230530	-26.396915	1381.901367	319.393066	-30.826220	1647.974121	384.729919	-278.270905	1117.732056	539.030701	175.964188	1161.284668	254.701920	-174.429855	912.995972	422.562164	227.540939	909.107178	381.441193	-9.110242	1032.293213	-636.367493	176.071732	860.198120	-622.917786	-24.668289
360.749603	-96.912750	927.759094	424.257751	82.897583	938.116333	476.832214	-92.526543	487.428955	537.887817	110.564240	484.250702	566.893860	-45.098564	87.740868	595.721924	120.954430	96.703270	360.179199	-189.373276	1398.488892	449.506500	96.777008	1416.834839	337.148529	-26.112375	1381.876587	319.205383	-30.454762	1647.937866	384.765778	-278.116180	1117.759277	538.672729	175.920486	1161.056152	254.866058	-174.213501	912.977722	422.787994	228.072098	908.843445	381.443817	-8.825107	1032.307617	-635.425171	175.906967	860.080200	-621.635315	-24.067049
360.825653	-96.642563	927.757446	424.262268	83.171906	938.097290	476.834808	-92.391113	487.416840	537.931885	110.711731	484.249390	566.909973	-45.058228	87.744629	595.786987	120.980522	96.675957	360.087555	-189.056915	1398.474243	449.490417	97.052979	1416.836792	337.074677	-25.821365	1381.827637	319.041565	-30.062397	1647.887085	384.799347	-277.884735	1117.761353	538.642029	176.276855	1161.052246	255.019318	-174.023621	912.914185	422.621521	228.421753	909.002258	381.455750	-8.537408	1032.294312	-634.461975	176.264923	859.976440	-621.320496	-24.818426
360.883820	-96.384277	927.735840	424.270081	83.457436	938.067017	476.842957	-92.239456	487.378113	537.979370	110.890961	484.237671	566.912354	-45.022633	87.711075	596.390503	121.417877	96.715080	359.996765	-188.744507	1398.455933	449.402893	97.361343	1416.831665	336.982361	-25.493706	1381.793701	318.881927	-29.687817	1647.845581	384.822144	-277.662689	1117.763062	538.591736	176.649353	1161.054932	255.165298	-173.820999	912.839355	422.633789	228.805176	908.986206	381.465363	-8.255172	1032.265991	-633.602600	176.234772	859.846252	-620.496704	-24.903803
360.758484	-96.160942	927.752808	424.226837	83.702438	938.024170	476.799561	-92.047806	487.370880	538.037598	111.060692	484.233521	566.843628	-44.988182	87.669601	596.425598	121.436974	96.675743	359.933624	-188.416290	1398.414795	449.300049	97.686279	1416.818237	336.891846	-25.158024	1381.744019	318.710236	-29.326918	1647.787476	384.859863	-277.404053	1117.779663	538.573853	177.009232	1161.091187	255.302979	-173.654221	912.739502	422.637665	228.978180	909.014709	381.387329	-7.984972	1032.254395	-632.915161	175.998749	859.708740	-619.581116	-24.834538
360.840393	-95.864578	927.755676	424.231140	84.025032	937.990723	476.786926	-91.874214	487.379730	538.058350	111.217262	484.199493	566.843445	-44.936390	87.642601	596.429504	121.470573	96.606689	359.839508	-188.082153	1398.389648	449.161560	98.056557	1416.803955	336.786469	-24.846777	1381.673218	318.562683	-28.927944	1647.703125	384.911438	-277.112671	1117.798828	538.547058	177.371948	1161.130615	255.449326	-173.517380	912.610962	422.654694	229.324738	909.009338	381.417389	-7.655284	1032.238037	-631.887207	176.229950	859.634338	-618.628845	-24.834036
360.879700	-95.557938	927.766174	424.214081	84.321159	937.972900	476.767853	-91.736229	487.348328	538.093018	111.389069	484.202026	566.845215	-44.933441	87.642174	596.442627	121.527596	96.566132	359.779266	-187.735687	1398.361450	449.097687	98.363510	1416.819214	336.725586	-24.519918	1381.661499	318.380096	-28.546783	1647.663574	384.973724	-276.807800	1117.836426	538.507935	177.733582	1161.162476	255.606995	-173.340607	912.499573	422.697632	229.856918	908.993530	381.421722	-7.339422	1032.233887	-631.345032	176.170120	859.501648	-617.749084	-25.043848
360.886841	-95.278816	927.782166	424.200409	84.591934	937.953857	476.730011	-91.596199	487.378174	538.162354	111.585693	484.178558	566.828613	-44.892883	87.635651	595.874939	121.152824	96.406456	359.704376	-187.406052	1398.383423	448.993805	98.685242	1416.817627	336.626862	-24.198664	1381.634033	318.170593	-28.224796	1647.680908	385.027527	-276.477173	1117.869385	538.463135	178.086411	1161.220825	255.767059	-173.158768	912.368103	422.729980	230.202682	909.021240	381.408051	-7.042789	1032.231567	-630.362366	176.423660	859.551819	-616.752502	-24.867121
360.943237	-95.017662	927.801453	424.228149	84.848763	937.946106	476.319061	-90.506889	487.209076	538.152161	111.750031	484.136749	566.437012	-44.718716	87.470711	595.896301	121.190781	96.372559	359.623962	-187.055511	1398.384766	448.862549	99.029945	1416.847900	336.531860	-23.895340	1381.597534	317.972931	-27.882565	1647.658447	385.082550	-276.115173	1117.898926	538.652527	178.788696	1161.460205	255.936295	-172.954483	912.245361	422.764008	230.518875	909.071838	381.429810	-6.763425	1032.235352	-629.463440	176.316132	859.550415	-615.858154	-24.911856
361.084747	-94.688568	927.788269	424.258667	85.156853	937.949646	476.684021	-91.313774	487.366882	538.230225	111.958809	484.126282	566.849060	-44.894787	87.604927	595.963989	121.224678	96.346344	359.546814	-186.703857	1398.395752	448.747955	99.400635	1416.885010	336.454681	-23.544651	1381.591431	317.839020	-27.505016	1647.587280	385.151917	-275.724396	1117.908691	538.417053	178.841812	1161.360718	256.099518	-172.736389	912.094055	422.796783	230.815872	909.074036	381.488464	-6.451355	1032.227295	-628.763000	176.075546	859.520447	-614.925781	-24.993589
361.115692	-94.381470	927.799988	424.264282	85.488899	937.939941	476.639008	-91.202744	487.366211	538.296631	112.114983	484.120178	566.854431	-44.885040	87.592499	595.409973	120.803688	96.142624	359.462769	-186.374695	1398.414551	448.639648	99.717949	1416.872559	336.346619	-23.223232	1381.549805	317.664856	-27.173489	1647.551270	385.224121	-275.350006	1117.926270	538.384155	179.220627	1161.387817	256.265198	-172.539322	911.933411	422.838379	231.114120	909.072998	381.499359	-6.118671	1032.227783	-627.806885	176.242462	859.565552	-613.963440	-24.937748
361.168091	-94.088409	927.799011	424.307556	85.777687	937.908936	476.589661	-91.102974	487.334625	538.313904	112.252106	484.070953	566.891663	-44.905170	87.591148	595.219238	120.322311	95.946426	359.371582	-186.019150	1398.395020	448.518066	100.083382	1416.892456	336.275940	-22.875780	1381.525879	317.452301	-26.856659	1647.547729	385.300079	-274.940826	1117.936035	538.328613	179.581314	1161.433960	256.445526	-172.348053	911.766907	422.867462	231.421829	909.066895	381.526703	-5.804466	1032.209839	-627.069458	176.009659	859.569397	-613.070984	-25.115173
361.157623	-93.798592	927.810791	424.317566	86.127998	937.883301	476.592865	-91.039658	487.337341	538.409180	112.405846	484.049103	566.975647	-44.919357	87.597694	595.219971	120.320930	95.920280	359.279510	-185.677795	1398.379272	448.382385	100.440788	1416.885010	336.178986	-22.507862	1381.496704	317.301666	-26.469049	1647.500488	385.380981	-274.544189	1117.956177	538.600708	180.459106	1161.723145	256.634888	-172.156601	911.599792	422.951660	231.721359	909.087830	381.518463	-5.459060	1032.202393	-626.474731	176.334686	859.572632	-612.956299	-26.065870
361.223999	-93.529831	927.815674	424.383514	86.406151	937.846741	476.431793	-90.822227	487.303650	538.506714	112.566544	484.052216	566.904175	-44.855431	87.601074	595.234436	120.309776	95.899460	359.183350	-185.305649	1398.376587	448.258545	100.823448	1416.909546	336.100281	-22.127563	1381.489502	317.123871	-26.116489	1647.501953	385.434845	-274.135773	1117.939453	538.565186	180.921112	1161.798828	256.823730	-171.924850	911.455566	422.985596	232.014160	909.099304	381.552185	-5.151089	1032.183472	-625.425293	176.454971	859.661316	-612.049561	-26.172718
361.220337	-93.174416	927.854614	424.383270	86.779121	937.885803	476.278931	-90.665024	487.268707	538.603271	112.674347	484.110413	566.895813	-44.850700	87.613441	595.240784	120.302498	95.887589	359.047485	-184.928909	1398.374878	448.129425	101.173058	1416.938477	335.979614	-21.753237	1381.436646	316.954681	-25.794487	1647.498779	385.484741	-273.766144	1117.960938	538.156860	180.820099	1161.579590	257.009766	-171.709198	911.328613	423.003021	232.320068	909.047058	381.546509	-4.785278	1032.222046	-624.291565	176.199020	859.761353	-610.836792	-25.877583
361.260742	-92.851326	927.888611	424.424957	87.089859	937.923706	476.194519	-90.627373	487.267426	538.682983	112.804100	484.122009	566.931763	-44.851669	87.671738	595.303406	120.339287	95.913231	358.965057	-184.562363	1398.375000	447.998047	101.559654	1417.002563	335.888855	-21.394951	1381.445557	316.777863	-25.444759	1647.507080	385.569611	-273.408447	1117.991821	538.061768	181.197800	1161.622192	257.200623	-171.487213	911.217896	423.027832	232.602539	909.033203	381.561157	-4.461129	1032.255127	-623.392944	176.123566	859.817505	-609.896912	-25.832863
361.267120	-92.499977	927.931213	424.424866	87.396057	937.947571	475.872894	-90.337601	487.196899	538.734558	112.909058	484.126526	566.802551	-44.804173	87.684517	595.230042	120.292053	95.854271	358.849762	-184.173172	1398.409790	447.854858	101.954575	1417.027588	335.802185	-21.019258	1381.476685	316.585297	-25.093227	1647.507446	385.643829	-273.061249	1118.030029	538.305603	182.100388	1161.978516	257.397156	-171.221008	911.109680	423.071838	232.893860	909.063232	381.552429	-4.118546	1032.287231	-622.482971	175.816559	859.815369	-608.733032	-25.536324
361.276428	-92.193901	927.953247	424.451843	87.707657	937.958435	475.679688	-90.207603	487.179108	538.813232	113.066299	484.125946	566.843811	-44.814140	87.751183	595.458984	120.846977	95.985970	358.753113	-183.818314	1398.436401	447.701202	102.345551	1417.071167	335.684631	-20.665390	1381.457642	316.350159	-24.551464	1647.489624	385.744171	-272.648834	1118.070190	537.906921	182.014267	1161.774658	257.589905	-170.947052	911.019226	423.083099	233.189301	909.012207	381.549042	-3.794727	1032.301514	-621.439331	175.480118	859.793457	-607.597656	-25.391466
361.275024	-91.880409	927.966919	424.453247	87.954163	937.936218	475.439514	-90.074669	487.117859	538.839966	113.211487	484.088104	566.793579	-44.805943	87.800201	595.302673	120.391701	95.781944	358.671112	-183.433884	1398.454224	447.581940	102.729370	1417.069702	335.572296	-20.248287	1381.455444	316.174683	-24.193581	1647.477905	385.848145	-272.307037	1118.111938	537.804321	182.364929	1161.792114	257.781219	-170.669739	910.958130	423.060150	233.487396	909.010010	381.534973	-3.490293	1032.296021	-620.419922	175.229187	859.776428	-606.625366	-25.425793
361.252747	-91.594490	928.003113	424.431885	88.225220	937.904297	475.220001	-89.955299	487.101959	538.874390	113.350975	484.031860	566.791565	-44.840183	87.893021	595.532654	120.927101	95.884071	358.548309	-183.027161	1398.451538	447.433807	103.132980	1417.099365	335.465820	-19.874765	1381.419067	316.017303	-23.848330	1647.461914	385.934326	-271.968140	1118.167114	537.731628	182.770798	1161.825806	257.950226	-170.420883	910.935120	423.058716	233.760391	908.986877	381.505066	-3.171377	1032.297852	-619.303833	175.265381	859.776123	-605.724792	-25.424250
361.224396	-91.291786	928.039490	424.427216	88.560631	937.876465	474.967438	-89.816750	487.046661	538.912964	113.515968	483.991333	566.748779	-44.873489	87.970039	595.597351	120.980949	95.864876	358.436340	-182.598083	1398.469238	447.330139	103.551743	1417.110596	335.322937	-19.482059	1381.402344	315.840149	-23.505215	1647.461182	386.049286	-271.646667	1118.235596	537.954956	183.608658	1162.125977	258.141571	-170.178238	910.902954	423.073578	234.027740	908.987183	381.493256	-2.816820	1032.303223	-618.370483	174.836441	859.687561	-604.937927	-25.614422
361.193939	-90.989067	928.084167	424.410217	88.894684	937.854431	474.659393	-89.655838	486.968994	538.955444	113.669907	483.980560	566.653015	-44.933350	88.059326	595.655457	121.007607	95.859024	358.308990	-182.199493	1398.513184	447.153564	103.963768	1417.150757	335.211456	-19.090239	1381.419556	315.675232	-23.138712	1647.486328	386.155792	-271.270050	1118.298950	537.584045	183.580093	1161.919067	258.319702	-169.866394	910.915710	423.057434	234.308472	908.927856	381.476593	-2.463027	1032.315796	-617.384521	174.751266	859.654541	-604.062927	-25.771231
361.148407	-90.696556	928.139038	424.391937	89.163483	937.850342	474.394379	-89.586731	486.955261	538.958801	113.814117	483.972015	566.598145	-44.977688	88.214493	595.444092	120.498802	95.714088	358.212830	-181.775848	1398.539551	447.018219	104.399887	1417.171387	335.059998	-18.720335	1381.409912	315.499786	-22.769440	1647.510376	386.264984	-270.932922	1118.372681	537.515747	183.935760	1161.960449	258.507629	-169.525284	910.919800	423.260315	234.563202	908.703430	381.445374	-2.148557	1032.341797	-616.300476	174.672607	859.590393	-603.208435	-25.823734
361.121124	-90.390862	928.187317	424.412079	89.532570	937.833984	474.209808	-89.498299	486.968231	538.969604	113.975899	483.970490	566.591980	-45.052032	88.307953	595.631592	121.000664	95.852226	358.132050	-181.375870	1398.597290	446.862885	104.858757	1417.184448	334.943268	-18.296749	1381.439331	315.300201	-22.403778	1647.577026	386.375275	-270.572845	1118.471191	537.371704	184.356888	1161.982544	258.696564	-169.187973	910.947937	423.049103	234.866684	908.864807	381.431519	-1.768336	1032.357056	-615.110840	174.856308	859.584106	-602.309448	-25.933077
361.082031	-90.031105	928.254639	424.408844	89.807831	937.849609	473.992645	-89.364182	486.993378	538.949463	114.131683	483.969574	566.527588	-45.148327	88.430504	595.651367	121.029488	95.862778	358.020233	-180.970993	1398.617065	446.741699	105.261932	1417.194336	334.815521	-17.876532	1381.414673	315.136139	-21.999979	1647.593018	386.473907	-270.248047	1118.562622	537.505188	185.114349	1162.200806	258.891602	-168.890411	910.957764	423.041290	235.150375	908.841797	381.398254	-1.416341	1032.397705	-614.036499	174.751907	859.524170	-601.420593	-26.108799
360.924988	-89.708771	928.346924	424.347839	90.113693	937.848022	473.915222	-89.354607	487.055908	538.915527	114.303566	483.945374	566.546875	-45.262905	88.531288	595.440674	120.538559	95.705933	357.886902	-180.529922	1398.654541	446.619568	105.708313	1417.218750	334.690582	-17.487215	1381.414795	314.966949	-21.611717	1647.630127	386.562531	-269.904816	1118.651245	537.199890	185.124359	1162.005493	259.094910	-168.618958	910.989929	423.225006	235.450470	908.568176	381.299713	-1.048228	1032.444946	-613.121216	174.310043	859.388123	-600.611694	-26.269991
360.869110	-89.358734	928.419373	424.353455	90.485924	937.874512	473.686676	-89.165184	487.082031	538.911011	114.437424	483.926544	566.515442	-45.371181	88.617729	595.612854	121.058807	95.878136	357.783478	-180.117691	1398.730103	446.488983	106.154228	1417.224365	334.586182	-17.060831	1381.424805	314.819153	-21.213314	1647.665527	386.624756	-269.574127	1118.747559	537.068970	185.511963	1162.006714	259.274567	-168.277054	910.994751	423.054108	235.782211	908.688660	381.262360	-0.653314	1032.493408	-612.039001	174.300903	859.295654	-599.720764	-26.407936
360.794403	-89.009140	928.482239	424.317352	90.787788	937.900757	473.638214	-89.162659	487.129700	538.843689	114.560783	483.918945	566.509949	-45.476818	88.709877	595.607788	121.068130	95.886642	357.660614	-179.694275	1398.772705	446.342102	106.584274	1417.246338	334.499695	-16.640030	1381.475098	314.639252	-20.786705	1647.705200	386.699219	-269.249115	1118.822021	536.963806	185.938583	1162.025269	259.483398	-167.913574	911.016602	422.997711	236.093796	908.653931	381.200958	-0.303086	1032.537598	-610.789001	174.459351	859.255798	-598.767578	-26.513794
360.740265	-88.694000	928.550232	424.269928	91.014717	937.890320	473.550934	-89.074074	487.166870	538.802429	114.696823	483.943909	566.584656	-45.602112	88.837166	595.621155	121.087685	95.896385	357.532776	-179.266785	1398.835693	446.201599	107.010941	1417.268555	334.420654	-16.215612	1381.543091	314.468170	-20.317625	1647.733887	386.749084	-268.909851	1118.928223	536.835449	186.334808	1162.042603	259.678314	-167.579544	911.055664	422.952148	236.378494	908.626282	381.148529	0.011682	1032.566650	-609.692627	174.515549	859.227417	-597.840881	-26.613018
360.671295	-88.396347	928.646057	424.230804	91.341011	937.927429	473.467682	-88.936218	487.219788	538.760193	114.875984	483.961884	566.552063	-45.661205	88.883980	595.631714	121.130196	95.931351	357.437561	-178.827179	1398.925659	446.122559	107.436974	1417.316162	334.318451	-15.762865	1381.601685	314.296234	-19.883276	1647.769531	386.814392	-268.521393	1119.053589	536.741455	186.700195	1162.055176	259.827393	-167.273956	911.106201	422.902222	236.692078	908.599976	381.096344	0.357495	1032.633789	-608.555359	174.433395	859.142273	-596.874512	-26.777578
360.603729	-88.126633	928.702026	424.176941	91.561531	937.926025	473.290985	-88.713318	487.313416	538.706726	115.026810	483.985535	566.507751	-45.701962	88.994598	595.303528	120.945030	95.902580	357.304718	-178.384338	1399.015381	446.031342	107.850319	1417.341553	334.199493	-15.282701	1381.616211	314.181122	-19.635990	1647.834229	386.809845	-267.401581	1119.072998	536.878662	187.471298	1162.290283	259.977264	-166.968674	911.125854	422.873871	237.015030	908.613525	381.024109	0.639039	1032.660156	-607.554810	174.191162	859.052856	-595.940308	-26.943008
360.526733	-87.818520	928.781921	424.110077	91.889351	937.935181	473.222076	-88.585281	487.389130	538.681091	115.197571	484.002808	566.490540	-45.733257	89.060440	595.297363	120.997856	95.924927	357.183929	-177.914200	1399.076782	445.922302	108.307426	1417.350098	334.059570	-14.831932	1381.623291	314.006439	-19.201351	1647.897461	386.917511	-267.714996	1119.293823	536.574158	187.450699	1162.089844	260.150452	-166.635254	911.146240	422.795563	237.159729	908.596436	380.953339	0.996428	1032.705200	-606.362427	174.111877	858.965759	-594.912720	-27.069191
360.575409	-87.475548	928.823364	424.069305	92.215576	937.934387	473.168915	-88.479462	487.457123	538.623352	115.386703	484.024384	566.415710	-45.767609	89.136597	595.654663	121.268250	95.993767	357.051392	-177.477936	1399.142334	445.808258	108.783859	1417.342041	333.927643	-14.378465	1381.624512	313.826263	-18.740686	1647.947754	386.965668	-267.344818	1119.442749	536.465759	187.814819	1162.096680	260.307709	-166.269257	911.163513	422.772308	237.460541	908.562866	380.934265	1.356897	1032.723145	-605.214844	174.021301	858.892456	-593.848083	-27.280354
360.503204	-87.178391	928.882385	423.987183	92.512360	937.943970	473.073639	-88.307831	487.538361	538.575317	115.544937	484.030518	566.354492	-45.768990	89.225983	596.002930	121.223930	96.069168	356.912872	-177.040863	1399.215088	445.704590	109.228111	1417.363525	333.802826	-13.950575	1381.678711	313.649658	-18.263588	1648.008789	386.997314	-266.986115	1119.588257	536.613892	188.675125	1162.309204	260.463104	-165.935440	911.161133	422.764465	237.766739	908.557495	380.855499	1.681102	1032.757568	-603.906921	174.162994	858.870911	-592.741089	-27.320080
360.442200	-86.905128	928.940857	423.903778	92.738251	937.948059	473.027893	-88.168549	487.610962	538.534607	115.671265	484.055542	566.375183	-45.839378	89.303871	595.741760	121.084389	96.032188	356.751617	-176.557556	1399.297852	445.617889	109.688370	1417.385010	333.686462	-13.523351	1381.697876	313.515198	-17.789005	1648.039063	386.998627	-266.604065	1119.708740	536.557251	189.111176	1162.341553	260.603577	-165.630936	911.161255	422.954468	238.255371	908.291382	380.769165	1.964124	1032.787476	-602.678589	173.997116	858.795105	-591.624207	-27.469282
360.370239	-86.673233	929.003723	423.832489	93.075356	937.965210	473.031433	-88.019722	487.688232	538.492981	115.791046	484.105865	566.308838	-45.829922	89.316025	595.890686	121.550598	96.138443	356.610016	-176.105698	1399.375122	445.537750	110.149727	1417.419800	333.565399	-13.077604	1381.729370	313.420319	-17.282429	1648.055664	387.000763	-266.204254	1119.834351	536.194031	189.064316	1162.090454	260.730927	-165.303650	911.165222	422.906982	238.594849	908.234131	380.690887	2.276877	1032.827026	-601.514221	173.901596	858.737549	-590.473877	-27.606749
360.296600	-86.401588	929.065125	423.695160	93.269966	937.974915	473.048553	-87.921593	487.779968	538.411865	115.860481	484.120148	566.327026	-45.876347	89.379807	595.897400	121.561577	96.146004	356.495361	-175.621262	1399.473877	445.422699	110.597183	1417.437988	333.450195	-12.617651	1381.749512	313.277252	-16.792177	1648.110840	386.992584	-265.820435	1119.957520	536.378418	189.832809	1162.304199	260.837128	-164.964020	911.183289	422.850403	238.728271	908.270386	380.581665	2.535462	1032.862427	-600.393921	173.573563	858.661621	-589.347229	-27.756931
360.232117	-86.166962	929.148376	423.547699	93.177727	937.900024	473.085358	-87.818283	487.885742	538.284119	115.906128	484.081879	566.353149	-45.893959	89.468842	595.841370	121.522217	96.162102	356.362610	-175.172318	1399.562256	445.310394	111.051689	1417.446899	333.332245	-12.143632	1381.788208	313.130615	-16.276062	1648.160645	386.947052	-265.424561	1120.087036	536.296326	190.274734	1162.295654	260.961426	-164.621094	911.192383	422.609100	239.087448	908.400818	380.455902	2.694414	1032.864990	-599.050720	173.705322	858.642090	-588.106506	-27.777681
360.177765	-85.970650	929.241577	423.409912	93.034042	937.786865	473.156738	-87.732666	487.998352	538.171387	115.995346	484.025696	566.396362	-45.949394	89.564796	595.285461	121.099983	96.031731	356.229126	-174.671173	1399.658325	445.164734	111.545006	1417.404785	333.203491	-11.659059	1381.806519	312.984161	-15.761764	1648.198730	386.900635	-264.996124	1120.214966	535.958252	190.298386	1162.062622	261.081512	-164.270676	911.194275	422.563660	239.444489	908.324463	380.334503	2.837423	1032.853027	-597.805359	173.616241	858.558899	-586.909912	-27.904619
360.111267	-85.700668	929.321289	423.301514	93.262733	937.756287	473.301910	-87.725418	488.112701	538.068909	116.126923	484.014191	566.449219	-45.965717	89.652763	595.519531	121.366997	96.119308	356.118225	-174.238617	1399.762085	445.051208	111.977875	1417.366089	333.121399	-11.178196	1381.868896	312.837402	-15.235900	1648.239502	386.831207	-264.606354	1120.335938	535.824951	190.695602	1162.008057	261.177887	-163.946060	911.193298	422.485565	239.959869	908.233337	380.225037	3.153004	1032.875488	-596.578735	173.548569	858.501709	-585.695190	-27.996746
360.016724	-85.445061	929.389343	423.203003	93.584755	937.769592	473.262451	-87.532990	488.218994	538.008850	116.297325	484.023712	566.399109	-45.995354	89.701981	595.763123	121.533768	96.216499	356.011963	-173.780212	1399.841553	444.941528	112.459747	1417.373901	333.011871	-10.750750	1381.872803	312.637451	-14.729889	1648.306641	386.780609	-264.233887	1120.462158	535.999390	191.592422	1162.231323	261.265594	-163.608063	911.194580	422.419250	240.093079	908.257507	380.111542	3.478227	1032.914429	-595.455933	173.260529	858.384766	-584.499939	-28.163164
359.934784	-85.169670	929.440796	423.064178	93.885536	937.780151	473.390747	-87.549225	488.324829	537.900757	116.461052	484.038696	566.433533	-46.039936	89.768433	595.751160	121.556557	96.265930	355.922363	-173.315933	1399.923950	444.833282	112.923294	1417.372192	332.871460	-10.310461	1381.867676	312.494537	-14.174408	1648.330566	386.728424	-263.853943	1120.572388	535.662048	191.620499	1162.003052	261.340118	-163.277649	911.185303	422.348541	240.420273	908.182251	379.990479	3.789255	1032.944336	-594.199768	173.218781	858.281494	-583.289795	-28.265848
359.875763	-84.899811	929.476807	422.940369	94.163071	937.808899	473.460876	-87.412483	488.365021	537.837830	116.650787	484.063904	566.405457	-46.077812	89.814766	595.789795	121.591057	96.313126	355.813263	-172.872787	1399.989990	444.693329	113.391464	1417.388184	332.753174	-9.850531	1381.872681	312.357239	-13.626629	1648.361816	386.681519	-263.419769	1120.671753	535.566833	191.993713	1161.982666	261.407684	-162.985779	911.185974	422.301971	240.751358	908.113037	379.887268	4.067051	1032.975342	-592.752197	173.359756	858.191956	-582.004456	-28.345291
359.806152	-84.624008	929.503662	422.823669	94.436234	937.813538	473.406921	-87.161774	488.409546	537.758667	116.812210	484.083069	566.358826	-46.117332	89.833344	595.212585	121.187622	96.241493	355.695465	-172.417877	1400.060303	444.547516	113.856956	1417.362793	332.646454	-9.399460	1381.927124	312.215973	-13.079674	1648.388306	386.620056	-263.039154	1120.775879	535.714111	192.837646	1162.196533	261.447693	-162.705719	911.190735	422.271088	241.072586	908.086304	379.791992	4.351604	1032.990967	-591.454346	173.298218	858.045654	-580.742126	-28.419491
359.694824	-84.344002	929.557617	422.675781	94.741776	937.808289	473.461273	-86.996391	488.505066	537.653442	116.941498	484.077911	566.301636	-46.141064	89.861328	595.209473	121.216209	96.286545	355.564667	-171.941162	1400.144775	444.428650	114.364723	1417.353760	332.541718	-8.976856	1381.948608	312.053192	-12.525723	1648.429810	386.583679	-262.649109	1120.900879	535.322632	192.874878	1161.972412	261.495911	-162.423920	911.215637	422.234955	241.616959	907.945374	379.670074	4.672169	1033.016357	-590.121460	173.229004	857.877930	-579.464294	-28.500141
359.659210	-84.053413	929.591125	422.587860	95.065544	937.842896	473.561005	-86.832603	488.590088	537.561218	117.181358	484.084534	566.300293	-46.132359	89.877823	596.001587	121.834167	96.512985	355.448822	-171.522034	1400.261719	444.310760	114.808434	1417.348145	332.473297	-8.512132	1382.013428	311.880157	-11.949961	1648.452393	386.534363	-262.282166	1121.053833	535.190491	193.302750	1161.920776	261.557404	-162.103317	911.250977	422.192291	241.983124	907.863159	379.583862	4.984198	1033.047607	-588.952698	172.945999	857.684326	-578.241089	-28.684013
359.555267	-83.804993	929.661987	422.463806	95.316956	937.830811	473.729919	-86.801735	488.753693	537.428223	117.387535	484.070953	566.396301	-46.213203	89.973747	595.747131	121.732712	96.518005	355.367035	-171.049133	1400.352295	444.209503	115.277298	1417.367920	332.378265	-8.033732	1382.041748	311.752106	-11.367097	1648.476074	386.500183	-261.887482	1121.184937	535.049744	193.752930	1161.872925	261.607635	-161.778381	911.287415	422.128754	242.310944	907.785461	379.474945	5.277010	1033.077759	-587.473694	173.155350	857.543640	-576.890564	-28.707821
359.482605	-83.549255	929.721863	422.356812	95.575714	937.844421	473.834473	-86.669640	488.832672	537.257751	117.560532	484.049042	566.367493	-46.233253	90.009453	595.492188	121.636124	96.524132	355.269135	-170.593643	1400.459595	444.042786	115.756821	1417.324219	332.276550	-7.563511	1382.050659	311.650360	-10.761233	1648.475586	386.474609	-261.509827	1121.337891	535.194580	194.603912	1162.104126	261.649139	-161.465103	911.365479	422.049011	242.436005	907.787842	379.377472	5.560435	1033.113770	-586.081421	173.054657	857.347107	-575.590820	-28.838829
359.416870	-83.274780	929.784668	422.240570	95.835182	937.831360	473.866333	-86.473465	488.905426	537.112915	117.770393	484.087677	566.334290	-46.242836	90.055351	595.336365	121.224167	96.500999	355.172607	-170.092102	1400.559570	443.933533	116.218079	1417.308228	332.175385	-7.107375	1382.073608	311.496460	-10.167299	1648.507324	386.459381	-261.159210	1121.513062	535.041748	195.018982	1162.041748	261.694122	-161.143021	911.447266	422.020264	242.929016	907.665100	379.280121	5.868427	1033.138062	-584.858765	172.802383	857.144592	-574.235901	-28.930092
359.332397	-82.995117	929.843506	422.087891	96.106750	937.854126	473.937744	-86.319794	489.003387	537.000305	118.015709	484.117706	566.338562	-46.283947	90.089539	595.362549	121.292297	96.567825	355.085876	-169.627258	1400.636597	443.819336	116.695129	1417.294556	332.101440	-6.624322	1382.159790	311.354675	-9.567740	1648.519531	386.423737	-260.767181	1121.653809	534.670044	195.071808	1161.798096	261.740204	-160.849991	911.522888	422.139923	243.259247	907.349548	379.160004	6.160196	1033.178711	-583.472534	172.707367	856.997009	-572.913147	-29.081970
359.274689	-82.721703	929.907288	421.975739	96.442200	937.880432	474.054077	-86.216698	489.113068	536.894592	118.223335	484.136627	566.309082	-46.276039	90.105782	595.386658	121.361679	96.636688	354.991241	-169.152023	1400.717041	443.723541	117.183952	1417.270142	332.009521	-6.164457	1382.205200	311.217224	-8.968330	1648.543823	386.382263	-260.430756	1121.809204	534.474854	195.498230	1161.731445	261.763794	-160.568726	911.617615	421.862671	243.648315	907.441345	379.081146	6.479856	1033.224609	-581.951782	172.953583	856.859314	-571.500610	-29.068283
359.199371	-82.465408	929.970764	421.814178	96.758987	937.901550	473.784210	-85.430771	489.174469	536.773071	118.407845	484.173462	565.987061	-46.175819	90.045197	595.455566	121.829079	96.767624	354.943542	-168.690796	1400.826538	443.600647	117.659325	1417.250244	331.907135	-5.704139	1382.220337	311.052246	-8.395313	1648.581055	386.358093	-260.090515	1121.948120	534.577332	196.335449	1161.920410	261.803345	-160.275757	911.710266	421.766449	243.797440	907.408203	378.958954	6.785793	1033.266479	-580.537537	172.837723	856.708984	-570.086304	-29.154062
359.131805	-82.203323	930.016785	421.686554	97.023773	937.905334	474.222504	-85.904984	489.321960	536.605896	118.612816	484.166229	566.279175	-46.295185	90.180435	596.468445	122.565147	96.966637	354.875824	-168.195541	1400.977539	443.475647	118.205315	1417.227661	331.816437	-5.251863	1382.240234	310.905365	-7.775446	1648.606201	386.337097	-259.761871	1122.120239	534.222107	196.351624	1161.647217	261.837769	-159.981293	911.794739	421.718414	244.150085	907.246521	378.860870	7.068905	1033.291382	-579.129333	172.865036	856.574097	-568.659668	-29.193609
359.072144	-81.925591	930.047485	421.559784	97.324791	937.907776	474.337158	-85.775261	489.413544	536.461243	118.812065	484.160980	566.263062	-46.307690	90.220345	596.484863	122.605957	97.020630	354.842010	-167.735764	1401.122437	443.386383	118.676720	1417.182251	331.710022	-4.748160	1382.265747	310.771912	-7.158772	1648.611328	386.320892	-259.424866	1122.287476	534.103943	196.801559	1161.541382	261.856598	-159.711273	911.897705	421.627655	244.473923	907.149902	378.776093	7.366686	1033.308960	-577.725342	172.837616	856.434265	-567.212708	-29.287376
358.978394	-81.646721	930.092224	421.416931	97.622398	937.906616	474.454498	-85.610870	489.536316	536.320007	118.958961	484.195435	566.237732	-46.278973	90.246994	596.470642	122.658432	97.086205	354.781525	-167.231842	1401.222900	443.282135	119.183472	1417.163086	331.581543	-4.278627	1382.294800	310.602264	-6.581418	1648.663818	386.305847	-259.065918	1122.474854	533.942566	197.189468	1161.458862	261.884705	-159.447617	912.021729	421.539459	245.008163	907.015137	378.659821	7.676514	1033.331055	-576.325256	172.916626	856.285034	-565.773438	-29.272532
358.908478	-81.336060	930.149841	421.284332	97.988869	937.919678	474.570038	-85.419159	489.656525	536.137390	119.134193	484.215088	566.212219	-46.275787	90.324272	596.432556	122.667488	97.153946	354.757507	-166.766281	1401.336060	443.150940	119.705711	1417.114502	331.466156	-3.863127	1382.348511	310.476654	-5.945083	1648.691162	386.316498	-258.724762	1122.647583	533.810669	197.620468	1161.381104	261.921265	-159.168167	912.149231	421.396912	245.139099	906.966797	378.556488	8.036571	1033.366211	-575.053101	172.763794	856.132080	-564.308167	-29.379066
358.823608	-81.008415	930.215759	421.132385	98.343361	937.954346	474.648834	-85.234749	489.739288	535.993958	119.316116	484.253601	566.158569	-46.257549	90.322189	596.405273	122.700813	97.208885	354.700928	-166.288223	1401.469116	443.036469	120.206726	1417.076416	331.385040	-3.425433	1382.388428	310.334991	-5.312809	1648.721802	386.299683	-258.403168	1122.828369	533.671753	198.101242	1161.326294	261.949524	-158.933823	912.278137	421.298798	245.442719	906.874023	378.424591	8.395404	1033.415039	-573.543884	173.112564	856.032959	-562.860718	-29.409046
358.774689	-80.723206	930.296875	421.025482	98.634804	937.958923	474.798462	-85.084251	489.874847	535.884705	119.505470	484.316559	566.189148	-46.267937	90.364403	595.808167	122.364777	97.170006	354.659821	-165.805710	1401.606567	442.920868	120.725998	1417.039307	331.287964	-2.978758	1382.421753	310.210236	-4.686641	1648.752441	386.288177	-258.086243	1123.022095	533.578308	198.514069	1161.269775	261.966095	-158.709061	912.406677	421.374298	245.711349	906.566711	378.332703	8.727306	1033.456299	-572.144592	173.149658	855.917908	-561.438965	-29.500336
358.712860	-80.471825	930.361145	420.922028	98.894730	937.936096	474.943024	-84.935631	489.998810	535.800110	119.701805	484.331543	566.135437	-46.251820	90.369408	595.764343	122.368340	97.206093	354.638947	-165.292053	1401.748535	442.801941	121.256317	1417.010376	331.214111	-2.472987	1382.452026	310.078735	-4.055593	1648.771851	386.284607	-257.792389	1123.239136	533.451904	198.912018	1161.197754	261.980316	-158.467285	912.550659	421.274139	246.034760	906.455139	378.246277	9.029843	1033.476685	-570.788330	173.195572	855.833923	-560.034058	-29.589533
358.675323	-80.183449	930.438293	420.799011	99.238998	937.946045	475.171997	-84.877640	490.127777	535.789551	119.951149	484.369904	566.218628	-46.284756	90.399300	595.808411	122.451149	97.240891	354.605896	-164.822983	1401.878906	442.698608	121.787598	1416.966797	331.143494	-1.974987	1382.470703	309.937988	-3.417850	1648.804932	386.271393	-257.469391	1123.451172	533.523315	199.761185	1161.293579	261.995789	-158.239105	912.692444	421.139954	246.524933	906.349243	378.168427	9.377049	1033.520630	-569.289001	172.931137	855.846802	-558.636841	-29.610249
358.630768	-79.850594	930.485901	420.664551	99.637131	937.945435	475.223389	-84.588432	490.209747	535.763184	120.161285	484.395660	566.164612	-46.279625	90.393532	595.864441	122.541489	97.291046	354.598877	-164.327896	1402.005859	442.613434	122.321304	1416.933228	331.076233	-1.486593	1382.524048	309.807404	-2.768086	1648.800415	386.279755	-257.152344	1123.648682	533.134705	199.809738	1161.007080	262.041046	-158.045135	912.834534	420.788361	246.860931	906.404053	378.072632	9.765720	1033.543457	-568.042786	173.021057	855.769836	-557.369141	-29.667694
358.627289	-79.522957	930.540283	420.560089	99.971153	937.947449	475.333832	-84.425690	490.294403	535.703613	120.328781	484.399841	566.207092	-46.283085	90.432274	596.462097	122.944366	97.405106	354.585266	-163.795639	1402.113770	442.501343	122.873833	1416.913086	331.010498	-0.994720	1382.560913	309.685394	-2.145274	1648.837280	386.281403	-256.840546	1123.824707	533.011230	200.253235	1160.977539	262.080933	-157.824799	912.964905	420.678772	247.167709	906.338196	378.010101	10.121994	1033.570679	-566.716553	172.841660	855.803284	-556.087891	-29.762989
358.600647	-79.213417	930.606140	420.434204	100.325867	937.947876	475.435028	-84.273804	490.363159	535.657166	120.538048	484.436218	566.193665	-46.275356	90.434410	596.425476	122.970802	97.445129	354.537750	-163.262070	1402.229248	442.352936	123.431473	1416.922852	330.931213	-0.505066	1382.596680	309.616669	-1.497822	1648.828125	386.330078	-256.505035	1124.012573	533.146057	201.122742	1161.178833	262.114258	-157.650909	913.080994	420.547180	247.268295	906.348450	377.928253	10.485888	1033.603149	-565.407166	172.657104	855.834045	-554.899292	-29.713865
358.571991	-78.892273	930.663574	420.291168	100.715187	937.967529	475.542572	-84.122215	490.425568	535.616394	120.726250	484.462799	566.213196	-46.315033	90.436295	595.841370	122.593483	97.378632	354.530151	-162.691513	1402.318481	442.276245	123.973412	1416.907593	330.861633	-0.054028	1382.625366	309.506104	-0.856848	1648.843994	386.348785	-256.201141	1124.191650	532.795044	201.196686	1160.945435	262.170349	-157.484039	913.174072	420.414307	247.563889	906.236511	377.837555	10.856348	1033.641113	-564.274231	172.583801	855.926758	-553.775940	-29.804897
358.589020	-78.550674	930.715515	420.202576	101.117744	937.974976	475.557556	-83.937820	490.451935	535.606384	120.963348	484.521484	566.185547	-46.311611	90.451653	596.446289	123.031853	97.515472	354.563202	-162.210342	1402.434692	442.199066	124.509270	1416.898315	330.839294	0.469086	1382.642578	309.395325	-0.230353	1648.856567	386.397827	-255.848251	1124.368164	532.632324	201.641830	1160.872437	262.204010	-157.342834	913.261597	420.294342	248.048477	906.122375	377.777740	11.254605	1033.668091	-563.063843	172.503952	856.025574	-552.685608	-29.819386
358.581818	-78.167221	930.758911	420.094543	101.485237	937.949219	475.533051	-83.719788	490.499573	535.567261	121.186554	484.513214	566.121704	-46.285267	90.460480	595.565186	122.512360	97.391006	354.576874	-161.683029	1402.492676	442.117004	125.085403	1416.872437	330.789307	1.013983	1382.667725	309.288330	0.414274	1648.875000	386.446655	-255.488129	1124.510986	532.539185	202.178940	1160.844360	262.260376	-157.192764	913.320862	420.309631	248.154327	905.928528	377.711945	11.664624	1033.675903	-562.050903	172.445084	856.133728	-551.656067	-29.833225
358.595612	-77.846382	930.802795	420.009369	101.844467	937.919250	475.508606	-83.524620	490.540588	535.498779	121.406136	484.517914	566.118042	-46.249371	90.501007	595.898499	122.767380	97.435814	354.590424	-161.156494	1402.602051	442.005890	125.675827	1416.840942	330.758240	1.558856	1382.691528	309.180054	1.035292	1648.908691	386.520691	-255.102737	1124.651611	532.348206	202.647049	1160.756836	262.297699	-157.052933	913.390137	419.916473	248.481567	906.028625	377.662415	12.043836	1033.681274	-561.014954	172.386108	856.278320	-550.625732	-29.878284
358.584015	-77.519485	930.852722	419.894897	102.149376	937.883057	475.488617	-83.302010	490.585175	535.451538	121.675262	484.491791	566.066650	-46.225826	90.503105	595.751465	122.353470	97.358009	354.616821	-160.606216	1402.690918	441.885223	126.277206	1416.824829	330.734344	2.078604	1382.679932	309.079651	1.657062	1648.926758	386.612366	-254.751083	1124.797729	532.214722	203.133942	1160.653687	262.342682	-156.917221	913.437805	419.730560	248.781967	905.937134	377.602570	12.399617	1033.688477	-560.025696	172.266708	856.452820	-549.659241	-29.927916
358.619293	-77.170593	930.901611	419.798401	102.564316	937.871216	475.423950	-83.112343	490.608521	535.347900	121.924393	484.474640	566.050720	-46.177734	90.538750	595.898132	122.845421	97.400986	354.634521	-160.020493	1402.746582	441.769135	126.859230	1416.790527	330.683716	2.628659	1382.702271	308.989746	2.283351	1648.935303	386.703644	-254.380783	1124.924805	532.320496	204.027298	1160.764160	262.388702	-156.796371	913.455811	419.584106	249.252029	905.826599	377.572693	12.806282	1033.707031	-559.065674	172.231461	856.686646	-548.720093	-29.967785
358.632050	-76.796745	930.942627	419.680084	103.025879	937.883850	475.308411	-82.872612	490.609833	535.267517	122.173500	484.445801	565.982300	-46.155567	90.578972	595.765625	122.455185	97.344193	354.709564	-159.487274	1402.814819	441.692688	127.468979	1416.759399	330.657806	3.144032	1382.710938	308.922729	2.940639	1648.903564	386.787781	-253.990753	1125.042236	532.196960	204.615112	1160.717896	262.446808	-156.694443	913.484558	419.399750	249.518448	905.745789	377.526306	13.228929	1033.734619	-558.339417	172.409439	856.963867	-547.957214	-30.176712
358.685303	-76.439476	931.002625	419.642303	103.365959	937.849304	475.228760	-82.686691	490.598083	535.214417	122.395546	484.420990	565.929871	-46.094971	90.579430	595.742310	122.479370	97.338158	354.773407	-158.926941	1402.897095	441.564362	128.080856	1416.702759	330.629852	3.680470	1382.724976	308.777740	3.545889	1648.954956	386.903381	-253.586075	1125.143555	531.845215	204.736145	1160.434448	262.515045	-156.596069	913.482117	419.194946	249.835037	905.612000	377.521759	13.628188	1033.745850	-557.366699	172.186066	857.417480	-546.907410	-29.982775
358.746216	-76.026848	931.062927	419.583069	103.806519	937.834961	475.113556	-82.468903	490.607117	535.192749	122.639236	484.376587	565.905945	-46.100117	90.643074	595.724915	122.517136	97.329247	354.862366	-158.385010	1402.971069	441.459961	128.743393	1416.688477	330.616699	4.224130	1382.718140	308.688660	4.187908	1648.945801	387.034027	-253.160919	1125.289429	531.940674	205.699570	1160.595093	262.610291	-156.512054	913.486816	419.044586	249.965469	905.604492	377.526978	14.086681	1033.769287	-556.562317	172.186569	857.925903	-546.191650	-30.360081
358.805603	-75.614952	931.108215	419.502838	104.303070	937.835815	475.005585	-82.267807	490.612213	535.201538	122.907974	484.348389	565.846802	-46.053001	90.695473	595.236084	122.177170	97.129135	354.948944	-157.787781	1403.030640	441.373291	129.351440	1416.668823	330.621735	4.767035	1382.703979	308.603363	4.843513	1648.932373	387.158020	-252.742966	1125.413818	531.591492	205.867310	1160.311035	262.720734	-156.437454	913.454590	418.893768	250.324921	905.469788	377.531860	14.551058	1033.794067	-555.961914	172.031998	858.499329	-545.274170	-30.263891
358.853607	-75.172729	931.146301	419.427551	104.783531	937.827271	474.903595	-82.062134	490.643188	535.175415	123.122017	484.332703	565.806885	-46.015617	90.748268	595.707581	122.557686	97.332855	354.998627	-157.192749	1403.090332	441.261108	130.033691	1416.634155	330.603119	5.334585	1382.708496	308.519714	5.484306	1648.912720	387.308929	-252.277863	1125.547363	531.458008	206.479599	1160.234741	262.830048	-156.345917	913.441162	418.686218	250.663376	905.351807	377.524994	15.027850	1033.809570	-555.094971	172.230392	859.170288	-544.326416	-29.988148
358.886475	-74.765526	931.205750	419.362244	105.195976	937.818970	474.775604	-81.844231	490.614258	535.160706	123.342590	484.362152	565.776917	-45.989819	90.768135	595.205383	122.221115	97.125542	355.112000	-156.644516	1403.152466	441.180206	130.675674	1416.553711	330.618530	5.885565	1382.723999	308.440674	6.143079	1648.906128	387.472626	-251.806717	1125.687378	531.028137	206.788025	1160.192383	262.933899	-156.290451	913.423401	418.502625	251.180069	905.195740	377.527710	15.462268	1033.837402	-554.613831	171.888489	859.568359	-543.531677	-29.962793
358.933868	-74.326950	931.239502	419.284241	105.689888	937.813171	474.669067	-81.641724	490.595703	535.235596	123.597542	484.385712	565.711060	-45.916382	90.775185	596.094849	122.864761	97.340347	355.273224	-156.056946	1403.215576	441.121277	131.313660	1416.493164	330.658417	6.418109	1382.748047	308.352264	6.811898	1648.889893	387.677612	-251.354355	1125.821411	531.168579	207.668381	1160.055176	263.064514	-156.198563	913.407349	418.314972	251.528229	905.112976	377.519348	15.939832	1033.852051	-554.196777	171.741257	860.270569	-542.840210	-29.905516
358.961365	-73.935699	931.289551	419.205048	106.196434	937.791992	474.604034	-81.522652	490.611786	535.282715	123.527512	484.473022	565.751221	-45.893253	90.829124	596.358765	123.052551	97.336159	355.429565	-155.461761	1403.302124	441.080902	131.923950	1416.477295	330.676697	6.953851	1382.783813	308.295380	7.479499	1648.827759	387.874481	-250.926880	1125.905396	531.284241	208.672562	1160.208008	263.211365	-156.140747	913.390320	418.321167	251.860641	904.846802	377.514130	16.413984	1033.868896	-553.452637	172.084991	861.049805	-542.052124	-29.766970
358.990387	-73.538841	931.348022	419.101501	106.671829	937.763000	474.491882	-81.309021	490.629486	535.230530	124.037094	484.436340	565.745667	-45.852982	90.861435	595.862671	122.674767	97.156624	355.581726	-154.877930	1403.359619	441.040527	132.596466	1416.443726	330.719116	7.518216	1382.802979	308.234406	8.146534	1648.795898	388.096130	-250.461670	1126.034546	530.969971	209.497589	1160.323120	263.378021	-156.063980	913.374634	417.962372	252.251297	904.953064	377.498260	16.882460	1033.885986	-553.182556	172.030594	861.814514	-541.545166	-29.394745
359.074493	-73.107971	931.400269	419.063904	107.117249	937.750305	474.344177	-81.104607	490.643036	535.249390	124.314621	484.416565	565.715881	-45.819363	90.894714	595.446045	122.752022	97.167137	355.729980	-154.275009	1403.447632	440.982300	133.280014	1416.395264	330.759460	8.088246	1382.781372	308.169647	8.801181	1648.768311	388.327423	-249.967133	1126.203857	530.736084	209.544220	1159.833984	263.559052	-156.009262	913.350708	417.759735	252.671677	904.813110	377.523010	17.348095	1033.905884	-552.681335	172.171295	862.656555	-540.890869	-29.273981
359.160461	-72.657806	931.464966	419.001953	107.640228	937.743286	474.184357	-80.842026	490.670624	535.238770	124.566147	484.417328	565.630859	-45.763062	90.949768	596.005127	123.178917	97.244598	355.898102	-153.651657	1403.559082	440.915497	133.940674	1416.353027	330.796967	8.683908	1382.806030	308.105560	9.501151	1648.765015	388.597717	-249.496613	1126.363403	530.690308	210.673721	1160.121460	263.757874	-155.948959	913.355774	417.573120	252.887650	904.834900	377.550842	17.859238	1033.936523	-552.266296	172.260559	863.436096	-540.336853	-29.174517
359.206177	-72.248436	931.521729	418.944305	108.113899	937.692993	473.959076	-80.493996	490.659576	535.346863	124.566513	484.475372	565.504395	-45.659454	90.959923	595.980774	123.154076	97.167313	356.034149	-153.066833	1403.635254	440.885254	134.606323	1416.353882	330.839233	9.250632	1382.809204	308.046204	10.138981	1648.791138	388.866608	-249.059708	1126.534302	530.229614	210.545227	1159.743896	263.995178	-155.907562	913.379395	417.355042	253.336517	904.747131	377.561066	18.347553	1033.941406	-551.629944	172.368195	864.306030	-539.739075	-28.977158
359.253479	-71.820183	931.562866	418.895905	108.568703	937.649597	473.817627	-80.226776	490.654755	535.340698	124.832748	484.458862	565.461243	-45.622166	90.998985	594.970154	122.544128	96.996529	356.196045	-152.463501	1403.722290	440.713409	135.291016	1416.308105	330.901123	9.862208	1382.821289	308.018951	10.826385	1648.784424	389.170776	-248.639862	1126.689087	530.427795	211.979538	1160.006470	264.260498	-155.877213	913.398499	417.171051	253.738235	904.747620	377.567780	18.827042	1033.940918	-551.241333	172.144135	865.011780	-539.262512	-28.926851
359.274445	-71.307259	931.602783	418.793304	109.142578	937.644958	473.692535	-79.952538	490.617737	535.305176	125.132767	484.414917	565.369324	-45.564297	91.005989	594.867126	122.165451	96.824303	356.346069	-151.838989	1403.818848	440.832031	135.952316	1416.297729	330.951294	10.449519	1382.840576	307.987244	11.497721	1648.810669	389.485260	-248.176727	1126.854492	529.946411	211.860718	1159.586914	264.536285	-155.857315	913.417358	416.963501	254.324890	904.576538	377.549927	19.379265	1033.961182	-550.908325	172.765259	865.910950	-538.765381	-28.765003
359.247803	-70.870705	931.653687	418.693329	109.659416	937.623535	473.634338	-79.697365	490.608978	535.249451	125.402336	484.352295	565.357727	-45.499672	90.992416	595.035767	122.622276	96.890602	356.474152	-151.202103	1403.882935	440.782288	136.632614	1416.223633	331.017334	11.045613	1382.835205	308.002258	12.230270	1648.748535	389.836182	-247.706909	1127.017456	529.802368	212.456253	1159.512329	264.843292	-155.827698	913.409119	416.781006	254.769302	904.457642	377.516907	19.880793	1033.979370	-550.463318	172.835114	866.569397	-538.298279	-28.672125
359.282074	-70.451698	931.686096	418.617432	110.089439	937.578796	473.570526	-79.498375	490.591064	535.252197	125.701012	484.266357	565.324463	-45.450752	91.002937	595.249023	122.823273	96.850090	356.620209	-150.571564	1403.945190	440.737518	137.317444	1416.175415	331.085602	11.652361	1382.822388	307.999695	12.884972	1648.739746	390.186157	-247.297623	1127.161499	529.724976	213.176559	1159.387085	265.186890	-155.804993	913.403687	416.575287	255.253342	904.364563	377.514496	20.334639	1033.975098	-549.822510	173.324524	867.234070	-537.832703	-28.531475
359.347015	-69.979012	931.707642	418.576569	110.610962	937.541626	473.534271	-79.289513	490.609406	535.167786	126.242157	484.137360	565.336365	-45.439632	91.042030	595.927795	123.334808	96.906876	356.774353	-149.929947	1404.023682	440.724213	138.002518	1416.116089	331.141632	12.262685	1382.822998	308.020508	13.578591	1648.718994	390.558502	-246.875244	1127.354370	529.601135	213.840439	1159.273804	265.536285	-155.770813	913.384888	416.359924	255.711060	904.307190	377.534485	20.854546	1033.968140	-549.648499	172.915405	867.677307	-537.521973	-28.568899
359.409637	-69.504089	931.747375	418.483368	111.135086	937.500977	473.500854	-79.074089	490.637268	535.160278	126.485100	484.103424	565.318115	-45.392872	91.061913	595.963318	123.439102	96.805908	356.959930	-149.286758	1404.105347	440.720001	138.691696	1416.030640	331.189240	12.823544	1382.838013	308.035583	14.274284	1648.703125	390.902496	-246.449127	1127.510498	529.917480	215.399094	1159.575073	265.931824	-155.747543	913.376099	416.390442	255.962158	904.163452	377.523529	21.386889	1033.968018	-549.193237	172.985275	868.135437	-537.161316	-28.442888
359.434601	-69.044006	931.788940	418.417328	111.586586	937.444519	473.478027	-78.821236	490.663971	535.191467	126.802567	484.133087	565.268738	-45.323784	91.074257	596.531372	123.973618	96.928917	357.143219	-148.699356	1404.162964	440.653198	139.398712	1415.979492	331.255554	13.454739	1382.878418	308.024628	14.965738	1648.747925	391.262024	-246.035263	1127.705933	529.452759	215.240143	1159.160034	266.321899	-155.716049	913.373779	415.963409	256.494751	904.247620	377.506134	21.889822	1033.960571	-548.728333	172.950623	868.420349	-536.876465	-28.391609
359.492218	-68.558739	931.831482	418.338287	112.101891	937.442505	473.414001	-78.552025	490.684113	535.252441	126.880043	484.214844	565.215515	-45.273663	91.103928	596.511047	124.018188	96.879845	357.303009	-148.012329	1404.248413	440.633331	140.099106	1415.966064	331.322693	14.119993	1382.911499	307.862854	15.371862	1648.952881	391.616791	-245.629120	1127.895874	529.309875	215.920685	1159.063843	266.715485	-155.727478	913.349060	415.727264	257.190674	904.145142	377.492157	22.406933	1033.980347	-548.244629	172.919128	868.552917	-536.625061	-28.299704
359.491699	-68.054771	931.888550	418.242767	112.657616	937.441833	473.357513	-78.216827	490.686218	535.245361	127.452209	484.189758	565.115417	-45.206333	91.064148	596.642273	124.139282	96.895096	357.476990	-147.352875	1404.325928	440.615692	140.812531	1415.936279	331.405151	14.760485	1382.927246	307.927490	16.058281	1648.973877	391.985474	-245.182495	1128.087646	529.524536	217.456345	1159.287354	267.140808	-155.715729	913.326172	415.545776	257.721344	904.124695	377.465881	22.955202	1034.010986	-547.775696	172.845230	868.548462	-536.379211	-28.281380
359.505188	-67.572342	931.921570	418.161621	113.139206	937.401184	473.355774	-77.906677	490.699066	535.220825	127.735497	484.171082	565.132629	-45.161587	91.072258	596.651062	124.206978	96.867584	357.628571	-146.668106	1404.384277	440.623413	141.538376	1415.894653	331.473206	15.395276	1382.938599	307.997345	16.775391	1648.987061	392.328766	-244.733810	1128.266113	529.082214	217.317078	1158.854370	267.602325	-155.710632	913.254822	415.332947	258.222870	903.967957	377.435150	23.470739	1034.007324	-547.116699	173.272583	868.460327	-536.155273	-28.200830
359.514130	-67.059906	931.925049	418.101166	113.977043	937.379578	473.337585	-77.603989	490.671753	535.307007	128.097916	484.204834	565.108704	-45.146622	91.049126	596.762817	124.331070	96.846611	357.798462	-146.026627	1404.443970	440.583344	142.258835	1415.826294	331.543304	15.987839	1382.941895	308.297791	17.830585	1648.764893	392.672394	-244.328171	1128.381104	528.962646	218.019058	1158.748535	268.079285	-155.749619	913.145447	415.121674	258.751465	903.869690	377.435181	24.145582	1034.001221	-546.863953	172.996857	868.189148	-536.006714	-28.309788
359.550171	-66.605034	931.925232	417.987732	114.318489	937.294128	473.391205	-77.390884	490.703857	535.212219	128.286453	484.157227	565.127014	-45.098713	91.020699	596.724243	124.329445	96.801773	357.993652	-145.350647	1404.486938	440.542175	142.956924	1415.756226	331.584290	16.655447	1382.967773	308.369324	18.542107	1648.741455	393.045227	-243.914886	1128.531006	528.864807	218.832642	1158.688965	268.568573	-155.853867	913.003540	414.885620	259.163300	903.846313	377.394745	24.582415	1033.958008	-546.208069	173.310547	867.795898	-535.837158	-28.312159
359.617004	-66.079887	931.938171	417.877197	114.834305	937.255676	473.422485	-77.166718	490.699554	535.245850	128.608459	484.144684	565.132629	-45.059647	90.972496	596.777588	124.425415	96.802414	358.141113	-144.696167	1404.549683	440.535980	143.704849	1415.688965	331.661896	17.321091	1382.947266	308.449310	19.266291	1648.750977	393.428223	-243.445557	1128.714478	528.796387	219.543564	1158.608521	269.061432	-155.901169	912.880371	414.514374	259.554138	903.666931	377.368561	25.121401	1033.944702	-546.000000	172.835754	867.270081	-535.774414	-28.471495
359.604034	-65.575394	931.962830	417.753571	115.384323	937.237610	473.471893	-76.952530	490.742767	535.246704	128.902069	484.161713	565.129639	-45.024601	90.981354	596.246765	124.016624	96.653305	358.291382	-144.022720	1404.606445	440.471344	144.463654	1415.626099	331.713135	17.967445	1382.935425	308.543549	19.974735	1648.767456	393.789368	-243.010025	1128.877563	528.646545	220.232880	1158.525757	269.604340	-155.971085	912.755676	414.267670	260.111115	903.595520	377.330292	25.655209	1033.951294	-545.405396	173.184662	866.746338	-535.628296	-28.491350
359.610992	-65.047859	932.003723	417.642426	115.985275	937.226746	473.486450	-76.653366	490.749054	535.285217	129.221756	484.178589	565.083801	-44.963455	90.946861	596.792480	124.476273	96.772835	358.444977	-143.350357	1404.675049	440.497528	145.159470	1415.578491	331.772888	18.598761	1382.934814	308.629517	20.708374	1648.779297	394.154358	-242.575958	1129.077026	528.483826	220.936478	1158.391479	270.141357	-156.039642	912.618896	414.450012	260.991547	903.378479	377.298706	26.233503	1033.968628	-545.050049	173.259781	866.240479	-535.540161	-28.508104
359.611237	-64.503006	932.036316	417.505463	116.539360	937.196289	473.521667	-76.347176	490.780579	535.266785	129.230408	484.156433	565.059692	-44.901863	90.932365	596.737671	124.445648	96.740067	358.623871	-142.663910	1404.751221	440.453369	145.861908	1415.548706	331.839020	19.218521	1382.965576	308.754883	21.491816	1648.783569	394.535187	-242.140106	1129.250000	528.374451	221.679520	1158.280151	270.691925	-156.110474	912.453125	414.002380	261.415833	903.572632	377.250153	26.802589	1033.971802	-544.946899	172.930328	865.648071	-535.562500	-28.602394
359.642609	-64.023216	932.047974	417.437378	117.110649	937.128479	473.538574	-76.027237	490.789734	535.216125	129.695480	484.068848	565.031189	-44.823078	90.911690	596.282410	124.095055	96.583656	358.792053	-142.000443	1404.778320	440.448273	146.605927	1415.464233	331.898743	19.879812	1382.993286	308.876099	22.237583	1648.789795	394.909790	-241.606094	1129.399902	528.586548	223.271912	1158.511719	271.244446	-156.221100	912.271545	413.734283	262.150879	903.495667	377.226013	27.366957	1033.942749	-544.650574	172.918747	865.107422	-535.525452	-28.554340
359.722321	-63.461605	932.016235	417.355865	117.743492	937.093689	473.570404	-75.688416	490.796570	535.284424	129.970398	484.011414	565.004211	-44.758942	90.851410	596.321167	124.155312	96.557144	358.969666	-141.305542	1404.840088	440.476471	147.340317	1415.424194	331.964325	20.553192	1382.976440	308.994995	23.009163	1648.754028	395.289368	-241.144073	1129.555298	528.167725	223.270981	1158.095093	271.800232	-156.308502	912.097961	413.452026	262.585052	903.399658	377.211151	27.959969	1033.907837	-544.218750	173.096497	864.654419	-535.437683	-28.468277
359.808685	-62.928310	931.988159	417.248413	118.262543	937.026550	473.632202	-75.421829	490.761230	535.328186	130.325104	483.960999	565.018494	-44.705837	90.814400	596.401733	124.212029	96.561874	359.139893	-140.630142	1404.867188	440.432404	148.080475	1415.339355	332.032318	21.188383	1382.947021	309.106384	23.770241	1648.721313	395.689209	-240.619019	1129.675781	527.988159	223.986816	1157.971680	272.375519	-156.407104	911.883118	413.036499	263.048889	903.265625	377.193695	28.497734	1033.859375	-543.986877	173.367218	864.281006	-535.377563	-28.404100
359.845581	-62.428635	931.996094	417.160187	118.890198	937.008362	473.682800	-75.152267	490.745789	535.340698	130.659546	483.941132	565.025452	-44.659149	90.758095	596.433350	124.277519	96.546364	359.311035	-139.937515	1404.909790	440.417908	148.795197	1415.228882	332.097565	21.841043	1382.914917	309.212952	24.550049	1648.701172	396.083771	-240.109116	1129.793701	527.871094	224.728348	1157.865234	272.913635	-156.479965	911.679077	412.761841	263.658813	903.202332	377.186829	29.061302	1033.856445	-543.827087	173.443787	863.957886	-535.348999	-28.320208
359.872345	-61.868443	931.988464	416.994354	119.466736	936.937317	473.699524	-74.832901	490.724426	535.349121	130.730865	483.976624	565.018066	-44.606453	90.684128	596.389099	124.283463	96.505203	359.502991	-139.256790	1404.956543	440.367767	149.558350	1415.148438	332.175659	22.494099	1382.908081	309.107941	25.031681	1648.879272	396.469238	-239.622238	1129.905518	528.114258	226.377884	1158.092163	273.472931	-156.589325	911.490540	412.552917	264.271790	903.224792	377.133636	29.647100	1033.818848	-543.737061	173.482498	863.704407	-535.351440	-28.255745
359.895020	-61.317013	931.976990	416.887146	120.005714	936.883789	473.806854	-74.582108	490.712280	535.320618	131.016251	483.993225	565.067383	-44.553967	90.647537	595.844849	123.928680	96.439415	359.723175	-138.563416	1404.992432	440.370148	150.287643	1415.103638	332.269165	23.153034	1382.880859	309.316864	25.909607	1648.786011	396.897308	-239.096725	1130.031128	527.669556	226.384262	1157.681396	274.035339	-156.662552	911.315063	412.452942	265.063446	902.893066	377.098663	30.205019	1033.786987	-543.703979	173.542587	863.578003	-535.359497	-28.203642
359.953125	-60.778698	931.971375	416.804230	120.648560	936.841736	473.861359	-74.257874	490.722412	535.323425	131.294952	484.036041	565.032776	-44.485832	90.597572	596.422791	124.346817	96.491257	359.903656	-137.888199	1405.021362	440.327881	151.058929	1415.032227	332.332825	23.824232	1382.869995	309.435455	26.684673	1648.753662	397.345337	-238.563248	1130.168579	527.872009	227.918640	1157.923340	274.609863	-156.699158	911.176331	412.197754	265.647003	902.870972	377.088867	30.805412	1033.763428	-543.718872	173.573349	863.536560	-535.389832	-28.208624
359.996918	-60.224960	931.968506	416.710693	121.163475	936.768188	473.860901	-73.890961	490.695190	535.307739	131.617706	484.041626	564.956665	-44.374599	90.559227	596.456787	124.397346	96.489067	360.099792	-137.179840	1405.039673	440.301147	151.782471	1414.956421	332.386475	24.500193	1382.864502	309.405823	27.312712	1648.832275	397.774078	-238.083557	1130.308105	527.371216	227.866913	1157.435547	275.142212	-156.727936	911.022156	411.863129	266.271851	902.745483	377.082458	31.364326	1033.727051	-543.775879	173.613754	863.591553	-535.442261	-28.143883
360.048462	-59.647263	931.958862	416.594086	121.824974	936.709778	473.874847	-73.563377	490.671021	535.341858	132.193909	484.047333	564.913513	-44.263401	90.498413	596.522400	124.505569	96.483467	360.283539	-136.495590	1405.078979	440.271088	152.557953	1414.843262	332.451050	25.167065	1382.823608	309.493561	28.095474	1648.833496	398.207733	-237.554642	1130.435913	527.543152	229.450073	1157.584961	275.696167	-156.698685	910.859741	411.387756	266.813599	903.010376	377.056763	31.997608	1033.693726	-543.918945	173.653763	863.729858	-535.505859	-28.142582
360.132843	-59.068489	931.928467	416.441895	122.507652	936.657898	473.843719	-73.120766	490.598175	535.374084	132.352661	484.029144	564.814880	-44.170841	90.440712	596.344177	124.113518	96.296753	360.431458	-135.748138	1405.072388	440.257599	153.320404	1414.752319	332.533447	25.875315	1382.808960	309.561981	28.883190	1648.814819	398.637695	-237.042953	1130.537720	527.104187	229.538193	1157.175415	276.282074	-156.759323	910.697083	411.032135	267.423401	902.895081	377.022461	32.624992	1033.652588	-544.314453	173.369064	863.951965	-535.620117	-28.212475
360.171570	-58.558319	931.919434	416.336151	123.094360	936.609070	473.853027	-72.749451	490.547791	535.486877	132.766830	483.967072	564.775696	-44.061031	90.363358	596.469543	124.249474	96.249557	360.602661	-135.077927	1405.101685	440.241394	154.064514	1414.643799	332.590302	26.535137	1382.770264	309.742798	29.766418	1648.684692	399.094116	-236.527573	1130.658081	526.927673	230.318359	1157.011108	276.841400	-156.779388	910.540161	410.751251	268.260651	902.714844	376.998657	33.182861	1033.624634	-544.560608	173.419968	864.288208	-535.714417	-28.187986
360.194092	-57.988449	931.891052	416.192566	123.668610	936.561523	473.948242	-72.472572	490.552490	535.553345	133.101013	483.925568	564.785645	-44.000401	90.328468	596.487305	124.324028	96.201447	360.804962	-134.367676	1405.142456	440.219666	154.849030	1414.567383	332.637451	27.181906	1382.775024	309.740753	30.406925	1648.743164	399.560516	-235.994934	1130.767334	526.794250	231.159256	1156.919434	277.401337	-156.750916	910.396606	410.402405	268.836639	902.573914	376.976471	33.743153	1033.591064	-544.841492	173.451019	864.736084	-535.830811	-28.093176
360.283813	-57.350197	931.865723	416.052765	124.346283	936.519104	473.979004	-72.089722	490.500244	535.584778	133.375092	483.849884	564.762878	-43.885975	90.265434	595.951660	124.008545	96.055351	360.986633	-133.679077	1405.155884	440.197815	155.597153	1414.472046	332.711395	27.873497	1382.759888	309.906586	31.263672	1648.648315	399.996185	-235.427902	1130.883423	526.951233	232.738083	1157.129761	277.910553	-156.667435	910.299988	410.097839	269.416077	902.581482	376.946106	34.397724	1033.556641	-545.221863	173.390717	865.268433	-535.961609	-28.071280
360.309265	-56.774475	931.862610	415.925018	124.956100	936.461426	474.020294	-71.775192	490.506531	535.660461	133.915054	483.861115	564.770752	-43.809971	90.235680	596.011475	124.082054	96.042587	361.166931	-132.967117	1405.197754	440.182251	156.380997	1414.411621	332.761871	28.559250	1382.737793	309.975525	32.055515	1648.635498	400.453033	-234.892746	1131.032959	526.465393	232.731354	1156.666992	278.449188	-156.601196	910.223938	409.733521	269.902771	902.478088	376.901428	35.008701	1033.526855	-545.681824	173.447678	865.899292	-536.157898	-28.037050
360.411621	-56.199024	931.856201	415.826630	125.569534	936.392456	474.045746	-71.472351	490.496826	535.735291	134.191360	483.863037	564.777527	-43.764286	90.221825	596.808350	124.963158	96.199890	361.339478	-132.239227	1405.247559	440.168121	157.110352	1414.332031	332.815979	29.239386	1382.744019	310.029327	32.812065	1648.610474	400.933441	-234.350021	1131.174927	526.622498	234.342133	1156.885132	278.975891	-156.512848	910.151184	409.677521	270.510559	902.222961	376.903351	35.624809	1033.488892	-546.147583	173.433319	866.581177	-536.377319	-27.907330
360.483826	-55.590542	931.832520	415.742737	126.184998	936.341553	474.048309	-71.148895	490.526398	535.861145	134.587448	483.874237	564.682800	-43.682892	90.186508	596.845947	125.066078	96.144226	361.523407	-131.554123	1405.242676	440.116364	157.870468	1414.281494	332.859192	29.945269	1382.685303	310.023621	33.478016	1648.662598	401.389465	-233.780823	1131.303833	526.046692	234.312668	1156.405884	279.499939	-156.393692	910.095703	409.165680	271.382690	902.239624	376.888580	36.244724	1033.450562	-546.444275	173.931213	867.386047	-536.575134	-27.722235
360.516724	-55.081528	931.837646	415.626343	126.841721	936.305359	473.963562	-70.758118	490.508972	536.035095	134.793701	483.930115	564.565613	-43.606121	90.160568	596.766479	124.743927	96.001183	361.664215	-130.860260	1405.275391	440.075806	158.674957	1414.198486	332.892120	30.625927	1382.675537	310.157196	34.298893	1648.563110	401.842773	-233.209290	1131.439697	525.817810	235.021942	1156.255981	279.982513	-156.321960	910.059448	408.831970	272.068298	902.165344	376.850311	36.839115	1033.435303	-547.267517	173.367142	867.992126	-537.011353	-27.786572
360.606812	-54.479565	931.820129	415.509735	127.495621	936.259338	473.997131	-70.467430	490.527069	536.143250	135.113693	483.948242	564.542969	-43.574867	90.144737	595.919739	124.543167	95.959084	361.847229	-130.128006	1405.301025	439.995758	159.451263	1414.104858	332.949860	31.273247	1382.656616	310.199738	35.078674	1648.529053	402.320709	-232.666260	1131.587280	525.925415	236.728928	1156.515869	280.449615	-156.172958	910.022339	408.605621	272.666138	902.104492	376.831604	37.471241	1033.402832	-547.934875	173.658401	868.792542	-537.395203	-27.638889
360.465515	-54.055550	931.925049	415.346283	128.091049	936.214600	474.019012	-70.168861	490.574951	536.127319	135.459030	483.974854	564.504150	-43.516045	90.134766	595.905334	124.598007	95.962547	362.004395	-129.417633	1405.345337	439.877930	160.245361	1414.075439	332.991272	31.894833	1382.683105	310.241486	35.857254	1648.530518	402.760529	-232.105301	1131.719727	525.379028	236.636505	1156.107544	280.944733	-156.014435	909.990112	408.234131	273.155853	901.975952	376.735443	38.043255	1033.438721	-548.574646	173.898132	869.593140	-537.825439	-27.452217
360.721558	-53.309242	931.872192	415.350311	128.766464	936.238525	474.125824	-69.854469	490.586060	536.191467	135.918671	484.035156	564.503967	-43.501530	90.159912	596.010498	124.704269	95.978676	362.158966	-128.686966	1405.446411	439.831940	161.027206	1414.048340	333.010101	32.599541	1382.699707	310.224823	36.499924	1648.636353	403.230316	-231.502289	1131.878174	525.152588	237.444595	1155.994141	281.429443	-155.851669	910.025391	407.966766	273.799225	901.935669	376.797424	38.717785	1033.416870	-549.303284	174.015472	870.302979	-538.335999	-27.465887
360.819946	-52.668919	931.936584	415.278259	129.309204	936.243347	474.203217	-69.542091	490.625427	536.200378	136.059097	484.079376	564.463074	-43.420219	90.148109	596.015320	124.750214	96.010643	362.379303	-127.966713	1405.572266	439.799896	161.811081	1414.041870	333.027222	33.323215	1382.748169	310.270721	37.254200	1648.691406	403.717590	-230.918488	1132.087646	525.294983	239.073395	1156.275757	281.885529	-155.666962	910.102600	407.994110	274.559021	901.714722	376.822662	39.328156	1033.452637	-549.848145	174.371536	870.950684	-538.836487	-27.318123
360.856384	-52.084312	932.005249	415.197998	129.901459	936.240479	474.170959	-69.133995	490.679016	536.184631	136.311264	484.069824	564.396362	-43.377579	90.166748	595.956909	124.722633	95.994186	362.546326	-127.240707	1405.661255	439.691193	162.626892	1414.003418	333.056580	33.997013	1382.815552	310.293762	38.015484	1648.746094	404.139862	-230.334137	1132.258057	524.777161	239.044830	1155.900757	282.342010	-155.437332	910.160095	407.658936	275.038544	901.631470	376.793091	39.950748	1033.484375	-550.794678	174.222137	871.496216	-539.462769	-27.196585
360.936371	-51.528629	932.057739	415.155975	130.583939	936.239624	474.210724	-68.849716	490.779449	536.252930	136.671036	484.093994	564.377563	-43.342800	90.191719	596.480774	125.244781	96.168671	362.720764	-126.532478	1405.755737	439.681854	163.392014	1414.032837	333.093567	34.677334	1382.872192	310.398560	38.842224	1648.720581	404.596344	-229.709457	1132.444702	524.512756	239.835892	1155.812988	282.792084	-155.199997	910.213074	407.422058	275.895477	901.527100	376.797394	40.595066	1033.508301	-551.588867	174.316345	871.970459	-540.047852	-26.555391
360.676727	-51.231590	932.256104	414.994385	131.138535	936.282776	474.193756	-68.571686	490.881592	536.246765	136.951065	484.108643	564.306824	-43.302681	90.222763	596.454163	125.267685	96.159134	362.908264	-125.795792	1405.872559	439.583923	164.177292	1414.004272	333.131195	35.374672	1382.907104	310.357635	39.504974	1648.822754	405.036438	-229.127365	1132.651611	524.227112	240.666534	1155.749634	283.191803	-154.970398	910.280151	406.961700	276.517792	901.646240	376.649536	41.091209	1033.635376	-552.217346	174.839554	872.424500	-540.637695	-26.300087
361.005127	-51.244297	932.329346	415.782471	130.381790	935.787415	474.402832	-68.548653	491.012421	536.349670	137.301392	483.930695	564.454956	-43.353817	90.300674	596.910950	125.626350	96.204338	363.100647	-125.073166	1405.962402	439.500641	165.001633	1414.020386	333.147339	36.072041	1382.932861	310.445709	40.334572	1648.804199	405.466553	-228.498917	1132.838379	524.048950	241.433334	1155.746338	283.591858	-154.703217	910.364624	406.932007	277.137878	901.412598	377.050476	41.098373	1033.401123	-553.245300	174.700409	872.683350	-541.363831	-26.431194
360.888275	-50.157906	932.408691	415.028442	132.157700	936.229126	474.208649	-68.062630	490.963531	536.403015	137.676666	484.124420	564.265015	-43.266399	90.259834	596.561523	125.465347	96.173050	363.253357	-124.353462	1406.098145	439.323029	165.816574	1414.030029	333.147430	36.803108	1382.963623	310.452362	41.086151	1648.852539	405.908295	-227.845703	1133.037231	523.823669	242.318893	1155.727173	283.982849	-154.439560	910.479431	406.418793	277.656342	901.612793	376.724884	42.253689	1033.678101	-554.092773	174.873856	872.866760	-542.087158	-26.470631
360.934509	-49.583645	932.525635	414.924622	132.789856	936.267273	474.244568	-67.812752	491.042328	536.460876	138.005081	484.125580	564.236938	-43.241123	90.329239	597.598267	126.197235	96.318771	363.449982	-123.589981	1406.227905	439.206970	166.631210	1414.061157	333.160522	37.502621	1383.007446	310.462860	41.663872	1648.884399	406.341461	-227.234451	1133.258545	523.961548	244.031082	1156.103271	284.359436	-154.183151	910.635559	406.231598	278.238251	901.667114	376.710846	42.885834	1033.756836	-554.691956	175.427094	872.956238	-542.725769	-26.331785
360.990509	-49.098686	932.653564	414.908295	133.305405	936.254761	474.246185	-67.519165	491.111542	536.439880	138.279678	484.087280	564.211182	-43.204811	90.374313	597.649048	126.251030	96.315376	363.590576	-122.860794	1406.342896	439.080811	167.417725	1414.093140	333.185242	38.188980	1383.085693	310.494537	42.412811	1648.964722	406.773193	-226.552017	1133.449829	523.490356	243.991684	1155.787231	284.704529	-153.889175	910.794434	406.181458	278.848541	901.423889	376.744354	43.453827	1033.815186	-555.537659	175.602829	872.885620	-543.409912	-26.268768
361.089172	-48.598686	932.780090	414.896088	133.779053	936.238892	474.254669	-67.253304	491.207672	536.476318	138.569122	484.047791	564.161255	-43.148777	90.433479	597.125366	125.591431	96.182022	363.688873	-122.071365	1406.474854	438.979309	168.242203	1414.111694	333.210449	38.878223	1383.182861	310.494873	43.145119	1649.030884	407.213440	-225.852676	1133.705322	523.527039	245.529831	1156.083252	285.039551	-153.563370	910.951233	405.735535	279.519379	901.689697	376.798370	44.008430	1033.870850	-556.323425	175.743530	872.624329	-544.140869	-26.190926
361.228912	-48.099743	932.883179	414.933075	134.228210	936.189575	474.215332	-66.886292	491.264893	536.525024	138.865799	484.043213	564.048218	-43.084095	90.450813	597.135132	125.653427	96.177917	363.819611	-121.320320	1406.583374	438.876404	169.061874	1414.152100	333.215027	39.620049	1383.215820	310.497437	43.884964	1649.107422	407.630188	-225.186310	1133.902466	523.035767	245.655807	1155.757202	285.381134	-153.182663	911.078308	405.477692	280.173553	901.649963	376.863708	44.566456	1033.893921	-557.088318	176.020294	872.219238	-544.882874	-26.134192
361.310120	-47.538120	932.935364	414.899139	134.838531	936.153687	474.223114	-66.590904	491.309784	536.627014	139.210800	484.053436	563.984924	-43.025246	90.484909	596.537415	125.320557	96.089180	363.938995	-120.570763	1406.665894	438.762268	169.855484	1414.155762	333.174164	40.389900	1383.221313	310.499359	44.622086	1649.130859	408.054535	-224.498795	1134.059326	522.881714	246.491028	1155.731323	285.697601	-152.826065	911.200684	405.512878	280.998352	901.389038	376.879639	45.195248	1033.900513	-557.838318	176.175919	871.509033	-545.606628	-26.156696
361.615692	-47.436546	932.997314	415.503937	134.443314	935.720825	474.407379	-66.511086	491.421967	536.648254	139.455124	483.911163	564.064514	-43.027378	90.518333	596.531433	125.349571	96.101204	364.058929	-119.829170	1406.740845	438.642303	170.666595	1414.169189	333.180328	41.099327	1383.235840	310.489319	45.441540	1649.166260	408.429138	-223.851059	1134.271240	522.743652	247.462326	1155.770386	286.017975	-152.468582	911.315735	405.337158	281.644440	901.376770	377.183289	45.386654	1033.692017	-558.449341	176.920700	870.920898	-546.462219	-26.135326
361.540710	-46.544624	933.053162	414.920593	135.841064	936.066162	474.273041	-66.080513	491.382477	536.652039	139.742188	484.016571	563.894958	-42.944454	90.503372	596.484924	125.344475	96.056061	364.185791	-119.073868	1406.852783	438.560547	171.451187	1414.163696	333.186584	41.780918	1383.271118	310.479828	46.225113	1649.190918	408.807251	-223.169067	1134.398193	522.918457	249.055115	1156.081665	286.301300	-152.118256	911.408875	405.111450	282.294708	901.429810	376.935333	46.312912	1033.905762	-559.363464	176.657822	869.684937	-547.261230	-26.071114
361.626343	-46.044865	933.135437	414.886200	136.468033	936.073730	474.380127	-65.868851	491.434082	536.721436	140.016953	484.068909	563.900879	-42.914387	90.510719	596.540955	125.411674	96.073395	364.268799	-118.325974	1406.923462	438.421692	172.263916	1414.174316	333.181274	42.477951	1383.319702	310.441345	47.007107	1649.219482	409.151215	-222.530212	1134.543213	522.385681	249.023651	1155.748657	286.587402	-151.668076	911.519836	404.630310	282.824677	901.611511	376.958618	46.909039	1033.949829	-560.390320	176.433044	868.500488	-548.216553	-26.179300
361.781281	-45.552521	933.197815	414.935669	136.932877	936.011658	474.414490	-65.583015	491.493561	536.803955	140.336777	484.093414	563.848206	-42.889812	90.515610	597.334229	125.990112	96.183289	364.373108	-117.584671	1406.981079	438.357605	173.046066	1414.190186	333.178558	43.203091	1383.338501	310.422241	47.727230	1649.245117	409.481171	-221.887939	1134.693970	522.567139	250.768768	1156.115112	286.821136	-151.303391	911.615662	404.689697	283.431366	901.496216	377.034363	47.456871	1033.945801	-561.158508	177.058502	867.199768	-549.063477	-26.380980
361.946289	-45.015949	933.257874	414.944519	137.483551	935.978271	474.407501	-65.215431	491.506805	536.819946	140.658798	484.097900	563.766479	-42.833851	90.536026	597.683594	126.286469	96.226646	364.511169	-116.857498	1407.061157	438.254608	173.801987	1414.167847	333.180328	43.937073	1383.351807	310.392853	48.435757	1649.270508	409.813263	-221.125412	1134.822754	522.093567	250.753448	1155.751709	287.062469	-150.849304	911.746765	404.216553	284.135193	901.612000	377.105927	48.046040	1033.956543	-562.102051	176.925720	865.908569	-550.167847	-26.383316
362.107849	-44.467377	933.338501	414.908661	138.076752	935.966553	474.404724	-64.890434	491.556580	536.882568	141.042587	484.063812	563.709778	-42.782448	90.551674	597.324707	126.091873	96.085266	364.634674	-116.133110	1407.147705	438.130859	174.598816	1414.156372	333.206665	44.660553	1383.356079	310.368896	49.184906	1649.277588	410.130676	-220.479111	1134.968628	522.276306	252.435120	1156.020142	287.313568	-150.422302	911.858582	404.059204	284.822754	901.647827	377.159546	48.657162	1033.989136	-563.143616	176.636444	864.453979	-551.273621	-26.405237
362.381470	-44.330116	933.423401	415.407501	137.760941	935.600342	474.562134	-64.768730	491.659637	536.855530	141.358292	483.891815	563.738220	-42.748455	90.588142	596.801819	125.802010	96.038315	364.732147	-115.416695	1407.205811	438.056915	175.370544	1414.151611	333.223877	45.329445	1383.351318	310.311493	49.959511	1649.281006	410.398438	-219.784119	1135.075195	521.780884	252.440292	1155.654541	287.519501	-149.965134	911.915466	403.849487	285.534363	901.576965	377.440430	48.863533	1033.830444	-564.168945	177.059341	862.849609	-552.604492	-26.426115
362.423096	-43.656155	933.461548	415.149506	138.722717	935.740051	474.518524	-64.415321	491.673218	536.840210	141.690720	483.884735	563.654297	-42.683071	90.602425	597.688599	126.532158	96.230873	364.850983	-114.718712	1407.270752	437.967102	176.152313	1414.136597	333.218079	46.019936	1383.342041	310.241791	50.691437	1649.290161	410.671295	-219.112503	1135.200806	521.655640	253.212204	1155.649780	287.746216	-149.555084	911.950195	403.918549	286.210297	901.354797	377.363922	49.594669	1033.924927	-565.332458	177.014862	861.259216	-554.094666	-26.562855
362.607300	-43.340153	933.524109	415.366913	138.957199	935.555542	474.649353	-64.236557	491.738342	536.835815	142.035751	483.822449	563.707886	-42.667950	90.612968	597.734253	126.616768	96.254242	364.990051	-114.009056	1407.281006	437.878754	176.914078	1414.130493	333.223297	46.717587	1383.323608	310.138397	51.357754	1649.348755	410.906281	-218.459915	1135.269287	521.770813	254.879105	1155.930298	287.918823	-149.132217	911.992615	403.582123	287.140747	901.544250	377.502197	50.025761	1033.853394	-566.347839	176.861633	859.623535	-555.327393	-26.518780
362.777710	-42.832718	933.563782	415.384064	139.408081	935.512573	474.663086	-63.925617	491.736816	536.751526	142.332153	483.793030	563.612915	-42.617081	90.599487	597.379395	126.450935	96.242950	365.085938	-113.327728	1407.353760	437.752960	177.635529	1414.105225	333.220459	47.309116	1383.318604	310.141113	52.152912	1649.303223	411.154663	-217.748154	1135.341553	521.343201	254.915848	1155.634766	288.167755	-148.781387	912.037720	403.620514	287.821655	901.290833	377.583923	50.544434	1033.849487	-567.846191	176.896484	858.071838	-556.916321	-26.672359
362.942383	-42.278328	933.609741	415.371765	139.979706	935.550232	474.646240	-63.570217	491.762787	536.738281	142.651657	483.800079	563.546143	-42.542076	90.584579	597.375183	126.466339	96.249802	365.201996	-112.651741	1407.413452	437.671478	178.331207	1414.106445	333.221771	47.929630	1383.349121	310.088745	52.876808	1649.301758	411.422760	-217.041473	1135.429810	522.016602	257.024750	1155.918457	288.378479	-148.365311	912.062927	403.489807	288.477539	901.339417	377.652985	51.102680	1033.890503	-567.983093	175.831940	856.130493	-558.426392	-26.691387
363.073547	-41.838913	933.662720	415.344757	140.535263	935.557800	474.619049	-63.231094	491.783569	536.748169	143.002747	483.788147	563.478271	-42.458126	90.553230	596.976013	126.253860	96.226921	365.292847	-111.992836	1407.469849	437.594330	179.042328	1414.048340	333.230377	48.544258	1383.384766	310.047607	53.604382	1649.290649	411.652771	-216.353729	1135.535645	521.053650	256.455322	1155.608521	288.560455	-147.945526	912.096069	403.295258	289.206573	901.229492	377.706757	51.612972	1033.920776	-568.998413	175.773254	854.509766	-559.971130	-26.842331
363.216400	-41.396160	933.727600	415.352692	141.009247	935.490295	474.605499	-62.916492	491.833405	536.812256	143.355835	483.733856	563.423462	-42.382820	90.562370	597.066040	126.639168	96.254311	365.410492	-111.363533	1407.549194	437.478302	179.779068	1414.024536	333.255829	49.206627	1383.384277	309.987793	54.329567	1649.284058	411.868652	-215.710785	1135.631226	520.864258	257.241699	1155.540039	288.758240	-147.520599	912.134155	402.947388	289.983185	901.342346	377.774292	52.136810	1033.916992	-569.922302	175.836304	853.271423	-561.478638	-27.200026
363.402161	-40.902401	933.782043	415.367096	141.582520	935.439758	474.675079	-62.700344	491.881622	536.876343	143.747391	483.708557	563.399841	-42.314995	90.596283	597.673645	127.167564	96.321884	365.538269	-110.771873	1407.626221	437.375519	180.434616	1414.008911	333.255798	49.860802	1383.384644	309.932587	55.053154	1649.262207	412.079041	-215.012772	1135.712280	520.750244	258.017792	1155.513672	288.913208	-146.982391	912.177063	402.839630	290.725922	901.286987	377.851898	52.722050	1033.915039	-570.645325	175.702271	852.386047	-562.756958	-27.443977
363.590027	-40.420128	933.830688	415.384216	142.122147	935.434265	474.661163	-62.410866	491.889282	536.997192	144.113571	483.701630	563.335022	-42.212971	90.590233	597.170105	126.883163	96.219460	365.674500	-110.133934	1407.709473	437.272644	181.098312	1413.984009	333.271820	50.431469	1383.376099	309.885773	55.754433	1649.238403	412.266907	-214.347687	1135.795776	520.793884	259.045013	1155.507202	289.092560	-146.542267	912.194519	402.727051	291.408752	901.309570	377.947388	53.252937	1033.935303	-571.298035	175.477753	851.997437	-563.870422	-27.570099
363.796417	-39.933891	933.868286	415.446136	142.536301	935.425110	474.649811	-62.130219	491.923645	536.958374	144.352631	483.699890	563.269714	-42.110580	90.607811	597.242371	126.902245	96.152847	365.766022	-109.529816	1407.769287	437.190063	181.738770	1414.014038	333.308960	50.991932	1383.371704	309.842346	56.439903	1649.226807	412.459381	-213.705902	1135.890137	520.735779	259.966309	1155.516724	289.255646	-146.132462	912.248718	402.634766	292.128906	901.316895	378.054077	53.728165	1033.945801	-572.074890	175.253601	852.096130	-565.060059	-27.706732
363.830261	-39.184429	933.903442	415.045135	143.872849	935.741943	474.531311	-61.752174	491.922455	536.996094	144.695221	483.843475	563.114563	-41.997601	90.604691	597.142578	126.599945	96.106598	365.868500	-108.911919	1407.834351	437.088043	182.420700	1414.028442	333.325745	51.516754	1383.375977	309.772125	57.138924	1649.218384	412.670349	-213.033020	1135.986694	520.295471	260.215851	1155.509888	289.400085	-145.719345	912.295776	402.488983	292.664307	901.325684	377.949280	54.560955	1034.135864	-573.019897	175.213715	852.505432	-566.251343	-27.921484
364.102692	-38.973675	933.950073	415.426056	143.747498	935.511597	474.575348	-61.492714	491.980103	537.008057	144.945236	483.785858	563.139832	-41.937092	90.673294	597.100891	126.627838	96.177551	365.975037	-108.315315	1407.866455	437.025879	183.085846	1414.053833	333.360199	52.065964	1383.337158	309.718719	57.800987	1649.209473	412.857666	-212.478928	1136.037476	521.029968	262.301819	1155.836914	289.551849	-145.224014	912.311646	402.718384	293.482147	901.183655	378.193939	54.788250	1034.030151	-573.920288	174.873688	853.000000	-567.161255	-28.178209
364.085663	-38.335373	933.949036	415.081146	144.826477	935.650818	474.486908	-61.062492	491.968170	537.055786	145.215363	483.891083	562.987366	-41.788719	90.587830	597.278503	127.030472	96.287476	366.122864	-107.737350	1407.876709	436.963257	183.695770	1414.040283	333.410919	52.658440	1383.335205	309.689941	58.468639	1649.171265	413.038300	-211.846573	1136.003418	520.493896	262.370331	1155.542358	289.673706	-144.752167	912.291687	402.596771	294.016968	901.119629	378.079132	55.525841	1034.109741	-574.402466	174.928268	853.755310	-568.101013	-28.157181
364.134216	-37.831333	933.948303	415.009766	145.374893	935.595093	474.583862	-60.695370	491.933105	537.093079	145.398483	483.904846	562.946899	-41.636940	90.524590	597.340881	127.086456	96.326866	366.256409	-107.161880	1407.870850	436.903351	184.325455	1413.968994	333.468964	53.225410	1383.349854	309.692139	59.088257	1649.121948	413.247803	-211.173004	1135.923340	520.709045	263.736450	1155.677368	289.769775	-144.339706	912.247742	402.552368	294.867889	901.026489	378.080261	56.070305	1034.082642	-575.203918	174.832413	854.461365	-568.749390	-28.128395
364.196136	-37.350513	933.960388	414.967560	145.820114	935.562866	474.664032	-60.344543	491.956787	537.109375	145.542496	483.910370	562.919617	-41.524792	90.457542	597.428223	127.121353	96.317535	366.415802	-106.611076	1407.831787	436.828705	184.910172	1413.863037	333.532715	53.731907	1383.365601	309.700439	59.708027	1649.060669	413.456787	-210.526077	1135.904785	519.908447	263.284088	1155.421143	289.872040	-143.944046	912.178589	402.173279	295.548492	901.048462	378.091583	56.550880	1034.072266	-576.224182	174.874283	855.130859	-570.069275	-28.169655
364.262238	-36.889774	933.980835	414.902435	146.283646	935.575378	474.787292	-60.060680	492.029053	537.049866	145.632599	483.927704	562.861450	-41.404362	90.425407	597.418640	127.110428	96.302879	366.608704	-106.101768	1407.812378	436.800964	185.520905	1413.785278	333.602966	54.240124	1383.376709	309.663513	60.292858	1649.062134	413.618958	-209.888596	1135.875122	520.265259	264.890076	1155.645508	289.986237	-143.550995	912.100525	402.101196	296.152863	901.052917	378.090607	57.009415	1034.088745	-577.367432	174.879044	855.748474	-571.145447	-28.072636
364.345001	-36.507027	934.074585	414.879852	146.853958	935.625488	474.855957	-59.756317	492.103241	537.163696	146.023148	483.957397	562.797119	-41.337566	90.435196	597.471191	127.245010	96.349205	366.809052	-105.562439	1407.861938	436.813446	186.102600	1413.796997	333.676544	54.757469	1383.388672	309.704956	60.933922	1649.017944	413.805725	-209.319733	1135.907227	519.670898	264.728241	1155.402344	290.162628	-143.198990	912.048706	402.322876	296.833984	900.742004	378.125153	57.499413	1034.160889	-578.657837	175.047363	856.252075	-572.243286	-27.981953
364.519897	-36.044472	934.208435	414.916626	147.466766	935.700317	475.027710	-59.509434	492.247314	537.391724	146.595474	484.010254	562.772156	-41.267994	90.557114	597.430420	127.381920	96.409187	366.997375	-105.020409	1408.006836	436.811188	186.730835	1413.873047	333.739685	55.335423	1383.397339	309.715820	61.524281	1649.088989	413.951538	-208.692062	1136.043457	520.242493	266.527588	1155.622314	290.344513	-142.879471	912.052979	402.036987	297.417816	901.052551	378.212067	58.063694	1034.262329	-580.145508	175.151764	856.597046	-573.504883	-27.743397
364.686523	-35.580460	934.329102	414.995300	147.950607	935.755554	475.223755	-59.307602	492.474396	537.415588	146.983002	484.073120	562.738953	-41.222343	90.737297	596.632202	126.643013	96.361984	367.129517	-104.497055	1408.201660	436.765533	187.313080	1414.018311	333.798065	55.904041	1383.480347	309.738678	62.076317	1649.225464	414.093658	-208.032318	1136.253662	520.135986	267.233948	1155.712036	290.503326	-142.561554	912.140503	402.008972	298.252289	901.117065	378.295959	58.577915	1034.344849	-581.876770	175.347092	856.753479	-574.836121	-27.478638
364.801605	-35.061504	934.423889	414.999329	148.369324	935.850525	475.328247	-59.028996	492.614410	537.400818	147.246124	484.134644	562.650391	-41.101055	90.794762	596.999268	126.919212	96.507805	367.243103	-103.950325	1408.347412	436.683411	187.872314	1414.147461	333.878265	56.366783	1383.582031	309.807831	62.619438	1649.368896	414.213989	-207.452469	1136.403442	519.657227	267.279694	1155.580933	290.654541	-142.222916	912.191406	401.894714	298.676697	901.154297	378.349304	59.042675	1034.439087	-583.731140	175.404938	856.784607	-576.275024	-27.116838
364.799835	-34.583244	934.443481	414.921356	148.789566	935.901367	475.522797	-58.714619	492.624939	537.436340	147.346130	484.196747	562.648132	-40.998119	90.744514	597.116699	126.960457	96.621025	367.409912	-103.422256	1408.381958	436.660522	188.393829	1414.205322	333.956421	56.787003	1383.715698	309.979279	63.101414	1649.456421	414.393524	-206.725159	1136.360840	519.913208	268.421783	1155.893188	290.811554	-141.933090	912.109741	402.074371	299.211731	901.045959	378.332550	59.464600	1034.477661	-585.790527	175.592712	856.727173	-577.747620	-26.771166
364.872986	-34.357887	934.392700	415.187042	148.532013	935.603638	475.800201	-58.499691	492.580780	537.504700	147.429977	484.094055	562.734009	-40.903149	90.540215	596.947571	126.912865	96.627586	367.617157	-102.865967	1408.291260	436.714905	188.919006	1414.133545	334.065887	57.211029	1383.753052	310.246582	63.567451	1649.449341	414.606873	-206.082230	1136.239136	519.407593	268.214722	1155.587524	291.004730	-141.722107	911.868347	402.052704	299.935760	900.915710	378.473511	59.608860	1034.296143	-588.270813	175.455139	856.502380	-579.378052	-26.433304
364.778900	-34.067955	934.283630	415.097687	148.882675	935.375366	476.073883	-58.230648	492.483612	537.521240	147.540787	483.961273	562.789429	-40.827797	90.313057	597.481201	127.210197	96.585197	367.820862	-102.415764	1408.178223	436.797546	189.483963	1413.980835	334.165863	57.679806	1383.643433	310.583923	64.004990	1649.358887	414.834320	-205.405212	1136.032715	518.977661	268.237946	1155.461426	291.214264	-141.583099	911.447998	401.996857	300.562561	900.678528	378.370667	59.996399	1034.124512	-590.617920	175.896500	856.305786	-581.015015	-26.043207
364.923492	-33.639767	934.044861	415.057251	149.479477	935.150513	476.323090	-57.952045	492.421082	537.374084	147.660782	483.906158	562.846191	-40.802299	90.194847	597.505066	127.362175	96.544876	368.043060	-101.939621	1408.090576	436.895477	190.059814	1413.746704	334.247467	58.220787	1383.514526	310.957367	64.467476	1649.286011	414.998627	-204.783569	1135.865356	519.558289	270.150146	1155.473267	291.445435	-141.536743	911.002747	401.697571	301.162567	900.747742	378.319183	60.515709	1033.880371	-593.041138	176.362457	856.015198	-582.786804	-25.731869
364.731354	-32.988415	934.126282	414.446686	150.910065	935.446655	476.473969	-57.570885	492.544342	537.326660	148.017059	484.002869	562.783203	-40.788380	90.204643	597.533936	127.491058	96.569664	368.327881	-101.409088	1408.093384	436.938568	190.611465	1413.587891	334.341675	58.814816	1383.440552	311.380737	64.945686	1649.341431	415.165192	-204.211288	1135.836426	519.066956	270.044403	1155.163696	291.729187	-141.504837	910.674377	401.623322	301.802338	900.561829	378.021515	61.375053	1034.085815	-595.395386	177.191589	855.856812	-584.664185	-25.278942
364.579132	-32.691460	934.418396	414.254211	151.306671	935.538818	476.784515	-57.352856	492.894684	537.279602	148.357361	484.025787	562.768921	-40.755180	90.418221	597.966553	127.686325	96.818977	368.579285	-100.948990	1408.265625	436.950562	191.177414	1413.678223	334.444458	59.375000	1383.571411	311.814911	65.361267	1649.617065	415.203033	-203.516403	1135.952759	519.043091	270.757233	1155.103149	291.996460	-141.471664	910.455017	401.816772	302.356781	900.343750	377.915649	61.807896	1034.283569	-598.181213	177.161087	855.754822	-586.692871	-24.919641
364.611328	-32.272755	934.636719	414.215637	151.536270	935.670166	477.100494	-57.155476	493.306152	537.177551	148.629822	484.196899	562.714905	-40.663681	90.654617	597.175049	127.140091	96.763153	368.793488	-100.418007	1408.503174	436.970062	191.732086	1413.904907	334.542847	59.847126	1383.825439	312.331482	65.701874	1650.005371	415.205627	-202.849014	1136.149536	518.976868	271.379883	1155.174194	292.266571	-141.429260	910.305054	401.767944	302.870056	900.451721	377.880493	62.185822	1034.453369	-600.616943	177.581131	855.726318	-588.788086	-24.524998
364.665009	-32.004105	934.828674	414.422211	151.150696	935.571777	477.411957	-56.868641	493.635406	537.046692	148.732132	484.281647	562.648987	-40.544056	90.808029	596.937988	127.013817	96.904114	369.050323	-99.891289	1408.730957	437.004089	192.291794	1414.139282	334.684113	60.281536	1384.143921	312.912781	66.046478	1650.427002	415.157623	-202.143661	1136.265259	518.791016	271.836609	1155.250488	292.565125	-141.426880	910.055542	401.470306	303.364044	900.698303	377.944824	62.321461	1034.487305	-603.302063	177.606720	855.721863	-591.029297	-24.238161
364.566376	-31.547213	934.905029	414.207275	151.513153	935.629639	477.702332	-56.519638	493.734161	536.885620	148.882309	484.332611	562.599243	-40.485905	90.816238	596.960083	127.064568	97.040833	369.415283	-99.335373	1408.828247	437.085663	192.867371	1414.255249	334.879578	60.721073	1384.316528	313.631317	66.377045	1650.713989	415.113220	-201.426468	1136.216675	518.663818	272.375427	1155.296631	292.912354	-141.541794	909.585327	401.658020	303.782440	900.479431	377.810272	62.729187	1034.557007	-606.134766	177.420853	855.749451	-593.309814	-24.036121
364.356628	-30.957214	934.842407	413.605469	152.558289	935.764221	477.921875	-56.174953	493.695648	536.807983	149.138687	484.436829	562.485107	-40.410038	90.582932	597.024170	127.147148	97.047386	369.722412	-98.913506	1408.780518	437.145874	193.370010	1414.213867	335.066193	61.105396	1384.291504	314.427063	66.750816	1650.874878	415.042419	-200.699005	1136.025024	518.865479	273.514954	1155.460938	293.293579	-141.819168	908.846375	401.323853	304.266296	900.568787	377.485229	63.386806	1034.606689	-608.648010	177.777832	855.713867	-595.510254	-23.796993
364.187317	-30.600910	934.734070	413.217041	153.323288	935.652649	478.265137	-55.885109	493.643097	536.798096	149.549881	484.425964	562.491211	-40.431915	90.313980	597.145996	127.303207	97.034416	370.077850	-98.494820	1408.757324	437.266754	193.989639	1414.070801	335.291718	61.548431	1384.203735	315.313965	67.071434	1650.950684	414.999786	-199.998581	1135.751221	518.430237	273.547882	1155.096924	293.718903	-142.220764	907.953064	401.470093	304.760803	900.101318	377.236328	63.921741	1034.500854	-611.386719	177.876480	855.711060	-597.830505	-23.680527
363.978638	-30.262339	934.687561	412.828674	154.001328	935.594604	478.626740	-55.587666	493.645691	536.757141	149.895294	484.432068	562.500183	-40.459412	90.128670	597.262939	127.436180	97.044113	370.498840	-98.061981	1408.747192	437.472321	194.536835	1413.941406	335.530273	61.987354	1384.181396	316.360199	67.359200	1651.067139	414.956940	-199.226761	1135.525146	518.651733	274.807922	1155.176270	294.180176	-142.660660	907.033264	401.386993	305.084869	900.001526	377.003784	64.402832	1034.456909	-613.765869	178.631302	855.894409	-600.048340	-23.444729
363.825806	-29.904707	934.749634	412.422729	154.506470	935.601440	479.003693	-55.347618	493.872711	536.529602	150.061371	484.467987	562.574585	-40.487293	90.140854	597.212891	127.415367	97.120964	370.956543	-97.587738	1408.815552	437.692535	195.031616	1413.892578	335.744659	62.449032	1384.327637	317.427673	67.677620	1651.328369	414.914215	-198.463898	1135.454224	518.112488	274.694611	1154.916626	294.707458	-143.174255	906.304871	401.237518	305.534851	899.870483	376.786896	64.829758	1034.498535	-616.318909	178.991379	856.157898	-602.287781	-23.179623
363.832458	-29.948177	934.935608	412.596100	153.706696	935.265198	479.491821	-55.147491	494.308167	536.190186	150.070206	484.393402	562.733398	-40.489758	90.376648	597.184082	127.398743	97.250900	371.474731	-97.086166	1409.011597	437.937561	195.551910	1413.910034	335.992615	62.943470	1384.608765	318.602173	67.947151	1651.732544	414.869720	-197.588440	1135.485229	517.839722	275.155182	1154.829468	295.243591	-143.659546	905.712646	400.845795	305.966614	900.010803	376.832153	64.723213	1034.409790	-618.915039	178.887146	856.503784	-604.525085	-22.922674
363.632599	-29.523586	935.179810	412.176361	153.999939	935.384338	479.814423	-54.805023	494.719818	535.953857	150.216370	484.472321	562.709778	-40.391644	90.620682	597.155029	127.417206	97.358971	372.018677	-96.561142	1409.242065	438.180511	196.055054	1414.001465	336.178192	63.356441	1384.848267	319.828796	68.172691	1652.192139	414.803772	-196.724167	1135.635864	517.675049	275.609039	1154.739136	295.830963	-144.171387	905.097412	400.894409	306.354431	899.711182	376.600861	65.117439	1034.599365	-621.031067	179.391006	856.898682	-606.520081	-22.405079
363.326477	-28.909111	935.326050	411.441742	154.900192	935.632813	479.992188	-54.345695	495.029114	535.726685	150.568497	484.621552	562.588196	-40.309402	90.731361	597.160278	127.554390	97.505203	372.513306	-96.044868	1409.423340	438.367554	196.572693	1414.086792	336.463257	63.830296	1385.033325	321.087830	68.428703	1652.631836	414.656586	-195.841766	1135.702026	517.430420	276.146332	1154.552124	296.414368	-144.753677	904.370117	400.458679	306.810486	899.759338	376.204956	65.756119	1034.814209	-623.367004	179.273544	857.154236	-608.414612	-22.023544
363.097534	-28.535240	935.358459	410.915222	155.387939	935.584045	480.156982	-53.948982	495.147522	535.416199	150.978561	484.678131	562.431213	-40.220028	90.669846	597.064087	127.685143	97.586800	373.000854	-95.604988	1409.540771	438.578003	197.173721	1414.050415	336.807007	64.260231	1385.093506	322.396698	68.694260	1652.973145	414.483215	-195.059906	1135.621582	517.207336	276.796448	1154.381836	297.125854	-145.449722	903.451172	400.507660	307.439240	899.316772	375.881042	66.196945	1034.811768	-624.992676	179.771179	857.327942	-610.206787	-21.466616
362.831757	-28.160124	935.243896	410.335083	156.113312	935.531494	480.913361	-54.339149	495.333435	535.087830	151.428009	484.719452	562.751038	-40.332508	90.647842	596.952087	127.799225	97.667191	373.499695	-95.206116	1409.538818	438.828674	197.711731	1413.961548	337.097961	64.609558	1385.062378	323.750702	68.942314	1653.204712	414.270508	-194.307907	1135.372437	517.307739	277.993011	1154.375122	297.830475	-146.235825	902.310364	400.265594	307.871277	899.082458	375.528992	66.671219	1034.738281	-627.570679	179.845367	857.367859	-612.530090	-21.370462
362.553314	-27.831255	935.094360	409.699707	156.861450	935.516235	480.832977	-53.895653	495.165314	534.874695	151.852646	484.741272	562.533325	-40.365841	90.385551	597.063477	128.273621	97.875290	374.043488	-94.818962	1409.472900	439.092834	198.267929	1413.872925	337.465454	64.918961	1385.008301	325.175262	69.194221	1653.425049	414.101563	-193.609528	1135.054565	516.755005	278.006348	1153.941284	298.595673	-147.162903	901.156555	399.690460	308.163086	899.030823	375.171906	67.084518	1034.670288	-629.674988	180.390411	857.453979	-614.306702	-21.083796
362.232910	-27.429085	935.037048	409.034515	157.519211	935.603699	480.935638	-53.649086	495.094330	534.639526	152.222488	484.871429	562.443787	-40.392986	90.220947	597.190186	128.380569	98.051094	374.660828	-94.435768	1409.455688	439.487183	198.793350	1413.785400	337.881500	65.226852	1385.121094	326.723450	69.408501	1653.680664	414.003937	-192.917160	1134.806152	516.524963	278.481537	1153.740479	299.462616	-148.184006	900.042969	399.377625	308.554504	898.848694	374.842804	67.471199	1034.706909	-631.310547	180.812698	857.498169	-615.939758	-20.649221
362.157318	-27.516443	935.119690	409.085815	156.695450	935.246643	481.140961	-53.458786	495.284882	534.210693	152.395905	484.890686	562.542725	-40.453728	90.269569	597.601501	128.747833	98.368355	375.342957	-94.023430	1409.484009	439.925598	199.252930	1413.788696	338.280762	65.562119	1385.394287	328.355225	69.593880	1654.039551	413.968384	-192.169907	1134.663330	516.575195	279.489502	1153.790161	300.403748	-149.222565	899.123352	399.071564	309.064148	898.753906	374.849060	67.265335	1034.565186	-633.173157	181.433533	857.685486	-617.539124	-20.342131
361.659332	-26.793539	935.298401	408.016357	157.816559	935.661682	481.083282	-52.959038	495.534058	533.743591	152.539551	485.101166	562.459290	-40.415791	90.454041	597.761414	129.022949	98.605919	376.019867	-93.591331	1409.609497	440.328186	199.706238	1413.759521	338.715363	65.988609	1385.727783	330.009613	69.785316	1654.437256	413.976379	-191.452209	1134.689209	516.028748	279.270782	1153.477295	301.417175	-150.224228	898.298279	398.940094	309.394226	898.458984	374.337494	67.952606	1034.897217	-634.747253	181.537003	857.610657	-618.983337	-20.045660
361.203003	-26.079418	935.478760	406.954193	159.329559	936.015808	480.887756	-52.456860	495.785980	533.412170	152.984009	485.269196	562.280762	-40.313583	90.691483	597.749084	129.209030	98.762802	376.747162	-93.188416	1409.810425	440.719055	200.190720	1413.659912	339.202698	66.487274	1386.011353	331.656555	70.006111	1654.855347	414.011536	-190.672058	1134.774414	515.836548	279.806458	1153.236206	302.463989	-151.205795	897.548096	398.523132	309.628265	898.338257	373.788788	68.876099	1035.191040	-636.325928	181.721146	857.530884	-620.478210	-19.700901
361.219330	-26.488457	935.675354	407.371643	157.729156	935.262268	481.137177	-52.433659	496.247711	533.013123	153.561661	484.943756	562.434631	-40.273621	90.989403	597.078247	128.906281	98.665482	377.406464	-92.734306	1409.950562	441.070404	200.700226	1413.455811	339.697510	66.987976	1386.185669	333.277679	70.245926	1655.172852	414.067810	-190.068192	1134.880005	515.661499	280.460480	1152.838989	303.695831	-152.220047	896.660645	398.071838	310.063110	898.075562	373.861359	68.457344	1034.882446	-637.543396	181.805450	857.424622	-621.657715	-19.322653
360.898621	-26.104162	935.711426	406.654938	158.411926	935.173035	481.261444	-52.393566	496.450745	532.809143	154.163605	484.985687	562.421082	-40.204189	91.136078	597.030701	129.191589	98.733803	378.056213	-92.372314	1409.979858	441.425537	201.180603	1413.270996	340.133514	67.395645	1386.258057	334.876099	70.462990	1655.456543	414.115234	-189.521622	1134.881836	515.671936	281.526520	1152.708984	304.864716	-153.308395	895.702881	397.622223	310.651031	897.812134	373.406006	69.015717	1034.861816	-639.093750	181.950378	857.223877	-622.957336	-19.057535
360.192139	-24.858715	935.616394	404.814178	162.538483	936.092102	480.943787	-52.020714	496.338348	532.850830	155.015274	485.589844	562.128662	-40.091335	91.081192	597.564392	129.910385	99.100777	378.673126	-92.019104	1410.009033	441.827911	201.720657	1413.237305	340.642242	67.705788	1386.338867	336.510162	70.655426	1655.741455	414.176422	-188.974686	1134.806885	515.099976	281.483398	1152.190552	305.975189	-154.428787	894.771912	396.828949	311.063568	897.796692	372.492706	70.971008	1035.329102	-640.833191	182.229950	856.992004	-624.349487	-18.916256
359.917145	-24.593956	935.605042	404.411682	162.764328	936.164001	480.665192	-51.755821	496.262878	532.427917	155.411636	485.789246	561.924011	-40.034874	90.999802	597.241821	129.749283	99.274353	379.311768	-91.685303	1410.023438	442.235840	202.163437	1413.300049	341.155090	67.933647	1386.521118	338.183868	70.826630	1656.039795	414.329224	-188.390167	1134.621216	514.894592	281.886047	1152.082153	307.030029	-155.903702	894.048889	396.302582	311.260254	897.818481	372.310547	71.128471	1035.376831	-641.845764	182.325287	856.971802	-625.565002	-18.457214
360.088928	-25.213278	935.676208	405.098267	159.500351	935.287415	480.568817	-51.655876	496.297363	531.675842	155.225433	485.492889	561.909119	-39.995361	91.017204	597.172424	129.621674	99.621140	380.022675	-91.358109	1410.068481	442.728516	202.567078	1413.413940	341.631653	68.140999	1386.830811	339.975922	70.966881	1656.403198	414.581238	-187.953094	1134.489746	515.036682	282.732361	1152.289307	308.257324	-157.184570	893.411560	396.042999	311.492828	897.781921	372.630890	69.780510	1034.949341	-643.511414	182.658707	856.899353	-626.852417	-18.228540
359.638885	-24.612972	935.810120	404.232452	160.309677	935.672974	480.463196	-51.531216	496.414337	531.325745	155.386520	485.742249	561.935913	-39.918163	91.159645	597.342346	129.883545	99.963264	380.749176	-91.024887	1410.153564	443.240021	202.960648	1413.538696	342.188568	68.467224	1387.180664	341.784851	71.109428	1656.802979	414.998230	-187.486404	1134.515381	514.560791	282.477844	1151.946289	309.587433	-158.429260	892.883606	395.226349	312.002716	897.992920	372.262268	70.254860	1035.243530	-644.820740	183.126282	856.896851	-628.028137	-17.903072
359.168579	-24.021786	936.037598	403.400421	161.162369	935.933716	480.118744	-51.155064	496.618530	530.864929	155.677795	485.887451	561.722534	-39.722458	91.391609	597.653076	130.310196	100.279770	381.493561	-90.598839	1410.272217	443.734955	203.393311	1413.464478	342.715424	68.911194	1387.515869	343.605804	71.317039	1657.176514	415.485962	-186.996902	1134.678833	514.445313	282.859467	1151.754150	310.943207	-159.613602	892.421997	394.906708	312.300079	897.834778	371.860443	70.877075	1035.513916	-646.016907	183.110580	856.868530	-629.085083	-17.644897
358.480774	-22.996704	936.233215	401.871155	164.533157	936.513245	479.600006	-50.550545	496.824188	530.898560	156.506241	486.366577	561.424500	-39.509338	91.642067	597.871521	130.770050	100.495483	382.252411	-90.204193	1410.424683	444.198334	203.889435	1413.265137	343.196411	69.425026	1387.708374	345.426697	71.547455	1657.488037	416.002563	-186.689529	1134.927979	514.380066	283.361542	1151.457886	312.410370	-160.868530	891.956543	394.265198	312.539551	897.776978	371.056091	72.729721	1035.937134	-646.988647	183.424164	856.798584	-630.071411	-17.348763
358.167603	-22.676712	936.406250	401.367645	165.169067	936.514771	479.335114	-50.262547	497.179138	530.723083	157.215546	486.372681	561.240295	-39.318855	91.975082	597.283447	130.629501	100.445976	382.998505	-89.863426	1410.548462	444.587616	204.386444	1413.079102	343.717682	69.887939	1387.810913	347.178864	71.767250	1657.762451	416.513092	-186.469772	1135.144897	514.112915	283.821930	1151.068726	313.827911	-162.103790	891.491699	393.611603	312.941559	897.638306	370.714600	73.270638	1036.029297	-648.193726	183.531311	856.714783	-631.136597	-17.113184
357.966888	-22.498991	936.510681	401.070160	165.196518	936.386780	479.092041	-50.109089	497.459778	530.374939	157.610260	486.423615	561.084656	-39.217472	92.272095	597.185547	130.849609	100.627647	383.651062	-89.591309	1410.623413	444.975494	204.840286	1412.987061	344.172058	70.186287	1387.931519	348.887573	72.024231	1658.084106	417.022217	-186.247040	1135.283936	514.151978	284.670776	1151.057495	315.251282	-163.415237	891.049927	393.001251	313.398834	897.629639	370.470825	73.492226	1036.015503	-648.955750	183.619034	856.588501	-631.768860	-16.821774
358.178925	-23.247963	936.663574	402.185547	161.814774	935.510681	479.172028	-50.354717	497.762512	529.792542	157.626083	486.164246	561.166565	-39.203918	92.541542	596.955078	131.048645	100.925064	384.348175	-89.289253	1410.675781	445.338531	205.258102	1413.095337	344.628662	70.385895	1388.146362	350.614349	72.154358	1658.430542	417.548645	-186.147141	1135.369751	513.704224	284.542755	1150.791870	316.687653	-164.759781	890.643921	392.099976	313.665497	897.927734	370.927643	72.104141	1035.618042	-649.608093	183.879761	856.509521	-632.372437	-16.387598
357.711426	-22.667400	936.868835	401.463104	162.521255	935.945740	478.808167	-50.125805	497.820343	529.422485	157.714706	486.539124	560.911133	-39.134708	92.638275	596.900208	131.082397	101.286095	384.988983	-89.002434	1410.784424	445.747345	205.623352	1413.352295	345.102722	70.548012	1388.457642	352.357666	72.272194	1658.849121	418.122070	-186.039856	1135.486816	513.674683	284.856262	1150.898926	318.152252	-166.171661	890.276062	391.418823	313.828644	898.161072	370.591309	72.548523	1035.967285	-650.186035	183.982941	856.459351	-633.021667	-16.198456
356.900024	-21.292589	937.084595	399.676941	166.399384	937.113525	478.061737	-49.538651	497.785767	529.525635	158.293930	487.394165	560.453613	-38.989391	92.759750	596.689514	130.938477	101.414444	385.732727	-88.653801	1410.960205	446.227936	205.989639	1413.603271	345.608429	70.791489	1388.855835	354.111206	72.385719	1659.288208	418.752167	-185.989410	1135.652954	513.531555	285.168060	1150.960571	319.598236	-167.443497	890.126770	390.994934	314.005310	898.274963	369.807159	74.471016	1036.720337	-650.946960	184.061035	856.401123	-634.265259	-16.270674
356.433990	-20.703117	937.375610	398.907135	167.177567	937.483948	477.598907	-49.235153	497.966858	529.175232	158.597870	487.636322	560.329163	-38.897457	93.005257	596.928711	131.405075	101.867058	386.489532	-88.294273	1411.113281	446.709259	206.373428	1413.698853	346.112549	71.193542	1389.211304	355.845276	72.518135	1659.657593	419.472656	-185.939865	1135.933228	513.370789	285.540314	1150.890869	321.040314	-168.642212	890.048340	390.133209	314.294220	898.683105	369.464813	75.034798	1037.076294	-651.457520	183.823532	856.245056	-634.832703	-16.125187
356.617004	-21.155373	937.662170	399.895447	164.217896	936.754272	477.605682	-49.306740	498.399628	528.658264	158.825012	487.174652	560.498230	-38.849968	93.340645	596.748413	131.415543	101.983353	387.255920	-87.935410	1411.281250	447.192627	206.789185	1413.686035	346.698975	71.639915	1389.488403	357.579926	72.705368	1659.971313	420.274139	-185.879410	1136.246094	513.313354	286.022125	1150.753662	322.520996	-169.804520	889.995544	389.711761	314.600311	898.675842	369.934998	73.961914	1036.831787	-651.813660	183.737076	856.035950	-635.062988	-16.102079
356.383850	-20.828869	937.864197	399.647461	164.560806	936.768616	477.510071	-49.099545	498.661957	528.282837	159.142593	487.208069	560.566711	-38.814079	93.670578	596.577637	131.528854	102.080940	388.023895	-87.561256	1411.443604	447.722809	207.258224	1413.650635	347.207397	72.080574	1389.669067	359.315430	72.897385	1660.228516	421.146393	-185.772446	1136.558472	513.191040	286.475220	1150.559814	323.935547	-170.908951	889.955383	388.837646	314.921906	898.995239	369.783569	74.375801	1036.945435	-651.999878	183.390076	855.533997	-635.214050	-16.255871
355.752075	-19.669640	937.982544	398.117249	168.134583	937.607849	477.032501	-48.591969	498.717194	528.228882	159.709320	487.790894	560.305054	-38.749725	93.862885	596.733337	131.864777	102.355736	388.772308	-87.292931	1411.521118	448.176971	207.618988	1413.650757	347.702698	72.395554	1389.833252	361.003998	73.083839	1660.427490	422.019958	-185.751846	1136.770142	513.139160	286.926453	1150.497192	325.356842	-172.128326	889.869385	388.383759	315.142090	898.964844	369.016357	76.217522	1037.461426	-651.871155	183.243713	855.449585	-634.942688	-15.970395
355.630707	-19.579031	938.089233	398.268341	168.136734	937.546143	476.858856	-48.555527	498.895416	527.960205	159.976303	487.922424	560.256775	-38.817093	94.105141	596.870972	132.126434	102.700790	389.469086	-87.014679	1411.564453	448.642548	207.961136	1413.716675	348.220001	72.566742	1390.033569	362.635834	73.224670	1660.648682	422.924561	-185.761642	1136.933228	513.115906	287.340546	1150.538086	326.900238	-173.442764	889.763062	387.687744	315.133972	899.239929	369.048706	76.361816	1037.483276	-652.346924	183.259232	855.290283	-635.859863	-16.265734
355.299225	-19.070026	938.206238	397.661652	168.841537	937.963318	476.475830	-48.456539	498.992462	527.566162	160.255325	488.226135	560.062134	-38.861389	94.273643	597.389954	132.677032	103.260086	390.086517	-86.781151	1411.545776	449.149689	208.267975	1413.864868	348.707214	72.684280	1390.232056	364.237885	73.332916	1660.882202	423.783264	-185.775284	1137.076538	513.060547	287.713715	1150.611694	328.252686	-174.595642	889.674561	387.028900	315.315582	899.522339	368.773193	76.752113	1037.769897	-652.521912	183.227478	855.289185	-636.329956	-16.377810
355.067963	-18.750858	938.370789	397.434509	169.218582	938.134338	476.124329	-48.353970	499.146454	527.339722	160.581573	488.392242	559.952698	-38.888653	94.478668	597.485229	132.877777	103.571930	390.776642	-86.516251	1411.646973	449.590485	208.552612	1413.995361	349.197235	72.900185	1390.485107	365.782532	73.434769	1661.158325	424.705536	-185.743530	1137.270874	513.007385	288.126312	1150.636353	329.608459	-175.721985	889.653076	386.383057	315.522064	899.830566	368.710815	77.058815	1037.951172	-653.044983	183.486649	855.338379	-637.805725	-16.290270
354.768494	-18.262814	938.602661	397.010162	169.912674	938.372742	475.674713	-48.092171	499.236389	527.068726	161.011932	488.511627	559.756653	-38.838921	94.682724	597.375854	132.972412	103.659943	391.461731	-86.227699	1411.846924	450.102173	208.848785	1414.095703	349.718750	73.194420	1390.744141	367.312073	73.536293	1661.434570	425.612091	-185.720306	1137.531860	512.889709	288.486847	1150.530884	330.885010	-176.650620	889.773438	385.471161	315.918243	900.237488	368.587738	77.585846	1038.205200	-653.022888	182.802979	855.668640	-638.193298	-16.235153
355.129303	-19.033873	938.895630	398.599792	166.211014	937.269775	475.726074	-48.273041	499.615234	526.355652	160.961731	487.867981	559.924744	-38.795128	95.026840	596.951233	132.836227	103.650452	392.148224	-85.933868	1412.009644	450.636597	209.207336	1414.140747	350.247314	73.586342	1391.026245	368.881348	73.672997	1661.727661	426.591339	-185.570969	1137.845703	512.865417	288.891754	1150.376099	332.175842	-177.500778	889.954529	385.050995	316.177612	900.264954	369.392365	76.216965	1037.768555	-654.079834	184.548523	855.934021	-638.741150	-16.344769
355.074005	-18.655670	939.109619	398.587311	166.350159	937.304993	475.300507	-48.026657	499.777496	525.884216	161.168640	487.782776	559.799805	-38.707287	95.275917	596.685486	132.937332	103.710495	392.858063	-85.590752	1412.157837	451.076385	209.574997	1414.200073	351.013489	73.778282	1391.278564	370.363556	73.849365	1661.976074	427.566986	-185.468796	1138.158325	512.821533	289.212921	1150.281494	333.449432	-178.292145	890.114502	384.160461	316.262146	900.743347	369.457489	76.553833	1037.898438	-654.431641	184.961655	856.048157	-639.242310	-16.267965
354.976868	-18.100121	939.265808	398.366730	167.060349	937.591797	474.829468	-47.821701	499.898499	525.566833	161.438538	487.879730	559.683472	-38.651836	95.470329	596.313293	132.700287	103.770271	393.630249	-85.337662	1412.270752	451.688080	209.892822	1414.289673	351.408356	74.243896	1391.513916	371.822479	74.004425	1662.172607	428.540771	-185.407837	1138.426392	512.854858	289.598480	1150.266968	334.672180	-179.051956	890.217407	383.553192	316.502686	901.039307	369.401031	77.085297	1038.130127	-654.730957	185.329681	856.219482	-639.976685	-16.178146
354.443756	-16.530813	939.339355	396.548920	171.354233	938.803528	474.009796	-47.300396	499.696808	525.545349	162.097107	488.584229	559.227112	-38.590679	95.500664	596.545593	132.983414	104.101334	394.372253	-85.049667	1412.362061	452.287659	210.194733	1414.409302	351.967255	74.433304	1391.662720	373.230743	74.150261	1662.306030	429.519836	-185.368073	1138.625244	512.973633	290.002747	1150.354736	335.876282	-179.839264	890.218872	383.210541	316.645599	901.152710	368.605774	79.240356	1038.817017	-654.355774	185.089584	856.380371	-638.606567	-16.408379
354.593628	-16.330112	939.364319	396.777161	171.702652	938.786926	473.703583	-47.345482	499.641449	525.401123	162.517563	488.735931	559.174377	-38.650494	95.570816	597.185974	133.611694	104.449509	395.093292	-84.783150	1412.365967	452.850616	210.481812	1414.412476	352.603271	74.577095	1391.705322	374.558319	74.265045	1662.356567	430.457031	-185.373642	1138.693237	513.042297	290.369751	1150.369873	337.034454	-180.648102	890.219727	382.667908	317.068146	901.361572	368.813049	79.534286	1038.822021	-654.290161	185.257141	856.608215	-638.517700	-16.256393
354.542328	-16.014145	939.409790	396.585571	172.184357	938.923035	473.339050	-47.268089	499.518158	525.148743	162.840805	488.784119	559.072815	-38.687988	95.615906	596.824768	133.347046	104.406715	395.832092	-84.569916	1412.299316	453.437897	210.796768	1414.359375	353.242340	74.746712	1391.747925	375.845764	74.355911	1662.389282	431.380951	-185.368881	1138.771484	513.149231	290.773132	1150.260254	338.084808	-181.394211	890.208008	382.086700	317.269348	901.524963	368.832733	79.846848	1038.924072	-654.216492	185.224442	856.741516	-638.370117	-15.989161
354.527893	-15.847874	939.496948	396.773956	172.329697	938.929199	473.061462	-47.175369	499.490601	524.923828	163.118271	488.690491	559.041504	-38.715687	95.733345	596.799805	133.426956	104.424675	396.619263	-84.333771	1412.330078	454.008301	211.085953	1414.250977	353.871704	74.983398	1391.770874	377.112854	74.440712	1662.440796	432.328522	-185.376266	1138.887207	513.257507	291.165405	1150.051392	339.098511	-182.014496	890.311157	381.568695	317.352753	901.705139	369.109802	80.010406	1038.983276	-654.201904	185.135193	856.859619	-638.025085	-15.425913
354.909760	-16.434896	939.636292	397.841064	169.244904	937.946594	473.299957	-47.574276	499.788055	524.365051	163.004532	488.062866	559.352600	-38.695393	95.964447	596.577698	133.293045	104.375130	397.371368	-84.069763	1412.346069	454.621826	211.388123	1414.145264	354.495514	75.297302	1391.884766	378.315308	74.539520	1662.481201	433.193970	-185.294266	1138.972778	513.360352	291.527893	1149.792236	340.034393	-182.514374	890.445435	381.044342	317.621613	901.863953	369.765686	78.840988	1038.543091	-654.462158	185.233795	856.877319	-637.727783	-14.349397
354.952362	-16.226006	939.790466	398.051086	169.177963	937.810120	472.966064	-47.335857	499.896973	524.096130	163.121658	487.926361	559.290527	-38.537266	96.091225	596.578735	133.348587	104.372490	398.163147	-83.778488	1412.331787	455.219879	211.681229	1414.083862	355.116302	75.647949	1392.073486	379.464417	74.676193	1662.576660	434.099670	-185.140961	1139.098877	513.451172	291.848755	1149.614014	340.901428	-182.888779	890.564087	380.564026	317.980835	901.996582	370.035309	79.044701	1038.557983	-654.986938	185.570023	856.867310	-637.888489	-13.525068
355.043213	-15.820835	939.889648	398.044556	169.570023	937.974182	472.788452	-47.246399	500.051666	523.886292	163.355179	487.950989	559.350647	-38.400814	96.277756	596.607178	133.377029	104.467575	398.936981	-83.423233	1412.385864	455.867706	211.993652	1414.127808	355.756500	75.938629	1392.203369	380.553162	74.827644	1662.674438	434.956604	-185.003952	1139.203247	513.578552	292.162445	1149.541992	341.710022	-183.236343	890.647217	380.089691	318.181213	902.240051	370.205048	79.375687	1038.699463	-655.613464	186.089294	856.894531	-638.123779	-13.041044
355.175995	-15.339951	939.925964	397.969696	170.282211	938.248657	472.340454	-46.854256	500.037659	523.717407	163.547775	488.091736	559.075012	-38.180927	96.301018	596.665283	133.491684	104.595863	399.709290	-83.104561	1412.369263	456.522614	212.314331	1414.227661	356.452667	76.170738	1392.308350	381.566071	74.990021	1662.766357	435.780243	-184.803085	1139.169189	513.669617	292.468140	1149.467773	342.497437	-183.659393	890.634277	379.406647	318.456085	902.664063	370.332855	79.811317	1038.864990	-656.723572	187.250381	856.970520	-639.584473	-13.988601
355.360626	-14.894503	939.901306	397.864258	171.086334	938.510071	472.418884	-46.928261	500.047546	523.592163	163.842453	488.238953	559.174255	-38.145737	96.400002	596.628479	133.554199	104.731514	400.528625	-82.863251	1412.284180	457.162384	212.660553	1414.213257	357.198883	76.365799	1392.290649	382.578278	75.200356	1662.742432	436.557556	-184.690308	1139.119995	513.843384	292.840302	1149.411865	343.238434	-183.973831	890.552002	379.064484	318.668915	902.784729	370.477386	80.244461	1038.994141	-657.421509	187.950867	856.997742	-640.573425	-14.074550
355.879913	-15.186512	939.875610	398.822723	170.239395	937.961548	472.263214	-46.773598	499.931610	523.520447	164.052841	488.069580	559.077576	-38.081459	96.356171	596.806458	133.835403	104.860710	401.432861	-82.612053	1412.152222	457.849823	213.016541	1414.129883	357.913147	76.527016	1392.214355	383.552399	75.401642	1662.666748	437.387207	-184.540100	1138.995728	514.126343	293.317322	1149.272461	343.931427	-184.267792	890.456787	379.029602	318.897522	902.646484	371.115540	80.000504	1038.693237	-657.779724	188.383041	856.968811	-640.784119	-13.904652
356.090607	-15.098470	939.880005	399.024658	170.437469	937.753784	472.606232	-47.051460	500.046448	523.541443	164.331451	487.913483	559.335938	-38.083042	96.433487	596.659729	133.815964	104.729416	402.302124	-82.397781	1412.065063	458.529877	213.326965	1413.923218	358.718079	76.816711	1392.104248	384.473022	75.597450	1662.574219	438.159058	-184.395370	1138.904785	514.425903	293.811066	1149.049438	344.583496	-184.478745	890.424927	378.787628	319.025757	902.732788	371.409729	80.235611	1038.594727	-657.167969	187.861618	856.837891	-639.117676	-12.117546
355.942810	-14.513124	939.918823	398.398193	171.859924	938.095947	472.334045	-46.681782	499.949402	523.678101	164.654953	487.881012	559.126953	-37.948830	96.385468	596.821716	133.899963	104.605965	403.194183	-82.146111	1411.944580	459.123505	213.630051	1413.683472	359.455688	77.135963	1392.085083	385.350922	75.815544	1662.507324	438.910980	-184.180984	1138.804565	514.663330	294.185577	1148.808960	345.138367	-184.550369	890.425598	378.587006	319.310394	902.764038	371.365906	80.971825	1038.812256	-654.688599	185.403732	856.605774	-638.823120	-11.678525
355.670532	-13.598394	939.972229	397.437347	174.877319	938.616272	472.002411	-46.184544	499.815674	523.968689	164.983398	488.105713	558.923218	-37.775455	96.307632	596.972595	133.956589	104.455757	404.084015	-81.878609	1411.861694	459.834930	213.909378	1413.525879	360.200104	77.363541	1392.124146	386.152710	76.038498	1662.456299	439.611023	-183.937149	1138.761597	514.915527	294.527191	1148.581421	345.651855	-184.532150	890.460693	378.397308	319.544800	902.794739	371.154999	82.554123	1039.130005	-654.494812	184.235214	856.546509	-639.418945	-12.128444
355.796997	-13.225671	939.985657	397.492126	175.185242	938.608704	471.915283	-45.941578	499.791168	523.973145	164.988831	488.012421	558.905884	-37.642574	96.332909	597.478027	134.273605	104.569893	404.973267	-81.658997	1411.836548	460.515717	214.162369	1413.421265	360.941162	77.513885	1392.142578	386.919556	76.291313	1662.433228	440.276276	-183.637497	1138.643799	515.186096	294.880341	1148.392822	346.085114	-184.442657	890.493225	378.245575	319.853760	902.802673	371.417847	82.866142	1039.142700	-652.101379	179.581360	856.238708	-639.673523	-12.301843
356.078827	-12.992036	939.956665	397.713318	175.304749	938.534851	471.895111	-45.763283	499.747192	524.005920	164.894272	487.977386	558.851440	-37.489189	96.310326	597.382507	134.131866	104.476738	405.838806	-81.461937	1411.842896	461.210541	214.492996	1413.411743	361.703430	77.658691	1392.121338	387.591400	76.558060	1662.422363	440.896667	-183.314774	1138.544922	515.432617	295.170380	1148.227051	346.473480	-184.309097	890.467163	378.139221	320.042084	902.853943	371.730530	83.052452	1039.094238	-654.065918	183.277878	856.377991	-640.576843	-13.325669
356.449310	-12.814373	939.888245	398.037964	175.407745	938.404968	471.907806	-45.622406	499.665375	524.072998	164.881866	487.928711	558.803040	-37.336735	96.255585	596.855530	133.609680	104.253609	406.718872	-81.207420	1411.763672	461.928497	214.798370	1413.327515	362.527985	77.842499	1392.088013	388.240295	76.900635	1662.353149	441.505524	-183.006790	1138.423096	515.733521	295.544830	1148.087646	346.855316	-184.112671	890.382690	378.100891	320.267365	902.873718	372.085297	83.223312	1038.994873	-655.952820	186.409851	856.479797	-641.219238	-14.339756
356.859222	-12.661001	939.844543	398.376984	175.604721	938.307190	471.945953	-45.510178	499.540558	524.278137	165.009689	487.854767	558.764648	-37.240128	96.166435	596.960754	133.726715	104.236626	407.633881	-80.964119	1411.697998	462.703430	215.114426	1413.227539	363.374725	78.092751	1391.966553	388.824829	77.254982	1662.257446	442.159760	-182.651733	1138.272705	516.190796	296.047546	1147.947754	347.179962	-183.896820	890.299255	378.164124	320.533508	902.811951	372.475037	83.421394	1038.924438	-656.399292	187.258957	856.520691	-641.291138	-14.821314
357.605316	-13.117128	939.809753	399.703339	173.189148	937.537231	472.292358	-45.708138	499.537292	524.377014	164.925583	487.436066	558.986694	-37.216812	96.125244	597.067505	133.716675	104.168137	408.598969	-80.758110	1411.650391	463.551758	215.424576	1413.053955	364.289948	78.344688	1391.898804	389.468414	77.656624	1662.175049	442.798309	-182.303940	1138.087646	516.528625	296.390686	1147.699097	347.474365	-183.566681	890.262268	378.301331	320.845642	902.707458	373.372223	82.447273	1038.504761	-654.702759	184.407822	856.384521	-641.076111	-14.591074
357.953583	-12.873329	939.782898	399.979614	173.437683	937.429810	472.365387	-45.566265	499.386536	524.729004	165.005661	487.387329	558.987427	-37.141010	95.982361	597.345825	133.994553	104.114975	409.630798	-80.457977	1411.483643	464.418579	215.621796	1412.825195	365.179230	78.631081	1391.812866	390.068665	78.080856	1662.091431	443.493378	-181.854904	1137.863037	517.020996	296.841888	1147.481812	347.714447	-183.153641	890.266174	378.488159	321.123566	902.638794	373.799896	82.708527	1038.443359	-654.534058	184.184601	856.431885	-640.599365	-14.298243
358.229919	-12.625249	939.760986	400.221558	173.603851	937.330811	472.467682	-45.410942	499.237671	525.129700	165.022263	487.332184	559.028687	-37.066120	95.815826	597.004333	133.539093	103.762665	410.629059	-80.206192	1411.373291	465.285034	215.901108	1412.589966	366.055420	78.899765	1391.824707	390.639465	78.478615	1662.023926	444.152008	-181.428253	1137.664917	517.460938	297.161499	1147.204590	347.859406	-182.665497	890.301819	378.665619	321.340424	902.570679	374.247223	82.914818	1038.392456	-654.837280	184.519791	856.493774	-641.222778	-14.359345
358.498322	-12.375061	939.720825	400.285339	174.153000	937.251282	472.636627	-45.249496	499.091614	525.513794	164.943115	487.230743	559.107178	-37.039154	95.679581	597.018311	133.367355	103.480949	411.569427	-79.975426	1411.259888	466.045197	216.202087	1412.352417	366.906189	79.103004	1391.762451	391.159607	78.898193	1661.922852	444.842468	-180.956299	1137.389893	517.936462	297.428162	1146.943970	347.946991	-182.106949	890.291382	378.870056	321.565948	902.455505	374.587097	83.287399	1038.341797	-655.069885	185.081741	856.562683	-642.140808	-14.507979
358.779877	-12.068130	939.584839	400.351929	174.715424	937.218323	472.792023	-45.106171	498.956573	525.794250	164.874481	487.118805	559.144958	-37.026279	95.499985	596.968689	133.092545	103.136620	412.510773	-79.764801	1411.105591	466.862244	216.462646	1412.095093	367.752167	79.377815	1391.652100	391.571716	79.315956	1661.755249	445.500946	-180.472626	1137.083496	518.396179	297.659576	1146.617676	348.004333	-181.493973	890.213196	378.875732	321.794769	902.514099	374.883728	83.631004	1038.265259	-655.283142	185.345337	856.581238	-642.602539	-14.563546
359.236298	-11.849697	939.420105	400.638580	175.175873	937.086670	473.039917	-45.012672	498.817444	526.202209	164.849686	487.002838	559.141602	-37.032246	95.385811	597.031738	133.154495	102.844292	413.669983	-79.304756	1410.687622	467.686829	216.796356	1411.845947	368.577698	79.522118	1391.420410	391.934814	79.784760	1661.554810	446.137024	-180.063507	1136.743408	518.922791	297.908752	1146.287964	348.053558	-180.884888	890.082214	379.178192	322.012543	902.315369	375.285217	83.938934	1038.119141	-655.286621	185.441147	856.613892	-642.505920	-14.474082
359.862335	-11.942191	939.254883	401.513672	174.794006	936.672302	473.440338	-45.026958	498.734711	526.738159	164.824936	486.775146	559.244324	-37.019176	95.232635	596.647339	132.783981	102.577728	414.564545	-79.086319	1410.524414	468.524689	217.123199	1411.638794	369.460022	79.734375	1391.186035	392.221008	80.308853	1661.338379	446.709320	-179.548294	1136.450439	519.550232	298.230255	1146.001221	348.057495	-180.198654	889.955750	379.837799	322.127930	901.944458	375.943390	83.865257	1037.821167	-655.304138	185.644440	856.672852	-642.420776	-14.382237
360.447510	-11.930441	939.139343	402.236786	174.450821	936.434265	473.695740	-44.816059	498.586090	527.333984	164.863190	486.597595	559.234009	-36.941799	95.037460	596.745972	132.627472	102.330048	415.467529	-78.798759	1410.341309	469.497620	217.349670	1411.416504	370.332458	79.995216	1391.005493	392.519073	80.824806	1661.184570	447.322662	-179.000687	1136.201172	520.214050	298.541565	1145.708618	348.041718	-179.436188	889.901489	380.330444	322.392822	901.726135	376.577728	83.777679	1037.641479	-654.759949	185.012711	856.807800	-642.226501	-14.124402
360.923462	-11.608583	939.064148	402.634094	175.024506	936.329163	474.120361	-44.637241	498.469727	528.107422	165.007324	486.586609	559.279297	-36.850800	94.789246	596.981384	132.635422	102.055557	416.379669	-78.468788	1410.183350	470.320709	217.736893	1411.263062	371.265106	80.366646	1390.916138	392.795898	81.343674	1661.070801	447.918457	-178.422089	1135.938477	520.899719	298.758575	1145.505249	348.045929	-178.573471	889.892151	380.838318	322.608978	901.537415	377.107086	84.215393	1037.556030	-655.099731	185.663193	856.807861	-642.242371	-14.105809
361.207153	-10.929772	938.985840	402.466095	176.127762	936.461426	474.385925	-44.315018	498.302856	528.865967	164.873596	486.490356	559.282898	-36.721760	94.474701	597.419739	132.777145	101.782562	417.326080	-78.130493	1410.071289	471.246918	218.045258	1411.006226	372.172302	80.705421	1390.872803	393.113556	81.889236	1660.921631	448.547516	-177.837723	1135.657593	521.572266	298.964630	1145.189453	348.014587	-177.616257	889.926636	381.201111	322.986237	901.483337	377.412567	84.922638	1037.598755	-655.266785	185.688736	856.702637	-641.815308	-14.057241
361.568054	-10.586111	938.891357	402.775665	176.617264	936.252258	474.539215	-43.765503	498.054108	529.698242	164.766266	486.249298	559.274292	-36.626514	94.144943	597.240967	132.342087	101.116188	418.302734	-77.773369	1409.917236	472.207672	218.365189	1410.620972	373.132904	81.064636	1390.700317	393.402191	82.403008	1660.699097	449.203461	-177.210861	1135.358521	522.379272	299.245819	1144.850464	347.963531	-176.608170	889.925415	382.066803	323.199188	901.042480	377.926361	85.358200	1037.454224	-655.285461	185.771805	856.741577	-641.703735	-13.952542
361.919769	-10.196308	938.702271	403.038055	178.219025	936.114746	474.929657	-43.449066	497.744598	530.703735	164.708588	486.130920	559.442261	-36.611179	93.782906	597.467896	132.229950	100.433594	419.241943	-77.471420	1409.708496	473.174683	218.680237	1410.196167	374.026947	81.468513	1390.451782	393.617432	82.980812	1660.357178	449.836456	-176.573349	1134.961426	523.193420	299.463562	1144.369995	347.863556	-175.611496	889.871704	382.708649	323.408203	900.702087	378.421906	86.268555	1037.300659	-655.416077	185.884857	856.651306	-641.827332	-13.858652
362.435883	-9.815283	938.382141	403.364746	178.964523	935.988464	475.347687	-43.348907	497.442627	531.621216	164.558105	485.830231	559.589966	-36.649502	93.412338	598.129272	132.437775	99.875565	420.159271	-77.141922	1409.392700	474.103760	218.999268	1409.714844	374.917053	81.788307	1390.028442	393.772583	83.581833	1659.958862	450.439667	-176.012436	1134.531006	524.032104	299.758484	1143.879883	347.710663	-174.703522	889.729248	383.396820	323.642700	900.260681	378.951263	86.697510	1037.084717	-655.460999	186.038956	856.565796	-641.954285	-13.790473
363.052704	-9.809381	938.001831	404.012329	179.159805	935.488098	475.869385	-43.384426	497.109436	532.458008	164.264908	485.402893	559.747925	-36.739506	93.017319	597.963623	131.941269	99.132088	421.022858	-76.779915	1409.011475	475.009613	219.369507	1409.264160	375.788666	82.078789	1389.567871	393.860565	84.249382	1659.495483	450.987915	-175.434433	1134.055298	524.838806	299.994873	1143.331787	347.550262	-173.802200	889.505615	383.932098	323.735229	900.078125	379.534912	86.870567	1036.640869	-655.318542	186.092072	856.516235	-641.675110	-13.828918
363.738373	-9.819709	937.652100	404.733917	179.011612	934.930481	476.426788	-43.384945	496.748718	533.616943	164.175507	485.120941	559.915161	-36.827232	92.566383	598.680176	131.978561	98.465805	421.854187	-76.445068	1408.631714	475.916748	219.739517	1408.833130	376.717682	82.345879	1389.098267	394.026276	84.572006	1658.909058	451.501221	-174.820450	1133.553467	525.730164	300.330688	1142.883301	347.225769	-172.840515	889.305237	384.927094	324.041168	899.343323	380.185364	86.915100	1036.182251	-655.151855	186.117905	856.491089	-641.283264	-13.895416
364.532043	-9.752205	937.242310	405.809052	178.979370	934.283508	477.091034	-43.495201	496.433838	534.547974	163.827744	484.705353	560.190063	-36.838329	92.082901	598.663940	131.683868	97.934471	422.711182	-76.003517	1408.191040	476.849670	220.154343	1408.434814	377.596985	82.691010	1388.677002	394.111572	85.132858	1658.440186	452.043732	-174.279083	1133.062378	526.632568	300.538574	1142.456177	347.179321	-171.889328	889.044189	385.563995	324.244904	899.087830	381.050079	87.080673	1035.647461	-655.213989	186.316391	856.490112	-641.513855	-13.759782
365.184021	-9.625694	936.869751	406.547058	177.976044	933.625916	477.618896	-43.158646	495.994629	535.244629	163.211365	484.155487	560.285950	-36.774666	91.543358	598.473022	131.066177	97.170341	423.592804	-75.544662	1407.786499	477.790894	220.476761	1407.967041	378.492493	83.171341	1388.334473	394.183990	85.908020	1658.019653	452.604218	-173.568176	1132.507568	527.656738	300.851959	1142.015747	347.018280	-170.854752	888.875854	386.755737	324.467438	898.400146	381.783905	86.802177	1035.130005	-655.422852	186.356232	856.463074	-641.835266	-13.613835
365.925781	-9.588043	936.503906	407.778046	177.138718	932.825134	478.433746	-42.984676	495.674744	536.014465	162.822021	483.575806	560.539001	-36.713890	91.032806	598.597656	130.800064	96.460709	424.448120	-75.082985	1407.378784	478.748535	220.923843	1407.458862	379.400360	83.721909	1387.895996	394.342529	86.584290	1657.506470	453.171204	-172.951279	1131.988037	528.556702	301.133606	1141.370483	346.846802	-169.700623	888.709900	387.516907	324.738708	898.027893	382.764008	86.659256	1034.539307	-654.563721	187.216782	856.600769	-641.697449	-13.090724
366.193390	-8.642474	936.090820	407.672150	179.885513	932.962708	479.031738	-42.302067	495.170929	536.489136	161.902008	483.336761	560.572693	-36.548668	90.390854	598.530823	130.208405	95.750862	425.294189	-74.589691	1406.961182	479.728271	221.331528	1406.778320	380.242676	84.295929	1387.441772	394.477417	87.293571	1656.965210	453.726074	-172.201431	1131.416748	529.601746	301.540985	1140.689575	346.464630	-168.509155	888.583496	388.737579	324.809235	897.259399	383.126648	88.116417	1034.423218	-654.213623	187.008957	856.520752	-641.045837	-13.124817
366.911957	-8.671903	935.657959	408.595795	179.205215	932.085510	480.155792	-42.112747	494.923553	537.913696	162.538422	483.051361	560.980103	-36.426632	89.831268	598.928345	130.152359	95.277351	426.116913	-74.176964	1406.533203	480.547821	221.853485	1406.118530	381.111725	84.818108	1386.837402	394.561340	88.008842	1656.345947	454.302856	-171.462967	1130.769165	530.553284	301.910522	1139.986206	346.307434	-167.391403	888.234314	389.813721	325.074402	896.450195	383.871735	88.027306	1033.758179	-653.986816	187.016342	856.408142	-640.835144	-13.110452
367.638824	-8.479939	935.149841	409.382355	179.192795	931.530212	481.262665	-41.903297	494.585022	538.843140	162.652634	482.849976	561.276306	-36.306641	89.221786	599.270142	130.161957	94.915810	426.916656	-73.778145	1406.053833	481.479034	222.291931	1405.473755	381.945984	85.238670	1386.268555	394.618744	88.718452	1655.708252	454.870209	-170.856949	1130.151245	531.562927	302.241211	1139.312988	346.305939	-166.423386	887.899048	390.863495	325.428101	895.666260	384.586182	88.155769	1033.223755	-653.679504	187.105835	856.400146	-640.624817	-13.085866
368.336578	-8.279113	934.628845	410.200470	179.488419	931.130615	482.377197	-41.618217	494.227661	539.814209	162.571335	482.738495	561.459900	-36.239807	88.645050	599.608398	130.134705	94.591286	427.649506	-73.408333	1405.562988	482.288910	222.759125	1404.957886	382.779846	85.627861	1385.686157	394.669067	89.407387	1655.136230	455.370209	-170.120911	1129.493408	532.555359	302.547974	1138.708618	346.050812	-165.333099	887.465271	392.066833	325.632233	894.933105	385.308136	88.348564	1032.763672	-653.350464	187.183731	856.382202	-640.382996	-13.105831
368.833282	-7.770230	934.198914	410.785767	180.848145	931.226257	483.337341	-41.189915	493.930145	540.721863	162.431061	482.826080	561.554688	-36.102303	88.040878	599.904663	130.087967	94.312508	428.398926	-73.010460	1405.145386	483.195251	223.218948	1404.506714	383.601746	85.946442	1385.231201	394.695313	90.117661	1654.635864	455.907318	-169.430420	1128.897949	533.557861	302.762268	1138.195557	345.967590	-164.314438	887.128174	393.134338	325.697083	894.538208	385.967010	88.968018	1032.609253	-652.995239	187.233719	856.401306	-640.157959	-13.114673
369.540833	-7.477297	933.854248	411.516205	180.899307	930.904297	484.379333	-40.863937	493.725708	540.918091	161.844528	482.708832	561.769531	-35.981579	87.541100	599.752686	129.772308	94.034882	429.118378	-72.614273	1404.837402	484.046783	223.613632	1404.111084	384.499878	86.453873	1384.962524	394.757141	90.826141	1654.263428	456.419830	-168.651047	1128.424561	534.644531	303.027954	1137.761353	345.909546	-163.255249	886.936218	394.667297	325.868896	893.674561	386.657898	89.137848	1032.274902	-652.684082	187.204285	856.446838	-639.889709	-13.157240
370.201752	-7.316530	933.725159	412.314941	180.419113	930.637146	485.328644	-40.399891	493.652527	542.086792	162.610367	482.717377	561.922729	-35.789955	87.097382	600.138245	130.026627	93.843575	429.828003	-72.181763	1404.671875	485.008453	224.115021	1403.779053	385.244568	86.886200	1384.750244	394.813873	91.560112	1653.989990	456.984619	-167.865524	1128.110352	535.734070	303.279144	1137.361816	345.995667	-162.116257	886.900635	396.056549	326.221771	893.031738	387.420929	89.055260	1032.076172	-652.405090	187.138763	856.427673	-639.662842	-13.214133
370.937836	-6.986738	933.698120	413.072998	180.432190	930.554871	486.312286	-39.984711	493.632233	542.582458	162.632217	482.578491	562.103210	-35.627022	86.818916	600.125732	129.989471	93.597870	430.530060	-71.728638	1404.632935	485.893372	224.559021	1403.526001	386.016510	87.481178	1384.637451	394.889130	92.332169	1653.807251	457.589417	-167.016479	1128.003540	536.665039	303.326569	1136.953003	346.109131	-160.883820	886.938232	397.286713	326.378326	892.758057	388.207031	89.252052	1032.022339	-652.116455	187.108200	856.386963	-639.415588	-13.215550
371.846527	-6.917825	933.747620	414.216461	179.737106	930.300293	487.225677	-39.644543	493.643188	542.907471	162.773254	482.372437	562.239990	-35.485592	86.599236	600.179504	130.110092	93.455589	431.169189	-71.249916	1404.733765	486.767670	225.022949	1403.374390	386.805389	88.079292	1384.643311	395.003296	93.112503	1653.706543	458.159241	-166.221252	1127.974121	537.696716	303.480743	1136.708862	346.319733	-159.656006	887.078064	398.996948	326.564362	892.119263	389.148621	89.135841	1031.911377	-651.845337	187.084259	856.309631	-639.181824	-13.263171
372.670624	-6.669032	933.836853	415.049530	179.964523	930.383362	488.062225	-39.299362	493.719391	543.441589	163.192062	482.346008	562.331360	-35.376915	86.433304	600.351563	130.321777	93.376900	431.818695	-70.834763	1404.922852	487.615906	225.503952	1403.302246	387.579956	88.673309	1384.748657	395.146271	93.879005	1653.694702	458.730042	-165.341675	1128.037476	538.724548	303.519684	1136.586792	346.585785	-158.519409	887.254517	400.361755	326.985168	891.899658	389.958801	89.381927	1031.996582	-651.456970	187.116959	856.270874	-638.828857	-13.267593
373.582397	-6.433854	933.952515	415.966003	180.146713	930.602234	488.900726	-39.081051	493.790405	543.878235	163.570251	482.292725	562.408875	-35.332783	86.299644	600.605164	130.720810	93.407349	432.415100	-70.370537	1405.179932	488.482788	225.903534	1403.398560	388.304077	89.097656	1384.884033	395.343903	94.631241	1653.745972	459.301361	-164.612137	1128.226929	539.939392	303.633057	1136.659790	346.929932	-157.370712	887.539124	402.019470	327.021149	891.677856	390.836609	89.544472	1032.163696	-651.008667	187.150406	856.282288	-638.552246	-13.223821
374.669495	-6.514575	934.098450	417.250061	179.613113	930.495361	489.704620	-39.046665	493.895538	543.966736	163.617142	482.121460	562.522644	-35.390823	86.196587	600.724182	130.912094	93.494499	432.984528	-69.953804	1405.489990	489.287506	226.322601	1403.556274	388.955322	89.394341	1385.019531	395.584869	95.322197	1653.853760	459.848846	-163.836823	1128.473022	541.081299	303.630707	1136.822388	347.291168	-156.329376	887.871460	404.012817	327.182770	891.288818	391.871399	89.417969	1032.172119	-650.575745	187.153030	856.292847	-638.214539	-13.252187
375.593689	-6.085536	934.328796	418.015350	180.381027	930.853760	490.401184	-38.873932	494.035248	544.186523	163.806076	482.106171	562.515747	-35.396591	86.135872	600.730774	130.958176	93.466011	433.520416	-69.525040	1405.873779	490.037872	226.731369	1403.802734	389.629578	89.794281	1385.255981	395.838287	96.010086	1654.023071	460.414825	-163.128006	1128.803467	542.223389	303.587067	1137.051514	347.713531	-155.316391	888.272888	405.786713	327.481506	891.137207	392.704498	89.941856	1032.468140	-650.189331	187.160248	856.309570	-637.872864	-13.258659
376.435699	-5.656734	934.619141	418.707611	181.299683	931.261719	491.058380	-38.604679	494.208954	544.698486	164.379456	482.129608	562.492920	-35.459679	86.143997	600.855896	131.159103	93.448814	433.977325	-69.063004	1406.340088	490.665436	227.090607	1404.032715	390.203278	90.279205	1385.548828	396.140015	96.647263	1654.282471	460.976440	-162.395248	1129.309082	543.411621	303.589325	1137.313232	348.132050	-154.310867	888.835571	407.594116	327.607300	891.042114	393.503296	90.535042	1032.820801	-649.585815	187.448517	856.409180	-637.457886	-13.255988
377.663330	-5.561401	934.972168	420.086914	180.747772	931.142578	491.805634	-38.541904	494.500763	545.089294	164.885910	481.914429	562.515320	-35.491791	86.237984	600.961060	131.283798	93.413765	434.377411	-68.563034	1406.819702	491.282715	227.582458	1404.255859	390.729980	90.799789	1385.814819	396.507538	97.320724	1654.574951	461.518646	-161.718597	1129.831421	544.540894	303.583191	1137.556885	348.599304	-153.295502	889.406067	409.145172	327.659149	891.247803	394.682251	90.600670	1032.924194	-649.599426	187.050140	856.297974	-637.225220	-13.452110
378.591431	-5.138235	935.309021	420.918182	181.455017	931.511719	492.513763	-38.330582	494.781403	545.470642	165.288742	481.864624	562.502441	-35.460083	86.317780	600.785156	131.110718	93.214195	434.760712	-68.020355	1407.311401	491.833893	228.055252	1404.558105	391.281982	91.470566	1386.160767	396.895508	97.930656	1654.900024	462.081116	-161.026596	1130.374023	545.731934	303.645660	1137.938721	349.118774	-152.296326	890.011353	410.934723	327.812469	891.265381	395.562714	91.141693	1033.277954	-649.303955	187.000900	856.306396	-636.938660	-13.462856
379.686310	-4.791605	935.649170	421.980347	181.682816	931.736511	493.215851	-38.054287	494.983063	545.068542	164.487106	481.573761	562.529297	-35.488377	86.387215	600.847900	131.255142	93.364525	435.141296	-67.481361	1407.802734	492.295807	228.541718	1404.889648	391.729462	92.051933	1386.473389	397.410706	98.578651	1655.175659	462.649414	-160.407089	1130.931641	546.979675	303.708923	1138.313965	349.678894	-151.383209	890.529541	412.832123	327.947510	891.300659	396.569427	91.508034	1033.554932	-648.630249	187.338669	856.384521	-636.498230	-13.369004
380.937286	-4.687036	935.973389	423.449310	181.239410	931.767822	494.144135	-37.990669	495.173584	545.868835	165.383331	481.603790	562.657959	-35.478008	86.358940	600.980530	131.289902	93.375679	435.475616	-66.840149	1408.196167	492.798340	229.107330	1405.291504	392.074921	92.528603	1386.712036	397.961853	99.184608	1655.461182	463.191498	-159.860748	1131.352539	548.239624	303.868103	1138.778076	350.246948	-150.522858	890.981628	414.751801	328.056854	891.392090	397.758911	91.548599	1033.718628	-648.179199	187.356201	856.430054	-636.080872	-13.377749
382.065704	-4.295755	936.187622	424.495789	181.636017	932.001099	494.839722	-37.726032	495.124573	546.233704	165.553726	481.582947	562.668335	-35.450150	86.264870	601.058655	131.347321	93.402252	435.776794	-66.288605	1408.515503	493.197876	229.664230	1405.655029	392.474640	93.046280	1386.898804	398.558472	99.753868	1655.723511	463.739471	-159.335205	1131.677856	549.540283	304.061676	1139.289673	350.874908	-149.779312	891.347046	416.908600	328.125732	891.245850	398.766968	91.948357	1033.938599	-647.721680	187.283264	856.459778	-635.649353	-13.425151
383.114136	-3.717651	936.358398	425.129578	182.844574	932.399963	495.345734	-37.267803	495.039551	546.238220	165.207977	481.567474	562.503479	-35.395878	86.067024	601.131042	131.460495	93.414444	436.050323	-65.700233	1408.780151	493.501068	230.183273	1405.914551	392.821777	93.595848	1387.010498	399.187988	100.283318	1655.967529	464.283661	-158.910568	1132.013428	550.757507	304.392914	1139.728271	351.477509	-149.068558	891.653687	418.830963	328.215363	891.267639	399.574463	92.706123	1034.226318	-647.622925	186.850220	856.357727	-635.345581	-13.608479
384.283813	-3.451554	936.489502	426.213348	183.130295	932.440552	496.249115	-37.199356	495.135925	547.260681	166.192780	481.674072	562.672668	-35.364658	85.971565	601.076904	131.327408	93.134361	436.293610	-65.096252	1409.043335	493.764252	230.754593	1406.130493	393.131622	94.198158	1387.084961	399.793121	100.763931	1656.175171	464.775421	-158.481018	1132.321411	551.945862	304.764038	1140.033447	352.071777	-148.425034	891.914368	420.739563	328.526215	891.147156	400.586060	93.053757	1034.304565	-647.341675	186.707047	856.307068	-634.947388	-13.777088
385.605957	-3.678254	936.636292	427.622284	181.927551	931.840698	497.078278	-37.101952	495.224335	547.883118	166.488968	481.388611	562.746033	-35.322853	85.867439	601.631348	131.873459	93.166763	436.497314	-64.512054	1409.273560	493.962463	231.341644	1406.299683	393.427460	94.784645	1387.165039	400.403931	101.227661	1656.375000	465.237946	-158.099976	1132.617432	553.113831	305.236176	1140.375366	352.746857	-147.844162	892.192627	422.602539	328.682312	891.068054	401.669800	92.822739	1034.047729	-647.020691	186.576202	856.260803	-634.630310	-13.886133
386.779480	-3.568110	936.769958	428.791016	181.561447	931.602112	497.830963	-36.933369	495.267242	548.190491	166.433899	481.121063	562.789917	-35.267929	85.757675	601.460876	131.673172	92.945816	436.701050	-63.894695	1409.413452	494.138947	231.946304	1406.430420	393.674133	95.414162	1387.183594	400.992767	101.663361	1656.523315	465.748901	-157.688278	1132.925659	554.179382	305.691681	1140.671265	353.339508	-147.282761	892.380615	424.198730	328.663544	891.250061	402.672150	92.942627	1033.977295	-646.722839	186.460449	856.246704	-634.285278	-14.005485
387.763336	-3.230279	936.802856	429.654358	181.895798	931.643799	498.495575	-36.576664	495.219666	548.593994	166.364716	481.013458	562.816162	-35.170826	85.607712	601.508972	131.610931	92.778816	436.931976	-63.293900	1409.519287	494.293915	232.539856	1406.571167	393.951141	96.107651	1387.215698	401.575012	102.078682	1656.644409	466.275269	-157.199249	1133.093628	555.272827	306.173218	1140.953125	353.993134	-146.850006	892.517761	425.991211	328.832184	891.132141	403.501282	93.291977	1034.009155	-646.378174	186.390747	856.291321	-633.924927	-14.068531
388.653992	-2.768926	936.832031	430.309570	182.830185	931.923279	499.137115	-36.230503	495.124969	549.301819	166.412292	481.094452	562.849915	-35.100605	85.395416	601.736572	131.661285	92.690521	437.245361	-62.663883	1409.552734	494.482056	233.191711	1406.703003	394.152100	96.618347	1387.110596	402.189056	102.552795	1656.667480	466.792023	-156.691879	1133.180420	556.357117	306.793518	1141.266235	354.656097	-146.515839	892.586731	428.084381	328.987061	890.795593	404.275726	93.838356	1034.169434	-645.750916	186.649368	856.392212	-633.445007	-14.071201
389.682404	-2.463194	936.801697	431.137573	183.247223	932.007874	499.860382	-35.920391	494.989594	549.770142	166.154099	481.030975	562.920471	-35.039268	85.109283	601.713745	131.486664	92.585381	437.528046	-62.052364	1409.516846	494.673615	233.846573	1406.782471	394.429291	97.142555	1387.003174	402.734650	102.985962	1656.669800	467.301331	-156.230972	1133.227661	557.309265	307.310089	1141.487061	355.341522	-146.169220	892.569702	429.710754	329.449280	890.755493	405.122742	94.148155	1034.194214	-645.330261	186.568390	856.371948	-632.991516	-14.231722
390.648621	-2.092406	936.729065	431.819855	184.059311	932.188904	500.577698	-35.668690	494.767090	550.521667	166.495117	481.144348	563.003052	-34.945545	84.775627	601.857117	131.496292	92.500900	437.868286	-61.501469	1409.456787	494.856537	234.478134	1406.835327	394.733154	97.679329	1386.876587	403.294373	103.429657	1656.614380	467.866180	-155.756363	1133.178955	558.380493	308.049805	1141.750244	356.113892	-145.833557	892.477295	431.756165	329.493378	890.320496	405.885803	94.600243	1034.250366	-645.188538	186.131653	856.256287	-632.655701	-14.436113
391.646942	-1.778038	936.669495	432.631989	184.486008	932.170532	501.345612	-35.392273	494.564728	551.038879	166.369217	481.038361	563.014160	-34.868626	84.425255	601.819763	131.488800	92.374596	438.260834	-60.968479	1409.382324	495.016724	235.048721	1406.801758	395.073547	98.215355	1386.691284	403.780396	103.849457	1656.581421	468.399384	-155.279053	1133.104858	559.227295	308.719025	1141.874390	356.862885	-145.517380	892.323364	433.280579	329.829926	890.164917	406.708252	94.959290	1034.207275	-644.863708	186.039825	856.209717	-632.353088	-14.486322
392.639984	-1.857893	936.621033	433.830811	184.006912	931.872253	502.228180	-35.188122	494.582855	552.395691	167.470734	481.081390	563.143250	-34.827488	84.139244	602.354004	131.952087	92.273659	438.672241	-60.493610	1409.374268	495.139984	235.623260	1406.704224	395.384155	98.704735	1386.507568	404.216461	104.259369	1656.531250	468.953522	-154.816269	1133.120850	560.008728	309.456238	1141.946411	357.628448	-145.180054	892.215149	435.021606	330.371063	889.729858	407.658661	94.859550	1034.019287	-644.561584	185.909195	856.160461	-632.076355	-14.534524
393.448944	-1.358406	936.577759	434.304504	185.005005	932.018799	503.006927	-34.837551	494.557922	553.095154	167.756500	481.120575	563.232178	-34.803692	83.939743	602.514282	132.059738	92.113098	439.064362	-59.993496	1409.356934	495.263275	236.194366	1406.594971	395.705902	99.181770	1386.389282	404.602142	104.631004	1656.510498	469.551147	-154.305557	1133.178345	560.914490	310.200317	1142.061157	358.446899	-144.830811	892.157227	436.892792	330.539612	889.202576	408.304047	95.485809	1034.075684	-644.348572	185.769440	856.114136	-631.828796	-14.647752
394.399658	-1.313164	936.625977	435.318237	184.794250	931.820923	503.922607	-34.617393	494.600677	553.642639	167.770355	480.996918	563.359558	-34.780251	83.799217	602.563110	132.062790	91.954102	439.501038	-59.554787	1409.380127	495.437897	236.749588	1406.525269	395.997894	99.629036	1386.315674	404.937927	105.010414	1656.490967	470.192108	-153.765427	1133.171997	561.474365	310.684235	1142.061035	359.282471	-144.374039	892.177124	438.483307	331.067719	888.797424	409.174774	95.566086	1033.988403	-643.861511	185.894928	856.168762	-631.416565	-14.670656
395.191650	-0.978135	936.640198	435.962158	185.385178	931.963928	504.828339	-34.240585	494.704376	554.335266	167.909470	481.049896	563.456909	-34.823425	83.680855	602.727112	132.082321	91.853363	439.924072	-59.099663	1409.404663	495.593994	237.222137	1406.493164	396.359436	100.142479	1386.289063	405.260193	105.400406	1656.470703	470.793274	-153.271866	1133.188965	562.148132	311.224823	1142.137817	360.115204	-144.185425	892.074280	440.074310	331.308533	888.444763	409.876404	95.954002	1034.068970	-643.796875	185.432617	856.104675	-631.036072	-14.955023
396.073792	-0.701731	936.674988	436.830902	185.630844	932.020447	505.769104	-33.965759	494.786438	554.841675	167.800186	480.959656	563.549011	-34.850361	83.527267	602.733276	131.978699	91.771278	440.358917	-58.585201	1409.369995	495.762573	237.815353	1406.488403	396.886841	100.376411	1386.187378	405.505615	105.815033	1656.463623	471.473419	-152.660263	1133.207153	562.706665	311.671448	1142.206177	361.054169	-143.935379	891.958984	441.365021	331.943695	888.250671	410.666016	96.222260	1034.109375	-643.497925	185.399734	856.090515	-630.765259	-15.003927
396.768188	-0.300275	936.694763	437.289612	186.551178	932.279846	506.732391	-33.726803	494.866821	555.151917	167.494949	480.975372	563.717407	-34.888031	83.379204	602.688904	131.863205	91.672516	440.943115	-58.166161	1409.347534	496.088867	238.317627	1406.492920	396.966156	100.896027	1386.143188	405.717712	106.257401	1656.462158	472.162506	-152.206451	1133.268188	563.362854	312.218323	1142.335449	362.073212	-143.697128	891.896790	443.178589	332.171082	887.788940	411.254089	96.735107	1034.255127	-643.174255	185.383591	856.059265	-630.415649	-15.045774
397.649231	0.051697	936.750366	437.995483	187.016068	932.382202	507.745117	-33.446724	494.888428	555.959900	168.019119	481.083252	563.771240	-34.908424	83.222595	602.882263	131.870972	91.614799	441.444641	-57.689713	1409.376953	496.358154	238.872894	1406.488037	397.332275	101.306808	1386.123413	405.890961	106.677429	1656.499634	472.885681	-151.676208	1133.296143	563.885742	312.733337	1142.407227	363.131287	-143.425598	891.844666	444.714996	332.880920	887.294678	412.010620	97.118973	1034.332886	-642.879639	185.346313	855.990601	-630.088196	-15.093208
398.487915	0.262954	936.867249	438.737793	187.345047	932.423767	508.706207	-33.274677	495.079498	556.350891	168.080765	481.046570	563.880127	-34.916752	83.112526	602.860352	131.828064	91.570816	441.934998	-57.279976	1409.437622	496.577423	239.350693	1406.530640	397.699677	101.706108	1386.139160	406.017609	107.076950	1656.586670	473.597839	-151.217987	1133.438843	564.309753	313.096008	1142.487549	364.269043	-143.222015	891.815857	445.877869	333.390381	887.196045	412.775085	97.429512	1034.409180	-642.551697	185.177017	855.944336	-629.409180	-15.438534
399.250793	0.439478	937.001465	439.417236	187.602509	932.477051	509.601410	-33.056240	495.259552	556.705566	168.155746	480.972046	563.955627	-34.978420	83.036133	602.743713	131.803848	91.493195	442.369263	-56.925163	1409.603516	496.784851	239.763321	1406.613525	398.084930	102.168945	1386.268188	406.115326	107.463097	1656.733887	474.321045	-150.762344	1133.647705	564.806274	313.488312	1142.671265	365.346802	-143.040039	891.870911	447.494049	333.658539	886.789551	413.484222	97.687988	1034.500610	-642.401672	185.026123	855.893799	-629.097412	-15.564185
400.081207	0.711678	937.152222	440.142181	187.842163	932.562683	510.473145	-32.814079	495.402130	557.463989	168.809097	481.045471	563.998596	-35.003380	83.013390	603.019592	132.004395	91.485893	442.821686	-56.524452	1409.810913	496.982880	240.187912	1406.796997	398.407684	102.554596	1386.381348	406.154114	107.820488	1656.899170	475.076324	-150.376892	1133.881348	565.125427	313.759338	1142.858154	366.539246	-142.889709	892.014465	448.552094	334.386261	886.780518	414.218353	97.985176	1034.614746	-642.236938	184.907806	855.927917	-628.844116	-15.604062
400.942291	0.693155	937.364563	441.079468	187.425705	932.478577	511.375549	-32.697392	495.624664	557.780945	168.877884	480.964508	564.102051	-35.056755	83.024986	603.091125	132.081955	91.480423	443.269684	-56.095478	1410.046875	497.211060	240.646545	1407.007446	398.695435	102.768753	1386.462158	406.202332	108.190430	1657.063110	475.833618	-149.975861	1134.160156	565.577637	314.106598	1143.136963	367.623260	-142.790100	892.134155	450.034943	334.628815	886.511353	415.016052	97.957848	1034.665527	-642.058105	184.835068	855.972229	-628.559509	-15.642480
401.702271	1.070041	937.508301	441.528839	188.066650	932.782715	512.109192	-32.469467	495.763641	558.351563	169.302292	481.078766	564.131592	-35.060944	83.007500	603.103394	132.036804	91.376923	443.690948	-55.701927	1410.193726	497.423065	241.107635	1407.178101	399.038666	103.076439	1386.546875	406.249207	108.555229	1657.183350	476.678925	-149.619766	1134.463745	566.118286	314.738525	1143.529175	368.873352	-142.720963	892.220703	451.297638	335.348236	886.417297	415.600891	98.370049	1034.892090	-641.851807	184.855362	856.010254	-628.289001	-15.641747
402.618835	1.208672	937.611816	442.225098	187.997177	932.756165	512.884705	-32.296642	495.910187	558.691711	169.571030	481.042542	564.218323	-35.095215	82.974480	603.144348	132.013321	91.203781	444.161377	-55.301220	1410.329590	497.617096	241.537735	1407.312256	399.373444	103.427383	1386.608154	406.291473	108.939857	1657.231445	477.571838	-149.267624	1134.684082	566.340027	314.634766	1143.576172	370.098267	-142.648697	892.323486	452.350342	335.649628	886.278931	416.278534	98.498245	1034.919067	-641.663757	184.897339	855.976868	-628.021240	-15.650815
403.476257	1.300710	937.740662	442.871887	187.989105	932.725098	513.639648	-32.106346	495.973785	558.397827	168.997482	480.766205	564.259888	-35.100632	82.901352	602.795166	131.685272	91.012482	444.633057	-54.905090	1410.465820	497.821808	241.964584	1407.390991	399.698669	103.759949	1386.615845	406.325439	109.316170	1657.259277	478.461029	-149.006073	1134.895752	566.722778	314.920349	1143.749146	371.351379	-142.571396	892.345154	453.469727	336.316528	886.115173	416.921936	98.643433	1034.957153	-641.157837	185.282410	856.011719	-627.659607	-15.526649
404.360565	1.494859	937.885742	443.523438	188.306030	932.834534	514.220093	-31.942625	495.990051	558.683289	169.200058	480.740295	564.268555	-35.058079	82.828316	602.827148	131.656189	90.880402	445.077209	-54.510216	1410.578979	497.960602	242.419586	1407.470093	400.166534	103.969429	1386.610107	406.354828	109.675011	1657.314209	479.407959	-148.726013	1135.125732	567.092651	315.246124	1143.913330	372.659210	-142.538498	892.404236	454.206787	336.729095	886.305908	417.658295	98.914124	1035.081787	-640.931641	185.355240	856.014343	-627.425415	-15.460605
405.164917	1.695036	938.015381	444.115479	188.530472	932.961670	514.751831	-31.678881	496.054626	558.873718	169.342712	480.654297	564.263367	-35.024017	82.767838	602.853088	131.662048	90.810715	445.533051	-54.155636	1410.689697	498.126312	242.772125	1407.597900	400.219299	104.442741	1386.713989	406.341949	110.014587	1657.392700	480.335205	-148.531082	1135.343750	567.479797	315.638367	1144.108765	373.883026	-142.477814	892.516541	455.510895	337.413910	886.088318	418.349060	99.121635	1035.209839	-641.258179	184.956879	855.862732	-627.326721	-15.612674
405.864899	1.841382	938.174438	444.688904	188.717880	933.085205	515.221741	-31.465605	496.114838	559.158630	169.606125	480.614655	564.245911	-34.992050	82.724518	602.894714	131.691681	90.804237	445.943695	-53.830807	1410.794800	498.198914	243.164291	1407.742432	400.457428	104.705734	1386.736572	406.299072	110.333122	1657.476074	481.282349	-148.264389	1135.530640	568.152466	316.552917	1144.570557	375.154327	-142.481049	892.605652	456.358521	337.746246	886.121277	418.974182	99.304749	1035.349854	-641.199280	184.887863	855.874329	-627.158752	-15.604581
406.726471	2.000006	938.265259	445.304138	188.950409	933.180603	515.690125	-31.336540	496.153931	559.847717	170.351501	480.705780	564.193420	-34.958523	82.686707	603.198730	131.883316	90.841179	446.373627	-53.523247	1410.921387	498.268463	243.556229	1407.890503	400.724091	104.938896	1386.748047	406.249664	110.637344	1657.547607	482.195618	-148.088577	1135.705566	568.097717	316.449463	1144.519165	376.469574	-142.570709	892.661743	456.751953	338.322205	886.196350	419.664764	99.497726	1035.439941	-641.111633	184.850449	855.905701	-626.955688	-15.575504
407.637115	2.094215	938.331238	445.980103	189.085022	933.219910	516.134766	-31.321608	496.148804	560.162048	170.608429	480.706146	564.184631	-34.988140	82.661255	603.330322	132.036560	90.858376	446.786987	-53.229244	1411.036255	498.293579	243.931259	1407.994507	400.987152	105.161003	1386.667969	406.205383	110.935272	1657.589233	483.162323	-147.848618	1135.883179	568.457703	316.972168	1144.741211	377.757172	-142.630295	892.687134	457.707092	338.712646	886.036072	420.388550	99.631653	1035.487427	-641.016785	184.843460	855.938721	-626.741211	-15.619041
408.452911	2.158750	938.381470	446.570251	189.212662	933.249695	516.598938	-31.273350	496.095459	560.340820	170.689423	480.606384	564.265259	-35.004467	82.594620	603.403809	132.084198	90.869637	447.186584	-52.959446	1411.109009	498.246826	244.370117	1408.055176	401.233429	105.358284	1386.585083	406.159912	111.233856	1657.572510	484.154205	-147.595886	1136.040161	568.704346	317.487152	1144.906372	379.143799	-142.701630	892.644836	458.503754	339.316833	886.120911	421.046448	99.738663	1035.524048	-640.934265	184.860641	855.917114	-626.492065	-15.628713
409.256805	2.262711	938.401672	447.115723	189.398300	933.252930	516.969543	-31.166019	495.993286	560.497864	170.700668	480.487213	564.353149	-34.994087	82.509918	603.464233	132.161514	90.782570	447.572876	-52.699715	1411.169067	498.297821	244.702820	1408.109619	401.473206	105.532143	1386.481567	406.120667	111.509521	1657.528198	485.140808	-147.403732	1136.153442	568.987549	318.090088	1145.048340	380.490265	-142.756409	892.630920	458.949127	339.617157	886.022766	421.661774	99.893661	1035.531494	-640.838989	184.861740	855.872009	-626.250977	-15.647758
410.076294	2.388696	938.457336	447.647949	189.597443	933.292542	517.293518	-31.100887	495.937439	560.511780	170.463150	480.343750	564.349792	-34.978516	82.429153	603.408508	132.068588	90.703957	447.996826	-52.445850	1411.241089	498.223572	245.094772	1408.152710	401.690033	105.737198	1386.394531	406.066650	111.776344	1657.515137	486.128082	-147.134674	1136.302856	569.234192	318.690369	1145.178467	381.856964	-142.787903	892.601501	459.455994	340.037445	886.024536	422.326172	100.055458	1035.578369	-640.784790	184.820633	855.830811	-626.024292	-15.681836
410.806976	2.444141	938.571228	448.156433	189.758987	933.368469	517.536377	-31.051207	495.927399	560.754761	170.610153	480.279053	564.354980	-34.924263	82.392380	603.538208	132.274307	90.667084	448.399811	-52.190548	1411.342773	498.158752	245.425949	1408.240356	401.958832	106.061172	1386.392700	405.990723	112.031372	1657.526367	487.086853	-146.851318	1136.488281	569.393250	319.255981	1145.351196	383.248077	-142.803299	892.645813	459.948120	340.532776	886.149780	422.950409	100.173187	1035.673218	-640.781860	184.742310	855.815491	-625.824341	-15.708197
411.572357	2.590394	938.704529	448.607208	189.928177	933.457458	517.699829	-30.922987	495.876160	560.984253	170.760162	480.253845	564.297424	-34.878792	82.406334	603.667236	132.384399	90.683975	448.787933	-51.924820	1411.464722	498.069397	245.743988	1408.356323	402.138000	106.279999	1386.368286	405.887512	112.275261	1657.561890	488.001678	-146.547531	1136.693726	569.732300	320.253693	1145.753906	384.579346	-142.798782	892.730225	460.508881	341.051666	886.367798	423.582306	100.338341	1035.785645	-640.746277	184.647446	855.812439	-625.612183	-15.745392
412.328644	2.668980	938.846069	449.042419	190.049957	933.534485	517.832703	-30.876408	495.866516	561.338989	171.085556	480.278046	564.245483	-34.847607	82.418320	603.826233	132.563324	90.731323	449.159241	-51.673466	1411.612305	497.969299	246.042435	1408.492798	402.297638	106.439003	1386.357056	405.767914	112.499878	1657.602295	488.902130	-146.277054	1136.941162	569.853516	320.858124	1145.973511	385.983124	-142.864105	892.752502	460.627777	340.999969	886.302063	424.165497	100.463150	1035.893066	-640.699829	184.589508	855.859436	-625.420776	-15.800750
413.000732	2.690635	938.990234	449.411530	190.187836	933.636230	517.961304	-30.846167	495.842163	561.410400	170.941025	480.251587	564.206543	-34.842644	82.428032	603.792419	132.559158	90.719353	449.562805	-51.423058	1411.746338	497.997589	246.311996	1408.619019	402.439484	106.488106	1386.252686	405.640350	112.720108	1657.606934	489.807495	-145.965057	1137.122314	569.687195	320.994659	1145.983887	387.312164	-142.929855	892.758667	460.755035	341.557220	886.659912	424.668152	100.555855	1036.014282	-640.653748	184.557892	855.883911	-625.200623	-15.879899
413.756500	2.756369	939.069885	449.849487	190.372543	933.716309	518.071289	-30.843002	495.749908	561.684814	171.111938	480.260864	564.177979	-34.883240	82.401627	603.865173	132.644958	90.715538	450.009949	-51.200924	1411.834473	497.860046	246.692749	1408.747559	402.681519	106.583710	1386.169189	405.513550	112.910324	1657.578979	490.718018	-145.737366	1137.275757	569.945618	322.043243	1146.423706	388.802612	-143.074371	892.743835	461.177429	341.993805	886.505737	425.225769	100.674614	1036.091919	-640.581482	184.546097	855.885925	-624.990967	-15.956755
414.581940	2.758296	939.127136	450.301392	190.548019	933.793274	518.239746	-30.878340	495.683044	562.092957	171.310181	480.293793	564.201721	-34.931404	82.375786	604.017700	132.834488	90.722771	450.448822	-51.002712	1411.881958	497.826843	246.995300	1408.835938	402.938782	106.649780	1386.064819	405.377136	113.098862	1657.541016	491.589691	-145.500244	1137.405396	569.725586	322.182800	1146.390381	390.122253	-143.141586	892.666992	461.303680	342.416718	886.632874	425.802979	100.747581	1036.155518	-640.547302	184.527573	855.851440	-624.801147	-16.057907
415.264954	2.755890	939.198669	450.647827	190.704376	933.845520	518.336975	-30.869719	495.573212	562.511108	171.516144	480.304413	564.178223	-34.966709	82.323853	604.169983	133.027344	90.727417	450.931030	-50.826920	1411.948730	497.806000	247.249466	1408.898804	403.205780	106.689583	1385.945557	405.230957	113.278671	1657.503784	492.503784	-145.327072	1137.566406	569.733643	322.748627	1146.563232	391.592743	-143.297348	892.580383	461.347382	342.455444	886.667175	426.289764	100.824631	1036.215576	-640.479431	184.454941	855.799011	-624.578247	-16.120665
415.863190	2.793558	939.259521	450.958496	190.863464	933.899658	518.367798	-30.814165	495.478271	562.867371	171.640091	480.291840	564.154846	-34.960972	82.289749	604.259460	133.020142	90.601585	451.413635	-50.668201	1412.036987	497.802307	247.464111	1408.967163	403.457031	106.786812	1385.888306	405.069092	113.441116	1657.503906	493.344696	-145.110565	1137.663574	569.829834	323.747681	1146.883423	392.950500	-143.390915	892.577942	461.459839	342.994751	886.805420	426.728638	100.916641	1036.272339	-640.475708	184.320328	855.758301	-624.418701	-16.217430
416.391357	2.831033	939.401428	451.189026	190.944183	933.932495	518.423950	-30.734608	495.445313	563.208801	171.763733	480.264954	564.080383	-34.932919	82.283264	604.361633	133.001862	90.510849	451.880981	-50.509830	1412.160034	497.817505	247.716461	1409.034668	403.680176	106.894577	1385.881348	404.891663	113.580124	1657.559448	494.223877	-144.931427	1137.870117	569.702454	324.244904	1146.985840	394.392548	-143.467743	892.574585	461.414581	343.319031	886.906372	427.134918	101.017029	1036.359741	-640.463379	184.180908	855.707458	-624.248718	-16.324780
416.979218	2.932553	939.557495	451.436707	191.031860	933.993530	518.483704	-30.682861	495.458496	563.483459	171.754562	480.229889	564.016479	-34.896328	82.307640	604.453857	133.012787	90.443977	452.387421	-50.336639	1412.331421	497.811279	247.949219	1409.140381	403.868134	106.998146	1385.903320	404.697327	113.724998	1657.613525	495.074738	-144.751816	1138.070801	569.347717	324.204895	1146.864014	395.757202	-143.512222	892.608582	461.286194	343.615326	886.993896	427.568024	101.147438	1036.467896	-640.464050	184.030884	855.676331	-624.115173	-16.423933
417.559845	2.958173	939.734924	451.714203	191.133392	934.070801	518.567871	-30.602917	495.502716	563.698059	171.795303	480.217438	563.940369	-34.859127	82.376198	604.500916	133.050201	90.455765	452.893158	-50.183197	1412.502930	497.798492	248.166183	1409.245850	404.055420	107.091919	1385.894165	404.480499	113.865646	1657.694458	495.955414	-144.639709	1138.390137	569.174011	324.593048	1146.952637	397.418610	-143.662674	892.624573	461.205139	344.006073	887.147400	427.996429	101.251778	1036.593506	-640.371765	183.943130	855.685059	-623.889343	-16.522202
418.066345	2.932495	939.899231	451.970825	191.269379	934.173157	518.696899	-30.581059	495.555420	563.923462	171.859283	480.229523	563.888672	-34.846619	82.440826	604.514038	133.041733	90.466690	453.369202	-50.038853	1412.680542	497.784851	248.379181	1409.345093	404.179626	107.149536	1385.880493	404.255463	113.993057	1657.739258	496.797821	-144.469849	1138.602905	568.979614	325.021088	1147.066650	398.858765	-143.686829	892.695862	460.879486	344.195526	887.217834	428.342316	101.333618	1036.723267	-640.042786	184.225372	855.793945	-623.620361	-16.507751
418.588593	2.920717	940.000488	452.243286	191.389481	934.260986	518.827942	-30.547228	495.566406	564.184570	171.943314	480.273773	563.848450	-34.815998	82.470238	604.591431	133.162628	90.491241	453.838623	-49.920193	1412.854370	497.724030	248.569534	1409.454834	404.326050	107.146423	1385.830688	404.043732	114.090370	1657.754883	497.655731	-144.335098	1138.885620	568.971008	325.852356	1147.380981	400.307556	-143.738342	892.639709	460.512482	344.200745	887.371033	428.703583	101.389450	1036.815308	-640.323669	184.029724	855.745483	-624.008240	-16.348927
419.136719	2.939246	940.057556	452.505707	191.523697	934.327759	518.995728	-30.556257	495.501129	564.436279	171.978317	480.275116	563.835266	-34.829514	82.448219	604.617615	133.192474	90.464790	454.324005	-49.814571	1413.015503	497.648315	248.732117	1409.542969	404.455658	107.069283	1385.748901	403.826569	114.170547	1657.708374	498.515839	-144.183670	1139.072388	568.727112	326.172668	1147.482788	401.670532	-143.736481	892.633789	460.168030	344.377197	887.514099	429.083344	101.452385	1036.876099	-640.271362	183.930908	855.724609	-623.865967	-16.453821
419.639130	2.926079	940.126404	452.748108	191.624893	934.363159	519.164001	-30.534050	495.425232	564.683594	172.055206	480.312531	563.848083	-34.832664	82.411774	604.670166	133.222076	90.456238	454.792480	-49.748684	1413.173462	497.614746	248.854828	1409.619995	404.563751	107.016838	1385.657593	403.617615	114.218994	1657.646362	499.349213	-144.040100	1139.248047	568.241089	325.960602	1147.332520	403.098083	-143.772583	892.625000	459.826630	344.742004	887.598450	429.454865	101.502396	1036.927856	-640.106140	183.760788	855.701965	-623.386536	-16.744894
420.123779	2.963562	940.179016	452.980988	191.730499	934.384277	519.315857	-30.462009	495.341034	564.945251	172.166275	480.299286	563.750000	-34.823162	82.342354	604.729675	133.302277	90.438873	455.235382	-49.710888	1413.357544	497.567047	248.911545	1409.681763	404.712769	106.937721	1385.600098	403.448669	114.260468	1657.591064	500.212708	-143.812759	1139.443970	567.944275	326.274902	1147.393921	404.365021	-143.734589	892.649658	459.358612	344.859650	887.714172	429.839417	101.575645	1036.966431	-640.200256	183.700562	855.639282	-623.591736	-16.689947
420.479706	2.855022	940.292114	453.181274	191.746887	934.393372	519.475525	-30.397165	495.325378	565.117188	172.241684	480.260925	563.737610	-34.848476	82.315674	604.800232	133.385880	90.435005	455.608337	-49.695820	1413.546753	497.602753	248.877457	1409.705444	404.908966	106.973839	1385.603271	403.248688	114.294868	1657.543579	501.054718	-143.618164	1139.692627	567.643188	326.581879	1147.420654	405.791656	-143.748856	892.652832	458.836609	344.960876	887.847351	430.157074	101.569290	1037.028442	-640.176392	183.534485	855.588562	-623.387573	-16.836843
420.826660	2.725224	940.438171	453.396454	191.765518	934.401733	519.706421	-30.367609	495.396301	565.268433	172.348175	480.234436	563.752380	-34.839535	82.339180	604.846191	133.443024	90.387039	455.987885	-49.649742	1413.796143	497.450470	249.016342	1409.783447	405.020111	106.957664	1385.605713	403.052856	114.316605	1657.514771	501.883026	-143.401001	1139.984741	567.491699	327.263611	1147.632813	407.079132	-143.723373	892.742554	458.281555	345.010834	888.014526	430.456238	101.575134	1037.104248	-640.137085	183.390808	855.536255	-623.208496	-16.969748
421.235199	2.603599	940.610657	453.648712	191.720230	934.464844	519.946228	-30.360796	495.503937	565.400940	172.449417	480.237183	563.726624	-34.820480	82.406662	604.897400	133.480667	90.416161	456.341888	-49.583363	1414.063965	497.407074	249.099548	1409.850220	405.089111	106.841675	1385.547852	402.846252	114.317245	1657.469360	502.647491	-143.186310	1140.241699	567.120605	327.547241	1147.690918	408.273499	-143.699738	892.867493	457.700775	345.073120	888.158936	430.780212	101.543083	1037.219360	-640.037231	183.256683	855.546204	-622.960083	-17.086479
421.976532	2.684122	940.635193	454.024323	191.756866	934.535278	520.208130	-30.349257	495.568512	565.580261	172.559677	480.260803	563.710266	-34.774857	82.455437	605.002930	133.587402	90.462830	456.670319	-49.569855	1414.330078	497.386993	249.158539	1409.948486	405.275635	106.882309	1385.584961	402.634399	114.279251	1657.402588	503.470276	-143.095551	1140.614746	566.690125	327.816193	1147.742554	409.646332	-143.672287	892.926941	457.030945	345.076538	888.298645	431.255371	101.579590	1037.262207	-640.002075	183.291290	855.595398	-623.000793	-17.021132
422.456024	2.439208	940.758545	454.529541	191.347458	934.458618	520.514771	-30.354031	495.642151	565.671326	172.600098	480.225159	563.757996	-34.758087	82.475456	604.991760	133.604568	90.494377	456.963623	-49.545486	1414.596191	497.312714	249.223785	1410.042969	405.449768	106.821182	1385.574707	402.412384	114.206200	1657.312988	504.255493	-143.029160	1140.900879	566.091248	327.597229	1147.600586	410.855530	-143.651764	892.971069	456.312683	345.028168	888.410095	431.690155	101.372162	1037.276367	-639.881958	183.250610	855.632141	-622.815186	-17.073896
422.956390	2.290652	940.841064	454.758545	191.336304	934.506592	520.800781	-30.365202	495.662445	565.780640	172.639099	480.237427	563.805481	-34.744282	82.447723	605.068237	133.724686	90.519661	457.234192	-49.526684	1414.820190	497.272461	249.281204	1410.118286	405.600616	106.618629	1385.505371	402.185730	114.088432	1657.198364	505.005035	-142.993423	1141.191162	565.678345	327.882111	1147.633911	412.048584	-143.595947	893.038208	455.516296	344.748383	888.599304	432.072357	101.294571	1037.342651	-639.815002	183.167465	855.642334	-622.653076	-17.112736
423.435699	2.175579	940.874390	454.934631	191.313034	934.537598	521.039490	-30.332443	495.597382	565.873779	172.709976	480.182709	563.837036	-34.765377	82.394417	605.098450	133.797760	90.496315	457.478455	-49.541340	1415.077271	497.293060	249.225800	1410.151733	405.813324	106.479279	1385.443848	401.943054	113.932175	1657.061523	505.702332	-142.944092	1141.455688	565.407043	328.628693	1147.833862	413.134888	-143.595840	893.139587	454.815094	344.833130	888.752869	432.444611	101.206291	1037.378784	-639.778503	183.073837	855.612671	-622.512024	-17.206085
423.870331	2.081442	940.910339	455.087189	191.289261	934.528320	521.203247	-30.334873	495.543762	565.983704	172.744614	480.141357	563.779114	-34.767704	82.319427	605.131897	133.920486	90.474510	457.643555	-49.568092	1415.390503	497.224518	249.248856	1410.223633	406.053436	106.356522	1385.355591	401.687012	113.736923	1656.933594	506.373718	-142.928177	1141.776123	564.743347	328.353241	1147.649170	414.123962	-143.628235	893.309204	453.980499	344.689819	888.843994	432.793671	101.150406	1037.395752	-639.784119	182.942703	855.575562	-622.428955	-17.301212
424.274963	1.974945	940.964478	455.251831	191.212387	934.513916	521.392273	-30.353270	495.516388	566.063477	172.814804	480.105316	563.769653	-34.774292	82.290741	605.143555	133.936707	90.445648	457.770844	-49.575569	1415.760254	497.020325	249.363113	1410.358276	406.313538	106.256676	1385.298584	401.421936	113.530190	1656.814575	506.966644	-142.928909	1142.123901	564.441956	329.078552	1147.847778	415.065277	-143.644302	893.512024	453.163483	344.548920	889.082214	433.138245	101.075935	1037.418701	-639.778320	182.774200	855.537842	-622.305481	-17.434549
424.709381	1.825169	941.067017	455.369385	191.139404	934.541077	521.610046	-30.400587	495.545288	566.074219	172.827850	480.100677	563.772949	-34.780670	82.272293	605.095093	133.930161	90.447411	457.867767	-49.552704	1416.149902	496.880066	249.385574	1410.488525	406.559631	106.124664	1385.226563	401.160400	113.288803	1656.685791	507.488373	-142.948212	1142.510742	563.904053	329.389099	1147.916260	415.948547	-143.737320	893.814453	452.288177	344.344147	889.279541	433.474884	100.981644	1037.486816	-639.761292	182.699203	855.572449	-622.219177	-17.484491
425.245331	1.716897	941.146851	455.545502	191.032410	934.566711	521.763733	-30.420841	495.561188	566.146179	172.930420	480.110229	563.744873	-34.779007	82.286110	605.134949	133.957993	90.501503	457.983826	-49.547737	1416.528076	496.703400	249.366348	1410.627686	406.830231	106.090218	1385.215698	400.895264	113.020523	1656.565918	508.011871	-142.966370	1142.967163	563.358276	329.646332	1147.993042	416.804657	-143.808670	894.084534	451.346466	343.947632	889.539856	433.853638	100.886444	1037.540527	-639.725708	182.629837	855.602356	-622.091492	-17.563316
425.814941	1.652941	941.224426	455.731110	190.988052	934.620972	521.948914	-30.439764	495.595581	566.196167	173.013428	480.130432	563.734985	-34.772190	82.329597	605.158936	134.021469	90.531647	458.120392	-49.512047	1416.902710	496.552124	249.384140	1410.782104	406.934784	105.865044	1385.096558	400.637939	112.718758	1656.421143	508.484344	-143.037689	1143.442993	562.773621	329.893341	1148.086548	417.671631	-143.954025	894.406433	450.480164	343.841370	889.755005	434.240814	100.829330	1037.607178	-639.608948	182.560898	855.651917	-621.894775	-17.612127
426.485260	1.630198	941.268066	455.891479	190.964523	934.675598	522.126465	-30.440187	495.620911	566.233887	173.072083	480.131439	563.729492	-34.756611	82.378532	605.264038	134.111771	90.541023	458.233337	-49.512466	1417.285767	496.353729	249.339340	1410.935669	407.101929	105.707169	1385.005371	400.375000	112.379250	1656.254883	508.910248	-143.099014	1143.894775	561.964233	329.657806	1148.000366	418.447815	-144.111740	894.713806	449.379303	343.539001	890.024231	434.665131	100.781517	1037.658081	-639.535522	182.483887	855.682495	-621.762451	-17.659277
427.029358	1.420643	941.351257	456.051971	190.860535	934.703247	522.276489	-30.421280	495.629456	566.299377	173.083771	480.096558	563.676025	-34.718578	82.412842	605.284180	134.087555	90.492989	458.331909	-49.543194	1417.680054	496.155182	249.243118	1411.044312	407.270050	105.501778	1384.930664	400.108215	112.004211	1656.069824	509.276093	-143.168762	1144.354248	561.538940	330.337860	1148.268433	419.238922	-144.305496	895.054199	448.679108	343.144867	890.128601	435.033813	100.635757	1037.713989	-639.475769	182.393982	855.666199	-621.629822	-17.707022
427.353790	1.137488	941.496033	456.146698	190.755676	934.743713	522.364258	-30.388458	495.684418	566.273865	173.083954	480.074371	563.604004	-34.670231	82.446892	605.291931	134.061981	90.459831	458.423889	-49.589272	1418.096558	495.937592	249.143723	1411.193604	407.435028	105.305992	1384.868286	399.793823	111.696587	1655.872803	509.583435	-143.240875	1144.796997	560.880249	330.540558	1148.359863	419.940033	-144.464539	895.358398	447.653473	342.715790	890.335754	435.306213	100.475052	1037.809204	-639.466003	182.260880	855.644409	-621.564148	-17.780136
427.746368	0.852260	941.647583	456.219482	190.572037	934.791687	522.475525	-30.375675	495.709045	566.251343	173.022324	480.024597	563.487366	-34.649860	82.516945	605.258850	134.007187	90.457069	458.505402	-49.659084	1418.496582	495.720886	249.052811	1411.353760	407.572784	105.081558	1384.851318	399.499512	111.257614	1655.696045	509.850525	-143.370132	1145.239502	559.989624	330.337433	1148.308960	420.579163	-144.639191	895.681152	446.663300	342.301941	890.542297	435.602234	100.272339	1037.911621	-639.266663	182.423325	855.713867	-621.458557	-17.752575
428.239868	0.634772	941.831726	456.335266	190.452316	934.850098	522.638000	-30.466244	495.778870	566.302490	173.047989	480.013092	563.436707	-34.632385	82.556694	605.358398	134.080566	90.458824	458.586578	-49.765186	1418.876709	495.433228	248.955490	1411.554321	407.733429	104.850052	1384.899658	399.186981	110.663094	1655.482300	510.096466	-143.500870	1145.701172	559.426147	330.952545	1148.570923	421.170715	-144.819092	895.981079	445.643524	341.868103	890.778442	435.948120	100.148621	1038.033447	-639.437317	181.987045	855.654419	-621.468018	-17.922934
428.808380	0.459270	941.958130	456.459473	190.322083	934.921814	522.848450	-30.582592	495.853394	566.317078	173.020691	480.020691	563.403809	-34.634464	82.616982	605.355652	134.090775	90.476700	458.698181	-49.841663	1419.274292	495.164795	248.882339	1411.743164	407.915436	104.575333	1384.951660	398.866089	110.165558	1655.245483	510.298737	-143.671005	1146.093750	558.696838	331.172943	1148.705078	421.666992	-144.988022	896.281799	444.631866	341.292267	891.092712	436.305603	100.006927	1038.132690	-639.356628	181.918533	855.708618	-621.387451	-17.957205
429.373199	0.091905	942.146912	456.607788	190.141876	934.985107	523.094360	-30.712688	495.916077	566.294922	173.023148	480.057129	563.368042	-34.604610	82.666794	605.342285	134.097473	90.532875	458.725555	-49.907047	1419.633301	494.836060	248.847000	1411.925171	408.124573	104.305336	1385.051270	398.525635	109.723763	1655.018921	510.485046	-143.834747	1146.468750	557.867249	331.306244	1148.827759	422.174408	-145.171997	896.612610	443.390533	340.938812	891.432007	436.668762	99.779518	1038.256958	-639.119202	181.896713	855.810913	-621.264709	-17.957151
430.171509	-0.042388	942.196777	456.807495	190.036224	935.055847	523.272034	-30.802135	495.942566	566.335815	173.079514	480.090546	563.348755	-34.616627	82.728867	605.369812	134.128738	90.575806	458.749603	-49.968132	1419.981201	494.463745	248.761948	1412.128906	408.306274	104.058907	1385.138184	398.230927	109.163246	1654.737061	510.730255	-144.036469	1146.889160	557.099609	331.470123	1148.988159	422.641846	-145.351532	896.897766	442.378906	340.423462	891.702454	437.115387	99.635277	1038.315063	-638.955872	181.761978	855.974731	-621.110046	-17.984322
430.547424	-0.426398	942.360413	456.858734	189.792694	935.134888	523.289551	-30.811756	495.929779	566.285461	173.075424	480.132385	563.263916	-34.598839	82.736877	605.377747	134.131165	90.583893	458.793091	-50.063663	1420.313599	494.056122	248.654892	1412.323120	408.446594	103.788750	1385.173218	397.933472	108.568954	1654.425903	510.956024	-144.209045	1147.256470	556.334656	331.638123	1149.156128	423.013123	-145.492386	897.162537	441.514679	339.854156	891.809204	437.344788	99.349297	1038.436157	-638.912415	181.701538	856.015991	-621.015503	-18.071802
431.096039	-0.830518	942.502563	456.935730	189.522049	935.192444	523.394897	-30.919807	495.937042	566.299561	173.024918	480.119781	563.222595	-34.603985	82.764519	605.381409	134.126251	90.564629	458.845551	-50.129520	1420.586792	493.626740	248.507553	1412.527710	408.565765	103.541344	1385.166992	397.609528	107.899529	1654.167236	511.131866	-144.413406	1147.578125	555.408264	331.396210	1149.158813	423.345520	-145.635101	897.444092	440.514893	339.280945	892.023315	437.659546	99.036919	1038.535034	-638.806519	181.582779	856.053650	-620.847900	-18.156807
431.826080	-1.037827	942.549194	457.054047	189.327545	935.261963	523.550537	-31.080853	495.909088	566.340698	172.958588	480.115753	563.249146	-34.608929	82.797607	605.432373	134.124619	90.564163	458.879822	-50.216370	1420.858521	493.221008	248.379852	1412.736206	408.642242	103.245750	1385.164185	397.245239	107.194778	1653.917603	511.290558	-144.626617	1147.919189	554.716675	331.807709	1149.459595	423.645782	-145.825607	897.725037	439.332764	338.610870	892.359375	438.055664	98.806992	1038.592651	-638.463074	181.863388	856.149780	-620.681702	-18.108610
432.175690	-1.463610	942.726990	457.074249	189.024719	935.310974	523.587158	-31.190165	495.887482	566.349487	172.860397	480.100189	563.212646	-34.618572	82.809624	605.459290	134.150604	90.532730	458.950165	-50.303749	1421.124268	492.724670	248.220383	1412.961548	408.630524	102.920593	1385.127563	396.888031	106.467697	1653.680420	511.444458	-144.843948	1148.204102	553.866333	331.962708	1149.609375	423.857330	-145.939240	897.968811	438.243011	337.957520	892.589355	438.272522	98.491829	1038.705688	-638.364197	181.801239	856.157837	-620.539307	-18.204428
432.917542	-1.686239	942.749207	457.188660	188.844986	935.356018	523.641907	-31.334221	495.822693	566.387878	172.818634	480.103607	563.192993	-34.630943	82.786522	605.525146	134.192596	90.553360	459.033417	-50.410686	1421.372681	492.230011	248.038986	1413.158936	408.626923	102.609169	1385.051514	396.507385	105.710487	1653.435791	511.582550	-145.034897	1148.465942	552.895447	331.692627	1149.645386	424.047546	-146.119736	898.205139	437.246796	337.269806	892.801697	438.670380	98.260590	1038.738892	-638.251953	181.737976	856.190369	-620.378418	-18.295513
433.256073	-2.114164	942.897339	457.158783	188.515640	935.380066	523.629456	-31.480204	495.776306	566.392334	172.761581	480.099396	563.112000	-34.639683	82.730766	605.538696	134.166656	90.528526	459.195313	-50.518986	1421.626343	491.716370	247.861633	1413.386597	408.590027	102.259079	1384.950684	396.152100	104.941772	1653.177979	511.739838	-145.256729	1148.735840	552.112854	332.227203	1149.960327	424.194885	-146.255234	898.437256	436.259735	336.549133	893.051514	438.854218	97.928368	1038.824585	-638.057129	181.680832	856.225037	-620.178040	-18.370941
433.791107	-2.428583	942.938599	457.192566	188.274170	935.389465	523.718933	-31.696377	495.694458	566.462646	172.720474	480.117218	563.119080	-34.677746	82.694313	605.586487	134.228455	90.551033	459.381989	-50.685223	1421.885742	491.165649	247.610825	1413.573486	408.543579	101.900833	1384.796997	395.778198	104.167053	1652.929077	511.899414	-145.436371	1148.927979	551.173523	332.383881	1150.154297	424.340515	-146.401260	898.652710	435.307861	335.844604	893.253662	439.125336	97.650154	1038.849121	-638.090515	181.277176	856.201233	-620.004639	-18.527161
434.521423	-2.745379	942.941528	457.304871	188.057266	935.384583	523.816040	-31.880005	495.574585	566.488220	172.681564	480.150665	563.085510	-34.740898	82.632484	605.622681	134.233276	90.591042	459.643372	-50.866154	1422.083008	490.605713	247.298584	1413.749878	408.444092	101.461235	1384.615967	395.423706	103.353806	1652.691406	512.072632	-145.567139	1149.116211	550.222595	332.539001	1150.369141	424.440735	-146.574814	898.893372	434.367981	335.159607	893.454834	439.496490	97.370163	1038.845581	-637.638611	181.296158	856.360046	-619.680664	-18.413214
435.035126	-3.090695	943.015991	457.317261	187.786255	935.403748	523.882751	-32.010262	495.528503	566.544617	172.703232	480.216858	563.052551	-34.792107	82.632431	605.714355	134.316879	90.596596	459.992950	-51.092884	1422.310425	490.049072	246.974197	1413.927002	408.345886	100.963867	1384.477539	395.035675	102.547699	1652.491699	512.289978	-145.655518	1149.280518	549.207336	332.649231	1150.545410	424.508423	-146.762955	899.168518	433.348694	334.442657	893.666443	439.753357	97.072914	1038.891479	-637.234192	181.267776	856.535400	-619.365234	-18.329571
435.662659	-3.391607	943.095154	457.338043	187.503708	935.447815	523.970581	-32.184143	495.476868	566.550476	172.654053	480.227570	563.029846	-34.797832	82.625328	605.563904	134.109711	90.504044	460.393463	-51.358395	1422.557983	489.442871	246.574219	1414.119385	408.255524	100.444763	1384.403320	394.656860	101.678406	1652.321289	512.582397	-145.693253	1149.468018	548.210083	332.719971	1150.785034	424.500122	-146.921692	899.423706	432.345367	333.720642	893.928528	440.067200	96.779755	1038.952515	-636.849976	181.248428	856.671997	-619.062073	-18.247931
436.171722	-3.800656	943.193970	457.310577	187.210663	935.540039	524.161316	-32.341690	495.506836	566.525330	172.524231	480.236816	563.020508	-34.804493	82.686508	605.537476	133.858093	90.440231	460.786469	-51.682407	1422.782471	488.811523	246.201218	1414.304321	408.203888	99.846001	1384.371338	394.290863	100.656395	1652.151978	512.852661	-145.696457	1149.578857	547.126831	332.733368	1150.984009	424.299683	-147.062393	899.723389	431.262909	333.027863	894.162964	440.313263	96.410667	1039.049194	-636.794556	181.086395	856.526611	-618.848267	-18.366566
436.652771	-4.153405	943.335571	457.234528	186.900146	935.614502	524.315247	-32.446838	495.569763	566.451843	172.322479	480.206421	562.943237	-34.797050	82.722145	605.523865	133.791718	90.440849	461.183380	-52.025490	1422.982544	488.079987	245.833618	1414.503784	408.194305	99.103806	1384.383301	393.862274	99.771919	1652.061279	513.169067	-145.746292	1149.650757	546.026184	332.767487	1151.175659	424.285553	-147.229233	899.941833	430.189301	332.273834	894.389282	440.516724	96.094162	1039.156616	-635.984131	181.415680	856.773254	-618.411316	-18.146912
437.145233	-4.633256	943.489197	457.190521	186.550537	935.682434	524.482544	-32.560551	495.630524	566.401672	172.220459	480.223267	562.859192	-34.788811	82.763351	605.687683	133.944565	90.529724	461.609589	-52.428028	1423.184326	487.341034	245.432739	1414.673096	408.097748	98.401756	1384.330444	393.438263	98.871910	1651.971558	513.477966	-145.727127	1149.685791	544.896545	332.785461	1151.356201	424.077118	-147.390793	900.184387	429.105804	331.603333	894.563049	440.709290	95.706085	1039.264038	-635.329468	181.466141	857.009583	-617.983154	-17.971300
437.724792	-5.037190	943.559692	457.176483	186.181458	935.743164	524.754883	-32.745590	495.683380	566.367920	172.108337	480.238983	562.849854	-34.780521	82.767113	605.540039	133.778442	90.481834	462.022186	-52.906624	1423.343872	486.635406	245.013016	1414.869507	407.878632	97.907921	1384.246582	393.005157	97.953247	1651.885498	513.879639	-145.760666	1149.725220	543.720886	332.871368	1151.552246	423.914063	-147.495514	900.370300	428.074982	330.896149	894.747864	440.903473	95.312531	1039.324219	-634.561584	181.426941	857.300415	-617.495361	-17.813082
438.289185	-5.516943	943.661743	457.185059	185.843002	935.779968	525.048645	-32.959778	495.694794	566.363342	172.032120	480.267273	562.825562	-34.786068	82.787086	605.515930	133.817261	90.495369	462.413422	-53.345470	1423.464478	485.847839	244.567322	1415.058838	407.823425	97.200760	1384.195435	392.591553	97.024071	1651.807617	514.323792	-145.809219	1149.673462	542.519165	332.889221	1151.782837	423.725006	-147.589386	900.530579	427.000366	330.178375	894.913147	441.097443	94.923721	1039.386475	-634.781677	180.931564	857.238647	-617.298096	-17.978752
438.911194	-6.037635	943.721191	457.180084	185.459213	935.784790	525.298340	-33.122501	495.660034	566.586304	172.374512	480.385834	562.833557	-34.810444	82.763443	605.672974	133.956711	90.509918	462.824158	-53.873287	1423.573853	485.043304	244.089859	1415.204956	407.747192	96.480034	1384.153687	392.188873	96.049637	1651.752075	514.745117	-145.868500	1149.614136	541.325012	332.824982	1151.993896	423.430908	-147.674988	900.715210	425.969360	329.478851	895.090454	441.310974	94.483551	1039.411743	-635.864746	181.328369	856.844604	-617.247559	-18.454817
439.492157	-6.481453	943.775513	457.119415	185.053879	935.833374	525.494507	-33.244133	495.605530	566.606934	172.318680	480.390137	562.765869	-34.834728	82.721596	605.826355	134.124573	90.570679	463.192993	-54.359570	1423.640747	484.254822	243.631851	1415.396851	407.728424	95.771317	1384.120117	391.812775	95.031189	1651.713257	515.270325	-145.917725	1149.550781	540.122864	332.765228	1152.228760	423.138367	-147.766495	900.905823	424.911102	328.744324	895.267456	441.501434	94.044678	1039.459106	-635.036194	181.800049	857.045654	-616.761047	-18.163994
439.996246	-7.007914	943.880188	456.984833	184.623199	935.886719	525.792542	-33.408092	495.579071	566.297607	171.763535	480.332092	562.746094	-34.871559	82.656273	605.644165	133.922348	90.541824	463.579498	-54.895119	1423.692139	483.426422	243.120331	1415.605713	407.657837	95.008316	1384.141968	391.440186	94.029015	1651.690918	515.808838	-146.018219	1149.470825	538.929016	332.644348	1152.499634	423.072327	-147.915848	901.081726	423.875824	327.995880	895.468384	441.660522	93.569923	1039.536255	-634.783936	181.817429	857.076050	-616.388733	-18.148148
440.549866	-7.489537	943.956360	456.868835	184.236847	935.953674	526.030579	-33.502419	495.556641	566.250244	171.650253	480.360443	562.718689	-34.888290	82.619682	605.697388	133.925385	90.570137	463.965179	-55.434151	1423.710815	482.593018	242.603912	1415.801025	407.558105	94.168289	1384.188843	391.062469	92.961388	1651.688965	516.303772	-146.128830	1149.300659	537.730896	332.445923	1152.722900	422.560577	-147.993118	901.264404	422.778229	327.277588	895.688538	441.847321	93.117203	1039.606445	-636.455627	181.329254	856.651001	-616.460938	-18.795376
441.056366	-7.975842	944.018677	456.733429	183.740433	936.029968	526.302551	-33.658783	495.560028	566.175232	171.531662	480.384827	562.706848	-34.924759	82.552361	605.705933	133.936951	90.610733	464.379272	-56.041229	1423.714844	481.771362	242.102524	1415.905273	407.441437	93.377312	1384.221436	390.775360	91.887939	1651.649658	516.866211	-146.375473	1149.200317	536.541626	332.304962	1152.936768	422.598267	-148.205276	901.427063	421.742157	326.505249	895.857483	442.013428	92.597450	1039.675781	-635.947998	181.418106	856.848328	-616.002930	-18.597486
441.580566	-8.514344	944.065002	456.616577	183.265808	936.071899	526.613220	-33.839912	495.542969	566.115845	171.400681	480.374268	562.738647	-34.931190	82.480209	605.684570	133.896896	90.638992	464.741302	-56.628448	1423.664429	480.848694	241.528580	1416.127686	407.334167	92.497391	1384.208130	390.331848	90.739487	1651.638428	517.423462	-146.460129	1148.989502	535.238831	332.110992	1153.099854	422.105103	-148.353363	901.555664	420.538696	325.752533	895.987671	442.189697	92.070686	1039.718994	-635.489502	181.582108	857.030212	-615.555054	-18.348745
442.165314	-9.011656	944.034180	456.506378	182.832779	936.049255	526.780029	-33.920170	495.448914	566.051025	171.230469	480.353912	562.669861	-34.949154	82.369789	605.665649	133.883148	90.641701	465.147125	-57.268650	1423.566650	479.965881	241.023102	1416.253784	407.334259	91.451004	1384.155029	389.990723	89.670395	1651.584473	517.960388	-146.673340	1148.793823	534.027222	331.879333	1153.221436	421.777496	-148.581696	901.655945	419.563263	325.030823	896.040833	442.361664	91.579391	1039.688843	-635.277649	181.700256	857.070129	-615.143433	-18.285631
442.719696	-9.546428	944.011597	456.367126	182.386063	936.027588	527.102417	-34.093708	495.356506	565.992126	171.156799	480.359070	562.670532	-34.983273	82.286507	605.685242	133.920074	90.599052	465.626770	-57.910149	1423.463989	479.077332	240.437500	1416.308838	407.069092	90.721756	1384.048096	389.542053	88.513840	1651.537842	518.595093	-146.871262	1148.501343	532.733826	331.662506	1153.319214	421.557556	-148.812317	901.704407	418.459473	324.240479	896.067261	442.521057	91.064156	1039.664551	-635.061157	181.782104	857.113464	-614.710022	-18.196383
443.239044	-10.058022	943.969788	456.155396	181.915314	936.031067	527.461426	-34.291428	495.322021	565.882568	171.020325	480.366730	562.716858	-34.986732	82.197830	605.785278	133.988037	90.573738	466.125854	-58.577335	1423.320190	478.166443	239.866562	1416.389771	406.964050	89.871437	1383.973389	389.154968	87.373375	1651.515259	519.229370	-147.073898	1148.233032	531.428345	331.359680	1153.367065	421.357971	-149.045105	901.737793	417.264557	323.528015	896.154663	442.635651	90.524391	1039.644897	-634.942871	181.938782	857.110962	-614.272583	-18.094763
443.734924	-10.634316	944.016052	455.961792	181.347321	936.025391	527.638000	-34.373417	495.252228	565.758667	170.855026	480.348328	562.677429	-35.010887	82.093597	605.829102	134.038971	90.610008	466.662567	-59.267422	1423.174316	477.228729	239.286606	1416.393066	406.811127	88.937447	1383.936523	388.793854	86.213455	1651.517944	519.898804	-147.351990	1147.986694	530.161804	331.066406	1153.451050	421.153595	-149.298157	901.786743	416.183105	322.726135	896.180298	442.757721	89.955399	1039.662964	-634.788086	182.039047	857.107666	-613.874329	-17.955341
444.247742	-11.239641	944.022278	455.777954	180.752579	936.027039	527.069397	-33.942261	495.031006	565.732117	170.781235	480.410919	562.530945	-35.008526	81.981560	605.922058	134.099686	90.625320	467.211853	-59.962616	1423.028442	476.239594	238.607193	1416.428101	406.661133	88.053154	1383.911011	388.432190	85.052780	1651.548218	520.574951	-147.544983	1147.636108	528.804199	330.704681	1153.528564	420.980713	-149.516174	901.852844	414.974976	321.948273	896.217529	442.870239	89.334763	1039.664185	-634.628174	182.140213	857.123108	-613.482300	-17.798908
444.742035	-11.846644	944.039551	455.538330	180.211304	936.034424	527.354797	-34.108021	494.998169	565.632568	170.593826	480.473846	562.487671	-35.036545	81.907425	605.996643	134.188461	90.665718	467.816620	-60.676693	1422.869385	475.308563	237.985062	1416.468018	406.455231	87.007378	1383.863281	388.038696	83.896851	1651.565918	521.248596	-147.811081	1147.356689	527.486450	330.280151	1153.590088	420.980682	-149.756546	901.901367	413.937225	321.117737	896.142761	442.941223	88.739944	1039.673340	-634.483093	182.262451	857.156860	-613.129822	-17.632959
445.194427	-12.451468	944.044556	455.268311	179.631744	936.060791	527.613037	-34.329327	494.963470	565.580872	170.470917	480.518280	562.475891	-35.081333	81.857773	606.019531	134.206375	90.711647	468.420166	-61.391243	1422.707397	474.331848	237.356598	1416.467041	406.424194	85.882004	1383.808472	387.689545	82.741653	1651.569458	521.946655	-148.066101	1147.046143	526.130249	329.866791	1153.627686	420.773682	-150.119339	901.958801	412.773743	320.335785	896.070618	442.979004	88.111694	1039.686768	-634.414246	182.439896	857.165710	-612.797058	-17.519659
445.692505	-13.103332	944.001160	455.026154	179.032928	936.065979	527.898804	-34.588490	494.901733	565.471375	170.433319	480.552338	562.490662	-35.133400	81.783119	606.050659	134.258896	90.722160	469.119110	-62.144459	1422.479980	473.383972	236.640121	1416.474243	406.122040	84.980988	1383.693481	387.235596	81.522835	1651.572021	522.693481	-148.213486	1146.671143	524.788513	329.436890	1153.606323	420.719330	-150.468338	901.922363	411.598694	319.514679	896.000916	443.019012	87.436096	1039.663574	-634.272522	182.615265	857.175781	-612.501282	-17.393932
446.172607	-13.735333	943.948669	454.796936	178.398682	936.021545	528.208862	-34.904224	494.861359	565.803223	171.089340	480.705109	562.518982	-35.181953	81.698601	606.317749	134.491882	90.756393	469.811737	-62.907993	1422.229736	472.453064	236.001114	1416.455933	406.024536	83.980339	1383.615723	386.918640	80.338524	1651.506104	523.460510	-148.463455	1146.278320	523.407959	328.959961	1153.565063	420.744293	-150.936661	901.965576	410.429443	318.658203	895.928711	443.057281	86.775414	1039.609863	-634.171753	182.727722	857.154114	-612.253113	-17.238029
446.626617	-14.382697	943.881470	454.467163	177.849243	935.995911	528.374939	-35.110565	494.773132	565.480896	170.662476	480.701355	562.492737	-35.206104	81.574089	606.190430	134.389893	90.773087	470.502991	-63.668568	1421.898560	471.507172	235.335846	1416.433228	406.000641	82.928680	1383.551514	386.424866	79.157494	1651.477661	524.243225	-148.687439	1145.866577	522.051086	328.422607	1153.541138	420.626068	-151.271210	901.829407	409.220581	317.814453	895.783447	443.049225	86.125664	1039.560425	-634.083313	182.853714	857.130737	-612.057739	-17.083498
446.968597	-14.976760	943.885681	454.092224	177.166000	936.037231	528.469116	-35.282299	494.671173	564.953796	169.636948	480.603271	562.462769	-35.250755	81.475357	605.787781	134.042221	90.738297	471.257477	-64.418129	1421.600464	470.576263	234.665619	1416.394897	405.926361	81.883232	1383.544434	386.015259	77.956009	1651.452148	525.095825	-148.889267	1145.433228	520.746765	327.854584	1153.461548	420.800140	-151.663391	901.721497	408.010498	316.931763	895.688354	443.001770	85.442978	1039.582764	-633.935791	182.851410	857.074585	-611.850037	-16.961132
447.359100	-15.759313	943.897888	453.789185	176.517349	936.049011	529.624939	-36.184597	494.823059	564.835754	169.466202	480.631012	563.081909	-35.360012	81.509705	605.798340	134.033127	90.734489	471.974792	-65.145691	1421.211670	469.746429	233.975723	1416.318115	405.960327	80.905708	1383.558228	385.612854	76.759201	1651.459717	525.941101	-149.089920	1144.985962	519.414673	327.293915	1153.415649	420.871613	-152.131409	901.629150	406.864471	316.050903	895.616211	443.002319	84.698753	1039.592773	-633.874084	182.848618	857.040283	-611.662476	-16.883570
447.662262	-16.416998	943.889282	453.443085	175.760422	936.044250	528.975952	-35.886280	494.604950	564.998657	170.227997	480.775787	562.596558	-35.359509	81.381355	606.189880	134.598724	90.927025	472.786255	-65.912849	1420.837769	468.800568	233.300125	1416.290771	406.121063	79.776024	1383.596069	385.220276	75.555862	1651.488403	526.830444	-149.294495	1144.483765	518.144653	326.648621	1153.365723	420.959015	-152.647217	901.483948	405.573395	315.086395	895.542908	442.927856	83.967575	1039.583130	-633.721069	182.657150	857.000183	-611.464111	-16.766174
447.980103	-17.143024	943.858948	453.061676	175.072357	936.029358	529.965149	-36.725292	494.722961	564.779175	169.859924	480.820862	563.085999	-35.432995	81.380341	606.183289	134.629272	90.912186	473.599548	-66.692970	1420.433960	467.973816	232.599716	1416.246948	405.960236	78.911171	1383.603760	384.857788	74.331718	1651.526367	527.733582	-149.407684	1143.951660	516.860168	325.985138	1153.270752	421.079254	-153.152313	901.299438	404.353821	314.212006	895.445129	442.855743	83.224960	1039.558960	-633.536377	182.463547	856.958801	-611.278442	-16.635584
448.264587	-17.925510	943.807068	452.735596	174.273163	935.992554	529.264526	-36.469402	494.474243	564.409973	169.171417	480.793488	562.606995	-35.443096	81.214691	606.053650	134.498383	90.896713	474.439850	-67.510208	1420.020142	467.053284	231.877060	1416.196167	406.094574	77.719032	1383.554443	384.404175	73.199272	1651.544800	528.639709	-149.606964	1143.353027	515.596497	325.310822	1153.184814	421.052216	-153.789780	901.097961	403.132477	313.205933	895.383423	442.760651	82.403847	1039.510132	-633.369141	182.197540	856.871033	-611.099609	-16.572966
448.521820	-18.645472	943.716675	452.408875	173.502838	935.902649	529.328613	-36.773918	494.332520	564.659851	169.503662	480.911621	562.548950	-35.504532	81.091103	606.291077	134.742645	90.965263	475.259186	-68.302010	1419.566895	466.244873	231.158371	1416.146362	406.003296	76.636635	1383.485962	384.003662	72.004662	1651.526001	529.602661	-149.764282	1142.683350	514.338806	324.636414	1153.099121	421.449615	-154.505173	900.829224	401.913086	312.211273	895.273804	442.646698	81.637428	1039.414673	-633.212769	181.899780	856.809143	-610.967468	-16.479490
448.797150	-19.457823	943.576111	452.047089	172.788345	935.863342	529.462219	-37.072845	494.215942	564.610657	169.289032	480.967438	562.613342	-35.611809	80.966774	606.331482	134.767212	90.979568	476.114929	-69.159508	1419.161621	465.439209	230.358398	1416.185425	405.767975	75.665489	1383.373901	383.588867	70.812019	1651.482300	530.599854	-149.949768	1142.080811	513.060059	323.914734	1153.066528	421.958618	-155.184433	900.450562	400.681427	311.159180	895.228638	442.517883	80.794846	1039.321289	-633.132446	181.714828	856.683472	-610.834229	-16.442665
448.941620	-20.155031	943.504761	451.635773	171.950119	935.793518	529.573792	-37.394440	494.099091	564.510437	169.003479	480.994354	562.554810	-35.673756	80.868935	606.291870	134.690689	90.994202	476.838898	-69.988029	1418.827393	464.651672	229.569916	1416.210327	405.721161	74.531792	1383.305054	383.194824	69.618492	1651.457153	531.572083	-150.129700	1141.543213	511.874420	323.217621	1153.107910	422.151184	-155.777420	900.209167	399.484589	310.082275	895.268433	442.325836	80.007133	1039.246826	-632.956421	181.301880	856.574219	-610.700928	-16.419144
449.032288	-20.890148	943.424622	451.126038	171.225357	935.730957	529.651917	-37.730167	494.001801	564.355469	168.679306	481.059265	562.520325	-35.727242	80.798630	606.235413	134.582184	91.008072	477.487000	-70.792709	1418.546143	463.832428	228.743759	1416.260620	405.754913	73.279823	1383.256592	382.887207	68.389999	1651.442749	532.576660	-150.270737	1141.125488	510.674347	322.527557	1153.168945	422.656860	-156.358353	899.987183	398.306274	309.033813	895.310913	442.074280	79.243370	1039.173462	-632.952026	181.191208	856.447571	-610.607605	-16.394421
449.087372	-21.589468	943.339111	450.612457	170.544998	935.701477	529.766174	-38.067188	493.986115	564.305786	168.424255	481.083282	562.565125	-35.791553	80.782722	606.295410	134.634064	91.040161	478.124023	-71.641441	1418.328003	463.124634	227.893997	1416.349243	405.666931	72.219154	1383.211426	382.445251	67.227226	1651.456543	533.639221	-150.460144	1140.814697	509.508026	321.803955	1153.200928	423.559326	-156.882965	899.802612	397.028442	307.947845	895.457825	441.816284	78.500587	1039.115845	-634.394348	184.266983	856.251465	-610.665588	-16.632420
449.057129	-22.313244	943.288513	450.029388	169.847336	935.666077	529.773987	-38.297466	493.948090	564.262878	168.158081	481.166077	562.484924	-35.847492	80.745171	606.333679	134.656342	91.033966	478.677094	-72.546021	1418.156982	462.340607	226.929276	1416.374756	405.450684	71.368195	1383.281372	382.136505	66.073654	1651.481934	534.595581	-150.571640	1140.588379	508.327728	321.026917	1153.268433	423.916046	-157.410858	899.803406	395.689117	306.826324	895.625427	441.501068	77.758400	1039.073486	-635.250000	185.657059	856.051331	-610.663086	-16.810806
449.083130	-23.009014	943.231567	449.474915	169.089462	935.629028	529.912170	-38.575661	493.915009	564.012512	167.571823	481.217896	562.523560	-35.855896	80.679222	606.285095	134.516342	91.043274	479.210480	-73.317162	1417.994751	461.632568	226.017334	1416.372314	405.202148	70.101395	1383.182861	381.855652	64.895584	1651.494995	535.643066	-150.769424	1140.413574	507.171021	320.406097	1153.326904	424.889160	-157.937347	899.695374	394.549500	305.728699	895.716736	441.211273	76.998283	1039.025757	-635.117188	185.919998	855.794434	-610.522766	-16.829224
449.117249	-23.758413	943.176331	448.912781	168.361099	935.568848	529.980896	-38.858948	493.873993	563.539307	166.656555	481.278748	562.513306	-35.904392	80.627579	606.057983	134.281128	91.011681	479.664093	-74.177521	1417.879150	460.851288	225.057465	1416.431519	405.083832	69.090790	1383.220093	381.689087	63.671696	1651.529541	536.682251	-150.987320	1140.309937	506.027771	319.646729	1153.382568	425.856964	-158.523331	899.623718	393.258850	304.635040	895.869751	440.892883	76.236328	1038.964478	-634.968445	185.686966	855.539124	-610.399353	-16.845942
449.074280	-24.560511	943.149902	448.373352	167.574387	935.571350	530.135010	-39.284691	493.879700	563.686646	166.708740	481.424408	562.502625	-35.963131	80.603355	606.182739	134.382935	91.083885	480.051636	-75.051201	1417.775391	460.148773	224.141296	1416.449707	404.796112	67.792633	1383.147827	381.459442	62.496750	1651.593994	537.654907	-151.267624	1140.239624	504.875427	318.960724	1153.478638	426.908325	-159.011597	899.490723	391.975189	303.434143	896.018860	440.536346	75.405212	1038.948608	-634.843384	185.550949	855.291626	-610.301941	-16.885937
449.092316	-25.325277	943.124390	447.819580	166.741409	935.588074	530.224854	-39.642639	493.853943	563.660828	166.450241	481.581268	562.504333	-36.032845	80.552025	606.233643	134.397659	91.111618	480.302246	-75.946854	1417.698608	459.350067	223.141891	1416.518555	404.834442	66.609596	1383.185547	381.273987	61.334209	1651.671875	538.603271	-151.597076	1140.171143	503.745697	318.256378	1153.569946	427.983856	-159.727127	899.345459	390.711212	302.281311	896.213257	440.210754	74.560966	1038.941284	-634.705078	185.496048	855.027100	-610.156921	-16.978371
449.113678	-26.102655	943.094360	447.275177	165.988937	935.586975	530.257813	-39.996696	493.804047	563.521240	166.070541	481.704651	562.475342	-36.074982	80.498672	606.121582	134.082535	91.096832	480.618805	-76.908325	1417.591797	458.699585	222.148346	1416.577393	404.494934	65.546410	1383.212402	381.013611	60.167877	1651.767456	539.501404	-151.998978	1140.125366	502.616974	317.515472	1153.639526	429.196320	-160.413315	899.200745	389.338287	301.048553	896.371216	439.897278	73.755623	1038.922852	-634.551270	185.407059	854.821289	-610.040344	-17.039833
449.023834	-26.874998	943.121155	446.683990	165.173981	935.629517	530.190979	-40.329033	493.784729	563.328369	165.751083	481.762817	562.428955	-36.142521	80.496887	606.118103	134.030670	91.133217	480.856995	-77.758568	1417.555054	458.004547	221.197952	1416.672119	404.200745	64.341583	1383.201172	380.904053	59.005760	1651.856201	540.401367	-152.589218	1140.133301	501.549835	316.842346	1153.738403	430.410553	-161.135864	899.023254	388.228668	299.813263	896.539795	439.552887	72.932976	1038.958374	-634.326782	185.312836	854.620239	-609.910889	-17.104227
448.907898	-27.714163	943.114807	446.105316	164.388367	935.650696	530.148621	-40.732426	493.741821	562.630615	164.794327	481.727753	562.415222	-36.191902	80.496964	605.781616	133.722763	91.154160	481.068695	-78.660690	1417.506836	457.368958	220.230774	1416.706543	403.962616	63.248024	1383.213257	380.812988	57.801868	1651.957886	541.216797	-153.104996	1140.122803	500.462708	316.139587	1153.780518	431.710938	-161.908127	898.849731	386.977386	298.673645	896.673889	439.200104	72.085220	1038.966675	-634.118225	185.328690	854.467102	-609.778320	-17.161118
448.809265	-28.524118	943.079529	445.514679	163.578476	935.649719	530.118652	-41.118130	493.714294	562.275818	164.471176	481.786499	562.453491	-36.221130	80.507492	605.839233	133.823044	91.230377	481.208588	-79.533936	1417.404907	456.642365	219.303574	1416.773926	403.858795	62.000809	1383.224731	380.738586	56.666592	1652.025024	542.043335	-153.777679	1140.153809	499.410675	315.354767	1153.853149	433.148926	-162.763794	898.572571	385.689453	297.446167	896.852539	438.861847	71.236412	1038.950562	-633.834839	185.322098	854.341736	-609.583923	-17.268826
448.338196	-29.618189	943.164368	444.870026	162.661667	935.637451	529.986450	-41.443855	493.715302	562.415894	164.843140	481.902588	562.444214	-36.281170	80.476898	606.241455	134.443909	91.422279	481.363129	-80.461456	1417.311279	456.056274	218.321915	1416.760742	403.657379	60.925011	1383.215454	380.585297	55.537235	1652.103271	542.821838	-154.447540	1140.194702	498.325623	314.599518	1153.850952	434.626495	-163.656494	898.284485	384.217529	296.236664	897.037292	438.348114	70.271286	1038.989014	-633.599731	184.915085	854.274170	-609.422485	-17.395042
448.545074	-30.132750	942.928528	444.425720	161.982544	935.636230	529.902344	-41.864502	493.614868	562.052002	164.460510	481.970032	562.416626	-36.342476	80.448990	606.105530	134.091187	91.424767	481.555481	-81.373169	1417.198486	455.447876	217.325989	1416.816406	403.276489	59.922497	1383.211304	380.493378	54.337002	1652.180908	543.596619	-155.241806	1140.160034	497.299561	313.832825	1153.892822	436.118835	-164.642456	897.928894	382.965149	295.004517	897.247437	438.137848	69.525993	1038.868286	-633.409546	185.043549	854.150085	-609.220520	-17.613159
448.013336	-31.260822	942.992798	443.745697	161.058151	935.627991	529.742065	-42.246529	493.588898	561.159851	163.296188	481.900421	562.363098	-36.382561	80.379364	605.834717	134.044922	91.554268	481.584137	-82.320938	1417.039307	454.786316	216.298111	1416.830811	403.111176	58.792015	1383.178833	380.467285	53.111214	1652.240601	544.327515	-156.035980	1140.140259	496.236450	312.928802	1153.941528	437.681488	-165.699066	897.537537	381.661224	293.781158	897.408752	437.586029	68.528381	1038.899780	-633.275635	185.388901	854.084778	-609.020386	-17.842266
448.253143	-31.803839	942.750854	443.322693	160.375580	935.632324	529.689514	-42.681026	493.489197	560.794189	163.028854	481.963623	562.413452	-36.414360	80.392822	605.855103	134.086700	91.712563	481.662842	-83.293785	1416.879639	454.267212	215.298111	1416.885620	402.921021	57.678055	1383.150024	380.451782	51.926991	1652.282349	545.068481	-156.899643	1140.117432	495.294006	312.071167	1153.965698	439.282715	-166.785553	897.144897	380.359741	292.482452	897.621704	437.436127	67.760521	1038.781616	-633.182495	185.774887	854.109680	-608.838196	-18.037313
447.716217	-32.806103	942.797791	442.706757	159.410553	935.638916	529.477051	-43.061676	493.482300	560.547852	163.039261	482.032806	562.354187	-36.457329	80.374146	605.893127	134.117905	91.799973	481.772003	-84.223480	1416.737549	453.706512	214.326248	1416.938721	402.780914	56.619766	1383.188354	380.362946	50.701107	1652.333984	545.809814	-157.880157	1140.095215	494.303070	311.162415	1153.971802	441.178772	-167.889221	896.607666	379.045319	291.243805	897.781860	436.940002	66.795990	1038.814453	-633.049683	186.149811	854.187927	-608.675232	-18.237516
447.536224	-33.521976	942.725342	442.162323	158.668137	935.608337	529.297546	-43.401016	493.451813	560.216431	162.831497	482.098389	562.318115	-36.489998	80.402687	605.910828	134.139862	91.880501	481.812439	-85.132477	1416.545410	453.172119	213.380005	1416.983154	402.622894	55.566608	1383.169556	380.295105	49.568146	1652.337280	546.475525	-158.830505	1140.011841	493.336578	310.293213	1153.966675	442.586975	-169.113068	896.214478	377.790222	290.014679	897.956116	436.599731	66.030678	1038.765991	-632.856140	186.518112	854.237427	-608.522034	-18.471489
447.369171	-34.248695	942.629456	441.654449	157.897186	935.587830	529.184204	-43.811527	493.460419	559.718445	162.366638	482.116394	562.317932	-36.494965	80.418007	605.852051	134.094208	91.982758	481.782318	-86.075722	1416.369629	452.641998	212.429306	1416.965576	402.514221	54.394936	1383.112427	380.219147	48.364864	1652.341797	547.108337	-159.843262	1139.969238	492.428131	309.346802	1153.876953	444.276337	-170.369507	895.691040	376.465027	288.741364	898.075928	436.282776	65.229683	1038.711304	-632.756226	186.982681	854.375366	-608.380249	-18.720282
447.137817	-34.947277	942.540649	441.089600	157.141098	935.568542	529.984985	-44.762100	493.607239	559.178223	161.987213	482.075073	562.846497	-36.573696	80.515244	605.769226	134.045227	92.043663	481.788239	-87.016541	1416.165283	452.114532	211.454910	1416.925293	402.327423	53.379276	1383.048218	380.193665	47.197266	1652.329468	547.732666	-160.923157	1139.885986	491.507874	308.470947	1153.834473	446.025879	-171.675354	895.169922	375.361542	287.472656	898.124023	435.910767	64.453995	1038.661011	-632.713318	187.515671	854.434021	-608.284363	-19.039087
446.930511	-35.666058	942.390503	440.639832	156.423172	935.539185	529.801819	-45.181004	493.554871	558.727844	161.726517	482.052887	562.878235	-36.623047	80.504494	605.687805	133.984100	92.094681	481.816437	-88.001022	1415.904663	451.687500	210.480972	1416.906128	401.989990	52.392784	1382.993896	380.272552	45.974022	1652.311279	548.317810	-161.935455	1139.802246	490.633179	307.532104	1153.755737	447.766693	-172.985031	894.574890	373.996674	286.239136	898.252686	435.568939	63.662231	1038.572632	-632.465149	187.788879	854.436340	-608.186707	-19.370497
446.681763	-36.317272	942.277039	440.060486	155.674164	935.499939	529.573364	-45.612286	493.443909	557.859314	160.739944	482.039581	562.875061	-36.664265	80.488480	605.426758	133.679077	92.150070	481.862335	-88.950615	1415.651978	451.235443	209.466171	1416.880005	401.885040	51.480156	1382.966187	380.153870	44.803257	1652.284424	548.867615	-163.028305	1139.676147	489.726868	306.543396	1153.676880	449.557617	-174.350266	893.939514	372.731689	284.956848	898.374023	435.165527	62.911613	1038.498779	-632.283325	188.112167	854.542358	-608.110046	-19.681614
446.400696	-37.077843	942.151001	439.511536	154.883514	935.477905	529.284485	-46.002853	493.355621	557.792786	160.950729	482.102112	562.831604	-36.722687	80.481346	605.622192	133.891235	92.252625	481.862427	-89.879417	1415.428467	450.831268	208.530334	1416.856567	401.627594	50.206291	1382.842041	380.155945	43.587494	1652.294434	549.077881	-164.021301	1139.857544	488.894318	305.557892	1153.621704	451.650177	-175.673843	893.311340	371.508545	283.626892	898.489807	434.773834	62.072056	1038.428711	-632.041992	188.382919	854.628174	-608.014343	-20.056833
446.104248	-37.794621	942.061340	438.957520	154.130783	935.493591	529.071411	-46.404751	493.337952	556.985901	160.290482	482.096130	562.794312	-36.729889	80.480309	605.395630	133.668152	92.345787	481.852875	-90.897018	1415.219238	450.391724	207.482117	1416.871948	401.376129	49.085388	1382.868530	380.227478	42.334785	1652.329346	549.553223	-165.117233	1139.797363	488.034210	304.528717	1153.568237	453.407288	-177.044052	892.747375	370.316284	282.368591	898.640198	434.383087	61.273682	1038.396606	-631.786743	188.611832	854.740112	-607.903687	-20.415583
445.759674	-38.543274	942.013672	438.362823	153.413635	935.530212	529.080994	-46.942074	493.387543	556.637695	160.057953	482.136505	562.940247	-36.786873	80.553612	605.412415	133.745850	92.461174	481.864838	-91.853073	1415.037842	450.011932	206.483475	1416.945190	401.056915	48.144318	1382.858643	380.202362	41.154343	1652.397217	549.952087	-166.060150	1139.727295	487.175781	303.510132	1153.515259	454.887665	-178.482437	892.258911	369.116302	281.057617	898.807556	433.954163	60.487663	1038.395996	-631.546753	188.812469	854.813721	-607.859985	-20.771984
445.365967	-39.246296	941.923584	437.766205	152.623535	935.541931	528.474915	-47.221531	493.352753	556.150146	159.755783	482.165436	562.718567	-36.825325	80.594673	604.996704	133.126587	92.393639	481.804565	-92.866943	1414.874268	449.621429	205.457809	1416.943848	400.869904	47.031624	1382.909424	380.234192	39.958942	1652.444946	550.371704	-167.121719	1139.703247	486.408508	302.519897	1153.525635	456.793579	-179.927948	891.768860	367.999023	279.765106	898.972412	433.484558	59.682194	1038.360718	-631.368225	189.109146	854.910400	-607.869141	-21.071888
444.927155	-39.993042	941.836609	437.172607	151.880096	935.574646	530.099670	-48.937809	493.736206	555.524597	159.414352	482.201904	563.794739	-36.917812	80.854652	604.781799	132.961655	92.497131	481.794434	-93.857239	1414.680054	449.293823	204.459671	1417.039795	400.732208	46.003494	1382.964111	380.348602	38.718506	1652.461670	550.863281	-168.279968	1139.670288	485.594238	301.499908	1153.517334	458.820343	-181.263580	891.179443	366.849854	278.456848	899.139282	433.004669	58.870007	1038.338501	-623.332703	181.647003	856.006531	-606.585388	-19.369545
444.503082	-40.774311	941.747925	436.611786	151.124878	935.548157	529.200623	-48.969707	493.564789	555.010681	159.074997	482.227234	563.422974	-36.920219	80.811829	604.764465	133.306702	92.708481	481.707214	-94.860283	1414.456055	448.860626	203.478592	1417.081787	400.401031	45.012421	1382.952026	380.368164	37.542732	1652.482666	551.201294	-169.296844	1139.593384	484.852264	300.486389	1153.526611	460.205048	-182.674667	890.650513	365.762817	277.178162	899.288147	432.539307	58.064571	1038.284180	-622.769897	181.487091	856.152710	-606.579041	-19.589930
444.124268	-41.552017	941.654419	436.048248	150.360275	935.596313	528.792419	-49.310879	493.485901	554.448059	158.645325	482.191101	563.356995	-36.942669	80.821335	604.422913	132.745392	92.643845	481.629364	-95.890968	1414.195435	448.489288	202.411499	1417.119995	400.324371	44.078602	1383.043579	380.532471	36.282825	1652.455811	551.661072	-170.443054	1139.581787	484.131958	299.490662	1153.547363	461.831787	-184.082550	890.121155	364.754486	275.949432	899.453369	432.092529	57.213112	1038.265747	-622.141968	181.335724	856.266235	-606.609436	-19.782448
443.719086	-42.375038	941.586182	435.526184	149.503235	935.634033	527.998169	-49.473408	493.332306	553.860229	158.196075	482.199402	563.068237	-36.983852	80.795097	604.339661	132.713547	92.783684	481.539856	-96.908310	1413.939209	448.197052	201.406418	1417.186035	400.085419	42.897957	1383.042725	380.633057	35.036400	1652.449219	552.042419	-171.523239	1139.522095	483.411316	298.447662	1153.541016	463.473663	-185.521622	889.644409	363.688507	274.585449	899.613342	431.678589	56.315964	1038.256104	-621.637512	181.203232	856.368469	-606.637573	-20.042444
443.326050	-43.188633	941.494995	435.016296	148.716751	935.652893	527.449280	-49.762157	493.243774	553.165405	157.719864	482.288727	562.882629	-37.001095	80.824371	604.375549	133.056290	93.046692	481.449066	-97.922569	1413.718140	447.885681	200.352737	1417.216431	399.893463	41.854309	1383.099121	380.696686	33.813019	1652.458374	552.528381	-172.765747	1139.495605	482.740509	297.454376	1153.573364	465.364105	-186.910614	889.123779	362.732361	273.326721	899.809692	431.245209	55.454449	1038.223022	-620.295410	181.321930	856.701294	-606.486450	-19.985285
442.902618	-43.959717	941.437561	434.545258	147.842133	935.735229	527.111938	-50.160751	493.259186	552.715881	157.449356	482.352539	562.857971	-37.045776	80.880089	604.271973	132.702072	93.126373	481.365417	-98.994400	1413.529663	447.540466	199.314423	1417.284790	399.704926	40.763020	1383.176880	380.909698	32.525158	1652.509888	552.859741	-173.786865	1139.464966	482.075989	296.424591	1153.596558	466.636292	-188.436386	888.738159	361.733948	272.072174	900.005859	430.845032	54.560688	1038.241089	-619.812134	181.201904	856.812012	-606.598694	-20.150545
442.454285	-44.721622	941.396301	434.010284	147.053757	935.821899	526.833984	-50.531425	493.268646	552.191528	157.058014	482.346313	562.859192	-37.056858	80.917870	604.301575	133.026611	93.356667	481.222870	-100.094765	1413.322388	447.192963	198.227737	1417.365967	399.499725	39.691505	1383.235840	381.008667	31.306274	1652.591064	553.289246	-174.988281	1139.411255	481.421570	295.397217	1153.602783	468.104370	-189.914627	888.356262	360.895935	270.818451	900.199707	430.413910	53.718712	1038.270264	-619.590210	181.071152	856.879456	-606.807312	-20.324343
442.124664	-45.596382	941.330750	433.613770	146.220642	935.849915	526.608765	-51.031132	493.270935	551.559937	156.633621	482.236755	562.876465	-37.093807	80.957588	604.139221	132.952896	93.496315	481.182220	-101.084557	1413.108276	446.890869	197.158264	1417.402588	399.335327	38.607365	1383.312012	381.196777	30.048153	1652.619385	553.665466	-176.053543	1139.359253	480.776154	294.433777	1153.683228	469.677399	-191.478821	888.037598	359.952332	269.551239	900.391541	430.053070	52.813030	1038.253052	-619.887268	180.882843	856.687012	-607.195007	-20.733494
441.761017	-46.299850	941.257019	433.139038	145.480499	935.909851	526.531494	-51.578903	493.226807	550.985352	156.305481	482.287354	562.980774	-37.137665	80.991440	604.021362	132.854614	93.595131	480.900818	-102.329994	1412.925293	446.612854	196.027390	1417.496704	399.282318	37.612545	1383.349365	381.462311	28.740826	1652.628906	554.100647	-177.349411	1139.419312	480.185211	293.433075	1153.734375	471.042053	-192.853531	887.652893	359.092773	268.369324	900.622559	429.682678	52.020073	1038.251709	-619.006409	180.863068	857.035156	-607.247009	-20.654058
441.432953	-47.162624	941.136719	433.089996	144.420624	935.952148	526.309387	-51.754864	493.262939	550.550903	155.993256	482.231903	563.016602	-37.171787	80.945457	603.954651	132.828979	93.705383	480.692932	-103.442390	1412.777100	446.311371	194.906113	1417.557007	399.049652	36.466049	1383.393311	381.622314	27.505327	1652.656982	554.480835	-178.027649	1139.147827	479.590118	292.447052	1153.835205	472.307434	-194.220856	887.287170	358.228760	267.203918	900.854431	429.493713	50.987976	1038.214355	-618.698242	180.777008	857.124512	-607.528015	-20.793661
441.001434	-47.826412	941.005920	432.343506	143.867157	935.925842	525.706421	-52.284988	493.013947	549.972473	155.592377	482.253326	562.808289	-37.210823	80.909668	603.820068	132.751083	93.804100	480.554382	-104.568016	1412.620361	446.072388	193.783890	1417.719971	398.875916	35.359921	1383.419678	381.906738	26.190323	1652.681885	554.828125	-179.293121	1139.156738	479.033813	291.461609	1153.961060	473.613312	-195.682053	886.991638	357.352905	265.990173	901.120728	428.886566	50.310108	1038.135986	-617.730103	180.381409	857.706665	-607.617859	-20.552771
440.669098	-48.663639	940.902283	432.321045	142.784561	935.927368	525.392334	-52.721924	492.952820	549.369690	155.080017	482.118439	562.788208	-37.255661	80.908043	603.918945	132.896744	93.974243	480.372223	-105.673866	1412.528076	445.808594	192.634460	1417.827271	398.673309	34.176510	1383.466064	382.132233	24.876209	1652.772217	555.114563	-180.536560	1139.182373	478.492340	290.478119	1154.110229	474.788391	-196.979431	886.741943	356.572723	264.890808	901.370972	428.710236	49.311035	1038.085938	-617.757996	180.421936	857.648560	-608.028137	-20.709433
440.232971	-49.418530	940.792297	431.883301	141.973389	935.929688	525.121399	-53.184456	492.908173	548.917236	154.691757	482.090088	562.755249	-37.321716	80.909416	603.816650	132.839188	94.076004	480.170837	-106.832542	1412.371338	445.564148	191.469650	1417.923218	398.390930	32.997704	1383.527344	382.369965	23.565844	1652.864868	555.348877	-181.822449	1139.198608	477.985840	289.518433	1154.257813	475.942169	-198.392349	886.502014	355.860565	263.726288	901.640198	428.300018	48.471382	1038.035400	-617.945007	180.516190	857.448914	-608.630859	-20.902792
439.717682	-50.072586	940.666809	430.998108	141.300369	935.942139	524.801270	-53.613743	492.875061	548.533508	154.353210	482.102814	562.759460	-37.390251	80.935509	603.435120	132.507645	94.044548	480.045593	-107.979790	1412.263306	445.349548	190.266891	1417.990723	398.070770	31.868544	1383.584351	382.511475	22.277843	1653.045532	555.655212	-183.151611	1139.295898	477.513458	288.461182	1154.390625	476.969635	-199.793472	886.340759	355.116302	262.612335	901.869507	427.606506	47.721554	1037.981323	-618.127380	180.639267	857.268616	-609.227905	-21.038004
439.352295	-50.944557	940.538513	430.922943	140.336578	935.945007	524.601318	-54.069611	492.867310	548.156555	153.953613	482.078308	562.780273	-37.447937	80.975906	603.303284	132.376709	94.134888	479.860962	-109.190285	1412.122437	445.100708	189.014816	1418.065674	397.743622	30.650076	1383.641968	382.823212	20.897047	1653.198486	555.796265	-184.324661	1139.241455	477.064789	287.453156	1154.504517	477.895660	-201.215897	886.120300	354.416382	261.481506	902.114380	427.366547	46.747219	1037.918213	-618.257446	180.672134	857.107788	-609.828613	-21.116171
438.911316	-51.777374	940.452881	430.428833	139.516434	935.961975	524.380798	-54.472973	492.871582	547.783752	153.542633	482.109039	562.760315	-37.501152	80.974396	603.302490	132.010040	94.179169	479.758087	-110.286888	1411.997437	444.839722	187.895081	1418.174683	397.536987	29.329975	1383.700317	383.107361	19.433485	1653.339966	556.024902	-185.671356	1139.243896	476.633698	286.436981	1154.659302	478.688171	-202.612167	885.904114	353.797180	260.449829	902.350525	426.892212	45.864704	1037.884521	-618.217773	180.720505	857.038513	-610.424561	-21.129604
438.482605	-52.553749	940.370300	429.922729	138.723602	936.017700	524.226624	-54.889610	492.837280	547.409607	153.159424	482.198792	562.776367	-37.567719	80.988281	603.238098	131.922333	94.286407	479.627747	-111.486946	1411.826050	444.585358	186.641495	1418.292969	397.110687	28.207170	1383.744751	383.326599	18.043814	1653.559082	556.190735	-186.910980	1139.232178	476.210114	285.335052	1154.802368	479.393921	-204.027893	885.693787	353.233307	259.380066	902.616089	426.429077	45.005314	1037.872925	-618.245422	180.722488	856.978577	-611.081360	-21.122269
438.052460	-53.417992	940.302185	429.429077	137.941818	936.036804	524.099854	-55.398361	492.832825	547.069885	152.696686	482.297211	562.761047	-37.633671	80.985626	603.170654	131.880493	94.392937	479.542236	-112.699440	1411.713745	444.296875	185.434280	1418.424438	396.736847	26.941563	1383.751709	383.556000	16.635454	1653.715332	556.284424	-188.223083	1139.132202	475.783417	284.295654	1154.996704	480.036377	-205.492218	885.456299	352.546967	258.370850	902.834961	425.964600	44.133347	1037.849121	-618.249084	180.688522	856.878967	-611.684998	-21.079420
437.669922	-54.227528	940.229370	428.935303	137.097763	936.061462	524.014221	-55.817169	492.783356	546.764282	152.274628	482.410309	562.792358	-37.700150	80.989647	602.954651	131.667969	94.417343	479.450195	-113.912827	1411.580933	444.035858	184.223129	1418.569214	396.221252	25.580004	1383.717041	383.825348	15.173900	1653.848389	556.300476	-189.418152	1138.988281	475.375610	283.248260	1155.188721	480.562469	-206.899033	885.232483	352.006805	257.322418	903.083801	425.521942	43.251366	1037.825684	-618.760498	180.752197	856.595825	-612.526733	-21.181137
437.269287	-55.095745	940.168030	428.441193	136.327179	936.113708	523.914551	-56.212597	492.783752	546.464294	151.935730	482.470886	562.778503	-37.763382	81.002792	602.860840	131.590424	94.492241	479.338837	-115.112473	1411.461792	443.779633	182.934158	1418.710938	395.944305	24.436356	1383.777588	384.192719	13.635004	1653.955688	556.350159	-190.687485	1138.906372	474.955322	282.216492	1155.385132	481.245880	-208.252930	884.979858	351.505585	256.342346	903.310547	425.084717	42.368629	1037.823120	-618.880493	180.816971	856.391235	-613.248657	-21.124819
436.887939	-55.936718	940.175842	427.976410	135.475220	936.182861	523.861755	-56.647655	492.864746	546.122925	151.587311	482.527527	562.818604	-37.842171	81.049995	602.803772	131.599686	94.602974	479.236176	-116.314812	1411.335938	443.489624	181.671432	1418.893921	395.712860	23.100649	1383.790283	384.528259	12.071684	1653.995605	556.256226	-191.859802	1138.810059	474.552704	281.156189	1155.589111	481.201721	-209.664871	884.859192	351.037079	255.395523	903.589539	424.687775	41.488190	1037.864136	-618.760498	180.906433	856.341309	-613.857788	-21.016994
436.413208	-56.644264	940.145508	427.108368	134.807785	936.308533	523.785217	-57.058929	492.948334	545.697327	151.192444	482.590485	562.889465	-37.918888	81.100807	602.694153	131.534836	94.699867	479.126068	-117.571365	1411.208374	443.173584	180.344635	1419.022583	395.229065	21.883886	1383.845459	384.781464	10.555153	1654.156982	556.135681	-193.010010	1138.607422	474.154724	280.133545	1155.854126	481.393646	-211.027985	884.676025	350.681702	254.424896	903.805908	424.081512	40.706512	1037.918457	-618.984436	180.935425	856.024048	-614.625671	-21.006662
436.141205	-57.619152	940.115540	427.128662	133.787003	936.343262	523.865479	-57.582909	493.049164	545.447144	150.888916	482.593445	562.992004	-38.011230	81.111679	602.684021	131.575958	94.843689	478.967163	-118.831757	1411.028687	442.887451	179.021149	1419.179321	394.869812	20.588606	1383.845703	385.071747	9.015280	1654.237793	556.079346	-194.228729	1138.544922	473.703613	279.087341	1156.136963	481.442749	-212.352768	884.490601	350.202362	253.506210	904.120361	423.933075	39.685986	1037.919556	-619.048523	180.975861	855.803162	-615.302185	-20.961391
435.824036	-58.401352	940.023804	426.705444	133.033035	936.406250	523.785767	-58.068039	493.021637	545.118713	150.509430	482.698181	563.040466	-38.091011	81.111191	602.579102	131.520370	94.962769	478.889801	-120.027840	1410.870850	442.600891	177.740723	1419.393921	394.623260	19.071632	1383.766479	385.326630	7.372768	1654.336914	556.032715	-195.573456	1138.401367	473.298950	277.998199	1156.482544	481.668915	-213.644760	884.256592	349.807983	252.615189	904.383545	423.576355	38.833546	1037.907471	-619.098083	180.961975	855.564392	-615.914551	-20.924271
435.550262	-59.238441	939.900635	426.301178	132.215790	936.456360	523.762085	-58.579494	492.999512	544.733521	150.073807	482.811646	562.742798	-38.169304	81.061073	602.807129	131.751663	95.106224	478.763672	-121.300041	1410.686646	442.294189	176.440186	1419.597046	394.387054	17.697529	1383.701904	385.501770	5.735309	1654.423828	555.651855	-196.618500	1137.986816	472.893799	276.962982	1156.757568	481.262115	-215.071945	884.024963	349.448517	251.786423	904.627563	423.248352	37.911320	1037.873169	-619.157959	180.926895	855.270447	-616.479797	-20.977533
435.177246	-59.932556	939.826355	425.431000	131.582886	936.531006	523.651367	-59.060280	492.945099	544.315247	149.638321	482.927460	562.789185	-38.264496	81.056412	602.722046	131.694656	95.222687	478.680481	-122.600952	1410.460571	442.069733	175.020889	1419.730713	394.021545	16.487848	1383.681885	385.805908	4.008304	1654.492554	555.465210	-197.880951	1137.751953	472.500549	275.914185	1156.994629	480.896820	-216.342606	883.812195	349.088837	250.897156	904.861084	422.683807	37.152870	1037.879028	-619.266174	180.863174	854.960266	-617.020874	-21.064516
[truncated: 137 more rows]
[truncated: 40 more columns]
