# Supplementary material for: A dyadic stimulus set of audiovisual affective displays for the study of multisensory, emotional, social interactions
Source: Behav Res Methods. 2015 Nov 5;48(4):1285–95. doi: 10.3758/s13428-015-0654-4 (PMC5101291; doi:10.3758/s13428-015-0654-4)
Supplement: Supplementary file 1 — (ZIP 270 MB) [file 13428_2015_654_MOESM1_ESM.zip › supplementary_material_2_stimuli_set_files/C/C18.txt]

392.767517	-13.935416	937.108093	412.688385	175.489731	931.239685	486.371735	-37.306301	490.530426	531.979858	182.439835	478.909119	547.147095	-30.133711	82.253563	609.585388	159.269638	97.223938	452.494751	-62.901764	1409.301392	464.674957	238.009903	1404.904785	386.106781	87.758087	1383.820068	371.407715	104.021065	1651.851807	501.440887	-155.156616	1135.253296	505.162140	315.423584	1136.433350	403.219116	-164.303818	888.841736	389.619141	307.341705	879.387817	397.283844	84.441040	1033.958374	-648.870972	176.227310	855.426697	-631.358337	-24.300842
392.625610	-13.897777	937.072510	412.428986	175.517746	931.231140	486.260651	-37.310806	490.540558	531.676697	182.378906	478.872009	547.139771	-30.118200	82.269661	609.527649	159.262466	97.274063	452.430481	-62.868340	1409.272705	464.402405	238.031784	1404.907959	385.953156	87.740494	1383.798340	371.264679	104.030075	1651.767456	501.317169	-155.008423	1135.173950	504.854187	315.541534	1136.445435	402.900482	-164.151306	888.856750	389.324982	307.337402	879.408630	397.073090	84.457489	1033.936279	-648.973816	176.186371	855.461853	-631.432922	-24.317347
392.477722	-13.873673	937.040100	412.154205	175.563950	931.189453	486.241058	-37.347687	490.555176	531.431702	182.366577	478.861176	547.183411	-30.139078	82.284897	609.505249	159.227203	97.303764	452.357422	-62.854446	1409.245117	464.153839	238.063248	1404.881104	385.812073	87.701111	1383.775757	371.041199	104.070168	1651.769287	501.212280	-154.872971	1135.094604	504.580811	315.615936	1136.446045	402.559082	-163.998596	888.846252	389.036224	307.349609	879.422180	396.861176	84.493484	1033.899170	-649.049927	176.197891	855.477234	-631.482056	-24.325125
392.341309	-13.873564	937.024536	411.940765	175.610947	931.164734	486.207092	-37.363495	490.554535	531.298218	182.386765	478.852020	547.221802	-30.144661	82.272812	609.456787	159.236755	97.310005	452.287231	-62.814133	1409.214478	463.892273	238.119980	1404.861084	385.646301	87.698517	1383.757080	370.904602	103.922134	1651.718872	501.058136	-154.732834	1135.008545	504.290588	315.675690	1136.462280	402.027069	-163.880844	888.906494	388.707489	307.343689	879.441284	396.683777	84.518997	1033.878906	-649.408325	175.821030	855.414368	-631.637939	-24.438469
392.216675	-13.862298	936.987671	411.721497	175.630386	931.147705	486.184326	-37.391346	490.563782	531.159668	182.459793	478.856140	547.248352	-30.149153	82.279343	609.465637	159.295715	97.362404	452.215912	-62.795025	1409.193604	463.663361	238.157272	1404.860474	385.489380	87.684509	1383.736694	370.660645	103.976410	1651.742676	500.910797	-154.563004	1134.930786	504.029968	315.761322	1136.502563	401.638397	-163.713837	888.954773	388.460144	307.250519	879.409363	396.495789	84.522659	1033.851440	-649.517090	175.785629	855.431030	-631.725952	-24.469481
392.102295	-13.849096	936.958130	411.508820	175.653046	931.128845	486.174988	-37.409039	490.572174	531.017456	182.491989	478.902100	547.246216	-30.148893	82.280952	609.476257	159.309814	97.376099	452.122375	-62.760883	1409.175415	463.431458	238.190323	1404.876709	385.333740	87.690048	1383.720947	370.478882	103.930206	1651.731689	500.775726	-154.427017	1134.851318	503.669067	315.778290	1136.473999	401.232239	-163.503632	888.999512	387.879303	307.139160	879.487000	396.316803	84.533485	1033.826660	-649.607422	175.790390	855.458679	-631.799866	-24.486069
391.985931	-13.855770	936.940857	411.322021	175.676910	931.115112	486.201447	-37.464684	490.600830	530.929993	182.594879	478.898987	547.272095	-30.156485	82.298546	609.505371	159.385895	97.425064	452.037720	-62.727703	1409.156738	463.196747	238.233353	1404.883911	385.163361	87.699463	1383.712891	370.295959	103.894730	1651.728149	500.648132	-154.330673	1134.805664	503.320404	315.813416	1136.467896	401.038483	-163.329330	888.988770	387.454224	306.995850	879.484070	396.158569	84.538292	1033.810913	-649.692383	175.768448	855.483704	-631.890564	-24.487110
391.876953	-13.858702	936.932129	411.156128	175.649490	931.076782	486.246399	-37.507851	490.603516	530.822815	182.615128	478.894958	547.297241	-30.125929	82.285789	609.450684	159.344528	97.392693	451.947205	-62.678410	1409.141846	462.994202	238.279770	1404.888428	385.072510	87.642090	1383.697632	370.124847	103.875923	1651.706787	500.479584	-154.186081	1134.719116	502.989563	315.804047	1136.430420	400.653015	-163.260086	888.985168	387.044556	306.884064	879.516357	396.018738	84.537727	1033.786743	-649.769104	175.745316	855.481384	-631.963440	-24.477642
391.762421	-13.842461	936.913147	410.968323	175.675308	931.062439	486.268555	-37.479847	490.616516	530.716064	182.594620	478.887085	547.340515	-30.126776	82.288681	609.439697	159.336334	97.421822	451.863892	-62.640930	1409.122192	462.795471	238.323288	1404.866211	384.930084	87.640579	1383.672852	369.952515	103.849243	1651.692627	500.319550	-154.050003	1134.661865	502.659729	315.797943	1136.362671	400.277069	-163.084091	889.001831	386.581055	306.710938	879.557556	395.858612	84.554909	1033.769775	-649.816895	175.741608	855.500977	-632.016846	-24.489822
391.655823	-13.856077	936.899963	410.779907	175.698135	931.039368	486.303833	-37.499443	490.650970	530.654297	182.653732	478.905060	547.369324	-30.130013	82.312714	609.453308	159.352936	97.433083	451.784821	-62.633915	1409.093140	462.613159	238.338348	1404.859253	384.701569	87.742622	1383.672241	369.724548	103.795761	1651.729736	500.142883	-153.896210	1134.573364	502.329956	315.800812	1136.303955	399.689667	-162.904953	889.055786	386.071777	306.480988	879.583984	395.697754	84.562965	1033.750732	-649.904724	175.728790	855.512756	-632.111389	-24.508772
391.575775	-13.841399	936.890808	410.619324	175.717407	931.012207	485.981049	-37.204945	490.569366	530.615417	182.693954	478.891937	547.161438	-30.083082	82.249527	609.409241	159.373795	97.460030	451.709442	-62.606117	1409.080322	462.419800	238.376266	1404.844849	384.544006	87.761414	1383.654785	369.613098	103.823380	1651.667725	499.958588	-153.769028	1134.507935	501.992554	315.773987	1136.267700	399.314789	-162.732697	889.077942	385.596527	306.254150	879.598999	395.564636	84.588242	1033.731567	-649.952209	175.722427	855.522400	-632.185303	-24.493101
391.485535	-13.826973	936.884216	410.444427	175.743484	931.011414	486.432587	-37.583836	490.680603	530.563232	182.768448	478.920563	547.418945	-30.146091	82.308945	609.453125	159.424606	97.474182	451.622345	-62.566410	1409.066528	462.222839	238.453140	1404.827148	384.332672	87.676826	1383.631592	369.390350	103.760300	1651.717041	499.814728	-153.683670	1134.460205	501.682007	315.784302	1136.231079	399.111115	-162.536819	889.047913	385.337006	305.983856	879.560242	395.418915	84.604057	1033.727295	-650.015320	175.735016	855.529602	-632.250488	-24.510668
391.401184	-13.832069	936.881836	410.282349	175.751328	930.991089	486.467804	-37.573242	490.702423	530.010071	182.074432	478.842163	547.445313	-30.136137	82.296616	609.028320	158.953888	97.314293	451.539734	-62.544678	1409.060547	462.030518	238.485626	1404.811523	384.200928	87.697754	1383.621460	369.240479	103.735901	1651.706177	499.613312	-153.562485	1134.415283	501.309570	315.695770	1136.120972	398.682831	-162.345444	889.080994	384.591614	305.687531	879.634766	395.281464	84.613693	1033.714844	-650.075684	175.747742	855.553467	-632.316406	-24.491880
391.345459	-13.809791	936.882385	410.136810	175.774689	930.969238	486.119537	-37.263454	490.627991	529.947998	182.093704	478.858093	547.212952	-30.117567	82.208961	609.148438	159.117035	97.419792	451.440491	-62.512955	1409.034058	461.835754	238.517105	1404.808960	384.150391	87.796852	1383.633423	369.103027	103.717964	1651.693237	499.431335	-153.467041	1134.377563	500.961365	315.640503	1136.073853	398.255951	-162.148575	889.126404	384.027313	305.364838	879.687256	395.170013	84.646721	1033.703247	-650.146240	175.712936	855.578735	-632.381042	-24.501614
391.284210	-13.799311	936.875549	410.049988	175.780487	930.951477	486.154541	-37.237324	490.619507	529.933105	182.156128	478.855804	547.214233	-30.109386	82.202927	609.172424	159.165451	97.446442	451.338470	-62.490738	1409.053589	461.644073	238.547287	1404.792358	384.028687	87.805946	1383.637207	368.957642	103.762436	1651.695557	499.223480	-153.326309	1134.324951	500.694000	315.623047	1136.039917	397.688141	-161.974121	889.234436	383.780365	305.047638	879.654175	395.078674	84.661621	1033.689697	-650.197021	175.733459	855.625244	-632.438782	-24.478592
391.211792	-13.801579	936.885010	409.926666	175.806488	930.950439	486.282593	-37.247826	490.659760	529.876038	182.097748	478.862732	547.268372	-30.116289	82.191864	609.158936	159.166626	97.462120	451.245026	-62.452881	1409.045288	461.452423	238.582169	1404.794556	383.916229	87.809143	1383.623657	368.820313	103.778000	1651.694824	499.038422	-153.184906	1134.273193	500.335876	315.498230	1135.975586	397.292328	-161.793228	889.288452	383.052429	304.757690	879.776428	394.985962	84.676460	1033.694092	-650.239441	175.734131	855.657166	-632.466675	-24.486893
391.182068	-13.786168	936.881653	409.856445	175.818253	930.944580	485.856781	-36.841328	490.558899	529.855347	182.145660	478.868347	547.006775	-30.080360	82.120888	609.193726	159.243851	97.480026	451.162292	-62.426857	1409.059082	461.276764	238.619705	1404.791504	383.778412	87.824821	1383.627563	368.671753	103.788551	1651.684326	498.865082	-153.089417	1134.249146	499.999146	315.395569	1135.926880	397.094025	-161.611145	889.300171	382.467529	304.372955	879.833191	394.918152	84.691948	1033.688477	-650.338745	175.689178	855.691650	-632.551208	-24.477880
391.151001	-13.768757	936.861084	409.785828	175.814301	930.929504	485.844940	-36.795368	490.548279	530.285828	182.883621	478.940582	546.974854	-30.062960	82.121506	609.447510	159.522842	97.551529	451.085083	-62.404736	1409.063599	461.109283	238.640808	1404.807007	383.659546	87.845490	1383.600708	368.524475	103.810829	1651.695313	498.692230	-153.005859	1134.234741	499.695892	315.315552	1135.869507	396.699799	-161.350296	889.370605	381.935303	303.962250	879.868286	394.837280	84.697945	1033.668945	-650.421021	175.691589	855.743042	-632.612488	-24.494488
391.104126	-13.768826	936.868042	409.688721	175.883118	930.932251	485.898132	-36.800812	490.551697	530.306335	182.943649	478.957153	546.987854	-30.070892	82.116478	609.457031	159.550385	97.558464	450.960327	-62.382862	1409.063843	460.923401	238.678665	1404.805420	383.536682	87.853737	1383.586670	368.367126	103.836609	1651.687012	498.480286	-152.842712	1134.187622	499.393555	315.247284	1135.807007	396.145020	-161.198944	889.459900	381.393127	303.544800	879.938965	394.767151	84.731544	1033.673950	-650.177185	176.112717	855.932922	-632.599060	-24.333509
391.091370	-13.760611	936.861267	409.640228	175.896210	930.906860	485.863220	-36.750702	490.553650	530.223450	182.916397	478.951843	546.972473	-30.078970	82.099091	609.436218	159.529877	97.572350	450.861511	-62.350323	1409.056641	460.771881	238.710327	1404.803223	383.437225	87.851418	1383.545166	368.205078	103.891106	1651.677979	498.288147	-152.724884	1134.144409	499.104126	315.188965	1135.742798	395.762329	-161.138718	889.486389	380.852356	303.140442	880.039856	394.716858	84.752693	1033.656372	-650.563110	175.676453	855.875977	-632.729492	-24.497141
391.061462	-13.736989	936.866455	409.579620	175.920181	930.907654	485.906372	-36.724384	490.553986	530.210754	182.918625	478.970734	546.972168	-30.068636	82.085609	609.398743	159.527893	97.571243	450.792328	-62.312466	1409.044312	460.667603	238.768646	1404.794678	383.297882	87.870308	1383.531738	368.121155	103.966255	1651.604126	498.151276	-152.639038	1134.116089	498.805054	315.130280	1135.701904	395.437836	-160.977829	889.512024	380.327667	302.767303	880.083679	394.665253	84.778496	1033.658936	-650.340088	176.061646	856.034302	-632.718018	-24.378946
391.074646	-13.758162	936.848999	409.571320	175.950317	930.880310	485.938751	-36.696392	490.562195	530.211304	182.981430	478.947113	546.969543	-30.071354	82.078606	609.442383	159.549286	97.570938	450.666321	-62.290333	1409.048340	460.509430	238.777756	1404.777222	383.209137	87.855629	1383.514526	367.997192	103.988510	1651.575317	498.026184	-152.536011	1134.096191	498.534637	315.053864	1135.656372	395.124969	-160.797714	889.531372	379.737335	302.286926	880.137695	394.644501	84.788750	1033.635010	-650.697632	175.659119	855.992554	-632.860962	-24.537334
391.052887	-13.765007	936.868958	409.539124	175.978775	930.885986	485.989838	-36.697475	490.575989	530.194519	182.950272	478.951447	547.014709	-30.073219	82.066666	609.490540	159.617630	97.583160	450.594147	-62.273045	1409.038696	460.410889	238.802704	1404.775757	383.093964	87.898201	1383.488525	367.799103	103.973450	1651.604248	497.875732	-152.458542	1134.050537	498.267731	314.969879	1135.612793	394.801941	-160.629242	889.584412	379.207367	301.815186	880.242981	394.622620	84.805542	1033.647827	-650.707642	175.667587	856.038208	-632.897644	-24.535593
391.028168	-13.738629	936.864075	409.487152	176.008301	930.888000	485.972961	-36.646626	490.580414	530.195618	182.952377	478.958893	546.985657	-30.041796	82.058037	609.463562	159.577881	97.576767	450.485321	-62.218861	1409.052856	460.270447	238.857651	1404.764526	383.066681	87.832047	1383.482300	367.659332	104.019272	1651.575684	497.736115	-152.388367	1134.035156	498.008545	314.914734	1135.598267	394.475891	-160.476547	889.657288	378.689728	301.339294	880.333862	394.574066	84.829994	1033.645996	-650.775452	175.601761	856.077698	-632.944885	-24.585117
391.029236	-13.723182	936.865051	409.471039	176.026291	930.884888	486.009888	-36.635578	490.572327	530.202332	182.974304	478.968262	546.973694	-30.042885	82.037880	609.436401	159.557022	97.581100	450.397095	-62.208366	1409.050537	460.163361	238.863403	1404.807739	382.883179	87.926971	1383.470947	367.508850	104.060814	1651.564209	497.594513	-152.306458	1134.015869	497.762054	314.820374	1135.545654	394.176941	-160.318130	889.700928	378.184174	300.926117	880.415466	394.545593	84.850281	1033.643555	-650.805359	175.615356	856.149780	-633.015747	-24.583527
391.034119	-13.704844	936.852417	409.475952	176.048676	930.873291	485.994476	-36.567501	490.571869	530.203857	182.999756	478.955170	546.946167	-30.034325	82.026108	609.370789	159.438904	97.510582	450.280365	-62.162121	1409.033813	460.031494	238.882523	1404.822144	382.786896	87.941765	1383.462036	367.359772	104.054962	1651.541138	497.463531	-152.213623	1133.982544	497.549957	314.751434	1135.504272	393.857422	-160.085846	889.769775	377.679596	300.455292	880.506897	394.534210	84.871597	1033.630493	-650.857605	175.617783	856.191284	-633.060669	-24.619568
391.039063	-13.694107	936.837708	409.475006	176.067932	930.865295	486.028931	-36.557392	490.587708	530.232300	183.062500	478.966492	546.957703	-30.041683	82.020279	609.406616	159.494400	97.534531	450.163605	-62.148087	1409.043579	459.895203	238.921249	1404.840088	382.781586	87.890068	1383.434082	367.246094	103.929535	1651.460205	497.308685	-152.137299	1133.950317	497.320892	314.667999	1135.455200	393.564026	-160.063995	889.797241	377.186279	299.930511	880.594666	394.517395	84.884506	1033.618164	-650.881714	175.575821	856.239075	-633.127319	-24.650766
391.036652	-13.684251	936.830322	409.487518	176.139511	930.855957	486.172821	-36.640934	490.593597	530.302979	183.088364	478.964539	547.028625	-30.050850	82.021492	609.465210	159.553818	97.548515	450.074493	-62.139492	1409.033203	459.813812	238.932068	1404.858276	382.657135	87.960815	1383.406982	367.117676	103.955894	1651.428467	497.186981	-152.062119	1133.926270	497.101166	314.588501	1135.410522	393.316010	-159.985367	889.810974	376.599701	299.427094	880.775574	394.513550	84.926323	1033.609253	-650.913879	175.554642	856.279602	-633.165466	-24.700377
391.021790	-13.651339	936.818298	409.482758	176.143616	930.848694	486.255463	-36.640232	490.608734	530.295227	183.034210	478.967285	547.057190	-30.052481	82.014923	609.471313	159.548737	97.537842	449.985901	-62.091915	1409.009888	459.711517	238.962952	1404.864136	382.638916	87.934746	1383.409546	366.973755	104.005226	1651.409790	497.094910	-152.012421	1133.890015	496.924347	314.517578	1135.397583	393.083862	-159.889832	889.836731	376.293640	299.005707	880.803711	394.501862	84.943413	1033.599487	-650.940247	175.512604	856.327759	-633.177185	-24.702909
391.013397	-13.620627	936.814819	409.509125	176.177216	930.830017	486.313538	-36.617645	490.622833	529.847473	182.355408	478.889374	547.104919	-30.033464	81.994392	609.230652	159.280914	97.476563	449.916321	-62.085091	1408.992188	459.653442	238.964020	1404.862061	382.467346	88.040565	1383.407715	366.839111	104.047836	1651.387207	496.981964	-151.957199	1133.850952	496.724426	314.408722	1135.349243	392.858459	-159.797668	889.837952	375.565399	298.552185	881.010498	394.496552	84.985878	1033.587280	-650.937073	175.490921	856.356445	-633.175354	-24.752831
391.016571	-13.609694	936.808716	409.512177	176.199081	930.818604	486.342072	-36.575733	490.617310	529.872803	182.342407	478.875977	547.097168	-30.019968	81.983688	609.216980	159.255386	97.461586	449.819794	-62.060791	1408.969849	459.574982	238.996124	1404.859985	382.393066	88.052437	1383.400513	366.685760	104.100403	1651.364136	496.886078	-151.876434	1133.797607	496.562775	314.362885	1135.324463	392.624054	-159.697006	889.856995	375.252533	298.101044	881.065002	394.480530	85.006714	1033.577271	-650.933411	175.466751	856.404297	-633.172424	-24.783760
390.985748	-13.577623	936.812012	409.518219	176.273636	930.820496	486.394958	-36.567265	490.627106	529.900269	182.363022	478.894562	547.107483	-30.030575	81.979584	609.260620	159.263855	97.447685	449.709351	-62.036594	1408.982666	459.488129	239.022400	1404.872437	382.296265	88.102440	1383.402466	366.494720	104.311462	1651.418213	496.785370	-151.808533	1133.781128	496.385620	314.263947	1135.289429	392.434326	-159.602432	889.885681	374.619843	297.642273	881.280273	394.464111	85.061432	1033.579468	-650.967590	175.422455	856.444519	-633.199951	-24.845261
391.006622	-13.550317	936.835449	409.554138	176.289047	930.823975	486.428436	-36.563187	490.650818	529.938416	182.340897	478.877411	547.090149	-30.031427	81.980522	609.227478	159.267532	97.439896	449.628845	-62.014221	1408.982788	459.434113	239.047974	1404.888184	382.224976	88.106613	1383.398071	366.357819	104.332626	1651.410767	496.672638	-151.785980	1133.770996	496.235046	314.171814	1135.255005	392.276489	-159.541214	889.898438	374.192230	297.237396	881.408020	394.465271	85.096573	1033.590942	-650.954102	175.380951	856.499207	-633.229187	-24.870277
391.003021	-13.519736	936.835999	409.580933	176.300781	930.825256	486.485565	-36.568279	490.664917	529.998230	182.355026	478.875793	547.077454	-30.041672	81.988739	609.231323	159.288300	97.432877	449.535919	-61.998318	1408.985352	459.359863	239.086105	1404.928101	382.142365	88.153099	1383.399658	366.204529	104.362854	1651.410645	496.569458	-151.759323	1133.784180	496.107574	314.087250	1135.240234	392.131500	-159.440689	889.925476	373.833649	296.807190	881.508240	394.465576	85.119728	1033.591064	-651.010864	175.310440	856.538513	-633.255737	-24.939657
391.014984	-13.458403	936.824463	409.621490	176.340515	930.836182	486.504150	-36.515602	490.643036	530.039734	182.407364	478.913696	547.087280	-30.049700	81.981857	609.211975	159.252762	97.429550	449.433258	-61.986847	1408.993164	459.307831	239.103180	1404.932251	382.052094	88.199059	1383.382202	366.073181	104.376404	1651.396484	496.475708	-151.711212	1133.774170	495.981781	314.022949	1135.209106	392.011078	-159.383255	889.927368	373.478119	296.351868	881.588928	394.470856	85.161789	1033.589844	-651.031982	175.266388	856.573669	-633.293213	-24.990278
391.007446	-13.464553	936.837036	409.656830	176.348938	930.824890	486.517731	-36.457909	490.630951	530.077148	182.394287	478.923431	547.071838	-30.051388	81.947678	609.208862	159.202591	97.404663	449.361298	-61.967735	1408.990723	459.259979	239.120621	1404.931763	382.004211	88.218201	1383.369141	365.934174	104.420494	1651.386597	496.399170	-151.682556	1133.755859	495.887451	313.938354	1135.180176	391.930481	-159.334641	889.917847	373.139832	295.948395	881.682861	394.481262	85.176796	1033.589844	-651.062073	175.205780	856.601807	-633.345947	-25.070210
391.005096	-13.423884	936.829712	409.686127	176.372650	930.823059	486.586609	-36.441883	490.618744	530.573730	182.986282	478.976227	547.070435	-30.047579	81.914742	609.455688	159.408127	97.422249	449.284485	-61.969662	1408.999634	459.222748	239.143982	1404.943726	381.920563	88.251663	1383.369263	365.867493	104.513916	1651.310059	496.321167	-151.688614	1133.752686	495.782715	313.856964	1135.137817	391.874786	-159.303436	889.909119	372.808868	295.591644	881.779785	394.481995	85.208633	1033.584473	-651.057617	175.140930	856.635559	-633.352661	-25.150026
391.024902	-13.380601	936.836975	409.738434	176.407074	930.820679	486.630707	-36.410942	490.660034	530.631226	183.030273	478.983795	547.102905	-30.038769	81.910744	609.489258	159.429138	97.417923	449.216553	-61.921623	1409.015381	459.186401	239.176590	1404.958984	381.846313	88.291344	1383.365234	365.746155	104.542061	1651.296021	496.250580	-151.646851	1133.786499	495.697479	313.780212	1135.120239	391.803131	-159.258591	889.927979	372.482513	295.230072	881.876160	394.502960	85.255211	1033.585693	-651.098267	175.090729	856.679504	-633.393555	-25.224075
391.028778	-13.357761	936.854431	409.784943	176.427582	930.839722	486.627289	-36.351818	490.669952	530.743530	183.031921	479.027985	547.065857	-30.055456	81.904366	609.491821	159.430374	97.407837	449.131104	-61.899494	1409.027466	459.130249	239.182373	1404.986694	381.778992	88.327293	1383.376221	365.612000	104.578011	1651.294678	496.188812	-151.651184	1133.809326	495.626892	313.707062	1135.102295	391.767822	-159.207245	889.948364	372.221497	294.868652	881.963928	394.509613	85.279213	1033.602783	-651.104492	175.037811	856.732117	-633.425171	-25.257788
391.063812	-13.326595	936.851013	409.837830	176.444443	930.844360	486.696350	-36.282730	490.668488	530.785583	183.035187	479.008728	547.076782	-30.064884	81.903854	609.463562	159.415894	97.387062	449.039978	-61.872482	1409.058228	459.090240	239.200516	1405.003296	381.707031	88.367310	1383.384399	365.479492	104.571342	1651.283081	496.118530	-151.609802	1133.831421	495.595337	313.708618	1135.108032	391.769958	-159.211029	889.958374	372.196136	294.558899	881.952881	394.527649	85.302353	1033.601929	-651.159973	174.994400	856.779846	-633.464722	-25.326391
391.083435	-13.319042	936.860962	409.899902	176.464401	930.838196	486.763977	-36.269581	490.691498	530.840637	183.022766	479.016327	547.098450	-30.069286	81.882889	609.511292	159.427139	97.370010	448.959320	-61.872120	1409.084351	459.054932	239.222198	1405.005737	381.640930	88.387466	1383.370239	365.400085	104.453041	1651.217773	496.080933	-151.607971	1133.878296	495.504486	313.620148	1135.063721	391.755585	-159.041946	889.982239	371.785156	294.227783	882.108459	394.552460	85.327171	1033.602417	-651.231262	174.923370	856.811584	-633.523193	-25.386482
391.106659	-13.276635	936.850159	409.938873	176.511566	930.842651	486.852661	-36.273857	490.698975	530.910217	183.025436	478.993408	547.090820	-30.058598	81.857330	609.511475	159.423248	97.352417	448.849701	-61.853168	1409.099609	459.025818	239.224915	1404.990479	381.571960	88.410736	1383.352539	365.281830	104.459564	1651.198975	496.004822	-151.596054	1133.880493	495.451691	313.547821	1135.037842	391.768585	-159.160980	889.934814	371.607880	293.945465	882.150085	394.564117	85.366241	1033.598267	-650.981201	175.278763	856.972778	-633.477295	-25.335972
391.139160	-13.258945	936.834961	410.013916	176.520264	930.821167	486.915802	-36.216599	490.669098	530.970215	183.005859	478.986603	547.073181	-30.068293	81.798553	609.508911	159.394760	97.347969	448.757507	-61.856430	1409.109741	459.001465	239.246536	1404.989014	381.513611	88.412102	1383.347046	365.149963	104.507599	1651.195801	495.945648	-151.609818	1133.881592	495.416687	313.512970	1135.004761	391.820068	-159.150894	889.932007	371.458832	293.726288	882.179688	394.587952	85.387199	1033.577881	-651.041199	175.253510	857.013306	-633.558411	-25.383539
391.182556	-13.231861	936.835449	410.063019	176.561554	930.836060	487.002502	-36.192692	490.675842	531.018127	183.000015	479.009644	547.074646	-30.034464	81.789009	609.508545	159.405121	97.336746	448.656403	-61.831528	1409.124634	458.942230	239.255615	1405.005859	381.476959	88.426735	1383.351318	365.030884	104.533905	1651.188477	495.901367	-151.641006	1133.936401	495.403534	313.474915	1134.996948	391.868835	-159.138840	889.911987	371.443054	293.462921	882.166565	394.619385	85.415123	1033.584839	-651.164124	175.125244	857.023560	-633.653809	-25.468039
391.186829	-13.225377	936.849792	410.106506	176.587433	930.853638	487.087982	-36.145191	490.687897	531.059937	182.950424	478.998444	547.085205	-30.052814	81.771500	609.478760	159.340836	97.316658	448.560608	-61.816730	1409.147217	458.904663	239.265884	1405.031006	381.379547	88.463371	1383.364624	364.851471	104.502647	1651.247070	495.849823	-151.654800	1133.989624	495.380768	313.427948	1134.995728	391.922821	-159.140869	889.917053	371.317322	293.252808	882.220215	394.642426	85.430557	1033.600830	-651.243774	175.042740	857.071289	-633.727539	-25.548334
391.227509	-13.202803	936.853699	410.184296	176.584579	930.869934	487.182739	-36.145557	490.698822	531.154297	182.945618	479.018890	547.110962	-30.047291	81.763367	609.542358	159.380707	97.335823	448.472595	-61.799812	1409.167969	458.874023	239.296127	1405.058716	381.250244	88.382187	1383.343384	364.725861	104.526794	1651.249512	495.805664	-151.671860	1134.030518	495.360352	313.379700	1135.000732	392.027191	-159.162201	889.888977	371.257080	293.050812	882.242615	394.677643	85.437935	1033.609619	-651.348206	174.946411	857.108276	-633.801025	-25.606817
391.256775	-13.138629	936.840576	410.237518	176.617065	930.870911	487.257965	-36.116936	490.725220	531.261047	182.982986	479.017487	547.131897	-30.060070	81.755432	609.529663	159.352676	97.329346	448.365906	-61.782036	1409.172852	458.807648	239.303925	1405.078369	381.296265	88.482246	1383.367432	364.613922	104.556183	1651.247070	495.783997	-151.704254	1134.076294	495.351807	313.337006	1135.011108	392.124084	-159.166748	889.870605	371.184296	292.875977	882.249573	394.699982	85.482101	1033.602539	-651.435303	174.892410	857.136780	-633.885986	-25.682705
391.267944	-13.117293	936.849365	410.265350	176.665436	930.889709	487.345795	-36.096630	490.707092	531.386292	182.978394	479.052612	547.132263	-30.055597	81.736359	609.588196	159.418488	97.312485	448.287933	-61.782509	1409.193848	458.773346	239.290634	1405.078491	381.248779	88.500389	1383.351563	364.502228	104.583374	1651.241821	495.768768	-151.741699	1134.114990	495.357666	313.279999	1135.022461	392.238312	-159.197250	889.865540	371.182770	292.745880	882.258118	394.706146	85.512993	1033.615723	-651.497253	174.822067	857.154724	-633.939270	-25.776102
391.343353	-13.116414	936.846985	410.365051	176.659317	930.869507	487.505981	-36.138691	490.740417	531.449280	182.984573	479.039307	547.222900	-30.077068	81.744164	609.573853	159.396652	97.291687	448.208435	-61.770618	1409.185547	458.744781	239.325043	1405.115845	381.117920	88.444550	1383.312500	364.394440	104.604866	1651.231567	495.756348	-151.779770	1134.143555	495.365692	313.257324	1135.035522	392.369843	-159.217758	889.819336	371.214417	292.616608	882.256470	394.749664	85.524971	1033.601196	-651.575378	174.728928	857.175842	-634.014648	-25.860468
391.364594	-13.106646	936.860657	410.419830	176.688202	930.902588	487.566223	-36.121685	490.731567	531.565918	183.023407	479.059204	547.200623	-30.064501	81.727158	609.605347	159.426224	97.288231	448.127594	-61.771610	1409.197998	458.715942	239.326416	1405.150879	381.058441	88.440353	1383.324707	364.285706	104.628265	1651.221313	495.774963	-151.805542	1134.166382	495.384583	313.223633	1135.066284	392.501404	-159.261948	889.806030	371.268921	292.572357	882.282654	394.786987	85.534882	1033.624756	-651.684143	174.604767	857.169250	-634.124023	-25.930874
391.420807	-13.064644	936.848206	410.490173	176.720337	930.915527	487.622925	-36.100899	490.754913	531.650574	183.013687	479.087738	547.201721	-30.072948	81.727493	609.565491	159.366058	97.242607	448.052795	-61.774654	1409.207031	458.684875	239.326263	1405.174316	381.040070	88.445236	1383.314453	364.162506	104.652321	1651.223999	495.805847	-151.872086	1134.199341	495.398651	313.209778	1135.107300	392.799744	-159.291000	889.740601	371.329102	292.489136	882.294312	394.835236	85.560768	1033.624634	-651.770264	174.514191	857.162354	-634.184570	-26.024675
391.463898	-13.052156	936.868591	410.569580	176.718323	930.924744	487.707062	-36.117401	490.785767	531.734802	182.995346	479.087982	547.242126	-30.071999	81.721420	609.588745	159.373352	97.247414	447.965424	-61.766205	1409.223511	458.648743	239.323181	1405.228760	381.012665	88.458549	1383.331543	364.038849	104.675919	1651.232300	495.800140	-151.863617	1134.234863	495.404785	313.160126	1135.172241	392.807709	-159.329742	889.753479	371.420532	292.456696	882.311035	394.879364	85.575020	1033.638062	-651.881165	174.428574	857.173828	-634.318848	-26.132669
391.478210	-13.057765	936.875488	410.614685	176.735321	930.937988	487.760193	-36.101368	490.798248	531.824280	183.021332	479.131622	547.258606	-30.072723	81.722664	609.614014	159.396637	97.258316	447.910431	-61.759960	1409.225708	458.607635	239.331818	1405.264282	380.962769	88.459419	1383.353271	363.922058	104.706497	1651.237549	495.818176	-151.870499	1134.261230	495.437958	313.157013	1135.201660	392.966827	-159.406265	889.740051	371.529694	292.446228	882.327881	394.898865	85.578934	1033.647461	-651.975281	174.323456	857.183655	-634.437317	-26.223385
391.528290	-13.020391	936.877502	410.683167	176.736252	930.945251	487.889679	-36.104984	490.804352	531.944580	182.995453	479.140106	547.284485	-30.085241	81.733360	609.637268	159.377319	97.238297	447.860077	-61.742855	1409.247559	458.591644	239.337479	1405.294556	380.914551	88.495766	1383.345825	363.823822	104.717728	1651.223145	495.858276	-151.915863	1134.286377	495.456238	313.139587	1135.233154	393.169800	-159.468399	889.706726	371.529785	292.502106	882.379822	394.938141	85.598610	1033.650879	-652.068665	174.240570	857.180847	-634.536194	-26.312582
391.559265	-13.002099	936.886658	410.760681	176.739639	930.964050	488.025696	-36.155666	490.824921	532.045898	183.021133	479.129974	547.349731	-30.094221	81.725777	609.648438	159.387070	97.234367	447.811798	-61.750317	1409.265015	458.566315	239.338882	1405.306641	380.886017	88.505676	1383.330566	363.716553	104.747406	1651.213379	495.892639	-151.926712	1134.313599	495.522736	313.178070	1135.285400	393.362732	-159.525009	889.684692	371.695740	292.588959	882.371399	394.974701	85.607933	1033.663818	-652.173828	174.195145	857.191101	-634.651794	-26.419004
391.621796	-13.007671	936.893555	410.836456	176.744522	930.951172	487.967712	-36.038303	490.827209	532.110779	182.993805	479.134766	547.270691	-30.080828	81.705673	609.700195	159.401962	97.217339	447.745148	-61.762455	1409.255249	458.513885	239.321701	1405.327026	380.920929	88.601517	1383.336548	363.616028	104.758133	1651.198975	495.960052	-151.934891	1134.361938	495.558838	313.205139	1135.331177	393.558746	-159.589096	889.671082	371.868835	292.648102	882.357910	395.027100	85.619896	1033.659302	-652.258301	174.097961	857.184570	-634.753662	-26.521114
391.657043	-12.992031	936.893372	410.912628	176.765976	930.968323	488.068451	-36.039917	490.857208	532.207764	183.012604	479.150696	547.322083	-30.086781	81.687813	609.705261	159.405624	97.212471	447.690491	-61.753525	1409.268921	458.470551	239.326553	1405.339478	380.899017	88.604652	1383.333130	363.555847	104.830811	1651.135986	496.021179	-151.970078	1134.400269	495.650330	313.245270	1135.379639	393.749725	-159.647598	889.661377	372.245361	292.754852	882.255920	395.062012	85.632614	1033.666748	-652.663269	173.572311	857.067932	-634.929626	-26.768658
391.698883	-12.945862	936.885132	410.966614	176.807785	930.991821	488.099823	-36.023190	490.854828	532.248108	182.971268	479.179504	547.278198	-30.066946	81.688881	609.685242	159.383896	97.197151	447.649597	-61.746338	1409.284058	458.429535	239.329453	1405.347900	380.876770	88.611397	1383.320801	363.454956	104.837120	1651.132813	496.119904	-151.998657	1134.452637	495.713989	313.247559	1135.415039	393.946777	-159.560211	889.636292	372.333221	292.899963	882.287170	395.103760	85.661018	1033.674561	-652.775024	173.470612	857.063721	-635.049622	-26.877283
391.751892	-12.954493	936.904663	411.054932	176.808319	931.010620	488.141022	-36.011894	490.863861	532.318176	182.957153	479.201691	547.293030	-30.076672	81.672394	609.704041	159.405685	97.207642	447.608276	-61.763008	1409.304688	458.389984	239.323502	1405.361572	380.829407	88.623146	1383.329834	363.361145	104.830566	1651.129150	496.174438	-151.999634	1134.496826	495.797791	313.287140	1135.470825	394.160553	-159.629730	889.649231	372.580963	293.063110	882.255920	395.151276	85.660652	1033.692139	-652.861877	173.355545	857.063660	-635.155579	-26.980095
391.797485	-12.917341	936.929504	411.096710	176.788818	931.023010	488.193146	-36.026905	490.884033	532.396362	182.957764	479.245667	547.318787	-30.101980	81.699463	609.712036	159.377823	97.201851	447.559967	-61.741306	1409.332397	458.350464	239.333542	1405.388306	380.802399	88.622375	1383.320923	363.246521	104.861740	1651.134033	496.230225	-151.987869	1134.520020	495.878662	313.371399	1135.514282	394.369812	-159.806793	889.619507	372.881561	293.241058	882.217957	395.186554	85.677818	1033.709961	-652.952698	173.250092	857.061279	-635.249207	-27.103992
391.834534	-12.907631	936.927551	411.161896	176.797455	931.027771	488.248413	-36.007183	490.877472	532.455933	182.919769	479.246246	547.293945	-30.087097	81.657364	609.723450	159.360916	97.184128	447.543335	-61.742691	1409.352417	458.303070	239.341782	1405.398315	380.769379	88.649498	1383.336304	363.138702	104.881943	1651.128418	496.336395	-152.032333	1134.579834	495.990448	313.453339	1135.579468	394.752197	-159.817154	889.561462	373.355255	293.464478	882.069092	395.219940	85.686218	1033.710205	-653.017883	173.131531	857.046997	-635.355530	-27.168940
391.894501	-12.872055	936.938049	411.232819	176.840759	931.061584	488.283661	-35.985596	490.883362	532.521790	182.887589	479.256500	547.342834	-30.091368	81.665451	609.753540	159.391876	97.176743	447.502136	-61.729553	1409.370117	458.276978	239.370239	1405.409790	380.726410	88.667877	1383.335083	363.051697	104.894806	1651.124023	496.415588	-152.058243	1134.624023	496.060913	313.466919	1135.598633	394.949585	-159.856964	889.553833	373.436554	293.648315	882.136597	395.278076	85.714355	1033.732300	-652.793213	173.449936	857.157410	-635.377930	-27.112633
391.960449	-12.894941	936.948975	411.328583	176.825684	931.055664	488.313263	-35.992374	490.914703	532.588013	182.876419	479.261810	547.324219	-30.079178	81.651871	609.599915	159.189804	97.045662	447.477875	-61.719379	1409.384277	458.231171	239.376633	1405.405273	380.701996	88.668831	1383.334961	362.942902	104.898636	1651.113525	496.506256	-152.065704	1134.663696	496.155701	313.541779	1135.650879	395.179016	-159.939484	889.511780	373.739685	293.886597	882.084717	395.331696	85.707787	1033.732666	-652.860779	173.351593	857.138611	-635.489075	-27.223433
392.055206	-12.879927	936.938354	411.419891	176.806473	931.065369	488.351593	-35.994801	490.883942	532.671082	182.883240	479.291016	547.347534	-30.094790	81.674919	609.580627	159.151627	97.032745	447.440521	-61.713303	1409.397583	458.198273	239.381531	1405.440918	380.688385	88.679077	1383.313232	362.838959	104.911385	1651.099243	496.594910	-152.101074	1134.713745	496.261505	313.609894	1135.715942	395.411865	-159.976379	889.493835	374.073273	294.158875	882.016235	395.389374	85.699074	1033.730225	-652.958618	173.218552	857.157410	-635.563354	-27.340452
392.125519	-12.914393	936.963684	411.486389	176.792023	931.073547	488.398438	-36.010754	490.886322	532.696228	182.822510	479.276520	547.335388	-30.111053	81.661064	609.722778	159.344360	97.119171	447.414368	-61.725060	1409.407593	458.170227	239.388626	1405.463501	380.659515	88.671890	1383.308838	362.752075	104.904732	1651.095337	496.674561	-152.112671	1134.769043	496.382263	313.696991	1135.773682	395.636261	-160.041458	889.469849	374.422363	294.425293	881.918640	395.447174	85.684181	1033.745972	-653.342285	172.734863	857.052185	-635.764587	-27.530870
392.213898	-12.884820	936.957703	411.568481	176.814529	931.092163	488.428864	-35.971672	490.865540	532.829773	182.864182	479.315887	547.314331	-30.093801	81.647247	609.722656	159.345535	97.109161	447.385773	-61.701015	1409.419678	458.160461	239.409775	1405.510498	380.627869	88.711296	1383.312744	362.654388	104.919182	1651.079834	496.757751	-152.121597	1134.801636	496.543671	313.801453	1135.854980	395.856873	-160.094955	889.445618	374.984589	294.721954	881.740173	395.514923	85.698990	1033.751587	-653.135681	172.996338	857.151489	-635.775696	-27.495581
392.272095	-12.878043	936.952148	411.656036	176.808090	931.093018	488.451660	-35.974606	490.877716	532.880127	182.799835	479.316040	547.332153	-30.099590	81.643478	609.740601	159.343185	97.096962	447.358948	-61.708084	1409.424194	458.136414	239.417068	1405.491699	380.605377	88.722054	1383.288208	362.564117	104.929764	1651.079590	496.848480	-152.166412	1134.835449	496.674133	313.898621	1135.901123	396.076141	-160.146347	889.436340	375.387482	295.057861	881.668396	395.587433	85.697044	1033.749268	-653.190369	172.908615	857.156982	-635.872253	-27.589144
392.352570	-12.893136	936.959900	411.735474	176.796356	931.082581	488.528534	-35.991695	490.881592	532.936462	182.747253	479.282013	547.386719	-30.102257	81.644905	609.773010	159.336960	97.078606	447.330322	-61.709770	1409.426758	458.135742	239.422638	1405.490234	380.578278	88.764900	1383.298706	362.480011	104.932716	1651.069824	496.957947	-152.182663	1134.886841	496.780884	313.948425	1135.917969	396.324890	-160.179276	889.431274	375.620605	295.358704	881.715271	395.651489	85.694679	1033.746460	-653.280212	172.825394	857.132446	-635.996765	-27.659092
392.446472	-12.887121	936.972778	411.820618	176.793579	931.082764	488.530090	-35.972225	490.871399	533.017273	182.737152	479.294586	547.380859	-30.081127	81.633888	609.771484	159.294586	97.041748	447.318481	-61.677963	1409.425293	458.113190	239.462646	1405.495972	380.478577	88.691414	1383.287109	362.383118	104.942230	1651.053955	497.042969	-152.228714	1134.920532	496.917084	314.032776	1135.965820	396.536957	-160.140274	889.443298	375.975006	295.696655	881.653564	395.721771	85.704781	1033.751465	-653.317017	172.735794	857.137634	-636.069458	-27.744402
392.505280	-12.901303	936.982422	411.876282	176.788162	931.090820	488.582703	-35.980350	490.888428	533.096863	182.704025	479.296112	547.388672	-30.085464	81.617729	609.792297	159.327469	97.045654	447.265381	-61.668606	1409.451904	458.087585	239.457855	1405.516235	380.443939	88.676743	1383.275879	362.291809	104.945641	1651.049072	497.124512	-152.237747	1134.975708	497.089325	314.160492	1136.060425	396.764954	-160.192932	889.422729	376.674835	296.011688	881.412415	395.765320	85.696922	1033.759399	-653.381287	172.688293	857.174744	-636.162476	-27.812750
392.610504	-12.908716	936.985596	411.976105	176.781372	931.096558	488.615265	-35.972034	490.847015	533.196960	182.740829	479.312347	547.369507	-30.086151	81.636894	609.792297	159.327042	97.043999	447.231598	-61.655285	1409.486328	458.066132	239.491653	1405.550537	380.414032	88.714157	1383.264893	362.209198	104.941864	1651.055176	497.139404	-152.200943	1134.994507	497.211090	314.241486	1136.132690	396.818237	-160.363159	889.431702	376.957916	296.336456	881.378540	395.840546	85.690971	1033.762085	-653.458252	172.619019	857.205444	-636.241150	-27.908653
392.730316	-12.919520	936.993958	412.068695	176.753418	931.094482	488.665344	-35.998428	490.852203	533.247925	182.743347	479.341553	547.364197	-30.095312	81.630684	609.797791	159.310974	97.052879	447.190186	-61.656830	1409.484863	458.030518	239.489456	1405.574463	380.391998	88.710640	1383.264526	362.056732	104.886139	1651.093872	497.203033	-152.226486	1135.019165	497.334747	314.329285	1136.198975	397.021942	-160.406097	889.389771	377.371918	296.652985	881.268799	395.919220	85.679253	1033.763062	-653.529846	172.491272	857.224182	-636.341187	-27.973722
392.809296	-12.915068	936.988220	412.156555	176.781509	931.124390	488.688965	-35.982246	490.824829	533.300659	182.694260	479.360138	547.382629	-30.101461	81.594810	609.812256	159.307541	97.036430	447.181000	-61.660820	1409.500366	458.013336	239.483917	1405.582153	380.381592	88.705986	1383.259888	361.972107	104.885406	1651.082275	497.282440	-152.249557	1135.056274	497.457855	314.428040	1136.250366	397.233337	-160.425705	889.367249	377.729767	297.016174	881.216980	395.991150	85.677795	1033.775146	-653.907837	172.017838	857.121399	-636.486328	-28.207064
392.885254	-12.935154	937.012146	412.236298	176.766495	931.127197	488.737457	-35.986732	490.814545	533.416382	182.734894	479.350891	547.406555	-30.103907	81.589806	609.855896	159.371185	97.005852	447.165649	-61.649681	1409.488525	457.993500	239.504089	1405.581665	380.400970	88.698517	1383.249634	361.887573	104.886024	1651.061035	497.358765	-152.255371	1135.092896	497.601898	314.554779	1136.295776	397.445221	-160.467957	889.344177	378.269379	297.388245	881.107178	396.072571	85.671013	1033.788330	-653.986145	171.921249	857.095459	-636.573364	-28.292307
392.952332	-12.932822	937.015259	412.284851	176.789551	931.148499	488.842346	-36.014904	490.825775	533.449585	182.698074	479.335754	547.426392	-30.116652	81.588539	609.856628	159.358597	96.995773	447.154114	-61.663269	1409.503296	457.984528	239.514877	1405.588135	380.368805	88.733833	1383.237671	361.869476	104.948364	1650.986450	497.460114	-152.307785	1135.137207	497.704651	314.610077	1136.336304	397.813110	-160.468674	889.296997	378.573975	297.763763	881.053528	396.122772	85.673859	1033.800293	-654.043579	171.866333	857.100769	-636.640686	-28.367725
393.042908	-12.936341	937.038208	412.370056	176.764313	931.152954	488.879822	-35.985054	490.843323	533.505920	182.717682	479.321960	547.440674	-30.112337	81.586128	609.871338	159.376434	96.981468	447.143005	-61.659569	1409.543823	457.961426	239.524521	1405.605225	380.359772	88.729706	1383.233398	361.718445	104.909225	1651.035645	497.526489	-152.310196	1135.180664	497.852692	314.708282	1136.386963	397.975189	-160.490906	889.291321	379.008789	298.101929	880.969421	396.202850	85.670212	1033.813110	-654.054688	171.799850	857.108765	-636.670227	-28.441408
393.128326	-12.954910	937.050232	412.478790	176.750565	931.153320	488.943176	-35.987091	490.839844	533.571228	182.707794	479.317535	547.447876	-30.121216	81.586990	609.859924	159.346481	96.959976	447.134674	-61.655502	1409.556763	457.946320	239.532043	1405.631470	380.364288	88.749931	1383.271729	361.620270	104.916672	1651.029053	497.604858	-152.311401	1135.232422	497.979553	314.791809	1136.453613	398.163605	-160.532318	889.283142	379.438171	298.450836	880.897400	396.275909	85.663269	1033.817505	-654.089050	171.747787	857.110474	-636.694641	-28.551622
393.213928	-12.958524	937.076416	412.558441	176.767685	931.174622	489.003204	-35.980335	490.849609	533.659180	182.747925	479.351074	547.432068	-30.124037	81.585114	609.910767	159.385971	96.969353	447.120941	-61.644455	1409.572144	457.948975	239.525894	1405.665283	380.363342	88.747681	1383.262573	361.524628	104.907387	1651.026855	497.631622	-152.273102	1135.224609	498.099152	314.894867	1136.530884	398.135162	-160.548157	889.330200	379.830017	298.777435	880.849365	396.346191	85.673225	1033.840210	-654.113647	171.703354	857.129578	-636.724365	-28.596327
393.314301	-12.930506	937.088074	412.641052	176.771500	931.194824	489.513214	-36.342049	490.968018	533.678101	182.685394	479.331543	547.688965	-30.177273	81.635994	609.893616	159.339462	96.968033	447.099335	-61.636333	1409.571655	457.929108	239.537125	1405.673950	380.332581	88.758163	1383.278687	361.428711	104.920662	1651.029541	497.696930	-152.281403	1135.244873	498.225220	314.954926	1136.603149	398.285248	-160.588730	889.314209	380.271851	299.115295	880.790527	396.416840	85.686577	1033.854858	-654.143372	171.591827	857.130798	-636.781311	-28.657364
393.417358	-12.978007	937.092834	412.755463	176.711456	931.183350	489.632782	-36.398853	490.980927	533.723572	182.661758	479.305145	547.756958	-30.180473	81.618805	609.897278	159.352524	96.966652	447.083282	-61.638416	1409.578857	457.933838	239.533356	1405.725220	380.331177	88.759377	1383.279541	361.342957	104.917465	1651.018066	497.806824	-152.317383	1135.298096	498.350983	315.065826	1136.671021	398.605835	-160.557526	889.253601	380.658966	299.424103	880.729309	396.504486	85.644073	1033.849731	-654.191345	171.553101	857.132263	-636.844666	-28.713846
393.490540	-12.943314	937.106995	412.839355	176.740143	931.219116	489.199646	-35.985302	490.847473	533.769775	182.671707	479.341980	547.468079	-30.150190	81.534111	609.890076	159.344833	96.962677	447.060974	-61.648796	1409.578613	457.926880	239.547729	1405.748413	380.326904	88.764236	1383.265503	361.234955	104.936974	1651.023193	497.852661	-152.275208	1135.305908	498.509521	315.167511	1136.751587	398.586548	-160.581329	889.296814	381.192993	299.763428	880.603577	396.581085	85.665138	1033.875000	-654.187073	171.506332	857.158447	-636.855957	-28.761400
393.614075	-12.938447	937.111267	412.939880	176.742264	931.220032	489.239899	-35.967205	490.832428	533.816406	182.659546	479.327576	547.447632	-30.147160	81.529129	609.902222	159.353577	96.961510	447.024261	-61.616261	1409.608887	457.919220	239.549164	1405.776733	380.332855	88.801422	1383.273926	361.153748	104.942772	1651.021240	497.913757	-152.267456	1135.312744	498.648651	315.266266	1136.828491	398.710236	-160.586075	889.299866	381.603424	300.084656	880.519958	396.675812	85.671349	1033.876343	-654.223755	171.441116	857.139160	-636.916016	-28.819902
393.714691	-12.946004	937.106873	413.059570	176.744614	931.205688	489.329651	-36.005035	490.846191	533.840820	182.674164	479.291504	547.468567	-30.156807	81.533379	609.911743	159.325500	96.931953	447.014740	-61.620129	1409.631958	457.924164	239.573044	1405.783691	380.324249	88.810036	1383.267700	361.077576	104.948441	1651.017212	497.977692	-152.283966	1135.360352	498.806641	315.360840	1136.885254	398.871643	-160.554764	889.298218	382.074432	300.414276	880.391663	396.766083	85.676430	1033.865356	-654.257507	171.367508	857.146057	-636.942322	-28.889736
393.777893	-12.952077	937.118164	413.161713	176.709213	931.211609	489.391663	-35.980656	490.859497	533.904785	182.666183	479.279633	547.511719	-30.157454	81.499222	609.921143	159.323074	96.901787	447.000153	-61.614067	1409.651367	457.921234	239.574448	1405.802368	380.319244	88.811600	1383.272583	361.002472	104.941788	1651.006714	498.032990	-152.270081	1135.371704	498.937897	315.421539	1136.941895	398.992188	-160.548813	889.313721	382.445770	300.728485	880.337402	396.842926	85.661034	1033.873413	-654.287781	171.309097	857.144287	-636.989746	-28.925474
393.866882	-12.940975	937.138123	413.230011	176.710098	931.238770	489.475220	-35.976070	490.829803	533.903687	182.588028	479.252136	547.521851	-30.153885	81.478951	609.883789	159.272263	96.898567	446.967102	-61.582474	1409.642578	457.929047	239.594681	1405.800049	380.306763	88.825859	1383.271118	360.926880	104.954102	1650.992676	498.093170	-152.261292	1135.405273	499.047638	315.477020	1136.969849	399.123322	-160.514099	889.292114	382.691925	300.995087	880.336853	396.925110	85.662369	1033.897339	-654.304749	171.258484	857.155212	-637.028625	-28.965693
393.955475	-12.970938	937.137878	413.331818	176.688522	931.229248	489.535583	-35.995834	490.851501	533.974670	182.630753	479.277405	547.512817	-30.153736	81.468155	609.924500	159.309265	96.872276	446.978180	-61.597900	1409.650146	457.935181	239.594299	1405.791382	380.285492	88.844353	1383.263916	360.847321	104.950066	1650.980713	498.135101	-152.249161	1135.423950	499.199371	315.533600	1137.016357	399.242859	-160.485519	889.283142	383.087433	301.246033	880.297791	397.000061	85.643806	1033.890869	-654.288818	171.241058	857.179260	-637.043152	-28.978697
394.066498	-12.981931	937.137939	413.442413	176.655838	931.219177	489.591583	-35.977039	490.833832	534.021118	182.637283	479.272583	547.525818	-30.153112	81.458618	609.918335	159.303223	96.851761	446.960968	-61.576027	1409.661133	457.949402	239.592682	1405.818237	380.286560	88.835938	1383.261353	360.837158	105.018753	1650.902100	498.186127	-152.234818	1135.453247	499.331024	315.610718	1137.076050	399.332520	-160.465652	889.292297	383.458099	301.473511	880.228577	397.097107	85.629059	1033.884644	-654.295349	171.177429	857.192749	-637.070984	-29.030397
394.145691	-12.996897	937.162231	413.545105	176.641022	931.226807	489.622437	-35.977856	490.830048	534.065063	182.638275	479.260010	547.498352	-30.157732	81.448120	609.934814	159.310440	96.856033	446.917511	-61.583424	1409.687500	457.949310	239.588074	1405.818970	380.313660	88.857117	1383.239990	360.750000	105.035912	1650.886719	498.208710	-152.250092	1135.489624	499.455353	315.670044	1137.106934	399.454620	-160.434708	889.291626	383.779266	301.705811	880.163940	397.178436	85.624725	1033.899536	-654.298645	171.170929	857.211304	-637.090210	-29.094975
394.261688	-12.997778	937.168701	413.661835	176.633942	931.243774	489.678558	-35.981998	490.846039	534.105042	182.650467	479.260651	547.500244	-30.159519	81.437180	609.954468	159.323517	96.852066	446.924072	-61.558647	1409.697876	457.949249	239.612091	1405.818604	380.336823	88.869865	1383.234863	360.678711	105.038689	1650.871704	498.236298	-152.214279	1135.500854	499.577515	315.733887	1137.153687	399.514099	-160.417358	889.299072	384.076874	301.914673	880.101074	397.274872	85.617355	1033.910034	-654.299683	171.101944	857.230286	-637.093079	-29.104458
394.350586	-13.028995	937.175720	413.776978	176.605255	931.248474	489.742340	-35.983715	490.855713	534.169922	182.694717	479.242340	547.481201	-30.141075	81.429016	609.994080	159.340195	96.864235	446.920654	-61.547485	1409.721802	457.957489	239.620590	1405.831055	380.325623	88.874626	1383.240112	360.605957	105.043808	1650.850952	498.259888	-152.213577	1135.546265	499.693329	315.761047	1137.190063	399.598389	-160.374130	889.302734	384.352051	302.090698	880.048340	397.365204	85.590683	1033.915039	-654.315308	171.061569	857.219543	-637.122620	-29.162039
394.421539	-13.024488	937.196167	413.837372	176.616699	931.255493	489.834290	-36.010361	490.854187	534.241943	182.690353	479.256561	547.485291	-30.146959	81.396751	609.958557	159.298355	96.821251	446.915894	-61.542454	1409.721558	457.967072	239.615219	1405.825684	380.353760	88.902351	1383.237305	360.536987	105.058868	1650.834717	498.279938	-152.199432	1135.550415	499.840057	315.814697	1137.209229	399.635071	-160.335571	889.311646	384.667389	302.277710	880.009888	397.444244	85.603844	1033.929443	-654.299500	170.985779	857.221558	-637.104431	-29.201456
394.513000	-13.045866	937.212585	413.924835	176.614441	931.260864	489.893829	-36.001373	490.856934	534.234924	182.656708	479.255249	547.526367	-30.142527	81.386009	609.950500	159.259583	96.807404	446.919189	-61.522495	1409.738403	457.985626	239.644943	1405.837158	380.359253	88.898903	1383.246704	360.481567	105.070168	1650.808594	498.316498	-152.177017	1135.564941	499.955292	315.821198	1137.219238	399.697540	-160.296158	889.323120	384.960602	302.468445	879.971558	397.531189	85.597565	1033.939941	-654.305115	170.969269	857.202698	-637.127014	-29.227943
394.615875	-13.058474	937.212769	414.027832	176.606689	931.270508	489.961334	-36.006039	490.858124	534.257813	182.611465	479.253632	547.562927	-30.168451	81.398193	609.956787	159.269653	96.803009	446.919800	-61.525658	1409.754150	458.035095	239.649399	1405.844971	380.382996	88.928192	1383.231323	360.426941	105.083519	1650.787720	498.348938	-152.159561	1135.581055	500.091187	315.852814	1137.265991	399.736725	-160.249680	889.328491	385.252838	302.625854	879.949463	397.617340	85.584000	1033.943848	-654.282837	170.930573	857.197754	-637.086975	-29.264643
394.702545	-13.092493	937.235413	414.131348	176.579590	931.278931	490.019318	-36.014820	490.879089	534.325256	182.649841	479.234558	547.556274	-30.203213	81.392937	609.987366	159.291122	96.807404	446.920410	-61.524578	1409.761353	458.060822	239.653961	1405.865723	380.400024	88.937019	1383.223755	360.364380	105.099167	1650.774170	498.368042	-152.135483	1135.600342	500.192993	315.855743	1137.286865	399.765656	-160.186813	889.345276	385.369385	302.735596	880.002319	397.703308	85.562271	1033.958496	-654.224670	170.939743	857.190308	-637.038757	-29.279922
394.797913	-13.100125	937.256653	414.196350	176.593246	931.298950	490.092987	-36.035599	490.860474	534.341370	182.613937	479.237579	547.576050	-30.198557	81.391533	609.985474	159.274429	96.796120	446.926941	-61.500828	1409.802979	458.076355	239.667557	1405.866455	380.427673	88.954292	1383.223267	360.313477	105.111549	1650.780762	498.403961	-152.153702	1135.638184	500.326691	315.885193	1137.326294	399.939331	-160.153885	889.332153	385.727081	302.851105	879.908142	397.780090	85.564796	1033.978882	-654.207458	170.886505	857.189941	-637.003845	-29.327404
394.870087	-13.111437	937.276245	414.278290	176.594360	931.321045	490.122101	-36.024399	490.890656	534.403625	182.641571	479.225159	547.567627	-30.198193	81.378197	610.012756	159.307510	96.796730	446.911346	-61.502579	1409.828247	458.093781	239.675308	1405.903687	380.452942	88.973228	1383.237549	360.254486	105.139664	1650.786499	498.405518	-152.137894	1135.669312	500.458618	315.946533	1137.386108	399.965179	-160.109390	889.355042	386.055298	302.916321	879.869446	397.852081	85.558960	1033.999390	-654.175781	170.876404	857.199341	-636.973816	-29.333649
394.959991	-13.106777	937.268921	414.381775	176.581055	931.328125	490.190735	-36.030933	490.887360	534.475525	182.672256	479.233734	547.574341	-30.208941	81.376846	610.002686	159.317764	96.792778	446.914551	-61.496113	1409.849854	458.138000	239.688019	1405.929565	380.480530	88.992996	1383.248169	360.193542	105.141197	1650.775146	498.416351	-152.127136	1135.696899	500.549866	315.935577	1137.417358	399.992462	-160.096375	889.376648	386.112213	302.955688	879.901672	397.924835	85.550316	1033.997803	-654.141052	170.876968	857.182678	-636.933533	-29.349743
395.033325	-13.124034	937.283875	414.456451	176.564209	931.334167	490.651642	-36.342976	490.990265	534.477295	182.596069	479.221741	547.808228	-30.244209	81.423393	609.945557	159.228897	96.740898	446.931946	-61.490334	1409.857910	458.150085	239.688873	1405.938843	380.490784	88.998680	1383.243164	360.149567	105.169090	1650.776123	498.440826	-152.121307	1135.713257	500.654480	315.952942	1137.464111	399.995087	-160.070969	889.389221	386.279175	302.986420	879.891235	397.995331	85.538338	1034.007813	-654.103821	170.835800	857.177979	-636.879944	-29.359163
395.102386	-13.113160	937.284912	414.531982	176.576614	931.336487	490.695740	-36.329544	491.013641	534.560059	182.625534	479.222076	547.827332	-30.253202	81.398651	609.954651	159.235138	96.746475	446.948456	-61.480801	1409.872192	458.196655	239.697540	1405.966431	380.522888	89.021194	1383.255737	360.118195	105.183044	1650.770508	498.450775	-152.084015	1135.729614	500.772278	315.960388	1137.488159	399.976624	-159.995102	889.402344	386.464386	303.009552	879.875549	398.055756	85.550697	1034.008789	-654.070923	170.805634	857.174194	-636.829529	-29.363495
395.185883	-13.117665	937.308105	414.631317	176.572098	931.351318	490.734528	-36.294708	490.978973	534.585266	182.571655	479.203247	547.843201	-30.232695	81.365509	610.028076	159.269745	96.718262	446.965759	-61.467113	1409.883911	458.247925	239.689758	1405.983032	380.562744	89.041267	1383.260742	360.098236	105.211899	1650.765503	498.471100	-152.081268	1135.730957	500.869965	315.983154	1137.500488	399.955719	-159.965744	889.422302	386.666656	303.003082	879.861511	398.136139	85.552246	1034.026733	-654.019836	170.788696	857.170776	-636.776062	-29.401186
395.254639	-13.120733	937.304443	414.726685	176.567535	931.348999	490.735443	-36.255249	490.975189	534.653137	182.576309	479.216003	547.804321	-30.236603	81.344940	610.018799	159.260696	96.731613	446.984467	-61.452023	1409.880493	458.299927	239.712769	1405.994751	380.605286	89.044441	1383.255615	360.083344	105.228333	1650.754883	498.478180	-152.089493	1135.730713	500.980255	315.998505	1137.538452	399.954956	-159.926224	889.420166	386.815704	303.000549	879.849426	398.207672	85.549751	1034.023071	-653.992126	170.748062	857.172241	-636.751282	-29.403309
395.303223	-13.122735	937.320679	414.783630	176.579391	931.364990	490.730499	-36.216034	490.959473	534.690613	182.600449	479.220398	547.775085	-30.231613	81.315132	610.034302	159.276627	96.739883	447.000854	-61.451992	1409.888550	458.336761	239.711594	1406.011597	380.652435	89.039383	1383.252930	360.052277	105.243446	1650.745483	498.465454	-152.072784	1135.733276	501.063477	315.989929	1137.548462	399.924194	-159.895447	889.437622	386.954071	302.980347	879.834167	398.264801	85.554398	1034.039429	-653.943115	170.758148	857.167908	-636.699585	-29.423529
395.376251	-13.120420	937.333496	414.870697	176.582977	931.371582	490.743835	-36.187397	490.958282	534.731445	182.592529	479.212463	547.752563	-30.236376	81.334099	610.012939	159.251877	96.707817	447.010071	-61.444767	1409.893799	458.366150	239.721252	1406.018921	380.670654	89.045273	1383.259399	360.039734	105.275040	1650.746826	498.453094	-152.066605	1135.749390	501.127686	315.982483	1137.543091	399.885040	-159.860596	889.462830	387.052094	302.940338	879.822876	398.340118	85.561569	1034.048706	-653.902405	170.787094	857.177368	-636.676880	-29.425859
395.455475	-13.098418	937.335144	414.974670	176.568542	931.382874	490.733337	-36.163212	490.980560	534.815491	182.626007	479.208679	547.718933	-30.235241	81.333504	610.011047	159.256317	96.702835	447.034607	-61.434868	1409.914307	458.410431	239.746078	1406.029663	380.712311	89.081459	1383.248169	360.022369	105.286163	1650.732422	498.463409	-152.064224	1135.751099	501.223267	315.996429	1137.564575	399.848999	-159.819412	889.481689	387.254822	302.876617	879.788635	398.409821	85.564110	1034.053711	-653.809570	170.782471	857.202209	-636.592468	-29.451038
395.504517	-13.074192	937.342224	415.054993	176.602325	931.391541	490.716125	-36.093773	490.964050	534.836487	182.614777	479.201294	547.703308	-30.228424	81.319321	609.983704	159.228165	96.697174	447.047485	-61.417023	1409.923096	458.456970	239.730637	1406.035156	380.730408	89.082581	1383.273804	360.005280	105.310005	1650.733887	498.463226	-152.064194	1135.747437	501.293610	315.951691	1137.552490	399.826904	-159.809250	889.476868	387.333282	302.798065	879.790405	398.468689	85.593781	1034.061157	-653.756348	170.762100	857.202698	-636.538147	-29.488064
395.565460	-13.054886	937.347595	415.133667	176.643219	931.407532	490.607178	-35.943890	490.900299	534.908691	182.608597	479.213501	547.612915	-30.222956	81.305611	610.003784	159.239319	96.687920	447.065582	-61.424213	1409.926270	458.519440	239.740662	1406.037476	380.780212	89.095436	1383.272461	360.013214	105.316971	1650.729248	498.462433	-152.063568	1135.745605	501.347137	315.935974	1137.574585	399.771820	-159.754822	889.496033	387.361053	302.698029	879.795715	398.540710	85.618301	1034.072144	-653.697632	170.728882	857.191589	-636.484924	-29.543139
395.617950	-13.029063	937.351868	415.224854	176.637299	931.425476	490.640961	-35.931644	490.891968	534.949707	182.628708	479.212616	547.653625	-30.225124	81.292900	610.022705	159.261551	96.675087	447.063171	-61.442741	1409.916138	458.539673	239.728165	1406.052490	380.926636	89.236580	1383.307251	360.021484	105.332108	1650.733276	498.462982	-152.023438	1135.739624	501.408844	315.882538	1137.551514	399.717102	-159.712051	889.503662	387.366180	302.585876	879.824707	398.615417	85.622818	1034.083740	-653.627075	170.716995	857.191895	-636.435120	-29.529257
395.688141	-13.028860	937.365234	415.317535	176.647018	931.418518	490.674194	-35.951748	490.899841	534.943359	182.568619	479.188904	547.633057	-30.198294	81.253700	610.017944	159.218277	96.667145	447.084961	-61.417686	1409.928833	458.599762	239.737228	1406.045898	380.952026	89.253326	1383.312866	360.030609	105.357010	1650.716675	498.448029	-152.013794	1135.716797	501.482727	315.832214	1137.536011	399.671997	-159.699371	889.521606	387.390076	302.457886	879.833679	398.691956	85.639549	1034.086060	-653.574829	170.701721	857.172913	-636.378418	-29.562368
395.724548	-12.994183	937.360901	415.383087	176.665100	931.436096	490.733276	-35.940254	490.912964	535.013000	182.586105	479.193726	547.665588	-30.209923	81.250969	610.035156	159.210907	96.646439	447.082336	-61.402660	1409.913574	458.665131	239.762863	1406.071289	381.015991	89.275917	1383.335815	360.033600	105.378357	1650.707886	498.433319	-151.997009	1135.720215	501.533630	315.758331	1137.529785	399.629303	-159.662720	889.544312	387.380157	302.311462	879.842102	398.751923	85.654892	1034.093750	-653.517029	170.684814	857.164185	-636.307007	-29.591652
395.787781	-12.991609	937.368103	415.484863	176.690063	931.418945	490.759216	-35.961281	490.902344	535.044861	182.614822	479.186371	547.680969	-30.219591	81.243576	610.022278	159.184219	96.623337	447.120483	-61.400177	1409.923340	458.751221	239.760254	1406.072632	381.070007	89.287666	1383.321655	360.058350	105.391441	1650.702881	498.419495	-152.024826	1135.719849	501.598389	315.730560	1137.514038	399.598938	-159.625732	889.537659	387.377197	302.171204	879.867004	398.824249	85.683411	1034.087524	-653.443176	170.637726	857.147644	-636.244202	-29.614979
395.836792	-12.965017	937.373291	415.564117	176.703522	931.435181	490.785034	-35.934586	490.878204	535.113403	182.636871	479.180359	547.684509	-30.227474	81.249916	610.071045	159.225540	96.647041	447.143707	-61.373684	1409.929443	458.829376	239.778687	1406.077026	381.100922	89.322807	1383.327271	360.088135	105.407127	1650.703003	498.420410	-152.022842	1135.733032	501.635559	315.648041	1137.487671	399.563446	-159.583221	889.543579	387.221313	302.036316	879.939453	398.890076	85.698807	1034.098511	-653.391968	170.637604	857.158508	-636.197510	-29.627146
395.897217	-12.954542	937.378418	415.633331	176.735443	931.448181	490.819977	-35.945313	490.880981	535.157288	182.662323	479.219025	547.690186	-30.230589	81.261978	610.072510	159.245941	96.657616	447.165314	-61.365452	1409.953613	458.907745	239.796616	1406.077148	381.158936	89.344574	1383.326416	360.108398	105.427773	1650.703857	498.394928	-151.999664	1135.750488	501.667664	315.586609	1137.469360	399.533936	-159.568619	889.577759	387.166168	301.878143	879.960999	398.951294	85.716103	1034.107544	-653.319641	170.631073	857.173279	-636.116821	-29.656841
395.952179	-12.918303	937.391174	415.712097	176.736450	931.451538	490.810089	-35.911663	490.897919	535.168335	182.633865	479.182800	547.685120	-30.238901	81.269409	610.040039	159.220062	96.657547	447.199341	-61.339466	1409.967285	458.960236	239.793182	1406.070557	381.228577	89.337555	1383.337769	360.133270	105.431648	1650.712891	498.375824	-152.025696	1135.767456	501.706909	315.545410	1137.465332	399.461853	-159.515121	889.601013	387.147156	301.731995	879.987000	399.021942	85.740860	1034.115601	-653.256775	170.618011	857.176941	-636.059631	-29.646656
395.978699	-12.919811	937.408752	415.760986	176.785004	931.474915	490.869263	-35.936966	490.913879	535.215820	182.663544	479.182281	547.704712	-30.237753	81.269501	610.003662	159.184631	96.631180	447.233154	-61.325436	1409.991821	459.044220	239.796677	1406.080200	381.269135	89.366264	1383.352783	360.161682	105.447350	1650.715698	498.353271	-152.023788	1135.777344	501.736359	315.488007	1137.424072	399.413177	-159.492874	889.633789	387.079773	301.538391	880.016663	399.067078	85.760368	1034.136719	-653.201660	170.635452	857.177734	-635.987000	-29.662016
396.019165	-12.890791	937.411804	415.819275	176.792664	931.471802	490.851410	-35.900070	490.908356	535.222168	182.613602	479.175751	547.692078	-30.235533	81.264236	610.020508	159.199661	96.631493	447.273499	-61.305649	1409.997559	459.127838	239.814392	1406.063477	381.324554	89.392784	1383.372192	360.191223	105.458527	1650.718994	498.331085	-152.015747	1135.787842	501.772736	315.457611	1137.411621	399.369598	-159.491653	889.634399	386.987244	301.344330	880.057983	399.120544	85.782585	1034.136841	-653.123169	170.592545	857.180542	-635.898682	-29.682360
396.058624	-12.847521	937.410950	415.870148	176.829987	931.498779	490.884552	-35.865356	490.908356	535.276672	182.653473	479.187866	547.699829	-30.236717	81.261642	610.042542	159.209824	96.628792	447.328186	-61.285168	1410.018066	459.223206	239.829971	1406.047852	381.392639	89.412804	1383.378296	360.232727	105.482231	1650.704590	498.312134	-151.999939	1135.786987	501.816071	315.387970	1137.364014	399.321838	-159.437653	889.666504	386.878601	301.142334	880.088867	399.173950	85.807961	1034.151001	-653.038574	170.576569	857.164124	-635.833923	-29.698778
396.056458	-12.866840	937.415161	415.911957	176.833008	931.498352	490.909424	-35.858418	490.916046	535.298035	182.633316	479.181793	547.733215	-30.239269	81.256226	610.047546	159.218948	96.625465	447.381256	-61.278782	1410.020386	459.316315	239.842255	1406.039063	381.441254	89.446739	1383.386719	360.285797	105.499962	1650.709473	498.302216	-151.989685	1135.784790	501.832336	315.324341	1137.340210	399.277252	-159.406189	889.685303	386.738037	300.943176	880.112183	399.209900	85.801712	1034.153931	-652.988159	170.546631	857.164612	-635.783325	-29.726095
396.128265	-12.834795	937.411255	415.976318	176.850861	931.497498	490.965179	-35.838093	490.909058	535.297546	182.620621	479.175415	547.699524	-30.223866	81.246552	610.070068	159.234512	96.628471	447.412994	-61.269215	1410.028564	459.413239	239.851089	1406.033447	381.506287	89.436310	1383.386475	360.334351	105.542603	1650.708740	498.297699	-151.963608	1135.777710	501.854736	315.269836	1137.283813	399.241760	-159.383011	889.677734	386.593109	300.730560	880.150940	399.271118	85.825783	1034.151123	-652.920044	170.548691	857.138000	-635.707886	-29.739475
396.142822	-12.802886	937.414124	416.000763	176.886658	931.512695	490.999786	-35.826935	490.912537	535.377625	182.653732	479.173737	547.729431	-30.230455	81.229370	610.042542	159.189423	96.571693	447.462433	-61.268093	1410.037720	459.501312	239.865250	1406.039307	381.569916	89.458939	1383.392822	360.385315	105.561699	1650.702393	498.288208	-151.957672	1135.766357	501.863464	315.213593	1137.271240	399.191101	-159.348236	889.705811	386.342712	300.493713	880.251343	399.295837	85.852905	1034.160767	-652.838928	170.517395	857.150574	-635.613647	-29.744186
396.183685	-12.775465	937.420227	416.060974	176.916138	931.515015	491.018127	-35.805126	490.936218	535.389465	182.678268	479.163849	547.686096	-30.212759	81.224739	610.014709	159.177109	96.571404	447.515442	-61.251141	1410.057373	459.569672	239.881851	1406.023560	381.607025	89.479134	1383.393555	360.450256	105.562569	1650.701416	498.285400	-151.971359	1135.795898	501.907623	315.174438	1137.239990	399.137360	-159.309708	889.732727	386.318817	300.333252	880.232849	399.343079	85.884331	1034.164673	-652.755859	170.500870	857.173645	-635.536438	-29.741526
396.200470	-12.755084	937.428589	416.102295	176.920929	931.513184	491.020660	-35.785530	490.938843	535.385315	182.674072	479.166168	547.716553	-30.223234	81.267174	610.003174	159.165771	96.570694	447.547180	-61.239227	1410.058960	459.639313	239.909698	1406.022583	381.677612	89.487099	1383.412354	360.505646	105.594559	1650.714478	498.263641	-151.982468	1135.802734	501.942322	315.157440	1137.210938	399.099030	-159.287918	889.753540	386.329834	300.139069	880.214172	399.377472	85.902924	1034.168091	-652.717346	170.488770	857.158325	-635.479248	-29.765482
396.235992	-12.753308	937.426697	416.156708	176.953827	931.525757	491.062775	-35.813381	490.958649	535.417236	182.717163	479.161774	547.735901	-30.230267	81.255661	610.034790	159.205460	96.583496	447.601166	-61.241383	1410.054443	459.713196	239.908539	1406.000244	381.739502	89.512527	1383.411743	360.561523	105.643288	1650.729614	498.268158	-151.991821	1135.813477	501.959015	315.102386	1137.179443	399.050537	-159.127487	889.800781	386.213989	299.974060	880.242737	399.426666	85.912277	1034.173950	-652.315002	170.869308	857.257446	-635.285400	-29.643538
396.270996	-12.741214	937.436951	416.193909	176.973297	931.519470	491.071259	-35.775501	490.933685	535.461121	182.728378	479.148651	547.735596	-30.219608	81.241158	610.069946	159.214798	96.604607	447.648224	-61.226246	1410.064209	459.777924	239.928513	1406.005127	381.796143	89.517845	1383.410156	360.616028	105.672607	1650.738159	498.253876	-151.985291	1135.796631	501.963928	315.030975	1137.137695	399.020294	-159.215286	889.785156	385.928223	299.757050	880.356812	399.475220	85.935387	1034.176514	-652.230774	170.884521	857.274841	-635.195618	-29.636730
396.278595	-12.720993	937.443726	416.222504	176.988770	931.523132	491.077271	-35.744690	490.913208	535.520569	182.709351	479.140625	547.742859	-30.231264	81.235123	610.089233	159.223190	96.576019	447.707916	-61.214039	1410.063965	459.846130	239.934219	1406.028564	381.878418	89.519272	1383.426636	360.680298	105.711807	1650.750610	498.268158	-151.986816	1135.774414	501.977356	314.967346	1137.120850	398.990997	-159.206985	889.784912	385.667999	299.497803	880.456848	399.510620	85.953957	1034.182861	-652.184082	170.880020	857.241699	-635.130249	-29.628939
396.273071	-12.711617	937.446655	416.251678	177.000977	931.550537	491.082153	-35.742290	490.923584	535.507141	182.676590	479.179535	547.759949	-30.234207	81.237251	610.080078	159.213211	96.572037	447.770020	-61.209702	1410.070801	459.920624	239.940308	1406.042480	381.934113	89.524582	1383.438477	360.681122	105.669121	1650.818359	498.285889	-151.973801	1135.762451	501.970581	314.913940	1137.100464	398.937408	-159.167084	889.798645	385.529419	299.293152	880.530396	399.535553	85.951706	1034.199463	-652.095154	170.862457	857.247803	-635.031616	-29.613192
396.325836	-12.696904	937.443970	416.300446	177.022171	931.545288	491.124207	-35.732498	490.901459	535.517517	182.685257	479.152191	547.749878	-30.232346	81.222542	610.037354	159.158386	96.577080	447.821381	-61.205208	1410.044067	459.991608	239.953339	1406.068726	382.003784	89.569702	1383.429443	360.757294	105.713165	1650.823486	498.295319	-151.976410	1135.732910	501.983795	314.857697	1137.085693	398.907745	-159.154541	889.814514	385.369354	299.099762	880.584167	399.570770	85.972336	1034.194336	-651.997192	170.866272	857.265930	-634.925903	-29.621420
396.350952	-12.664443	937.467224	416.345551	177.022675	931.561401	491.080597	-35.683636	490.902863	535.575806	182.725388	479.184021	547.714783	-30.229155	81.213943	610.029114	159.149429	96.574181	447.888245	-61.194424	1410.047363	460.073181	239.970871	1406.100708	382.086243	89.571297	1383.432739	360.833649	105.750244	1650.833496	498.333008	-151.951218	1135.726196	502.000336	314.840820	1137.093140	398.875580	-159.109177	889.811462	385.349854	298.945007	880.607239	399.605804	85.993896	1034.213745	-651.864929	170.905853	857.287781	-634.800476	-29.606926
396.414215	-12.642273	937.461548	416.390991	177.052399	931.561157	491.126099	-35.718796	490.912048	535.614502	182.722031	479.196167	547.739014	-30.226521	81.232155	610.013428	159.175186	96.569031	447.947113	-61.184937	1410.045532	460.142151	239.989944	1406.132935	382.159668	89.594574	1383.452271	360.902313	105.787132	1650.839600	498.366425	-151.975998	1135.737793	502.002167	314.793213	1137.105713	398.853088	-158.981033	889.831604	385.219879	298.796661	880.664001	399.654388	86.016808	1034.210571	-651.786438	170.916718	857.281250	-634.717102	-29.578941
396.430756	-12.626089	937.476379	416.423492	177.074783	931.564270	491.117676	-35.709118	490.923553	535.622559	182.738510	479.188538	547.760376	-30.214226	81.266838	610.020935	159.172211	96.567062	448.023712	-61.180367	1410.031494	460.220795	240.001968	1406.118774	382.257019	89.610382	1383.461914	360.986053	105.817207	1650.849854	498.397614	-151.958664	1135.714966	501.973419	314.779053	1137.068970	398.831207	-158.952744	889.848877	385.059662	298.638458	880.700073	399.689148	86.041641	1034.219971	-651.726685	170.883896	857.283264	-634.619019	-29.577358
396.438965	-12.593455	937.475708	416.439667	177.126724	931.583496	491.097595	-35.685799	490.924622	535.588257	182.719818	479.189819	547.734375	-30.218958	81.257675	610.011597	159.162537	96.566589	448.065277	-61.142006	1410.030518	460.281769	240.035400	1406.146362	382.425079	89.530655	1383.456787	361.146423	105.913300	1650.797974	498.402618	-151.893311	1135.688232	501.970154	314.765228	1137.064575	398.637543	-158.951767	889.915405	384.931213	298.493500	880.748108	399.718750	86.071587	1034.230957	-651.941223	170.473068	857.178528	-634.628052	-29.665384
396.459412	-12.597054	937.481262	416.469177	177.083633	931.570313	491.115417	-35.693913	490.937592	535.612793	182.761688	479.166870	547.738220	-30.236547	81.246529	610.026062	159.189880	96.573547	448.151550	-61.136780	1410.027222	460.348907	240.032684	1406.140503	382.504517	89.544884	1383.473633	361.220490	105.928421	1650.801147	498.448395	-151.892914	1135.683594	501.962036	314.738068	1137.042358	398.626770	-158.938721	889.918823	384.767822	298.355743	880.791138	399.750885	86.058479	1034.227173	-651.840759	170.487000	857.188354	-634.514893	-29.633528
396.485626	-12.590266	937.496399	416.506287	177.120056	931.580566	491.145844	-35.718437	490.942505	535.619080	182.730347	479.154510	547.772095	-30.249849	81.254417	610.010864	159.135010	96.549240	448.228424	-61.122562	1410.014404	460.436523	240.053299	1406.137939	382.594330	89.549522	1383.488525	361.239655	105.892792	1650.872070	498.487762	-151.871979	1135.665283	501.953125	314.718384	1137.012695	398.614838	-158.928329	889.922974	384.607391	298.224091	880.838379	399.798798	86.080742	1034.240967	-651.775757	170.484772	857.194702	-634.446899	-29.627279
396.496521	-12.571836	937.492554	416.546173	177.127838	931.570557	491.120483	-35.701389	490.920502	535.659546	182.752716	479.150543	547.739685	-30.241245	81.240623	610.023621	159.171280	96.544617	448.321960	-61.113468	1410.021729	460.542297	240.060226	1406.138428	382.559174	89.659027	1383.489258	361.337646	105.899208	1650.860596	498.515839	-151.825439	1135.644165	501.953339	314.718781	1136.987549	398.630096	-159.061356	889.904053	384.445190	298.109314	880.867126	399.827942	86.097931	1034.234131	-651.694702	170.519135	857.193420	-634.365601	-29.612131
396.524841	-12.531095	937.484924	416.555786	177.162170	931.584229	491.120026	-35.685158	490.909393	535.657471	182.713181	479.148987	547.741394	-30.239975	81.237679	609.969543	159.083862	96.508278	448.404175	-61.081463	1410.009399	460.631958	240.083633	1406.111572	382.629791	89.684326	1383.505981	361.493073	106.014137	1650.804810	498.553741	-151.816971	1135.635132	501.947327	314.708649	1136.950684	398.624146	-159.023132	889.905212	384.283966	297.988617	880.910095	399.863525	86.122032	1034.238770	-651.598877	170.499069	857.185913	-634.287720	-29.567743
396.553925	-12.499289	937.474182	416.595032	177.152588	931.567688	491.109375	-35.663559	490.897736	535.652405	182.728760	479.142944	547.717834	-30.226740	81.237961	609.974121	159.093979	96.514565	448.486542	-61.060287	1410.019043	460.684052	240.114075	1406.105957	382.709015	89.725281	1383.495850	361.583496	106.033226	1650.804321	498.599518	-151.779480	1135.618286	501.928101	314.687042	1136.911255	398.629333	-159.021881	889.922852	384.146729	297.915710	880.937256	399.898376	86.137306	1034.224976	-651.475159	170.535797	857.188904	-634.181091	-29.546553
396.597565	-12.511810	937.486633	416.652527	177.157822	931.560364	491.134949	-35.672920	490.923706	535.684448	182.736771	479.137970	547.728882	-30.223486	81.255257	609.989136	159.136444	96.530510	448.575714	-61.026718	1410.033569	460.784729	240.116455	1406.078857	382.791199	89.733757	1383.517334	361.677032	106.063034	1650.817139	498.661346	-151.771393	1135.644531	501.930450	314.706207	1136.866333	398.640869	-158.978378	889.941711	384.013824	297.827148	880.960205	399.943787	86.144691	1034.226807	-651.387634	170.557266	857.176758	-634.099854	-29.533220
396.615967	-12.513227	937.510132	416.655884	177.172119	931.564514	491.127136	-35.666000	490.938263	535.737732	182.764206	479.150085	547.759827	-30.227634	81.274849	610.027039	159.184387	96.516388	448.663391	-61.021770	1410.040283	460.853058	240.140152	1406.052612	382.888977	89.770203	1383.524414	361.785583	106.081284	1650.821533	498.718536	-151.733917	1135.640259	501.939362	314.715729	1136.825317	398.660675	-158.965805	889.954102	383.948059	297.796051	880.956055	399.975708	86.158279	1034.241821	-651.294617	170.570023	857.181946	-634.007446	-29.497803
396.635712	-12.496729	937.510132	416.673828	177.196915	931.563232	491.162262	-35.682133	490.930176	535.741516	182.767807	479.168549	547.755188	-30.222889	81.276276	610.040710	159.186020	96.534912	448.753265	-60.991898	1410.049194	460.945831	240.181396	1406.026611	382.970154	89.801186	1383.533203	361.885498	106.107857	1650.823242	498.767029	-151.727432	1135.625366	501.953278	314.727875	1136.777710	398.701111	-158.972076	889.962708	383.844055	297.742676	880.981812	400.014343	86.177322	1034.242554	-651.224487	170.595810	857.158264	-633.948425	-29.511448
396.652527	-12.491688	937.500000	416.689026	177.197281	931.557434	491.127289	-35.661839	490.918579	535.734619	182.758301	479.141693	547.740479	-30.214128	81.246452	610.038391	159.176086	96.525551	448.862793	-60.953465	1410.031982	461.038605	240.218781	1406.014526	383.049255	89.808426	1383.523071	361.992859	106.131538	1650.818481	498.830872	-151.733932	1135.633423	501.943634	314.728119	1136.737061	398.730896	-158.939789	889.975647	383.662872	297.678558	881.022217	400.032013	86.177612	1034.234741	-651.131104	170.608017	857.147034	-633.881104	-29.484997
396.672791	-12.514187	937.510864	416.694580	177.199234	931.545288	491.142609	-35.677155	490.901855	535.776184	182.794464	479.139679	547.794373	-30.216797	81.233833	610.064087	159.216934	96.527100	448.959045	-60.933529	1410.044556	461.124908	240.237610	1405.993774	383.144043	89.834656	1383.517212	362.096832	106.150681	1650.820435	498.886902	-151.701462	1135.603394	501.944763	314.751953	1136.701782	398.766327	-158.909805	889.976257	383.585510	297.642975	881.016907	400.070038	86.175812	1034.235474	-651.031372	170.633682	857.137085	-633.798096	-29.442240
396.700623	-12.492869	937.501099	416.710541	177.213348	931.547241	491.143860	-35.677708	490.897766	535.762146	182.775558	479.137451	547.788879	-30.215952	81.233093	610.040344	159.193207	96.523842	449.086700	-60.906357	1410.048584	461.208069	240.263931	1405.978394	383.204834	89.861908	1383.537964	362.204102	106.176178	1650.822998	498.993896	-151.719025	1135.633423	501.946655	314.756805	1136.659058	398.968750	-158.888397	889.956055	383.496002	297.615509	881.046997	400.099487	86.186333	1034.232300	-650.950500	170.655594	857.138367	-633.742615	-29.410612
396.738556	-12.507216	937.522583	416.736084	177.196732	931.542236	491.160858	-35.698643	490.919464	535.729553	182.761002	479.127838	547.753052	-30.232248	81.245171	610.027161	159.182358	96.511208	449.185150	-60.882156	1410.059448	461.298492	240.287735	1405.975464	383.298462	89.876862	1383.551758	362.311859	106.197784	1650.830444	499.060059	-151.729965	1135.639648	501.953247	314.762024	1136.640869	399.011871	-158.881073	889.968018	383.425110	297.603516	881.067627	400.141083	86.183365	1034.240723	-650.623596	171.004974	857.235107	-633.613892	-29.254337
396.760834	-12.508414	937.530273	416.765564	177.202682	931.536072	491.154846	-35.674030	490.931061	535.797058	182.828201	479.145233	547.750000	-30.230444	81.241302	610.059692	159.224701	96.528511	449.269348	-60.852516	1410.072388	461.382599	240.329056	1405.964722	383.390839	89.903603	1383.550415	362.402527	106.217064	1650.844116	499.121460	-151.697144	1135.662720	501.961060	314.797119	1136.638062	399.059723	-158.883713	889.994690	383.347626	297.625977	881.091125	400.167297	86.193062	1034.241211	-650.530457	171.049500	857.262573	-633.580261	-29.213871
396.807343	-12.452401	937.522949	416.791779	177.222672	931.544739	491.144653	-35.661392	490.928711	535.787354	182.833237	479.145813	547.740173	-30.211075	81.260773	610.033447	159.184616	96.497253	449.380188	-60.814190	1410.076294	461.463135	240.351776	1405.948364	383.460876	89.939774	1383.561768	362.442108	106.196594	1650.918945	499.205811	-151.680740	1135.668701	501.987762	314.838593	1136.626343	399.102142	-158.847153	890.009705	383.283661	297.656769	881.103455	400.208710	86.222198	1034.242676	-650.472290	171.072189	857.276611	-633.521912	-29.190681
396.835419	-12.470237	937.542664	416.796936	177.215714	931.538086	491.150269	-35.634052	490.909973	535.799988	182.831039	479.144684	547.742004	-30.221111	81.261032	610.034912	159.185165	96.495422	449.483154	-60.781654	1410.080811	461.559113	240.374481	1405.939209	383.558014	89.978615	1383.583496	362.551575	106.224770	1650.919678	499.279846	-151.660110	1135.682129	502.009399	314.882416	1136.610474	399.161316	-158.841385	890.025024	383.250671	297.657776	881.108948	400.244049	86.220688	1034.249878	-650.396729	171.069611	857.286316	-633.459045	-29.158503
396.861145	-12.452441	937.548157	416.793579	177.230576	931.542542	491.169495	-35.638596	490.908966	535.777283	182.827988	479.132813	547.722046	-30.200121	81.251213	610.021484	159.176300	96.532578	449.599854	-60.757801	1410.088745	461.641052	240.407104	1405.932007	383.671234	89.991844	1383.580566	362.658722	106.270714	1650.934082	499.364227	-151.634109	1135.681152	502.017700	314.892212	1136.575073	399.222870	-158.823135	890.025208	383.195282	297.700195	881.117676	400.270905	86.234993	1034.256104	-650.380188	171.097198	857.298279	-633.429321	-29.123066
396.891693	-12.434967	937.537476	416.807709	177.258896	931.545898	491.209503	-35.631393	490.893799	535.785156	182.836273	479.136200	547.760559	-30.198458	81.229713	610.072021	159.215897	96.503502	449.698639	-60.740868	1410.088867	461.702789	240.426910	1405.920654	383.763397	89.981606	1383.597168	362.773651	106.300385	1650.948608	499.427734	-151.609055	1135.661133	502.032623	314.937988	1136.557129	399.138000	-158.832565	890.083130	383.165283	297.749146	881.116943	400.308868	86.248146	1034.253784	-650.350525	171.091934	857.292969	-633.412903	-29.106691
396.947510	-12.429468	937.535522	416.821838	177.259079	931.543579	491.264313	-35.646942	490.906006	535.775574	182.812958	479.126160	547.755554	-30.202448	81.202026	610.046814	159.187912	96.491730	449.810455	-60.719372	1410.088867	461.797791	240.445786	1405.886475	383.854706	90.008217	1383.591919	363.014801	106.547684	1650.827881	499.515656	-151.572144	1135.656982	502.054413	314.974365	1136.525879	399.192383	-158.827576	890.076965	383.161133	297.804504	881.123596	400.348969	86.249313	1034.252075	-650.556335	170.751144	857.189453	-633.456848	-29.199051
396.988586	-12.449698	937.534485	416.868286	177.257309	931.522339	491.262482	-35.642979	490.883301	535.818359	182.860657	479.141418	547.754211	-30.200937	81.211868	610.065491	159.206833	96.494362	449.923370	-60.706955	1410.079590	461.859772	240.482101	1405.876343	383.946808	90.002907	1383.597168	362.999084	106.389252	1650.945068	499.596680	-151.570145	1135.659180	502.090179	315.010559	1136.503540	399.267944	-158.814056	890.083252	383.155670	297.852417	881.094299	400.401062	86.247887	1034.241089	-650.536072	170.768143	857.171814	-633.431396	-29.149279
397.013184	-12.463049	937.532227	416.865662	177.251297	931.494202	491.300537	-35.639263	490.878998	535.801270	182.866058	479.151245	547.763916	-30.198790	81.208466	610.032166	159.201736	96.463623	449.999420	-60.683407	1410.090332	461.943359	240.494736	1405.854492	384.026947	90.030518	1383.594849	363.112000	106.435028	1650.951538	499.679138	-151.532166	1135.652100	502.115356	315.057129	1136.485474	399.343994	-158.808182	890.086426	383.175873	297.942810	881.077209	400.421631	86.249733	1034.226074	-650.503357	170.805527	857.194458	-633.417603	-29.103142
397.076477	-12.431068	937.534180	416.898285	177.258240	931.513184	491.302521	-35.630917	490.904724	535.798645	182.846954	479.125641	547.736633	-30.207886	81.219337	610.028931	159.185242	96.468361	450.112976	-60.665524	1410.084839	462.023071	240.510071	1405.848755	384.129883	90.041985	1383.609497	363.220428	106.490120	1650.973877	499.777069	-151.515015	1135.659790	502.148560	315.102936	1136.470215	399.439270	-158.798065	890.091553	383.171722	298.012512	881.087402	400.461273	86.260536	1034.236328	-650.471558	170.804276	857.215759	-633.402222	-29.074390
397.113586	-12.456125	937.537964	416.906036	177.265808	931.510132	491.374237	-35.631226	490.910461	535.817261	182.851486	479.105560	547.753845	-30.210228	81.220886	610.044128	159.217728	96.462120	450.231232	-60.654953	1410.108521	462.090393	240.538559	1405.845947	384.209351	90.058937	1383.618164	363.334778	106.527458	1650.984375	499.885620	-151.509888	1135.661743	502.193176	315.166656	1136.474365	399.526337	-158.789139	890.103333	383.220581	298.084167	881.079773	400.488678	86.253197	1034.236938	-650.448242	170.845810	857.231750	-633.378052	-29.011339
397.158447	-12.438802	937.549133	416.898804	177.287018	931.521729	491.417297	-35.628723	490.919128	535.811890	182.865280	479.142395	547.762817	-30.205936	81.227020	610.043640	159.231476	96.474701	450.340820	-60.632915	1410.109009	462.164124	240.563354	1405.822021	384.288025	90.055992	1383.647461	363.524353	106.647308	1650.935059	499.991486	-151.485397	1135.660645	502.221039	315.210114	1136.465088	399.638611	-158.799500	890.107849	383.264984	298.164734	881.077698	400.525116	86.268593	1034.249634	-650.453796	170.894440	857.266846	-633.379700	-28.968758
397.190735	-12.443691	937.556641	416.913025	177.282745	931.524902	491.411194	-35.604336	490.907990	535.832886	182.875885	479.145813	547.694702	-30.197609	81.194870	610.046265	159.222107	96.469421	450.438965	-60.621056	1410.092407	462.215118	240.589111	1405.848389	384.391388	90.056351	1383.640015	363.647583	106.693291	1650.927246	500.110382	-151.456131	1135.657715	502.251801	315.246887	1136.474243	399.749756	-158.802841	890.096863	383.317017	298.256653	881.078796	400.556915	86.264809	1034.255493	-650.455811	170.889877	857.288025	-633.359375	-28.930994
397.244324	-12.441238	937.542969	416.937042	177.286835	931.507507	491.500702	-35.624016	490.914337	535.826965	182.853073	479.138641	547.765564	-30.196608	81.176651	610.022644	159.187500	96.454094	450.535492	-60.607380	1410.075806	462.293365	240.602676	1405.838745	384.465881	90.086487	1383.631836	363.750061	106.734573	1650.921875	500.234039	-151.419083	1135.635742	502.306030	315.308044	1136.457642	399.843597	-158.806183	890.091125	383.363464	298.373108	881.051575	400.598297	86.268738	1034.240112	-650.490417	170.897507	857.301880	-633.369873	-28.866404
397.278534	-12.432726	937.534607	416.958862	177.308014	931.488892	491.524689	-35.605659	490.887634	535.857727	182.892166	479.127472	547.768616	-30.198353	81.164146	610.049927	159.188660	96.429474	450.644379	-60.566879	1410.047119	462.363464	240.650833	1405.831787	384.526062	90.094048	1383.627930	363.859161	106.775986	1650.929688	500.341766	-151.406998	1135.624268	502.355347	315.339935	1136.437988	399.962830	-158.802353	890.069397	383.437927	298.455750	881.038269	400.636200	86.287239	1034.227173	-650.509888	170.921600	857.329956	-633.388245	-28.828609
397.314697	-12.434010	937.537048	416.975372	177.275833	931.477478	491.590393	-35.628349	490.888824	535.863647	182.890259	479.108002	547.793701	-30.196220	81.163223	610.069824	159.239838	96.437592	450.738037	-60.560223	1410.043823	462.437500	240.650558	1405.798218	384.603149	90.104378	1383.645264	363.967224	106.808434	1650.927734	500.448944	-151.383560	1135.627563	502.399872	315.401031	1136.426636	400.078735	-158.797348	890.062744	383.484131	298.556915	881.010315	400.666992	86.277321	1034.222656	-650.532471	170.943985	857.341553	-633.405518	-28.771776
397.372192	-12.462372	937.549866	417.002319	177.272675	931.481506	491.613098	-35.620674	490.923065	535.850464	182.838943	479.079407	547.778992	-30.199150	81.186752	610.121765	159.256638	96.440445	450.862457	-60.520752	1410.046265	462.500031	240.695999	1405.801880	384.687225	90.121170	1383.639648	364.001251	106.783852	1651.009888	500.551178	-151.383713	1135.642456	502.464691	315.466827	1136.430664	400.199097	-158.784302	890.066284	383.693726	298.657166	880.959717	400.709991	86.264534	1034.231079	-650.583984	170.929382	857.368103	-633.450500	-28.756931
397.405945	-12.438053	937.566345	417.005219	177.276749	931.502197	491.585846	-35.590839	490.922699	535.916748	182.923859	479.132416	547.708679	-30.182264	81.169388	610.130737	159.295273	96.451965	450.915894	-60.494900	1410.059570	462.549713	240.713837	1405.805786	384.781067	90.122963	1383.662231	364.106140	106.817322	1651.029785	500.666718	-151.363724	1135.675415	502.530548	315.495728	1136.441528	400.324615	-158.775146	890.089233	383.788879	298.769257	880.939453	400.744141	86.274277	1034.250854	-650.615601	170.902771	857.413879	-633.466309	-28.723911
397.478973	-12.434358	937.567871	417.053284	177.309311	931.525757	491.629242	-35.588009	490.941376	535.916565	182.924515	479.131653	547.728760	-30.189201	81.176430	610.124756	159.287155	96.452370	451.036346	-60.464108	1410.079590	462.637604	240.748520	1405.812378	384.745087	90.069801	1383.671997	364.203186	106.868286	1651.049072	500.794556	-151.352219	1135.725952	502.576752	315.552734	1136.421631	400.586731	-158.743393	890.077454	383.862366	298.865143	880.943298	400.799927	86.279884	1034.263550	-650.646912	170.947830	857.485657	-633.504639	-28.659355
397.531372	-12.441028	937.587097	417.085724	177.265503	931.517029	491.687561	-35.584137	490.918396	535.916077	182.924637	479.105438	547.764282	-30.192007	81.177071	610.119812	159.293869	96.444969	451.082520	-60.463894	1410.099121	462.673615	240.777771	1405.832886	384.928528	90.166374	1383.706543	364.309021	106.912827	1651.059082	500.868958	-151.315872	1135.719849	502.633911	315.592621	1136.437866	400.559723	-158.750290	890.118286	383.947021	298.960602	880.933960	400.850250	86.268593	1034.268799	-650.513062	171.245804	857.619873	-633.497559	-28.524786
397.612335	-12.425390	937.576538	417.124023	177.286316	931.510681	491.740692	-35.589611	490.927063	535.923340	182.931534	479.105957	547.761108	-30.200779	81.175728	610.102417	159.249619	96.427940	451.189240	-60.433075	1410.099487	462.731110	240.780991	1405.799072	385.023224	90.190117	1383.698730	364.416290	106.951584	1651.063232	500.967804	-151.287323	1135.732544	502.697052	315.662506	1136.428345	400.671265	-158.767151	890.120117	384.076721	299.080200	880.887268	400.907715	86.283264	1034.260254	-650.552917	171.253174	857.648010	-633.536926	-28.476597
397.635681	-12.444528	937.588806	417.129730	177.303009	931.502319	491.752258	-35.567921	490.925110	535.942993	182.902298	479.108307	547.754028	-30.188431	81.140831	610.155090	159.321869	96.441185	451.302856	-60.379238	1410.103394	462.816132	240.821121	1405.774902	384.978119	90.112511	1383.675781	364.516693	106.994606	1651.053223	501.067688	-151.282288	1135.745850	502.765961	315.683594	1136.404053	400.782166	-158.749725	890.107422	384.193573	299.183655	880.849915	400.948547	86.288910	1034.263672	-650.613281	171.249283	857.683899	-633.599243	-28.452555
397.683716	-12.445947	937.583191	417.170624	177.278458	931.481384	491.831055	-35.589825	490.929077	535.937439	182.858414	479.073090	547.745972	-30.188160	81.104881	610.111816	159.273193	96.406067	451.378967	-60.386074	1410.102295	462.846283	240.835571	1405.765015	385.170044	90.213852	1383.677368	364.638855	107.020828	1651.044067	501.197754	-151.305084	1135.761719	502.820282	315.736115	1136.410889	401.058929	-158.743683	890.076050	384.336517	299.283508	880.818909	400.992920	86.284210	1034.250122	-650.681458	171.287140	857.729980	-633.655579	-28.390707
397.741333	-12.425533	937.591736	417.216949	177.314987	931.494507	491.856567	-35.584667	490.929382	535.946655	182.867050	479.074341	547.746521	-30.189657	81.105316	610.130371	159.279449	96.402313	451.462433	-60.371777	1410.110229	462.928986	240.865906	1405.751587	385.234955	90.250847	1383.706665	364.718506	107.084610	1651.056885	501.276031	-151.281113	1135.762573	502.869690	315.764435	1136.395630	401.174896	-158.718231	890.064819	384.349213	299.413300	880.819336	401.047119	86.309319	1034.261230	-650.725403	171.277786	857.768188	-633.691162	-28.362856
397.811920	-12.390263	937.596008	417.238922	177.313766	931.502502	491.910217	-35.579655	490.931671	535.978760	182.898254	479.076843	547.739624	-30.189333	81.103561	610.094177	159.246506	96.364372	451.562164	-60.317898	1410.129395	462.996674	240.899246	1405.754272	385.325836	90.262833	1383.701538	364.820496	107.130035	1651.069214	501.337097	-151.238846	1135.763184	502.948364	315.797150	1136.393311	401.112793	-158.751175	890.127869	384.492950	299.532623	880.780090	401.093811	86.323448	1034.267456	-650.797180	171.317734	857.842712	-633.765686	-28.319189
397.847931	-12.427375	937.617371	417.300903	177.277588	931.487244	491.956757	-35.584133	490.940491	536.045105	182.966705	479.109711	547.790222	-30.183167	81.136330	610.117920	159.275879	96.378761	451.623566	-60.287254	1410.135620	463.034271	240.921936	1405.720581	385.493103	90.195778	1383.693237	364.910797	107.181114	1651.073730	501.420685	-151.208710	1135.780396	503.032227	315.841766	1136.415283	401.211731	-158.740509	890.140808	384.651154	299.639954	880.732178	401.139343	86.307228	1034.269531	-650.865234	171.286804	857.885559	-633.840820	-28.308086
397.929565	-12.401558	937.622314	417.332733	177.298096	931.509705	492.000305	-35.578045	490.968933	536.078796	182.945465	479.121246	547.764465	-30.157852	81.114502	610.104370	159.259277	96.347855	451.699341	-60.270958	1410.155762	463.108124	240.949005	1405.721313	385.575653	90.209747	1383.719238	365.009857	107.233528	1651.075684	501.486603	-151.199463	1135.796143	503.100616	315.863251	1136.412109	401.329651	-158.764572	890.139038	384.781647	299.735168	880.711853	401.191162	86.320114	1034.283325	-650.944763	171.287567	857.940979	-633.904541	-28.308998
397.989868	-12.385919	937.620911	417.377991	177.305038	931.507996	492.019562	-35.553745	490.962585	536.077820	182.942642	479.117462	547.763855	-30.157280	81.111290	610.062195	159.220947	96.323235	451.804016	-60.282940	1410.162109	463.198212	240.949265	1405.721558	385.553009	90.317383	1383.718384	365.100830	107.299881	1651.078613	501.603027	-151.233398	1135.817749	503.194824	315.911407	1136.419434	401.611115	-158.748642	890.084045	384.912811	299.811035	880.689331	401.248199	86.330826	1034.281982	-651.011902	171.285950	857.995667	-633.986450	-28.289616
398.052704	-12.381013	937.622131	417.410980	177.303925	931.518433	492.058319	-35.545170	490.964081	536.082275	182.942535	479.098541	547.752319	-30.154295	81.080978	610.134766	159.288239	96.356026	451.883728	-60.258934	1410.163330	463.264923	240.966766	1405.689575	385.639801	90.316734	1383.717407	365.252625	107.396622	1650.989136	501.659302	-151.215866	1135.799438	503.272400	315.944122	1136.411133	401.541077	-158.786987	890.124695	385.055511	299.900665	880.652161	401.307495	86.325836	1034.288818	-651.069580	171.309631	858.043823	-634.071838	-28.250170
398.108856	-12.372633	937.610657	417.449371	177.314407	931.504333	492.082825	-35.527637	490.934723	536.048950	182.892654	479.083893	547.757813	-30.176739	81.084259	610.092590	159.235580	96.324799	451.951477	-60.278248	1410.154663	463.335632	240.979980	1405.670654	385.704437	90.323502	1383.723389	365.345917	107.468811	1650.977783	501.734680	-151.192551	1135.773560	503.369812	315.963440	1136.428101	401.635437	-158.765305	890.127563	385.201630	299.997833	880.613586	401.365265	86.334946	1034.276733	-651.131958	171.324692	858.077942	-634.132263	-28.220428
398.163177	-12.355575	937.613831	417.497833	177.363068	931.514099	492.142548	-35.532349	490.922821	536.122253	182.931747	479.062286	547.782227	-30.172159	81.066757	610.124512	159.266830	96.314339	452.025391	-60.269295	1410.140259	463.417389	240.976761	1405.649048	385.773743	90.319939	1383.714600	365.415192	107.550308	1650.965210	501.845154	-151.227753	1135.779053	503.492920	315.998047	1136.395874	401.907288	-158.770569	890.046387	385.461548	300.058014	880.543152	401.430878	86.362106	1034.284424	-651.200745	171.342346	858.112976	-634.218811	-28.199102
398.211456	-12.354069	937.620544	417.527344	177.318817	931.507751	492.152466	-35.522163	490.899445	536.117249	182.895004	479.052979	547.758423	-30.145775	81.012299	610.128967	159.235291	96.310394	452.093842	-60.274105	1410.137939	463.483734	240.978165	1405.652710	385.835785	90.316048	1383.701782	365.486969	107.638046	1650.957275	501.920013	-151.228699	1135.767944	503.600861	315.985840	1136.396362	402.017151	-158.773071	890.032593	385.538849	300.139587	880.530090	401.482574	86.346626	1034.285156	-651.255920	171.350174	858.149841	-634.295471	-28.207876
398.270447	-12.338806	937.620483	417.570984	177.347336	931.514404	492.190765	-35.498241	490.927460	536.113342	182.879639	479.052368	547.741333	-30.141146	81.016891	610.099670	159.200912	96.274658	452.176636	-60.279362	1410.131958	463.549683	240.975555	1405.643188	385.908112	90.323166	1383.695923	365.550293	107.719086	1650.944580	501.986267	-151.221024	1135.746948	503.687653	315.994812	1136.404541	402.090973	-158.776154	890.011169	385.622803	300.174438	880.536133	401.529602	86.364616	1034.288330	-651.276611	171.330551	858.188171	-634.364990	-28.203327
398.336090	-12.311782	937.622620	417.624298	177.385483	931.526306	492.246552	-35.491875	490.943268	536.168518	182.965439	479.072113	547.762390	-30.170582	81.034081	610.158203	159.281723	96.306595	452.257019	-60.285629	1410.121216	463.611572	240.973480	1405.652466	385.959229	90.319992	1383.700073	365.603668	107.821320	1650.921631	502.064270	-151.220749	1135.761353	503.783783	315.998779	1136.424683	402.186523	-158.773911	890.011292	385.774506	300.237366	880.521667	401.594818	86.390884	1034.295898	-651.324524	171.368057	858.256958	-634.430176	-28.131935
398.405487	-12.298753	937.620972	417.664856	177.350571	931.516113	492.304291	-35.473595	490.955841	536.175842	182.944366	479.057983	547.766541	-30.168266	81.043976	610.129395	159.242554	96.297264	452.326172	-60.303684	1410.138306	463.680389	240.968582	1405.655518	386.042542	90.317566	1383.699341	365.656555	107.926376	1650.902710	502.128784	-151.233246	1135.748413	503.874969	316.002106	1136.439087	402.272064	-158.785156	890.022278	385.924927	300.303040	880.494385	401.650696	86.384331	1034.289917	-651.373474	171.363617	858.289124	-634.495789	-28.114529
398.451202	-12.292973	937.635010	417.720184	177.367859	931.523499	492.364380	-35.463360	490.964539	536.209717	182.975113	479.046295	547.759705	-30.156731	81.030975	610.129822	159.254089	96.258545	452.417908	-60.351837	1410.121094	463.740204	240.942200	1405.657227	386.131622	90.296158	1383.707764	365.696259	108.045799	1650.869995	502.214508	-151.268387	1135.738892	503.976837	316.011993	1136.457764	402.348083	-158.784149	890.008423	386.071686	300.318939	880.491699	401.705902	86.398994	1034.300781	-651.618958	171.088623	858.231323	-634.624390	-28.177279
398.498718	-12.289212	937.630859	417.770325	177.367050	931.510986	492.406464	-35.428738	490.962646	536.277039	182.979752	479.047272	547.774048	-30.169744	80.992966	610.153809	159.282288	96.256310	452.527405	-60.391293	1410.122681	463.830170	240.906555	1405.646362	386.178192	90.279549	1383.681519	365.683929	108.113724	1650.882446	502.299011	-151.262573	1135.727539	504.086670	315.998444	1136.472900	402.424591	-158.782578	889.988525	386.226105	300.386261	880.481323	401.771210	86.403397	1034.293457	-651.644409	171.051407	858.256958	-634.644409	-28.146011
398.547821	-12.271935	937.624939	417.806213	177.376953	931.529907	492.471924	-35.439816	490.964478	536.244873	182.937042	479.034271	547.814087	-30.163174	80.978897	610.148743	159.269470	96.248489	452.585602	-60.418152	1410.110352	463.893494	240.885162	1405.672119	386.241119	90.243729	1383.704712	365.739746	108.236069	1650.830078	502.375122	-151.276962	1135.699341	504.197083	316.013092	1136.495239	402.486481	-158.785110	889.964233	386.455902	300.422729	880.449829	401.820374	86.402985	1034.300903	-651.647827	171.046310	858.268860	-634.690613	-28.122391
398.607635	-12.251975	937.613098	417.872864	177.413269	931.531128	492.515778	-35.419323	490.962891	536.291870	182.981720	479.055206	547.804932	-30.170746	80.952042	610.180786	159.291214	96.248207	452.664032	-60.463562	1410.078613	463.967590	240.835434	1405.679321	386.309875	90.201820	1383.683960	365.760071	108.386635	1650.794067	502.429779	-151.269058	1135.645386	504.290802	315.997650	1136.515381	402.382751	-158.785431	889.963745	386.597015	300.466156	880.455200	401.883911	86.424126	1034.295898	-651.659180	171.030899	858.261963	-634.725037	-28.114660
398.661804	-12.223627	937.611633	417.909485	177.393738	931.542297	492.540253	-35.388069	490.941437	536.277466	182.924500	479.014954	547.820679	-30.166216	80.929382	610.121887	159.223969	96.198105	452.724304	-60.496555	1410.062866	464.021729	240.800064	1405.685181	386.375702	90.179214	1383.689331	365.784088	108.537094	1650.757324	502.515076	-151.284119	1135.628296	504.387878	315.970703	1136.559692	402.451385	-158.782928	889.940552	386.759094	300.478119	880.469177	401.943420	86.420868	1034.301880	-651.670776	171.008789	858.265381	-634.737793	-28.080420
398.733704	-12.216686	937.611877	417.962463	177.427353	931.552917	492.559906	-35.369392	490.950775	536.357910	182.973648	479.056732	547.822754	-30.166353	80.927444	610.142700	159.247620	96.203026	452.794464	-60.525581	1410.054321	464.088867	240.752884	1405.712524	386.439117	90.118156	1383.692505	365.812073	108.679390	1650.701416	502.598083	-151.323563	1135.603638	504.472137	315.964233	1136.562134	402.510803	-158.775726	889.935974	386.846252	300.485016	880.494385	402.002777	86.434837	1034.307373	-651.671204	171.014938	858.271057	-634.724670	-28.037706
398.778015	-12.197354	937.616394	418.029175	177.445190	931.562866	492.573090	-35.344124	490.941864	536.347717	182.917206	479.038086	547.781128	-30.158792	80.909355	610.147095	159.197708	96.158279	452.857941	-60.569187	1410.031128	464.154205	240.708725	1405.723877	386.524811	90.094505	1383.684448	365.833252	108.829231	1650.660400	502.688965	-151.323151	1135.589722	504.577911	315.958801	1136.622925	402.593231	-158.793320	889.903198	387.050659	300.524658	880.477722	402.065887	86.450577	1034.315186	-651.654053	171.011093	858.275879	-634.724792	-28.022264
398.851440	-12.176819	937.614685	418.097443	177.484695	931.578735	492.565735	-35.331997	490.932251	536.428406	183.010635	479.033386	547.773682	-30.156931	80.945045	610.164001	159.227097	96.161819	452.904877	-60.591190	1410.009888	464.187164	240.684570	1405.748291	386.711792	89.941139	1383.675049	365.847595	108.993088	1650.620972	502.753387	-151.348007	1135.577759	504.672821	315.959656	1136.647461	402.668030	-158.812988	889.887878	387.221985	300.536591	880.487854	402.131866	86.471291	1034.322266	-651.632751	170.995117	858.260498	-634.714539	-28.045797
398.921600	-12.169386	937.614319	418.168213	177.460541	931.575195	492.603577	-35.330105	490.928589	536.460205	183.029297	479.011658	547.774841	-30.158861	80.923607	610.157654	159.206207	96.161346	452.986542	-60.648029	1410.000610	464.282013	240.623306	1405.776245	386.656006	90.023369	1383.676758	365.923401	109.224022	1650.533691	502.839722	-151.347412	1135.540283	504.753540	315.904785	1136.675659	402.725128	-158.799820	889.866089	387.273254	300.512665	880.533875	402.195343	86.465965	1034.319824	-651.576965	170.992950	858.250183	-634.667847	-28.033867
398.990936	-12.153250	937.606079	418.231232	177.484009	931.585754	492.614594	-35.331791	490.933929	536.448914	182.976120	479.010986	547.771729	-30.165739	80.925850	610.142334	159.196259	96.136230	453.003479	-60.684792	1409.985229	464.326874	240.585358	1405.793457	386.847900	89.862396	1383.681519	365.883026	109.329109	1650.554443	502.903992	-151.388550	1135.538818	504.845398	315.914703	1136.711670	402.786133	-158.768661	889.831909	387.412231	300.476685	880.530151	402.265137	86.475197	1034.321655	-651.351257	171.240707	858.337036	-634.574402	-27.943710
399.043915	-12.127577	937.603760	418.280396	177.489532	931.593140	492.662964	-35.328171	490.914978	536.454163	182.981186	479.004517	547.799988	-30.163513	80.901955	610.133301	159.211075	96.141586	453.076660	-60.752586	1409.972168	464.396942	240.523865	1405.804443	386.773956	89.927109	1383.696777	365.949219	109.530998	1650.454590	502.966858	-151.444672	1135.493042	504.939117	315.868378	1136.715454	402.870972	-158.791794	889.814636	387.535675	300.468536	880.546692	402.322479	86.485344	1034.324707	-651.395264	171.134171	858.259033	-634.542542	-27.988243
399.103821	-12.109465	937.610657	418.328217	177.509964	931.618591	492.670349	-35.316147	490.897614	536.465332	182.951950	478.984406	547.825684	-30.162132	80.894821	610.132690	159.175110	96.106087	453.125488	-60.799686	1409.949829	464.478424	240.456879	1405.806519	386.825012	89.905708	1383.687988	365.969666	109.686386	1650.411133	503.029694	-151.452667	1135.484985	505.047791	315.854126	1136.755981	402.939362	-158.766846	889.786438	387.714172	300.494171	880.526611	402.395691	86.492477	1034.342651	-651.473145	170.932953	858.165039	-634.519348	-28.081184
399.183746	-12.130570	937.615845	418.432312	177.493484	931.621277	492.708313	-35.310059	490.903778	536.440063	182.912109	478.983643	547.832642	-30.152981	80.882477	610.143250	159.184402	96.131104	453.141266	-60.809021	1409.949707	464.541290	240.456284	1405.809570	387.007111	89.765205	1383.682495	365.967896	109.826401	1650.367676	503.081238	-151.500641	1135.484009	505.150024	315.826569	1136.755981	403.001251	-158.766617	889.765015	387.836487	300.467926	880.528625	402.485046	86.475983	1034.346313	-651.391602	170.922348	858.129639	-634.431030	-28.106495
399.247528	-12.103205	937.617004	418.500031	177.519562	931.637085	492.718628	-35.281925	490.875305	536.522522	182.981903	479.007263	547.816711	-30.150291	80.877464	610.199158	159.254578	96.142677	453.180145	-60.833885	1409.949707	464.604370	240.423752	1405.810669	387.067505	89.742584	1383.670776	365.970276	109.998291	1650.334961	503.134491	-151.565628	1135.496338	505.245880	315.788635	1136.765137	403.085876	-158.654755	889.778320	387.893921	300.419220	880.560547	402.545258	86.495712	1034.354736	-651.327271	170.904755	858.103882	-634.336853	-28.137226
399.309052	-12.088146	937.628662	418.580200	177.545990	931.656311	492.725311	-35.255783	490.912994	536.552795	183.022736	479.007416	547.798706	-30.161161	80.875847	610.169067	159.213364	96.138611	453.218933	-60.858543	1409.967407	464.670227	240.409943	1405.821655	387.129059	89.713379	1383.674438	365.896271	110.070358	1650.347900	503.171997	-151.598328	1135.507690	505.333313	315.735626	1136.779907	403.175598	-158.666077	889.781250	387.987885	300.381012	880.557068	402.616852	86.512817	1034.370361	-651.250244	170.846344	858.065735	-634.183960	-28.190125
399.386810	-12.073381	937.615295	418.669495	177.564926	931.675354	492.769775	-35.271221	490.914398	536.590942	183.003540	479.010559	547.816711	-30.156237	80.886711	610.159180	159.198929	96.117950	453.239899	-60.880207	1409.988770	464.744080	240.356781	1405.820313	387.180237	89.703827	1383.679688	365.867218	110.211235	1650.312378	503.204956	-151.636688	1135.540039	505.424469	315.692108	1136.766846	403.255188	-158.682037	889.787903	388.082153	300.365143	880.565613	402.697662	86.513199	1034.373657	-651.148499	170.855148	858.044312	-634.061829	-28.190538
399.451813	-12.094076	937.621826	418.786438	177.556763	931.675598	492.793365	-35.283409	490.920074	536.673645	183.051392	478.998810	547.814270	-30.140339	80.882851	610.202087	159.259354	96.128326	453.304260	-60.920643	1410.018311	464.831268	240.287704	1405.830200	387.138336	89.770805	1383.678833	365.903809	110.395699	1650.208984	503.228607	-151.680786	1135.552368	505.516357	315.633942	1136.778564	403.328003	-158.801071	889.790039	388.159332	300.337433	880.574707	402.782227	86.504166	1034.376343	-651.063721	170.816483	857.984009	-633.932556	-28.233545
399.510773	-12.073462	937.637268	418.834656	177.589249	931.702026	492.822235	-35.278614	490.889618	536.711060	183.065186	479.014282	547.823608	-30.172155	80.877022	610.217712	159.259933	96.104836	453.318298	-60.943920	1410.022827	464.901337	240.292374	1405.819946	387.314117	89.659958	1383.663696	365.884705	110.519569	1650.152466	503.254242	-151.681534	1135.580200	505.613190	315.591248	1136.751465	403.391815	-158.832901	889.778442	388.225494	300.283539	880.563782	402.842712	86.523705	1034.398071	-650.934204	170.773041	857.936096	-633.750854	-28.304520
399.568176	-12.065104	937.640198	418.935272	177.580261	931.700195	492.823547	-35.272789	490.872986	536.743164	183.036819	478.985870	547.801086	-30.167580	80.854286	610.211548	159.214874	96.054184	453.341125	-60.975262	1410.020752	465.021820	240.250504	1405.797729	387.219727	89.767410	1383.679565	365.868744	110.631851	1650.097412	503.285309	-151.725632	1135.578369	505.712463	315.538635	1136.732788	403.442993	-158.851578	889.774597	388.361420	300.265442	880.525757	402.928284	86.527016	1034.398804	-650.809204	170.737411	857.895203	-633.592773	-28.311554
399.629944	-12.082087	937.643066	419.000427	177.596100	931.710876	492.839172	-35.256367	490.859741	536.818604	183.050079	478.965729	547.849426	-30.172441	80.849152	610.228333	159.221954	96.053719	453.345367	-61.004177	1410.035645	465.106720	240.236374	1405.774048	387.285004	89.749359	1383.662598	365.843445	110.744720	1650.051270	503.322418	-151.757202	1135.579346	505.815735	315.490967	1136.691772	403.507690	-158.842667	889.783081	388.428528	300.209381	880.499634	403.000519	86.520927	1034.406372	-650.661987	170.712799	857.855103	-633.430542	-28.312447
399.660645	-12.089175	937.644653	419.085144	177.584549	931.690186	492.834442	-35.262642	490.865540	536.842102	182.998734	478.964539	547.807495	-30.162979	80.827538	610.208496	159.191910	96.027077	453.365204	-61.023674	1410.045898	465.196442	240.222305	1405.748535	387.312592	89.766647	1383.659546	365.765564	110.801468	1650.058594	503.327240	-151.771210	1135.584839	505.899628	315.429901	1136.660034	403.568420	-158.854630	889.784790	388.485870	300.145538	880.490051	403.063660	86.524620	1034.396729	-650.478516	170.664612	857.778076	-633.254272	-28.362118
399.732239	-12.085096	937.659424	419.180542	177.584656	931.723145	492.836365	-35.257874	490.866852	536.886047	183.032059	478.965424	547.837158	-30.167902	80.840027	610.219971	159.216690	96.017342	453.337891	-61.042778	1410.054077	465.248596	240.215775	1405.722046	387.361023	89.745476	1383.663330	365.732391	110.891685	1650.037842	503.352539	-151.825775	1135.634033	505.996674	315.379974	1136.625122	403.616272	-158.868591	889.788818	388.538269	300.086395	880.469177	403.147858	86.517960	1034.420898	-650.250549	170.645386	857.737793	-633.029480	-28.403637
399.800446	-12.072185	937.666199	419.251892	177.587036	931.731018	492.833008	-35.254269	490.859253	536.961853	183.001633	478.954071	547.829285	-30.169447	80.856064	610.276855	159.278076	96.025909	453.333832	-61.061199	1410.081421	465.311676	240.207886	1405.713745	387.382416	89.744392	1383.668335	365.767090	111.036407	1649.955566	503.349854	-151.879745	1135.660034	506.096313	315.341949	1136.617920	403.677460	-158.899796	889.795593	388.623962	300.015778	880.468262	403.212952	86.525795	1034.427979	-649.994568	170.605133	857.706482	-632.788635	-28.460394
399.867798	-12.071403	937.664124	419.342804	177.560745	931.735596	492.881927	-35.300957	490.872833	536.979187	182.999725	478.961182	547.848999	-30.161160	80.838982	610.244385	159.252701	96.020866	453.305084	-61.068478	1410.093018	465.359344	240.204163	1405.713989	387.412445	89.762833	1383.640015	365.685089	111.073494	1649.992432	503.362305	-151.929962	1135.699463	506.184998	315.270630	1136.615967	403.739410	-158.940063	889.786743	388.711395	299.938110	880.441284	403.291870	86.510902	1034.429321	-649.716797	170.582336	857.676025	-632.509583	-28.494146
399.933746	-12.075979	937.659668	419.445435	177.563278	931.736389	492.853119	-35.281685	490.844757	536.601379	182.390854	478.896210	547.850281	-30.174328	80.841087	610.015442	159.000900	95.944984	453.300171	-61.070892	1410.090576	465.435364	240.193436	1405.702759	387.426910	89.760742	1383.634399	365.658478	111.154068	1649.969482	503.373962	-151.972321	1135.715454	506.283234	315.221680	1136.601440	403.794098	-158.947266	889.796570	388.773895	299.832153	880.461304	403.370941	86.508751	1034.427124	-649.484680	170.545410	857.642517	-632.277405	-28.558228
399.972076	-12.093069	937.669189	419.536469	177.555679	931.737061	492.900085	-35.319374	490.842590	536.628113	182.353439	478.888214	547.870483	-30.183470	80.840981	609.991150	158.960968	95.942680	453.291840	-61.083447	1410.106323	465.484406	240.188721	1405.707397	387.435822	89.760445	1383.633423	365.635376	111.227570	1649.946289	503.373932	-152.028198	1135.745239	506.373474	315.158508	1136.599976	403.813751	-158.984818	889.803101	388.877930	299.725861	880.440369	403.435974	86.502602	1034.432007	-649.183716	170.545441	857.616272	-632.010315	-28.570229
400.027557	-12.126568	937.667603	419.629669	177.531830	931.719910	492.948456	-35.344814	490.846954	536.728210	182.377228	478.889679	547.880310	-30.188272	80.837257	610.042542	158.997314	95.928757	453.301666	-61.095562	1410.122437	465.535767	240.194092	1405.714478	387.460175	89.782860	1383.626221	365.604248	111.286842	1649.920654	503.372772	-152.060440	1135.749023	506.467316	315.113708	1136.607056	403.854279	-159.037628	889.823914	388.954041	299.614105	880.452209	403.506592	86.483528	1034.422119	-648.896606	170.452515	857.557007	-631.719238	-28.635647
400.074493	-12.112064	937.692200	419.703918	177.548294	931.774170	492.972656	-35.367256	490.845856	536.759155	182.331161	478.874115	547.903870	-30.194386	80.826363	610.048401	158.977066	95.925232	453.309662	-61.092014	1410.131592	465.604889	240.189621	1405.733521	387.488342	89.778511	1383.617554	365.583679	111.359230	1649.908569	503.385468	-152.107971	1135.778442	506.536469	315.037811	1136.606323	403.883118	-159.091599	889.838806	389.027924	299.507050	880.461243	403.578491	86.483154	1034.462891	-648.551636	170.370392	857.494751	-631.430542	-28.630722
400.109222	-12.121715	937.715027	419.795593	177.505188	931.772095	493.001190	-35.378048	490.852020	536.806274	182.288925	478.857269	547.905823	-30.194681	80.827003	610.044922	158.971909	95.918747	453.298309	-61.106113	1410.149658	465.657928	240.166016	1405.759644	387.506592	89.786575	1383.628540	365.535645	111.421486	1649.887451	503.376740	-152.125519	1135.802856	506.626862	315.004425	1136.633057	403.930542	-159.151886	889.846802	389.057220	299.369904	880.513428	403.638885	86.472702	1034.472412	-648.177063	170.254150	857.457153	-631.072266	-28.628977
400.145538	-12.094337	937.723633	419.843536	177.530670	931.801392	492.999146	-35.356129	490.843140	536.827148	182.265121	478.904541	547.878052	-30.202820	80.821243	610.021057	158.908890	95.904015	453.316467	-61.097130	1410.158203	465.697113	240.156219	1405.786743	387.547546	89.799713	1383.645386	365.504578	111.476570	1649.874390	503.385651	-152.155090	1135.815063	506.709320	314.958710	1136.636475	403.945129	-159.191681	889.870911	389.166840	299.289490	880.527649	403.688904	86.487885	1034.492310	-647.821716	170.165405	857.441956	-630.759583	-28.637730
400.214203	-12.110161	937.735413	419.954529	177.495361	931.807556	493.024902	-35.350643	490.855499	536.873169	182.261139	478.878998	547.900146	-30.186323	80.835953	609.987183	158.862625	95.898544	453.339233	-61.096737	1410.182739	465.780151	240.150269	1405.812378	387.574310	89.816772	1383.651489	365.471863	111.533134	1649.848633	503.396027	-152.219086	1135.850098	506.816803	314.960236	1136.656128	403.984894	-159.234070	889.885681	389.392456	299.178192	880.493164	403.762268	86.468750	1034.500000	-647.413818	170.155762	857.481628	-630.373169	-28.669195
400.282623	-12.143267	937.752014	420.056793	177.472504	931.810608	493.087006	-35.403675	490.867249	537.413879	182.928940	478.945160	547.911621	-30.233082	80.862343	610.273804	159.163452	95.949272	453.352264	-61.102146	1410.196411	465.844177	240.150650	1405.815674	387.612030	89.827057	1383.663086	365.438660	111.581764	1649.829468	503.409912	-152.217285	1135.885864	506.880157	314.925812	1136.659302	404.019257	-159.277740	889.901123	389.375854	299.096741	880.529602	403.837006	86.449860	1034.508789	-647.015198	170.093307	857.515015	-629.998291	-28.712275
400.321075	-12.155517	937.754395	420.118744	177.432465	931.802185	493.133606	-35.447113	490.889160	537.441528	182.938110	478.970673	547.936279	-30.219929	80.872169	610.286194	159.184387	95.943680	453.412048	-61.076126	1410.199951	465.922913	240.188354	1405.813477	387.531158	89.732857	1383.627930	365.392700	111.624840	1649.801880	503.407227	-152.265915	1135.896362	506.993347	314.909821	1136.665894	404.040222	-159.322342	889.922546	389.551514	299.038605	880.496277	403.891785	86.430275	1034.505737	-646.610901	170.057083	857.532227	-629.606812	-28.771357
400.347321	-12.176642	937.778748	420.176453	177.452026	931.828308	493.093109	-35.409149	490.879211	537.453979	182.883575	478.955750	547.906738	-30.230579	80.829208	610.283203	159.186020	95.963196	453.415344	-61.077454	1410.212158	465.975433	240.187592	1405.818604	387.585999	89.723145	1383.632324	365.341248	111.663727	1649.780518	503.406647	-152.287750	1135.913208	507.082520	314.878693	1136.664307	404.054688	-159.355728	889.938721	389.655457	298.958954	880.479797	403.948334	86.427299	1034.532104	-646.239197	169.964005	857.571594	-629.190125	-28.850414
400.408752	-12.183661	937.787231	420.244659	177.436890	931.820313	493.134613	-35.451218	490.886932	537.029175	182.208450	478.894989	547.929382	-30.235126	80.835175	610.025330	158.917099	95.900070	453.428955	-61.086548	1410.229126	466.022583	240.176575	1405.829224	387.606842	89.712418	1383.625488	365.290894	111.687912	1649.743896	503.413116	-152.292862	1135.904053	507.162933	314.857086	1136.649536	404.059662	-159.413269	889.943115	389.755798	298.871826	880.463867	404.010284	86.425560	1034.531738	-645.975220	170.050156	857.607605	-629.194153	-28.729677
400.450989	-12.211386	937.780457	420.307251	177.416656	931.825439	493.153259	-35.474895	490.866180	537.518738	182.849869	478.940002	547.966492	-30.255947	80.847847	610.293640	159.149399	95.944313	453.471893	-61.084110	1410.231567	466.075958	240.178146	1405.803467	387.664948	89.722816	1383.642578	365.238098	111.740730	1649.710327	503.432831	-152.335739	1135.927002	507.263367	314.813080	1136.623047	404.061096	-159.443253	889.973816	389.829010	298.797791	880.458862	404.060089	86.396149	1034.531006	-645.599609	170.051590	857.608521	-628.924927	-28.809130
400.504242	-12.237289	937.792969	420.363464	177.385574	931.819580	493.172729	-35.508720	490.865662	537.542847	182.887039	478.942444	547.966187	-30.260675	80.844017	610.281189	159.120682	95.930481	453.492310	-61.087227	1410.245117	466.128113	240.189789	1405.795044	387.717590	89.724457	1383.633789	365.189758	111.766563	1649.678589	503.453003	-152.373077	1135.963745	507.346832	314.804352	1136.610718	404.058197	-159.454910	889.999573	389.887665	298.694580	880.449951	404.120697	86.376869	1034.534302	-645.067139	169.945023	857.596680	-628.261108	-29.070292
400.566345	-12.257316	937.810486	420.427124	177.385117	931.838745	493.169861	-35.516499	490.869995	537.580688	182.910538	478.945221	547.991638	-30.269262	80.845764	610.311340	159.163925	95.938828	453.545349	-61.102627	1410.265869	466.182617	240.197052	1405.783569	387.772247	89.726326	1383.649536	365.140503	111.790558	1649.646973	503.472107	-152.377258	1135.974487	507.464294	314.785614	1136.595703	404.093994	-159.486969	890.014404	390.169495	298.678131	880.375061	404.181671	86.365654	1034.552612	-644.499207	169.828964	857.562256	-627.536499	-29.317827
400.610962	-12.263819	937.813049	420.462585	177.335770	931.834229	493.143677	-35.535084	490.850189	537.556641	182.840088	478.924347	547.969849	-30.260328	80.851280	610.323669	159.154526	95.940063	453.552429	-61.097675	1410.308105	466.207397	240.200165	1405.764282	387.932709	89.843704	1383.703369	365.097656	111.821579	1649.616943	503.509430	-152.409393	1136.011963	507.521362	314.739532	1136.581055	404.110870	-159.529007	890.067383	390.138550	298.620514	880.403198	404.229126	86.341225	1034.552002	-643.943237	169.678726	857.476501	-626.817566	-29.504837
400.701202	-12.323322	937.835205	420.563354	177.320343	931.833374	493.161591	-35.562386	490.853882	537.586487	182.886459	478.946564	547.960327	-30.262373	80.852409	610.316162	159.156662	95.944611	453.586426	-61.101429	1410.317993	466.272827	240.193665	1405.758789	387.981384	89.870834	1383.693481	365.035797	111.861328	1649.591431	503.519714	-152.412399	1136.050293	507.613708	314.692261	1136.560913	404.120361	-159.541550	890.102600	390.186035	298.548706	880.409790	404.306976	86.317131	1034.560913	-643.242065	169.576218	857.368774	-626.189148	-29.566586
400.744720	-12.312075	937.835510	420.592377	177.285049	931.841858	493.102692	-35.542419	490.848450	537.623474	182.896408	478.948853	547.929749	-30.250416	80.851799	610.312500	159.165939	95.923653	453.610748	-61.089081	1410.331665	466.325043	240.211533	1405.737793	388.028595	89.854607	1383.684082	364.985168	111.884651	1649.557007	503.544708	-152.433029	1136.078003	507.717377	314.670349	1136.549194	404.125427	-159.572220	890.143188	390.362000	298.529846	880.351990	404.357239	86.299850	1034.566406	-642.625793	169.425446	857.193604	-625.605225	-29.624228
400.804840	-12.333116	937.831116	420.623871	177.294205	931.838196	493.130280	-35.564877	490.852936	537.652405	182.925476	478.921387	547.934326	-30.250252	80.862976	610.325134	159.173691	95.943024	453.650177	-61.086411	1410.353882	466.365967	240.198776	1405.728149	388.087280	89.866592	1383.693604	364.927185	111.918388	1649.535889	503.568970	-152.468765	1136.085083	507.784424	314.645752	1136.520142	404.128540	-159.581680	890.166199	390.392548	298.461243	880.350708	404.407196	86.291512	1034.562744	-642.080383	169.239349	856.978088	-625.056274	-29.754934
400.865112	-12.370553	937.842041	420.666016	177.252075	931.859558	493.141693	-35.583725	490.819427	537.621887	182.880249	478.929108	547.935425	-30.246828	80.859406	610.313232	159.165283	95.946136	453.714355	-61.092007	1410.343018	466.414215	240.211090	1405.719360	388.121216	89.870872	1383.685791	364.891418	111.933685	1649.500977	503.610413	-152.497055	1136.105347	507.863007	314.614502	1136.497681	404.155243	-159.601654	890.185059	390.562225	298.459961	880.298401	404.469513	86.244591	1034.579956	-641.363159	169.072220	856.670654	-624.501221	-29.878801
400.906952	-12.399602	937.862671	420.683472	177.225662	931.849731	493.142761	-35.620792	490.828430	537.605042	182.836670	478.911743	547.959412	-30.258549	80.875786	610.299622	159.151367	95.942863	453.746887	-61.088764	1410.356445	466.446777	240.228455	1405.707520	388.175385	89.871506	1383.690674	364.859802	111.959511	1649.468506	503.659698	-152.522705	1136.116943	507.932831	314.569946	1136.474854	404.140289	-159.624237	890.215393	390.580719	298.372131	880.299622	404.512665	86.230621	1034.585571	-640.654663	168.913895	856.320313	-623.951172	-29.956015
400.955200	-12.444118	937.845154	420.748840	177.199356	931.858093	493.189789	-35.649910	490.830536	537.622437	182.838730	478.924347	547.958923	-30.253019	80.853836	610.338684	159.205582	95.939140	453.796570	-61.091541	1410.368896	466.511353	240.219894	1405.682007	388.216217	89.868492	1383.675415	364.823395	111.980202	1649.447510	503.688995	-152.543289	1136.098877	507.994019	314.549011	1136.451172	404.150635	-159.644775	890.230896	390.671265	298.351501	880.256409	404.570374	86.181747	1034.581543	-639.952515	168.814468	855.944214	-623.528320	-29.983402
401.012970	-12.459141	937.858215	420.755951	177.205688	931.857605	493.198914	-35.641747	490.817749	537.616577	182.828323	478.922272	547.942932	-30.246231	80.851906	610.348633	159.202972	95.931648	453.852417	-61.103584	1410.360596	466.561768	240.219193	1405.662720	388.287048	89.869606	1383.675537	364.798218	112.013916	1649.426392	503.728027	-152.553314	1136.106689	508.046997	314.533997	1136.429810	404.171692	-159.671722	890.237732	390.770264	298.348358	880.219238	404.609253	86.181763	1034.588135	-639.211548	168.717239	855.560059	-623.077759	-30.035902
401.068878	-12.488881	937.864136	420.812012	177.154449	931.859436	493.234650	-35.681446	490.848083	537.620483	182.829849	478.913696	547.988159	-30.259153	80.850128	610.311829	159.187866	95.933685	453.929871	-61.102699	1410.369629	466.605804	240.227478	1405.648560	388.352570	89.860809	1383.689331	364.766846	112.040627	1649.410156	503.777527	-152.577423	1136.121094	508.119385	314.535217	1136.426025	404.197174	-159.690994	890.264709	390.915955	298.339478	880.192383	404.659790	86.144394	1034.591553	-638.413452	168.662476	855.242310	-622.626343	-30.054007
401.113007	-12.534156	937.894470	420.836029	177.144485	931.884949	493.240448	-35.685570	490.855408	537.633606	182.857544	478.917480	547.960571	-30.251940	80.861610	610.289551	159.173737	95.929573	454.003235	-61.093754	1410.388306	466.657623	240.244904	1405.649170	388.266357	89.722763	1383.654419	364.753784	112.080231	1649.396729	503.800934	-152.580978	1136.137695	508.188507	314.519928	1136.437500	404.204407	-159.692535	890.285339	391.054657	298.335144	880.151855	404.699921	86.117325	1034.619873	-637.602478	168.659760	855.090576	-622.149536	-30.009331
401.165588	-12.506796	937.906311	420.872559	177.120575	931.901306	493.259155	-35.666080	490.843842	537.427734	183.062546	478.890533	547.789551	-30.136009	80.797867	610.166138	159.330124	95.924423	453.948608	-61.089554	1410.455200	466.494232	240.273590	1405.808960	388.475861	89.562988	1383.659668	364.587738	112.214745	1649.420288	503.834686	-152.558289	1136.168457	508.088745	314.738586	1136.463257	404.214081	-159.702057	890.319763	391.208618	298.423279	880.133972	404.740784	86.117538	1034.633789	-636.967529	168.738190	855.075378	-621.990295	-29.574860
401.496918	-12.381570	937.705444	421.109772	176.976273	931.690430	493.351288	-35.732830	490.818665	537.998779	183.651932	478.619293	547.811279	-30.141104	80.813873	610.583252	159.834793	95.924927	454.119446	-60.960987	1410.206665	466.566620	240.322220	1405.719727	388.603424	89.533188	1383.438110	364.751343	112.307594	1649.240479	503.902557	-152.615646	1136.164307	508.428864	315.002411	1136.443237	404.275818	-159.761368	890.224426	391.620453	298.472443	879.699158	404.869019	86.131386	1034.416992	-635.920715	168.519928	855.019836	-620.817444	-30.055801
401.235107	-12.585801	937.905151	420.946869	177.053345	931.894104	493.335449	-35.699860	490.864990	537.454590	183.064331	478.867767	547.802368	-30.128674	80.789177	610.202698	159.330566	95.952927	454.046265	-61.150455	1410.476685	466.520142	240.212494	1405.800903	388.715973	89.667099	1383.699219	364.553223	112.255234	1649.382813	503.903259	-152.557419	1136.181763	508.190430	314.715057	1136.457764	404.263794	-159.756927	890.364075	391.404846	298.418671	880.073242	404.813660	86.047447	1034.629517	-634.852844	168.346909	855.048096	-619.664001	-30.524746
401.257263	-12.595682	937.893188	420.933746	177.051636	931.891724	493.380371	-35.702621	490.862732	537.447571	182.995834	478.868286	547.797424	-30.136269	80.764503	610.148926	159.259903	95.902901	454.097534	-61.169567	1410.480835	466.540009	240.224258	1405.791260	388.772308	89.657066	1383.707642	364.524780	112.273628	1649.365967	503.962158	-152.570160	1136.159790	508.216980	314.709503	1136.443604	404.267059	-159.751953	890.385193	391.496582	298.391113	880.055359	404.827789	86.034279	1034.623169	-633.889099	168.280151	855.074036	-618.917053	-30.529030
401.268524	-12.636204	937.899170	420.928650	177.028458	931.894348	493.445923	-35.715828	490.870819	537.490723	183.014908	478.895844	547.808960	-30.128479	80.739708	610.197510	159.319733	95.920731	454.170502	-61.184433	1410.470459	466.562408	240.215057	1405.766235	388.837708	89.630356	1383.719727	364.514923	112.284805	1649.324707	504.001434	-152.559952	1136.154053	508.266266	314.704773	1136.419189	404.280823	-159.763657	890.371765	391.594360	298.400940	880.009949	404.840607	86.002327	1034.628174	-632.828125	168.276245	855.078613	-617.988953	-30.659723
401.266479	-12.640491	937.891724	420.935974	176.975388	931.887390	493.462952	-35.720398	490.870941	537.693726	182.735626	478.928497	548.003052	-30.265154	80.818672	610.337524	159.154022	95.893646	454.353821	-61.210987	1410.402344	466.814087	240.158371	1405.588013	388.761383	89.769638	1383.752075	364.648895	112.226685	1649.270020	504.086884	-152.586777	1136.125122	508.474365	314.509583	1136.390991	404.308807	-159.765961	890.369263	391.662689	298.306793	879.978943	404.857971	85.973206	1034.621826	-631.569824	168.111832	855.051270	-616.878540	-30.883108
401.297089	-12.688596	937.900635	420.931549	176.952423	931.888672	493.473663	-35.729145	490.864258	537.708862	182.679306	478.917023	548.015442	-30.280005	80.819244	610.363098	159.162979	95.885635	454.409241	-61.194878	1410.400757	466.823242	240.188904	1405.587036	388.971741	89.604057	1383.746704	364.642212	112.235535	1649.253052	504.153229	-152.609802	1136.119019	508.509552	314.492615	1136.408569	404.328339	-159.770554	890.367310	391.703491	298.271332	879.965149	404.873932	85.939720	1034.627075	-630.457031	168.040314	855.008423	-615.956116	-30.954416
401.366486	-12.669501	937.914185	420.961945	176.938919	931.900269	493.496765	-35.743126	490.874908	537.766907	182.718491	478.950623	547.993408	-30.270330	80.837929	610.371155	159.251205	95.928818	454.479675	-61.221165	1410.401489	466.876587	240.187134	1405.580444	389.029236	89.588554	1383.759521	364.639221	112.258041	1649.234009	504.209290	-152.595566	1136.117065	508.576172	314.494232	1136.391968	404.379730	-159.782974	890.367371	391.861603	298.316864	879.920654	404.917877	85.943512	1034.639282	-629.315674	167.998535	854.991516	-614.958862	-31.129690
401.397766	-12.718519	937.939941	421.010681	176.889191	931.904785	493.472748	-35.745556	490.861420	537.803284	182.767990	478.925903	547.964905	-30.270092	80.830078	610.405884	159.270493	95.901299	454.550659	-61.219391	1410.410156	466.911255	240.182602	1405.606934	389.075623	89.601845	1383.748779	364.633545	112.274818	1649.217773	504.259155	-152.609482	1136.149048	508.616058	314.514160	1136.396118	404.433258	-159.821030	890.395447	391.949310	298.349304	879.909607	404.957977	85.905861	1034.653931	-628.203308	167.953766	854.931641	-613.978882	-31.243967
401.449097	-12.729247	937.924438	421.034912	176.916260	931.920715	493.455811	-35.756527	490.871246	537.860657	182.801071	478.953888	547.951111	-30.265347	80.837479	610.452759	159.329681	95.948029	454.620911	-61.211433	1410.422607	466.941772	240.188675	1405.617554	389.137299	89.576004	1383.750488	364.629517	112.290016	1649.225708	504.332947	-152.605865	1136.154175	508.678040	314.497742	1136.443604	404.476349	-159.839798	890.417053	392.048401	298.388550	879.896851	404.997803	85.895660	1034.655029	-627.054077	167.897446	854.864136	-612.953491	-31.326986
401.483612	-12.756911	937.941467	421.063110	176.845627	931.915039	493.465057	-35.786678	490.874084	537.810913	182.733078	478.955414	547.940918	-30.272593	80.838966	610.353394	159.235992	95.916931	454.640961	-61.222225	1410.451782	466.965942	240.180145	1405.658569	389.169250	89.560104	1383.779541	364.629486	112.291946	1649.241455	504.387756	-152.609131	1136.213379	508.707550	314.497986	1136.467773	404.533325	-159.841949	890.433411	392.116547	298.410309	879.909485	405.021729	85.859856	1034.659668	-625.868896	167.797058	854.803101	-611.886658	-31.431643
401.519348	-12.756062	937.933044	421.061005	176.818924	931.931213	493.451630	-35.785538	490.874207	537.878479	182.752762	478.990082	547.950867	-30.260061	80.832695	610.409302	159.277100	95.959846	454.719116	-61.261120	1410.483154	467.023132	240.119202	1405.661499	389.082977	89.678741	1383.819458	364.638428	112.269104	1649.252197	504.438782	-152.617783	1136.192261	508.745636	314.438721	1136.477173	404.590851	-159.868210	890.447388	392.169403	298.399384	879.911133	405.047638	85.832397	1034.664673	-624.691345	167.759354	854.751282	-610.779907	-31.471573
401.540497	-12.766625	937.940491	421.062164	176.803207	931.949341	493.490448	-35.805599	490.819183	537.866638	182.674500	478.972351	547.947571	-30.248314	80.813843	610.167480	158.654037	95.742218	454.726776	-61.279400	1410.467651	467.061615	240.112534	1405.637207	389.142639	89.655327	1383.846680	364.651825	112.264694	1649.231201	504.523468	-152.638336	1136.217285	508.781464	314.430725	1136.453369	404.784027	-159.840408	890.416626	392.206879	298.404266	879.894348	405.079254	85.811020	1034.679077	-623.297546	167.934219	854.722839	-609.618347	-31.450197
401.549255	-12.798713	937.917847	421.080780	176.785767	931.919250	493.520538	-35.816406	490.806549	537.870789	182.644073	478.963684	547.990784	-30.259708	80.770500	610.353699	159.158295	95.864883	454.803345	-61.281700	1410.437988	467.102722	240.099823	1405.600830	389.186127	89.645691	1383.813477	364.668427	112.261047	1649.197998	504.591766	-152.657059	1136.189453	508.809082	314.417084	1136.409058	404.814545	-159.831924	890.428040	392.105438	298.365875	879.924744	405.100311	85.789444	1034.653076	-621.723877	168.519745	854.543579	-608.341248	-31.427162
401.602478	-12.842301	937.900879	421.118042	176.779953	931.892883	493.542755	-35.860062	490.798126	537.847290	182.625900	478.929810	548.003723	-30.273897	80.770813	610.224976	158.655518	95.698151	454.852783	-61.294281	1410.428833	467.142303	240.115616	1405.579590	389.239258	89.647804	1383.785400	364.675049	112.262421	1649.164063	504.660767	-152.672958	1136.192383	508.823334	314.438324	1136.368896	404.894989	-159.837112	890.403442	392.147827	298.402954	879.862122	405.137604	85.769234	1034.630737	-620.669189	168.248856	854.323059	-607.309692	-31.493443
401.623474	-12.880921	937.923462	421.128387	176.783478	931.883667	493.567047	-35.861385	490.802155	537.876770	182.657959	478.885956	548.035767	-30.299086	80.782570	610.428101	159.229294	95.844856	454.905212	-61.299587	1410.447876	467.175262	240.098282	1405.548340	389.291443	89.659409	1383.776367	364.698029	112.256203	1649.158447	504.708893	-152.716324	1136.224854	508.856903	314.448853	1136.346436	404.973145	-159.887115	890.433411	392.152283	298.446594	879.847473	405.157959	85.766716	1034.637085	-619.225464	168.549194	854.258850	-606.014404	-31.458902
401.663300	-12.908134	937.945251	421.174103	176.732742	931.903625	493.532898	-35.883690	490.826599	537.839417	182.612366	478.901001	548.007019	-30.323389	80.806267	610.440063	159.295837	95.898018	454.946075	-61.324368	1410.475220	467.227356	240.087234	1405.551880	389.347900	89.639778	1383.773315	364.708771	112.244827	1649.161133	504.770447	-152.728867	1136.276367	508.868835	314.458344	1136.358032	405.044922	-159.889114	890.441284	392.145782	298.478912	879.875061	405.204895	85.728943	1034.658203	-618.151917	168.296921	854.112061	-604.902039	-31.539948
401.704315	-12.899110	937.963684	421.192932	176.717529	931.938721	493.536621	-35.898079	490.854279	537.876648	182.658569	478.937897	548.012634	-30.305714	80.832848	610.408447	159.252121	95.903938	455.003632	-61.329151	1410.508179	467.282837	240.074966	1405.594116	389.385101	89.622833	1383.826050	364.711487	112.225105	1649.191895	504.806061	-152.737167	1136.305664	508.890594	314.455780	1136.378784	405.128448	-159.911896	890.460571	392.167999	298.488708	879.903748	405.232544	85.717110	1034.685181	-616.904114	168.212006	854.033752	-603.740540	-31.506477
401.743561	-12.901499	937.978882	421.225525	176.643463	931.964233	493.521515	-35.909286	490.860931	537.852539	182.632690	478.947357	547.973328	-30.267220	80.823982	610.140930	158.591064	95.723907	455.028381	-61.319138	1410.537109	467.291809	240.054947	1405.607666	389.441742	89.588821	1383.894165	364.716461	112.197258	1649.206055	504.848541	-152.760391	1136.347290	508.896484	314.465302	1136.408203	405.167297	-159.924194	890.475220	392.141357	298.477814	879.930298	405.270874	85.674416	1034.705811	-615.395569	168.676071	854.041504	-602.438171	-31.386976
401.756226	-12.931207	937.964600	421.244568	176.600357	931.962219	493.534119	-35.902012	490.827972	537.908936	182.629684	478.946991	547.981873	-30.255461	80.823044	610.129211	158.596085	95.684776	455.063873	-61.326469	1410.523438	467.339050	240.034668	1405.602173	389.488068	89.576256	1383.893921	364.712250	112.171814	1649.193970	504.881592	-152.770035	1136.337280	508.920685	314.480194	1136.428345	405.250366	-159.953079	890.451660	392.226868	298.524780	879.906860	405.295624	85.631142	1034.698486	-614.318420	168.202393	853.793152	-601.387756	-31.449806
401.786041	-12.957479	937.952148	421.262207	176.607666	931.936157	493.532715	-35.938633	490.793915	537.923523	182.638687	478.926453	547.966797	-30.247995	80.769119	610.179260	158.659042	95.704262	455.086639	-61.356293	1410.505615	467.379578	240.028961	1405.593994	389.512390	89.572510	1383.877441	364.727325	112.158195	1649.158691	504.920319	-152.799072	1136.324585	508.912292	314.474304	1136.377808	405.301178	-160.015305	890.436279	392.126068	298.505005	879.913940	405.321991	85.627449	1034.679199	-613.058167	168.273361	853.632996	-600.105652	-31.502592
401.799316	-13.004333	937.929138	421.284851	176.583145	931.886414	493.546509	-35.948456	490.751984	537.941467	182.624542	478.910614	548.013062	-30.288460	80.724152	610.202148	158.651611	95.666794	455.144409	-61.360985	1410.472290	467.434113	240.012360	1405.547852	389.586182	89.575356	1383.817383	364.733765	112.149605	1649.109131	504.960846	-152.832138	1136.280151	508.931183	314.479614	1136.326782	405.376556	-160.051193	890.379028	392.089783	298.548218	879.888672	405.349640	85.604729	1034.642944	-611.882263	168.145462	853.512390	-599.020630	-31.500515
401.836792	-13.035763	937.901001	421.311890	176.609390	931.867004	493.541779	-35.957066	490.732880	537.989746	182.644547	478.902344	548.012207	-30.289383	80.723022	610.183044	158.627701	95.625824	455.166077	-61.393959	1410.456299	467.470001	239.997192	1405.519409	389.616425	89.561760	1383.771362	364.810394	112.185425	1649.007080	505.016052	-152.872940	1136.255371	508.950256	314.475098	1136.293579	405.447632	-160.083450	890.353088	392.044830	298.537109	879.866394	405.383850	85.595825	1034.619507	-610.498413	168.280899	853.276428	-597.825195	-31.551640
401.871765	-13.066292	937.892334	421.339783	176.583725	931.855164	493.550293	-35.971367	490.732513	537.985962	182.599518	478.910217	548.053589	-30.314838	80.732964	610.444641	159.253922	95.827316	455.196503	-61.429298	1410.425781	467.527161	239.975830	1405.497437	389.633942	89.547462	1383.786133	364.818756	112.166695	1648.983398	505.057526	-152.881577	1136.249878	508.949432	314.440063	1136.271240	405.505341	-160.102249	890.337280	392.011871	298.548706	879.877991	405.417969	85.568825	1034.609375	-609.198608	168.295471	853.155579	-596.629639	-31.567841
401.869141	-13.070704	937.914246	421.336792	176.562347	931.884399	493.540497	-35.950146	490.769165	537.980286	182.497345	478.908722	548.020569	-30.325626	80.757645	610.450500	159.245148	95.850365	455.257813	-61.444836	1410.432739	467.585388	239.942368	1405.496216	389.693237	89.516319	1383.813477	364.821136	112.144348	1648.983887	505.093018	-152.902847	1136.266235	508.969727	314.406036	1136.266846	405.452271	-160.141754	890.372437	391.973663	298.528046	879.913635	405.430359	85.550873	1034.636108	-607.611938	168.818634	853.163391	-595.400818	-31.380390
401.895081	-13.067046	937.932922	421.355133	176.549210	931.914307	493.568634	-35.937244	490.800232	538.026184	182.512344	478.940857	548.023254	-30.308126	80.776695	610.493103	159.239044	95.857315	455.276825	-61.471508	1410.456055	467.631653	239.918213	1405.509644	389.721283	89.471344	1383.841431	364.832336	112.122330	1649.006592	505.139282	-152.927139	1136.271729	508.972260	314.375580	1136.278687	405.525360	-160.148438	890.363342	391.930603	298.529419	879.943848	405.461609	85.539429	1034.661133	-606.548889	168.393875	852.985046	-594.251770	-31.538340
401.923126	-13.068152	937.933655	421.376434	176.505280	931.911316	493.598206	-35.948032	490.805450	538.038086	182.517944	478.943451	548.005432	-30.275715	80.790802	610.463562	159.216690	95.844482	455.282196	-61.473423	1410.439087	467.640137	239.903107	1405.516846	389.891785	89.336121	1383.884888	364.831665	112.098282	1649.003906	505.199982	-152.963272	1136.295410	508.987213	314.366241	1136.296631	405.729828	-160.143738	890.346313	391.898712	298.524994	879.949707	405.486481	85.519485	1034.659912	-605.235535	168.297760	852.870178	-593.126709	-31.476860
401.952454	-13.078533	937.925537	421.417175	176.515060	931.896545	493.646057	-35.968887	490.793915	538.047729	182.494568	478.914429	548.034912	-30.266281	80.772804	610.223022	158.626633	95.663261	455.311615	-61.508717	1410.431519	467.685944	239.880341	1405.490601	389.944946	89.325958	1383.854126	364.814270	112.078224	1648.977295	505.214569	-152.953552	1136.250244	508.988892	314.325409	1136.277466	405.638611	-160.204712	890.323303	391.879395	298.542206	879.946167	405.509735	85.523796	1034.647583	-603.976685	168.403381	852.754578	-591.935974	-31.536440
401.966370	-13.112727	937.903442	421.437073	176.507797	931.858459	493.679779	-36.002289	490.784149	538.095398	182.551346	478.894104	548.020264	-30.282034	80.742302	610.494202	159.288116	95.838791	455.330719	-61.544315	1410.404297	467.694305	239.847641	1405.483032	389.991089	89.328705	1383.822388	364.807129	112.061501	1648.938965	505.243500	-153.017136	1136.219604	508.987701	314.339691	1136.244141	405.695160	-160.235291	890.287354	391.897583	298.556946	879.901062	405.519104	85.511871	1034.616699	-602.369568	168.927338	852.700745	-590.717896	-31.397253
401.980957	-13.141923	937.869019	421.474792	176.505005	931.842590	493.707214	-36.006916	490.768738	538.117065	182.595978	478.889404	548.018433	-30.280996	80.700890	610.512329	159.278534	95.810493	455.335083	-61.609192	1410.370239	467.750519	239.819519	1405.475830	390.031982	89.288239	1383.804932	364.794220	112.040146	1648.913574	505.263947	-153.054153	1136.166138	508.995850	314.299438	1136.232178	405.735992	-160.296631	890.246582	391.868011	298.548096	879.907532	405.545502	85.486374	1034.591919	-601.427124	168.425385	852.461670	-589.650513	-31.529612
401.983246	-13.130939	937.854309	421.469269	176.496201	931.852966	493.735718	-36.033375	490.725800	538.105591	182.560776	478.906769	548.018555	-30.323833	80.666794	610.514771	159.279663	95.831009	455.358093	-61.650913	1410.347534	467.779602	239.774597	1405.484375	390.054871	89.228798	1383.779907	364.787506	112.009903	1648.903809	505.318695	-153.097015	1136.139160	509.016968	314.265808	1136.238770	405.915955	-160.292618	890.180908	391.809631	298.498779	879.936584	405.551544	85.473625	1034.590820	-600.274292	168.334579	852.312683	-588.578064	-31.588497
401.979431	-13.143813	937.871948	421.498627	176.490463	931.887695	493.758026	-36.024113	490.728027	538.081970	182.502029	478.929565	548.058167	-30.313471	80.675659	610.597046	159.293320	95.901901	455.429016	-61.719124	1410.344604	467.858124	239.704544	1405.509888	389.938751	89.288803	1383.800781	364.796265	111.983322	1648.913940	505.361816	-153.107498	1136.124634	509.030701	314.191589	1136.258789	405.857239	-160.341049	890.196106	391.773132	298.464111	879.996704	405.581635	85.454529	1034.618408	-599.046997	168.357391	852.228760	-587.420105	-31.578142
402.014374	-13.110430	937.886353	421.526550	176.458237	931.922485	493.733673	-35.988419	490.750641	538.080811	182.444443	478.920013	548.053528	-30.306757	80.692299	610.226013	158.562790	95.629120	455.450958	-61.764133	1410.356201	467.900085	239.656067	1405.537109	389.956299	89.260773	1383.843506	364.741760	111.889908	1648.994873	505.421570	-153.164734	1136.124023	509.044281	314.143311	1136.312012	406.031433	-160.343613	890.173767	391.745911	298.406006	880.039795	405.610626	85.445724	1034.643188	-597.532715	168.860550	852.301392	-586.211609	-31.409100
402.035156	-13.112156	937.894287	421.555878	176.456009	931.929077	493.756653	-35.995831	490.800568	538.077637	182.453522	478.905701	548.082520	-30.328218	80.745422	610.199280	158.528976	95.616112	455.477112	-61.801830	1410.370239	467.917877	239.598206	1405.517944	389.990448	89.272385	1383.874512	364.732300	111.846169	1649.005737	505.431458	-153.172012	1136.152100	509.056488	314.132996	1136.288818	405.928589	-160.364456	890.221008	391.663361	298.337036	880.084900	405.641235	85.444206	1034.650879	-596.701172	168.476074	852.137512	-585.197205	-31.523708
402.041321	-13.165284	937.914124	421.603668	176.440933	931.910828	493.759705	-36.021420	490.826691	538.068176	182.468292	478.862488	548.086548	-30.318678	80.770073	610.179932	158.528442	95.572128	455.472870	-61.856926	1410.371338	467.950897	239.556168	1405.516724	389.990356	89.293442	1383.851440	364.783600	111.900032	1648.933350	505.462402	-153.220673	1136.173828	509.076569	314.106018	1136.278320	406.079224	-160.343231	890.197510	391.722412	298.352142	880.053955	405.666107	85.430901	1034.650635	-595.520020	168.489563	852.024597	-584.118042	-31.492174
402.061401	-13.178371	937.899597	421.641754	176.445297	931.894165	493.712006	-36.024296	490.809143	538.115845	182.535156	478.880066	548.038086	-30.312983	80.784775	610.213928	158.619598	95.588867	455.484009	-61.908772	1410.361450	467.964508	239.513901	1405.522949	390.034821	89.284180	1383.835205	364.767822	111.860710	1648.922974	505.443726	-153.224106	1136.136475	509.069946	314.092346	1136.278076	406.001617	-160.411179	890.185974	391.709015	298.334320	880.042114	405.678802	85.429581	1034.633911	-594.411255	168.521240	851.923645	-583.078735	-31.517843
402.108612	-13.183898	937.893616	421.673584	176.427475	931.891724	493.719177	-36.062885	490.775909	538.113770	182.533234	478.872131	548.035461	-30.317223	80.743164	610.226379	158.652283	95.607613	455.476959	-61.955479	1410.335449	467.986176	239.486252	1405.563599	390.043243	89.189774	1383.810059	364.742767	111.823982	1648.912354	505.425293	-153.272263	1136.099976	509.073914	314.073700	1136.309326	406.008331	-160.445862	890.145325	391.733093	298.275848	880.072388	405.708801	85.416718	1034.629150	-593.057861	169.138184	851.954285	-581.979309	-31.348021
402.130005	-13.209496	937.892517	421.723938	176.378891	931.926697	493.698273	-36.057011	490.760193	538.169189	182.558746	478.895081	548.031738	-30.323277	80.700920	610.251892	158.655457	95.642387	455.466003	-61.982269	1410.311646	468.016174	239.439056	1405.608765	390.072235	89.125610	1383.851196	364.727295	111.765976	1648.917358	505.425476	-153.294083	1136.070557	509.085724	314.012360	1136.362305	406.039398	-160.487671	890.094543	391.692749	298.216553	880.137756	405.745148	85.362030	1034.646851	-592.012268	169.109314	851.834900	-581.032043	-31.262186
402.147675	-13.234671	937.889404	421.730652	176.347382	931.977539	493.686249	-36.058125	490.718964	538.132324	182.474228	478.937469	548.033569	-30.331245	80.690620	610.241638	158.621735	95.643776	455.459137	-62.027695	1410.301270	468.039459	239.383087	1405.664429	390.077911	89.016045	1383.892334	364.718018	111.711090	1648.923950	505.433868	-153.316071	1136.051392	509.126068	313.972168	1136.446533	406.056427	-160.513275	890.071411	391.829681	298.132538	880.148621	405.776550	85.303154	1034.673096	-591.346863	168.469238	851.651184	-580.111938	-31.455486
402.185547	-13.215528	937.899109	421.748840	176.333771	932.011963	493.663025	-36.046665	490.715179	538.118164	182.418182	478.961548	548.011292	-30.324453	80.711502	610.204651	158.566696	95.649757	455.478363	-62.063606	1410.302246	468.067108	239.324539	1405.710693	390.101135	88.995842	1383.953247	364.714172	111.694321	1648.952515	505.448303	-153.346741	1136.041138	509.138885	313.894958	1136.484131	406.084229	-160.506180	890.062744	391.824341	298.074554	880.200256	405.807495	85.292664	1034.695801	-590.370117	168.476105	851.575256	-579.151794	-31.431442
402.208588	-13.244769	937.929382	421.781006	176.304169	932.002258	493.698181	-36.050007	490.765167	538.113098	182.384460	478.959808	548.035889	-30.308210	80.723984	610.189636	158.557068	95.640663	455.486420	-62.100525	1410.317627	468.076385	239.297913	1405.705811	390.129547	88.997452	1383.989014	364.707977	111.628639	1648.950073	505.472229	-153.393814	1136.067993	509.162720	313.869781	1136.489624	406.228699	-160.475296	890.034912	391.786896	298.020966	880.226624	405.846832	85.283386	1034.706055	-589.403320	168.452011	851.461914	-578.213196	-31.372217
402.207764	-13.267099	937.936829	421.805176	176.325348	931.998840	493.729431	-36.045963	490.816101	538.117859	182.422928	478.902100	548.024536	-30.312832	80.757507	610.179688	158.589706	95.642052	455.492249	-62.166634	1410.329712	468.099487	239.244675	1405.692749	390.096222	89.030922	1383.965576	364.687988	111.573608	1648.929810	505.441406	-153.401413	1136.075562	509.170929	313.845398	1136.457275	406.101959	-160.472427	890.087524	391.656189	297.975372	880.281372	405.862457	85.288033	1034.708130	-588.058716	169.132339	851.473755	-577.088135	-31.232145
402.252777	-13.315943	937.940063	421.876068	176.323212	931.961914	493.754822	-36.072674	490.817017	538.131897	182.463120	478.878937	548.066956	-30.313454	80.791451	610.204102	158.603592	95.586723	455.482056	-62.195618	1410.320801	468.087128	239.221695	1405.655884	390.106781	89.041748	1383.915283	364.657043	111.523460	1648.919189	505.437347	-153.418045	1136.074219	509.202728	313.868683	1136.460083	406.099976	-160.467804	890.075256	391.856262	297.949554	880.201355	405.904266	85.285217	1034.689453	-587.426086	168.720291	851.255737	-576.228821	-31.342167
402.298889	-13.301852	937.923828	421.909698	176.314148	931.973206	493.767487	-36.079067	490.817841	538.122803	182.460709	478.872437	548.055847	-30.316565	80.746048	610.205078	158.614975	95.592163	455.493652	-62.252613	1410.304443	468.091339	239.186905	1405.664185	390.096863	88.972084	1383.894897	364.621857	111.457664	1648.898315	505.406494	-153.474533	1136.048950	509.227203	313.830292	1136.461060	406.111237	-160.487885	890.043518	391.872620	297.882751	880.203796	405.936584	85.274063	1034.687012	-586.520325	168.696991	851.149963	-575.345642	-31.300169
402.348114	-13.344443	937.921082	421.960236	176.287613	931.996887	493.831696	-36.154110	490.797821	538.151672	182.467789	478.877380	548.074463	-30.338663	80.744804	610.177124	158.566711	95.565056	455.465271	-62.283989	1410.280884	468.091644	239.150787	1405.712891	390.085938	88.848946	1383.869385	364.583466	111.379097	1648.895142	505.389282	-153.529449	1136.013428	509.241028	313.783051	1136.503906	406.113831	-160.497665	890.012939	391.854034	297.786163	880.239868	405.978333	85.226166	1034.697510	-585.655334	168.771423	851.106262	-574.411804	-31.294498
402.358429	-13.348226	937.896118	421.988831	176.252960	932.013367	493.799957	-36.128529	490.771393	538.107178	182.388443	478.910858	548.051147	-30.345228	80.708656	610.189941	158.556671	95.644592	455.449219	-62.331203	1410.274902	468.078033	239.101074	1405.733154	390.123169	88.777802	1383.909546	364.548553	111.298698	1648.884766	505.367065	-153.529404	1135.973145	509.259796	313.732849	1136.563232	406.112122	-160.495255	889.961731	391.937988	297.730164	880.242126	405.995972	85.186584	1034.693848	-584.501892	169.339737	851.166565	-573.402649	-31.153389
402.376221	-13.366904	937.901367	422.021515	176.183258	932.017944	493.823853	-36.169563	490.749390	538.147461	182.374130	478.931061	548.059143	-30.323658	80.688545	610.199219	158.548172	95.640678	455.462799	-62.344715	1410.257202	468.082001	239.050568	1405.762451	390.107269	88.721237	1383.937012	364.513214	111.222443	1648.884766	505.356964	-153.563965	1135.939453	509.300537	313.687195	1136.559692	406.092346	-160.511734	889.960510	391.951630	297.644287	880.269226	406.029510	85.143394	1034.699219	-583.698303	169.259964	851.084900	-572.512756	-31.129725
402.365326	-13.362975	937.913086	421.998962	176.222366	932.034668	493.816528	-36.132679	490.748322	538.146729	182.387619	478.878052	548.049622	-30.327944	80.709953	610.196716	158.545425	95.607819	455.488129	-62.368359	1410.253418	468.104431	239.043533	1405.756592	389.948486	88.529640	1383.839111	364.419128	111.091263	1648.936523	505.370361	-153.577332	1135.940674	509.313171	313.652527	1136.561523	406.074158	-160.455505	889.959717	392.021027	297.614380	880.250122	406.047089	85.157715	1034.715820	-583.200073	168.771179	850.859314	-571.754761	-31.229774
402.382599	-13.384938	937.904114	422.034790	176.196838	931.989014	493.797394	-36.097267	490.742188	538.147766	182.414520	478.852661	548.042847	-30.312138	80.688179	610.178711	158.541275	95.552948	455.492493	-62.418804	1410.267334	468.115509	239.027435	1405.740234	389.935120	88.537506	1383.826660	364.435425	111.109856	1648.854736	505.372559	-153.563553	1135.916138	509.328247	313.650452	1136.537720	406.062103	-160.422775	889.959778	392.054443	297.597229	880.220764	406.068787	85.154411	1034.687500	-582.416260	168.905945	850.822144	-570.835510	-31.161402
402.426727	-13.387817	937.878418	422.084991	176.201401	931.991333	493.808655	-36.114609	490.782227	538.181824	182.426041	478.833618	548.052917	-30.292736	80.684708	610.206726	158.582367	95.543724	455.501343	-62.454006	1410.258911	468.124329	238.975021	1405.683716	389.973145	88.553261	1383.815796	364.323730	110.972351	1648.886475	505.384186	-153.576157	1135.898926	509.357544	313.619812	1136.488159	406.027069	-160.380417	889.949707	392.106812	297.555573	880.180237	406.103302	85.141869	1034.675537	-581.721558	168.985382	850.781982	-570.028381	-31.119410
402.442413	-13.455665	937.881714	422.121796	176.176361	931.977600	493.832703	-36.130230	490.781036	538.196594	182.396011	478.846558	548.067383	-30.306417	80.709984	610.223816	158.584351	95.551674	455.499817	-62.513191	1410.222046	468.132721	238.945572	1405.679565	389.966156	88.488647	1383.799072	364.273285	110.914825	1648.867920	505.381287	-153.592834	1135.880005	509.377808	313.572601	1136.498047	406.016388	-160.352692	889.928162	392.151367	297.500916	880.157837	406.119110	85.105278	1034.669312	-580.699707	169.530029	850.849487	-569.108093	-30.979794
402.479187	-13.476465	937.867126	422.141907	176.127853	931.993591	493.831879	-36.142590	490.754242	538.185181	182.367569	478.866394	548.075562	-30.343843	80.694641	610.200134	158.550400	95.568947	455.486786	-62.563675	1410.208740	468.146332	238.919815	1405.697144	389.932434	88.399124	1383.794800	364.261932	110.906494	1648.784302	505.357422	-153.620667	1135.816040	509.402649	313.514618	1136.523926	405.998230	-160.352631	889.883972	392.205444	297.444672	880.154236	406.121979	85.057152	1034.668945	-579.969849	169.529251	850.806396	-568.281128	-30.981302
402.502716	-13.497738	937.867188	422.141693	176.094681	932.022095	493.843872	-36.189091	490.710175	538.190796	182.339920	478.893127	548.075378	-30.350992	80.680817	610.221069	158.565567	95.643547	455.484222	-62.626999	1410.196899	468.119904	238.877686	1405.713135	389.935211	88.291451	1383.778809	364.137695	110.765831	1648.835449	505.343109	-153.654358	1135.798340	509.421722	313.456787	1136.563599	405.984039	-160.323639	889.857971	392.206421	297.366974	880.190430	406.139130	85.013916	1034.684082	-579.625244	169.025421	850.691833	-567.638672	-31.090300
402.515137	-13.536487	937.873352	422.163727	176.046906	932.033020	493.862549	-36.202347	490.726410	538.199097	182.330734	478.910095	548.080444	-30.343456	80.661850	610.167236	158.516251	95.635857	455.470123	-62.650761	1410.205322	468.111786	238.839615	1405.748657	389.910553	88.231117	1383.799316	364.069183	110.697266	1648.841553	505.316864	-153.664368	1135.784424	509.421417	313.384094	1136.578857	405.952209	-160.296387	889.839966	392.182770	297.332703	880.230774	406.157990	84.968452	1034.692871	-578.736755	169.645508	850.758057	-566.897827	-30.885019
402.534973	-13.560288	937.903259	422.175385	176.031357	932.055908	493.878662	-36.222992	490.730377	538.196777	182.308167	478.920410	548.060303	-30.333178	80.673882	610.197021	158.550278	95.612862	455.451385	-62.691650	1410.230591	468.041077	238.830368	1405.763916	390.068024	88.072395	1383.868286	364.009949	110.625282	1648.854248	505.314453	-153.680038	1135.791016	509.449493	313.322906	1136.607666	405.933167	-160.277649	889.864075	392.219635	297.246582	880.254761	406.194000	84.949989	1034.720459	-578.495117	169.161911	850.606018	-566.304565	-31.073059
402.550354	-13.581685	937.928101	422.187805	176.003738	932.076294	493.907013	-36.213917	490.756378	538.189941	182.322678	478.876465	548.076965	-30.332664	80.697594	610.170654	158.544373	95.592087	455.405762	-62.769608	1410.234131	467.981049	238.742676	1405.770874	390.256683	88.290977	1383.999756	363.963501	110.562973	1648.865234	505.314240	-153.683197	1135.831055	509.459534	313.266449	1136.610229	405.931305	-160.221329	889.879517	392.300354	297.202332	880.252136	406.217560	84.926872	1034.743652	-577.907043	169.088684	850.517151	-565.641357	-31.051298
402.558655	-13.600090	937.941406	422.209076	175.982071	932.085022	493.923431	-36.213196	490.778290	538.185120	182.310242	478.857056	548.109009	-30.326601	80.707321	610.146667	158.538635	95.587898	455.400909	-62.822449	1410.258301	467.975189	238.675659	1405.811523	390.261017	88.285454	1384.046387	363.908203	110.494804	1648.865967	505.316254	-153.682709	1135.850464	509.495941	313.219971	1136.631470	405.915741	-160.201218	889.896729	392.366730	297.176605	880.273621	406.224091	84.910568	1034.754028	-577.302429	169.076630	850.478271	-565.010925	-31.006926
402.609924	-13.650826	937.949219	422.255676	175.925339	932.072266	493.963318	-36.263248	490.793488	538.165405	182.264999	478.878326	548.133667	-30.336931	80.715073	610.161987	158.536484	95.608795	455.408722	-62.845604	1410.253540	467.972534	238.649109	1405.851318	390.273468	88.205017	1384.033936	363.856293	110.443001	1648.861572	505.320007	-153.700760	1135.830322	509.554840	313.184204	1136.703003	405.876587	-160.174500	889.876831	392.535339	297.158142	880.268311	406.251556	84.869774	1034.749756	-576.498230	169.629807	850.551025	-564.356384	-30.899195
402.634430	-13.685519	937.957581	422.291992	175.902100	932.091370	493.935699	-36.261402	490.749756	538.191833	182.280991	478.921997	548.122559	-30.346436	80.698997	610.167175	158.518921	95.628853	455.439728	-62.863949	1410.246216	468.002930	238.639694	1405.888306	390.116852	87.937889	1383.924683	363.792419	110.393700	1648.844116	505.305328	-153.718445	1135.788208	509.597900	313.160980	1136.757446	405.892731	-160.159439	889.856812	392.760101	297.123016	880.243591	406.264099	84.837143	1034.762451	-575.969360	169.655823	850.531189	-563.723572	-30.929869
402.682922	-13.712407	937.938354	422.334656	175.875458	932.088440	493.932312	-36.329304	490.736145	538.193726	182.269394	478.945038	548.107788	-30.391298	80.690247	610.177612	158.526382	95.650894	455.452148	-62.919434	1410.232178	468.028320	238.588135	1405.935913	389.914703	87.978073	1383.866943	363.738678	110.305084	1648.832275	505.312378	-153.769150	1135.768799	509.622864	313.160828	1136.820679	405.862610	-160.149719	889.824219	392.837189	297.077728	880.259155	406.292419	84.803352	1034.750610	-575.735168	169.202438	850.398560	-563.183289	-31.113392
402.699463	-13.749153	937.930054	422.339233	175.840851	932.087830	493.921051	-36.338715	490.709290	538.211792	182.251495	478.936157	548.101135	-30.392868	80.676437	610.208557	158.567596	95.657585	455.461914	-62.989147	1410.219238	468.010742	238.514633	1405.937500	389.920441	87.966995	1383.861206	363.670471	110.223518	1648.805786	505.307190	-153.786697	1135.722778	509.639282	313.111237	1136.828491	405.872894	-160.155136	889.818420	392.838898	297.025574	880.288574	406.305389	84.762978	1034.746460	-574.894653	169.718979	850.433533	-562.571960	-31.047840
402.683838	-13.787866	937.935242	422.367981	175.812332	932.085571	493.897278	-36.385887	490.717621	538.252686	182.248062	478.924622	548.105957	-30.390102	80.681587	610.211182	158.572144	95.633163	455.442261	-63.050976	1410.231689	467.982025	238.472275	1405.925049	389.965759	87.995850	1383.898438	363.687683	110.195633	1648.735229	505.306915	-153.815125	1135.744263	509.642975	313.074005	1136.816406	405.853333	-160.144623	889.813293	392.781952	296.994263	880.332092	406.333801	84.732285	1034.749146	-574.767395	169.073883	850.235840	-562.187195	-31.233498
402.682861	-13.828738	937.953674	422.349426	175.801575	932.086853	493.900177	-36.406826	490.744354	538.225891	182.188324	478.879913	548.118408	-30.384169	80.712288	610.214905	158.551865	95.597099	455.393677	-63.057537	1410.208496	467.945984	238.450424	1405.905884	390.143646	87.834129	1383.952881	363.632080	110.109169	1648.731445	505.311768	-153.844391	1135.727661	509.678162	313.068054	1136.812866	405.834595	-160.127396	889.816101	392.847687	296.959351	880.316467	406.341827	84.712524	1034.759888	-574.293518	168.950928	850.138306	-561.674377	-31.323584
402.682709	-13.818930	937.929016	422.371735	175.776108	932.074280	493.859436	-36.373577	490.733856	538.285706	182.191086	478.871735	548.067200	-30.363298	80.714012	610.192993	158.520401	95.546120	455.359833	-63.123524	1410.203979	467.908356	238.367126	1405.898193	390.296356	88.017509	1384.073120	363.575287	110.036369	1648.714966	505.311096	-153.836548	1135.730103	509.704834	313.047455	1136.803101	405.836853	-160.093979	889.818054	392.913940	296.920837	880.326050	406.356140	84.699455	1034.741699	-573.802185	168.911087	850.110229	-561.153870	-31.353094
402.698425	-13.873056	937.938171	422.377838	175.702896	932.084961	493.886017	-36.412510	490.742065	538.268188	182.133926	478.891846	548.109436	-30.362856	80.694336	610.196838	158.467422	95.575638	455.337524	-63.177608	1410.188965	467.895935	238.347977	1405.916260	390.282623	87.990997	1384.068604	363.534546	109.959061	1648.706299	505.315430	-153.862900	1135.714355	509.742981	313.044067	1136.821533	405.834595	-160.096680	889.786987	392.978577	296.887299	880.319397	406.357147	84.636032	1034.750977	-573.362976	168.853287	850.103577	-560.680603	-31.410583
402.752533	-13.903894	937.915405	422.431122	175.656204	932.071472	493.892181	-36.436203	490.700745	538.291077	182.110428	478.913544	548.111084	-30.366081	80.684608	610.181519	158.479950	95.592567	455.348907	-63.247166	1410.176025	467.912109	238.265930	1405.929199	390.117218	88.155754	1384.043701	363.467651	109.883377	1648.674927	505.312592	-153.889725	1135.676514	509.754608	313.017273	1136.832397	405.835449	-160.116852	889.735596	393.025085	296.895081	880.329651	406.384277	84.595383	1034.731201	-572.886597	168.719406	850.075012	-560.201172	-31.518356
402.780823	-13.941249	937.903748	422.461853	175.630463	932.053406	493.899139	-36.471684	490.688232	538.325195	182.129822	478.932190	548.110413	-30.378633	80.675140	610.201904	158.516373	95.623352	455.324188	-63.288208	1410.145752	467.900665	238.243210	1405.944458	390.128845	88.100456	1384.020386	363.420654	109.803543	1648.660522	505.297241	-153.907745	1135.641724	509.783417	312.997833	1136.869263	405.837097	-160.133972	889.675903	393.088837	296.898193	880.309143	406.393494	84.569115	1034.714966	-572.382751	168.601898	850.027893	-559.750671	-31.617090
402.797211	-13.977586	937.890808	422.458649	175.569733	932.049194	493.874451	-36.512169	490.666534	538.306213	182.106705	478.940155	548.097534	-30.377590	80.645660	610.171936	158.492020	95.614716	455.301575	-63.360435	1410.149292	467.886627	238.210678	1405.936523	390.170135	88.046440	1383.994507	363.371429	109.715454	1648.637695	505.279694	-153.944916	1135.620605	509.816498	312.993408	1136.868530	405.864929	-160.154388	889.663574	393.219269	296.937439	880.265320	406.390533	84.516823	1034.705933	-571.962769	168.554352	849.989075	-559.328857	-31.774712
402.772705	-14.060477	937.917969	422.463745	175.530807	932.043091	493.927002	-36.564579	490.687134	538.342102	182.132309	478.932190	548.130127	-30.398207	80.668800	610.210571	158.544601	95.620720	455.274078	-63.408546	1410.134033	467.889038	238.174133	1405.929443	390.150238	88.030182	1384.011597	363.334229	109.631973	1648.614014	505.281952	-153.975815	1135.627808	509.834595	312.949310	1136.853760	405.855804	-160.146469	889.658630	393.198761	296.901123	880.275879	406.409058	84.470619	1034.717651	-571.569824	168.483139	849.898132	-558.943726	-31.932922
402.746216	-14.042734	937.902100	422.428345	175.524429	932.047485	493.896851	-36.548393	490.675385	538.348694	182.084030	478.901459	548.135925	-30.405972	80.666893	610.199219	158.506943	95.561935	455.263489	-63.458450	1410.155029	467.887604	238.136749	1405.906006	390.146729	88.029312	1384.028564	363.233826	109.481346	1648.650146	505.282715	-154.034180	1135.633667	509.875793	312.930481	1136.852661	405.904358	-160.148926	889.655151	393.334076	296.932526	880.227478	406.402740	84.463318	1034.713867	-571.155212	168.437363	849.874451	-558.567139	-32.014050
402.739929	-14.074304	937.907410	422.436462	175.489609	932.059998	493.898438	-36.576668	490.697876	538.360840	182.061035	478.881805	548.125488	-30.402254	80.656914	610.233826	158.503082	95.536606	455.232574	-63.494259	1410.153320	467.883667	238.095825	1405.891968	390.175201	87.986717	1384.047974	363.198181	109.407684	1648.652344	505.284088	-154.066467	1135.653320	509.871704	312.880981	1136.842651	405.943848	-160.153122	889.662964	393.291443	296.922058	880.263184	406.416046	84.425629	1034.723755	-570.706299	168.260330	849.817139	-558.209473	-32.133904
402.731995	-14.072139	937.908447	422.439575	175.491699	932.080139	493.907898	-36.576679	490.694519	538.336548	181.990005	478.902405	548.143616	-30.382580	80.669708	610.198914	158.473587	95.549828	455.193604	-63.532536	1410.160156	467.894592	238.061005	1405.936157	390.158936	87.956856	1384.083740	363.163239	109.334488	1648.645020	505.253693	-154.090759	1135.671875	509.879547	312.851929	1136.860718	405.958588	-160.138367	889.659851	393.337463	296.905396	880.283447	406.411102	84.418327	1034.734497	-570.015137	168.614563	849.865967	-557.786499	-32.104572
402.755676	-14.122879	937.930359	422.462097	175.401337	932.085266	493.935028	-36.604794	490.697113	538.316162	181.921326	478.903503	548.150146	-30.392435	80.690941	610.196838	158.449234	95.551773	455.157379	-63.573139	1410.185303	467.906097	238.016800	1405.942749	390.152100	87.900787	1384.085083	363.130005	109.253815	1648.642822	505.226898	-154.136734	1135.681030	509.890717	312.834808	1136.906860	405.993011	-160.196259	889.654541	393.379974	296.926239	880.299988	406.422882	84.358467	1034.746948	-569.943054	168.065170	849.745605	-557.532288	-32.298946
402.770752	-14.156693	937.924622	422.506744	175.399887	932.097656	493.946045	-36.648678	490.716278	538.331909	181.938339	478.924988	548.167603	-30.403625	80.670219	610.204285	158.474457	95.573875	455.129242	-63.615669	1410.183105	467.900482	237.971466	1405.986206	390.183563	87.824944	1384.073120	363.090149	109.181198	1648.639404	505.212524	-154.224182	1135.715454	509.901215	312.830994	1136.963501	406.028900	-160.228180	889.623535	393.490784	296.982788	880.284485	406.426239	84.334366	1034.748901	-569.559326	167.997238	849.738770	-557.161194	-32.459286
402.798004	-14.197912	937.932068	422.540710	175.343109	932.098694	493.944458	-36.676922	490.685730	538.337097	181.954086	478.916504	548.134644	-30.402878	80.655396	610.148315	158.435699	95.570717	455.075378	-63.660889	1410.208740	467.914734	237.937302	1406.037476	390.178741	87.788795	1384.075073	363.064545	109.117447	1648.640381	505.183746	-154.300735	1135.750610	509.910126	312.825531	1136.996094	406.061127	-160.168579	889.643372	393.566040	297.031158	880.292236	406.448273	84.290146	1034.752441	-568.804321	168.523102	849.842407	-556.695496	-32.438244
402.810547	-14.225991	937.933838	422.579315	175.341522	932.101624	493.967621	-36.706783	490.694733	538.361633	181.952209	478.920624	548.130127	-30.402973	80.666550	610.165405	158.447418	95.582275	455.038391	-63.702614	1410.221924	467.927094	237.895096	1406.059082	390.174683	87.791374	1384.107788	363.038757	109.038177	1648.649658	505.166870	-154.356995	1135.753662	509.928223	312.821075	1137.038086	406.088989	-160.195221	889.650085	393.612701	297.071716	880.318604	406.469696	84.275459	1034.754517	-568.427063	168.409363	849.802734	-556.394104	-32.548630
402.807831	-14.226197	937.938110	422.585358	175.290680	932.116272	493.976257	-36.732052	490.702911	538.361328	181.915054	478.927246	548.172729	-30.400440	80.661301	610.216736	158.485580	95.608688	454.997620	-63.748821	1410.237549	467.955048	237.835983	1406.047485	390.179779	87.792610	1384.129150	363.027100	108.971985	1648.651978	505.129059	-154.410339	1135.783325	509.960846	312.835754	1137.047485	406.131104	-160.357483	889.637390	393.645996	297.080170	880.323059	406.488495	84.244003	1034.765259	-568.060974	168.284897	849.750671	-556.098206	-32.604675
402.781189	-14.273561	937.953186	422.565155	175.258087	932.110596	493.936523	-36.692181	490.674316	538.359436	181.892776	478.921082	548.108276	-30.377655	80.647713	610.232422	158.497208	95.609283	454.962677	-63.813808	1410.247681	467.956024	237.813934	1406.060303	390.160919	87.758301	1384.158203	363.021637	108.895882	1648.662476	505.096436	-154.478516	1135.815918	509.973145	312.806183	1137.050659	406.159393	-160.411987	889.663940	393.649750	297.106567	880.362427	406.488586	84.212456	1034.771118	-568.038879	167.626953	849.592468	-555.886353	-32.815483
402.775757	-14.282242	937.943665	422.579651	175.224991	932.121033	493.967285	-36.734444	490.678833	538.365234	181.880676	478.914001	548.156494	-30.396189	80.622269	610.250610	158.479126	95.574791	454.909180	-63.872059	1410.267822	467.963165	237.729492	1406.062866	390.146942	87.746758	1384.191284	362.994141	108.828102	1648.663574	505.057922	-154.544464	1135.843262	509.976593	312.791290	1137.070557	406.202881	-160.439087	889.634827	393.656097	297.135925	880.383362	406.497925	84.181702	1034.772217	-567.760742	167.536011	849.547485	-555.587769	-32.904110
402.784821	-14.343264	937.946960	422.595947	175.200378	932.116089	494.012909	-36.791756	490.668427	538.406555	181.847900	478.882324	548.179688	-30.401924	80.617783	610.242004	158.456772	95.544884	454.828857	-63.893089	1410.260742	467.920746	237.726730	1406.062988	390.276581	87.515343	1384.196045	362.974823	108.749870	1648.648926	505.019653	-154.619644	1135.845459	509.993042	312.758667	1137.097412	406.206635	-160.496658	889.631042	393.641937	297.163452	880.408325	406.497406	84.144081	1034.770386	-567.495117	167.532349	849.540527	-555.291016	-32.988472
402.800507	-14.369828	937.941345	422.606659	175.151917	932.121399	493.968323	-36.793209	490.653564	538.397217	181.800217	478.880646	548.149658	-30.435019	80.636673	610.191956	158.422409	95.524788	454.790131	-63.950912	1410.266357	467.917084	237.673050	1406.060791	390.245483	87.424187	1384.182495	362.951599	108.669334	1648.640137	504.973145	-154.699936	1135.844482	510.008209	312.744354	1137.125854	406.233215	-160.572006	889.607910	393.630280	297.159424	880.424500	406.493896	84.102798	1034.769409	-566.879028	168.035126	849.638306	-554.890320	-32.922329
402.844940	-14.408334	937.932068	422.654663	175.080658	932.114441	494.004486	-36.853111	490.656403	538.389893	181.774353	478.872681	548.144775	-30.437605	80.630981	610.180481	158.388641	95.501266	454.719757	-64.007469	1410.266724	467.895996	237.629608	1406.123779	390.237000	87.367859	1384.169556	362.926208	108.597481	1648.641602	504.918701	-154.756897	1135.887817	510.012115	312.715027	1137.160767	406.234406	-160.639130	889.582642	393.649231	297.200165	880.452881	406.508759	84.050697	1034.759155	-566.576599	168.008438	849.634460	-554.549805	-33.032753
402.842529	-14.420631	937.943604	422.668213	175.043869	932.122131	493.977722	-36.842342	490.655121	538.456726	181.791794	478.908997	548.126099	-30.439482	80.622787	610.202148	158.443970	95.517090	454.714203	-64.093750	1410.273315	467.917175	237.540939	1406.171265	390.055328	87.526283	1384.192871	362.915375	108.531631	1648.665039	504.856781	-154.817123	1135.890259	510.031799	312.669922	1137.213501	406.223663	-160.721298	889.576599	393.669006	297.232422	880.483826	406.518311	84.028748	1034.768921	-566.633118	167.427963	849.533813	-554.351807	-33.178719
402.839630	-14.449363	937.969849	422.651611	175.003006	932.136230	494.010071	-36.878197	490.669983	538.465027	181.762619	478.883759	548.141602	-30.434540	80.641891	610.211304	158.402069	95.510117	454.640015	-64.120445	1410.289551	467.897369	237.488037	1406.193848	390.043671	87.483841	1384.229736	362.903961	108.461914	1648.681152	504.812286	-154.861053	1135.896240	510.029358	312.645264	1137.258423	406.198608	-160.771133	889.581848	393.663513	297.262939	880.536438	406.515717	83.999397	1034.789307	-566.392090	167.369064	849.537476	-554.084106	-33.166355
402.864044	-14.468475	937.968323	422.664032	174.973709	932.153320	494.010681	-36.858734	490.663513	538.492004	181.693619	478.874237	548.145142	-30.417044	80.617332	610.208679	158.392456	95.486969	454.588654	-64.167183	1410.283081	467.873077	237.431427	1406.213135	390.008850	87.479546	1384.248169	362.901672	108.399406	1648.694824	504.763428	-154.929932	1135.903564	510.024292	312.610718	1137.271851	406.184143	-160.839798	889.596863	393.649750	297.279083	880.557129	406.533478	83.965271	1034.797485	-566.188721	167.338272	849.500916	-553.819458	-33.178841
402.829559	-14.477180	937.949829	422.648895	174.948257	932.136536	494.029175	-36.867111	490.633179	538.494751	181.670547	478.864685	548.170959	-30.402351	80.602974	610.201416	158.383545	95.467384	454.549530	-64.240044	1410.274292	467.876160	237.385513	1406.197998	389.978210	87.457336	1384.276855	362.886169	108.332588	1648.704102	504.719727	-154.957443	1135.887695	510.001770	312.578278	1137.299316	406.146149	-160.883942	889.591003	393.638031	297.331512	880.582825	406.514404	83.947662	1034.780151	-565.652222	167.823151	849.565430	-553.439331	-33.021175
402.830627	-14.507743	937.946411	422.662048	174.912384	932.125488	494.029510	-36.855396	490.609222	538.517822	181.604111	478.854553	548.144165	-30.410128	80.560173	610.196899	158.346771	95.420364	454.498932	-64.292198	1410.261475	467.876801	237.324188	1406.217896	389.945129	87.432671	1384.271973	362.869934	108.253372	1648.689941	504.678772	-155.059082	1135.864380	509.985382	312.564117	1137.300293	406.119781	-160.943878	889.550415	393.606110	297.347504	880.576172	406.522095	83.918892	1034.772827	-565.738342	167.362289	849.414917	-553.239868	-33.164871
402.801331	-14.567409	937.934509	422.647827	174.878998	932.111511	494.068176	-36.908195	490.598846	538.499939	181.484848	478.828064	548.169495	-30.429670	80.555969	610.196838	158.342300	95.403999	454.434326	-64.342865	1410.222290	467.849335	237.265808	1406.219849	389.892151	87.354332	1384.249512	362.833160	108.169220	1648.682007	504.604187	-155.111115	1135.845337	509.951294	312.517029	1137.318848	406.064453	-161.022125	889.531616	393.560699	297.349854	880.602661	406.492035	83.874306	1034.759277	-565.237000	167.905151	849.492737	-552.895630	-33.057655
402.801788	-14.598223	937.926392	422.657959	174.855255	932.128296	494.061707	-36.943256	490.621521	538.571472	181.487305	478.851074	548.146545	-30.438353	80.531975	610.231201	158.356583	95.444000	454.373993	-64.389328	1410.215576	467.827209	237.225021	1406.242676	389.852997	87.277634	1384.241211	362.795776	108.079903	1648.678711	504.535522	-155.199631	1135.850098	509.892548	312.487915	1137.349487	406.027863	-161.108017	889.501221	393.523346	297.373657	880.627686	406.479767	83.835922	1034.762939	-565.002930	168.004028	849.512207	-552.571533	-33.066029
402.791168	-14.630291	937.927490	422.675415	174.777710	932.136963	494.057953	-36.936432	490.623871	538.604675	181.472168	478.892639	548.144226	-30.451662	80.562035	610.216003	158.330292	95.426170	454.317047	-64.451141	1410.231689	467.781586	237.177216	1406.302979	389.835907	87.189705	1384.248779	362.749512	107.993507	1648.690918	504.459503	-155.279556	1135.845581	509.841553	312.464630	1137.383423	405.951569	-161.208939	889.490540	393.522217	297.406616	880.648132	406.466431	83.780670	1034.766724	-564.791992	168.006500	849.486145	-552.295349	-33.061646
403.160400	-14.329032	937.795837	422.787872	174.836624	932.129272	494.093109	-36.983200	490.583130	538.714600	181.513931	478.908844	548.153992	-30.436275	80.579338	610.254272	158.369690	95.424408	454.253784	-64.467567	1410.224976	467.758423	237.116989	1406.323975	389.785034	87.146736	1384.283569	362.712250	107.919266	1648.706177	504.411743	-155.359741	1135.858276	509.802124	312.431763	1137.427246	405.998047	-161.238678	889.479797	393.483063	297.412323	880.681213	406.633087	83.899292	1034.694702	-564.633606	167.987442	849.462158	-552.044495	-33.076458
402.782837	-14.634669	937.947449	422.670288	174.720947	932.154907	494.067200	-36.962772	490.644897	538.714233	181.449036	478.909027	548.157898	-30.424271	80.593689	610.240540	158.333298	95.421280	454.206116	-64.531807	1410.227661	467.727173	237.068497	1406.344727	389.752655	87.119606	1384.302856	362.671875	107.845589	1648.721680	504.321167	-155.417358	1135.877441	509.771057	312.436249	1137.447144	405.863281	-161.304352	889.487976	393.471893	297.448822	880.695313	406.451813	83.753113	1034.785156	-564.697266	167.547562	849.365723	-551.840637	-33.167751
402.760040	-14.642292	937.958557	422.662262	174.702301	932.149841	494.055725	-36.962257	490.631134	538.757385	181.451630	478.886658	548.133545	-30.412766	80.585968	610.222717	158.310944	95.377602	454.138580	-64.569427	1410.257202	467.705963	237.003876	1406.351807	389.707855	87.111473	1384.311401	362.699738	107.838089	1648.669434	504.258728	-155.467133	1135.886841	509.722626	312.424347	1137.457275	405.813416	-161.335205	889.503235	393.410583	297.449066	880.713928	406.449127	83.747887	1034.788696	-564.510681	167.595993	849.324402	-551.566223	-33.097492
402.731171	-14.690421	937.972229	422.653381	174.677277	932.146973	494.077728	-36.957069	490.642365	538.759033	181.423599	478.891296	548.159912	-30.432903	80.591034	610.190613	158.291534	95.359550	454.079254	-64.648842	1410.260864	467.660034	236.955902	1406.378052	389.664612	87.098473	1384.325073	362.646515	107.769356	1648.663818	504.203430	-155.534256	1135.879028	509.675476	312.411346	1137.477539	405.785187	-161.347656	889.488464	393.362640	297.475677	880.729553	406.422028	83.721069	1034.793213	-564.350464	167.580704	849.289063	-551.301941	-33.093452
402.705017	-14.699772	937.958435	422.642975	174.622391	932.131836	494.080780	-36.980255	490.638123	538.766785	181.388748	478.902100	548.174927	-30.441174	80.578270	610.189331	158.265091	95.365883	453.989929	-64.675346	1410.257080	467.605438	236.914948	1406.392822	389.743958	86.849220	1384.304199	362.518005	107.618835	1648.719727	504.111389	-155.612213	1135.865112	509.626831	312.385254	1137.505981	405.715790	-161.405289	889.459717	393.313263	297.471924	880.747498	406.394836	83.691986	1034.778076	-564.111938	167.664337	849.265137	-551.020203	-33.046349
402.702820	-14.751948	937.932922	422.645294	174.598282	932.126648	494.070862	-36.992836	490.604950	538.796204	181.383270	478.912323	548.152100	-30.422626	80.540710	610.264343	158.348511	95.383255	453.906982	-64.739403	1410.234741	467.544128	236.868942	1406.408936	389.690430	86.765800	1384.308838	362.519958	107.594719	1648.654541	504.041046	-155.666199	1135.851196	509.565308	312.323853	1137.531616	405.619019	-161.442276	889.445862	393.222748	297.457764	880.787476	406.375793	83.644699	1034.761841	-563.598083	168.289764	849.367554	-550.679993	-32.859360
402.674744	-14.770162	937.935608	422.638397	174.571945	932.146606	494.089996	-37.023468	490.603607	538.330139	180.710175	478.846161	548.126038	-30.449053	80.522240	610.022339	158.070572	95.341751	453.809753	-64.810303	1410.233643	467.490356	236.801239	1406.426880	389.602600	86.678169	1384.322144	362.451050	107.511208	1648.656982	503.928345	-155.730286	1135.842773	509.511688	312.303864	1137.571289	405.525757	-161.494034	889.425537	393.184235	297.437317	880.807312	406.350922	83.614967	1034.772949	-563.375305	168.399765	849.378479	-550.396729	-32.803177
402.648529	-14.806236	937.949341	422.643524	174.532028	932.164124	494.101196	-37.047291	490.591919	538.294739	180.607544	478.839233	548.169128	-30.462219	80.545731	610.011536	158.051208	95.347504	453.731445	-64.906342	1410.238403	467.454193	236.714951	1406.454834	389.418579	86.732117	1384.347046	362.321564	107.364456	1648.742920	503.831390	-155.803497	1135.839844	509.461304	312.224976	1137.577393	405.409424	-161.504349	889.420410	393.011993	297.371643	880.878235	406.340149	83.576111	1034.788574	-563.503235	167.900253	849.272644	-550.211426	-32.913006
402.649567	-14.808861	937.935913	422.653351	174.487869	932.165283	494.059723	-37.059525	490.623962	538.309509	180.629395	478.829865	548.135681	-30.439991	80.561630	610.015625	158.086227	95.367683	453.657288	-64.964485	1410.237183	467.402557	236.624664	1406.510254	389.276367	86.731186	1384.370850	362.248169	107.311653	1648.770508	503.726074	-155.862701	1135.842041	509.411163	312.201874	1137.626709	405.272308	-161.517899	889.437744	393.050232	297.389343	880.885010	406.327332	83.548073	1034.781494	-563.338562	167.940765	849.255981	-549.921021	-32.905376
402.631500	-14.802716	937.951843	422.650391	174.465500	932.189453	494.031494	-37.039413	490.629120	538.742126	181.235504	478.892822	548.117554	-30.418421	80.571068	610.185852	158.249039	95.370560	453.538055	-65.021042	1410.247681	467.343384	236.561661	1406.535156	389.128143	86.705086	1384.388672	362.182617	107.252388	1648.799316	503.594727	-155.916367	1135.863892	509.380066	312.181641	1137.672852	405.147003	-161.542328	889.454773	393.104736	297.367004	880.889832	406.314667	83.536880	1034.801514	-563.173279	167.960327	849.247253	-549.667480	-32.861309
402.606201	-14.831790	937.968323	422.646362	174.455933	932.189392	494.007599	-37.029320	490.630676	538.762756	181.289307	478.894501	548.128662	-30.420893	80.570755	610.197998	158.233368	95.334618	453.425232	-65.108574	1410.275146	467.282654	236.483490	1406.561035	388.955322	86.687714	1384.407837	362.113586	107.185265	1648.832275	503.475250	-155.976501	1135.869019	509.330872	312.149536	1137.699707	405.037384	-161.535446	889.464905	393.046478	297.350281	880.934509	406.304352	83.526169	1034.809692	-562.729248	168.455521	849.336304	-549.335327	-32.687035
402.576202	-14.855365	937.973083	422.629547	174.413101	932.204590	494.011749	-37.048920	490.641113	538.757813	181.279831	478.876099	548.157166	-30.440422	80.581718	610.221313	158.251236	95.322800	453.275909	-65.129433	1410.286255	467.203400	236.450577	1406.576782	389.006439	86.435516	1384.421265	362.042236	107.130486	1648.855347	503.347107	-156.007996	1135.875122	509.255310	312.065552	1137.736328	404.884033	-161.529556	889.458679	392.835175	297.335022	880.994873	406.274048	83.488976	1034.819336	-562.568604	168.520767	849.319275	-549.082703	-32.644348
402.985474	-14.555805	937.812866	422.768433	174.504807	932.194763	494.061340	-37.115055	490.556458	538.800049	181.323517	478.912781	548.149414	-30.432930	80.558380	610.271667	158.310837	95.370377	453.151886	-65.175507	1410.285156	467.144806	236.375229	1406.617554	388.918427	86.376144	1384.409912	361.967377	107.070992	1648.854004	503.206085	-156.081757	1135.863647	509.198730	312.001984	1137.751465	404.767761	-161.580460	889.449402	392.738556	297.278900	881.049438	406.468964	83.608536	1034.732056	-562.396057	168.614105	849.337769	-548.869324	-32.569939
402.571106	-14.926129	937.945862	422.644623	174.335297	932.213440	493.989960	-37.079075	490.590149	538.695435	181.228592	478.881744	548.132324	-30.438099	80.549271	610.227600	158.246674	95.362549	453.019653	-65.260956	1410.279297	467.075256	236.297729	1406.637573	388.846344	86.308029	1384.423584	361.889282	107.008453	1648.858154	503.060211	-156.158356	1135.862305	509.142487	311.956360	1137.777222	404.625793	-161.573776	889.432861	392.680389	297.248230	881.087585	406.253784	83.399139	1034.809204	-562.215698	168.739349	849.348938	-548.652954	-32.508114
402.530975	-14.982178	937.960205	422.610443	174.286804	932.214355	494.014771	-37.112827	490.604889	538.672363	181.182617	478.883362	548.127258	-30.447075	80.535927	610.221802	158.266571	95.369827	452.882080	-65.346672	1410.285645	466.986969	236.244873	1406.687866	388.730957	86.250748	1384.414551	361.935059	107.149483	1648.748291	502.905090	-156.199112	1135.848877	509.070557	311.881592	1137.796631	404.491150	-161.586746	889.428284	392.593872	297.202393	881.114807	406.203979	83.355324	1034.815674	-562.311584	168.354156	849.241089	-548.546875	-32.540779
402.523102	-14.984881	937.941223	422.609070	174.272247	932.240723	493.990662	-37.141506	490.598785	538.653748	181.158920	478.917542	548.114624	-30.466986	80.538948	610.223755	158.274628	95.406837	452.720306	-65.405487	1410.317017	466.907623	236.180054	1406.679810	388.606537	86.197235	1384.415283	361.702026	106.869431	1648.893188	502.729004	-156.273483	1135.858154	509.016266	311.818420	1137.843872	404.336395	-161.588867	889.439819	392.650787	297.124512	881.098022	406.192139	83.324028	1034.819824	-561.882935	168.931046	849.342224	-548.285767	-32.355724
402.503876	-15.025925	937.960022	422.582703	174.220047	932.250366	493.982727	-37.136993	490.615265	538.600464	181.190506	478.894989	548.102661	-30.440323	80.547165	610.184143	158.258667	95.415367	452.584381	-65.499016	1410.344849	466.853058	236.073166	1406.685913	388.340637	86.352501	1384.404541	361.581909	106.791870	1648.932617	502.571625	-156.332565	1135.901978	508.911011	311.744568	1137.822632	404.188049	-161.551834	889.456665	392.334930	297.054382	881.192383	406.150848	83.284126	1034.832520	-561.679504	169.039627	849.332764	-548.082275	-32.265774
402.465820	-15.044716	937.945007	422.555847	174.193512	932.256958	493.933197	-37.134106	490.649811	538.612122	181.217850	478.900909	548.093201	-30.458593	80.584953	610.172485	158.245956	95.385933	452.431702	-65.561310	1410.377808	466.796112	236.001740	1406.713013	388.209717	86.356178	1384.421143	361.523682	106.790031	1648.893066	502.381378	-156.422409	1135.933472	508.843536	311.676239	1137.853638	404.097351	-161.564636	889.456543	392.247437	296.999146	881.233215	406.106110	83.251884	1034.827881	-561.588989	169.028412	849.292053	-547.952942	-32.191216
402.438782	-15.098042	937.943420	422.534424	174.159790	932.257935	493.920166	-37.163933	490.644623	538.144287	180.567993	478.849915	548.123169	-30.443861	80.595497	609.950378	158.061646	95.352112	452.268280	-65.641602	1410.406006	466.747253	235.916214	1406.710571	388.089142	86.322884	1384.414429	361.329010	106.659065	1648.977051	502.224213	-156.510452	1135.973389	508.775879	311.610535	1137.853516	404.032623	-161.529602	889.460022	392.150543	296.954742	881.265869	406.068512	83.208206	1034.826660	-561.438538	169.088852	849.290222	-547.788879	-32.140804
402.390381	-15.164212	937.943420	422.489685	174.097580	932.270996	493.876892	-37.146336	490.645081	538.555176	181.161713	478.897858	548.125549	-30.434078	80.599586	610.236206	158.338608	95.441887	452.101837	-65.691154	1410.417480	466.690155	235.888123	1406.748169	387.962830	86.286263	1384.384277	361.255707	106.655212	1648.927856	502.044037	-156.579300	1135.999512	508.722137	311.549530	1137.888794	403.889496	-161.536285	889.457153	392.080139	296.917847	881.303650	406.009918	83.138451	1034.832642	-561.583740	168.677917	849.179749	-547.696228	-32.211563
402.349030	-15.214770	937.934448	422.452087	174.095535	932.299500	493.877808	-37.192650	490.600403	538.572998	181.166077	478.922791	548.148254	-30.455061	80.565453	610.237305	158.350555	95.409721	451.946838	-65.750366	1410.430420	466.645691	235.819946	1406.786255	387.862152	86.203491	1384.389038	361.137207	106.594513	1648.947021	501.872742	-156.649155	1135.990479	508.682617	311.461121	1137.929321	403.753784	-161.526779	889.455688	392.006805	296.854309	881.334167	405.954315	83.093315	1034.842163	-561.456909	168.701431	849.178955	-547.528198	-32.145222
402.322998	-15.281821	937.922119	422.426666	174.051407	932.308472	493.848328	-37.232418	490.592438	538.538574	181.132477	478.930878	548.169739	-30.469481	80.557800	610.276245	158.345276	95.446480	451.803558	-65.815781	1410.442749	466.594025	235.762711	1406.808350	387.695984	86.116997	1384.372803	360.992432	106.521156	1648.981201	501.689453	-156.678406	1135.978516	508.644928	311.350220	1137.931885	403.582672	-161.497543	889.457397	391.935028	296.806732	881.375916	405.910950	83.027901	1034.839600	-561.326721	168.757477	849.134705	-547.390625	-32.086353
402.613892	-15.046391	937.763184	422.498932	174.107727	932.317932	493.825165	-37.281052	490.521088	538.583435	181.174088	478.933868	548.136169	-30.471228	80.545242	610.286743	158.340118	95.450241	451.626770	-65.880119	1410.442139	466.527557	235.694138	1406.812500	387.522461	86.069283	1384.368896	360.848206	106.452324	1649.012451	501.502319	-156.726410	1135.985718	508.625031	311.267609	1137.964111	403.407532	-161.453354	889.455017	391.824890	296.731506	881.394531	406.012909	83.089310	1034.762695	-561.180786	168.802460	849.150269	-547.261047	-32.051617
402.584564	-15.101645	937.751404	422.437469	174.106094	932.312134	493.805939	-37.323330	490.544312	538.613892	181.205551	478.929138	548.154358	-30.471291	80.569000	610.276978	158.343994	95.454720	451.449097	-65.946938	1410.459473	466.463776	235.662994	1406.832642	387.247650	85.941101	1384.325684	360.709412	106.355843	1649.067383	501.283203	-156.755966	1135.983643	508.574432	311.156250	1137.969360	403.222809	-161.462204	889.466492	391.704224	296.659424	881.432495	405.953156	83.057076	1034.753174	-561.055298	168.835526	849.115051	-547.149414	-32.015034
402.944336	-14.672376	937.446899	422.553406	174.263275	932.317017	493.792450	-37.351910	490.475098	538.626099	181.201874	478.953674	548.159363	-30.468681	80.572556	610.274292	158.335266	95.442055	451.254761	-66.020218	1410.493286	466.399963	235.581116	1406.838135	387.052368	85.894875	1384.323853	360.486694	106.222221	1649.169922	501.070007	-156.818542	1136.015503	508.569580	311.069305	1137.975586	403.044800	-161.402359	889.479065	391.728821	296.643188	881.415955	406.056458	83.197510	1034.599731	-560.942566	168.869186	849.093750	-547.010986	-32.006783
402.117340	-15.456766	937.872803	422.227448	173.980759	932.327759	493.695709	-37.322632	490.598480	538.548218	181.110687	478.940399	548.125366	-30.462862	80.597893	610.236755	158.293518	95.434898	451.053619	-66.097595	1410.535522	466.302338	235.489563	1406.853638	386.898682	85.855652	1384.318604	360.397705	106.202209	1649.137207	500.865662	-156.906448	1136.042114	508.538971	310.971893	1137.998901	402.844391	-161.379715	889.493958	391.650635	296.559418	881.455566	405.645050	82.873871	1034.821655	-560.847412	168.953690	849.085632	-546.955872	-31.956783
402.019043	-15.548417	937.893921	422.164429	173.915146	932.342651	493.669037	-37.345154	490.614868	538.493103	181.056030	478.953644	548.108704	-30.475626	80.606071	610.213989	158.273270	95.409393	450.879608	-66.157791	1410.584717	466.218964	235.407883	1406.883545	386.760162	85.743576	1384.307739	360.234741	106.124146	1649.164673	500.647858	-156.969833	1136.082275	508.500214	310.893280	1138.035400	402.658081	-161.352890	889.513733	391.586029	296.496338	881.491089	405.559174	82.799782	1034.839111	-560.715210	168.989410	849.067444	-546.826477	-31.912022
401.980621	-15.559279	937.883545	422.117859	173.900970	932.360413	493.645599	-37.371933	490.634796	538.511780	181.068237	478.983887	548.104370	-30.470629	80.634338	610.249390	158.318146	95.457726	450.708740	-66.258736	1410.627930	466.140289	235.338562	1406.932617	386.630890	85.643623	1384.295654	360.076111	106.031746	1649.197510	500.417908	-157.072815	1136.133545	508.472382	310.790619	1138.082886	402.442383	-161.321320	889.532410	391.524475	296.438934	881.515503	405.494751	82.774551	1034.841797	-560.306152	169.565384	849.161316	-546.666748	-31.762007
402.221558	-15.366312	937.768677	422.175171	173.962219	932.398987	493.669952	-37.430859	490.599396	538.563599	181.086517	479.019012	548.132019	-30.478735	80.643776	610.318909	158.370941	95.448181	450.538757	-66.320313	1410.675415	466.047760	235.247406	1406.975952	386.603668	85.491173	1384.312012	359.909515	105.953156	1649.213013	500.185760	-157.148193	1136.150635	508.449036	310.697327	1138.143311	402.236572	-161.313034	889.561157	391.478943	296.373810	881.567871	405.572784	82.824402	1034.801758	-560.236328	169.580521	849.165344	-546.577942	-31.754251
402.136719	-15.409163	937.764099	422.129547	173.885040	932.399536	493.701874	-37.471287	490.609741	538.526001	181.030350	478.997833	548.155823	-30.491230	80.640160	610.292542	158.345688	95.505173	450.428101	-66.452789	1410.706421	466.001648	235.132568	1407.025879	386.332123	85.599388	1384.273682	359.754120	105.872459	1649.231934	499.970673	-157.247574	1136.197632	508.380066	310.608093	1138.188354	401.993011	-161.295105	889.595032	391.429199	296.318268	881.614319	405.481750	82.766388	1034.797974	-560.132019	169.611176	849.150757	-546.500183	-31.711752
401.813232	-15.608201	937.859497	421.996155	173.844772	932.432800	493.653687	-37.474949	490.643738	538.511902	181.018066	479.015625	548.117432	-30.471239	80.627296	610.252747	158.312256	95.486450	450.296753	-66.527565	1410.766602	465.935089	235.024261	1407.062134	386.141235	85.574120	1384.225586	359.597595	105.784065	1649.249756	499.749603	-157.324280	1136.220215	508.309357	310.488953	1138.241089	401.739105	-161.261292	889.641357	391.397491	296.275726	881.646362	405.295227	82.678719	1034.863892	-560.357483	169.151672	849.015625	-546.510315	-31.829138
401.924713	-15.492618	937.756287	422.003265	173.857422	932.424988	493.665527	-37.504780	490.640961	538.523865	181.020782	479.019104	548.131592	-30.498796	80.622147	610.273621	158.339493	95.455017	450.165070	-66.622147	1410.811157	465.884705	234.920731	1407.100464	385.937347	85.504044	1384.161377	359.440887	105.704277	1649.263062	499.513977	-157.426361	1136.234009	508.230865	310.403412	1138.297729	401.459106	-161.240356	889.699707	391.352905	296.217560	881.692810	405.299103	82.696716	1034.806396	-559.995239	169.646927	849.084656	-546.375610	-31.681763
401.819580	-15.506607	937.746521	421.942078	173.845108	932.446289	493.772980	-37.625156	490.690521	538.528015	180.986267	479.024200	548.228210	-30.504105	80.659325	610.290039	158.345825	95.461685	450.032684	-66.706001	1410.860962	465.834900	234.822922	1407.136353	385.760834	85.428596	1384.129517	359.265991	105.605011	1649.258057	499.271118	-157.525421	1136.251831	508.178284	310.294495	1138.356079	401.173706	-161.254440	889.748535	391.314178	296.161316	881.743103	405.207458	82.669617	1034.812134	-560.247559	169.189270	848.969910	-546.413147	-31.794439
401.561371	-15.695859	937.789673	421.854095	173.741989	932.441895	493.659302	-37.581047	490.695313	538.476685	180.907806	479.009735	548.178223	-30.494478	80.660736	610.230774	158.285080	95.423828	449.917389	-66.820549	1410.911499	465.791107	234.710541	1407.200317	385.554199	85.336456	1384.059082	359.080200	105.518005	1649.263672	499.013733	-157.600586	1136.269531	508.106750	310.206573	1138.411011	400.878510	-161.236755	889.770386	391.268524	296.094025	881.805542	405.026337	82.553665	1034.829834	-560.220398	169.206253	848.956970	-546.382751	-31.787296
401.426422	-15.787034	937.773315	421.777893	173.724564	932.459900	493.560822	-37.573158	490.696198	538.503845	180.875748	479.022430	548.130554	-30.502045	80.642838	610.242188	158.297241	95.424835	449.829620	-66.876556	1410.963257	465.756958	234.661575	1407.267334	385.236481	84.948792	1383.836914	358.841003	105.375313	1649.303467	498.788513	-157.678635	1136.259888	508.054230	310.117798	1138.479126	400.570526	-161.256653	889.799500	391.196503	296.041107	881.862366	404.904755	82.483711	1034.830200	-560.144714	169.282379	848.962402	-546.324219	-31.779545
401.343414	-15.823343	937.732849	421.754181	173.684448	932.463867	493.526428	-37.580631	490.678619	538.504944	180.846039	479.019897	548.171265	-30.508228	80.651611	610.240662	158.259781	95.388748	449.701416	-66.965958	1411.007568	465.732208	234.571014	1407.298462	385.006592	84.768417	1383.695801	358.641541	105.294151	1649.284180	498.540039	-157.735855	1136.241577	508.014435	310.009918	1138.533691	400.243439	-161.241653	889.824158	391.150909	295.980682	881.922974	404.811523	82.428528	1034.809814	-560.086243	169.301605	848.945984	-546.275574	-31.748737
401.384003	-15.778439	937.633728	421.729767	173.666183	932.440491	493.502075	-37.654392	490.652832	538.481323	180.824875	479.002441	548.187866	-30.503305	80.639282	610.236938	158.257568	95.384201	449.578827	-67.083069	1411.013062	465.704895	234.459229	1407.354248	384.808533	84.680710	1383.598267	358.441956	105.199501	1649.255127	498.312164	-157.792007	1136.235229	507.955811	309.923950	1138.580933	399.942841	-161.250000	889.815918	391.100616	295.929718	881.983154	404.770691	82.406021	1034.746460	-560.023315	169.361588	848.927673	-546.263184	-31.735367
401.257782	-15.828712	937.604919	421.656677	173.667740	932.436279	493.432068	-37.682568	490.645569	538.450317	180.777084	478.988403	548.156006	-30.485256	80.646225	610.220459	158.236786	95.333855	449.434174	-67.205002	1411.048218	465.672089	234.348328	1407.379517	384.618744	84.608231	1383.526733	358.273651	105.174507	1649.171875	498.061218	-157.870026	1136.239502	507.902710	309.835297	1138.604858	399.637726	-161.197037	889.832275	391.027222	295.871704	882.027710	404.663147	82.370491	1034.729858	-560.017517	169.356934	848.928040	-546.223083	-31.729704
401.107788	-15.910314	937.599976	421.563904	173.599121	932.436279	493.354950	-37.699387	490.647461	538.433777	180.755188	478.982849	548.148804	-30.491037	80.633392	610.217773	158.233826	95.332436	449.325378	-67.307770	1411.062866	465.661346	234.224106	1407.427002	384.361664	84.487450	1383.436035	358.026459	105.072891	1649.126343	497.784851	-157.976074	1136.237427	507.862457	309.731049	1138.647217	399.302826	-161.111282	889.867371	390.968079	295.817413	882.105164	404.540558	82.294754	1034.727295	-559.958862	169.380386	848.901917	-546.198853	-31.710539
400.971344	-15.964809	937.591675	421.492981	173.546738	932.448730	493.282471	-37.754990	490.663391	538.446472	180.784561	478.994751	548.146301	-30.492811	80.658638	610.241028	158.273849	95.363731	449.208984	-67.432724	1411.097900	465.672333	234.093765	1407.497070	384.101624	84.313087	1383.331909	357.746216	104.977661	1649.071533	497.475861	-158.105392	1136.229126	507.800385	309.639801	1138.724609	398.949188	-161.072571	889.891235	390.885803	295.768372	882.194824	404.437683	82.232635	1034.729736	-559.932068	169.384186	848.902466	-546.165161	-31.723188
400.655304	-16.112125	937.647278	421.332642	173.471649	932.467529	493.158356	-37.747715	490.709839	538.367004	180.662430	479.002991	548.075134	-30.491463	80.666122	610.205139	158.260178	95.344261	449.116882	-67.566917	1411.126587	465.726501	233.915100	1407.602539	383.875519	84.207855	1383.232788	357.391724	104.883781	1648.984131	497.150787	-158.252411	1136.196899	507.732361	309.538361	1138.807129	398.586914	-161.032608	889.912292	390.788849	295.744812	882.329529	404.233337	82.141418	1034.768555	-559.907715	169.394226	848.904785	-546.153442	-31.705462
400.504242	-16.234751	937.673035	421.229095	173.388412	932.483032	493.149170	-37.840824	490.739929	538.380676	180.659897	479.010834	548.092102	-30.511120	80.734779	610.202026	158.263580	95.361099	449.009766	-67.715263	1411.149658	465.762939	233.682388	1407.671753	383.777649	84.255089	1383.248291	356.924194	104.718315	1648.922241	496.831055	-158.352036	1136.152588	507.675812	309.413055	1138.886353	398.216919	-161.071136	889.924805	390.694000	295.724854	882.434387	404.109375	82.044495	1034.789185	-559.864014	169.429138	848.900452	-546.131653	-31.703012
400.551636	-16.179052	937.598450	421.195190	173.448975	932.502991	493.156097	-37.938221	490.771210	538.439514	180.666641	479.084961	548.127319	-30.543175	80.757599	610.201965	158.242905	95.333435	448.957733	-67.852531	1411.188599	465.853973	233.508163	1407.758423	383.588470	84.131485	1383.192139	356.576141	104.650253	1648.679199	496.494568	-158.499298	1136.147339	507.666016	309.355377	1138.991943	397.839264	-161.059296	889.913269	390.781281	295.737030	882.507690	404.080688	82.053711	1034.761108	-559.851929	169.422852	848.893188	-546.129395	-31.710470
400.422760	-16.260508	937.605164	421.109650	173.395294	932.499634	493.118713	-37.947968	490.774658	538.424500	180.595062	479.088135	548.088440	-30.544231	80.755951	610.212524	158.249405	95.328506	448.902985	-67.990013	1411.198730	465.971558	233.314163	1407.808228	383.460907	84.007652	1383.133545	356.113922	104.535843	1648.473267	496.173737	-158.691498	1136.149292	507.632507	309.253143	1139.054932	397.455261	-161.051498	889.910461	390.686554	295.786774	882.634521	403.974640	81.992409	1034.762695	-559.852539	169.461075	848.871826	-546.121155	-31.715601
400.263519	-16.344723	937.617188	420.969574	173.360382	932.508423	493.123871	-38.021317	490.780792	538.470581	180.550797	479.113586	548.133728	-30.561886	80.764961	610.225464	158.267426	95.305290	448.875702	-68.124489	1411.227295	466.091980	233.131958	1407.832886	383.344055	83.916931	1383.089111	355.574402	104.424744	1648.221680	495.857269	-158.837326	1136.107422	507.604614	309.153076	1139.080322	397.053406	-161.022537	889.916687	390.579407	295.884430	882.781555	403.846344	81.932037	1034.774536	-559.794495	169.485733	848.859680	-546.095398	-31.709158
400.097900	-16.454576	937.629517	420.865356	173.297989	932.512024	493.133148	-38.046585	490.819153	538.524719	180.522095	479.142731	548.124634	-30.565521	80.782257	610.211670	158.236786	95.286079	448.798187	-68.276993	1411.257935	466.201294	232.964340	1407.864624	383.207428	83.821518	1383.041626	354.984070	104.318985	1647.931030	495.529633	-158.992569	1136.072266	507.546295	308.996796	1139.110840	396.683746	-161.019211	889.940552	390.266968	296.012390	882.977661	403.732544	81.849541	1034.783813	-559.779785	169.468048	848.844055	-546.092163	-31.695259
399.949829	-16.524466	937.620422	420.772278	173.229019	932.517212	493.062378	-38.082874	490.838440	538.517029	180.463974	479.146606	548.088623	-30.552677	80.778458	610.198853	158.207733	95.278076	448.739471	-68.418785	1411.288452	466.316803	232.773743	1407.880127	383.127106	83.750916	1383.023193	354.274292	104.109299	1647.694092	495.207397	-159.177841	1136.039307	507.532837	308.874207	1139.131958	396.282562	-161.051300	889.957214	390.116730	296.097687	883.120056	403.632904	81.772293	1034.783569	-559.785400	169.455505	848.826538	-546.102295	-31.716036
399.597076	-16.744513	937.716553	420.591583	173.102829	932.516479	493.001892	-38.096886	490.880585	538.517151	180.382416	479.183228	548.055847	-30.530796	80.791191	610.211548	158.199265	95.277390	448.632202	-68.572861	1411.322754	466.367798	232.598007	1407.887817	383.049866	83.605995	1383.009888	353.663422	103.979141	1647.360718	494.854126	-159.380844	1136.021484	507.527313	308.701752	1139.150635	395.839630	-161.012161	890.004150	389.893433	296.180389	883.300476	403.415100	81.649078	1034.832886	-559.758972	169.449203	848.830688	-546.092712	-31.707922
399.633423	-16.716084	937.588989	420.565063	173.058929	932.498291	492.986725	-38.177696	490.876038	538.585083	180.381821	479.189453	548.083923	-30.557459	80.813316	610.240906	158.209183	95.273041	448.498810	-68.725128	1411.336060	466.404205	232.447510	1407.883423	382.981384	83.476662	1382.993164	352.840546	103.777847	1647.122070	494.532349	-159.518112	1136.001343	507.555023	308.529663	1139.171875	395.369904	-160.986435	890.052917	389.683624	296.265961	883.459106	403.393707	81.585922	1034.760132	-559.766541	169.461456	848.833984	-546.101501	-31.728785
399.499054	-16.820410	937.554321	420.489166	173.025192	932.498108	492.965698	-38.259369	490.898804	538.629089	180.351501	479.192230	548.124817	-30.546993	80.805626	610.284058	158.225540	95.265266	448.369629	-68.883965	1411.344727	466.404694	232.266998	1407.894165	382.888214	83.308998	1382.923340	352.029236	103.629356	1646.841675	494.225647	-159.705109	1135.968994	507.583710	308.381439	1139.163086	394.919678	-160.980453	890.092163	389.489960	296.309692	883.611023	403.298035	81.498558	1034.743896	-559.719788	169.503647	848.847046	-546.097656	-31.724127
399.341797	-16.932272	937.504272	420.402557	172.930557	932.455200	492.922913	-38.308784	490.902588	538.634277	180.344238	479.204376	548.134338	-30.575096	80.815491	610.307312	158.262985	95.269135	448.257965	-69.071938	1411.350708	466.413300	232.079163	1407.877441	382.800659	83.136887	1382.865723	351.254089	103.497986	1646.470947	493.918762	-159.855377	1135.909424	507.618134	308.246094	1139.164917	394.473907	-161.023010	890.108093	389.333038	296.356384	883.719177	403.195221	81.391647	1034.698853	-559.728271	169.471420	848.824707	-546.103943	-31.721949
399.169556	-17.043777	937.443237	420.315094	172.906540	932.424072	492.830505	-38.345127	490.880219	538.644348	180.276398	479.192017	548.108093	-30.543074	80.781876	610.270630	158.219925	95.189896	448.127228	-69.277046	1411.330444	466.419342	231.876022	1407.849243	382.724396	82.966042	1382.819824	350.311401	103.277878	1646.183838	493.622559	-160.005203	1135.856079	507.643555	308.134918	1139.153809	394.068512	-161.009384	890.114868	389.195404	296.331635	883.801392	403.085358	81.307434	1034.654663	-559.737061	169.500458	848.815796	-546.106079	-31.737577
399.004883	-17.143267	937.397888	420.225769	172.811539	932.392090	492.720184	-38.365978	490.865265	538.657288	180.202484	479.179749	548.037354	-30.547922	80.767868	610.260437	158.167374	95.157883	448.005219	-69.488388	1411.300903	466.430725	231.648499	1407.845825	382.675537	82.823875	1382.782104	349.452271	103.180199	1645.774902	493.302155	-160.173813	1135.811768	507.671692	308.009399	1139.179810	393.665070	-160.990555	890.107849	389.072998	296.333130	883.888794	402.977936	81.203590	1034.617554	-559.717285	169.496124	848.801392	-546.099854	-31.744116
398.837891	-17.248096	937.367737	420.134186	172.688843	932.356079	492.661255	-38.425564	490.881744	538.649231	180.096909	479.181213	548.053467	-30.545410	80.782738	610.224243	158.118744	95.109062	447.867706	-69.711578	1411.274536	466.434723	231.386337	1407.865356	382.618591	82.640823	1382.725098	348.429169	102.967888	1645.478760	492.945709	-160.358307	1135.741333	507.678192	307.867188	1139.200439	393.198853	-160.961044	890.131531	388.977295	296.341064	883.981201	402.865112	81.094025	1034.585449	-559.733032	169.517776	848.804077	-546.124939	-31.721859
398.691986	-17.298502	937.343628	420.060516	172.602448	932.360413	492.578339	-38.462296	490.875458	538.701294	180.079987	479.218323	548.065491	-30.549505	80.775154	610.246155	158.135803	95.071243	447.733276	-69.967285	1411.260986	466.413239	231.128052	1407.905029	382.525970	82.433113	1382.694336	347.567657	102.882492	1645.041504	492.624878	-160.524994	1135.662720	507.685303	307.738159	1139.249512	392.767792	-161.020584	890.113098	388.883301	296.341156	884.080872	402.759949	81.013344	1034.576294	-559.718811	169.515594	848.792236	-546.129272	-31.739769
398.534241	-17.386791	937.324829	420.017548	172.473572	932.364441	492.542633	-38.495396	490.889648	538.701233	179.991608	479.244446	548.094604	-30.557993	80.790352	610.267212	158.132813	95.077812	447.576874	-70.219414	1411.206177	466.398590	230.849823	1407.922852	382.465240	82.233810	1382.654175	346.517456	102.650345	1644.760620	492.309357	-160.687607	1135.575073	507.670807	307.574188	1139.321045	392.273010	-161.039124	890.106323	388.817902	296.362244	884.186646	402.651184	80.898453	1034.568481	-559.697571	169.518723	848.826416	-546.122803	-31.727814
398.393341	-17.499767	937.297302	419.958466	172.380997	932.371216	492.510956	-38.580563	490.933228	538.748657	179.947296	479.265076	548.068237	-30.563297	80.840645	610.276062	158.136459	95.084290	447.363800	-70.479645	1411.160645	466.315582	230.600815	1407.961060	382.352722	81.965271	1382.616577	345.618866	102.482590	1644.421021	491.997070	-160.880066	1135.453857	507.612549	307.387360	1139.380859	391.816406	-161.059860	890.056213	388.742218	296.416138	884.291626	402.548798	80.780403	1034.558472	-559.698608	169.537079	848.831360	-546.127747	-31.753466
398.243378	-17.597517	937.266968	419.927124	172.251129	932.389709	492.463898	-38.643372	490.981750	538.761475	179.895264	479.278503	548.078735	-30.534365	80.856117	610.227539	158.066055	95.076035	447.100922	-70.806664	1411.085083	466.215515	230.268295	1407.994141	382.132050	81.742256	1382.533569	344.850037	102.429558	1644.005981	491.676575	-161.063019	1135.328979	507.562683	307.184357	1139.448975	391.353027	-161.080017	890.010925	388.718079	296.463470	884.378662	402.452759	80.646294	1034.552979	-559.675964	169.544754	848.823181	-546.165771	-31.753317
398.085052	-17.693604	937.227234	419.898315	172.139618	932.399536	492.420807	-38.696930	491.020477	538.790283	179.808090	479.299530	548.053955	-30.537769	80.860832	610.230347	158.072357	95.077705	446.810913	-71.057236	1410.997070	466.036896	229.974228	1407.999390	381.832703	81.495918	1382.437744	344.163696	102.426926	1643.579468	491.381042	-161.247406	1135.196045	507.502960	306.984009	1139.539063	390.890564	-161.135117	889.935425	388.681274	296.525269	884.458984	402.348022	80.522537	1034.537842	-559.681030	169.553528	848.821838	-546.193237	-31.735966
397.925171	-17.797968	937.209778	419.865234	172.020126	932.435303	492.355408	-38.772789	491.053925	538.791077	179.765060	479.311401	548.017395	-30.545076	80.855675	610.149292	157.950363	95.033432	446.454437	-71.308769	1410.921875	465.834839	229.662582	1407.999512	381.460419	81.259659	1382.328491	343.439331	102.206551	1643.344971	491.087860	-161.425125	1135.059937	507.428192	306.781677	1139.594849	390.440826	-161.205811	889.885071	388.665619	296.559753	884.544678	402.244568	80.388176	1034.547363	-559.686829	169.579315	848.811157	-546.231384	-31.742733
397.795441	-17.925499	937.181702	419.876648	171.923035	932.453613	492.295410	-38.848774	491.035858	538.822937	179.674454	479.327057	547.932739	-30.523666	80.835358	610.167175	157.956375	95.035934	446.016479	-71.596161	1410.859741	465.618683	229.343353	1407.988770	381.066223	81.070839	1382.207886	342.707642	101.931465	1643.247559	490.811157	-161.611450	1134.965576	507.360291	306.543823	1139.681396	389.970673	-161.222672	889.843994	388.619507	296.596100	884.634460	402.161621	80.258614	1034.541382	-559.695129	169.527588	848.794556	-546.258911	-31.768072
397.639465	-18.026001	937.145569	419.870544	171.790695	932.467346	492.185883	-38.914009	491.005280	538.334351	178.932190	479.277557	547.931580	-30.520710	80.830978	609.897705	157.687546	94.979477	445.466553	-71.877113	1410.822021	465.312256	229.085281	1408.011719	380.764679	80.588844	1382.166870	342.098633	101.692612	1643.145996	490.492249	-161.745987	1134.888306	507.319977	306.301666	1139.778687	389.524963	-161.222046	889.835083	388.612122	296.595947	884.738342	402.048462	80.125572	1034.528564	-559.682678	169.507385	848.794128	-546.266174	-31.774240
397.495209	-18.150192	937.103027	419.914764	171.657715	932.483704	492.065216	-38.998489	491.014496	538.827271	179.477921	479.329041	547.886230	-30.525755	80.827248	610.146912	157.893082	95.031921	444.928436	-72.160332	1410.769287	464.988861	228.767014	1408.070068	380.261292	80.379990	1382.093018	341.648529	101.485970	1643.033203	490.196320	-161.885513	1134.838257	507.252930	306.037323	1139.909058	389.121338	-161.263046	889.847229	388.626221	296.606964	884.839050	401.941895	79.979462	1034.512207	-559.718323	169.495575	848.801453	-546.337585	-31.788980
397.374237	-18.277075	937.084961	419.955811	171.536392	932.504456	491.924988	-39.116089	490.990204	538.896118	179.437149	479.376953	547.883606	-30.573919	80.846367	610.190796	157.937866	95.095749	444.308563	-72.502045	1410.743164	464.611786	228.400833	1408.144287	379.679657	80.505699	1382.023682	341.146576	101.141426	1643.059448	489.836395	-162.070068	1134.783691	507.179230	305.782471	1140.050659	388.748505	-161.347733	889.836426	388.680206	296.615845	884.959961	401.842010	79.847679	1034.509766	-559.692078	169.522049	848.815002	-546.348755	-31.789495
397.299225	-18.376312	937.038330	420.027618	171.384552	932.535034	491.748138	-39.225658	490.985352	538.929138	179.375473	479.381897	547.851257	-30.578327	80.858978	610.191528	157.879578	95.112778	443.609558	-72.776199	1410.677612	464.213593	228.081223	1408.186035	379.068756	80.139374	1381.906372	340.804321	100.822609	1643.113037	489.448212	-162.267731	1134.769165	507.134705	305.478149	1140.232178	388.452087	-161.259689	889.864258	388.782745	296.625244	885.077209	401.748535	79.698601	1034.496094	-559.666565	169.557663	848.854248	-546.379761	-31.767973
397.219299	-18.497393	936.998657	420.123657	171.246033	932.554260	491.556152	-39.316257	490.964874	538.965332	179.264633	479.395416	547.838501	-30.590988	80.885872	610.156128	157.855301	95.130371	442.887573	-73.089890	1410.671631	463.759827	227.774612	1408.238892	378.448242	79.914932	1381.807007	340.435303	100.272522	1643.390503	489.016357	-162.470367	1134.771851	507.093719	305.217865	1140.423096	388.213501	-161.573456	889.789368	388.896027	296.630280	885.187134	401.657166	79.556404	1034.479370	-559.628784	169.598969	848.880798	-546.385437	-31.787256
397.127136	-18.606758	936.964722	420.175751	171.112717	932.592712	491.366669	-39.451332	490.907532	539.018616	179.169907	479.400299	547.825317	-30.639084	80.911095	610.117188	157.812256	95.110695	442.060272	-73.428116	1410.653931	463.222656	227.443970	1408.332764	377.762817	79.689667	1381.721924	340.352875	100.041893	1643.533081	488.581299	-162.688553	1134.808716	507.060272	304.941467	1140.608887	387.962555	-161.714066	889.739197	389.005707	296.615295	885.275452	401.553650	79.412750	1034.476440	-559.645996	169.612900	848.889282	-546.447144	-31.759228
397.002625	-18.766153	936.961548	420.251099	170.958633	932.623047	491.190918	-39.619751	490.879669	539.127197	179.059448	479.437012	547.835999	-30.656519	80.940651	610.134277	157.735626	95.103470	441.185059	-73.739853	1410.620361	462.707153	227.075653	1408.369385	377.019684	79.466324	1381.666504	340.178589	99.578445	1643.848633	488.119812	-162.948441	1134.796387	507.034821	304.652679	1140.792847	387.772003	-161.882355	889.657349	389.139343	296.569672	885.356873	401.460541	79.254074	1034.485229	-559.686951	169.542511	848.855164	-546.478088	-31.801023
396.890747	-18.921387	936.959229	420.295929	170.785812	932.660278	491.018158	-39.742325	490.842255	539.183289	178.924286	479.487000	547.804688	-30.666775	80.972466	610.059265	157.690689	95.115120	440.319214	-74.055054	1410.569824	462.142303	226.717453	1408.505005	376.207825	79.236023	1381.569824	340.208099	99.273628	1644.087646	487.582611	-163.276917	1134.820679	506.975433	304.395477	1140.962646	387.605957	-162.024734	889.624268	389.261017	296.527313	885.434753	401.351196	79.084724	1034.497314	-559.742859	169.565826	848.877625	-546.544189	-31.779665
396.774567	-19.061939	936.986084	420.337585	170.636108	932.712952	490.876831	-39.911652	490.860992	539.286926	178.778198	479.542419	547.783630	-30.708824	81.032013	610.077576	157.669083	95.143555	439.413788	-74.414505	1410.624390	461.595520	226.349045	1408.613892	375.423462	78.998550	1381.508545	340.189758	98.869362	1644.399780	487.016998	-163.623596	1134.904907	506.917236	304.154327	1141.168335	387.454010	-162.161987	889.559265	389.399780	296.458954	885.536072	401.236938	78.941635	1034.531372	-559.751343	169.544769	848.876038	-546.597778	-31.792955
396.663147	-19.215837	937.014160	420.387665	170.462662	932.766785	490.727264	-40.049503	490.866699	539.353271	178.637650	479.617432	547.794312	-30.737423	81.082977	610.032837	157.573410	95.166359	438.456940	-74.739868	1410.662720	460.956116	225.948395	1408.765625	374.726440	78.726349	1381.505249	340.094482	98.377342	1644.773438	486.439453	-163.949722	1135.022583	506.810883	303.906097	1141.405151	387.337097	-162.366425	889.511963	389.566223	296.411621	885.640259	401.099152	78.784233	1034.564209	-559.755066	169.569946	848.905640	-546.618347	-31.780901
396.518646	-19.357075	937.040894	420.425873	170.320313	932.859253	490.622620	-40.206917	490.881348	539.485229	178.504623	479.683197	547.777588	-30.739048	81.147018	610.007446	157.553558	95.188141	437.511902	-75.053886	1410.659302	460.362549	225.627838	1408.917725	374.020172	78.388626	1381.492065	340.127380	98.035767	1645.016113	485.814423	-164.313141	1135.127808	506.697937	303.685059	1141.694458	387.189362	-162.577438	889.450562	389.748840	296.356415	885.754272	400.959137	78.625877	1034.617920	-559.761108	169.623383	848.942932	-546.666443	-31.741114
396.371490	-19.496040	937.056274	420.436890	170.172974	932.917297	490.512512	-40.343056	490.906708	539.568787	178.314880	479.732025	547.783325	-30.767107	81.215942	610.026428	157.549942	95.206161	436.578918	-75.382217	1410.723389	459.742004	225.244263	1409.061035	373.578186	78.072372	1381.584229	340.048218	97.609947	1645.289917	485.182037	-164.674301	1135.212769	506.578888	303.441315	1142.019897	387.042938	-162.790451	889.354980	389.976685	296.307770	885.840088	400.790619	78.479301	1034.647095	-559.795593	169.650894	848.969482	-546.727783	-31.723524
396.197906	-19.658939	937.060364	420.446716	169.990326	932.976624	490.448730	-40.473824	490.935974	539.630615	178.139709	479.774902	547.816467	-30.797815	81.265732	610.005188	157.487778	95.246147	435.577942	-76.016251	1410.952393	459.257172	224.815491	1409.219360	372.736206	77.896896	1381.531982	339.906952	97.150414	1645.545654	484.493927	-165.064148	1135.329102	506.433319	303.207733	1142.308594	386.871399	-163.045410	889.245422	390.255005	296.259766	885.915344	400.604218	78.298363	1034.671021	-559.824158	169.705719	849.006104	-546.781311	-31.694544
396.009857	-19.817234	937.042297	420.439270	169.854721	933.045654	490.386200	-40.633648	490.991943	539.713928	177.965683	479.829956	547.839905	-30.849329	81.317169	610.003967	157.440475	95.259758	434.758575	-76.366364	1410.971313	458.743896	224.392242	1409.409180	372.111664	77.516106	1381.533569	339.700439	96.699242	1645.785889	483.839020	-165.527939	1135.400879	506.271973	302.992004	1142.591919	386.657440	-163.285873	889.106079	390.530945	296.231476	886.007080	400.418091	78.123909	1034.690430	-559.879211	169.698547	849.008240	-546.847900	-31.682398
395.765076	-20.007978	937.051697	420.413910	169.638885	933.078918	490.298706	-40.701340	491.021454	539.822876	177.809433	479.875946	547.833008	-30.885485	81.323799	609.994446	157.409851	95.265274	433.919342	-76.786781	1410.948730	458.254822	223.917404	1409.579468	371.599792	77.261002	1381.543335	339.374603	96.184418	1646.065430	483.126160	-165.935059	1135.394775	506.082977	302.724915	1142.868774	386.421906	-163.591049	888.974731	390.827728	296.235199	886.113159	400.196960	77.928543	1034.704712	-559.918701	169.683884	849.038940	-546.898132	-31.693045
395.485504	-20.191362	937.050537	420.357452	169.444794	933.132202	490.295563	-40.831718	491.096039	539.930786	177.668564	479.952667	547.881348	-30.924557	81.372688	610.011658	157.392365	95.322685	433.170959	-77.185234	1410.938232	457.820313	223.498642	1409.773560	371.098114	76.903038	1381.604370	339.072449	95.770744	1646.195068	482.400970	-166.380280	1135.462646	505.910309	302.427094	1143.147339	386.144012	-163.920975	888.820190	391.108734	296.253784	886.219727	399.946259	77.731384	1034.724487	-559.978943	169.721222	849.060852	-546.979797	-31.676304
395.193115	-20.372620	937.063599	420.259216	169.254150	933.198059	490.293823	-40.982361	491.156006	540.018372	177.469147	480.043671	547.915894	-30.963457	81.408310	609.971802	157.318161	95.324615	432.444519	-77.612221	1410.923340	457.406921	223.039993	1409.962280	370.636047	76.515274	1381.630859	338.578430	95.244125	1646.416504	481.682251	-166.832733	1135.441650	505.709198	302.106750	1143.424316	385.851410	-164.228424	888.662842	391.310669	296.288391	886.338318	399.684967	77.534615	1034.759033	-560.034058	169.697769	849.101807	-547.060120	-31.678988
394.926880	-20.532270	937.046082	420.195465	169.065903	933.234375	490.312225	-41.081394	491.239868	540.147522	177.324402	480.106995	547.995117	-31.007868	81.473022	609.936462	157.283005	95.363869	431.711121	-78.070602	1410.878662	456.988495	222.561417	1410.107056	370.224457	76.195450	1381.641724	338.091248	94.776810	1646.495850	480.932800	-167.340179	1135.427856	505.527069	301.796356	1143.691040	385.522491	-164.551956	888.480286	391.475281	296.299347	886.418335	399.449493	77.350723	1034.762939	-560.112793	169.713348	849.111877	-547.122253	-31.664068
394.622894	-20.707680	937.012634	420.101837	168.878342	933.276062	490.292175	-41.208981	491.320892	540.309814	177.185211	480.222412	548.040894	-31.059702	81.514046	609.960205	157.250076	95.381958	431.001831	-78.494637	1410.823975	456.593414	222.119080	1410.233398	369.813293	75.869568	1381.625977	337.617706	94.368279	1646.450806	480.244049	-167.794952	1135.383911	505.384094	301.457977	1143.894653	385.220032	-164.858887	888.258484	391.604797	296.307037	886.500977	399.185059	77.147682	1034.762451	-560.154602	169.731537	849.156250	-547.162537	-31.673923
394.310638	-20.890162	936.963196	420.001923	168.673355	933.307739	490.318359	-41.342743	491.340576	540.418945	177.041412	480.305542	548.061218	-31.060421	81.498360	609.999084	157.232758	95.405769	430.308380	-78.880089	1410.753540	456.217255	221.644943	1410.342651	369.414093	75.482040	1381.575073	336.966370	93.798409	1646.506592	479.523529	-168.314484	1135.350220	505.257568	301.032562	1144.082397	384.933716	-165.221298	888.044739	391.727478	296.307648	886.546692	398.915771	76.929329	1034.749023	-560.202332	169.792496	849.206238	-547.251709	-31.628525
393.948425	-21.023609	936.868652	419.886871	168.450089	933.329773	490.263000	-41.401413	491.342194	540.519470	176.885666	480.334900	548.088440	-31.061140	81.478424	610.021240	157.192886	95.423225	429.606903	-79.286842	1410.614502	455.848907	221.202591	1410.433105	369.062531	75.124954	1381.528442	336.349518	93.301773	1646.447510	478.900391	-168.783386	1135.254761	505.150421	300.595703	1144.237793	384.587494	-165.511795	887.805115	391.804871	296.307190	886.615112	398.640869	76.706795	1034.711182	-560.281860	169.782196	849.223511	-547.294128	-31.615318
393.590729	-21.183752	936.786865	419.775665	168.227432	933.340332	490.210388	-41.488274	491.354004	540.576111	176.662216	480.417328	548.145752	-31.118793	81.481071	610.025635	157.131302	95.419540	428.909668	-79.685196	1410.468384	455.489502	220.712646	1410.471436	368.667511	74.789429	1381.501221	335.704163	92.784416	1646.375488	478.209045	-169.312469	1135.157471	505.096100	300.153076	1144.353394	384.207275	-165.818512	887.587402	391.882050	296.270386	886.666748	398.363495	76.484489	1034.672852	-560.366333	169.816391	849.268066	-547.362122	-31.595142
393.263794	-21.354633	936.686401	419.684143	167.981522	933.335999	490.130768	-41.593651	491.366364	540.596680	176.433578	480.467865	548.160278	-31.126205	81.466927	609.994934	157.057526	95.381851	428.153656	-80.129814	1410.310547	455.126617	220.134857	1410.493530	368.236206	74.423218	1381.438232	335.135101	92.337578	1646.213867	477.562775	-169.781433	1135.041870	505.078644	299.740204	1144.458740	383.810425	-166.159653	887.396973	391.928772	296.235321	886.708984	398.097778	76.244812	1034.616699	-560.463623	169.843048	849.317932	-547.449951	-31.583540
392.933411	-21.525394	936.605164	419.590088	167.770248	933.325073	490.115112	-41.735023	491.387695	540.634216	176.241989	480.525177	548.220947	-31.132168	81.523018	609.970947	156.989777	95.381653	427.381134	-80.514610	1410.170288	454.619141	219.800293	1410.503418	367.709015	74.047157	1381.334717	334.376343	91.802765	1646.245605	476.975922	-170.213516	1134.949463	505.021729	299.298279	1144.535522	383.373688	-166.451538	887.187073	391.967834	296.146271	886.735168	397.842987	76.033859	1034.567627	-560.593140	169.903076	849.378723	-547.540649	-31.564093
392.613892	-21.713707	936.549561	419.476929	167.543457	933.343567	490.009155	-41.855473	491.396149	540.096069	175.310181	480.521667	548.164246	-31.155066	81.558060	609.641296	156.635284	95.373558	426.602081	-80.935333	1409.994019	454.215820	219.337463	1410.476563	367.159393	73.714928	1381.192139	333.846252	91.510986	1646.021606	476.342316	-170.702408	1134.837524	505.001526	298.908966	1144.620239	382.950867	-166.678894	886.986450	392.014587	296.055817	886.746887	397.604065	75.800278	1034.547852	-560.320313	170.528915	849.527588	-547.536743	-31.384691
392.313721	-21.958620	936.496704	419.413788	167.319244	933.336487	489.964691	-42.021770	491.452515	540.626770	175.907883	480.621674	548.226868	-31.192659	81.641441	609.973450	156.966110	95.454712	425.794769	-81.353951	1409.836304	453.728149	218.851471	1410.509277	366.613556	73.421738	1381.074219	333.225342	91.033546	1645.902832	475.754547	-171.212265	1134.722290	504.969788	298.487549	1144.705933	382.541718	-166.896317	886.770935	392.053711	295.910431	886.765564	397.384827	75.557198	1034.515015	-560.440491	170.579575	849.572693	-547.653015	-31.368296
392.019379	-22.200294	936.427124	419.361542	167.077408	933.340820	489.852356	-42.174801	491.481476	540.557190	175.719925	480.656097	548.251709	-31.216417	81.729088	609.853027	156.854538	95.448631	424.989563	-81.820206	1409.723877	453.322266	218.400986	1410.512939	366.043549	72.994759	1380.963867	332.462585	90.517471	1645.901855	475.174042	-171.651459	1134.655151	504.944336	298.103516	1144.852661	382.163483	-167.132004	886.572876	392.110565	295.776917	886.783447	397.164825	75.294083	1034.479004	-560.551880	170.668121	849.626404	-547.746460	-31.336189
391.751404	-22.415257	936.364990	419.279694	166.870941	933.376831	489.750122	-42.298038	491.496307	540.436279	175.565643	480.697235	548.250488	-31.256435	81.812798	609.823853	156.831314	95.511162	424.167389	-82.237221	1409.647339	452.903381	217.934357	1410.572876	365.447449	72.634109	1380.866089	331.865845	89.987137	1645.769653	474.548126	-172.196884	1134.570679	504.899231	297.703125	1144.969727	381.764587	-167.333344	886.400085	392.162659	295.648468	886.828918	396.950226	75.045708	1034.463501	-561.098145	170.125595	849.537048	-548.023132	-31.475618
391.509705	-22.649288	936.334106	419.255157	166.587753	933.417542	489.569183	-42.442841	491.489502	540.291565	175.384430	480.728424	548.198486	-31.279079	81.852699	609.732727	156.710846	95.533524	423.294159	-82.739746	1409.555908	452.426300	217.364685	1410.627075	364.919067	72.461441	1380.809326	330.986359	89.117241	1645.920654	473.945709	-172.689758	1134.530518	504.864716	297.308594	1145.101196	381.371246	-167.539093	886.258667	392.248749	295.462799	886.897461	396.770935	74.766724	1034.465088	-561.256226	170.128662	849.565857	-548.151733	-31.469934
391.264099	-22.849030	936.331787	419.211212	166.346649	933.500000	489.450317	-42.632019	491.537231	540.187927	175.255051	480.789307	548.226257	-31.310059	81.956039	609.737366	156.723007	95.588745	422.460358	-83.097275	1409.516113	452.020477	216.927383	1410.677612	364.190735	71.884590	1380.700317	330.566772	88.856674	1645.649902	473.350342	-173.125549	1134.504883	504.826019	296.943665	1145.244507	381.003143	-167.724091	886.167908	392.330994	295.262085	886.991089	396.587097	74.517189	1034.502563	-561.411011	170.148285	849.600342	-548.317383	-31.422636
390.996948	-23.036081	936.352539	419.165558	166.077194	933.615051	489.246735	-42.806610	491.559387	540.057190	175.148956	480.803101	548.229858	-31.352081	82.006248	609.713135	156.727173	95.674538	421.639099	-83.566185	1409.528564	451.614899	216.404388	1410.758545	363.472626	71.593208	1380.651978	329.895264	88.229050	1645.671143	472.733978	-173.595413	1134.539917	504.779846	296.494080	1145.394653	380.629272	-167.925339	886.087158	392.437347	295.052734	887.078186	396.407349	74.254097	1034.569336	-561.581482	170.193726	849.661682	-548.455750	-31.389301
390.750580	-23.281609	936.379517	419.127014	165.774506	933.715027	489.021393	-42.996067	491.601074	539.878784	174.996155	480.828094	548.211487	-31.373287	82.133591	609.620789	156.649826	95.724266	420.805939	-83.973892	1409.587524	451.141449	215.898041	1410.883545	362.732208	71.248344	1380.625122	329.306335	87.697060	1645.604736	472.141571	-174.028580	1134.585815	504.711823	296.085449	1145.614380	380.250031	-168.116745	886.031616	392.511261	294.828735	887.186096	396.219757	73.958611	1034.629517	-561.735474	170.222122	849.711243	-548.586304	-31.378439
390.503174	-23.529793	936.389404	419.102356	165.496429	933.806335	488.833923	-43.159088	491.636597	539.731628	174.883270	480.853058	548.229248	-31.432634	82.196564	609.606201	156.644913	95.809464	420.004883	-84.352280	1409.601563	450.684418	215.432587	1410.990723	362.028473	70.897232	1380.545410	328.587891	87.086273	1645.661499	471.541077	-174.453445	1134.663086	504.628784	295.696564	1145.813354	379.858337	-168.315506	886.023193	392.636505	294.583069	887.298950	396.020233	73.672836	1034.675171	-561.903015	170.248856	849.745483	-548.734924	-31.361244
390.318939	-23.781448	936.395630	419.094727	165.217361	933.875061	488.670410	-43.342312	491.677521	539.609680	174.790894	480.887665	548.236328	-31.447603	82.286018	609.540771	156.648834	95.905037	419.192413	-84.793564	1409.607788	450.313507	214.853958	1411.110596	361.394440	70.554207	1380.527344	327.959808	86.580269	1645.616577	470.918823	-174.902664	1134.744629	504.595825	295.348022	1146.029907	379.481873	-168.528595	886.044434	392.756317	294.356049	887.403748	395.849548	73.394447	1034.706299	-562.095947	170.309601	849.798523	-548.920959	-31.310749
390.089661	-24.022053	936.425110	419.045929	164.979858	933.959229	488.488739	-43.558353	491.717316	539.458435	174.666199	480.951660	548.226318	-31.497295	82.401054	609.393311	156.512497	96.001366	418.445984	-85.227501	1409.677856	449.791748	214.442078	1411.245605	360.826874	70.138885	1380.486450	327.178986	85.962219	1645.676147	470.295197	-175.303940	1134.796021	504.469238	294.906464	1146.283081	379.069489	-168.797958	886.027100	392.877594	294.166290	887.524353	395.660767	73.142532	1034.759033	-562.311340	170.328598	849.841675	-549.104797	-31.311777
389.861511	-24.330368	936.440063	419.020355	164.691727	934.011475	488.214966	-43.742310	491.749359	539.247742	174.450409	480.992096	548.170471	-31.542204	82.474571	609.295654	156.450134	96.093109	417.719177	-85.691010	1409.701294	449.355804	213.931961	1411.402466	360.318573	69.751129	1380.502441	326.464264	85.340767	1645.651733	469.689026	-175.744095	1134.856567	504.369690	294.517883	1146.526367	378.689697	-169.032150	886.000549	393.039856	293.916595	887.641724	395.472168	72.843391	1034.787109	-562.519226	170.316544	849.855713	-549.271362	-31.320871
389.645508	-24.585438	936.454651	418.972107	164.397079	934.109924	488.057495	-44.030621	491.784698	539.103333	174.263062	481.001526	548.233459	-31.620884	82.611832	609.266907	156.426865	96.180153	417.020721	-86.077805	1409.704834	448.912567	213.492661	1411.570435	360.008057	69.087677	1380.524902	325.731262	84.866371	1645.592285	469.046448	-176.206543	1134.875000	504.270935	294.161987	1146.798096	378.294617	-169.293991	885.921448	393.194641	293.619995	887.777710	395.298798	72.539238	1034.840698	-562.774292	170.350876	849.900391	-549.509277	-31.279686
389.412933	-24.840496	936.501831	418.900726	164.128479	934.208679	487.792206	-44.272758	491.796906	538.923584	174.025101	481.035614	548.206238	-31.668907	82.697685	609.175964	156.327621	96.293823	416.362122	-86.559319	1409.693970	448.530304	212.947647	1411.725220	359.394165	68.921875	1380.515869	324.933319	84.239449	1645.532349	468.410278	-176.672516	1134.898804	504.160461	293.791046	1147.028198	377.873474	-169.522781	885.860901	393.351715	293.310059	887.936707	395.110229	72.263802	1034.910767	-563.028137	170.363052	849.951111	-549.718201	-31.256048
389.169617	-25.095825	936.525024	418.824036	163.848053	934.299438	487.439148	-44.476006	491.783447	538.759644	173.794800	481.081940	548.114563	-31.700186	82.784523	609.085571	156.255432	96.394470	415.702942	-86.996483	1409.689331	448.116058	212.454468	1411.824341	358.989655	68.547104	1380.484619	324.029236	83.672569	1645.526611	467.763611	-177.173965	1134.888550	504.037872	293.395905	1147.248169	377.426025	-169.796234	885.804749	393.475098	292.993103	888.072449	394.920563	71.973274	1034.965576	-563.331116	170.369141	850.022705	-549.934448	-31.253502
388.977356	-25.374083	936.539001	418.762817	163.521942	934.367249	487.125214	-44.638130	491.778839	538.652222	173.640137	481.133057	548.089355	-31.742752	82.877533	609.057312	156.238892	96.495155	415.073883	-87.441452	1409.664917	447.728394	211.939407	1411.920410	358.584564	68.127678	1380.454956	323.228943	83.219048	1645.362061	467.121857	-177.620346	1134.828125	503.924896	293.035431	1147.448242	376.989594	-170.027573	885.716736	393.594910	292.705902	888.145325	394.750488	71.656464	1035.002930	-563.571960	170.439896	850.091309	-550.183105	-31.194464
388.803131	-25.642826	936.524414	418.695038	163.216049	934.411804	486.859375	-44.847950	491.760803	538.512756	173.470749	481.188507	548.086792	-31.806051	82.938583	609.062744	156.278946	96.587852	414.499664	-87.889442	1409.579102	447.359100	211.467117	1411.999756	358.229980	67.742317	1380.437988	322.390686	82.680786	1645.222534	466.485901	-178.136856	1134.778809	503.808990	292.673584	1147.604858	376.516571	-170.298019	885.598511	393.685974	292.455658	888.208801	394.580841	71.351265	1035.013916	-563.816833	170.505768	850.147095	-550.415588	-31.153093
388.549194	-25.986313	936.529480	418.563416	162.942856	934.467529	486.552734	-45.080166	491.742218	538.313354	173.215759	481.231049	548.112793	-31.869164	83.004181	608.945068	156.158081	96.654305	413.895111	-88.324135	1409.520264	446.971588	211.030899	1412.034668	357.866455	67.361359	1380.387573	321.495056	82.125740	1645.111084	465.892059	-178.625977	1134.748657	503.663086	292.265686	1147.742798	376.077728	-170.586807	885.481934	393.750977	292.228149	888.263062	394.359924	71.025681	1035.042114	-563.676331	171.141830	850.328796	-550.523682	-30.983356
388.312073	-26.307747	936.505798	418.457703	162.622772	934.488220	486.300751	-45.335026	491.710815	538.135437	172.973114	481.254120	548.140869	-31.931646	83.019585	608.863525	156.092331	96.688324	413.309967	-88.735466	1409.438232	446.615509	210.589478	1412.093628	357.494019	67.015602	1380.323486	320.700867	81.628761	1644.949951	465.245819	-179.122421	1134.642700	503.540375	291.838501	1147.855835	375.610382	-170.829910	885.351074	393.813232	291.937103	888.292542	394.138062	70.695900	1035.036133	-563.982544	171.200516	850.382019	-550.779541	-30.952152
388.103912	-26.628208	936.487854	418.381195	162.280731	934.517090	486.075470	-45.597481	491.654297	538.094971	172.760849	481.307495	548.185059	-31.985270	83.036789	608.818970	156.073669	96.750641	412.722321	-89.136612	1409.371704	446.262665	210.110794	1412.123779	357.107239	66.637680	1380.262573	320.053619	81.113083	1644.660889	464.642487	-179.546646	1134.587891	503.469910	291.468628	1147.964355	375.149902	-171.103500	885.252380	393.877197	291.630280	888.300171	393.962402	70.352028	1035.038940	-564.300537	171.163986	850.425415	-551.026550	-30.956244
387.858978	-26.946890	936.437378	418.277435	161.914261	934.543518	485.858246	-45.859493	491.579926	538.094543	172.617935	481.336731	548.242310	-32.035114	83.054810	608.826294	156.078125	96.804588	412.117340	-89.495392	1409.334717	445.822083	209.709259	1412.121460	356.675110	66.287971	1380.177856	319.395081	80.661736	1644.507813	464.070801	-179.971161	1134.501343	503.385345	291.054474	1148.035522	374.647858	-171.375397	885.159363	393.925751	291.311127	888.310791	393.753632	69.982018	1035.024292	-564.673340	171.163574	850.489990	-551.314209	-30.940712
387.667297	-27.256918	936.372253	418.203430	161.590042	934.559265	485.617889	-46.066242	491.516479	538.114014	172.451340	481.393677	548.229736	-32.048367	83.066414	608.885010	156.104538	96.854980	411.483521	-89.904297	1409.255859	445.427185	209.323135	1412.122803	356.207733	65.927986	1380.068970	318.750732	80.045250	1644.442139	463.484955	-180.366959	1134.471069	503.294586	290.610870	1148.111206	374.185913	-171.614777	885.090149	393.980286	290.963654	888.308777	393.569641	69.636513	1034.995605	-565.055115	171.160477	850.528809	-551.632874	-30.913349
387.463440	-27.557524	936.309082	418.092346	161.243805	934.572449	485.351013	-46.206219	491.462219	538.147400	172.241898	481.394928	548.195251	-32.067566	83.053291	608.854858	156.032379	96.855003	410.871796	-90.241440	1409.175537	444.995270	208.946945	1412.091919	355.725128	65.598770	1379.927979	318.287415	79.622375	1644.324829	462.930420	-180.706528	1134.424438	503.182983	290.152740	1148.147339	373.747711	-171.876953	885.012573	394.015625	290.637146	888.289368	393.368591	69.285065	1034.967163	-565.713501	170.676666	850.512512	-551.993591	-31.031528
387.213928	-27.918423	936.240906	417.986237	160.878632	934.556213	485.125458	-46.346138	491.407166	538.129944	172.012177	481.391602	548.155029	-32.035744	83.078903	608.880859	156.014755	96.843575	410.219055	-90.579857	1409.109009	444.519012	208.559875	1412.012939	355.180054	65.324707	1379.818237	317.858276	79.134323	1644.309692	462.432617	-180.994720	1134.360107	503.123077	289.732910	1148.138794	373.271698	-172.108246	884.968384	394.051666	290.255127	888.234924	393.144836	68.909286	1034.920898	-566.054199	170.699722	850.559204	-552.271423	-30.989504
387.001709	-28.241323	936.170105	417.917999	160.527649	934.541321	484.974457	-46.503887	491.384155	538.136902	171.803955	481.367126	548.168274	-32.036327	83.069237	608.911194	156.017838	96.852768	409.544281	-90.941895	1409.029419	444.068878	208.203018	1411.948853	354.656494	65.010429	1379.632935	317.475006	78.609749	1644.343018	461.925201	-181.325912	1134.318848	503.052734	289.317474	1148.145874	372.788391	-172.366791	884.942322	394.111145	289.869415	888.160889	392.945435	68.560104	1034.872681	-566.412903	170.758209	850.624023	-552.588867	-30.945597
386.817078	-28.594877	936.112976	417.880341	160.139725	934.498474	484.838074	-46.727848	491.378662	538.091125	171.586716	481.346649	548.192871	-32.075306	83.112656	608.896057	155.953766	96.837532	408.849823	-91.237511	1408.963745	443.565094	207.909286	1411.895508	354.263824	64.457420	1379.544312	317.169525	78.131958	1644.411133	461.409851	-181.609268	1134.295044	502.967010	288.892822	1148.122192	372.321442	-172.601334	884.901367	394.167358	289.490906	888.072693	392.769806	68.200233	1034.816284	-566.762329	170.779572	850.663879	-552.891174	-30.885187
386.633881	-28.949757	936.049438	417.843811	159.779358	934.469238	484.673950	-46.933571	491.354370	538.071045	171.367020	481.393799	548.230103	-32.086773	83.161682	608.901306	155.957123	96.871330	408.238770	-91.592903	1408.949829	443.141235	207.514359	1411.859619	353.539093	64.429199	1379.368408	316.922485	77.633034	1644.516113	460.946869	-181.929520	1134.281860	502.878571	288.515106	1148.133789	371.899475	-172.790222	884.858826	394.262299	289.051453	887.975708	392.598114	67.842216	1034.763916	-567.118103	170.818741	850.739502	-553.202515	-30.869539
386.448822	-29.328585	936.012573	417.785828	159.419144	934.466064	484.473541	-47.164356	491.326355	538.052368	171.179672	481.461975	548.206421	-32.121765	83.197121	608.889038	155.901367	96.913864	407.598541	-91.927254	1408.915405	442.669403	207.193344	1411.857666	352.986511	64.171570	1379.302002	316.648865	77.066338	1644.685547	460.499023	-182.214645	1134.288330	502.798004	288.179016	1148.169189	371.478333	-172.993179	884.863403	394.571594	288.546661	887.862427	392.413818	67.471573	1034.737793	-567.488647	170.910629	850.795105	-553.497437	-30.829712
386.185547	-29.710972	936.006592	417.706421	159.039597	934.474487	484.199554	-47.386185	491.294281	537.997986	170.913406	481.533478	548.178040	-32.117241	83.213470	608.833008	155.817612	96.940231	406.970978	-92.247009	1408.953247	442.228088	206.893661	1411.847534	352.471680	63.919415	1379.262817	316.485657	76.622017	1644.802246	460.031494	-182.562332	1134.365601	502.612183	287.746704	1148.217773	371.038208	-173.203094	884.879028	394.398285	288.145691	887.872192	392.192566	67.100716	1034.733887	-567.918274	170.956253	850.859314	-553.779846	-30.808207
385.939117	-30.060583	935.991150	417.595154	158.643555	934.500977	483.924957	-47.558750	491.235229	537.917908	170.645294	481.590637	548.146545	-32.166451	83.222992	608.749573	155.717178	96.930992	406.419922	-92.524666	1409.009277	441.803101	206.605682	1411.853271	351.985931	63.630672	1379.233643	316.315063	76.264786	1644.946533	459.546326	-182.861832	1134.371338	502.450256	287.344543	1148.261108	370.596954	-173.398376	884.907471	394.457916	287.749573	887.806641	391.963196	66.721794	1034.734619	-568.336365	170.985397	850.909912	-554.131226	-30.734879
385.735840	-30.354452	935.978333	417.506927	158.204437	934.512573	483.730560	-47.819397	491.199066	537.882202	170.399963	481.613373	548.178223	-32.196571	83.248894	608.803711	155.731537	96.999367	405.832825	-92.878105	1409.019409	441.367767	206.256409	1411.827515	351.614410	63.527927	1379.265869	316.215424	75.896500	1645.058594	459.058411	-183.145981	1134.411499	502.278015	286.965240	1148.294312	370.183868	-173.593826	884.952087	394.512787	287.338654	887.735962	391.760101	66.359886	1034.728271	-568.749023	171.009064	850.965454	-554.465515	-30.676216
385.521484	-30.726976	935.990784	417.400604	157.818375	934.520874	483.621490	-48.088264	491.186432	537.850952	170.161591	481.637268	548.262817	-32.251900	83.294167	608.818970	155.718521	97.019600	405.297729	-93.097977	1409.027588	441.044312	206.003204	1411.825562	351.323883	62.818535	1379.244263	316.084351	75.504120	1645.218628	458.575775	-183.456650	1134.456299	502.108459	286.569519	1148.330933	369.811157	-173.799622	884.952454	394.567627	286.902039	887.653442	391.555878	65.995987	1034.733887	-569.100037	171.021317	850.979675	-554.798584	-30.634285
385.267517	-31.078541	935.977539	417.272797	157.455933	934.544922	483.519958	-48.342350	491.180756	537.780029	169.891388	481.675690	548.299133	-32.276264	83.311211	608.792664	155.684906	97.038712	404.890594	-93.420044	1409.054321	440.784851	205.681107	1411.868042	350.833008	62.785927	1379.177856	315.885559	75.103195	1645.406616	458.099976	-183.792725	1134.519653	501.887421	286.153503	1148.365479	369.370087	-174.073517	884.987061	394.576233	286.522797	887.605713	391.311035	65.635216	1034.734009	-569.510986	171.151062	851.022217	-555.183044	-30.526253
384.964172	-31.500725	935.973083	417.132080	157.059998	934.532410	483.356873	-48.543144	491.189484	537.712280	169.652832	481.705170	548.301758	-32.324894	83.348518	608.704834	155.555603	97.044296	404.496307	-93.712593	1409.080444	440.513519	205.359070	1411.886353	350.531036	62.501400	1379.210083	315.760437	74.753464	1645.537109	457.630554	-184.105347	1134.559082	501.708130	285.791077	1148.389038	368.923370	-174.337860	884.992188	394.610382	286.181549	887.573547	391.032135	65.248306	1034.719238	-569.956665	171.247864	851.088135	-555.548889	-30.497683
384.612579	-31.873352	935.970764	416.939636	156.682022	934.559326	483.161926	-48.727699	491.221466	537.648865	169.430206	481.756592	548.258362	-32.337246	83.400520	608.657959	155.513397	97.083023	404.153625	-93.993378	1409.099121	440.304840	205.069443	1411.947754	350.242096	62.164848	1379.254639	315.629547	74.504715	1645.678589	457.119171	-184.400711	1134.575928	501.501038	285.349548	1148.420410	368.460236	-174.644623	885.008179	394.574707	285.819824	887.559814	390.735107	64.870369	1034.729126	-570.408447	171.303223	851.143860	-555.945984	-30.436001
384.323669	-32.203167	935.970093	416.744019	156.246246	934.550049	482.982300	-48.942600	491.237213	537.547119	169.145645	481.757843	548.270203	-32.398926	83.467690	608.630493	155.453598	97.129326	403.819794	-94.306175	1409.116455	440.084534	204.741043	1411.982300	349.985382	61.913177	1379.350830	315.511658	74.163223	1645.809814	456.639221	-184.688309	1134.588379	501.302948	284.909363	1148.458496	367.991638	-174.939865	885.016357	394.525879	285.444946	887.551147	390.451874	64.505478	1034.719482	-570.848389	171.346466	851.150085	-556.335327	-30.385242
384.001587	-32.573906	935.980957	416.535217	155.893417	934.573120	482.808258	-49.182781	491.248718	537.450012	168.841965	481.777985	548.233704	-32.440186	83.544426	608.536682	155.318542	97.109642	403.549744	-94.577522	1409.136963	439.928223	204.470184	1412.040649	349.753021	61.724552	1379.438599	315.385345	73.872986	1645.954346	456.187012	-185.001923	1134.557495	501.125610	284.523285	1148.472656	367.516846	-175.285187	885.047119	394.415924	285.072144	887.547791	390.154938	64.148483	1034.733154	-571.359375	171.350525	851.164856	-556.772888	-30.360153
383.653931	-32.970360	935.978638	416.327057	155.513626	934.561401	482.709991	-49.446903	491.270905	537.384827	168.586075	481.812836	548.267456	-32.465824	83.596642	608.557129	155.306488	97.169022	403.273682	-94.828598	1409.113159	439.769623	204.236282	1412.044800	349.738007	61.217888	1379.549316	315.199646	73.599571	1646.145020	455.743591	-185.283798	1134.562256	500.956848	284.106232	1148.462158	367.050842	-175.631882	885.054565	394.264740	284.675659	887.532532	389.838684	63.779182	1034.721802	-571.838074	171.415176	851.210266	-557.226501	-30.286470
383.273712	-33.381058	935.970459	416.107208	155.125412	934.534668	482.666595	-49.743717	491.285706	537.300720	168.297470	481.832733	548.316406	-32.532360	83.615204	608.499939	155.164581	97.152054	403.104492	-95.140381	1409.144653	439.661682	203.959061	1412.034790	349.369812	61.251167	1379.541626	315.087433	73.329926	1646.264648	455.335266	-185.612228	1134.539185	500.782532	283.694305	1148.409790	366.534302	-175.919861	885.084534	394.062927	284.289551	887.493469	389.518188	63.401417	1034.701660	-572.323181	171.538773	851.248474	-557.731873	-30.232410
382.888519	-33.738659	935.937683	415.856781	154.734055	934.498596	482.544891	-49.967766	491.273712	537.106201	167.989304	481.839935	548.314819	-32.555244	83.610435	608.408569	155.059402	97.156815	402.830963	-95.388832	1409.149536	439.518066	203.666489	1412.034424	349.161530	60.983997	1379.573242	315.067780	73.128197	1646.291748	454.928680	-185.897232	1134.518677	500.634155	283.293304	1148.396118	366.029205	-176.235641	885.074097	393.872131	283.931549	887.460510	389.197815	63.036869	1034.666748	-572.834290	171.591339	851.251404	-558.214172	-30.193001
382.538879	-34.066910	935.907837	415.548981	154.315933	934.452271	482.413300	-50.215733	491.262482	536.938904	167.669250	481.850952	548.312439	-32.610088	83.611900	608.394104	154.987579	97.245689	402.623901	-95.621597	1409.177612	439.423950	203.453003	1412.014771	348.973602	60.751659	1379.601563	314.989929	72.886826	1646.361816	454.545135	-186.185745	1134.493164	500.480011	282.907959	1148.339966	365.530060	-176.554504	885.097656	393.644165	283.548004	887.437439	388.857849	62.677807	1034.627075	-573.366333	171.599487	851.247559	-558.744141	-30.103336
382.126434	-34.491287	935.875366	415.238922	153.960251	934.414429	482.259918	-50.426929	491.249878	536.784363	167.442734	481.850861	548.296082	-32.639759	83.595192	608.367004	154.939438	97.268372	402.383514	-95.857033	1409.173828	439.318970	203.212234	1411.984375	348.851624	60.510834	1379.626343	314.885071	72.632187	1646.436768	454.169373	-186.446518	1134.475830	500.353088	282.552277	1148.269775	365.027069	-176.913437	885.120605	393.369232	283.125824	887.414063	388.501709	62.294315	1034.592407	-573.866882	171.630051	851.289551	-559.249146	-30.106359
381.721588	-34.835785	935.835876	414.939331	153.648819	934.396729	482.161652	-50.635540	491.260559	536.673218	167.265411	481.868286	548.341003	-32.680267	83.630020	608.338989	154.896393	97.287422	402.113617	-96.036621	1409.166748	439.196075	203.013901	1411.925049	348.887878	60.045109	1379.707397	314.866364	72.463448	1646.414795	453.806396	-186.728973	1134.489014	500.232941	282.256927	1148.186035	364.567139	-177.206345	885.144043	393.095001	282.715668	887.351868	388.172333	61.956081	1034.566406	-574.453796	171.684326	851.338806	-559.819946	-30.083466
381.318268	-35.166080	935.748901	414.656097	153.298553	934.336975	482.020782	-50.857227	491.247711	536.509888	167.069763	481.842407	548.336487	-32.705341	83.646584	608.379944	154.885101	97.350441	401.911896	-96.348755	1409.175537	439.170258	202.703812	1411.829346	348.641052	60.109661	1379.681641	314.812195	72.259232	1646.397705	453.444275	-187.006943	1134.500000	500.104889	281.963348	1148.052856	364.070923	-177.481247	885.214844	392.802124	282.335846	887.293579	387.841156	61.606041	1034.494507	-575.048157	171.779160	851.389954	-560.412292	-30.033716
380.923004	-35.505497	935.696045	414.343323	152.977097	934.276306	481.876160	-51.066113	491.248413	536.348450	166.904007	481.821289	548.365479	-32.716637	83.697906	608.370911	154.873413	97.358574	401.718506	-96.582283	1409.181519	439.164032	202.462723	1411.735352	348.549713	59.952171	1379.660034	314.772491	72.077255	1646.341309	453.088623	-187.319595	1134.501953	499.978210	281.658081	1147.877930	363.547882	-177.722992	885.247742	392.481293	281.954224	887.207825	387.519257	61.278267	1034.440918	-575.643494	171.802551	851.458801	-561.019775	-29.952824
380.483643	-35.852325	935.667664	413.976288	152.665222	934.210999	481.667511	-51.255104	491.209076	536.154785	166.720078	481.819489	548.346008	-32.733200	83.744164	608.443542	154.945755	97.434547	401.505188	-96.799187	1409.144531	439.151062	202.208572	1411.591675	348.453064	59.794956	1379.618042	314.734741	71.930641	1646.260498	452.717865	-187.568008	1134.444214	499.836334	281.371521	1147.686035	363.020996	-178.016403	885.270691	392.059692	281.555206	887.131653	387.169861	60.962284	1034.399170	-576.224060	171.832306	851.493652	-561.610168	-29.936769
380.090088	-36.180912	935.600464	413.622711	152.344055	934.135071	481.410950	-51.376629	491.125916	535.939514	166.617584	481.837738	548.292175	-32.701717	83.728081	608.438049	154.929550	97.441399	401.293854	-96.999596	1409.094849	439.104950	201.979004	1411.492310	348.371185	59.564011	1379.581055	314.724487	71.783157	1646.166016	452.319458	-187.885025	1134.408569	499.705566	281.075134	1147.491699	362.519318	-178.335129	885.291260	391.620941	281.189178	887.039185	386.841339	60.636070	1034.332153	-576.479187	172.410034	851.683044	-562.105774	-29.803143
379.756897	-36.430363	935.518616	413.300140	152.080994	934.068359	481.187714	-51.597458	491.084564	535.723755	166.465210	481.859497	548.240967	-32.686222	83.732864	608.652100	155.542587	97.719643	401.065430	-97.236824	1409.063721	439.076263	201.758316	1411.354004	348.265076	59.339878	1379.506836	314.729309	71.670486	1646.089355	451.961884	-188.172470	1134.370483	499.550751	280.779785	1147.274536	362.005463	-178.594040	885.276733	391.198456	280.890564	886.980408	386.545532	60.366890	1034.261475	-577.129150	172.507095	851.800659	-562.736694	-29.752735
379.381958	-36.733864	935.442017	412.990601	151.734085	934.001770	480.957428	-51.804504	491.043243	535.502625	166.332047	481.874329	548.222351	-32.655602	83.732536	608.664917	155.556168	97.759033	400.845764	-97.449074	1409.025879	439.035126	201.534164	1411.207153	348.173584	59.107708	1379.438843	314.759521	71.568558	1646.015137	451.612823	-188.458679	1134.322144	499.420013	280.486298	1147.080200	361.448547	-178.852997	885.282837	390.792511	280.565277	886.896729	386.236481	60.034576	1034.193359	-578.198059	171.984131	851.757202	-563.518372	-29.866220
379.015961	-37.081554	935.363525	412.693024	151.367493	933.929260	480.712982	-51.957321	490.993225	535.261047	166.167465	481.858521	548.219177	-32.654415	83.751602	608.392212	154.866211	97.576363	400.619202	-97.678711	1408.981689	438.974518	201.314621	1411.071533	348.061188	58.900616	1379.377197	314.833130	71.472466	1645.968018	451.279419	-188.741776	1134.267212	499.301178	280.185394	1146.862427	360.933807	-179.106201	885.274536	390.322571	280.209015	886.794922	385.942291	59.671432	1034.121826	-578.841431	171.916153	851.780212	-564.137024	-29.845919
378.611389	-37.398140	935.296875	412.345276	151.058395	933.878174	480.455048	-52.121044	490.972137	535.077454	166.018036	481.849152	548.226501	-32.647118	83.776184	608.640259	155.506683	97.819710	400.392639	-97.842422	1408.954468	438.916229	201.144547	1410.911621	348.114319	58.443417	1379.352295	314.928833	71.387169	1645.928223	450.945862	-189.014343	1134.215698	499.173004	279.856995	1146.667236	360.478668	-179.366287	885.315735	389.850830	279.876312	886.693481	385.627258	59.342396	1034.069458	-579.448181	171.931854	851.880615	-564.703491	-29.814043
378.278870	-37.694248	935.236023	412.043396	150.748215	933.811768	480.195221	-52.281036	490.920990	534.873596	165.890091	481.845795	548.224426	-32.632565	83.827797	608.609985	155.470886	97.850677	400.231934	-98.093132	1408.945190	438.868225	200.874298	1410.763306	347.832367	58.547031	1379.251221	315.068420	71.284531	1645.902832	450.574066	-189.305038	1134.197144	499.020966	279.554779	1146.463745	359.949524	-179.671997	885.381592	389.413361	279.554779	886.604004	385.361542	59.034779	1034.010986	-580.175598	172.084961	851.964417	-565.318604	-29.782721
377.953308	-37.964985	935.142029	411.741272	150.479858	933.753784	479.994019	-52.468807	490.892548	534.736755	165.807968	481.848969	548.246033	-32.638676	83.830658	608.597839	155.468338	97.924881	400.080475	-98.252556	1408.903442	438.819885	200.671646	1410.604492	347.717682	58.389591	1379.181641	315.237579	71.207794	1645.897339	450.221985	-189.593307	1134.174561	498.859802	279.300507	1146.266235	359.423279	-179.960556	885.420288	388.962128	279.228973	886.541443	385.078003	58.742012	1033.938599	-580.519287	172.807968	852.165588	-565.880676	-29.511553
377.640045	-38.237514	935.054382	411.436401	150.223663	933.696228	479.754944	-52.673656	490.818634	534.546204	165.715576	481.850861	548.235229	-32.621063	83.796364	608.556763	155.453049	97.980629	399.898895	-98.414520	1408.874878	438.731964	200.511444	1410.424438	347.639191	58.221146	1379.118408	315.416321	71.178436	1645.934326	449.887207	-189.902420	1134.171875	498.661224	279.025726	1146.046753	358.950409	-180.240677	885.407104	388.480621	278.889679	886.438721	384.794373	58.457424	1033.868896	-581.206238	172.831390	852.199585	-566.486023	-29.488916
377.270386	-38.536572	934.966309	411.128448	149.924820	933.667175	479.497040	-52.829079	490.707947	534.243591	165.590988	481.867218	548.230164	-32.632919	83.783722	608.434143	155.380081	97.997627	399.728912	-98.566376	1408.818726	438.667328	200.346268	1410.296021	347.535828	58.039169	1379.035034	315.645172	71.112427	1645.993408	449.556000	-190.204987	1134.124023	498.464417	278.742737	1145.810791	358.488678	-180.588196	885.407654	387.996185	278.542847	886.330261	384.475830	58.126865	1033.813110	-581.910400	172.798187	852.205017	-567.103882	-29.506853
376.916656	-38.822529	934.874023	410.849701	149.616272	933.627441	479.217743	-52.945602	490.611267	533.838501	165.355835	481.844574	548.208740	-32.638218	83.765221	608.354797	155.338013	98.091545	399.574982	-98.744194	1408.780273	438.606384	200.178543	1410.148315	347.471985	57.883034	1378.994751	315.900970	71.054375	1646.086182	449.229675	-190.506973	1134.094482	498.277863	278.438782	1145.578369	357.973145	-180.893875	885.452087	387.594513	278.209564	886.249084	384.189545	57.800667	1033.750732	-582.661987	172.981293	852.297913	-567.738098	-29.435154
376.591888	-39.085529	934.784180	410.595398	149.363007	933.606445	479.007965	-53.081413	490.546448	533.425903	165.149002	481.848145	548.222717	-32.645313	83.760223	608.255127	155.299149	98.194183	399.423431	-98.871498	1408.753906	438.544220	200.037216	1410.013794	347.380432	57.734032	1378.956787	316.178101	70.946518	1646.212891	448.903992	-190.739990	1134.065918	498.102386	278.175262	1145.370239	357.499603	-181.228195	885.518921	387.192474	277.857971	886.135986	383.920044	57.506100	1033.698120	-583.821533	172.431564	852.201660	-568.519836	-29.495203
376.233032	-39.364178	934.721741	410.339020	149.135391	933.592590	478.822113	-53.186943	490.509369	532.964844	164.930267	481.856567	548.210510	-32.631516	83.746902	608.101257	155.202805	98.291985	399.267456	-99.014603	1408.744263	438.461487	199.924652	1409.881226	347.319122	57.622448	1378.936523	316.471008	70.935905	1646.383789	448.591156	-190.978256	1134.078857	497.882996	277.890839	1145.176147	357.045898	-181.572708	885.561523	386.773987	277.519073	886.024170	383.621094	57.230366	1033.661377	-584.566101	172.425217	852.226868	-569.183777	-29.382658
375.831146	-39.622906	934.677429	410.041046	148.868088	933.592346	478.657501	-53.281925	490.489868	532.697205	164.826691	481.946259	548.207458	-32.629711	83.753120	608.016968	155.206818	98.449257	399.076324	-99.120415	1408.740601	438.360535	199.829178	1409.760986	347.270935	57.542973	1378.929199	316.787628	70.921661	1646.551392	448.302094	-191.224823	1134.115479	497.677490	277.639709	1144.977783	356.606049	-181.888672	885.621033	386.334290	277.250824	885.890503	383.275116	56.948818	1033.639893	-585.387329	172.430771	852.237000	-569.831299	-29.376717
375.414154	-39.914875	934.653503	409.721558	148.570007	933.591370	478.512299	-53.433060	490.484680	532.439331	164.747711	481.995178	548.201904	-32.623466	83.767189	607.920166	155.176453	98.549255	398.918854	-99.217354	1408.754517	438.269287	199.742035	1409.623169	347.209961	57.489372	1378.920166	317.189392	70.963615	1646.673584	448.006226	-191.430984	1134.129639	497.453156	277.382965	1144.768188	356.136566	-182.222229	885.718567	385.931793	276.933685	885.751953	382.910187	56.646172	1033.627930	-586.167725	172.512970	852.254089	-570.520569	-29.279531
375.037109	-40.108337	934.599915	409.414307	148.359634	933.617859	478.377563	-53.526619	490.463562	532.231873	164.665497	482.095367	548.179016	-32.621861	83.791977	607.858948	155.189697	98.694374	398.763977	-99.315239	1408.787598	438.210266	199.660919	1409.498901	347.152679	57.416668	1378.918701	317.559448	71.023598	1646.813232	447.712433	-191.677322	1134.215332	497.221008	277.164276	1144.552612	355.708740	-182.520554	885.826294	385.548126	276.582703	885.613647	382.564392	56.406425	1033.614990	-587.027222	172.528854	852.237915	-571.215454	-29.189606
374.657196	-40.329849	934.549500	409.148010	148.154099	933.646301	478.258392	-53.619888	490.451080	532.011292	164.568878	482.211395	548.208374	-32.627983	83.810173	607.791382	155.202332	98.859848	398.643463	-99.358879	1408.842651	438.177856	199.619919	1409.341675	347.118744	57.342842	1378.922852	317.910645	71.084160	1646.953613	447.413513	-191.923340	1134.280029	497.019470	276.931183	1144.343506	355.336151	-182.852951	885.922424	385.165283	276.249939	885.450867	382.228973	56.159130	1033.603516	-587.835571	172.560196	852.237793	-571.953003	-29.091681
374.230103	-40.607040	934.514893	408.841156	147.948593	933.747986	478.185822	-53.789791	490.451660	531.868713	164.516663	482.383606	548.250122	-32.650204	83.817429	607.759338	155.223053	99.097839	398.546509	-99.335762	1408.896484	438.194519	199.627975	1409.189087	347.092010	57.340412	1378.930298	318.035645	70.885971	1647.300415	447.097626	-192.104263	1134.392334	496.793579	276.750153	1144.083984	354.915253	-183.224380	886.046448	384.772705	275.943787	885.261353	381.875305	55.848732	1033.639893	-588.776001	172.534775	852.237610	-572.687317	-29.064463
373.724792	-40.967995	934.466370	408.516602	147.699310	933.819458	478.130676	-53.910294	490.459656	531.696472	164.454147	482.564667	548.296570	-32.671432	83.803879	607.663940	155.210098	99.329559	398.426178	-99.287018	1409.001343	438.184906	199.660538	1409.022705	347.019135	57.243587	1378.908813	318.375671	71.034904	1647.427246	446.807037	-192.278015	1134.497192	496.570221	276.534851	1143.809814	354.494476	-183.548187	886.213806	384.367371	275.636475	885.091309	381.482941	55.484150	1033.654907	-589.567810	172.534607	852.241699	-573.421021	-29.012985
373.273376	-41.247574	934.437805	408.139771	147.451767	933.900146	478.079620	-54.013870	490.491302	531.544678	164.393219	482.761993	548.321777	-32.669544	83.814636	607.584290	155.219513	99.574226	398.350494	-99.158798	1409.118042	438.218353	199.744263	1408.799805	346.933777	57.042072	1378.827271	318.718323	71.223648	1647.558960	446.486847	-192.456924	1134.659668	496.325256	276.363525	1143.448364	354.111664	-183.877899	886.401733	383.971619	275.318756	884.863464	381.102875	55.160149	1033.685547	-590.502441	172.611267	852.272156	-574.250793	-28.958740
372.888000	-41.485699	934.419861	407.776276	147.248016	933.974487	478.013092	-54.093575	490.489624	531.278992	164.222458	482.946350	548.293274	-32.634914	83.807556	607.475037	155.205124	99.822174	398.259155	-99.062218	1409.264526	438.245667	199.855560	1408.562744	346.952515	57.077782	1378.839600	319.093262	71.668999	1647.565063	446.164520	-192.653427	1134.906372	496.117493	276.215607	1143.135864	353.731659	-184.210693	886.632935	383.578156	274.994568	884.571228	380.745270	54.888184	1033.716309	-591.064087	173.217316	852.450928	-574.946350	-28.723797
372.449066	-41.718647	934.395203	407.386108	147.038574	934.070740	477.937897	-54.168846	490.503662	531.063538	164.108322	483.215485	548.289612	-32.603081	83.842606	607.447266	155.272903	100.041771	398.166351	-98.921524	1409.437134	438.301056	199.964874	1408.281860	347.003906	57.166340	1378.874268	319.404724	72.201775	1647.546509	445.845398	-192.748825	1135.161011	495.931763	276.082489	1142.727173	353.341797	-184.535995	886.923828	383.173553	274.675812	884.220886	380.372559	54.597733	1033.757568	-592.203186	172.695724	852.380676	-575.836487	-28.784580
371.948090	-42.104664	934.419922	406.981598	146.761475	934.139221	477.927887	-54.306198	490.542969	530.721680	163.918076	483.428345	548.334534	-32.608810	83.869247	607.330688	155.262878	100.238724	398.039581	-98.780815	1409.634521	438.398438	200.077133	1407.965210	347.084412	57.277771	1378.872681	319.591278	72.610046	1647.572266	445.511627	-192.914658	1135.457275	495.714203	275.958374	1142.201660	352.969574	-184.954758	887.217468	382.769409	274.407654	883.847961	379.995209	54.232880	1033.812012	-593.124207	172.662918	852.416626	-576.648071	-28.781925
371.494537	-42.424038	934.386047	406.622345	146.537903	934.200439	477.941650	-54.488194	490.582428	530.483704	163.780869	483.580170	548.362854	-32.587418	83.841789	607.240906	155.201965	100.342659	397.947510	-98.567627	1409.823608	438.544159	200.257339	1407.600220	347.231293	57.473572	1378.880371	319.712646	73.099884	1647.573853	445.188995	-193.070023	1135.766113	495.527191	275.872131	1141.665039	352.590942	-185.285248	887.510010	382.319244	274.060608	883.419678	379.671448	53.899727	1033.834595	-594.051697	172.830627	852.493103	-577.551453	-28.676016
371.096436	-42.677170	934.353699	406.310699	146.327057	934.241272	477.933594	-54.652443	490.586945	530.339050	163.740585	483.729919	548.389404	-32.594318	83.860695	607.229004	155.234772	100.449928	397.776520	-98.390190	1409.998535	438.699432	200.417480	1407.188354	347.472809	57.825100	1378.929565	319.835480	73.672073	1647.477783	444.867340	-193.275604	1136.118774	495.349792	275.771118	1141.132202	352.255737	-185.687149	887.829102	381.901703	273.752960	882.998169	379.392120	53.619003	1033.846802	-594.952332	172.720779	852.520386	-578.383057	-28.687532
370.711945	-42.943756	934.322998	406.032990	146.137512	934.256775	477.882111	-54.847015	490.599731	530.229187	163.739807	483.817047	548.421448	-32.643452	83.890884	607.285889	155.304642	100.545021	397.702667	-98.104324	1410.207886	438.964813	200.627411	1406.784790	347.536713	57.867161	1378.862061	319.916016	74.319160	1647.329834	444.539276	-193.464081	1136.440308	495.199951	275.619293	1140.505371	351.890778	-186.067764	888.183655	381.507416	273.427795	882.510437	379.146271	53.355209	1033.847778	-595.866211	172.653473	852.511292	-579.275940	-28.672665
370.271088	-43.293812	934.307922	405.753937	145.910461	934.201050	477.807281	-55.009827	490.618591	529.815125	163.516800	483.738953	548.434082	-32.663738	83.878120	607.140259	155.172836	100.580330	397.573914	-97.815834	1410.424561	439.190216	200.832382	1406.373047	347.674561	58.093761	1378.845459	319.983795	74.971397	1647.165161	444.212769	-193.683365	1136.802979	495.062195	275.496368	1139.903442	351.527679	-186.447495	888.548218	381.090973	273.098999	882.057739	378.884888	53.076355	1033.821289	-596.843628	172.714294	852.603271	-580.211670	-28.623182
369.854431	-43.617172	934.288391	405.441406	145.662827	934.125793	477.751678	-55.217331	490.677307	529.381409	163.332245	483.665741	548.462402	-32.730412	83.893921	607.054443	155.096420	100.620262	397.404968	-97.532150	1410.622314	439.461823	201.036102	1405.900146	347.802307	58.375595	1378.811157	319.976410	75.709167	1647.020386	443.870270	-193.923370	1137.161255	495.011169	275.336884	1139.274902	351.137024	-186.814529	888.932068	380.658081	272.729706	881.621765	378.622284	52.805298	1033.782959	-597.435486	173.232346	852.781250	-580.986572	-28.509392
369.467773	-43.921368	934.279785	405.141388	145.345840	934.006226	477.679260	-55.384010	490.714783	528.865051	163.205322	483.580353	548.478821	-32.758232	83.926979	606.927612	154.985001	100.627220	397.269806	-97.212540	1410.799438	439.721161	201.301300	1405.509399	347.938171	58.750172	1378.756226	319.800903	76.253296	1647.021973	443.550079	-194.196777	1137.526733	494.943329	275.145935	1138.584717	350.807739	-187.184875	889.271790	380.231079	272.386749	881.116455	378.383606	52.537598	1033.727539	-598.642761	172.700516	852.735718	-581.973389	-28.583340
369.109039	-44.186031	934.257568	404.885651	145.071426	933.898743	477.578339	-55.541752	490.717926	528.522888	163.217072	483.498566	548.456482	-32.767658	83.945885	606.981201	155.049561	100.662933	397.161804	-96.837860	1410.925171	440.023529	201.616806	1404.995972	348.088074	59.120449	1378.690186	320.072693	77.452133	1646.571899	443.237488	-194.439178	1137.832275	494.914215	274.961212	1137.934570	350.474274	-187.613907	889.629822	379.891632	272.044342	880.625671	378.168060	52.300579	1033.670288	-599.583984	172.771881	852.790649	-582.893799	-28.484322
368.801422	-44.398651	934.204651	404.626465	144.826477	933.782043	477.455994	-55.692383	490.710754	528.136169	163.163818	483.377991	548.455078	-32.807384	83.933281	606.927551	155.026321	100.711121	397.028961	-96.427406	1411.059814	440.289368	201.950928	1404.547729	348.379364	59.345802	1378.656616	320.077148	78.308105	1646.403076	442.887848	-194.719162	1138.155518	494.802673	274.358704	1137.222412	350.095856	-188.011292	889.944153	379.527863	271.703827	880.134949	377.953369	52.094913	1033.591064	-600.224792	173.290131	852.966003	-583.683899	-28.375174
368.447021	-44.637638	934.167358	404.389069	144.555359	933.644409	477.287842	-55.854156	490.690399	527.562012	162.942368	483.216370	548.438171	-32.845009	83.915993	606.889771	154.965729	100.740807	396.875153	-96.065918	1411.180298	440.626526	202.250687	1404.120239	348.401703	59.880527	1378.560181	320.108582	79.230392	1646.226563	442.562347	-194.970657	1138.441895	494.841797	274.189117	1136.587402	349.734558	-188.416672	890.234619	379.187500	271.327637	879.673706	377.740509	51.882698	1033.510132	-601.451599	172.729080	852.874878	-584.675903	-28.509499
368.137115	-44.891422	934.124146	404.177704	144.257492	933.486938	477.116486	-56.100498	490.686005	526.826599	162.605942	482.948639	548.394287	-32.878059	83.907692	606.653015	154.717758	100.744408	396.691864	-95.627136	1411.326172	440.913483	202.580139	1403.672363	348.545563	60.312962	1378.480225	320.132507	80.189049	1646.108887	442.214142	-195.200409	1138.707764	495.034821	274.412842	1136.078979	349.390045	-188.850708	890.530945	378.768066	270.954498	879.324402	377.558075	51.657131	1033.415527	-602.451355	172.707184	852.906189	-585.638611	-28.430256
367.819855	-45.101570	934.101135	403.962646	144.004349	933.359070	476.931274	-56.312763	490.702820	526.488403	162.612991	482.851807	548.401550	-32.924782	83.957344	606.635132	154.666183	100.808304	396.505615	-95.244568	1411.465698	441.175415	202.902878	1403.310059	348.662415	60.768112	1378.437866	320.244324	81.122131	1645.968750	441.844604	-195.411850	1139.050049	495.101105	274.193329	1135.480957	349.084656	-189.321991	890.811340	378.450073	270.536346	878.869690	377.364990	51.471874	1033.345459	-603.185303	173.063263	852.998962	-586.473877	-28.332720
367.521973	-45.266396	934.067749	403.742767	143.789627	933.236206	476.664978	-56.493122	490.686615	526.129211	162.646530	482.795471	548.380798	-32.958611	84.014526	606.585754	154.614426	100.835060	396.347565	-94.837784	1411.606201	441.511108	203.296371	1402.928467	348.748352	61.252075	1378.378296	320.398407	82.092026	1645.817871	441.505890	-195.578888	1139.353760	495.211761	273.953247	1134.887695	348.765594	-189.736450	891.131775	378.219788	270.165863	878.451965	377.170013	51.321079	1033.271973	-604.450867	172.591965	852.918335	-587.506836	-28.427933
367.248047	-45.427921	934.071960	403.499390	143.563721	933.144104	476.411987	-56.686291	490.685486	525.654419	162.514313	482.610809	548.357544	-32.981140	84.094276	606.467651	154.481354	100.811699	396.153748	-94.396637	1411.737915	441.752228	203.669174	1402.590820	348.826538	61.736031	1378.368652	320.515961	83.044235	1645.746826	441.154144	-195.691528	1139.650391	495.373688	273.778137	1134.397583	348.441437	-190.159058	891.431946	378.037842	269.774506	878.109558	376.977234	51.167572	1033.232788	-605.430481	172.651474	852.943970	-588.377441	-28.387636
366.958282	-45.612625	934.094727	403.271484	143.378922	933.059937	476.085022	-56.804211	490.673920	525.171692	162.344757	482.445618	548.290894	-33.030518	84.202728	606.415527	154.424973	100.815514	395.967316	-93.960953	1411.863403	442.042786	204.031418	1402.280396	348.885590	62.207073	1378.362305	320.576019	83.939278	1645.751709	440.816345	-195.817764	1139.974731	495.519592	273.618011	1133.893433	348.141968	-190.558838	891.731995	377.881836	269.439087	877.794067	376.782196	51.029705	1033.206421	-606.346741	172.775528	853.006409	-589.301514	-28.250298
366.681091	-45.743923	934.135620	403.030304	143.170197	932.992249	475.730743	-56.898853	490.664032	524.771423	162.244293	482.318634	548.240662	-33.079609	84.303940	606.349121	154.372314	100.850296	395.765015	-93.546852	1412.011475	442.289276	204.399338	1401.984009	348.966858	62.666107	1378.364990	320.730743	84.813171	1645.749390	440.462952	-195.852280	1140.308472	495.659485	273.499207	1133.445435	347.865997	-190.995285	892.048706	377.782349	269.033234	877.446716	376.569092	50.910591	1033.195801	-607.303162	172.781464	853.031128	-590.253174	-28.184479
366.424072	-45.886929	934.179504	402.785492	142.980804	932.937683	475.401642	-57.075848	490.680542	524.512207	162.250732	482.305481	548.180603	-33.135483	84.440773	606.401367	154.404495	100.878426	395.598114	-93.107117	1412.183228	442.488983	204.779495	1401.742065	349.050812	63.151814	1378.424194	320.969849	85.741119	1645.697876	440.113220	-195.881393	1140.649414	495.852539	273.380524	1133.065918	347.556000	-191.347290	892.321289	377.829407	268.637390	877.089294	376.359100	50.789532	1033.192749	-608.061768	173.170578	853.170471	-591.073120	-28.093699
366.137848	-46.021168	934.278198	402.547760	142.757767	932.875061	474.981140	-57.221428	490.731079	524.156555	162.155014	482.253571	548.080444	-33.188046	84.553749	606.322754	154.304459	100.904984	395.415375	-92.687134	1412.393066	442.669556	205.123367	1401.567871	349.104919	63.593643	1378.480713	321.075317	86.569687	1645.753540	439.767578	-195.842529	1140.969604	495.990021	273.244202	1132.775024	347.205505	-191.728958	892.666016	377.804382	268.226593	876.871216	376.136688	50.691574	1033.212280	-609.213135	172.884216	853.181641	-592.051270	-28.103622
365.888245	-46.090752	934.357239	402.304962	142.657608	932.844971	474.626801	-57.383263	490.755005	523.874878	162.064209	482.200653	547.984619	-33.285530	84.697845	606.309204	154.272614	100.924126	395.254730	-92.319221	1412.609375	442.856201	205.468491	1401.411133	349.168793	63.996716	1378.567993	321.293091	87.450104	1645.728638	439.400879	-195.777435	1141.259888	496.150452	273.194397	1132.525635	346.842316	-192.070221	892.985657	377.846100	267.827301	876.662964	375.945831	50.654362	1033.240234	-609.973328	173.214066	853.275269	-592.925720	-27.958513
365.435364	-46.249512	934.518860	401.988922	142.504745	932.810425	474.279633	-57.510361	490.801392	523.517578	161.898529	482.110413	547.923279	-33.358547	84.851646	606.195374	154.197601	100.910049	395.141327	-91.893631	1412.771484	443.010986	205.813507	1401.272827	349.209320	64.382416	1378.639160	321.468597	88.238907	1645.752686	439.025146	-195.737610	1141.576904	496.315216	273.171356	1132.317627	346.477966	-192.336060	893.289856	377.924896	267.460815	876.501770	375.653748	50.590076	1033.308960	-611.146851	172.843597	853.220154	-593.827454	-28.040606
365.174103	-46.310471	934.632141	401.768250	142.479782	932.789490	473.975250	-57.688965	490.863525	523.285095	161.806747	482.068146	547.854797	-33.429787	84.986755	606.169556	154.216095	100.931717	395.022491	-91.544647	1412.926880	443.089813	206.135086	1401.163940	349.250061	64.795830	1378.746338	321.591309	88.936195	1645.819336	438.681244	-195.699753	1141.816284	496.455780	273.122467	1132.119507	346.007355	-192.604477	893.618896	377.945465	267.145813	876.411194	375.473145	50.607548	1033.358521	-611.968567	173.179932	853.346802	-594.706177	-27.892302
364.997620	-46.334286	934.721191	401.574005	142.442505	932.766113	473.715576	-57.866531	490.954620	523.117126	161.768799	482.041260	547.845764	-33.516678	85.160133	606.152283	154.172760	100.960754	394.921478	-91.190918	1413.066650	443.174744	206.418732	1401.088013	349.252991	65.193268	1378.851929	321.747711	89.644974	1645.858643	438.342865	-195.681122	1142.075439	496.609924	273.141235	1131.988281	345.748413	-192.878174	893.843201	378.115479	266.825714	876.265808	375.328705	50.627861	1033.393311	-613.036987	172.844345	853.302490	-595.678223	-27.929777
364.793945	-46.308846	934.820984	401.366882	142.450592	932.792664	473.438263	-58.027824	491.042175	522.999573	161.737488	482.046967	547.849670	-33.610714	85.339851	606.126831	154.162170	100.972511	394.803192	-90.789909	1413.172363	443.185608	206.743576	1401.022461	349.364410	65.377434	1378.959351	321.883362	90.267776	1645.865479	438.005615	-195.656647	1142.304810	496.759979	273.208832	1131.895264	345.373474	-193.107483	894.090942	378.403473	266.534119	876.082458	375.161072	50.676086	1033.458740	-614.047119	172.831329	853.329895	-596.554749	-27.955250
364.616547	-46.269749	934.920166	401.199127	142.503922	932.804871	473.143036	-58.117077	491.128723	522.973572	161.775940	482.064331	547.839844	-33.725140	85.461693	606.143921	154.185318	101.020729	394.716522	-90.478264	1413.283325	443.255920	207.016373	1400.980103	349.232361	65.880791	1379.021851	322.048492	90.914917	1645.803467	437.669067	-195.609909	1142.513794	496.879272	273.250031	1131.830078	344.973022	-193.332184	894.299744	378.615234	266.271301	875.979858	375.024689	50.761417	1033.516235	-615.043579	172.938232	853.388306	-597.507385	-27.856781
364.441193	-46.188053	934.994324	401.032532	142.552673	932.810608	472.858826	-58.158127	491.137115	522.956909	161.800232	482.102295	547.944275	-33.886353	85.616272	606.097656	154.114166	101.007675	394.620544	-90.171295	1413.373535	443.312347	207.286453	1400.973633	349.212250	66.206810	1379.098633	322.099304	91.400383	1645.856689	437.355865	-195.561890	1142.653198	496.846649	272.859985	1131.667358	344.481140	-193.483536	894.505310	378.842102	266.065613	875.875916	374.889862	50.856628	1033.558228	-616.066711	172.782623	853.430542	-598.414063	-27.916801
364.294891	-46.097824	935.054138	400.880676	142.644257	932.820557	472.516815	-58.158428	491.141602	522.984009	161.869263	482.144623	547.989258	-34.004311	85.720901	606.145874	154.187424	101.038467	394.546417	-89.815186	1413.433716	443.372772	207.555893	1400.951294	349.192169	66.579346	1379.192261	322.162720	91.891258	1645.873657	437.080170	-195.578552	1142.798340	497.114349	273.456909	1131.752563	344.216278	-193.621704	894.642090	379.060822	265.888489	875.881042	374.772491	50.967484	1033.595093	-617.046631	172.837997	853.463867	-599.319580	-27.893705
364.157349	-45.986858	935.116943	400.737579	142.684525	932.795532	472.187653	-58.143318	491.115173	522.969910	161.860062	482.135834	547.829346	-33.935596	85.723495	606.135254	154.188599	101.039886	394.461182	-89.498978	1413.457886	443.436432	207.819870	1400.900879	349.200745	66.917870	1379.239868	322.247070	92.319740	1645.877808	436.819519	-195.495972	1142.884888	497.083893	273.141296	1131.613525	343.839264	-193.712265	894.771057	379.335541	265.758606	875.752258	374.663788	51.084148	1033.615356	-618.137451	172.798599	853.495056	-600.273499	-27.826492
364.013977	-45.837990	935.146362	400.576416	142.800598	932.767639	471.886566	-58.125904	491.107849	523.009216	161.936951	482.160248	547.820740	-33.965321	85.769257	606.178406	154.205215	101.027657	394.395111	-89.219833	1413.484863	443.476318	208.097961	1400.877319	349.184357	67.246841	1379.280518	322.378052	92.723114	1645.813477	436.573608	-195.429855	1142.933472	497.399506	273.780487	1131.699585	343.463745	-193.747314	894.891968	379.775787	265.636627	875.608826	374.539520	51.241238	1033.617554	-619.102539	172.697571	853.498169	-601.178284	-27.804192
363.906036	-45.690117	935.144165	400.468140	142.968658	932.729492	471.559143	-58.069580	491.058594	523.056946	162.009506	482.170013	547.794006	-33.957771	85.791763	606.169312	154.201477	100.999542	394.316589	-88.907005	1413.479858	443.509491	208.333908	1400.817749	349.170044	67.552826	1379.306885	322.428314	93.058586	1645.801514	436.309570	-195.303879	1142.976318	497.510468	273.969116	1131.651367	342.980072	-193.704895	895.000305	380.078674	265.601410	875.495605	374.443359	51.415596	1033.597900	-620.212830	172.694031	853.582642	-602.156921	-27.779758
363.784637	-45.537716	935.157288	400.329102	143.148743	932.678162	471.232330	-57.940556	491.001343	523.051575	162.059158	482.176910	547.750549	-33.932980	85.832848	606.189392	154.201401	100.983437	394.266083	-88.609039	1413.450562	443.552124	208.581802	1400.787476	349.175171	67.844337	1379.328369	322.460205	93.318199	1645.813721	436.095306	-195.164856	1142.981323	497.640381	274.131195	1131.613647	342.559906	-193.640030	895.070862	380.346558	265.608734	875.406738	374.326630	51.612110	1033.578979	-621.207397	172.759979	853.667603	-603.095215	-27.716711
363.697083	-45.378876	935.135010	400.187531	143.388290	932.614868	470.955688	-57.808479	490.935699	523.068420	162.090042	482.179565	547.720337	-33.877827	85.848763	606.188965	154.206238	100.927719	394.235901	-88.360504	1413.415894	443.581543	208.796082	1400.749756	349.279175	68.171623	1379.379639	322.443726	93.440361	1645.869263	435.897644	-195.006210	1142.966431	497.770538	274.251099	1131.596924	342.344727	-193.626434	895.058899	380.613281	265.635376	875.304626	374.221649	51.827705	1033.536499	-622.180481	172.788010	853.729553	-604.038330	-27.646196
363.588074	-45.171352	935.104309	400.053833	143.589340	932.535095	470.631775	-57.629971	490.890533	523.125000	162.101883	482.142456	547.650208	-33.849464	85.909424	606.182922	154.176422	100.886070	394.259979	-88.131783	1413.347534	443.617889	209.049423	1400.744263	349.322815	68.372261	1379.414795	322.338409	93.293701	1646.042236	435.733337	-194.770508	1142.908325	497.884674	274.407532	1131.590820	342.021332	-193.504837	895.074707	380.796478	265.698242	875.277222	374.092590	52.058479	1033.479858	-623.212036	172.816177	853.820190	-604.975647	-27.632563
363.660034	-44.809353	935.015076	399.937134	143.899307	932.455322	470.340332	-57.417068	490.803009	523.206604	162.131058	482.159058	547.536987	-33.789833	85.966827	606.197815	154.114044	100.814407	394.321289	-87.939484	1413.288330	443.625061	209.269623	1400.749756	349.364777	68.591751	1379.484131	322.389648	93.346275	1646.051514	435.560730	-194.512482	1142.786011	498.013794	274.573669	1131.604614	341.478699	-193.283218	895.084778	381.105927	265.785889	875.198059	374.038513	52.388577	1033.393066	-624.126404	172.807297	853.888489	-605.815308	-27.590477
363.553070	-44.549721	935.004456	399.763275	144.185806	932.414429	470.088043	-57.227184	490.789307	523.376221	162.136719	482.172302	547.505981	-33.716286	86.027550	606.219666	154.075165	100.786194	394.387665	-87.745300	1413.223145	443.606842	209.518051	1400.728882	349.402008	68.784065	1379.538696	322.475098	93.355293	1646.053467	435.454407	-194.246933	1142.668213	498.143585	274.748993	1131.634033	341.115540	-193.007584	895.051697	381.440979	265.947815	875.117065	373.903076	52.673538	1033.367432	-625.146973	172.761444	853.928223	-606.785767	-27.515732
363.416809	-44.290310	935.015381	399.571899	144.462189	932.351685	469.853088	-57.061562	490.774658	523.610840	162.166809	482.231873	547.419434	-33.648014	86.074127	606.231506	153.966797	100.770248	394.481659	-87.581680	1413.141357	443.579956	209.757721	1400.754517	349.452423	68.966728	1379.605469	322.552490	93.317848	1646.085693	435.364960	-193.965866	1142.508667	498.105255	274.468231	1131.558594	340.733917	-192.730225	895.022461	381.868103	266.132599	874.961670	373.733063	52.978954	1033.339966	-626.066711	172.884903	854.003601	-607.635254	-27.507317
363.320343	-44.031990	935.014587	399.408752	144.688431	932.309937	469.721405	-56.951649	490.803040	523.886353	162.176758	482.343262	547.366150	-33.566349	86.103470	606.244080	153.872742	100.801933	394.617981	-87.395203	1413.077393	443.523743	210.017578	1400.776855	349.397827	69.023293	1379.657349	322.643280	93.220627	1646.116577	435.314209	-193.604172	1142.337158	498.226868	274.700928	1131.650879	340.381744	-192.424316	894.970337	382.181549	266.356018	874.972412	373.597717	53.241650	1033.317627	-626.998230	172.796097	854.033142	-608.458984	-27.559702
363.188599	-43.783306	935.031555	399.219574	144.968964	932.278625	469.619781	-56.803398	490.826477	524.187256	162.147705	482.474396	547.348816	-33.521896	86.159180	606.208923	153.675552	100.788948	394.754517	-87.266846	1412.981079	443.413483	210.268692	1400.843384	349.441345	69.172379	1379.733521	322.931488	93.343269	1645.997314	435.324554	-193.160446	1142.135498	498.500397	275.498657	1131.914673	340.034821	-192.066483	894.897705	382.512207	266.615265	874.992554	373.442169	53.527962	1033.310181	-627.862915	172.740723	854.022339	-609.365356	-27.493013
363.038666	-43.526302	935.032959	398.984528	145.317169	932.261536	469.508850	-56.633045	490.799500	524.467712	162.078171	482.612335	547.345947	-33.468048	86.194420	606.200806	153.527740	100.820816	394.957916	-87.123222	1412.898193	443.281586	210.532578	1400.928467	349.480469	69.286919	1379.801758	322.893921	92.872437	1646.217896	435.416626	-192.720184	1141.913452	498.385406	275.317566	1131.898071	339.900421	-191.750000	894.799927	382.832825	266.921295	875.008301	373.253326	53.834717	1033.302490	-628.792542	172.813477	854.040405	-610.229492	-27.464874
362.899597	-43.255573	935.045410	398.740540	145.679291	932.275940	469.478882	-56.490562	490.851044	524.823730	162.052155	482.814362	547.331055	-33.418858	86.188187	606.166870	153.321716	100.832710	395.174500	-87.010719	1412.778442	443.148254	210.755829	1401.041382	349.581879	69.500206	1379.912720	323.033356	92.600922	1646.306641	435.528870	-192.230408	1141.675537	498.425903	275.648468	1132.056152	339.563354	-191.329056	894.716675	383.125854	267.220123	875.059631	373.059814	54.144737	1033.315918	-629.584412	172.825668	854.068176	-610.950378	-27.483257
362.772980	-42.968483	935.066528	398.490997	146.068314	932.294678	469.430817	-56.279076	490.872681	525.173706	162.022293	483.010468	547.297302	-33.387569	86.205330	606.128662	153.195847	100.824974	395.430969	-86.871407	1412.702148	442.985138	210.984528	1401.169189	349.520203	69.466309	1380.013306	323.350006	92.584373	1646.270508	435.640472	-191.719223	1141.452759	498.455841	276.001404	1132.238525	339.241791	-190.835709	894.682251	383.383881	267.521423	875.119690	372.860901	54.479488	1033.335083	-630.381592	172.833862	854.125916	-611.786438	-27.407202
362.657654	-42.636097	935.085999	398.232574	146.389389	932.302612	469.369781	-56.049740	490.900360	525.610657	162.041611	483.233185	547.241394	-33.330002	86.220230	606.061035	152.996902	100.836121	395.683167	-86.754158	1412.654053	442.806519	211.217255	1401.329102	349.535858	69.553848	1380.129639	323.331116	91.985031	1646.578003	435.842590	-191.141708	1141.255371	498.421051	276.391663	1132.469238	338.985535	-190.294220	894.639038	383.661499	267.911865	875.218384	372.662811	54.808674	1033.347900	-631.218262	172.863434	854.165222	-612.625122	-27.358067
362.501770	-42.373035	935.096191	397.994446	146.758224	932.301270	469.390900	-55.843636	490.970947	526.024841	162.082550	483.436615	547.222656	-33.279278	86.264137	606.055481	152.889664	100.820320	395.978912	-86.631516	1412.612549	442.615234	211.407501	1401.469971	349.553070	69.614647	1380.278076	323.636475	91.888054	1646.587891	436.092896	-190.534378	1141.031250	498.522827	277.334076	1132.865112	338.781189	-189.780899	894.610535	383.924622	268.372864	875.335083	372.472595	55.124401	1033.352905	-632.004395	172.880753	854.148865	-613.358887	-27.401438
362.349609	-42.098701	935.093567	397.728821	146.974670	932.251465	469.402710	-55.644680	491.029541	526.324463	162.061691	483.568359	547.224182	-33.253143	86.274254	606.020813	152.808136	100.792671	396.256165	-86.559967	1412.541260	442.409637	211.606293	1401.670410	349.581940	69.656662	1380.403564	323.860199	91.573967	1646.687744	436.355072	-189.917526	1140.810181	498.253296	277.350708	1133.035034	338.506836	-189.152344	894.581055	384.123260	268.874329	875.432922	372.264771	55.390686	1033.326050	-632.789490	172.866837	854.144104	-614.146973	-27.353657
362.202515	-41.870461	935.115051	397.449707	147.182907	932.184509	469.429291	-55.478413	491.088623	526.553589	162.118912	483.645111	547.201660	-33.222267	86.301399	606.099121	152.817810	100.771484	396.555756	-86.460510	1412.472412	442.212555	211.769714	1401.855713	349.602417	69.683037	1380.526611	324.025787	91.162270	1646.821411	436.687195	-189.321396	1140.588135	498.276367	278.321228	1133.425293	338.343018	-188.531219	894.537659	384.332458	269.390533	875.577454	372.038300	55.652870	1033.301025	-633.512146	172.842529	854.166199	-614.930481	-27.328541
362.051910	-41.602139	935.131897	397.107269	147.331467	932.077942	469.414429	-55.241955	491.126068	526.784912	161.802597	483.829681	547.191589	-33.194481	86.280670	606.152771	152.864868	100.703194	396.848389	-86.395805	1412.399292	441.989655	211.940521	1402.052612	349.638458	69.705238	1380.648071	324.196991	90.735199	1646.949829	437.078033	-188.671295	1140.301758	498.079468	278.855530	1133.708496	338.193207	-187.857437	894.469482	384.382141	270.002869	875.808533	371.791321	55.920479	1033.254272	-634.331543	172.806717	854.194519	-615.645020	-27.404007
361.919861	-41.287628	935.120544	396.796570	147.462753	931.962524	469.352356	-55.008984	491.132416	526.846252	162.177170	483.756195	547.108826	-33.169296	86.268715	606.208923	152.928970	100.689453	397.176941	-86.349655	1412.335449	441.795776	212.097794	1402.245117	349.662628	69.716690	1380.758179	324.138916	89.991600	1647.280640	437.479279	-188.061844	1140.030273	497.706757	278.976959	1133.916626	338.086670	-187.210159	894.396606	384.492950	270.614624	875.935547	371.549805	56.197582	1033.187744	-635.088928	172.843567	854.219727	-616.354736	-27.360786
361.823639	-41.002144	935.107239	396.499329	147.687790	931.874084	469.364655	-54.836258	491.181885	527.040527	162.057236	483.882843	547.119995	-33.167965	86.278801	606.222412	152.921280	100.594727	397.504364	-86.293236	1412.201904	441.541168	212.275818	1402.419312	349.862915	69.554932	1380.811401	324.317047	89.517578	1647.394531	437.872681	-187.406693	1139.705811	497.597504	280.033386	1134.355835	337.804504	-186.460266	894.317200	384.612152	271.254822	876.121643	371.341095	56.487358	1033.134766	-635.771362	172.829544	854.236084	-617.113464	-27.320326
361.726868	-40.719086	935.107666	396.254059	147.965866	931.809082	469.330566	-54.622047	491.214447	527.084045	162.243088	483.875305	547.076172	-33.141327	86.262604	606.294983	153.063873	100.558266	397.854858	-86.265320	1412.051147	441.321259	212.402512	1402.575073	349.884705	69.529144	1380.893677	324.618866	89.346436	1647.325684	438.367767	-186.870880	1139.425903	497.317474	280.633789	1134.623413	337.962982	-185.820999	894.177063	384.699707	271.955383	876.272766	371.175323	56.795460	1033.102051	-636.510315	172.756790	854.261475	-617.829102	-27.316839
361.638580	-40.450512	935.113770	396.018677	148.241104	931.714966	469.333801	-54.443111	491.255890	526.991638	162.681778	483.715240	547.113098	-33.159714	86.283478	606.348267	153.123886	100.497261	398.182709	-86.250023	1411.870361	440.974457	212.546906	1402.710815	349.903412	69.527901	1380.957031	324.603577	88.617615	1647.553955	438.850098	-186.268417	1139.098511	496.833069	280.821075	1134.776855	337.900360	-185.072067	894.042297	384.705536	272.709137	876.378296	371.028717	57.111275	1033.057861	-637.181580	172.786072	854.315369	-618.513550	-27.315756
361.590149	-40.104454	935.058411	395.793335	148.612778	931.640930	469.377960	-54.305733	491.264923	527.181458	163.092651	483.694794	547.122009	-33.114941	86.282059	606.490906	153.302261	100.421883	398.476593	-86.213135	1411.698730	440.667175	212.678253	1402.855713	349.901031	69.524200	1380.990356	324.750946	88.148674	1647.602295	439.327393	-185.673813	1138.745239	496.663818	281.894653	1135.149292	337.880249	-184.356659	893.886902	384.716858	273.480133	876.505066	370.892761	57.472095	1032.993164	-637.913818	172.815872	854.376038	-619.175720	-27.287136
361.519348	-39.747303	934.998962	395.556702	148.947998	931.548157	469.310638	-54.056389	491.275085	527.129211	163.371552	483.582703	547.093140	-33.108532	86.290421	606.542419	153.346893	100.380692	398.797760	-86.191269	1411.474854	440.372528	212.820084	1402.992065	349.889740	69.509117	1380.985107	325.114166	88.031166	1647.414063	439.830231	-185.057602	1138.342163	496.290131	282.575073	1135.390015	337.670044	-183.546555	893.725708	384.611237	274.232239	876.631531	370.777161	57.822601	1032.919922	-638.550354	172.821686	854.417053	-619.793945	-27.261522
361.465118	-39.407314	934.941956	395.297455	149.316376	931.450256	469.258850	-53.857670	491.270233	527.071106	163.660370	483.527405	547.086670	-33.064548	86.277534	606.608887	153.453979	100.324661	399.124176	-86.202888	1411.247681	440.076385	212.939651	1403.124268	349.893433	69.450150	1380.954224	325.250641	87.533722	1647.403442	440.310608	-184.549210	1137.913452	495.887177	283.165436	1135.622192	337.706329	-182.891403	893.498474	384.432709	275.078217	876.775696	370.661194	58.182186	1032.845337	-639.203735	172.861282	854.444397	-620.454834	-27.201040
361.415405	-39.067268	934.874817	395.054596	149.677338	931.369202	469.186920	-53.618229	491.251801	526.954651	163.935181	483.466461	547.022400	-33.004227	86.254089	606.657776	153.554443	100.318306	399.437195	-86.207558	1410.968994	439.841553	212.989395	1403.266479	349.872711	69.404251	1380.903931	325.352295	87.107803	1647.413574	440.882050	-184.041473	1137.460449	495.483337	283.834290	1135.839722	338.011230	-182.269699	893.186340	384.257477	275.838074	876.913330	370.555420	58.524609	1032.774658	-639.933899	172.912445	854.513733	-621.088989	-27.155436
361.347412	-38.772266	934.843994	394.793976	150.077011	931.298706	469.143799	-53.387318	491.244263	526.781250	164.142273	483.425171	547.004639	-32.955471	86.246094	606.587097	153.556854	100.268318	399.797974	-86.259995	1410.690308	439.450897	213.133530	1403.390503	349.701447	69.511063	1380.872437	325.228210	86.316956	1647.604370	441.408539	-183.502914	1137.019287	495.037964	284.437225	1136.096924	338.149628	-181.590302	892.894348	384.027435	276.728363	877.055969	370.461182	58.870960	1032.729492	-640.577759	172.969803	854.571594	-621.729431	-27.102928
361.345306	-38.481125	934.784668	394.610229	150.356964	931.200745	469.085052	-53.180031	491.220520	526.672852	164.408569	483.360657	546.933960	-32.888512	86.239502	606.646484	153.640823	100.263412	400.099731	-86.243919	1410.404663	439.111938	213.237976	1403.533447	349.872345	69.264931	1380.836914	325.474304	86.121490	1647.463989	441.936859	-182.992020	1136.538330	494.579132	285.142365	1136.369019	338.334625	-180.905045	892.601807	383.752106	277.567139	877.223267	370.414124	59.161751	1032.654175	-641.167847	172.922974	854.571594	-622.274048	-27.134850
361.323181	-38.173454	934.749573	394.391052	150.712006	931.145691	469.088470	-53.026779	491.249146	526.547058	164.679672	483.320953	546.929688	-32.840382	86.283974	606.665344	153.716751	100.308296	400.474457	-86.290024	1410.146240	438.813263	213.318024	1403.709717	349.711548	69.362152	1380.825684	325.408600	85.373924	1647.603516	442.482239	-182.468567	1136.103760	494.058899	285.785614	1136.604492	338.555573	-180.249207	892.302734	383.490967	278.443695	877.422363	370.349487	59.485222	1032.613525	-641.837585	172.887192	854.585510	-622.908386	-27.093214
361.314209	-37.841530	934.717957	394.172028	151.013687	931.084778	469.034576	-52.811310	491.262115	526.438904	165.003860	483.288483	546.865112	-32.764526	86.294617	606.747620	153.808807	100.340424	400.842957	-86.291954	1409.874023	438.489410	213.394882	1403.894897	349.749359	69.318237	1380.824341	325.684967	85.224228	1647.385254	443.011169	-181.963150	1135.674194	493.547943	286.402252	1136.858643	338.828735	-179.628448	891.993286	383.119324	279.277130	877.662415	370.301025	59.798347	1032.572388	-642.438049	172.941940	854.609192	-623.499268	-27.049717
361.328613	-37.512760	934.694519	393.940247	151.353775	931.046997	468.981079	-52.615681	491.261353	526.301208	165.233353	483.232819	546.824524	-32.716431	86.319183	606.712097	153.825668	100.324005	401.199005	-86.319305	1409.625122	438.158691	213.481323	1404.081299	349.771271	69.260818	1380.834106	325.694519	84.730896	1647.391968	443.560822	-181.427322	1135.246704	493.026276	287.035583	1137.136108	339.073151	-178.983536	891.702271	382.685211	280.155640	877.906921	370.240814	60.122154	1032.545654	-643.021423	172.980118	854.655579	-624.061829	-26.999454
361.376404	-37.214069	934.687561	393.736267	151.650391	931.016724	468.912903	-52.375404	491.307678	526.205994	165.165375	483.297943	546.739319	-32.645950	86.344437	606.635925	153.820206	100.321541	401.577148	-86.347855	1409.364258	437.819733	213.573898	1404.271606	349.834198	69.253082	1380.878906	325.729126	84.295357	1647.379395	444.144043	-180.922241	1134.880127	492.469940	287.677460	1137.447510	339.521088	-178.369720	891.352112	382.214722	281.063171	878.159424	370.207306	60.414734	1032.530518	-643.629150	173.016495	854.665100	-624.603210	-27.021006
361.409912	-36.969826	934.706177	393.494781	151.918152	931.019104	468.874146	-52.146221	491.318481	525.928345	165.691360	483.184631	546.698364	-32.589333	86.345184	606.598328	153.892670	100.386902	401.957062	-86.342400	1409.151123	437.518372	213.656143	1404.482300	349.890778	69.209091	1380.941406	325.740204	83.841522	1647.376343	444.704590	-180.433060	1134.509888	491.907135	288.282867	1137.744873	339.800262	-177.732452	891.065918	381.740295	281.955597	878.396118	370.145447	60.661110	1032.544434	-644.145508	173.018143	854.666260	-625.107239	-27.006227
361.473358	-36.706249	934.730042	393.250885	152.212326	931.037842	468.855927	-51.972542	491.372559	525.698669	166.001892	483.182831	546.653381	-32.585457	86.392410	606.638245	153.987335	100.482849	402.323700	-86.413361	1408.948608	437.217010	213.646561	1404.696655	350.087250	69.488487	1381.199829	325.774323	83.405647	1647.365967	445.274475	-179.958450	1134.192383	491.326263	288.934967	1138.078125	340.340515	-177.155472	890.748596	381.206909	282.863953	878.708496	370.090820	60.924358	1032.568848	-644.706238	173.040298	854.675110	-625.608154	-26.976410
361.552368	-36.471565	934.761353	392.991730	152.506119	931.074585	468.902466	-51.820518	491.410156	525.595398	166.348801	483.214874	546.653625	-32.524811	86.415909	606.685059	154.151749	100.589172	402.788086	-86.420471	1408.797241	436.943726	213.712936	1404.945190	350.150543	69.391777	1381.306030	325.766022	82.967018	1647.400513	445.878845	-179.522232	1133.933105	490.754456	289.532043	1138.381714	340.973114	-176.573029	890.443054	380.625519	283.734741	879.043884	370.047974	61.163940	1032.607056	-645.270386	173.081024	854.727173	-626.119141	-26.902605
361.654907	-36.265461	934.813232	392.767914	152.761597	931.121948	468.917786	-51.625828	491.453766	525.543091	166.687912	483.296875	546.607971	-32.493431	86.436981	606.737915	154.276367	100.683472	403.241333	-86.437569	1408.681763	436.644470	213.790863	1405.210571	350.218323	69.291161	1381.414795	325.755005	82.525032	1647.455688	446.477814	-179.027847	1133.662231	490.132263	290.195068	1138.701050	341.554932	-175.980499	890.168457	379.988953	284.613098	879.410522	370.012878	61.379673	1032.658936	-645.784302	173.150040	854.780945	-626.643677	-26.875134
361.738220	-36.071831	934.870850	392.550201	153.019379	931.187805	468.963226	-51.470112	491.476288	525.482300	167.003128	483.407867	546.573608	-32.442135	86.436432	606.692688	154.339325	100.773979	403.660828	-86.446632	1408.574585	436.345764	213.862778	1405.445557	350.257080	69.196396	1381.498169	325.521301	81.784966	1647.703613	447.080933	-178.584457	1133.406128	489.532806	290.823853	1139.033569	342.244873	-175.463745	889.891846	379.351807	285.510162	879.764099	369.960785	61.586063	1032.722412	-646.242126	173.135742	854.794434	-627.102844	-26.887329
361.858765	-35.878971	934.912048	392.319092	153.276550	931.228088	469.053619	-51.315350	491.497742	525.381104	167.283905	483.465515	546.570496	-32.413536	86.421455	606.695496	154.488235	100.862106	404.094666	-86.462616	1408.452637	436.086670	213.917877	1405.620483	350.279236	69.108467	1381.579956	325.728271	81.693001	1647.529907	447.714020	-178.092453	1133.215088	488.890045	291.471008	1139.288940	342.961792	-174.940933	889.649292	378.591187	286.404633	880.104675	369.916748	61.795403	1032.764404	-646.694214	173.129349	854.809631	-627.537109	-26.864244
361.987518	-35.678230	934.908203	392.080444	153.542664	931.249268	469.051636	-51.144356	491.480255	525.295044	167.575821	483.524506	546.550537	-32.365486	86.414047	606.488220	153.995712	100.727478	404.503448	-86.445450	1408.344238	435.811676	214.006760	1405.791138	350.275665	69.038437	1381.647095	325.688995	81.285828	1647.571289	448.388214	-177.663437	1133.041626	488.272186	292.118042	1139.532593	343.701050	-174.445175	889.383179	377.840546	287.265228	880.416992	369.859222	62.001072	1032.773804	-647.158203	173.134323	854.827881	-627.976074	-26.877083
362.121429	-35.492207	934.914185	391.825531	153.791046	931.250854	469.054260	-50.983490	491.440369	525.114136	167.751511	483.537720	546.493835	-32.318367	86.380959	606.658325	154.625671	100.950455	404.900238	-86.426491	1408.248413	435.520782	214.106445	1405.935303	350.222168	68.750290	1381.637329	325.694580	80.891556	1647.581909	449.031921	-177.210129	1132.855713	487.634674	292.724609	1139.783936	344.490692	-174.027710	889.152283	377.037048	288.127441	880.677002	369.809753	62.203117	1032.778809	-647.619446	173.199524	854.858948	-628.453308	-26.819235
362.267944	-35.308731	934.919739	391.604279	153.991806	931.268677	469.082336	-50.826996	491.419708	525.019287	167.968628	483.586945	546.498474	-32.303219	86.372902	606.493652	154.179123	100.838371	405.241852	-86.396744	1408.140747	435.171082	214.214066	1406.080566	350.404877	68.393921	1381.681274	325.713379	80.501434	1647.600586	449.706207	-176.796982	1132.672119	486.977203	293.379944	1140.026489	345.281403	-173.564667	888.933289	376.166962	288.970978	880.980774	369.762878	62.376057	1032.790405	-648.031372	173.338074	854.923340	-628.879578	-26.749405
362.389893	-35.121574	934.942566	391.357391	154.137619	931.277222	469.059723	-50.669380	491.407227	524.893982	168.127304	483.607056	546.442078	-32.236832	86.327660	606.500244	154.283707	100.893791	405.588074	-86.415596	1408.066650	434.866821	214.223740	1406.220825	350.209625	68.542450	1381.724365	325.759644	80.081322	1647.599731	450.428162	-176.346100	1132.493408	486.336639	293.962585	1140.212769	346.157501	-173.122543	888.696045	375.319580	289.766510	881.299011	369.729126	62.532356	1032.808472	-648.454041	173.373138	855.002869	-629.318726	-26.708288
362.557831	-34.909039	934.931396	391.153198	154.369293	931.276367	469.032440	-50.458588	491.402618	524.827942	168.302231	483.628113	546.398132	-32.182636	86.342155	606.471863	154.304672	100.899574	405.877869	-86.421173	1407.996704	434.461426	214.295883	1406.344604	350.183197	68.471359	1381.769531	325.761444	79.827293	1647.651978	451.129852	-175.981781	1132.397949	485.616455	294.530426	1140.401978	347.020569	-172.756592	888.454834	374.385132	290.494110	881.582031	369.719879	62.733395	1032.803711	-648.830627	173.377594	855.049011	-629.671631	-26.694513
362.734619	-34.717751	934.907471	391.004395	154.574631	931.257385	469.038025	-50.287163	491.389313	524.740906	168.526245	483.591187	546.376099	-32.157925	86.333084	606.496155	154.401001	100.888924	406.170868	-86.400597	1407.892456	434.073730	214.397873	1406.455688	350.134735	68.394035	1381.785645	325.788574	79.522881	1647.663574	451.867554	-175.639771	1132.245239	484.948242	295.131775	1140.530151	348.033020	-172.423355	888.189697	373.450073	291.240997	881.834778	369.732513	62.916817	1032.782593	-649.186768	173.405014	855.110901	-630.060547	-26.627621
362.890778	-34.540577	934.925293	390.812866	154.771942	931.236511	469.055817	-50.128532	491.384430	524.682251	168.728317	483.565369	546.330383	-32.083076	86.320358	606.521484	154.485718	100.892212	406.443604	-86.379730	1407.788696	433.730072	214.466415	1406.502808	350.098938	68.344872	1381.786133	325.841553	79.236229	1647.663940	452.567017	-175.309372	1132.111816	484.220062	295.670502	1140.674316	348.995392	-172.105362	887.954590	372.475525	291.982208	882.089722	369.718597	63.110447	1032.781250	-649.516296	173.411118	855.117676	-630.458008	-26.543280
363.090637	-34.370163	934.887146	390.682465	154.960815	931.179810	469.100800	-49.984982	491.377594	524.617065	168.998795	483.580780	546.289429	-32.045105	86.317627	606.556091	154.610443	100.889862	406.693634	-86.366219	1407.703125	433.367310	214.526398	1406.580322	350.076752	68.263435	1381.755005	325.887878	78.988205	1647.650635	453.277435	-175.020050	1131.987793	483.483398	296.225433	1140.796753	349.977417	-171.828659	887.696716	371.504547	292.697449	882.302429	369.720795	63.291813	1032.731445	-649.868958	173.549026	855.153198	-630.870361	-26.469011
363.281372	-34.219234	934.863464	390.556732	155.132401	931.146851	469.168701	-49.869438	491.378967	524.486572	169.200363	483.542969	546.259338	-31.979918	86.300491	606.666687	155.199722	101.072571	406.920319	-86.339859	1407.614868	432.941589	214.620407	1406.707397	350.068939	68.150085	1381.724731	325.928162	78.759544	1647.635498	453.973419	-174.755081	1131.874756	482.729919	296.746887	1140.928833	351.017212	-171.575989	887.399902	370.458038	293.355255	882.543335	369.728210	63.449223	1032.701416	-650.201721	173.644897	855.181091	-631.273010	-26.367310
363.419891	-34.082645	934.851440	390.403046	155.332840	931.143799	469.191437	-49.730984	491.344727	524.370483	169.414185	483.555145	546.241272	-31.986523	86.293999	606.498779	154.686295	100.947639	407.171082	-86.331131	1407.565796	432.556396	214.708115	1406.798218	350.027283	68.058945	1381.726563	325.980927	78.555740	1647.625488	454.691986	-174.522415	1131.746704	481.918396	297.218689	1141.050537	352.105927	-171.421616	887.153809	369.526550	294.025757	882.817932	369.720337	63.601006	1032.694336	-650.525146	173.735641	855.248962	-631.629822	-26.311119
363.599579	-33.937626	934.837891	390.280701	155.489563	931.150879	469.249664	-49.633591	491.335541	524.397888	169.314987	483.670746	546.226074	-31.939520	86.274185	606.690308	155.317215	101.161537	407.424377	-86.315399	1407.460205	432.186462	214.773315	1406.890869	350.051086	68.075935	1381.785522	326.045715	78.372543	1647.629150	455.397705	-174.302948	1131.629761	481.154663	297.677887	1141.185425	353.174286	-171.267563	886.905457	368.426270	294.564087	883.050720	369.747925	63.729523	1032.691650	-650.950806	174.036682	855.489929	-631.912048	-26.264240
363.751007	-33.753162	934.866272	390.146729	155.684784	931.167053	469.275604	-49.468307	491.330902	524.297302	169.499374	483.727753	546.193542	-31.900717	86.252411	606.726379	155.445557	101.240448	407.706757	-86.280983	1407.401489	431.814514	214.848938	1407.039063	349.999268	68.018005	1381.818359	326.087402	78.238075	1647.652832	456.110687	-174.085892	1131.581055	480.335266	298.183197	1141.300537	354.239380	-171.143082	886.654419	367.419952	295.177490	883.287842	369.773590	63.912430	1032.715332	-651.229736	174.063705	855.495178	-632.247742	-26.231133
363.898590	-33.561024	934.922058	390.014618	155.869736	931.215088	469.314178	-49.293732	491.328064	524.098755	170.016739	483.664978	546.181396	-31.863310	86.264420	606.740845	155.545639	101.331978	407.972473	-86.205589	1407.360596	431.474518	214.959091	1407.145508	349.956207	67.945618	1381.870239	326.118011	78.131157	1647.687256	456.851868	-173.890030	1131.574707	479.541504	298.616211	1141.421265	355.418427	-171.137848	886.428162	366.372803	295.707520	883.520508	369.802551	64.091690	1032.769043	-651.513184	174.109650	855.484497	-632.616516	-26.138519
364.068329	-33.417641	934.975586	389.937927	156.010910	931.248291	469.332977	-49.144325	491.364502	524.033386	170.220123	483.658661	546.151062	-31.825134	86.298431	606.781250	155.680527	101.432114	408.209595	-86.125114	1407.356201	431.121796	215.070816	1407.220825	350.087555	67.701042	1381.943970	326.131897	78.060440	1647.725098	457.565186	-173.668579	1131.529175	478.683685	299.015808	1141.496582	356.507172	-171.058487	886.263916	365.348602	296.219360	883.731750	369.846405	64.235764	1032.812256	-651.701599	173.993713	855.335754	-633.011292	-26.056309
364.234283	-33.229610	935.041443	389.847992	156.166412	931.320740	469.361420	-49.022675	491.409180	523.913818	170.418793	483.700653	546.103577	-31.770369	86.312157	606.725952	155.724060	101.475998	408.444672	-86.056328	1407.344971	430.826416	215.177872	1407.334229	350.042511	67.661552	1382.018799	326.135376	78.009438	1647.780273	458.250366	-173.494720	1131.573853	477.871643	299.453979	1141.633423	357.741852	-171.140259	886.072144	364.285034	296.697388	883.970581	369.885010	64.394814	1032.881836	-652.091736	174.201630	855.515015	-633.354980	-25.942738
364.375336	-33.084408	935.102722	389.754059	156.330032	931.400757	469.390381	-48.904995	491.435730	523.840820	170.610031	483.767120	546.046143	-31.735626	86.319435	606.731873	155.834610	101.593430	408.725037	-86.036980	1407.392334	430.556000	215.224533	1407.476807	349.818420	67.868248	1382.108032	326.105652	77.978958	1647.839111	458.969849	-173.277267	1131.608765	477.044952	299.855896	1141.728027	358.871948	-171.186752	885.943909	363.205383	297.101868	884.197754	369.901825	64.531120	1032.952393	-652.371643	174.306564	855.557251	-633.692627	-25.851322
364.532745	-32.953732	935.167603	389.680542	156.477661	931.496887	469.389893	-48.816296	491.436707	523.745239	170.753464	483.853394	546.018372	-31.731422	86.347153	606.716431	155.915482	101.667336	408.916107	-85.899963	1407.412476	430.246735	215.353928	1407.618408	349.951874	67.607063	1382.189087	326.066345	77.971268	1647.893799	459.607117	-173.158661	1131.714478	476.222290	300.220734	1141.829468	360.040466	-171.276321	885.805847	362.149353	297.483948	884.414612	369.934021	64.646111	1033.032959	-652.619568	174.405228	855.591492	-633.982483	-25.803146
364.710022	-32.829826	935.233704	389.629730	156.606628	931.568787	469.401093	-48.711830	491.433289	523.609802	170.890457	483.892334	545.979004	-31.709299	86.315674	606.661194	155.962845	101.780556	409.142365	-85.833862	1407.456909	429.991791	215.470535	1407.746826	349.928375	67.566551	1382.297974	326.008728	77.981827	1647.952515	460.290009	-172.992096	1131.823975	475.423248	300.555664	1141.978760	361.283875	-171.421753	885.681030	361.101288	297.810120	884.706360	369.977783	64.763329	1033.100830	-652.854187	174.496628	855.604065	-634.268921	-25.761776
364.744202	-32.818123	935.347412	389.532440	156.677505	931.638855	469.396973	-48.619545	491.454712	523.469299	171.049576	483.950226	545.957642	-31.687777	86.351639	606.655090	156.027237	101.837822	409.517700	-85.981201	1407.439819	429.764008	215.567642	1407.856445	349.881866	67.551147	1382.412964	325.934082	78.027397	1648.010254	460.959808	-172.882629	1131.994019	474.682190	300.864319	1142.069336	362.429993	-171.587723	885.574524	360.042450	298.122253	884.922424	369.966064	64.819107	1033.193726	-653.096802	174.582657	855.635071	-634.565979	-25.654566
365.006104	-32.600998	935.356323	389.513000	156.855438	931.709167	469.398315	-48.528290	491.428009	523.398987	171.266754	484.004547	545.922241	-31.665636	86.344063	606.667603	156.126282	101.913040	409.735138	-85.923126	1407.533936	429.548859	215.641647	1407.997314	349.700562	67.754799	1382.493774	325.862244	78.101883	1648.056519	461.550568	-172.794662	1132.155762	473.902039	301.181030	1142.160278	363.702393	-171.841476	885.535583	358.955139	298.314911	885.175964	370.067413	64.976845	1033.233032	-653.337280	174.705673	855.663391	-634.873596	-25.522654
365.182373	-32.480167	935.392822	389.472351	156.975342	931.746582	469.372620	-48.402542	491.433716	523.249023	171.413361	483.976685	545.875000	-31.621500	86.352409	606.658630	156.184021	101.944168	409.930664	-85.815292	1407.617920	429.306641	215.725082	1408.072510	349.642944	67.811638	1382.573486	325.765991	78.178619	1648.059937	462.167206	-172.687668	1132.323608	473.224884	301.463867	1142.183960	364.869690	-172.028625	885.485413	357.901276	298.490692	885.405823	370.128937	65.089325	1033.269775	-653.552368	174.799698	855.695313	-635.138306	-25.374340
365.384521	-32.342659	935.432556	389.439972	157.107391	931.772705	469.372589	-48.310341	491.405334	523.168152	171.547348	483.947021	545.877625	-31.593832	86.347519	606.646545	156.274384	101.973969	410.098877	-85.705704	1407.701660	429.091553	215.836365	1408.131958	349.589569	67.876137	1382.625732	325.666748	78.281624	1648.075806	462.767242	-172.669312	1132.517090	472.549042	301.731445	1142.227783	366.049133	-172.337296	885.466980	356.817871	298.673676	885.627075	370.199646	65.224220	1033.301636	-653.654602	175.101028	855.774597	-635.432251	-25.151543
365.612885	-32.235172	935.439758	389.430847	157.224442	931.776123	469.372467	-48.212021	491.387878	523.046753	171.689743	483.913177	545.853882	-31.563314	86.324043	606.618713	156.308289	101.983383	410.190613	-85.526230	1407.748535	428.891815	216.000900	1408.167603	349.711700	67.675415	1382.669434	325.553162	78.384613	1648.052002	463.327057	-172.641510	1132.707397	471.871063	301.939484	1142.234619	367.209747	-172.611557	885.377136	355.653168	298.721558	885.878296	370.291412	65.331497	1033.305786	-653.897461	175.224045	855.815613	-635.674133	-25.047789
365.822296	-32.102268	935.446838	389.434113	157.323578	931.766357	469.363281	-48.165718	491.308441	522.972229	171.855408	483.869476	545.818176	-31.520172	86.304832	606.681641	156.453735	102.002403	410.316559	-85.444122	1407.796143	428.725952	216.062469	1408.230835	349.492493	67.903137	1382.678101	325.438538	78.507813	1648.017944	463.872650	-172.665237	1132.861450	471.289948	302.133423	1142.216064	368.393799	-172.980545	885.299011	354.518524	298.749786	886.114624	370.382477	65.450905	1033.303345	-654.122070	175.335388	855.875427	-635.931152	-24.918079
366.057190	-31.978779	935.415283	389.453430	157.409103	931.740295	469.361969	-48.092937	491.252045	522.896484	171.961578	483.798615	545.810425	-31.475693	86.246346	606.656555	156.454361	101.988663	410.414459	-85.326614	1407.802734	428.530273	216.195465	1408.275024	349.430206	67.975632	1382.668091	325.318054	78.639740	1647.969238	464.390137	-172.645950	1133.010498	470.711090	302.373901	1142.227661	369.450775	-173.376465	885.208435	353.532532	298.737000	886.303772	370.479797	65.548500	1033.272583	-654.293945	175.457001	855.919128	-636.119568	-24.851454
366.279327	-31.847435	935.388977	389.455933	157.542557	931.716003	469.466400	-48.135361	491.193817	522.851746	172.109879	483.708130	545.846741	-31.487644	86.226883	606.683167	156.499191	101.964523	410.481415	-85.173492	1407.799683	428.348907	216.326950	1408.312500	349.342285	67.949959	1382.607422	325.215149	78.777786	1647.907959	464.875824	-172.698410	1133.099854	470.161469	302.553101	1142.191772	370.589447	-173.761597	885.097229	352.505585	298.652985	886.455261	370.579376	65.672905	1033.246582	-654.508606	175.545822	855.956787	-636.329834	-24.793367
366.491150	-31.728226	935.333557	389.475006	157.630722	931.672119	469.355957	-47.955845	491.078491	522.787903	172.211029	483.655548	545.723816	-31.413267	86.123436	606.739868	156.542969	101.929565	410.536011	-85.062157	1407.768555	428.173981	216.462372	1408.335083	349.279236	68.041069	1382.585449	325.103241	78.929222	1647.840942	465.302155	-172.789276	1133.221680	469.688232	302.718109	1142.162598	371.636963	-174.160217	885.006714	351.610535	298.615448	886.638062	370.670898	65.766426	1033.195435	-654.729187	175.621674	855.986328	-636.557312	-24.709356
366.685852	-31.616482	935.281616	389.489166	157.740005	931.600342	469.339905	-47.823807	490.983337	522.942627	172.116165	483.710480	545.688232	-31.364828	86.052307	606.758850	156.548630	101.834496	410.589386	-84.944649	1407.711182	428.012970	216.593338	1408.324463	349.204376	68.158142	1382.498169	325.033813	78.897949	1647.702393	465.718811	-172.860306	1133.301758	469.216583	302.895172	1142.130005	372.668518	-174.637283	884.876038	350.660553	298.454498	886.759216	370.773407	65.880661	1033.133301	-654.968201	175.679123	856.017029	-636.812866	-24.592098
366.433777	-31.851458	935.384521	389.346924	157.739395	931.535034	469.528748	-47.876312	491.022095	522.737183	172.411560	483.454590	545.811768	-31.365547	86.026421	606.792969	156.628265	101.824631	410.616730	-84.786598	1407.631226	427.866547	216.714035	1408.294434	349.135651	68.282883	1382.427246	324.916168	79.058426	1647.588257	466.140717	-172.952347	1133.335571	468.736877	303.020935	1142.050659	373.609406	-175.075012	884.702820	349.806183	298.351990	886.881104	370.649200	65.843330	1033.155151	-654.978271	175.981094	856.088013	-636.992920	-24.347971
366.587952	-31.744564	935.311340	389.351318	157.852463	931.447998	469.400665	-47.630318	490.932617	522.693542	172.472229	483.317688	545.688293	-31.275383	85.882553	606.831787	156.633240	101.794868	410.625153	-84.635445	1407.549927	427.763550	216.828583	1408.248047	349.080750	68.377541	1382.343140	324.795349	79.209549	1647.479126	466.538910	-173.022537	1133.394531	468.313751	303.119537	1141.988403	374.610107	-175.579407	884.549866	348.915344	298.116516	887.028748	370.708008	65.957222	1033.073364	-655.139404	176.095642	856.120300	-637.198669	-24.210430
366.758331	-31.630003	935.268494	389.378387	157.921478	931.368286	469.919830	-47.924801	491.012146	522.757324	172.609711	483.277466	545.950989	-31.318857	85.900665	606.854309	156.625656	101.698868	410.602661	-84.455215	1407.426147	427.609955	217.014587	1408.206543	349.191986	68.176758	1382.247192	324.661041	79.366554	1647.363647	466.872345	-173.120316	1133.425781	467.965057	303.232727	1141.910156	375.489197	-176.021255	884.388916	348.131531	297.863800	887.139648	370.772095	66.067650	1033.009033	-655.314453	176.270599	856.160706	-637.430176	-24.047169
366.950653	-31.527454	935.210205	389.431854	158.065063	931.292419	470.330505	-48.113194	491.046265	522.750061	172.622711	483.230194	546.162598	-31.334129	85.911507	606.869080	156.645309	101.697044	410.621216	-84.376366	1407.340210	427.537903	217.073044	1408.204956	349.002625	68.615135	1382.188477	324.526062	79.508965	1647.250610	467.157990	-173.197083	1133.451660	467.575897	303.350433	1141.866699	376.320801	-176.540024	884.213684	347.302582	297.623016	887.293274	370.852905	66.198936	1032.938599	-655.444702	176.463440	856.221069	-637.594116	-23.948874
367.457489	-31.071581	935.010681	389.543549	158.292236	931.249817	470.324158	-47.934177	490.940948	522.891418	172.721130	483.224060	546.083679	-31.283823	85.837433	606.844604	156.578064	101.630905	410.612732	-84.174240	1407.253540	427.437225	217.273682	1408.189453	349.053406	68.363861	1382.103516	324.386536	79.668404	1647.158203	467.449127	-173.258224	1133.472168	467.244415	303.456085	1141.808350	377.102783	-177.025085	884.092957	346.617157	297.340759	887.391235	371.066650	66.457115	1032.812866	-655.580627	176.660980	856.270630	-637.766052	-23.806110
367.164276	-31.280924	935.148926	389.449646	158.255798	931.202393	470.268555	-47.709457	490.938232	522.948303	172.770218	483.186951	545.961609	-31.250875	85.751076	606.888000	156.623230	101.610703	410.587372	-84.083374	1407.189331	427.315491	217.391510	1408.150513	349.089905	68.559181	1382.096802	324.242828	79.811333	1647.070313	467.718079	-173.329300	1133.515137	466.936890	303.529816	1141.725098	377.884216	-177.487045	883.993225	345.924774	297.041138	887.504272	370.938995	66.429375	1032.860474	-655.693970	176.797211	856.311523	-637.922913	-23.690947
367.253937	-31.156761	935.135376	389.459198	158.382156	931.171509	470.191223	-47.439663	490.890381	523.074768	172.802811	483.167450	545.880981	-31.203613	85.678154	606.921387	156.632217	101.529243	410.632263	-83.970047	1407.126709	427.277466	217.484283	1408.146362	348.859009	68.875412	1382.083740	324.111664	79.964127	1647.008667	467.979919	-173.376038	1133.564697	466.655731	303.585297	1141.626831	378.626709	-177.920074	883.880310	345.268158	296.707275	887.656921	370.983368	66.561241	1032.837646	-655.857361	176.972946	856.328552	-638.102844	-23.510447
367.343445	-30.975113	935.142883	389.477142	158.518082	931.167847	470.180542	-47.195541	490.834442	523.190247	172.849304	483.141174	545.792786	-31.135927	85.606392	606.981445	156.685226	101.520767	410.620575	-83.837303	1407.099121	427.172119	217.615189	1408.133301	348.785706	68.995888	1382.067749	323.981110	80.098366	1646.947754	468.219635	-173.381332	1133.632690	466.419006	303.637512	1141.560913	379.297668	-178.328979	883.807556	344.693024	296.398499	887.771545	371.031250	66.724510	1032.838989	-656.006653	177.130020	856.348755	-638.301208	-23.355001
367.420715	-30.874464	935.160095	389.516327	158.633591	931.141296	470.191711	-47.048965	490.848938	523.335510	172.930084	483.175934	545.759277	-31.143372	85.557198	607.013550	156.692612	101.458290	410.604126	-83.662399	1407.084473	427.061646	217.772629	1408.132690	348.845123	68.935692	1382.067871	323.861694	80.240425	1646.931396	468.427551	-173.439560	1133.725220	466.221863	303.667145	1141.525024	379.984100	-178.814697	883.781128	344.121582	295.995911	887.866760	371.069153	66.856201	1032.832153	-656.078125	177.304230	856.385925	-638.465454	-23.139177
367.881989	-30.435419	935.036011	389.674133	158.876434	931.158508	470.238861	-46.902374	490.785278	523.455017	172.996063	483.216980	545.736145	-31.152897	85.555573	607.016846	156.689133	101.456490	410.586426	-83.523315	1407.093506	426.939728	217.911606	1408.153809	348.742615	69.045311	1382.086792	323.729858	80.363869	1646.912842	468.622650	-173.456146	1133.835815	466.043030	303.701324	1141.485596	380.573303	-179.191116	883.745422	343.639557	295.588776	887.968506	371.281311	67.125061	1032.773560	-656.397461	177.185043	856.339355	-638.666992	-23.110075
367.964813	-30.287178	935.067078	389.702637	158.997437	931.184570	470.249756	-46.812229	490.779846	523.543274	173.064743	483.242950	545.724915	-31.149788	85.526016	607.050720	156.744385	101.459023	410.595123	-83.405342	1407.115845	426.810822	218.044785	1408.177124	348.634277	69.131683	1382.087036	323.589966	80.496925	1646.918213	468.796570	-173.510376	1133.992798	465.873932	303.734406	1141.492798	381.117737	-179.562164	883.731323	343.254547	295.188446	888.047119	371.306030	67.264084	1032.799683	-656.521179	177.322586	856.381653	-638.868835	-22.956104
368.027496	-30.180342	935.077209	389.775665	159.144211	931.204041	470.272736	-46.713642	490.777161	523.637878	173.134857	483.287750	545.678711	-31.149151	85.486343	607.068970	156.720474	101.460175	410.607849	-83.312469	1407.161011	426.737701	218.118134	1408.224121	348.337738	69.467163	1382.100952	323.436096	80.654892	1646.932983	468.945038	-173.527969	1134.143677	465.721863	303.712433	1141.466064	381.605652	-179.953018	883.771362	342.908936	294.779907	888.133728	371.336517	67.389992	1032.811646	-656.625732	177.493286	856.410217	-639.009338	-22.820700
368.069977	-30.038607	935.096985	389.802155	159.245483	931.224487	470.320892	-46.662052	490.785736	523.700256	173.155502	483.293579	545.692078	-31.167170	85.478561	607.084900	156.734314	101.446152	410.578949	-83.131577	1407.202026	426.610077	218.264069	1408.238525	348.213531	69.577309	1382.127808	323.281738	80.791908	1646.948242	469.086731	-173.538025	1134.283936	465.582825	303.695007	1141.435425	382.041504	-180.286743	883.835999	342.482666	294.237610	888.232544	371.347260	67.513832	1032.829834	-656.749268	177.646820	856.432922	-639.154541	-22.710558
368.116089	-29.903482	935.107300	389.863129	159.365204	931.240723	470.358490	-46.581799	490.803619	523.792664	173.242691	483.298859	545.699097	-31.164425	85.463287	607.104858	156.721451	101.381805	410.538879	-83.017433	1407.263184	426.500183	218.380615	1408.231323	348.078186	69.691887	1382.157104	323.125854	80.949341	1646.962280	469.199280	-173.526169	1134.434937	465.474457	303.683563	1141.386230	382.451904	-180.582535	883.945557	342.357452	293.858124	888.235046	371.379700	67.641357	1032.841553	-656.844482	177.841507	856.470764	-639.299133	-22.568977
368.161469	-29.743607	935.115784	389.906067	159.515045	931.261536	470.425262	-46.522923	490.820160	523.834839	173.282166	483.274780	545.729919	-31.155312	85.464569	607.092834	156.729446	101.342949	410.467468	-82.852112	1407.324341	426.394440	218.513184	1408.214966	347.932556	69.791939	1382.167236	322.984985	81.090233	1646.984619	469.313599	-173.517334	1134.547241	465.378204	303.607086	1141.307495	382.812073	-180.859680	884.028809	342.034760	293.364960	888.262268	371.399780	67.792503	1032.854492	-656.954468	177.977356	856.520630	-639.434387	-22.441193
368.185150	-29.601250	935.126404	389.965149	159.599319	931.259460	470.440674	-46.432102	490.817596	523.885437	173.332779	483.232758	545.755859	-31.141840	85.477119	607.144226	156.731003	101.300621	410.411621	-82.719612	1407.396362	426.275269	218.626068	1408.177979	347.790070	69.933548	1382.148926	322.852844	81.274277	1646.977051	469.390442	-173.502838	1134.682129	465.297577	303.570618	1141.239136	383.090973	-181.111069	884.112915	341.952698	293.028473	888.205017	371.426147	67.916527	1032.857300	-656.797607	178.462540	856.629456	-639.479858	-22.199646
368.240631	-29.491442	935.129089	390.059387	159.741226	931.267395	470.446625	-46.375355	490.819214	523.959473	173.441833	483.218323	545.727478	-31.108015	85.439758	607.141846	156.743896	101.272530	410.296936	-82.553535	1407.407715	426.124847	218.795761	1408.163086	347.806580	69.836807	1382.097656	322.712372	81.443153	1646.974609	469.410675	-173.501114	1134.794678	465.235046	303.510742	1141.187012	383.294220	-181.340363	884.174133	341.743652	292.536224	888.215149	371.474609	68.043686	1032.860474	-657.140869	178.325272	856.598083	-639.704224	-22.192770
368.320221	-29.375769	935.120178	390.154175	159.834015	931.249817	470.452057	-46.307335	490.800751	524.033569	173.547424	483.243256	545.713806	-31.097088	85.442085	607.191711	156.759369	101.257347	410.190735	-82.465118	1407.455566	426.048126	218.885818	1408.114624	347.522766	70.139252	1382.054688	322.574371	81.625717	1646.961670	469.412659	-173.549316	1134.910767	465.209869	303.431763	1141.102539	383.449768	-181.528763	884.224976	341.695557	292.118866	888.162231	371.526276	68.157501	1032.844238	-657.260742	178.480255	856.634155	-639.857178	-22.058121
367.975800	-29.581667	935.271851	390.112793	159.818604	931.239502	470.388947	-46.189354	490.815125	523.890381	173.412140	483.144348	545.687378	-31.060768	85.385094	607.130249	156.698608	101.202805	410.063660	-82.336487	1407.451904	425.922668	219.005859	1408.051147	347.375671	70.265953	1381.975586	322.444061	81.843925	1646.935303	469.373657	-173.541168	1134.961060	465.205109	303.364563	1141.020142	383.526367	-181.718460	884.262695	341.793365	291.775635	888.036011	371.392883	68.134567	1032.916870	-657.096069	178.983673	856.761475	-639.969971	-21.793461
368.011078	-29.500690	935.265686	390.185822	159.905807	931.223450	470.402893	-46.130119	490.790649	523.885559	173.465530	483.106476	545.688660	-31.044151	85.364822	607.126221	156.689407	101.200783	409.913513	-82.157791	1407.438477	425.784821	219.136627	1407.970337	347.378601	70.172699	1381.882935	322.307526	82.074646	1646.875244	469.323151	-173.561172	1135.025879	465.208679	303.263062	1140.924561	383.553467	-181.851547	884.290710	341.833984	291.389160	887.912354	371.418762	68.228523	1032.903320	-656.951965	179.381454	856.721741	-640.092773	-21.599077
368.074982	-29.376438	935.226074	390.255280	160.001526	931.210266	470.449249	-46.057419	490.769165	523.937378	173.512207	483.070129	545.732666	-31.032831	85.293739	607.143372	156.712128	101.170670	409.830322	-82.048248	1407.401733	425.708466	219.235626	1407.850464	346.982697	70.452248	1381.751953	322.154083	82.319717	1646.808228	469.244598	-173.616760	1135.069824	465.246490	303.172058	1140.793457	383.536804	-181.959869	884.319214	341.926544	290.951447	887.733521	371.472015	68.326874	1032.876221	-657.377625	178.898300	856.622559	-640.346863	-21.620583
368.529938	-28.994360	935.008301	390.466766	160.225159	931.157898	470.521942	-46.017876	490.646942	523.986877	173.572403	483.087646	545.799866	-31.001118	85.239960	607.116455	156.659348	101.133339	409.684326	-81.903465	1407.400757	425.613373	219.371048	1407.707886	346.781860	70.569038	1381.640259	322.018066	82.596359	1646.712769	469.134399	-173.653076	1135.085571	465.289825	303.056396	1140.627686	383.462738	-182.045319	884.336243	342.084137	290.542236	887.528687	371.718536	68.545204	1032.736938	-657.525696	178.927399	856.631653	-640.478333	-21.542940
368.529755	-28.919935	934.969299	390.493317	160.274857	931.131104	470.548615	-45.907127	490.591614	523.990295	173.609726	483.059875	545.854553	-30.984879	85.160141	607.108704	156.657608	101.150826	409.507629	-81.748459	1407.354492	425.514252	219.482162	1407.557617	346.620331	70.703712	1381.530396	321.849670	82.906662	1646.618530	469.016754	-173.664505	1135.090576	465.350250	302.946228	1140.430786	383.343018	-182.104431	884.342163	342.232208	290.109467	887.291260	371.739380	68.601433	1032.704834	-657.732849	179.196396	856.819702	-640.566956	-21.424803
368.547729	-28.873201	934.894592	390.542206	160.350677	931.105286	470.567322	-45.819935	490.500488	523.977478	173.644241	483.077545	545.853394	-30.930733	85.054367	607.135437	156.692932	101.188103	409.343445	-81.581192	1407.309692	425.433960	219.640015	1407.408203	346.416962	70.736343	1381.373657	321.672394	83.227066	1646.521484	468.865601	-173.658463	1135.074097	465.442444	302.812225	1140.218628	383.133698	-182.116074	884.355042	342.470184	289.769318	886.987366	371.756622	68.639648	1032.653931	-657.864258	179.321243	856.850342	-640.727112	-21.318531
368.187653	-29.085356	934.941467	390.484589	160.288345	931.097900	470.557190	-45.690472	490.470612	523.925476	173.647934	483.081024	545.864136	-30.864662	84.943741	607.099609	156.639877	101.192657	409.170715	-81.387833	1407.254272	425.371460	219.817627	1407.237427	346.203613	70.744820	1381.174072	321.541199	83.561340	1646.402588	468.700134	-173.634338	1135.067017	465.533997	302.697845	1139.972778	382.876587	-182.119263	884.386719	342.673279	289.428864	886.715027	371.603638	68.534599	1032.677124	-657.856262	179.263321	856.701233	-640.881409	-21.254450
368.192474	-29.039095	934.862793	390.534332	160.332260	931.100281	470.559113	-45.629295	490.391937	523.931152	173.743988	483.121918	545.859619	-30.812193	84.869743	607.090576	156.688354	101.260384	408.966522	-81.238258	1407.260132	425.281250	219.991333	1407.049805	346.081451	70.903397	1381.073120	321.393036	83.902008	1646.326538	468.504913	-173.591614	1135.081543	465.665436	302.562897	1139.753418	382.564606	-182.066666	884.419189	343.032684	289.104187	886.362915	371.618988	68.540306	1032.639160	-657.917908	179.384399	856.723267	-641.005432	-21.134624
368.212158	-29.004553	934.784302	390.623840	160.337677	931.093933	470.593933	-45.589584	490.350433	523.880737	173.752197	483.152985	545.909851	-30.781923	84.815475	607.070618	156.729294	101.323158	408.790955	-81.088745	1407.252930	425.202362	220.180664	1406.848511	345.950256	71.058830	1380.965576	321.272003	84.357246	1646.209473	468.306244	-173.539352	1135.132446	465.800323	302.381866	1139.491821	382.219940	-181.995422	884.517517	343.312317	288.734528	886.069763	371.656586	68.527626	1032.596436	-658.162048	179.664612	856.980774	-641.126526	-21.002298
368.145142	-28.959017	934.744324	390.652313	160.349304	931.137390	470.611877	-45.541275	490.297394	523.844238	173.784897	483.178894	545.955139	-30.713213	84.752129	607.029968	156.724060	101.390282	408.596466	-80.936081	1407.313354	425.162598	220.363480	1406.658569	345.827637	71.230980	1380.893677	321.129089	84.940239	1646.150635	468.092285	-173.463745	1135.190918	465.963806	302.235168	1139.242310	381.861908	-181.857285	884.619080	343.738708	288.395844	885.704712	371.653595	68.514832	1032.600586	-658.275757	179.792587	857.015320	-641.291809	-20.875658
368.107605	-28.892534	934.698303	390.727783	160.351944	931.180298	470.604584	-45.458294	490.262573	523.777588	173.791428	483.215942	545.961304	-30.696369	84.729004	607.000305	156.752762	101.460464	408.390320	-80.757912	1407.397461	425.119934	220.554703	1406.449951	345.714142	71.437553	1380.846191	320.976990	85.414536	1646.075562	467.837616	-173.383041	1135.295898	466.159546	302.090057	1138.977173	381.471619	-181.735153	884.753540	344.182312	288.104980	885.333801	371.670197	68.508430	1032.599976	-658.209656	179.675049	856.810852	-641.416016	-20.824396
368.354004	-28.635923	934.564392	390.894867	160.503265	931.209778	470.633759	-45.457371	490.221802	523.808228	173.864639	483.287170	546.024353	-30.671219	84.717155	607.013367	156.770432	101.510078	408.148102	-80.578514	1407.531372	425.115570	220.721848	1406.270142	345.633789	71.656631	1380.811279	320.813477	85.896706	1646.013916	467.552551	-173.312271	1135.451660	466.350342	301.963531	1138.674438	381.021790	-181.559143	884.911194	344.595123	287.772583	884.931030	371.820160	68.631310	1032.545532	-658.307495	179.778168	856.807312	-641.576172	-20.724722
368.246979	-28.589132	934.575256	390.949402	160.520676	931.265869	470.624969	-45.441940	490.240112	523.773865	173.888901	483.303802	546.029602	-30.664291	84.734673	607.008362	156.794052	101.584541	407.893402	-80.430054	1407.687988	425.128113	220.915131	1406.109497	345.586304	71.956459	1380.858154	320.687012	86.361763	1645.959473	467.240448	-173.235275	1135.627563	466.562927	301.812408	1138.418579	380.566071	-181.336426	885.118835	345.015503	287.426666	884.584839	371.782593	68.648041	1032.578613	-658.411377	179.824951	856.824402	-641.718201	-20.677700
368.152283	-28.585453	934.571350	391.022980	160.499130	931.284790	470.614899	-45.466095	490.269104	523.758667	173.864395	483.326630	546.032593	-30.664295	84.762306	606.964417	156.754471	101.601067	407.638428	-80.225098	1407.848511	425.177643	221.116913	1405.935181	345.502686	72.147079	1380.853882	320.553223	86.880516	1645.933105	466.948029	-173.110626	1135.801147	466.781158	301.656464	1138.208862	380.074493	-181.086029	885.352417	345.528381	287.232697	884.249146	371.743652	68.637756	1032.583862	-658.135437	180.556763	856.960938	-641.742493	-20.425621
367.852783	-28.695410	934.685181	391.026947	160.499207	931.352966	470.583099	-45.476734	490.333130	523.746826	173.813812	483.364441	546.032043	-30.680534	84.799026	606.947998	156.737000	101.658798	407.357666	-79.991692	1408.051758	425.224762	221.362244	1405.789673	345.599304	72.220154	1380.934082	320.435760	87.394730	1645.938721	466.582153	-173.019897	1136.035522	467.040771	301.502258	1138.018921	379.541504	-180.866180	885.597229	346.010925	286.934967	883.960266	371.597076	68.617729	1032.674072	-658.190125	180.689850	857.002380	-641.874390	-20.342798
367.821686	-28.628086	934.690979	391.133881	160.567657	931.380676	470.612213	-45.503475	490.387604	523.782959	173.791000	483.373840	546.040588	-30.700500	84.827110	606.940125	156.693039	101.686325	407.127350	-79.790207	1408.284790	425.375580	221.551605	1405.681030	345.417847	72.596962	1380.960083	320.325531	87.941200	1645.983887	466.183075	-172.960205	1136.278809	467.338928	301.368347	1137.854126	379.026886	-180.711838	885.888184	346.547302	286.704529	883.677246	371.579620	68.686554	1032.686401	-658.684387	180.053207	856.883362	-642.070129	-20.518152
367.801270	-28.475130	934.712646	391.198029	160.599014	931.412354	470.646912	-45.538536	490.442291	523.818970	173.712753	483.409149	546.032959	-30.737505	84.899780	606.910156	156.597824	101.693062	406.858734	-79.570480	1408.518188	425.514252	221.758270	1405.611816	345.354004	72.822807	1381.046143	320.203674	88.427963	1646.088379	465.772522	-172.877945	1136.500854	467.663727	301.187347	1137.744995	378.371735	-180.472214	886.198425	347.142883	286.510162	883.411316	371.555939	68.784264	1032.709229	-658.804138	180.057327	856.889832	-642.206543	-20.474615
367.646027	-28.421007	934.793091	391.231262	160.621490	931.436401	470.709503	-45.606228	490.538208	523.903259	173.663055	483.443451	546.088806	-30.808241	84.975853	606.921997	156.531921	101.670937	406.522888	-79.378365	1408.790405	425.648468	221.965332	1405.559448	345.311035	73.152527	1381.143311	319.946747	88.652016	1646.358765	465.302094	-172.776047	1136.760498	468.005707	301.016205	1137.658691	377.708923	-180.253662	886.506714	347.646851	286.202484	883.240662	371.455933	68.865463	1032.757202	-658.902039	180.117264	856.909973	-642.334473	-20.424700
367.460968	-28.374456	934.886169	391.230133	160.649887	931.449707	470.770264	-45.654842	490.656677	523.909973	173.516190	483.412201	546.111023	-30.842396	85.067123	606.837891	156.395554	101.621346	406.197998	-79.141899	1408.992310	425.811218	222.170425	1405.535400	345.231110	73.504501	1381.239990	320.059540	89.463684	1646.293213	464.787750	-172.718765	1136.983521	468.359283	300.813629	1137.586548	377.060547	-180.050766	886.787903	348.315002	286.088806	883.034607	371.341370	68.955650	1032.807251	-659.015503	180.143753	856.911743	-642.427185	-20.402611
367.270874	-28.340563	934.962646	391.253967	160.667435	931.425781	470.860046	-45.724449	490.765350	523.959717	173.441284	483.393738	546.139343	-30.918259	85.126694	606.827637	156.302734	101.606743	405.866882	-78.884346	1409.159912	425.987457	222.390656	1405.527344	345.128143	73.787971	1381.301514	320.090271	90.043350	1646.334961	464.241638	-172.665009	1137.193970	468.775787	300.624054	1137.526489	376.355469	-179.822723	887.055054	348.901947	285.916260	882.886658	371.226379	69.047562	1032.829102	-659.126648	180.201340	856.923218	-642.560913	-20.374832
366.859253	-28.435459	935.093628	391.212830	160.622604	931.411743	470.929626	-45.754261	490.888367	523.973022	173.308472	483.380432	546.180420	-30.988882	85.208694	606.826721	156.205597	101.576714	405.571686	-78.608421	1409.304688	426.157806	222.627350	1405.522827	344.988922	74.119720	1381.321167	320.076447	90.571564	1646.433105	463.675201	-172.594788	1137.349731	469.219269	300.442444	1137.506714	375.566284	-179.622360	887.294067	349.430420	285.731873	882.826904	371.011841	69.067543	1032.885864	-659.212341	180.232986	856.946899	-642.651062	-20.356783
366.875549	-28.222336	935.056946	391.285736	160.730682	931.399170	471.081757	-45.861382	490.963165	524.046204	173.157166	483.364838	546.249207	-31.073109	85.264557	606.783752	156.091431	101.554710	405.219360	-78.398430	1409.439087	426.316254	222.849060	1405.510864	344.891998	74.482094	1381.352539	320.078125	91.070122	1646.524414	463.087097	-172.523560	1137.466797	469.707886	300.294067	1137.467041	374.769806	-179.470474	887.458191	350.215790	285.580444	882.673523	370.984436	69.228691	1032.855347	-659.299194	180.248077	856.936401	-642.770081	-20.350882
366.691010	-28.193113	935.100830	391.313995	160.759735	931.369873	471.267426	-46.003223	491.069122	524.060059	173.023621	483.380768	546.332520	-31.145887	85.294571	606.793335	155.983658	101.544907	404.858002	-78.165260	1409.527710	426.461945	223.072937	1405.502808	344.808777	74.836151	1381.413330	320.076019	91.570511	1646.611572	462.409424	-172.457794	1137.576782	470.179138	300.168579	1137.428345	373.891022	-179.331741	887.623901	350.845123	285.410431	882.589539	370.879517	69.308937	1032.858887	-659.443359	180.229752	856.956787	-642.906311	-20.349100
366.513306	-28.100340	935.121155	391.314240	160.807846	931.361755	471.429230	-46.128593	491.155273	524.150696	172.930725	483.381531	546.438477	-31.217670	85.344780	606.801514	155.909393	101.534760	404.454742	-77.893211	1409.566284	426.601166	223.280731	1405.462402	344.725494	75.167976	1381.447998	320.032776	91.972023	1646.738281	461.738129	-172.342957	1137.598877	470.730591	300.110413	1137.429810	373.025085	-179.128265	887.744812	351.586761	285.259705	882.466919	370.773560	69.404984	1032.862915	-659.544189	180.270844	856.968201	-643.034973	-20.312263
366.313904	-27.985012	935.123535	391.313416	160.890198	931.329468	471.534363	-46.220486	491.243408	524.218506	172.858185	483.393188	546.492676	-31.274029	85.386818	606.762451	155.837418	101.489983	404.056000	-77.658684	1409.588013	426.751099	223.490723	1405.440186	344.721893	75.784882	1381.569580	319.874573	92.119659	1646.957886	461.022491	-172.259842	1137.673462	471.303497	300.081268	1137.424438	372.114410	-178.928955	887.845337	352.471954	285.088501	882.246277	370.653931	69.533707	1032.845459	-659.642029	180.304230	856.985718	-643.152405	-20.282915
366.130737	-27.846710	935.100098	391.306335	160.967957	931.289856	471.594543	-46.254402	491.280334	524.297729	172.777710	483.394379	546.529907	-31.313171	85.445641	606.704346	155.732803	101.451820	403.695770	-77.397881	1409.620972	426.944061	223.760620	1405.377441	344.479645	75.907318	1381.446533	320.024750	92.825966	1646.847534	460.254425	-172.156204	1137.657959	471.811615	300.056915	1137.340698	371.148285	-178.722504	887.957275	353.092987	285.004669	882.128967	370.534973	69.662010	1032.811279	-659.751526	180.371506	856.994934	-643.264893	-20.256697
365.908081	-27.787033	935.114990	391.288757	160.984833	931.210144	471.721802	-46.355598	491.381775	524.348572	172.721039	483.366608	546.597961	-31.343603	85.474335	606.735229	155.691086	101.417229	403.343201	-77.166756	1409.626221	427.115387	223.995834	1405.312622	344.345917	76.292419	1381.390747	320.097168	93.258522	1646.800415	459.453583	-172.038162	1137.650146	472.370667	300.096375	1137.262695	370.157928	-178.513519	888.024536	353.775116	284.888092	882.000305	370.414673	69.759773	1032.776978	-659.835327	180.429230	856.983154	-643.362122	-20.230881
365.692871	-27.723888	935.119995	391.266724	161.037003	931.174011	471.646942	-46.269844	491.408081	524.386658	172.627319	483.364594	546.554382	-31.365782	85.506058	606.752563	155.690109	101.426308	402.959747	-76.923073	1409.584473	427.295105	224.211716	1405.237305	344.260681	76.676605	1381.329590	320.083801	93.627312	1646.794312	458.654572	-171.901733	1137.618530	472.901489	300.110016	1137.165405	369.129395	-178.319946	888.048828	354.410767	284.866486	881.868225	370.293915	69.847977	1032.760254	-659.950134	180.452301	856.961792	-643.506958	-20.191574
365.480927	-27.647123	935.108276	391.199707	161.097382	931.137207	471.606506	-46.189865	491.475311	524.381104	172.536575	483.374725	546.486572	-31.378437	85.561989	606.713196	155.574417	101.422310	402.596680	-76.656197	1409.578369	427.451935	224.444244	1405.191284	344.157288	77.025330	1381.287476	320.034149	93.886971	1646.814819	457.817688	-171.784790	1137.588013	473.422363	300.195648	1137.134033	368.079926	-178.108841	888.090088	355.091064	284.843170	881.741089	370.167114	69.934631	1032.736450	-660.053162	180.507095	856.971558	-643.613525	-20.149469
365.217560	-27.590425	935.129700	391.145203	161.145798	931.121887	471.110046	-45.689350	491.420471	524.394653	172.538773	483.412231	546.113037	-31.310444	85.545006	606.710999	155.540543	101.428322	402.225464	-76.430595	1409.596069	427.595428	224.637054	1405.107910	344.101379	77.342552	1381.236938	319.786804	93.919594	1646.986328	457.002258	-171.621246	1137.522827	473.971558	300.218628	1137.090942	366.991547	-177.871735	888.147766	355.781616	284.848297	881.651917	370.024933	70.013512	1032.740112	-659.771362	181.231873	857.113098	-643.629700	-19.933395
365.002441	-27.547480	935.152466	391.111694	161.194595	931.127808	471.185547	-45.644756	491.549469	524.374268	172.472672	483.450348	546.091553	-31.343437	85.617416	606.717407	155.510696	101.455070	401.904877	-76.259468	1409.613037	427.738281	224.829987	1405.051147	344.025970	77.666466	1381.225952	319.855774	94.302162	1646.880615	456.149872	-171.508759	1137.481567	474.502472	300.303894	1137.046631	365.913055	-177.596863	888.189148	356.434387	284.917267	881.537659	369.910675	70.074600	1032.754761	-659.844055	181.284302	857.129395	-643.711487	-19.899368
364.765320	-27.470375	935.191895	391.067993	161.234589	931.123352	471.263824	-45.619678	491.718658	524.342163	172.451584	483.445862	546.083191	-31.358099	85.701942	606.675171	155.440552	101.480614	401.573761	-76.044891	1409.609985	427.882233	225.012390	1404.992432	343.970612	77.988579	1381.223267	319.909668	94.675507	1646.742065	455.301727	-171.424393	1137.431274	474.982330	300.406738	1137.027710	364.818542	-177.332275	888.241943	357.047577	284.973877	881.447021	369.794922	70.161896	1032.773315	-659.984741	181.252731	857.116150	-643.851074	-19.879765
364.538086	-27.319515	935.245667	390.995087	161.339905	931.156372	471.291962	-45.533443	491.829376	524.258850	172.430161	483.441406	546.026733	-31.349493	85.796974	606.624329	155.432617	101.495567	401.260010	-75.801857	1409.609985	428.003998	225.203140	1404.942383	343.917816	78.278290	1381.213623	319.813538	94.897102	1646.738159	454.468445	-171.346390	1137.378906	475.483490	300.456726	1137.006104	363.647339	-176.991882	888.292969	357.763245	285.068115	881.338623	369.678284	70.303757	1032.818970	-660.071899	181.295013	857.116150	-643.959351	-19.855402
364.316040	-27.174553	935.306274	390.942352	161.430084	931.185608	471.373260	-45.464218	491.953156	524.156494	172.411865	483.457794	546.041138	-31.349823	85.865372	606.602905	155.392426	101.544060	400.935730	-75.600449	1409.617065	428.130035	225.377792	1404.912476	343.875000	78.636070	1381.237061	319.696075	95.095627	1646.746704	453.624420	-171.239517	1137.365479	475.994110	300.531464	1137.013184	362.523895	-176.676407	888.398560	358.381531	285.236664	881.264893	369.554260	70.444206	1032.864136	-660.193115	181.314728	857.097473	-644.106506	-19.836411
364.120605	-26.959684	935.349609	390.906647	161.597900	931.224060	471.401276	-45.372936	492.080353	524.045593	172.375351	483.511719	546.016785	-31.352999	85.926338	606.572327	155.359009	101.643181	400.651001	-75.415092	1409.662109	428.264618	225.533768	1404.922119	343.821655	79.019264	1381.284912	319.539642	95.288483	1646.765015	452.811829	-171.166077	1137.366333	476.455139	300.581970	1137.045044	361.385315	-176.308273	888.488037	359.029205	285.404419	881.164795	369.453308	70.643738	1032.906006	-660.697632	180.670959	856.965088	-644.327576	-20.036634
363.946350	-26.729597	935.393372	390.852203	161.796356	931.309387	471.570251	-45.400208	492.155426	523.990295	172.046524	483.641052	546.095215	-31.382092	85.979492	606.414551	155.159119	101.678970	400.359253	-75.242897	1409.700439	428.361694	225.678986	1404.938843	343.761780	79.306122	1381.324829	319.380066	95.423302	1646.777588	452.008026	-171.091476	1137.330688	476.902100	300.656311	1137.080444	360.213745	-175.947723	888.606323	359.701996	285.546478	881.116943	369.339142	70.841721	1032.971069	-660.833862	180.676514	856.962830	-644.473389	-20.010025
363.833527	-26.510159	935.431335	390.831177	162.019073	931.389771	471.514832	-45.198723	492.157562	523.820435	172.232056	483.703796	546.075378	-31.382454	85.981575	606.357239	155.031296	101.843254	400.053467	-75.106056	1409.735352	428.458099	225.786118	1404.957153	343.816437	79.852173	1381.493896	319.224945	95.535393	1646.797607	451.214294	-171.014114	1137.288208	477.315918	300.737274	1137.125366	359.036072	-175.590790	888.713623	360.306396	285.733276	881.104980	369.258453	71.046219	1033.029785	-660.886292	180.699142	856.947205	-644.561279	-20.005989
363.747284	-26.274229	935.459656	390.805542	162.318588	931.487244	471.526794	-45.103085	492.155304	523.730713	172.132721	483.854767	546.067322	-31.366129	85.943787	606.210327	154.789719	101.978683	399.698395	-74.827744	1409.749146	428.533844	225.957947	1405.030762	343.871429	79.893585	1381.548462	319.011963	95.594231	1646.825439	450.459412	-170.913528	1137.268677	477.740173	300.813416	1137.206299	357.906128	-175.208923	888.812622	360.911438	285.910858	881.092407	369.195129	71.279961	1033.093140	-660.985901	180.651978	856.919983	-644.681274	-20.009178
363.727814	-26.008898	935.463074	390.814880	162.652435	931.603455	471.513763	-44.925686	492.071533	523.625183	172.031418	484.080750	546.095520	-31.353060	85.897652	605.963745	154.463913	102.131760	399.361115	-74.612595	1409.758911	428.690277	226.053696	1405.077393	343.533051	80.265091	1381.564453	318.856171	95.689285	1646.796387	449.721771	-170.792953	1137.217163	478.118011	300.877716	1137.302856	356.701324	-174.772202	888.948547	361.532623	286.135956	881.064636	369.154480	71.525131	1033.151855	-661.122375	180.663742	856.890808	-644.834290	-19.995022
363.742432	-25.636547	935.442566	390.820221	163.025269	931.735107	471.456818	-44.717236	491.951141	523.540710	171.929428	484.333313	546.101990	-31.319912	85.816330	605.711731	154.193649	102.356857	398.941254	-74.372635	1409.767578	428.817169	226.166992	1405.151489	343.344208	80.525749	1381.600708	318.660645	95.739128	1646.795044	448.987366	-170.644165	1137.180664	478.456940	300.989075	1137.406128	355.494843	-174.315384	889.072083	362.120270	286.386475	881.057434	369.138550	71.820732	1033.207764	-661.209656	180.687897	856.848450	-644.949158	-19.998650
363.824219	-25.251984	935.416321	390.856323	163.443451	931.912109	471.353455	-44.445011	491.818939	523.537842	171.927292	484.679352	546.088989	-31.277771	85.706032	605.471252	153.895569	102.623192	398.459625	-74.226334	1409.744751	428.992004	226.139297	1405.203613	343.157715	80.788155	1381.634033	318.439270	95.759850	1646.806274	448.291962	-170.529709	1137.135010	478.781067	301.119904	1137.506836	354.388092	-173.870911	889.145630	362.639832	286.652039	881.098816	369.150909	72.118919	1033.282471	-661.323059	180.704041	856.793579	-645.110474	-19.977888
363.974030	-24.874699	935.397522	390.945160	163.854568	932.145813	471.318878	-44.246716	491.703888	523.568726	171.910583	485.057037	546.106873	-31.267971	85.631836	605.161072	153.448502	102.885803	397.955444	-73.967186	1409.694702	429.085663	226.182587	1405.336426	342.909912	81.083862	1381.684448	318.167572	95.671547	1646.872192	447.585907	-170.410202	1137.083130	479.074707	301.224060	1137.654053	353.207123	-173.361908	889.247559	363.153229	286.906006	881.147949	369.208740	72.385429	1033.388672	-661.399353	180.719147	856.787781	-645.228394	-19.951691
364.147186	-24.495747	935.386658	391.052307	164.284317	932.431458	471.318848	-44.044750	491.613983	523.613953	171.705307	485.458984	546.093506	-31.225618	85.572784	604.509338	152.532791	102.938187	397.323730	-73.872604	1409.704834	429.148285	226.220840	1405.537109	342.649658	81.276543	1381.729004	317.886749	95.722130	1646.931885	446.835358	-170.270081	1136.973877	479.385071	301.351227	1137.921509	352.095520	-172.801941	889.314331	363.886475	287.108826	881.183472	369.281708	72.639191	1033.524658	-661.495483	180.782791	856.786194	-645.358765	-19.913149
364.344482	-24.189386	935.412292	391.175690	164.625336	932.727783	471.418579	-43.800961	491.586456	523.627136	171.931992	485.800079	546.080811	-31.194387	85.534874	604.733276	152.673050	103.552803	396.651886	-73.777969	1409.710083	429.127228	226.321259	1405.757568	342.353302	81.448334	1381.764771	317.606567	95.694740	1647.008667	446.131378	-170.096893	1136.885864	479.594879	301.402496	1138.201782	350.970520	-172.249939	889.401245	364.155121	287.368439	881.405762	369.404114	72.821678	1033.686279	-661.625488	180.806808	856.786316	-645.509888	-19.858927
364.603699	-23.874105	935.475403	391.382019	164.950119	933.026611	471.515594	-43.496185	491.571228	523.568420	171.710831	486.141907	546.065063	-31.108683	85.510727	604.450867	152.331650	103.841843	395.955170	-73.782990	1409.761597	429.166443	226.284790	1406.034668	342.062317	81.639503	1381.834351	317.286591	95.654587	1647.111450	445.403442	-169.979141	1136.843140	479.862000	301.483582	1138.492920	349.907043	-171.584091	889.451904	364.814972	287.573853	881.546387	369.577118	73.023346	1033.865234	-661.747742	180.835815	856.799377	-645.642883	-19.832132
364.899872	-23.520777	935.548218	391.595062	165.279037	933.329529	471.622192	-43.120045	491.593475	523.537781	171.817215	486.426910	546.015259	-31.029627	85.512901	604.480774	152.329880	104.161980	395.240326	-73.767845	1409.774292	429.200989	226.241806	1406.310425	341.738678	81.846321	1381.895264	316.989197	95.622879	1647.204590	444.630280	-169.859116	1136.811035	480.054321	301.523621	1138.785645	348.898376	-170.934555	889.534302	365.046997	287.866547	881.842163	369.802460	73.243843	1034.053589	-661.941772	180.842987	856.798584	-645.799561	-19.810747
365.295105	-23.145357	935.665283	391.938354	165.607635	933.653015	471.853058	-42.820332	491.657532	523.531799	172.225662	486.627716	545.950195	-30.891092	85.539116	604.132019	152.060425	104.279671	394.415527	-73.742538	1409.827026	429.158966	226.156555	1406.618408	341.381958	82.006302	1382.001953	316.640930	95.522842	1647.347900	443.871033	-169.665985	1136.797852	480.322052	301.565308	1139.189819	347.876709	-170.205612	889.603455	365.470642	288.143158	882.121887	370.094360	73.496040	1034.269653	-662.048401	180.864349	856.825317	-645.945190	-19.758432
365.673920	-22.745285	935.814087	392.300232	165.949371	933.952393	472.064636	-42.501869	491.794403	523.519470	172.608337	486.814209	545.886230	-30.797625	85.603027	604.010498	152.064041	104.487106	393.691223	-73.793388	1409.906738	429.172882	226.036880	1406.939209	340.982147	82.132500	1382.127197	315.988617	95.076691	1647.765381	443.099335	-169.587433	1136.827759	480.583160	301.598267	1139.644775	346.976593	-169.515015	889.690613	365.874084	288.408691	882.456787	370.379303	73.799377	1034.487793	-662.157227	180.945145	856.866760	-646.079041	-19.717731
366.075439	-22.368015	935.955688	392.742371	166.273514	934.221985	472.305511	-42.168442	491.924805	523.501892	172.984726	486.941467	545.815247	-30.682657	85.646187	603.937073	152.188156	104.665245	392.913147	-73.840782	1410.000000	429.107697	225.894623	1407.332642	340.631531	82.173218	1382.242065	315.703369	95.201477	1647.808594	442.297394	-169.437851	1136.829468	480.788483	301.621735	1140.141968	346.001648	-168.739395	889.790527	366.269165	288.666870	882.906128	370.697418	74.099579	1034.685547	-662.261658	181.023468	856.932495	-646.215637	-19.695417
366.453857	-22.065708	936.100891	393.222870	166.671310	934.500305	472.600739	-41.877594	492.101074	523.552734	173.348022	487.091797	545.799805	-30.629202	85.729401	603.914001	152.319550	104.811241	392.193542	-73.923180	1410.129395	429.035126	225.693680	1407.808350	340.345795	82.421097	1382.446899	315.265900	95.055389	1647.995972	441.518829	-169.339630	1136.867920	481.028442	301.616608	1140.678589	345.131409	-168.025330	889.870972	366.618011	288.898010	883.381897	371.009216	74.399605	1034.888062	-662.410339	180.993317	856.985779	-646.332886	-19.712337
366.926025	-21.643574	936.225037	393.823730	167.041687	934.782288	472.938904	-41.603676	492.251923	523.577698	173.787186	487.133881	545.804321	-30.576233	85.781815	603.988220	152.536270	104.970871	391.527985	-73.952896	1410.208862	428.993652	225.499954	1408.313599	339.880585	82.301636	1382.559570	314.773956	94.816002	1648.222534	440.769226	-169.220093	1136.852661	481.289734	301.597931	1141.283691	344.270660	-167.286819	889.940918	367.023651	289.103821	883.826416	371.394196	74.740677	1035.078613	-662.111816	181.745773	857.160278	-646.365967	-19.528933
367.393616	-21.108231	936.359924	394.475067	167.482071	935.065979	473.249969	-41.256870	492.322510	523.611511	174.296234	487.158936	545.826599	-30.579655	85.794174	604.070801	152.782883	105.081093	390.876099	-74.052635	1410.293579	428.899811	225.323425	1408.837402	339.464722	82.286964	1382.696655	314.282196	94.570694	1648.399658	440.025665	-169.057938	1136.853027	481.537292	301.587830	1141.917969	343.455750	-166.538727	890.006775	367.601532	289.363403	884.412170	371.814026	75.179718	1035.276245	-662.221252	181.795029	857.223267	-646.504822	-19.486137
367.821564	-20.582811	936.474060	395.075439	167.937241	935.295898	473.541382	-40.962154	492.394958	523.568970	174.856064	487.126770	545.814026	-30.536148	85.791954	604.122620	153.001495	105.186409	390.240936	-74.154877	1410.328491	428.722168	225.115219	1409.302979	339.130981	82.304169	1382.882446	313.791046	94.275253	1648.544678	439.332428	-168.862061	1136.792114	481.792938	301.569550	1142.589844	342.635223	-165.808533	890.035767	367.928070	289.605377	884.945068	372.168701	75.640907	1035.434082	-662.361450	181.826523	857.289185	-646.633423	-19.512360
368.204102	-20.112305	936.557617	395.763062	168.479050	935.528320	473.885620	-40.718960	492.476929	523.531006	175.112152	487.049316	545.893799	-30.565582	85.773384	604.124573	153.150986	105.197372	389.639069	-74.280930	1410.357910	428.489899	224.916199	1409.761475	338.801025	82.280426	1383.003906	313.335266	93.950478	1648.670410	438.666199	-168.683746	1136.699341	481.948944	301.507202	1143.172363	341.912506	-165.104950	890.024048	368.016296	289.914429	885.572693	372.581696	76.100517	1035.581543	-662.481201	181.845734	857.336792	-646.773560	-19.467730
368.676422	-19.448837	936.614685	396.534821	168.986313	935.708374	474.136932	-40.386387	492.510773	523.473511	175.590530	486.890289	545.910156	-30.594376	85.728165	604.114624	153.271591	105.201637	389.060669	-74.383621	1410.300049	428.244354	224.739487	1410.269409	338.435516	82.253227	1383.052490	312.876465	93.595390	1648.746094	438.009949	-168.498688	1136.551880	482.129486	301.519989	1143.800537	341.144073	-164.352921	889.961304	368.293762	290.205017	886.156555	373.044586	76.660942	1035.685425	-663.037048	181.242004	857.290649	-647.023560	-19.585581
369.084839	-18.863503	936.636047	397.243744	169.536911	935.851746	474.440704	-40.139282	492.557465	523.552795	176.089981	486.785919	546.001465	-30.610716	85.683441	604.129150	153.379959	105.182167	388.490692	-74.488495	1410.165405	427.990936	224.562012	1410.724121	338.064056	82.215843	1383.105591	312.422577	93.202576	1648.771729	437.402313	-168.322433	1136.329102	482.270569	301.566315	1144.413696	340.422485	-163.660767	889.823364	368.552185	290.426819	886.640808	373.451935	77.202583	1035.753662	-663.232117	181.224228	857.313354	-647.188599	-19.574883
369.446259	-18.245262	936.642151	398.023987	170.123718	936.013062	474.795288	-39.901180	492.621521	523.506714	176.357635	486.681244	546.115784	-30.628645	85.621193	604.127686	153.482422	105.133682	387.944824	-74.589363	1410.020020	427.681000	224.406708	1411.115234	337.745575	82.129654	1383.071289	312.024475	92.855629	1648.745850	436.800140	-168.120102	1136.077026	482.393555	301.677429	1144.990112	339.722076	-162.939148	889.631653	368.833405	290.650818	887.151611	373.895721	77.764275	1035.825562	-663.386047	181.223373	857.347290	-647.357422	-19.534016
369.762238	-17.636221	936.598755	398.731964	170.656342	936.134766	475.004913	-39.623821	492.585541	523.501648	176.678879	486.643402	546.178223	-30.625961	85.552635	604.107422	153.575256	105.104485	387.421082	-74.677086	1409.802246	427.359070	224.220261	1411.489136	337.504852	82.266418	1383.061890	311.550049	92.386436	1648.779541	436.230286	-167.930634	1135.763794	482.498322	301.883942	1145.548584	339.013550	-162.250122	889.370178	369.072784	290.888458	887.657410	374.272644	78.289810	1035.852173	-663.504272	181.288498	857.380249	-647.497742	-19.454990
370.104950	-16.845028	936.456543	399.481262	171.319275	936.249451	475.187683	-39.309372	492.540955	523.569763	177.015396	486.561462	546.289673	-30.654497	85.496452	604.091614	153.635590	105.098419	386.954681	-74.727478	1409.532104	427.036743	224.132416	1411.836304	337.107941	82.093109	1382.876099	311.198456	91.961563	1648.674561	435.710022	-167.699524	1135.324585	482.568481	302.127716	1146.071167	338.305664	-161.511215	889.061768	369.274567	291.101837	888.083008	374.704834	78.921600	1035.828613	-663.613586	181.375824	857.419556	-647.615417	-19.429977
370.497833	-16.106831	936.244690	400.190552	171.945099	936.298340	475.425995	-39.066418	492.509003	523.820740	177.416214	486.522095	546.369324	-30.639521	85.399605	604.143372	153.738831	105.039200	386.548553	-74.788040	1409.196289	426.778046	224.027878	1412.099121	336.808319	82.085480	1382.742065	310.815186	91.532539	1648.574463	435.268494	-167.482330	1134.928711	482.552673	302.403656	1146.500000	337.876770	-160.852173	888.714722	369.472260	291.369476	888.452148	375.110870	79.506554	1035.733887	-663.761902	181.394180	857.414734	-647.763550	-19.375866
370.642303	-15.503218	936.083435	400.788208	172.491425	936.285706	475.586304	-38.730633	492.461426	523.976257	177.752884	486.382111	546.446167	-30.565187	85.276978	604.145630	153.741714	104.934776	386.145721	-74.818153	1408.832153	426.552826	223.924637	1412.322021	336.555664	82.118286	1382.554688	310.381561	91.035515	1648.531372	434.819824	-167.172821	1134.384277	482.515594	302.702118	1146.896362	337.367584	-160.204269	888.349670	369.611206	291.696869	888.804077	375.392792	80.042358	1035.638306	-663.900269	181.488968	857.420410	-647.915161	-19.304541
370.672302	-14.990544	935.965881	401.326935	173.016052	936.261536	475.764618	-38.474598	492.414276	524.181702	177.994934	486.203339	546.568481	-30.476627	85.189232	604.222412	153.863144	104.806564	385.818756	-74.833565	1408.409424	426.415527	223.829681	1412.527222	336.372925	82.198898	1382.361328	310.052338	90.614746	1648.397461	434.440887	-166.888580	1133.855469	482.470764	303.052917	1147.214722	336.867645	-159.572769	887.952271	369.690704	292.017700	889.099243	375.621704	80.548462	1035.561890	-664.031433	181.514999	857.389404	-648.063049	-19.257748
370.640686	-14.479810	935.876770	401.797577	173.508209	936.248108	475.844238	-38.145866	492.312408	524.557007	178.179916	486.102081	546.593689	-30.366438	85.100159	604.357239	153.992767	104.643600	385.518097	-74.798691	1408.016602	426.331207	223.761414	1412.709473	336.202179	82.309006	1382.148071	309.819763	90.292503	1648.228638	434.145264	-166.568893	1133.383423	482.392578	303.410950	1147.526001	336.306427	-158.883087	887.510193	369.719879	292.361847	889.351318	375.806976	81.043465	1035.507202	-664.236145	181.537476	857.356628	-648.237793	-19.248255
370.598450	-13.844220	935.733459	402.151215	173.919861	936.179016	475.836273	-37.744530	492.185242	524.925964	178.322540	486.031586	546.608887	-30.214369	84.986183	604.480042	154.143616	104.457924	385.241302	-74.754486	1407.635376	426.368744	223.740219	1412.838135	336.102448	82.436493	1381.950439	309.556976	89.938057	1648.100098	433.862457	-166.179550	1132.853271	482.307343	303.816864	1147.785034	335.948853	-158.288177	887.075500	369.686066	292.788330	889.596497	375.905731	81.561119	1035.395020	-664.345947	181.629745	857.346985	-648.384216	-19.200830
370.580719	-13.357927	935.579041	402.534760	174.418442	936.085327	475.969940	-37.509823	492.121307	525.380920	178.458649	485.923370	546.706055	-30.096952	84.953789	604.568970	154.024506	104.225716	385.021973	-74.689285	1407.260498	426.505249	223.715393	1412.908325	335.998901	82.626472	1381.770386	309.345795	89.637688	1647.978027	433.683014	-165.745728	1132.387939	482.231689	304.213257	1147.973022	335.634644	-157.760544	886.701843	369.617401	293.240295	889.781372	376.006622	82.057686	1035.262207	-664.499146	181.609146	857.345886	-648.487427	-19.180578
370.528259	-12.898166	935.433777	402.860229	174.845856	935.985291	476.023285	-37.244186	492.044342	525.678284	178.431396	485.812897	546.728088	-29.959909	84.871140	604.534302	154.022308	103.983391	384.905975	-74.571480	1406.929199	426.726624	223.764786	1412.992554	335.912811	82.805252	1381.575928	309.133972	89.360863	1647.919800	433.601868	-165.348419	1131.992065	482.178314	304.608765	1148.106079	335.343872	-157.149002	886.360168	369.567932	293.617584	889.878601	376.082825	82.509201	1035.133057	-664.665405	181.601578	857.309143	-648.634827	-19.162603
370.481964	-12.433261	935.258179	403.105408	175.287003	935.880554	476.071381	-36.961727	491.981415	526.160278	178.596802	485.776031	546.746887	-29.786915	84.777809	604.631714	154.099380	103.798439	384.802795	-74.427208	1406.638428	427.037018	223.817642	1413.007324	335.818726	83.014923	1381.409302	309.039764	89.242485	1647.839722	433.565918	-164.923950	1131.629517	482.109161	304.980774	1148.128540	335.156494	-156.559540	886.085815	369.324280	294.141785	890.054565	376.116058	82.952881	1034.985962	-664.853088	181.572433	857.280640	-648.774231	-19.157492
370.354767	-12.043755	935.116089	403.258026	175.744263	935.799011	476.099426	-36.729801	491.934509	526.727417	178.870804	485.862518	546.802551	-29.697224	84.726746	604.885376	154.498932	103.721329	384.715851	-74.248825	1406.390015	427.433044	223.900574	1413.013428	335.742371	83.272408	1381.267090	309.019836	89.231468	1647.763672	433.576294	-164.479034	1131.334473	482.100342	305.374298	1148.123657	335.065399	-155.919312	885.846497	369.141968	294.612579	890.150391	376.095978	83.365364	1034.870728	-665.029541	181.558273	857.260010	-648.910706	-19.156435
370.155548	-11.593432	934.993774	403.377625	176.152664	935.743286	475.980591	-36.346600	491.862732	527.200256	178.969421	485.867554	546.785645	-29.579258	84.645813	604.926758	154.549698	103.602257	384.636383	-74.075310	1406.220703	427.881104	223.973587	1412.998169	335.697571	83.583115	1381.132324	309.119690	89.377670	1647.673584	433.646149	-164.027679	1131.096313	482.144226	305.727600	1148.068359	335.033844	-155.243927	885.633423	368.915009	295.103485	890.208008	376.030853	83.782463	1034.779297	-665.167358	181.572495	857.258606	-649.050171	-19.120987
369.979248	-11.160038	934.883484	403.489502	176.557205	935.706543	475.893616	-36.072758	491.818359	527.587097	179.018158	485.922424	546.764893	-29.510691	84.574684	605.003967	154.590363	103.523735	384.551880	-73.862373	1406.073975	428.340088	224.103561	1412.894287	335.587860	83.669846	1380.897339	309.245850	89.574753	1647.670166	433.760590	-163.557999	1130.899780	482.220337	306.044647	1147.978516	335.052551	-154.634689	885.483887	368.593658	295.596100	890.290710	375.986755	84.181305	1034.704712	-664.903198	182.244827	857.373474	-649.029297	-18.910753
369.800690	-10.803605	934.780823	403.610382	176.916489	935.692261	475.904114	-35.935982	491.854187	528.044495	179.126144	486.007782	546.834656	-29.486183	84.616669	605.113281	154.682068	103.475174	384.397949	-73.671974	1405.960327	428.844452	224.253143	1412.804077	335.566071	83.867592	1380.793945	309.446655	89.900406	1647.667725	433.880737	-163.079498	1130.752686	482.361847	306.319824	1147.864380	335.135193	-154.011856	885.384888	368.359741	296.045624	890.340393	375.945190	84.511810	1034.645264	-665.076416	182.226593	857.361938	-649.154114	-18.902267
369.594055	-10.446472	934.734009	403.708405	177.310089	935.725403	475.849365	-35.764843	491.878998	528.534851	179.358246	486.153534	546.859009	-29.445967	84.641342	605.180176	154.667023	103.430939	384.214050	-73.484764	1405.895264	429.353241	224.374176	1412.725220	335.590240	84.166611	1380.748291	309.699738	90.359100	1647.669434	434.017822	-162.621887	1130.714966	482.536652	306.547058	1147.712036	335.355133	-153.408859	885.255676	367.971649	296.538025	890.454163	375.896790	84.860924	1034.639526	-665.278503	182.239380	857.382996	-649.320801	-18.881872
369.336060	-10.082072	934.741150	403.780701	177.622360	935.787476	475.763428	-35.577572	491.908722	528.885071	179.532104	486.310333	546.801086	-29.415953	84.718842	605.236938	154.688858	103.483711	383.973206	-73.279602	1405.875610	429.927185	224.510742	1412.681274	335.637085	84.463577	1380.770264	309.909424	90.938080	1647.782104	434.147980	-162.230560	1130.719971	482.794556	306.756683	1147.567139	335.654175	-152.833710	885.186035	367.559479	297.003113	890.642639	375.829224	85.184860	1034.677002	-665.510925	182.256363	857.395020	-649.445251	-18.887318
369.065125	-9.776875	934.801392	403.890198	177.864639	935.875549	475.657227	-35.390175	492.001953	529.070618	179.605011	486.403687	546.765442	-29.353933	84.790863	605.233765	154.696213	103.504890	383.733154	-73.093239	1405.912109	430.496429	224.622192	1412.656006	335.820038	84.925049	1380.895142	310.343079	91.757339	1647.763550	434.259064	-161.878296	1130.767944	483.125458	306.898773	1147.444214	335.977325	-152.317322	885.167175	367.236389	297.465546	890.819214	375.797333	85.456970	1034.756470	-665.688721	182.334015	857.437805	-649.595398	-18.853512
368.801727	-9.498566	934.874512	403.995270	178.181152	935.972961	475.531769	-35.213688	492.070129	529.076904	179.610809	486.479279	546.728577	-29.342960	84.892746	605.202271	154.653778	103.551247	383.433044	-72.809006	1405.975708	431.147400	224.779984	1412.610718	335.880005	85.237160	1380.965332	310.680450	92.558037	1647.891846	434.336487	-161.569839	1130.889648	483.498962	307.061523	1147.371826	336.345154	-151.798355	885.186768	367.163849	297.909363	890.972290	375.763489	85.753677	1034.846558	-665.889282	182.344986	857.455078	-649.703613	-18.845474
368.584290	-9.201510	934.931641	404.151001	178.500305	936.082947	475.395264	-35.034363	492.136047	528.887939	179.579330	486.483765	546.724487	-29.300875	84.962891	605.078613	154.557526	103.588715	383.040070	-72.525543	1406.088379	431.823212	224.876785	1412.573975	336.064728	85.687416	1381.111694	311.089569	93.537613	1647.995850	434.379333	-161.298218	1131.095947	483.930573	307.134613	1147.248901	336.764954	-151.371063	885.192383	366.644623	298.338318	891.245239	375.753143	86.050819	1034.932495	-666.559021	181.709030	857.325439	-650.018311	-19.031818
368.410492	-8.869809	934.985474	404.302307	178.792969	936.219238	475.288788	-34.919273	492.193909	528.548767	179.515259	486.465759	546.720947	-29.255171	85.008995	604.851196	154.424362	103.658730	382.645264	-72.240318	1406.192139	432.529388	224.988174	1412.573853	336.237305	86.171394	1381.263916	311.550262	94.606430	1648.105225	434.369446	-161.113968	1131.340088	484.390320	307.149231	1147.118164	337.230591	-150.948334	885.247742	366.322815	298.713226	891.472961	375.769775	86.332664	1035.030884	-666.743652	181.705582	857.331482	-650.154114	-19.003958
368.233948	-8.492082	935.044250	404.637939	179.379990	936.487366	475.085480	-34.747047	492.180603	528.221375	179.595306	486.465912	546.709351	-29.215773	85.076424	604.654907	154.318436	103.749977	382.173401	-71.882492	1406.348755	433.233276	225.138077	1412.586182	336.522064	86.518295	1381.423828	312.019958	95.765594	1648.240234	434.279846	-160.986542	1131.655029	484.927063	307.088165	1147.022217	337.674103	-150.550232	885.337585	366.031128	299.101868	891.732361	375.892090	86.723267	1035.200195	-666.949158	181.705185	857.339478	-650.290649	-19.018408
368.054413	-8.100581	935.101379	404.950256	179.929291	936.767456	474.903351	-34.644726	492.161316	527.730530	179.699081	486.464478	546.689514	-29.207964	85.143143	604.486755	153.960846	103.855247	381.716339	-71.559334	1406.555786	434.035706	225.227249	1412.591919	336.506561	87.254639	1381.534912	312.519470	96.986877	1648.383789	434.124878	-160.923813	1131.998047	485.545746	307.042297	1146.944946	338.093903	-150.275986	885.441589	365.767548	299.480316	892.029663	375.998871	87.094254	1035.374268	-667.171692	181.681122	857.360352	-650.422668	-19.003254
367.944946	-7.784855	935.130615	405.258209	180.066299	936.901367	474.789398	-34.610073	492.138489	527.257996	179.847519	486.423462	546.713318	-29.211166	85.201248	604.495789	153.998734	104.057335	381.231750	-71.190422	1406.743530	434.834717	225.348495	1412.606689	336.632538	87.834808	1381.646729	313.046478	98.231850	1648.559937	433.908356	-160.887512	1132.364502	486.158875	306.921265	1146.817017	338.538330	-150.023529	885.568909	365.385071	299.793213	892.399719	376.085938	87.292107	1035.454834	-667.354370	181.707397	857.354248	-650.532104	-18.982979
367.825165	-7.439929	935.149963	405.537506	180.119034	937.025757	474.708038	-34.622902	492.199982	526.785400	180.011475	486.296173	546.703430	-29.180246	85.266190	604.550720	154.282486	104.283035	380.713593	-70.760323	1406.949219	435.654144	225.487823	1412.633301	336.801605	88.459816	1381.784302	313.581512	99.488785	1648.724609	433.637329	-160.972275	1132.769531	486.917023	306.817352	1146.739746	339.181488	-149.881927	885.674011	365.312866	300.174408	892.642151	376.152039	87.462181	1035.525635	-667.536804	181.767624	857.371887	-650.647339	-18.985909
367.713684	-7.104740	935.190979	405.884796	180.236908	937.105896	474.675446	-34.618530	492.269623	526.115356	179.989624	486.045715	546.707886	-29.218090	85.351395	604.242798	153.994904	104.294426	380.179596	-70.382225	1407.149658	436.414734	225.639862	1412.609253	336.998596	89.062134	1381.879883	314.102295	100.734879	1648.882324	433.290802	-161.021347	1133.162231	487.666077	306.682007	1146.611938	339.581451	-149.714233	885.771057	365.185913	300.524841	892.962036	376.253326	87.698433	1035.584351	-667.750671	181.749573	857.345825	-650.788818	-18.991272
367.526093	-6.750768	935.257507	406.263794	180.303543	937.130371	474.612213	-34.550369	492.322540	525.424622	180.070190	485.855652	546.714050	-29.262684	85.504631	604.010864	153.597443	104.332298	379.621155	-69.914162	1407.359253	437.248993	225.777802	1412.639038	337.189606	89.746498	1381.985107	314.632751	101.951103	1649.020874	432.882599	-161.074356	1133.556641	488.470703	306.511230	1146.520630	339.985992	-149.632462	885.847473	365.111725	300.859222	893.297241	376.337280	87.967239	1035.627930	-667.926575	181.800476	857.343933	-650.891663	-18.978392
367.482941	-6.526585	935.322266	407.126892	180.415894	936.884705	474.667328	-34.589909	492.461212	524.947693	180.249268	485.659424	546.738342	-29.307278	85.619568	603.913208	153.505325	104.327698	379.027985	-69.511787	1407.585571	438.058136	225.953308	1412.625000	337.372437	90.342949	1382.074463	315.176575	103.254036	1649.179321	432.376221	-161.178726	1133.943726	489.290833	306.312012	1146.490356	340.342712	-149.561798	885.910583	364.983948	301.110352	893.646301	376.647919	88.373680	1035.523804	-668.131104	181.873215	857.358337	-651.043701	-18.942379
367.365417	-6.224320	935.411133	407.761383	180.718765	936.909668	474.722778	-34.589466	492.621155	524.402405	180.286377	485.405243	546.798462	-29.395882	85.740997	603.856323	153.536316	104.378769	378.496704	-69.100754	1407.765747	438.851318	226.085663	1412.668213	337.544037	91.007515	1382.180176	315.660980	104.399902	1649.364746	431.813507	-161.232269	1134.302368	490.136475	306.133514	1146.422485	340.663605	-149.578949	885.968018	365.157013	301.430328	893.873474	376.888855	88.756935	1035.577515	-668.326538	181.860626	857.342224	-651.180969	-18.929111
367.199646	-5.756178	935.503662	408.240417	180.954727	936.935486	474.802460	-34.548519	492.777435	523.830688	180.286514	485.161774	546.870117	-29.506433	85.882874	603.714844	153.432526	104.376602	377.900085	-68.635170	1407.946289	439.670197	226.271164	1412.742554	337.706085	91.590782	1382.300049	316.185547	105.532288	1649.506592	431.188232	-161.283035	1134.645874	491.020477	305.943848	1146.404419	340.936523	-149.620148	885.963013	365.272522	301.671326	894.219238	377.051239	89.182007	1035.636230	-668.540405	181.869614	857.353210	-651.370728	-18.869814
366.969849	-5.286194	935.598938	408.719055	181.298492	936.961914	474.793945	-34.432693	492.910248	523.297607	180.336670	484.896210	546.865356	-29.637625	85.957481	603.718750	153.395035	104.368546	377.356171	-68.207901	1408.068481	440.478119	226.356491	1412.857666	337.922119	92.223694	1382.400146	316.645294	106.505707	1649.667603	430.448059	-161.335007	1134.945923	491.863068	305.732483	1146.402100	341.107666	-149.778687	885.933716	365.535065	301.928772	894.561829	377.202942	89.661011	1035.698853	-668.724915	181.863449	857.341248	-651.507751	-18.822084
366.836884	-4.882854	935.692139	409.231018	181.486908	936.921814	474.871368	-34.364872	493.056549	522.859619	180.412796	484.626068	546.912659	-29.731840	86.037292	603.471069	153.055908	104.303398	376.853180	-67.741478	1408.179810	441.287720	226.541199	1412.913452	338.163513	92.839409	1382.477051	317.089844	107.471191	1649.787720	429.621552	-161.334351	1135.160156	492.746307	305.507996	1146.414307	341.170715	-150.024857	885.825562	365.729614	302.151215	894.908447	377.403931	90.064110	1035.724731	-668.929749	181.861908	857.309326	-651.711182	-18.769569
366.677338	-4.354761	935.767090	409.649994	181.859009	936.909180	474.945160	-34.264893	493.197021	522.575317	180.533768	484.443390	546.974426	-29.891161	86.123161	603.424255	153.018051	104.282288	376.372009	-67.233421	1408.276855	442.081726	226.722580	1413.009644	338.392487	93.453407	1382.522339	317.542725	108.454514	1649.912231	428.820587	-161.391510	1135.427856	493.608826	305.387054	1146.448608	341.163086	-150.220215	885.749878	366.068756	302.358490	895.171143	377.576874	90.585480	1035.759277	-669.111511	181.891113	857.290466	-651.931885	-18.700682
366.546021	-3.841771	935.809753	410.139771	182.246567	936.884827	475.071320	-34.222614	493.353271	522.384521	180.589462	484.238983	547.088562	-30.043661	86.203934	603.376709	152.950546	104.253349	375.922577	-66.765549	1408.346191	442.820221	226.899216	1413.087158	338.584229	94.061035	1382.526001	317.903046	109.214027	1650.000610	427.932800	-161.448578	1135.620728	494.492676	305.205444	1146.467651	341.081604	-150.353836	885.661438	366.446442	302.596588	895.484436	377.764526	91.106155	1035.767944	-669.320374	181.916885	857.250183	-652.137024	-18.658241
366.473480	-3.238383	935.850769	410.619446	182.663147	936.926392	475.193268	-34.086662	493.473450	522.335388	180.653122	484.117554	547.138428	-30.151403	86.248711	603.305237	152.826706	104.210640	375.503967	-66.266289	1408.385864	443.603424	227.060013	1413.168701	338.730408	94.708313	1382.513062	318.225220	109.742294	1650.060181	427.034454	-161.543228	1135.777466	495.405121	305.095367	1146.520752	340.942657	-150.534546	885.570435	366.911865	302.783447	895.710205	377.977264	91.647003	1035.809692	-669.465271	182.032730	857.250183	-652.304382	-18.576639
366.371948	-2.728345	935.862122	411.021515	183.143417	936.925049	475.384918	-34.049500	493.624237	522.418762	180.745529	484.050262	547.230164	-30.255745	86.336151	603.269165	152.690842	104.155754	375.091553	-65.792648	1408.425537	444.249817	227.279938	1413.261963	338.872498	95.294060	1382.526001	318.531067	110.267258	1650.105225	426.089478	-161.549210	1135.868286	496.290924	304.979614	1146.602173	340.687042	-150.729141	885.479309	367.419189	302.931580	895.942993	378.181946	92.164795	1035.819946	-669.672424	182.048340	857.226746	-652.513062	-18.537914
366.292938	-2.185575	935.904541	411.487488	183.463867	936.898193	475.557556	-33.958054	493.777740	522.573181	180.781815	483.970062	547.281921	-30.338566	86.432220	603.250000	152.502014	104.028137	374.754913	-65.325172	1408.426025	444.843872	227.510864	1413.317139	339.054108	95.898117	1382.558472	318.754852	110.646240	1650.155640	425.146759	-161.564774	1135.929810	497.153839	304.912079	1146.655884	340.353485	-150.931870	885.402100	367.987823	303.116272	896.153137	378.401978	92.660233	1035.829346	-669.830505	182.120117	857.194458	-652.704285	-18.466171
366.184723	-1.668697	935.953552	411.879089	183.915024	936.918762	475.710449	-33.809952	493.948853	522.811768	180.771774	483.919098	547.299561	-30.336441	86.505554	603.302490	152.443848	103.927414	374.501068	-64.810486	1408.409546	445.438202	227.753067	1413.376465	339.268372	96.444847	1382.580566	318.930359	110.943329	1650.169067	424.190430	-161.535416	1135.960449	498.055756	304.851898	1146.721802	339.747070	-151.110519	885.371033	368.578308	303.283051	896.329041	378.601501	93.174210	1035.869507	-670.046204	182.146439	857.161072	-652.871338	-18.475426
366.194611	-1.148408	935.993774	412.326294	184.359451	936.905334	475.890778	-33.669895	494.121613	523.217163	180.748016	483.884216	547.322510	-30.362371	86.632095	603.206360	152.192001	103.657143	374.294250	-64.368835	1408.388428	445.969696	228.002899	1413.483276	339.489136	96.984917	1382.588257	319.061981	111.144241	1650.182861	423.254517	-161.522583	1135.981445	498.868530	304.882141	1146.776978	339.311157	-151.292526	885.243835	369.218384	303.406372	896.530823	378.847351	93.706421	1035.883789	-670.220520	182.202118	857.109192	-653.061462	-18.431438
366.185272	-0.634807	936.040405	412.750854	184.806198	936.873657	476.029541	-33.551418	494.272675	523.719360	180.731796	483.805054	547.340393	-30.322300	86.746292	603.103088	151.959442	103.340691	374.118774	-63.860672	1408.359375	446.420898	228.267334	1413.569702	339.886139	97.300957	1382.621948	319.140045	111.254646	1650.177002	422.341309	-161.598007	1136.010498	499.723999	304.904724	1146.898682	338.992859	-151.499481	885.128845	369.965851	303.588074	896.661987	379.084747	94.246239	1035.893066	-670.388000	182.308807	857.093750	-653.247864	-18.350508
366.199036	-0.038546	936.069092	413.120483	185.264313	936.815735	476.077332	-33.334648	494.403076	524.318359	180.782120	483.763580	547.312866	-30.284334	86.872749	603.228638	151.955154	103.108574	374.061066	-63.443680	1408.331787	446.923004	228.469131	1413.657349	339.942627	97.972252	1382.597046	319.177765	111.260010	1650.148315	421.422424	-161.550995	1135.965454	500.310822	304.592804	1146.881470	338.275208	-151.473892	885.015808	370.630798	303.734070	896.784790	379.339325	94.825516	1035.883789	-670.567749	182.375763	857.043091	-653.480408	-18.274654
366.295349	0.529432	936.096436	413.467957	185.742584	936.768921	476.184662	-33.203621	494.493896	525.020630	180.809906	483.703247	547.312012	-30.240070	86.976334	603.458435	152.025772	102.927147	374.018951	-63.062443	1408.282959	447.308533	228.685989	1413.764038	340.181549	98.414291	1382.598145	319.231262	111.292633	1650.114990	420.608887	-161.542099	1135.945435	501.058655	304.727173	1147.063965	337.702148	-151.529373	884.888306	371.483765	303.887817	896.874329	379.596954	95.394394	1035.876709	-670.772644	182.378174	857.007385	-653.744873	-18.171745
366.387146	0.961770	936.137817	413.843140	186.259384	936.680786	476.233582	-33.063889	494.595703	525.728516	180.807571	483.660309	547.338440	-30.164799	87.102409	603.844116	152.189163	102.763985	374.071808	-62.718857	1408.226807	447.659515	228.885834	1413.849731	340.415588	98.767578	1382.577759	319.176819	111.053398	1650.042725	419.835602	-161.466568	1135.887451	501.740234	304.888641	1147.209961	337.073853	-151.544601	884.799194	372.292938	304.046722	896.984314	379.867035	95.943794	1035.855469	-670.568481	183.127106	857.125671	-653.912903	-17.861715
366.596436	1.469898	936.156311	414.150848	186.700439	936.602478	476.188293	-32.899784	494.636108	526.610596	180.922043	483.616577	547.270630	-30.123013	87.184845	603.750183	151.886414	102.345657	374.147675	-62.388184	1408.115234	447.996094	229.081970	1413.961670	340.652161	99.071846	1382.533691	319.187347	110.874115	1649.964844	419.159760	-161.363541	1135.795166	502.597626	305.624481	1147.566650	336.396576	-151.536209	884.682373	373.195587	304.232788	897.133179	380.156921	96.468605	1035.827515	-670.751831	183.185120	857.118591	-654.133301	-17.761444
366.847870	1.953764	936.170349	414.391724	187.219559	936.500305	476.118744	-32.728439	494.634705	527.475342	180.950897	483.596039	547.234985	-30.082907	87.247475	604.063599	151.954346	102.145828	374.265137	-62.095139	1407.990479	448.250153	229.262695	1414.022583	340.893066	99.366020	1382.480957	319.190857	110.663826	1649.876953	418.583893	-161.250977	1135.635498	503.039917	305.411194	1147.645508	335.706848	-151.489273	884.561096	374.015930	304.406128	897.191101	380.445251	97.020599	1035.786621	-670.960815	183.237457	857.094788	-654.402222	-17.717163
367.168121	2.406361	936.170471	414.650024	187.690781	936.414246	476.023743	-32.542965	494.586639	528.515625	181.111053	483.704559	547.167664	-30.005899	87.273354	603.966736	151.653320	101.795158	374.455414	-61.832092	1407.864990	448.429352	229.474655	1414.086060	341.103088	99.631439	1382.416016	319.256348	110.505943	1649.799805	418.112030	-161.109833	1135.403442	503.633698	305.701721	1147.840210	334.899353	-151.296982	884.519958	374.930084	304.655762	897.263550	380.738312	97.524139	1035.742920	-671.632813	182.529434	856.963806	-654.765869	-17.856424
367.414154	2.800601	936.191772	414.806396	188.143997	936.367126	475.949646	-32.362518	494.578644	529.391663	181.043015	483.716583	547.111938	-29.978477	87.299011	604.182983	151.722198	101.563477	374.698761	-61.605648	1407.721680	448.623169	229.646332	1414.145142	341.303802	99.861107	1382.333618	319.321533	110.248268	1649.725342	417.751343	-160.915146	1135.138428	504.379333	306.494629	1148.208862	334.011017	-151.072601	884.454895	375.836823	304.859467	897.328186	381.002747	97.962730	1035.736206	-671.863708	182.558502	856.943298	-655.019165	-17.830515
367.719177	3.172905	936.202576	414.906708	188.591965	936.286560	475.882599	-32.174717	494.564453	530.601318	181.532578	483.923615	547.054321	-29.911520	87.313370	604.297485	151.688492	101.333267	374.982513	-61.414112	1407.549194	448.639374	229.863007	1414.208130	341.540100	100.015732	1382.275513	319.353577	109.890251	1649.647949	417.512299	-160.740295	1134.839844	504.917847	306.841858	1148.416016	333.055054	-150.758636	884.412415	376.755005	305.128418	897.313049	381.253021	98.397552	1035.705444	-672.127258	182.676010	856.956116	-655.296814	-17.748894
368.069336	3.534546	936.171143	414.964722	189.065933	936.253662	475.818756	-31.968359	494.559265	531.663147	181.344437	484.039307	547.035339	-29.889404	87.362076	604.331726	151.526962	101.041000	375.341034	-61.272648	1407.399170	448.669373	230.070435	1414.275879	341.769470	100.117195	1382.256592	319.435455	109.617722	1649.612061	417.370636	-160.513626	1134.534180	505.187866	306.786102	1148.478638	332.117065	-150.350800	884.364868	377.617615	305.340881	897.281799	381.479645	98.793083	1035.676147	-671.915955	183.522629	857.132874	-655.462891	-17.420372
368.385559	3.837504	936.174805	414.976074	189.373001	936.209717	475.735291	-31.770666	494.547028	532.611267	181.315536	484.208649	546.924683	-29.814268	87.412529	604.499573	151.631332	100.832191	375.837372	-61.155949	1407.252441	448.602234	230.304749	1414.369385	341.954803	100.163048	1382.241089	319.559937	109.345558	1649.617554	417.323059	-160.263596	1134.191772	505.714447	307.694672	1148.864990	331.136047	-149.900284	884.365112	378.540283	305.577179	897.230469	381.667175	99.101128	1035.658325	-672.591064	182.933914	857.058716	-655.853943	-17.494648
368.717712	4.116814	936.243835	414.933441	189.744568	936.235962	475.613922	-31.547962	494.558960	533.711121	181.446793	484.397003	546.847900	-29.750099	87.430016	604.826660	151.779861	100.670868	376.447693	-61.084587	1407.113037	448.504517	230.520630	1414.468628	342.135315	100.181656	1382.254517	319.714874	109.084770	1649.634399	417.431732	-159.953018	1133.834106	505.991180	308.149658	1149.087036	330.165192	-149.359634	884.392761	379.400665	305.834961	897.173523	381.853577	99.417641	1035.710327	-672.849976	182.983093	857.087280	-656.151184	-17.389355
369.067261	4.345000	936.327637	414.855804	190.043961	936.227722	475.491455	-31.368896	494.559692	534.584106	181.311646	484.500031	546.795227	-29.747766	87.501320	604.802612	151.694061	100.467445	377.104950	-61.078884	1407.039917	448.355164	230.751953	1414.572266	342.317993	100.137756	1382.271118	319.915283	108.898750	1649.671875	417.637421	-159.557785	1133.472412	506.188202	308.653259	1149.343262	329.169525	-148.790939	884.477478	380.264465	306.089905	897.075745	382.020874	99.699104	1035.750854	-672.576904	183.833649	857.267212	-656.253235	-17.081062
369.409302	4.550424	936.424622	414.716553	190.338074	936.254944	475.328827	-31.198254	494.595123	535.466370	181.359055	484.713470	546.647583	-29.693687	87.554260	605.060974	151.808090	100.330505	377.878296	-61.072399	1406.947388	448.051788	231.001389	1414.634033	342.533447	100.051208	1382.305298	320.156006	108.629494	1649.624023	417.960846	-159.140289	1133.140137	506.260956	309.239410	1149.647461	328.243713	-148.151260	884.619507	381.079498	306.390594	896.986450	382.174774	99.946457	1035.818237	-672.755676	183.983963	857.302429	-656.500854	-16.979431
369.849884	4.712163	936.527893	414.610138	190.614075	936.287659	475.146912	-31.094313	494.634308	536.264160	181.469406	484.901611	546.543152	-29.692785	87.637032	605.279541	151.914871	100.224205	378.734589	-61.067417	1406.904541	447.789673	231.272202	1414.739258	342.774139	99.914108	1382.367920	320.394775	108.453674	1649.683105	418.426422	-158.712646	1132.830200	506.226837	309.781708	1149.898560	327.335815	-147.398178	884.779663	381.829437	306.682465	896.860657	382.353485	100.169701	1035.887329	-672.973999	184.021759	857.313232	-656.699768	-16.941133
370.214783	4.796290	936.658508	414.412109	190.822937	936.294434	474.986664	-31.031815	494.697968	536.831970	181.387924	485.056335	546.446777	-29.686010	87.745476	605.357849	151.925003	100.111259	379.674286	-61.084255	1406.886108	447.480957	231.549973	1414.849121	343.045898	99.782135	1382.438965	320.600464	108.145065	1649.743774	419.002899	-158.245026	1132.545532	506.113098	310.373840	1150.178101	326.410004	-146.550613	885.015869	382.682159	307.053406	896.700256	382.474731	100.341850	1035.959106	-673.208313	184.092484	857.340820	-656.936218	-16.890701
370.602356	4.822748	936.810547	414.173401	191.021545	936.308716	474.620453	-30.836355	494.678680	537.329041	181.457214	485.193909	546.241333	-29.695089	87.812843	605.408325	151.969971	100.034012	380.692657	-61.091839	1406.915283	447.170624	231.797409	1414.982056	343.350525	99.610298	1382.540039	320.854340	107.893723	1649.814209	419.737488	-157.699112	1132.297485	505.866089	311.029877	1150.479004	325.594757	-145.846756	885.355835	383.273529	307.376404	896.638550	382.584686	100.484253	1036.045044	-673.492004	184.096115	857.421570	-657.149902	-16.833721
371.058502	4.810158	937.006165	413.929169	191.176270	936.324768	474.444153	-30.845675	494.716797	537.684937	181.573288	485.325897	546.161377	-29.698402	87.890564	605.582764	152.088470	99.991722	381.756256	-61.132359	1406.957031	446.847626	232.095383	1415.121948	343.658722	99.413216	1382.661133	321.143768	107.705795	1649.928589	420.532745	-157.131226	1132.071777	505.448700	311.241730	1150.635498	324.739532	-145.116837	885.799316	383.889496	307.683563	896.464355	382.737427	100.601280	1036.154175	-674.085205	183.610275	857.323975	-657.513306	-16.909254
371.462311	4.805070	937.215942	413.645599	191.323547	936.333130	474.371979	-31.020699	494.803741	537.880249	181.743423	485.441193	546.196533	-29.754683	88.034836	605.641724	152.192245	100.026474	382.920471	-61.108932	1407.008911	446.553131	232.386597	1415.234619	343.926971	99.250137	1382.761597	321.446198	107.471169	1650.029419	421.454437	-156.532288	1131.849487	505.190308	312.390106	1151.017090	323.990692	-144.449997	886.286743	384.466553	308.028046	896.341370	382.867462	100.725922	1036.268677	-673.829163	184.376404	857.490356	-657.567932	-16.636057
371.881470	4.821320	937.366211	413.301910	191.489655	936.374329	474.200623	-31.076447	494.819214	537.934509	181.899643	485.482727	546.105774	-29.763306	88.111099	605.705872	152.334518	100.069984	384.101410	-61.101349	1407.060059	446.186737	232.704681	1415.352905	344.196594	99.046371	1382.881836	321.669861	107.153275	1650.225342	422.477997	-155.893997	1131.680054	504.773071	313.095581	1151.262329	323.257355	-143.743774	886.857239	384.955292	308.408234	896.155273	382.948029	100.824020	1036.368408	-674.040466	184.489441	857.544128	-657.804016	-16.536455
372.360107	4.770535	937.515198	412.915283	191.617081	936.426819	473.990143	-31.076023	494.816803	537.920898	182.202972	485.520477	545.956238	-29.768797	88.146095	605.784973	152.527756	100.135483	385.352325	-61.089912	1407.206787	445.820770	233.047684	1415.436890	344.436432	98.800789	1383.021729	321.985413	106.900581	1650.337402	423.617188	-155.248444	1131.546387	504.225311	313.828979	1151.450806	322.663025	-143.029449	887.467712	385.362030	308.782959	895.906494	383.052185	100.853966	1036.474976	-674.713867	183.833359	857.456543	-658.123047	-16.661751
372.749878	4.748547	937.671875	412.271271	191.742874	936.638000	473.935944	-31.245247	494.837830	537.709961	182.479233	485.507996	545.910278	-29.809420	88.238564	605.868164	152.781326	100.224953	386.599731	-61.023403	1407.307495	445.439392	233.428543	1415.467651	344.767365	98.599754	1383.113403	322.352631	106.646370	1650.447021	424.821777	-154.548157	1131.421997	503.626312	314.554474	1151.596436	322.154663	-142.327866	888.095581	385.563751	309.158813	895.693115	383.057007	100.793953	1036.674438	-674.917114	183.823471	857.477661	-658.287292	-16.604708
373.136993	4.675851	937.855347	411.876312	191.951691	936.752563	473.830780	-31.337831	494.836945	537.541077	182.948013	485.561066	545.873474	-29.872038	88.292854	606.042358	153.185364	100.372017	387.892212	-60.979019	1407.378296	445.031372	233.803726	1415.472046	345.327393	98.300819	1383.252563	322.710968	106.381523	1650.537354	426.135956	-153.869431	1131.299316	502.965790	315.308075	1151.732544	321.687378	-141.554642	888.753479	385.658600	309.486908	895.471008	383.174255	100.830338	1036.835693	-674.645935	184.561691	857.623108	-658.344238	-16.337118
373.625854	4.472974	938.034546	411.616425	192.198883	936.759644	473.304962	-31.018063	494.690308	537.423218	183.451263	485.619995	545.468445	-29.880787	88.244240	606.053833	153.324631	100.469696	389.236725	-60.884396	1407.504517	444.666748	234.206726	1415.494263	345.507263	98.193512	1383.293945	323.101868	106.134438	1650.621216	427.536011	-153.247696	1131.205688	502.240723	316.038544	1151.764526	321.394287	-140.735352	889.397522	385.639374	309.788696	895.232178	383.371338	100.883842	1036.935791	-675.315186	183.820084	857.512939	-658.637817	-16.559713
374.157745	4.117090	938.171082	411.352936	191.883209	936.554443	473.267426	-31.186724	494.694611	536.988647	184.013916	485.611633	545.428528	-29.986780	88.321579	606.181091	153.848373	100.708710	390.596863	-60.847794	1407.645996	444.254639	234.612045	1415.461182	345.798676	98.008476	1383.380127	323.476105	105.861946	1650.702759	429.045837	-152.598572	1131.145874	501.480804	316.812683	1151.785645	321.234711	-139.909348	890.065002	385.505890	310.084442	895.007080	383.516174	100.687347	1036.898804	-675.508240	183.761765	857.522095	-658.754822	-16.540730
374.654480	3.734482	938.338928	410.869171	191.406158	936.354797	473.296875	-31.406981	494.721588	536.314453	183.963120	485.614899	545.399353	-30.069021	88.366440	605.976624	153.949295	100.829567	391.984711	-60.747726	1407.775146	443.887329	235.023834	1415.431274	346.152557	97.848152	1383.473877	323.864227	105.607437	1650.785767	430.588074	-151.952133	1131.099976	500.661835	317.545532	1151.744507	321.150574	-139.179993	890.776001	385.279175	310.383789	894.760742	383.563263	100.397690	1036.882813	-675.694275	183.731415	857.513672	-658.877869	-16.575296
375.087067	3.501820	938.476563	410.353546	191.355164	936.366211	473.246460	-31.505816	494.705627	536.111389	184.736832	485.706238	545.314697	-30.158190	88.411819	606.202515	154.514206	101.055252	393.415070	-60.640484	1407.922729	443.527832	235.445755	1415.395020	346.532623	97.619904	1383.571045	324.222137	105.338364	1650.877441	432.224823	-151.291443	1131.140137	499.781555	318.297272	1151.623901	321.244171	-138.534576	891.504272	384.938934	310.644287	894.499268	383.614502	100.256264	1036.965820	-675.876526	183.715897	857.525269	-659.002686	-16.556553
375.571777	3.257280	938.635132	409.805145	191.276550	936.410767	473.244293	-31.573015	494.732483	535.494568	184.878265	485.810760	545.221619	-30.231604	88.472061	606.207764	154.940079	101.260017	394.829010	-60.538422	1408.101440	443.151886	235.869400	1415.337036	347.004700	97.543900	1383.702148	324.663666	105.176521	1650.882935	433.899567	-150.640686	1131.175049	498.855743	318.992340	1151.576416	321.486389	-137.914352	892.229431	384.418610	310.899323	894.260132	383.691040	100.082909	1037.077515	-676.018250	183.669128	857.523743	-659.107605	-16.595304
375.996887	2.949846	938.820801	409.196075	191.165100	936.413391	473.268799	-31.663685	494.742584	535.138916	185.323242	485.933746	545.110718	-30.282536	88.477798	606.097961	155.192932	101.350739	396.290161	-60.405712	1408.315674	442.761230	236.300644	1415.282593	347.366180	97.214973	1383.793701	325.019012	104.972557	1650.956421	435.643524	-149.997299	1131.251587	497.968903	319.669098	1151.508911	321.820496	-137.314163	892.984009	383.832886	311.047668	893.981201	383.715027	99.897552	1037.181396	-675.708984	184.333832	857.637573	-659.062744	-16.417137
376.436707	2.593953	938.980530	408.597809	190.941956	936.456360	473.326233	-31.670074	494.802948	534.784180	185.865936	486.057861	544.994446	-30.316071	88.477486	606.458496	156.058487	101.730934	397.733215	-60.299088	1408.475098	442.404846	236.735107	1415.234375	347.712494	97.062714	1383.901367	325.302948	104.699097	1651.102051	437.454834	-149.317017	1131.370972	496.959747	320.332001	1151.318848	322.298126	-136.737350	893.733337	383.061401	311.257629	893.810181	383.743103	99.600594	1037.292480	-676.539490	183.535019	857.687378	-659.288574	-16.663488
376.927246	2.184924	939.135315	408.036438	190.727219	936.453491	473.448120	-31.706238	494.828064	534.362000	186.222229	486.146729	544.883362	-30.327562	88.472443	606.532166	156.592804	101.982964	399.220825	-60.184280	1408.719116	442.052185	237.132050	1415.145264	348.081879	96.875671	1383.983887	325.650269	104.506500	1651.171387	439.271149	-148.618896	1131.451172	495.953094	320.963623	1151.165894	322.844910	-136.191193	894.447998	382.201141	311.408813	893.670105	383.801758	99.304718	1037.376221	-676.689453	183.381332	857.641785	-659.394348	-16.725552
377.378723	1.790732	939.316895	407.412201	190.440552	936.466125	473.522400	-31.653179	494.838654	534.002075	186.601639	486.252380	544.720825	-30.325125	88.443810	606.656982	157.113556	102.194191	400.665863	-60.097160	1408.917603	441.653778	237.538162	1415.041382	348.505646	96.632698	1384.073730	325.973145	104.343506	1651.209473	441.217285	-148.033829	1131.635620	494.945068	321.492706	1151.049072	323.639679	-135.445496	895.162659	381.257843	311.565796	893.506531	383.804871	98.988228	1037.480469	-676.805115	183.249893	857.591064	-659.433777	-16.814264
377.869995	1.383628	939.474365	406.859619	190.185608	936.495544	473.673187	-31.654814	494.896454	533.568848	186.940292	486.300842	544.654114	-30.306595	88.396141	606.719055	157.520737	102.356712	402.138519	-59.955791	1409.148315	441.274628	237.921036	1414.951416	348.965424	96.372650	1384.168213	326.287415	104.188179	1651.249023	443.140564	-147.393188	1131.808350	493.883331	322.024261	1150.872314	324.521637	-135.248642	895.803772	380.183685	311.658630	893.348511	383.859772	98.661896	1037.581055	-676.948120	183.109695	857.555542	-659.490784	-16.916389
378.352386	0.942152	939.631775	406.278076	189.876968	936.464661	473.849243	-31.675081	494.935364	533.257263	187.312897	486.334015	544.596375	-30.283287	88.360939	606.885010	158.009094	102.505257	403.596100	-59.862400	1409.334473	440.890503	238.272232	1414.884277	349.374207	96.149315	1384.279297	326.600006	104.038933	1651.297119	445.179169	-146.853989	1131.971313	492.841736	322.575714	1150.698120	325.536285	-134.561188	896.463684	379.092377	311.732574	893.224915	383.891632	98.324242	1037.650146	-677.039307	183.042282	857.511047	-659.514465	-17.008677
378.889465	0.521205	939.745483	405.753967	189.592499	936.453552	474.090576	-31.670633	494.942810	532.940430	187.598633	486.339325	544.571533	-30.210606	88.298157	607.022400	158.444794	102.642181	405.044800	-59.733784	1409.562744	440.463074	238.629349	1414.814087	349.762146	95.968719	1384.379028	326.907959	103.908501	1651.330200	447.187622	-146.226501	1132.162109	491.722260	323.035675	1150.512695	326.727600	-134.465500	897.033997	377.820496	311.773438	893.187805	383.935150	97.982674	1037.704224	-677.139404	182.894455	857.471558	-659.501709	-17.117268
379.419525	0.081621	939.902832	405.234406	189.315079	936.424622	474.321777	-31.682106	494.916656	532.096802	187.015472	486.131409	544.494934	-30.091663	88.231773	606.652039	158.170837	102.509354	406.432190	-59.563049	1409.750122	440.030060	239.013763	1414.710571	350.161987	95.698288	1384.446411	327.249115	103.800720	1651.335449	449.228271	-145.593765	1132.360229	490.691711	323.525787	1150.340820	328.068268	-134.165802	897.532410	376.693665	311.731384	893.036133	384.004852	97.664490	1037.772705	-677.243408	182.758438	857.476196	-659.522949	-17.202560
380.028809	-0.289338	939.963806	404.811249	189.075150	936.372681	474.484589	-31.663799	494.809906	532.283203	187.990997	486.245728	544.385498	-29.975979	88.091881	607.023926	158.693588	102.585442	407.782745	-59.439186	1409.911621	439.574585	239.362091	1414.552490	350.656677	95.334389	1384.470825	327.645172	103.741035	1651.276611	451.307098	-145.014954	1132.453247	489.534729	323.984100	1150.142456	329.456238	-133.856033	897.978455	375.193665	311.710785	893.004700	384.121979	97.367889	1037.778931	-677.361938	182.594635	857.451172	-659.503601	-17.285658
380.688293	-0.697887	940.036926	404.437195	188.770523	936.265259	474.715729	-31.648335	494.666534	532.059631	188.153656	486.120728	544.286987	-29.826706	87.967384	607.152039	159.010529	102.606758	409.144379	-59.304211	1409.997192	439.109497	239.698685	1414.400391	350.893585	95.263229	1384.411133	327.951965	103.612503	1651.234131	453.425110	-144.500626	1132.604736	488.403931	324.480377	1149.838013	330.980865	-133.386459	898.367615	373.908783	311.635559	892.818359	384.308624	97.053886	1037.764160	-677.476318	182.440201	857.429016	-659.493774	-17.410585
[truncated: 119 more rows]
[truncated: 40 more columns]
