# Supplementary material for: A dyadic stimulus set of audiovisual affective displays for the study of multisensory, emotional, social interactions
Source: Behav Res Methods. 2015 Nov 5;48(4):1285–95. doi: 10.3758/s13428-015-0654-4 (PMC5101291; doi:10.3758/s13428-015-0654-4)
Supplement: Supplementary file 1 — (ZIP 270 MB) [file 13428_2015_654_MOESM1_ESM.zip › supplementary_material_2_stimuli_set_files/C/C19.txt]

385.216125	-2.224323	936.557861	402.067841	188.438065	930.331177	491.660614	-18.249817	493.985138	529.164734	188.165344	481.481293	533.802490	-11.994927	80.045502	593.620667	161.332596	95.613716	434.484436	-53.998734	1406.477539	449.875305	250.645050	1401.562134	370.002960	99.349449	1381.549805	298.688477	97.254242	1628.654785	486.565857	-135.490219	1130.482056	497.530548	319.942963	1133.168945	387.723572	-166.432205	885.890076	395.952393	339.269135	871.332825	386.069611	97.030052	1033.080200	-611.339600	180.062515	852.460205	-593.697327	-22.732283
385.168213	-2.195554	936.556702	402.104034	188.444122	930.336243	491.612518	-18.257320	493.971527	529.199219	188.172592	481.481842	533.803589	-11.995963	80.047066	593.615417	161.331528	95.602623	434.379578	-54.035629	1406.457520	449.939575	250.579514	1401.570557	369.952148	99.347878	1381.539551	298.634399	97.279785	1628.650513	486.328400	-135.575653	1130.437744	497.417969	319.773956	1133.153076	387.363007	-166.532959	885.946533	395.874329	339.332123	871.378357	386.064545	97.047974	1033.082153	-612.056213	179.321030	852.342163	-594.060059	-22.954397
385.130890	-2.202370	936.535645	402.151733	188.459320	930.341858	491.627563	-18.300722	493.997253	529.218811	188.106522	481.475281	533.840820	-12.010640	80.064384	593.613647	161.321960	95.599953	434.272888	-54.074776	1406.451904	449.984802	250.533798	1401.596802	369.878357	99.223846	1381.509277	298.559418	97.282593	1628.635254	486.097046	-135.657227	1130.413330	497.555542	319.844818	1133.201294	387.010468	-166.645615	885.992859	395.838806	339.377319	871.423828	386.063843	97.041687	1033.074463	-612.303162	179.251480	852.348755	-594.273560	-22.967430
385.060699	-2.207254	936.543213	402.190216	188.446915	930.349304	491.634735	-18.325674	493.994873	529.156921	188.022873	481.446503	533.869507	-12.008884	80.075783	593.595398	161.288651	95.610107	434.185272	-54.121700	1406.438232	450.051636	250.471771	1401.596436	369.849335	99.203476	1381.500122	298.513672	97.284027	1628.623169	485.896790	-135.759888	1130.384033	497.474487	319.713379	1133.194702	386.685425	-166.744171	886.045044	395.797607	339.449646	871.466614	386.055145	97.036926	1033.082397	-612.554382	179.233170	852.374451	-594.474304	-22.998451
385.021545	-2.201811	936.520813	402.229645	188.441025	930.355225	491.616150	-18.344685	494.003845	529.198303	188.069168	481.468842	533.872925	-12.022405	80.083008	593.606628	161.323792	95.610504	434.093018	-54.159779	1406.425049	450.100098	250.412643	1401.611694	369.834930	99.183502	1381.493896	298.446564	97.285278	1628.613281	485.689545	-135.846298	1130.359741	497.604248	319.776855	1133.218750	386.373871	-166.821915	886.074280	395.742584	339.519501	871.510498	386.045441	97.026146	1033.073730	-612.806641	179.233795	852.401123	-594.690979	-22.967667
384.994781	-2.155684	936.489014	402.266510	188.446655	930.368713	491.605591	-18.365065	493.993408	529.250122	188.062164	481.470123	533.902527	-12.024076	80.079605	593.648865	161.349777	95.594482	433.952301	-54.242687	1406.385742	450.143951	250.344650	1401.601196	369.818237	99.147461	1381.497559	298.383362	97.283356	1628.589722	485.462311	-135.904053	1130.318726	497.510956	319.656006	1133.202881	386.059601	-166.910126	886.111389	395.743988	339.597076	871.547241	386.047638	97.031982	1033.065186	-613.065796	179.237396	852.404419	-594.927063	-22.967634
384.945374	-2.171368	936.473816	402.305420	188.435196	930.369141	491.632996	-18.387276	493.980377	529.229004	188.017410	481.473511	533.942505	-12.006075	80.070511	593.623779	161.295456	95.619598	433.874146	-54.277271	1406.387695	450.183563	250.274750	1401.604492	369.792450	99.127510	1381.460327	298.334473	97.281883	1628.575195	485.267059	-135.992935	1130.290649	497.542175	319.626068	1133.225586	385.728851	-166.997208	886.145996	395.746216	339.685486	871.584473	386.049652	97.013046	1033.058594	-613.366455	179.227386	852.446533	-595.177002	-22.924225
384.896759	-2.144567	936.470154	402.300232	188.440765	930.394409	491.631165	-18.414906	493.991364	529.179871	187.877579	481.475739	533.950623	-12.011627	80.067436	593.592285	161.272446	95.637779	433.783478	-54.334732	1406.386963	450.243561	250.223526	1401.632324	369.783112	99.127899	1381.478882	298.280090	97.275406	1628.552246	485.061951	-136.065262	1130.277344	497.678955	319.709442	1133.264160	385.409668	-167.093842	886.167908	395.739380	339.773651	871.623657	386.032562	97.015373	1033.070679	-613.645203	179.255920	852.467407	-595.399841	-22.930365
384.876892	-2.150197	936.469421	402.362396	188.436676	930.399719	491.647797	-18.434328	494.015991	529.278625	187.981186	481.487427	533.968445	-12.024964	80.080780	593.619568	161.298569	95.642067	433.702911	-54.369923	1406.347900	450.274353	250.163544	1401.639893	369.768890	99.082779	1381.470215	298.266754	97.316856	1628.511841	484.866119	-136.146683	1130.246338	497.706940	319.700409	1133.285767	385.099121	-167.170883	886.194580	395.746918	339.870667	871.655212	386.036346	97.012146	1033.071533	-613.927734	179.292969	852.482727	-595.688538	-22.875814
384.853302	-2.124799	936.449890	402.392456	188.445999	930.413940	491.616272	-18.439562	494.026428	529.319885	187.998505	481.519989	533.955261	-12.023130	80.108536	593.631470	161.330170	95.646675	433.621704	-54.400883	1406.375244	450.330841	250.121613	1401.652710	369.740814	99.033546	1381.460815	298.161713	97.275978	1628.510620	484.672791	-136.195969	1130.220825	497.722809	319.682312	1133.304077	384.816071	-167.220337	886.217285	395.754364	339.968079	871.699402	386.036469	97.014626	1033.069214	-614.226501	179.236389	852.495544	-595.953369	-22.853888
385.099640	-1.894459	936.338867	402.487122	188.536163	930.416809	491.664490	-18.504749	493.999512	529.344482	188.001526	481.532471	533.989807	-12.023379	80.109108	593.649231	161.321350	95.648033	433.536987	-54.483276	1406.377808	450.356934	250.053543	1401.676392	369.740997	99.033531	1381.468506	298.108582	97.272751	1628.497803	484.490906	-136.252518	1130.234253	497.738251	319.641602	1133.326050	384.555267	-167.259399	886.245544	395.794525	340.084930	871.732239	386.155060	97.116783	1033.013428	-614.491882	179.205505	852.513794	-596.188354	-22.854343
384.800323	-2.083488	936.440125	402.440491	188.403870	930.436890	491.622772	-18.506321	494.040833	529.359924	188.029068	481.533966	533.976257	-12.022863	80.127396	593.610107	161.313690	95.663223	433.491241	-54.478996	1406.434448	450.394592	249.978256	1401.699707	369.765228	99.093704	1381.500610	298.057251	97.260536	1628.487549	484.348480	-136.333221	1130.251831	497.764374	319.622955	1133.353027	384.281158	-167.305466	886.270752	395.819946	340.156982	871.769348	386.030304	97.003181	1033.075928	-614.287781	179.930664	852.654663	-596.308228	-22.667973
385.020020	-1.871454	936.332336	402.552460	188.519714	930.457092	491.649078	-18.571157	494.041534	529.415161	188.045807	481.544312	534.021301	-12.029091	80.156586	593.624268	161.320236	95.655746	433.365570	-54.589794	1406.421631	450.421570	249.912537	1401.718018	369.742889	99.073326	1381.505005	297.981812	97.236511	1628.489624	484.186401	-136.369919	1130.235596	497.791962	319.583221	1133.376587	384.066528	-167.335022	886.304688	395.861908	340.237213	871.794983	386.150055	97.101974	1033.031128	-614.553162	179.905792	852.690369	-596.575134	-22.649462
384.987640	-1.863452	936.336487	402.552399	188.511963	930.463501	491.644562	-18.577707	494.059326	529.471191	188.086700	481.570068	534.024292	-12.031883	80.165428	593.649231	161.348541	95.649109	433.347198	-54.587383	1406.460327	450.452667	249.834442	1401.732910	369.721222	99.036690	1381.517090	297.953583	97.242546	1628.478760	484.054352	-136.427307	1130.233643	497.851471	319.588287	1133.414429	383.838745	-167.354095	886.321960	395.926788	340.318451	871.817932	386.133881	97.102516	1033.036377	-614.853394	179.874176	852.685913	-596.833679	-22.695742
384.944061	-1.870196	936.329834	402.574158	188.502594	930.493530	491.615570	-18.582254	494.040802	529.430725	188.006790	481.565887	534.034424	-12.043900	80.164398	593.643311	161.324219	95.646408	433.278351	-54.660984	1406.451782	450.488647	249.787582	1401.726196	369.699005	99.016190	1381.519043	297.888214	97.216301	1628.470459	483.913025	-136.478271	1130.209106	497.915283	319.556549	1133.450562	383.627991	-167.376770	886.345337	395.995148	340.405914	871.840698	386.127472	97.077583	1033.049072	-615.127869	179.854416	852.715027	-597.030090	-22.688377
384.950989	-1.862811	936.305481	402.588684	188.511826	930.496338	491.612427	-18.608315	494.025024	529.455383	187.996033	481.561676	534.020142	-12.029248	80.162857	593.686401	161.362900	95.691589	433.224731	-54.716488	1406.460327	450.518982	249.721237	1401.748535	369.684601	98.945671	1381.519775	297.843750	97.206696	1628.463501	483.782562	-136.536697	1130.211426	497.846130	319.424591	1133.444824	383.404480	-167.377136	886.342834	396.069397	340.465790	871.852173	386.120117	97.073578	1033.037354	-615.460999	179.857330	852.723267	-597.286438	-22.729971
384.898163	-1.889226	936.309631	402.623199	188.489349	930.500671	491.605804	-18.634655	494.023499	529.413208	187.934235	481.538635	534.033386	-12.036637	80.149567	593.636841	161.312347	95.699600	433.161621	-54.766727	1406.441772	450.521790	249.651459	1401.757080	369.649445	98.909821	1381.505737	297.796600	97.193375	1628.451416	483.676422	-136.615402	1130.182251	497.789795	318.939209	1133.334473	383.192596	-167.372055	886.352295	396.150055	340.535095	871.858215	386.116058	97.051971	1033.041870	-615.752197	179.882843	852.738098	-597.535583	-22.732815
384.700134	-2.048140	936.369141	402.576080	188.422394	930.502136	491.575348	-18.627592	494.057709	529.455872	187.929993	481.564392	534.013000	-12.024358	80.124992	593.653564	161.324142	95.693146	433.085785	-54.840664	1406.430176	450.530365	249.602493	1401.786987	369.624268	98.904076	1381.496460	297.755096	97.180069	1628.448242	483.565002	-136.646637	1130.156006	497.835297	318.883881	1133.364136	383.001343	-167.380051	886.335388	396.246582	340.603668	871.890442	386.021210	96.971100	1033.073364	-616.494690	179.210602	852.647827	-597.913513	-22.904573
384.842377	-1.910102	936.304260	402.639679	188.476685	930.512390	491.563873	-18.653811	494.026642	529.472229	187.946075	481.568878	534.052551	-12.031137	80.133186	593.648315	161.324692	95.677361	433.030640	-54.884914	1406.434570	450.533447	249.549866	1401.801880	369.604828	98.839447	1381.514160	297.715179	97.164803	1628.447021	483.459320	-136.689713	1130.126465	497.890320	318.849426	1133.389771	382.847076	-167.393600	886.325562	396.343536	340.663757	871.908752	386.093231	97.029312	1033.045044	-616.781677	179.160782	852.664856	-598.155151	-22.892696
384.839813	-1.888195	936.287720	402.672638	188.476501	930.509888	491.547424	-18.658075	494.042389	529.444275	187.909790	481.562439	534.051880	-12.023780	80.149208	593.621033	161.292358	95.666878	432.966888	-54.957771	1406.405273	450.540985	249.485519	1401.816772	369.582794	98.807472	1381.510498	297.672119	97.140015	1628.452026	483.357666	-136.684143	1130.074951	497.947601	318.803711	1133.431030	382.693146	-167.377213	886.317444	396.431305	340.699493	871.960022	386.108063	97.034721	1033.035767	-616.633728	179.931610	852.835876	-598.304138	-22.664753
384.821716	-1.912038	936.302856	402.700989	188.447906	930.524475	491.584503	-18.702295	494.040710	529.434387	187.824860	481.537048	534.067200	-12.034790	80.150261	593.570129	161.232773	95.669373	432.910126	-55.013718	1406.393188	450.558472	249.431168	1401.832275	369.551208	98.786911	1381.505859	297.628967	97.118980	1628.453125	483.279694	-136.748993	1130.051392	497.999664	318.780914	1133.458130	382.557190	-167.344528	886.292969	396.562683	340.733551	871.978638	386.113129	97.010757	1033.050537	-617.337158	179.253799	852.751404	-598.660400	-22.816740
384.589874	-2.089284	936.384888	402.644348	188.377151	930.533875	491.549225	-18.683826	494.065704	529.448547	187.839249	481.554688	534.055664	-12.029800	80.164574	593.805908	161.471130	95.748627	432.855835	-55.056072	1406.369141	450.570709	249.380371	1401.834717	369.513031	98.762268	1381.509399	297.604858	97.093658	1628.449463	483.225708	-136.779877	1130.025024	498.051514	318.739014	1133.468018	382.430206	-167.312820	886.270752	396.700348	340.763641	871.989075	386.000031	96.926765	1033.097046	-617.636597	179.186874	852.763611	-598.935303	-22.812462
384.622925	-2.045390	936.350037	402.688293	188.376144	930.543335	491.527130	-18.680573	494.052368	529.469971	187.856339	481.551941	534.043152	-12.038151	80.173454	593.631165	161.301666	95.687073	432.794434	-55.109577	1406.350708	450.550110	249.326553	1401.852417	369.510773	98.694740	1381.509277	297.588074	97.089516	1628.454346	483.155365	-136.782181	1129.987915	498.103546	318.710907	1133.513794	382.328552	-167.272781	886.227539	396.811615	340.800507	872.013611	386.026550	96.927467	1033.084229	-617.894287	179.231842	852.806763	-599.171997	-22.790817
384.616486	-2.041608	936.335999	402.727295	188.370697	930.548462	491.527130	-18.700224	494.055481	529.468445	187.846252	481.555237	534.054932	-12.053082	80.181519	593.819946	161.490829	95.755928	432.745178	-55.155735	1406.344238	450.545471	249.265793	1401.880249	369.476563	98.679047	1381.511841	297.548096	97.047791	1628.453125	483.082458	-136.796555	1129.945068	498.143585	318.641602	1133.543213	382.232056	-167.242996	886.208923	396.946442	340.814087	872.033936	386.029999	96.919823	1033.079102	-618.179932	179.176437	852.825928	-599.422119	-22.773970
384.610291	-2.068508	936.351746	402.745026	188.356842	930.551819	491.510986	-18.707487	494.069336	529.457458	187.820099	481.557892	534.065674	-12.049520	80.177887	593.731201	161.411057	95.738754	432.699158	-55.200237	1406.320557	450.546021	249.228851	1401.906738	369.463013	98.649254	1381.511230	297.506042	97.019897	1628.451904	483.008270	-136.812866	1129.930298	498.210052	318.607697	1133.563599	382.161407	-167.194443	886.169006	397.063629	340.836456	872.038879	386.027954	96.907349	1033.087769	-618.462341	179.173813	852.844238	-599.666016	-22.785341
384.598663	-2.041866	936.327454	402.761078	188.360977	930.569214	491.494324	-18.732708	494.063324	529.458618	187.811264	481.547852	534.034912	-12.043256	80.169594	593.590454	161.281250	95.691505	432.630249	-55.252766	1406.311401	450.539215	249.178024	1401.920288	369.438873	98.619240	1381.494141	297.466156	96.987404	1628.447021	482.969727	-136.843704	1129.916992	498.252838	318.582886	1133.594482	382.119934	-167.152771	886.153137	397.201813	340.831909	872.042969	386.030701	96.902443	1033.085083	-618.335510	179.865677	852.984131	-599.819641	-22.599091
384.584991	-2.045875	936.326172	402.761566	188.346176	930.568909	491.529694	-18.771051	494.076111	529.476807	187.798615	481.561371	534.058105	-12.062716	80.146721	593.788940	161.482056	95.741554	432.578156	-55.304802	1406.282593	450.537903	249.120163	1401.910522	369.430084	98.569412	1381.501709	297.442047	96.947556	1628.446411	482.914856	-136.842072	1129.893066	498.332733	318.545685	1133.605103	382.094360	-167.096497	886.108765	397.334229	340.832275	872.040100	386.022614	96.893463	1033.084106	-619.046936	179.242126	852.883118	-600.203125	-22.781164
384.574615	-2.067193	936.320984	402.784241	188.325912	930.573792	491.205963	-18.501162	493.972870	529.573975	187.870438	481.599640	533.848267	-12.015872	80.103813	593.791138	161.480225	95.739052	432.543976	-55.371006	1406.283081	450.548065	249.075134	1401.929321	369.403564	98.550034	1381.494751	297.403351	96.900375	1628.441284	482.878906	-136.844833	1129.856445	498.405792	318.492737	1133.635376	382.076355	-167.046600	886.079407	397.485199	340.820221	872.037964	386.025635	96.869011	1033.083862	-619.389832	179.206573	852.925720	-600.443054	-22.802769
384.551819	-2.092198	936.320557	402.805969	188.321259	930.586487	491.199280	-18.520510	493.974731	529.544861	187.820633	481.583130	533.852966	-12.037471	80.122643	593.576477	161.247147	95.662102	432.498627	-55.416348	1406.269531	450.559784	249.030197	1401.932373	369.385925	98.521057	1381.491699	297.353973	96.865860	1628.435425	482.864319	-136.854126	1129.853760	498.477295	318.460266	1133.659668	382.084900	-166.971634	886.029175	397.620361	340.790253	872.036926	386.021515	96.849037	1033.089966	-619.687988	179.259735	852.958679	-600.680298	-22.794327
384.531189	-2.094778	936.333618	402.799591	188.290192	930.599060	491.195038	-18.520754	493.983948	529.531738	187.727432	481.571106	533.868530	-12.046474	80.115463	593.585266	161.250824	95.658646	432.475555	-55.460941	1406.269897	450.566772	248.987976	1401.935059	369.365936	98.488434	1381.503784	297.324036	96.824265	1628.421875	482.853943	-136.878387	1129.834839	498.504669	318.396027	1133.684570	382.111664	-166.900925	885.987000	397.754059	340.752228	872.033081	386.017120	96.832748	1033.103394	-619.950317	179.219131	852.989380	-600.874634	-22.799179
384.512482	-2.162405	936.348572	402.839722	188.255280	930.598206	491.217163	-18.526117	493.988373	529.528564	187.698639	481.579498	533.881653	-12.048110	80.116791	593.593567	161.281357	95.669815	432.439453	-55.497112	1406.264160	450.538544	248.957642	1401.948364	369.367432	98.427643	1381.514771	297.287781	96.766685	1628.414063	482.866058	-136.879089	1129.833252	498.879974	318.948151	1133.883789	382.150360	-166.836578	885.956909	397.919220	340.690704	872.052002	386.027435	96.791496	1033.110107	-620.247192	179.266312	853.034546	-601.105164	-22.792601
384.717163	-2.016482	936.263000	402.927368	188.295563	930.605408	491.248138	-18.551308	493.960602	529.602478	187.687180	481.594482	533.907471	-12.043492	80.119102	593.614014	161.258133	95.659470	432.403748	-55.554924	1406.265381	450.570679	248.909119	1401.942871	369.354034	98.396118	1381.528931	297.254669	96.727043	1628.411621	482.855225	-136.876312	1129.826660	498.968384	318.913818	1133.895020	382.184021	-166.769470	885.917236	398.045959	340.635986	872.056091	386.123932	96.838104	1033.068848	-620.484253	179.220581	853.062622	-601.284241	-22.813520
384.731689	-2.017311	936.267883	402.953369	188.287155	930.614929	491.276703	-18.560753	493.957550	529.578857	187.649139	481.595062	533.927673	-12.062919	80.129753	593.603516	161.258850	95.649864	432.364349	-55.589485	1406.256592	450.563873	248.869766	1401.942505	369.335968	98.368057	1381.537964	297.215637	96.669380	1628.408569	482.865082	-136.894424	1129.812012	498.797485	318.287750	1133.741821	382.253937	-166.703430	885.883362	398.183319	340.592712	872.018860	386.132935	96.832703	1033.075195	-620.765076	179.185120	853.073242	-601.498352	-22.803135
384.737091	-2.013087	936.258850	402.964325	188.290573	930.620361	491.255096	-18.572945	493.953156	529.643494	187.683502	481.596497	533.902100	-12.052030	80.106575	593.652527	161.324982	95.667252	432.324097	-55.627026	1406.271118	450.551300	248.840744	1401.962769	369.308716	98.325668	1381.536255	297.184021	96.623459	1628.391357	482.876648	-136.902863	1129.825928	498.763885	318.128784	1133.735352	382.307373	-166.637817	885.858215	398.315430	340.547852	872.014648	386.135895	96.829697	1033.073242	-621.041626	179.166840	853.082520	-601.692993	-22.795132
384.760101	-2.027090	936.258850	403.002777	188.266479	930.628967	491.587097	-18.842825	494.043182	529.647827	187.684982	481.600983	534.111145	-12.092175	80.168396	593.587646	161.267593	95.653526	432.295959	-55.675495	1406.262085	450.563263	248.781616	1401.969849	369.291534	98.293114	1381.531006	297.149506	96.572342	1628.392212	482.894745	-136.899490	1129.818359	498.829773	318.074799	1133.758179	382.402130	-166.588898	885.812378	398.443848	340.484528	872.002075	386.158234	96.807755	1033.077026	-620.903320	179.828873	853.213379	-601.807068	-22.614233
384.782440	-2.027682	936.244141	403.035339	188.245178	930.645264	491.596344	-18.854300	494.033447	529.734741	187.719589	481.596405	534.096924	-12.084863	80.147644	593.624817	161.280609	95.660110	432.274353	-55.712280	1406.258911	450.551819	248.742813	1401.997559	369.276672	98.265404	1381.511841	297.124634	96.521378	1628.392212	482.919006	-136.930984	1129.810913	498.882233	318.002960	1133.773804	382.491577	-166.524414	885.784790	398.586060	340.429657	872.003357	386.177856	96.782143	1033.077759	-621.592224	179.173096	853.131409	-602.149231	-22.803865
384.781921	-2.050064	936.241699	403.057159	188.256363	930.655273	491.581940	-18.858061	494.022064	529.732239	187.721329	481.608826	534.084595	-12.094807	80.157242	593.612549	161.295334	95.665413	432.233215	-55.753391	1406.257324	450.539948	248.704376	1402.016357	369.268188	98.221916	1381.517700	297.086731	96.472511	1628.387939	482.935974	-136.935059	1129.824219	498.930267	317.958344	1133.794800	382.600769	-166.506531	885.739929	398.700195	340.365356	872.014282	386.184723	96.770645	1033.081421	-621.934265	179.115799	853.149658	-602.388489	-22.816648
384.784454	-2.079145	936.250671	403.114563	188.198517	930.662476	491.586670	-18.862074	494.028870	529.706177	187.680542	481.601013	534.104126	-12.084340	80.166153	593.586792	161.253922	95.666649	432.205902	-55.807968	1406.240845	450.532684	248.655472	1402.019897	369.257507	98.201233	1381.516479	297.059418	96.409912	1628.388306	482.974579	-136.924133	1129.819824	498.975830	317.846649	1133.812256	382.703461	-166.466965	885.714294	398.811127	340.281403	872.008240	386.209564	96.731354	1033.088989	-622.168884	179.174683	853.207825	-602.592590	-22.792728
384.621704	-2.244525	936.329773	403.100769	188.107224	930.661865	491.601929	-18.874224	494.072784	529.720459	187.687378	481.597687	534.103088	-12.106372	80.155807	593.615051	161.305328	95.660919	432.186401	-55.843487	1406.246704	450.539368	248.606888	1402.048340	369.251648	98.146851	1381.531494	297.047943	96.356857	1628.379395	483.021667	-136.939362	1129.811157	498.939972	318.292389	1134.197388	382.835968	-166.431000	885.666077	398.836090	340.220001	872.096375	386.143768	96.647209	1033.128296	-622.438232	179.149216	853.247620	-602.817322	-22.753742
384.661682	-2.253525	936.332214	403.136047	188.090042	930.674316	491.642853	-18.883062	494.082245	529.735779	187.625061	481.574707	534.149353	-12.108862	80.189796	593.587646	161.258972	95.641457	432.164825	-55.885662	1406.241577	450.538422	248.570450	1402.053467	369.242828	98.086502	1381.523315	297.023285	96.297279	1628.370605	483.076294	-136.956314	1129.822021	499.294861	318.316376	1134.031982	382.970276	-166.399597	885.627930	398.917236	340.152039	872.086853	386.183167	96.628670	1033.136108	-622.716187	179.210281	853.297424	-603.039612	-22.748949
384.841156	-2.151097	936.269409	403.240875	188.121277	930.676025	491.673798	-18.894583	494.054993	529.716675	187.601624	481.583344	534.168213	-12.106413	80.172104	593.577332	161.248764	95.639519	432.134613	-55.929329	1406.212280	450.517639	248.527390	1402.047607	369.229736	98.082993	1381.525513	296.998291	96.238808	1628.364258	483.112915	-136.954956	1129.804443	499.354431	318.278381	1134.055420	383.105194	-166.380585	885.577271	399.133423	340.064270	871.997375	386.292114	96.663269	1033.104126	-623.065613	179.120865	853.302185	-603.262817	-22.780985
384.861633	-2.150588	936.275696	403.283234	188.112823	930.680359	491.353394	-18.628119	493.972931	529.774353	187.624939	481.597351	533.971558	-12.079198	80.130791	593.630249	161.265488	95.632607	432.121765	-55.988052	1406.199829	450.521820	248.486313	1402.054565	369.217560	98.032410	1381.501587	296.969879	96.191254	1628.349854	483.156372	-136.958313	1129.798706	499.392853	318.227417	1134.065552	383.240204	-166.348679	885.534912	399.238159	339.992310	871.989258	386.318329	96.661858	1033.109009	-623.340332	179.089493	853.338135	-603.480347	-22.757124
384.889954	-2.161446	936.260010	403.306183	188.076965	930.677795	491.651947	-18.891111	494.042603	529.780823	187.600754	481.583313	534.147583	-12.092618	80.165848	593.607056	161.248474	95.631798	432.075928	-55.989700	1406.175049	450.477325	248.477646	1402.070679	369.345306	97.829323	1381.548706	296.947968	96.130615	1628.357300	483.195313	-136.947647	1129.780273	499.522614	318.239838	1134.120117	383.365204	-166.342407	885.475159	399.319672	339.903717	871.966858	386.337036	96.632561	1033.099487	-623.603882	179.072464	853.361633	-603.646240	-22.774532
384.913574	-2.186818	936.272278	403.338470	188.047913	930.697388	491.652954	-18.892229	494.043304	529.744690	187.524139	481.574707	534.148071	-12.094603	80.165245	593.605225	161.246872	95.637512	432.064484	-56.036560	1406.179932	450.480927	248.454117	1402.088501	369.341095	97.749153	1381.545288	296.934082	96.066994	1628.349487	483.303436	-137.029419	1129.818604	499.192810	317.531372	1133.932129	383.735382	-166.301239	885.372681	399.394196	339.844971	871.936035	386.365143	96.601913	1033.115601	-623.496399	179.674393	853.500427	-603.754211	-22.601961
384.926636	-2.189682	936.265930	403.370422	188.034470	930.713440	491.355682	-18.651520	493.950073	529.793945	187.543457	481.585144	533.948425	-12.073073	80.120300	593.603516	161.232529	95.634171	432.095795	-56.125248	1406.185913	450.491455	248.382629	1402.104248	369.200714	97.914078	1381.529663	296.876221	95.996902	1628.361572	483.364075	-137.027283	1129.811646	499.458374	318.046722	1134.125122	383.882141	-166.286423	885.313721	399.477875	339.777466	871.972107	386.391541	96.582664	1033.121094	-623.742859	179.657272	853.541870	-603.901123	-22.641464
384.961731	-2.209804	936.274109	403.399567	188.035400	930.722961	491.653809	-18.903292	494.021271	529.821228	187.526932	481.599609	534.127319	-12.097586	80.158173	593.603882	161.204208	95.625458	432.088409	-56.156792	1406.172607	450.489563	248.339691	1402.123169	369.205261	97.866905	1381.520264	296.869293	95.938866	1628.360107	483.389771	-137.036392	1129.803955	499.486877	318.000641	1134.154541	383.861298	-166.332764	885.342224	399.489380	339.685638	871.988098	386.418030	96.572250	1033.129639	-624.419617	178.951630	853.433533	-604.212280	-22.811094
384.992249	-2.248503	936.265869	403.439331	187.992188	930.719116	491.689453	-18.933994	494.034851	529.835510	187.480530	481.595093	534.157898	-12.098224	80.173058	593.613220	161.199356	95.616089	432.074341	-56.168091	1406.166992	450.471283	248.329956	1402.134644	369.351898	97.643524	1381.528198	296.863464	95.796272	1628.352295	483.445313	-137.072495	1129.816528	499.521423	317.947632	1134.185059	384.010468	-166.346481	885.323853	399.611084	339.633362	871.964844	386.448456	96.529892	1033.123291	-624.349182	179.543961	853.579834	-604.284607	-22.666958
385.026459	-2.275798	936.271057	403.487091	187.991302	930.721680	491.696533	-18.956118	494.024689	529.923035	187.510269	481.613556	534.144897	-12.113472	80.168221	593.596802	161.202530	95.618385	432.114258	-56.235477	1406.179077	450.486237	248.271729	1402.153564	369.231262	97.797974	1381.511230	296.847473	95.749893	1628.352417	483.524109	-137.088211	1129.837036	499.379181	317.405640	1134.019409	384.181274	-166.370285	885.309021	399.655151	339.563751	871.933838	386.488922	96.517281	1033.127075	-625.005859	178.955032	853.490417	-604.615173	-22.829491
385.070892	-2.293370	936.277771	403.527496	187.937378	930.733459	491.694000	-18.948784	494.022278	529.886902	187.411758	481.596100	534.168518	-12.097595	80.156013	593.577515	161.173889	95.602097	432.096100	-56.245079	1406.199951	450.460724	248.259155	1402.170410	369.373138	97.555992	1381.525879	296.855835	95.712456	1628.333252	483.574219	-137.117447	1129.853149	499.406799	317.340210	1134.062744	384.387573	-166.425613	885.288513	399.709564	339.497833	871.938599	386.517731	96.480713	1033.135254	-625.328369	178.943619	853.541077	-604.818970	-22.833822
385.104156	-2.306928	936.296082	403.565063	187.916275	930.742188	491.683777	-18.943947	494.016052	529.945496	187.441162	481.620117	534.136292	-12.111271	80.165192	593.615356	161.223297	95.622711	432.131775	-56.306900	1406.211914	450.495209	248.181351	1402.193359	369.253296	97.722160	1381.507202	296.832581	95.755508	1628.339111	483.660248	-137.165054	1129.887817	499.428345	317.335876	1134.075684	384.562164	-166.445267	885.291687	399.741791	339.448242	871.946045	386.545685	96.469414	1033.147949	-625.610474	178.916656	853.582092	-605.014160	-22.816074
385.147705	-2.315541	936.283081	403.593994	187.886337	930.762085	491.676392	-18.928007	493.996765	529.999695	187.484589	481.641846	534.110657	-12.106669	80.159966	593.653625	161.246460	95.637054	432.136078	-56.347530	1406.214355	450.494110	248.153763	1402.196777	369.280243	97.646538	1381.515381	296.825317	95.706856	1628.338623	483.733459	-137.180725	1129.909668	499.423401	317.246124	1134.090576	384.726501	-166.484116	885.282349	399.755157	339.396759	871.970825	386.580017	96.432899	1033.151855	-625.877808	178.899475	853.630371	-605.206543	-22.834854
385.179504	-2.364254	936.302673	403.622986	187.890518	930.778320	491.692596	-18.970486	494.024200	529.978821	187.428665	481.654083	534.098022	-12.104912	80.162224	593.652466	161.246643	95.657570	432.144104	-56.358288	1406.219482	450.463837	248.137665	1402.206177	369.404999	97.463791	1381.546387	296.822052	95.656281	1628.338623	483.818573	-137.237061	1129.940796	499.480927	317.232391	1134.122314	384.908752	-166.523819	885.263000	399.773041	339.359589	871.974304	386.609131	96.411377	1033.169678	-626.151245	178.863480	853.657227	-605.453552	-22.855227
384.987091	-2.564145	936.381592	403.601563	187.790756	930.773010	491.663422	-18.923985	494.028839	530.001709	187.418304	481.629791	534.109985	-12.101491	80.134506	593.646179	161.252121	95.648720	432.168671	-56.384911	1406.217529	450.484253	248.100998	1402.243042	369.417511	97.412247	1381.546753	296.817169	95.606499	1628.340088	483.906250	-137.287033	1129.956543	499.492371	317.224060	1134.152588	385.081299	-166.574829	885.264526	399.797455	339.313904	871.993225	386.535217	96.307549	1033.207397	-626.377747	178.805450	853.681335	-605.654785	-22.844673
385.034851	-2.611931	936.395752	403.649963	187.736557	930.787170	491.691437	-18.947159	494.030304	529.990784	187.382248	481.605499	534.117249	-12.102391	80.136719	593.636902	161.243240	95.645958	432.209717	-56.440811	1406.223999	450.510254	248.042068	1402.249756	369.314484	97.535378	1381.516357	296.808533	95.559029	1628.330811	484.014465	-137.333832	1129.982910	499.396515	317.094055	1134.139038	385.254944	-166.639877	885.241211	399.786591	339.275909	872.013672	386.584167	96.256615	1033.221558	-626.614685	178.831909	853.700256	-605.880310	-22.831350
385.065765	-2.635475	936.388428	403.674683	187.725662	930.787537	491.672943	-18.927847	493.997131	530.051941	187.366165	481.611237	534.099365	-12.089472	80.118881	593.640015	161.230652	95.611557	432.227875	-56.473461	1406.220703	450.507080	247.996811	1402.267334	369.317841	97.514473	1381.525513	296.810760	95.510513	1628.326416	484.103638	-137.374496	1129.978149	499.408264	317.073029	1134.142090	385.418549	-166.688858	885.228210	399.795532	339.233582	872.028687	386.617249	96.234360	1033.218628	-626.892334	178.734741	853.716248	-606.094238	-22.856785
385.115967	-2.646848	936.392761	403.703064	187.698456	930.799377	491.697906	-18.947535	493.970062	530.045959	187.331787	481.609344	534.138611	-12.111268	80.097549	593.640320	161.230118	95.608910	432.251434	-56.481949	1406.209473	450.498322	247.986023	1402.257935	369.453247	97.265228	1381.545410	296.812256	95.451820	1628.318115	484.185150	-137.412018	1129.960083	499.475220	317.097992	1134.195923	385.590210	-166.763077	885.204041	399.779114	339.209198	872.045288	386.660736	96.210190	1033.227295	-627.138123	178.661606	853.736389	-606.262085	-22.899155
385.154358	-2.708165	936.386536	403.763824	187.635483	930.779297	491.698883	-18.925293	493.954193	530.061035	187.271988	481.594269	534.096375	-12.097202	80.093796	593.654297	161.224808	95.599686	432.276855	-56.535305	1406.209595	450.504608	247.946793	1402.265015	369.473907	97.233414	1381.540894	296.826721	95.412926	1628.312500	484.298889	-137.466309	1129.981079	499.476837	317.073761	1134.208008	385.763794	-166.851059	885.175903	399.771332	339.178436	872.052307	386.697906	96.157402	1033.212891	-627.383728	178.606186	853.757507	-606.453369	-22.941305
385.190643	-2.709057	936.396606	403.784363	187.620728	930.801331	491.682648	-18.925329	493.937805	530.108704	187.286514	481.598541	534.064697	-12.090139	80.071907	593.652893	161.231552	95.596931	432.303802	-56.559654	1406.183594	450.536133	247.924332	1402.276001	369.420013	97.086647	1381.514404	296.852783	95.271118	1628.318848	484.420837	-137.502029	1129.979492	499.476624	317.078888	1134.208130	386.115540	-166.895309	885.109192	399.762756	339.152557	872.077515	386.733429	96.142265	1033.229736	-627.625244	178.594193	853.809143	-606.646912	-22.957111
385.491486	-2.567215	936.291992	403.909851	187.654617	930.788330	491.735168	-18.983597	493.896851	530.148438	187.295197	481.592468	534.090210	-12.105214	80.079422	593.677856	161.266190	95.590996	432.356964	-56.637428	1406.181030	450.547546	247.854416	1402.272949	369.313141	97.269051	1381.490723	296.853394	95.223068	1628.319458	484.475739	-137.559204	1130.004272	499.481567	317.053558	1134.211182	386.055176	-167.027588	885.153748	399.733948	339.147644	872.083679	386.893616	96.182159	1033.168457	-627.463501	179.166946	853.972107	-606.686035	-22.857773
385.524994	-2.608098	936.299133	403.950378	187.600235	930.775208	491.733459	-18.991827	493.906891	530.166321	187.301300	481.580444	534.091492	-12.105285	80.098778	593.694397	161.227310	95.562065	432.374115	-56.667336	1406.202271	450.540039	247.810211	1402.281250	369.303802	97.211510	1381.483521	296.828522	95.273628	1628.313354	484.549103	-137.591141	1130.005737	499.451782	317.033356	1134.204468	386.186462	-167.112244	885.140198	399.698181	339.154877	872.082214	386.930511	96.145668	1033.165161	-627.678467	179.159424	854.000732	-606.866272	-22.884550
385.583130	-2.624201	936.288269	403.990356	187.566162	930.771667	491.750793	-19.005955	493.908752	530.248169	187.339020	481.576721	534.087036	-12.088491	80.069138	593.697876	161.278030	95.567627	432.366913	-56.734230	1406.190063	450.534668	247.767075	1402.277466	369.377838	97.290161	1381.526367	296.839630	95.224968	1628.308716	484.631683	-137.652695	1130.017212	499.423431	317.022156	1134.188721	386.314056	-167.189529	885.131775	399.678284	339.146637	872.083923	386.974915	96.116814	1033.157715	-627.915344	179.112625	854.022034	-607.081238	-22.916071
385.647369	-2.653361	936.293762	404.033966	187.544769	930.775146	491.740753	-19.009079	493.886627	530.285645	187.330597	481.589630	534.044922	-12.080398	80.069160	593.732422	161.315872	95.554047	432.394470	-56.766552	1406.199219	450.521484	247.711319	1402.293457	369.403748	97.263168	1381.513672	296.841431	95.191406	1628.312988	484.679749	-137.701538	1130.041626	499.416534	317.024353	1134.192261	386.455627	-167.308685	885.130127	399.629639	339.129272	872.091187	387.024475	96.091995	1033.161865	-628.534241	178.427780	853.927429	-607.375000	-23.151562
385.688568	-2.675442	936.296021	404.067780	187.484070	930.775818	491.765778	-19.021811	493.878540	530.291809	187.273239	481.584747	534.070557	-12.086025	80.038498	593.715088	161.267258	95.546280	432.446075	-56.792152	1406.202515	450.529510	247.670044	1402.295166	369.413025	97.188377	1381.527344	296.822693	95.109230	1628.329834	484.774902	-137.766373	1130.054199	499.390594	317.012360	1134.204712	386.561157	-167.392303	885.134583	399.601532	339.132263	872.106995	387.061859	96.051895	1033.163208	-628.768311	178.300064	853.908936	-607.562073	-23.230051
385.463287	-2.920265	936.406555	404.007660	187.383408	930.788269	491.732056	-19.010582	493.886932	530.244751	187.215286	481.587585	534.029724	-12.080533	80.033264	593.709717	161.255463	95.540421	432.496307	-56.819279	1406.204834	450.536438	247.645386	1402.304321	369.374939	97.023399	1381.470459	296.834106	95.060081	1628.318604	484.841919	-137.829407	1130.057373	499.407257	317.019440	1134.241089	386.669922	-167.474838	885.134521	399.561493	339.110962	872.131775	386.976440	95.929024	1033.227417	-628.978027	178.247818	853.926208	-607.741821	-23.260326
385.516479	-2.971152	936.412659	404.061646	187.333145	930.786804	491.765656	-19.035185	493.892059	530.280273	187.155380	481.586670	534.057922	-12.083532	80.018997	593.696167	161.229095	95.526276	432.552643	-56.874737	1406.197876	450.551758	247.600357	1402.296265	369.411163	96.992676	1381.466064	296.855286	95.024376	1628.310791	484.782990	-137.416916	1129.974976	499.357880	317.010345	1134.247192	386.780151	-167.597595	885.113220	399.517090	339.094208	872.143921	387.019440	95.883400	1033.228638	-629.157837	178.211975	853.936340	-607.923401	-23.287706
385.565887	-2.987084	936.412170	404.089447	187.309769	930.785339	491.768524	-19.056787	493.884033	530.293762	187.140228	481.579315	534.053528	-12.091788	80.016075	593.688110	161.220871	95.523254	432.579163	-56.867371	1406.207031	450.518921	247.612244	1402.291138	369.567993	96.730904	1381.489502	296.856628	94.972420	1628.302002	484.997223	-137.933777	1130.091553	499.365112	317.007263	1134.255371	386.887573	-167.682556	885.157227	399.493774	339.099945	872.158569	387.059113	95.863434	1033.227783	-628.973328	178.780701	854.075439	-607.996582	-23.152515
385.669556	-3.007675	936.393127	404.152191	187.289627	930.778687	491.792725	-19.061399	493.853882	530.316711	187.106186	481.562927	534.046143	-12.128747	80.038559	593.706543	161.237198	95.506790	432.637360	-56.951660	1406.226685	450.546295	247.524078	1402.303589	369.452942	96.896843	1381.471924	296.867523	94.937057	1628.295654	485.052399	-137.989334	1130.113281	499.333862	316.987396	1134.249390	386.978455	-167.764038	885.162231	399.458557	339.096924	872.150574	387.127258	95.836349	1033.213989	-629.175110	178.742462	854.086853	-608.173950	-23.205809
385.686798	-3.060155	936.421265	404.178101	187.222122	930.789856	491.815674	-19.081738	493.879028	530.325500	187.078583	481.557739	534.032227	-12.129500	80.020714	593.700928	161.237076	95.487907	432.698120	-56.994797	1406.237427	450.576172	247.482239	1402.300659	369.455414	96.900314	1381.479004	296.877747	94.893051	1628.287598	485.132172	-138.049301	1130.139526	499.295258	316.975067	1134.230713	387.065552	-167.854233	885.198669	399.402496	339.100525	872.175903	387.157654	95.785034	1033.234009	-629.778198	178.016785	853.967651	-608.500610	-23.437059
385.740112	-3.131279	936.424255	404.227173	187.169327	930.787354	491.844116	-19.080320	493.878632	530.391235	187.104889	481.561920	534.044983	-12.128389	80.012451	593.721069	161.249023	95.482765	432.750183	-57.037491	1406.249390	450.579559	247.466202	1402.307983	369.483948	96.813568	1381.491699	296.868652	94.837830	1628.298096	485.200195	-138.083038	1130.159180	499.263977	316.966949	1134.225586	387.152710	-167.943893	885.217651	399.377686	339.101410	872.177368	387.204742	95.725807	1033.233887	-629.979858	177.923615	853.977722	-608.686157	-23.505747
386.032867	-2.963990	936.341431	404.308685	187.221008	930.826355	491.891785	-19.129286	493.853455	530.381714	187.037430	481.547272	534.045166	-12.130135	80.018295	593.718628	161.240295	95.487061	432.777435	-57.083752	1406.267944	450.587738	247.398438	1402.307129	369.502441	96.747826	1381.479614	296.863861	94.792030	1628.293945	485.257629	-138.108032	1130.156738	499.262634	316.941437	1134.236206	387.238800	-168.035172	885.232971	399.340729	339.076324	872.200928	387.353882	95.768723	1033.211426	-630.208679	177.854645	853.985168	-608.890320	-23.578499
385.846863	-3.213289	936.426208	404.260193	187.103592	930.820923	491.916962	-19.148317	493.875458	530.371826	186.969742	481.558014	534.055725	-12.115149	79.994728	593.700317	161.207352	95.457352	432.814087	-57.128021	1406.278198	450.586792	247.384903	1402.297241	369.521606	96.661186	1381.487061	296.857666	94.740311	1628.297241	485.324341	-138.184830	1130.187866	499.244171	316.927429	1134.234985	387.319427	-168.123520	885.253845	399.312988	339.054810	872.188904	387.275208	95.632004	1033.252441	-630.410461	177.733917	853.975159	-609.090576	-23.675087
385.895020	-3.285443	936.450745	404.306580	187.050644	930.830261	491.930084	-19.159346	493.868225	530.469543	187.052444	481.594269	534.057495	-12.128728	79.998352	593.716187	161.233032	95.460350	432.851013	-57.171066	1406.300903	450.565247	247.315399	1402.295288	369.544373	96.633957	1381.514038	296.857971	94.698227	1628.294312	485.388428	-138.241806	1130.195801	499.213104	316.897888	1134.229736	387.414917	-168.214462	885.276733	399.287720	339.037811	872.204041	387.321533	95.577072	1033.268921	-630.639893	177.590469	853.967041	-609.302002	-23.757931
385.942322	-3.353798	936.463013	404.347870	186.983536	930.820190	492.004822	-19.207117	493.885651	530.467957	187.034836	481.578461	534.066040	-12.135925	79.983749	593.741821	161.253937	95.438095	432.903442	-57.209820	1406.309937	450.567566	247.273285	1402.305542	369.558746	96.578606	1381.507568	296.898254	94.590385	1628.298706	485.442444	-138.280838	1130.235474	499.194214	316.859283	1134.255615	387.482269	-168.286224	885.311157	399.282898	339.001556	872.206970	387.363251	95.520966	1033.269409	-630.814697	177.497040	853.970276	-609.478027	-23.798826
386.008942	-3.405926	936.456299	404.399506	186.956207	930.821960	492.035492	-19.225367	493.883820	530.518188	187.041000	481.608978	534.034973	-12.130318	79.969223	593.767761	161.277161	95.437126	432.938568	-57.278549	1406.328491	450.573090	247.243500	1402.313232	369.579498	96.512909	1381.506592	296.902527	94.544525	1628.301514	485.503326	-138.312073	1130.246460	499.188782	316.832977	1134.252808	387.559418	-168.365219	885.323181	399.260986	338.978729	872.221680	387.401947	95.477646	1033.265503	-630.973267	177.433914	854.000366	-609.610352	-23.901152
386.074341	-3.445212	936.453796	404.417450	186.919083	930.852722	492.070831	-19.244062	493.868408	530.530151	186.988358	481.602173	534.045044	-12.135351	79.979813	593.760071	161.270859	95.435928	432.991364	-57.328293	1406.336670	450.562134	247.198288	1402.336914	369.612671	96.464035	1381.533691	296.887177	94.475098	1628.320679	485.589020	-138.407166	1130.272217	499.181641	316.798950	1134.292603	387.622650	-168.447876	885.339355	399.242462	338.935059	872.243164	387.440491	95.420341	1033.280151	-631.165771	177.342163	854.006714	-609.783569	-23.980303
386.126282	-3.533204	936.463745	404.465179	186.861221	930.852356	492.123413	-19.296274	493.912109	530.542114	186.950165	481.588715	534.031616	-12.132733	79.974190	593.757324	161.265823	95.428299	433.024780	-57.375217	1406.348389	450.569885	247.164841	1402.344116	369.632172	96.399277	1381.525757	296.901489	94.450874	1628.318970	485.650208	-138.475479	1130.294922	499.154266	316.754028	1134.278320	387.668793	-168.528366	885.346802	399.242584	338.881897	872.253845	387.483673	95.352707	1033.284180	-631.343750	177.299911	854.026794	-609.956604	-24.074390
386.191467	-3.579919	936.476318	404.506256	186.808929	930.862244	492.181396	-19.310181	493.900330	530.544678	186.889465	481.607910	534.046570	-12.134567	79.976074	593.742371	161.239349	95.428329	433.043610	-57.431347	1406.339722	450.556030	247.090347	1402.365234	369.673218	96.430885	1381.564453	296.877899	94.362534	1628.339478	485.712067	-138.511734	1130.285400	499.121582	316.715698	1134.298584	387.742340	-168.606705	885.352051	399.239624	338.833679	872.267883	387.528442	95.304520	1033.294678	-631.543274	177.185547	854.044495	-610.104370	-24.183260
386.224884	-3.647737	936.477905	404.532776	186.766846	930.860107	492.191498	-19.344099	493.911530	530.576721	186.845352	481.609772	534.016174	-12.126184	79.972023	593.736572	161.226135	95.415627	433.070374	-57.487427	1406.338135	450.542786	247.044312	1402.384155	369.691223	96.390511	1381.579224	296.915985	94.344406	1628.322021	485.754089	-138.543213	1130.262451	499.117371	316.692932	1134.338989	387.782776	-168.678558	885.354492	399.231262	338.786072	872.286194	387.559143	95.250656	1033.294434	-631.768372	177.046646	854.042297	-610.278503	-24.300617
386.250458	-3.702434	936.484924	404.540253	186.696472	930.864868	492.231018	-19.365740	493.921600	530.590393	186.790863	481.576019	534.003052	-12.133597	79.950630	593.738770	161.213928	95.405655	433.109497	-57.508373	1406.331543	450.557800	247.021393	1402.378784	369.698364	96.252304	1381.538940	296.875275	94.381393	1628.307861	485.818207	-138.614899	1130.279175	499.124847	316.644501	1134.335205	387.825317	-168.754684	885.354614	399.237549	338.744476	872.302551	387.584442	95.188049	1033.301025	-632.002258	176.979111	854.041016	-610.461426	-24.403120
386.284698	-3.801494	936.496033	404.581512	186.622620	930.838196	492.290314	-19.369003	493.915253	530.620483	186.761887	481.558197	534.057800	-12.167027	79.942627	593.760254	161.256042	95.385880	433.154388	-57.543423	1406.320313	450.563690	246.988144	1402.394531	369.691376	96.180557	1381.522217	296.888519	94.326691	1628.293701	485.878265	-138.643692	1130.241455	499.108246	316.622589	1134.348511	387.891998	-168.816772	885.355774	399.233063	338.691803	872.300598	387.622528	95.121086	1033.292480	-632.214783	176.828979	854.029480	-610.628296	-24.523663
386.637024	-3.608216	936.381714	404.703613	186.676086	930.849365	492.336121	-19.411463	493.870087	530.704895	186.746216	481.562134	534.050476	-12.168038	79.935104	593.803955	161.230484	95.348206	433.204041	-57.591061	1406.327759	450.569946	246.934525	1402.387817	369.726105	96.145531	1381.532471	296.871796	94.240822	1628.313965	485.924835	-138.676758	1130.251099	499.378815	317.216675	1134.540283	387.929352	-168.880753	885.340027	399.245697	338.614685	872.347412	387.806427	95.177071	1033.239258	-632.438721	176.756577	854.050598	-610.815918	-24.628193
386.378326	-3.916450	936.507629	404.645386	186.511200	930.854675	492.364929	-19.428541	493.894806	530.669006	186.639557	481.576630	534.057129	-12.171542	79.913139	593.806519	161.240417	95.351753	433.253967	-57.629997	1406.325195	450.580963	246.892380	1402.401733	369.750519	96.107513	1381.536987	296.882782	94.184952	1628.302979	485.981842	-138.727936	1130.251587	499.391449	317.186676	1134.532959	387.985840	-168.928513	885.351379	399.267303	338.548920	872.349915	387.696259	95.004532	1033.306274	-632.643311	176.662750	854.065125	-610.979858	-24.700071
386.724701	-3.726103	936.390320	404.783936	186.504379	930.846375	492.406647	-19.457376	493.863647	530.711243	186.584030	481.562531	534.065186	-12.159756	79.921944	593.783203	161.197922	95.319633	433.297424	-57.685970	1406.328735	450.575073	246.840866	1402.398438	369.819000	96.087570	1381.573120	296.879944	94.119675	1628.314453	486.061829	-138.799438	1130.259766	499.410339	317.144440	1134.549438	388.232880	-168.963455	885.292297	399.273041	338.489105	872.357849	387.870544	95.040863	1033.240234	-632.864136	176.585449	854.116516	-611.179749	-24.804672
386.775513	-3.776909	936.402832	404.810150	186.457092	930.854797	492.419495	-19.481695	493.863800	530.786133	186.641907	481.579407	534.060303	-12.177904	79.946350	593.809265	161.195007	95.333092	433.324097	-57.710598	1406.337891	450.583801	246.818497	1402.409180	369.859161	96.027191	1381.564941	296.917328	93.984970	1628.322754	486.061432	-138.792068	1130.265747	499.389343	317.102325	1134.572876	388.069763	-169.046326	885.355408	399.280334	338.426575	872.347168	387.913330	94.992516	1033.250977	-632.727356	177.062317	854.263062	-611.250977	-24.730476
386.832672	-3.868624	936.402405	404.847351	186.374039	930.823486	492.477966	-19.538279	493.889343	530.812988	186.609375	481.581299	534.079468	-12.180971	79.953247	593.818909	161.236908	95.335152	433.347046	-57.754528	1406.354370	450.589874	246.771820	1402.403564	369.855652	96.028961	1381.565796	296.899384	94.005630	1628.306519	486.103851	-138.818726	1130.258057	499.401672	317.068756	1134.559570	388.096497	-169.110703	885.370178	399.301331	338.365723	872.343994	387.949982	94.921257	1033.233643	-632.925110	177.011078	854.306580	-611.430298	-24.821579
386.863831	-3.912115	936.407471	404.865570	186.322998	930.838440	492.468811	-19.521326	493.854889	530.844971	186.584152	481.566925	534.033020	-12.177903	79.933212	593.771729	161.172256	95.267204	433.392456	-57.788673	1406.345703	450.593414	246.741592	1402.387329	369.878235	95.969353	1381.550903	296.933197	93.857544	1628.305054	486.132385	-138.890442	1130.273926	499.407135	317.017090	1134.541504	388.137329	-169.153625	885.366760	399.310883	338.298279	872.327698	387.972321	94.868614	1033.243652	-633.148438	176.886887	854.324890	-611.605957	-24.958693
386.907257	-3.969575	936.401123	404.901184	186.264023	930.821533	492.502716	-19.547510	493.882568	530.890503	186.562653	481.562988	534.037842	-12.183069	79.908180	593.822815	161.222702	95.296844	433.402435	-57.819656	1406.359375	450.585388	246.713165	1402.377686	369.905060	95.912254	1381.543091	296.905243	93.867699	1628.282471	486.176514	-138.915710	1130.270630	499.441559	316.986969	1134.552124	388.173401	-169.205704	885.369812	399.343872	338.219208	872.306946	388.010437	94.815773	1033.231812	-633.713928	176.146896	854.197754	-611.929016	-25.222437
386.924042	-4.009539	936.405396	404.923462	186.205444	930.824646	492.525299	-19.593683	493.887665	530.944275	186.533905	481.570770	534.056152	-12.179697	79.904045	593.818420	161.229736	95.272148	433.437286	-57.872654	1406.359741	450.592163	246.672760	1402.371948	369.909851	95.895363	1381.527710	296.909821	93.797684	1628.277588	486.207703	-138.976639	1130.288818	499.451233	316.933502	1134.520874	388.205261	-169.243042	885.369934	399.361816	338.167297	872.297363	388.034943	94.767227	1033.235840	-633.964111	175.981079	854.202454	-612.138428	-25.325399
386.967926	-4.083011	936.411255	404.940979	186.106781	930.810730	492.556671	-19.638155	493.889709	530.938049	186.472610	481.536530	534.051025	-12.186671	79.908623	593.837402	161.211090	95.292984	433.457611	-57.911617	1406.361206	450.593658	246.652130	1402.363770	369.947479	95.808563	1381.545166	296.916779	93.736389	1628.271484	486.232056	-139.001663	1130.287231	499.380127	316.800293	1134.513672	388.239624	-169.276978	885.379272	399.406769	338.084137	872.265808	388.054199	94.691940	1033.230469	-634.158875	175.893341	854.232239	-612.338257	-25.404453
387.009613	-4.148237	936.415222	404.973938	186.075500	930.824951	492.608673	-19.659269	493.881958	530.992310	186.448822	481.562927	534.088440	-12.225745	79.924187	593.836426	161.208572	95.287514	433.488312	-57.942490	1406.375488	450.595398	246.601379	1402.365234	369.962738	95.781013	1381.543823	296.922882	93.649803	1628.273804	486.271423	-139.035599	1130.288818	499.190216	316.203522	1134.322754	388.284058	-169.321808	885.389160	399.422455	338.010773	872.240234	388.089386	94.637512	1033.239624	-634.403442	175.719223	854.241394	-612.525879	-25.488251
387.042816	-4.190555	936.430420	405.000275	186.015915	930.835815	492.625763	-19.695974	493.891968	531.006775	186.410217	481.578552	534.086487	-12.216047	79.917686	593.920776	161.258148	95.293007	433.534882	-57.983009	1406.373535	450.608765	246.579681	1402.359009	370.006622	95.708061	1381.527832	296.958496	93.589279	1628.266846	486.309601	-139.085312	1130.304932	499.214386	316.150146	1134.312866	388.305115	-169.344955	885.404663	399.448975	337.930328	872.219421	388.122742	94.588570	1033.252930	-634.609558	175.598221	854.258728	-612.694824	-25.597389
387.079346	-4.255436	936.438965	405.019196	185.921707	930.813232	492.618958	-19.679073	493.872559	531.006836	186.330872	481.546021	534.088562	-12.218088	79.911880	593.861389	161.193649	95.276207	433.566620	-58.019039	1406.378296	450.615021	246.539612	1402.341919	370.025970	95.641953	1381.526001	296.952026	93.520493	1628.271851	486.356964	-139.114700	1130.306030	499.517029	316.714264	1134.505859	388.346527	-169.363266	885.401489	399.503174	337.849670	872.236267	388.143585	94.525795	1033.244751	-634.822266	175.473892	854.262512	-612.867310	-25.687828
387.111969	-4.298589	936.438232	405.046631	185.889648	930.825256	492.647980	-19.714724	493.878723	530.993591	186.298950	481.561371	534.084900	-12.216683	79.893257	593.849609	161.175491	95.266106	433.587585	-58.072399	1406.379639	450.622040	246.481369	1402.329468	370.043396	95.621849	1381.536133	296.976868	93.464256	1628.266602	486.402893	-139.128967	1130.323975	499.437073	316.574951	1134.465942	388.387360	-169.394592	885.430847	399.546112	337.765228	872.208740	388.182251	94.480263	1033.251343	-635.018982	175.319366	854.246887	-613.063110	-25.790403
387.160431	-4.372459	936.437683	405.071747	185.807785	930.812622	492.671173	-19.764408	493.885986	531.042847	186.319458	481.542450	534.107056	-12.217142	79.891098	593.896729	161.226807	95.249352	433.608459	-58.126492	1406.397217	450.641235	246.439728	1402.319458	370.045868	95.594208	1381.507935	296.995728	93.400833	1628.263550	486.438751	-139.172714	1130.338013	499.530090	316.578522	1134.465698	388.406433	-169.428070	885.434326	399.587830	337.702698	872.191162	388.208771	94.408867	1033.243652	-635.206543	175.212738	854.264954	-613.230835	-25.893572
387.151855	-4.452600	936.453064	405.078766	185.764374	930.836975	492.675568	-19.792433	493.870270	531.045715	186.267014	481.561279	534.087646	-12.235934	79.884697	593.864441	161.174149	95.229980	433.629303	-58.162968	1406.407471	450.646027	246.403290	1402.339233	370.044250	95.534424	1381.516602	297.096344	93.401237	1628.227783	486.475433	-139.222153	1130.326294	499.562042	316.537384	1134.479858	388.444031	-169.457108	885.439514	399.643463	337.626617	872.187317	388.216431	94.341553	1033.264404	-635.417969	175.135910	854.263855	-613.446228	-25.987629
387.179718	-4.474432	936.441589	405.104004	185.718307	930.845947	492.681946	-19.821714	493.877930	531.048340	186.255890	481.553864	534.083191	-12.217822	79.891716	593.861389	161.165497	95.241684	433.647766	-58.222385	1406.401123	450.632385	246.374420	1402.328125	370.069183	95.474327	1381.508301	297.044861	93.285896	1628.267334	486.498993	-139.252548	1130.335205	499.285553	315.853790	1134.284180	388.461670	-169.478134	885.438171	399.685699	337.555267	872.147278	388.246674	94.296913	1033.263794	-635.611694	175.008423	854.286987	-613.643494	-26.103764
387.212524	-4.525554	936.443542	405.124908	185.635345	930.853271	492.666962	-19.831924	493.863342	531.031982	186.229980	481.546051	534.058044	-12.219999	79.884308	593.854492	161.156357	95.268402	433.650513	-58.255215	1406.423340	450.623199	246.328064	1402.327637	370.090454	95.419464	1381.517212	297.070435	93.219856	1628.283203	486.520142	-139.283661	1130.348633	499.317963	315.761047	1134.286377	388.516388	-169.525681	885.445801	399.734772	337.489380	872.112610	388.273926	94.227150	1033.268555	-635.773682	174.887726	854.276794	-613.846130	-26.208746
387.250214	-4.584432	936.444214	405.143158	185.610260	930.861389	492.673676	-19.867344	493.866302	531.026733	186.208084	481.572357	534.074280	-12.231214	79.884796	593.841797	161.155838	95.271278	433.668488	-58.307888	1406.420776	450.628540	246.289642	1402.318481	370.116394	95.327744	1381.511841	297.095734	93.160400	1628.307373	486.549683	-139.322296	1130.357544	499.333344	315.688232	1134.257324	388.551575	-169.540604	885.451721	399.771759	337.407990	872.100464	388.299103	94.180077	1033.272949	-635.660217	175.333130	854.416199	-613.948853	-26.192564
387.289734	-4.683521	936.453857	405.181183	185.537582	930.872803	492.697540	-19.916798	493.865509	531.001709	186.221695	481.563538	534.077148	-12.240751	79.888992	593.861267	161.181061	95.282677	433.673187	-58.360020	1406.455444	450.627167	246.244507	1402.329102	370.108673	95.317963	1381.514404	297.207397	93.174179	1628.299438	486.578796	-139.345551	1130.380371	499.409729	315.679688	1134.273804	388.603577	-169.589294	885.447815	399.831848	337.322754	872.082886	388.329468	94.093468	1033.282837	-635.799866	175.259323	854.439392	-614.118103	-26.273029
387.310303	-4.743728	936.450500	405.205627	185.497360	930.873840	492.694824	-19.930830	493.873596	531.022461	186.241241	481.563660	534.051331	-12.224037	79.902428	593.876709	161.206848	95.277794	433.691284	-58.420193	1406.456909	450.602997	246.176987	1402.303589	370.104156	95.262840	1381.515747	297.169647	93.064011	1628.357056	486.612518	-139.411621	1130.413574	499.408508	315.590179	1134.263184	388.634979	-169.605606	885.467590	399.897888	337.250031	872.049438	388.348694	94.041031	1033.281494	-635.957581	175.095154	854.442444	-614.294312	-26.408949
387.345703	-4.804294	936.453125	405.218994	185.403763	930.866455	492.712067	-19.971144	493.864594	530.983704	186.136063	481.535980	534.070374	-12.233308	79.910568	593.855774	161.186462	95.270798	433.703552	-58.468826	1406.460205	450.588196	246.148972	1402.308838	370.106903	95.184029	1381.491943	297.221008	93.012413	1628.392212	486.632294	-139.426193	1130.419067	499.428009	315.512421	1134.260498	388.678528	-169.648788	885.448242	399.973511	337.182800	872.020935	388.363953	93.969711	1033.278198	-636.073792	175.020706	854.455200	-614.462097	-26.518200
387.374786	-4.857530	936.455444	405.229462	185.385895	930.880676	492.718140	-19.997623	493.862579	531.022583	186.187912	481.565460	534.058228	-12.227531	79.887672	593.866455	161.182602	95.297981	433.715912	-58.535549	1406.463013	450.577545	246.106720	1402.313843	370.108368	95.146492	1381.489014	297.266602	92.960915	1628.412354	486.647797	-139.486084	1130.416992	499.433228	315.428223	1134.257446	388.711853	-169.698486	885.448120	400.034485	337.089874	872.016418	388.382751	93.926582	1033.286743	-636.222046	174.915680	854.483765	-614.663879	-26.629827
387.387268	-4.937765	936.454163	405.245880	185.311203	930.886169	492.742371	-20.015919	493.858337	531.010559	186.125519	481.582703	534.061829	-12.238593	79.867638	593.834412	161.149689	95.267189	433.711823	-58.576492	1406.453857	450.572540	246.030243	1402.319214	370.121094	95.073235	1381.503784	297.368195	92.850883	1628.439697	486.684113	-139.531158	1130.409668	499.463043	315.373718	1134.291748	388.747375	-169.739090	885.450684	400.107178	337.005890	872.004333	388.406219	93.844795	1033.289673	-636.681519	174.198547	854.375793	-614.936462	-26.919193
387.422577	-4.983848	936.451050	405.263702	185.248840	930.886230	492.768066	-20.068897	493.857483	531.030090	186.137939	481.575806	534.071655	-12.241272	79.864494	593.838562	161.140762	95.269394	433.710632	-58.634331	1406.467896	450.571960	245.989746	1402.316162	370.108185	95.043350	1381.489868	297.416931	92.797447	1628.473877	486.682312	-139.550232	1130.396973	499.489685	315.294250	1134.299561	388.803070	-169.795746	885.433655	400.163361	336.931976	871.998840	388.425995	93.789146	1033.287720	-636.831421	174.082321	854.378418	-615.097534	-27.045036
387.410828	-5.059078	936.454529	405.239441	185.181610	930.885376	492.788208	-20.071655	493.828186	531.001099	186.053085	481.556122	534.085999	-12.240756	79.857506	593.861816	161.174423	95.257767	433.643738	-58.731842	1406.416626	450.558594	245.934662	1402.325195	370.108093	94.958328	1381.493042	297.475769	92.741623	1628.508057	486.708618	-139.617661	1130.400879	499.507690	315.255310	1134.302368	388.839172	-169.845093	885.431519	400.237518	336.862701	871.991638	388.418762	93.718521	1033.289795	-636.942993	173.930374	854.390259	-615.275208	-27.106167
387.423126	-5.114013	936.447998	405.230408	185.126251	930.880127	492.809418	-20.111313	493.848969	531.036438	186.036942	481.548981	534.095276	-12.242013	79.861778	593.867798	161.141266	95.261871	433.645050	-58.791775	1406.414917	450.545166	245.872513	1402.326660	370.090240	94.929436	1381.487061	297.515869	92.768677	1628.531738	486.724792	-139.688889	1130.406860	499.780090	315.786011	1134.490967	388.878326	-169.906418	885.425659	400.285797	336.772583	872.027466	388.421265	93.661736	1033.284058	-637.054565	173.840820	854.397034	-615.421875	-27.233604
387.429260	-5.196404	936.445984	405.245758	185.083755	930.886902	492.811737	-20.122019	493.846161	531.028564	186.012039	481.549316	534.076355	-12.248847	79.860603	593.873840	161.151718	95.254051	433.591278	-58.820133	1406.384888	450.519165	245.858658	1402.305054	370.209442	94.700356	1381.503052	297.575134	92.721191	1628.577515	486.724335	-139.709564	1130.393311	499.847992	315.782440	1134.507935	388.923645	-169.961823	885.410156	400.339905	336.708252	871.986267	388.428314	93.594666	1033.286255	-637.158508	173.719101	854.401245	-615.597717	-27.338356
387.422028	-5.245704	936.451050	405.246246	185.011810	930.880615	492.841827	-20.140141	493.841553	531.064331	185.985214	481.569946	534.121643	-12.258770	79.849304	593.885254	161.159225	95.269142	433.605377	-58.902855	1406.391968	450.533447	245.765945	1402.328857	370.085388	94.829849	1381.481934	297.639557	92.667633	1628.619873	486.734497	-139.802582	1130.401123	499.869415	315.717499	1134.509644	388.953491	-170.022400	885.403931	400.384308	336.644714	871.984375	388.418427	93.541313	1033.284912	-637.230652	173.665833	854.432251	-615.717346	-27.471560
387.438354	-5.279898	936.440369	405.233948	184.952774	930.885254	492.858032	-20.171354	493.854279	531.062317	185.967804	481.576813	534.127197	-12.259548	79.852356	593.864258	161.141037	95.261734	433.667755	-58.907272	1406.433960	450.509735	245.707535	1402.311035	370.071228	94.782082	1381.479004	297.697937	92.608498	1628.661133	486.765228	-139.867096	1130.407715	499.838623	315.606171	1134.507202	388.993469	-170.089050	885.401611	400.406433	336.578339	871.981873	388.419434	93.486046	1033.282104	-637.324158	173.526718	854.443420	-615.875244	-27.601307
387.469055	-5.346710	936.427673	405.252075	184.882813	930.881226	492.860046	-20.191643	493.818756	531.083801	185.991974	481.589935	534.103821	-12.273520	79.854919	593.887146	161.180374	95.268440	433.658752	-58.946442	1406.440063	450.500946	245.664993	1402.308594	370.052673	94.722023	1381.457275	297.773468	92.544991	1628.718140	486.766846	-139.910965	1130.405273	499.877380	315.583740	1134.528320	389.022400	-170.157761	885.388184	400.459930	336.543060	871.978699	388.431946	93.413773	1033.272949	-637.412109	173.413116	854.440857	-615.999817	-27.739628
387.472809	-5.392942	936.429382	405.241913	184.855484	930.886536	492.882538	-20.226624	493.831848	531.106445	185.953583	481.594086	534.107361	-12.277800	79.841476	593.868164	161.136337	95.257187	433.658691	-58.998928	1406.426392	450.491913	245.617477	1402.320923	370.056122	94.670799	1381.462280	297.845825	92.484833	1628.757813	486.763367	-139.955688	1130.404785	499.892822	315.551086	1134.524170	389.052185	-170.221573	885.385315	400.484192	336.484497	871.975891	388.420929	93.374878	1033.275879	-637.487061	173.290573	854.454346	-616.123596	-27.860218
387.468079	-5.447284	936.441162	405.250977	184.771484	930.885315	492.902618	-20.268581	493.839203	531.105896	185.933762	481.589569	534.104187	-12.270258	79.841927	593.867615	161.128891	95.262222	433.620819	-59.065548	1406.442871	450.469147	245.563385	1402.317139	370.044006	94.600533	1381.463501	297.920410	92.439186	1628.816650	486.756592	-140.026718	1130.422241	499.902283	315.469025	1134.519043	389.078400	-170.292572	885.396729	400.514160	336.441528	871.966553	388.424988	93.313477	1033.281006	-637.218140	173.712418	854.573730	-616.134644	-27.846245
387.468262	-5.510670	936.439514	405.241058	184.708618	930.872437	492.888275	-20.273350	493.846344	531.117737	185.958832	481.590302	534.096680	-12.276031	79.827003	593.876221	161.137299	95.264397	433.615753	-59.119797	1406.439453	450.454529	245.512573	1402.300903	370.033417	94.581596	1381.456055	297.990265	92.383980	1628.866455	486.772186	-140.096725	1130.436157	499.915985	315.403687	1134.533936	389.108185	-170.345703	885.401184	400.538635	336.387329	871.941345	388.412415	93.256500	1033.272949	-637.252014	173.676559	854.583069	-616.249023	-27.955698
387.440216	-5.564353	936.424072	405.225159	184.629059	930.869263	492.890381	-20.298971	493.846497	531.113647	185.964661	481.582092	534.086609	-12.267785	79.844940	593.878174	161.141739	95.246811	433.597595	-59.161919	1406.441406	450.454620	245.468369	1402.319946	370.017792	94.506310	1381.472168	298.106995	92.366882	1628.904297	486.771393	-140.123169	1130.442505	499.908691	315.325470	1134.511719	389.121490	-170.414444	885.403015	400.563477	336.327972	871.946411	388.396667	93.183868	1033.264404	-637.333618	173.550934	854.588745	-616.365540	-28.078745
387.462982	-5.604557	936.430969	405.231903	184.594986	930.876770	492.937195	-20.327328	493.855896	531.129578	185.884995	481.605988	534.102905	-12.269899	79.848915	593.884705	161.132431	95.252907	433.594360	-59.208710	1406.450928	450.439087	245.416687	1402.314575	369.940674	94.336906	1381.437500	298.138550	92.274147	1628.973999	486.776886	-140.194763	1130.445801	499.624634	314.667450	1134.313477	389.136108	-170.480911	885.398743	400.573395	336.279724	871.901001	388.404419	93.146286	1033.270996	-637.384399	173.450058	854.594421	-616.495789	-28.179867
387.428284	-5.671525	936.438293	405.231110	184.521118	930.870605	492.923767	-20.345776	493.839935	531.107910	185.834793	481.599609	534.102722	-12.274693	79.825546	593.907837	161.142319	95.260269	433.578186	-59.249474	1406.455811	450.429535	245.367477	1402.312012	369.910645	94.293495	1381.436279	298.220459	92.212791	1629.037109	486.782471	-140.247498	1130.459961	499.630310	314.582581	1134.303711	389.154053	-170.546936	885.405457	400.579987	336.240570	871.889526	388.390686	93.084114	1033.271606	-637.393188	173.360977	854.596069	-616.545471	-28.299837
387.452515	-5.675334	936.415833	405.237732	184.475998	930.884521	492.934967	-20.372192	493.830780	531.065430	185.784744	481.573639	534.100708	-12.274499	79.827423	593.894592	161.129822	95.258354	433.541565	-59.321888	1406.449707	450.410400	245.297745	1402.303223	369.881775	94.258659	1381.444092	298.301453	92.148544	1629.103516	486.763519	-140.320099	1130.454224	499.604279	314.523865	1134.321289	389.159363	-170.629684	885.415466	400.578217	336.186859	871.891602	388.403992	93.040855	1033.267822	-637.432922	173.229065	854.611816	-616.638489	-28.385567
387.432465	-5.741332	936.430603	405.231415	184.406830	930.885498	492.934875	-20.413872	493.818268	531.097473	185.884354	481.590790	534.092529	-12.273582	79.830765	593.921326	161.155792	95.266029	433.523743	-59.361900	1406.448730	450.391541	245.235733	1402.304565	369.893982	94.173378	1381.431030	298.402466	92.093002	1629.162720	486.772919	-140.407181	1130.462402	499.636230	314.481354	1134.325684	389.172882	-170.717346	885.398499	400.595978	336.154053	871.883118	388.384552	92.981682	1033.274902	-637.810425	172.521454	854.477234	-616.829041	-28.639870
387.405457	-5.815191	936.429260	405.205872	184.379654	930.878540	492.934937	-20.434029	493.804382	531.043274	185.821228	481.578064	534.103394	-12.284712	79.845428	593.881653	161.129578	95.259804	433.485840	-59.434708	1406.435059	450.378174	245.175323	1402.303833	369.862396	94.147621	1381.425171	298.492157	92.029587	1629.230225	486.762085	-140.487061	1130.462646	499.629730	314.438934	1134.331421	389.172333	-170.802139	885.414734	400.592773	336.103912	871.887695	388.367371	92.932442	1033.271484	-637.857971	172.402390	854.460449	-616.892456	-28.770512
387.419098	-5.834630	936.398987	405.223785	184.326736	930.879028	492.939240	-20.479517	493.798492	531.065979	185.839874	481.577606	534.113953	-12.277886	79.813759	593.900208	161.164597	95.261604	433.449799	-59.498211	1406.437256	450.352051	245.128983	1402.319092	369.832550	94.102028	1381.413208	298.598724	91.987694	1629.292114	486.733246	-140.529175	1130.459961	499.642181	314.413544	1134.331421	389.172546	-170.883896	885.411377	400.578217	336.059906	871.895264	388.382904	92.881012	1033.257080	-637.841370	172.302277	854.470093	-616.935364	-28.875053
387.091858	-6.143749	936.532715	405.099670	184.182968	930.882935	492.884491	-20.487833	493.844849	531.020386	185.788330	481.568695	534.070496	-12.274287	79.818542	593.883667	161.138260	95.266197	433.414398	-59.547066	1406.436401	450.333191	245.075073	1402.302856	369.785156	94.021317	1381.413940	298.699463	91.920189	1629.374023	486.715942	-140.614532	1130.469238	499.551941	314.294678	1134.330322	389.156677	-170.967010	885.415649	400.552856	336.012878	871.885742	388.210114	92.722870	1033.327637	-637.879211	172.193100	854.469849	-616.994629	-28.977633
387.061523	-6.188751	936.529663	405.097748	184.157501	930.896545	492.891144	-20.533531	493.858185	531.012695	185.793320	481.569580	534.091248	-12.298365	79.830673	593.870239	161.129257	95.265938	433.363068	-59.607811	1406.459595	450.298859	245.002792	1402.327271	369.766876	93.966461	1381.402100	298.790802	91.854034	1629.453613	486.683319	-140.676392	1130.478271	499.585388	314.301971	1134.344482	389.138794	-171.044922	885.427734	400.543396	335.987000	871.892029	388.194000	92.679749	1033.333252	-637.893860	172.124878	854.471497	-617.067505	-29.061316
387.050964	-6.256622	936.524841	405.096680	184.075226	930.880493	492.878693	-20.561125	493.880524	530.982117	185.686935	481.595123	534.084656	-12.314976	79.853996	593.890869	161.131989	95.261055	433.315002	-59.681122	1406.464478	450.252563	244.931534	1402.332153	369.738281	93.928741	1381.423096	298.897766	91.792198	1629.540527	486.668793	-140.784714	1130.511230	499.552185	314.240631	1134.353882	389.114563	-171.134293	885.430542	400.522919	335.946930	871.909058	388.176788	92.612267	1033.321533	-637.878357	171.977249	854.457825	-617.088013	-29.200497
387.044983	-6.310269	936.515442	405.080475	184.033401	930.896484	492.867767	-20.587673	493.873199	531.006653	185.629395	481.599243	534.093018	-12.316290	79.857750	593.863403	161.076813	95.278740	433.288269	-59.744072	1406.456909	450.249115	244.877274	1402.331055	369.700531	93.857086	1381.406860	298.996765	91.729874	1629.614868	486.667328	-140.900665	1130.541992	499.543518	314.198090	1134.374512	389.300629	-171.183411	885.381165	400.483856	335.874176	871.920166	388.155579	92.551514	1033.324585	-637.917236	171.880890	854.469299	-617.163147	-29.307821
387.029724	-6.324704	936.505188	405.061676	184.017197	930.904724	492.837433	-20.595642	493.869690	531.040039	185.652985	481.632782	534.077148	-12.301507	79.853073	593.873047	161.093582	95.306366	433.242310	-59.818676	1406.438477	450.218292	244.802795	1402.332642	369.687134	93.805450	1381.412842	299.113068	91.659195	1629.693115	486.581818	-140.919312	1130.511597	499.502289	314.139404	1134.377686	389.057800	-171.301178	885.440491	400.467957	335.847748	871.933411	388.148346	92.525551	1033.324707	-637.888306	171.808884	854.460205	-617.187805	-29.409927
386.987671	-6.408154	936.518433	405.037689	183.953537	930.906128	492.820648	-20.628536	493.853271	530.988708	185.551224	481.637421	534.057007	-12.319072	79.849228	593.870117	161.079071	95.296753	433.204590	-59.892597	1406.428223	450.178680	244.740204	1402.352173	369.667267	93.755859	1381.426025	299.327148	91.607628	1629.697998	486.534760	-141.017654	1130.504028	499.504211	314.119141	1134.372314	389.029938	-171.400452	885.434265	400.455811	335.802673	871.933167	388.118073	92.458290	1033.332031	-637.884583	171.685181	854.447754	-617.207825	-29.546837
386.972534	-6.499269	936.520691	405.015381	183.881805	930.890503	492.830261	-20.669956	493.874023	530.997681	185.551590	481.629791	534.112549	-12.316586	79.858978	593.864746	161.093933	95.292313	433.170929	-59.940941	1406.437744	450.161652	244.674210	1402.341919	369.620209	93.705856	1381.415039	299.391724	91.507843	1629.785400	486.487915	-141.044022	1130.496582	499.510803	314.080597	1134.382813	388.980133	-171.460495	885.425415	400.413086	335.755737	871.950745	388.091614	92.386246	1033.324341	-637.879883	171.608444	854.441772	-617.236938	-29.625093
387.204529	-6.301293	936.412659	405.049866	183.930847	930.896179	492.839813	-20.712330	493.829529	531.055054	185.564789	481.659729	534.112549	-12.339465	79.867462	593.881165	161.083801	95.294434	433.128937	-60.022991	1406.407715	450.141602	244.605576	1402.353394	369.610077	93.652397	1381.412598	299.497528	91.446533	1629.869751	486.444061	-141.140228	1130.491821	499.447632	314.003815	1134.389282	388.947327	-171.547852	885.410645	400.377991	335.722076	871.949463	388.192566	92.447929	1033.272949	-637.859314	171.500229	854.429321	-617.244263	-29.733713
387.191132	-6.341691	936.405518	405.016907	183.896591	930.911194	492.862579	-20.758554	493.848846	531.015259	185.470871	481.651367	534.148438	-12.325165	79.853615	593.861267	161.063889	95.288116	433.097137	-60.078468	1406.401489	450.104919	244.541092	1402.356201	369.573212	93.569778	1381.428955	299.540680	91.407578	1630.000366	486.404419	-141.203079	1130.497192	499.389893	313.926727	1134.379028	388.897186	-171.628204	885.417175	400.342926	335.642395	871.956848	388.167480	92.398232	1033.277100	-637.857422	171.402695	854.423523	-617.258789	-29.838514
387.179352	-6.406141	936.390869	405.005402	183.821182	930.901611	492.807861	-20.793388	493.826324	531.007141	185.451721	481.650360	534.123596	-12.321857	79.866669	593.862366	161.053757	95.294205	433.057098	-60.166748	1406.396240	450.068390	244.458740	1402.366821	369.552307	93.515518	1381.443726	299.660706	91.341179	1630.080811	486.352295	-141.276382	1130.474854	499.422485	313.931335	1134.396118	388.830383	-171.702057	885.418213	400.291138	335.603149	871.985535	388.144684	92.326920	1033.264160	-637.827271	171.304993	854.405762	-617.265503	-29.933725
387.132507	-6.457311	936.391296	404.969574	183.786438	930.913147	492.801544	-20.807627	493.836761	530.960327	185.374023	481.634857	534.131104	-12.336085	79.862244	593.834106	161.026917	95.288918	433.013794	-60.215752	1406.401978	450.041779	244.416260	1402.383545	369.506256	93.421745	1381.439209	299.842163	91.248917	1630.101440	486.310455	-141.354279	1130.466309	499.339142	313.809814	1134.392822	388.785950	-171.790970	885.409851	400.252380	335.556580	871.996338	388.109009	92.277763	1033.270874	-637.781433	171.230667	854.403687	-617.255432	-30.039488
387.101990	-6.531440	936.386658	404.952484	183.725845	930.911377	492.786072	-20.848818	493.835358	530.922058	185.326691	481.616028	534.125916	-12.342556	79.878395	593.826660	161.031906	95.290573	432.979889	-60.303978	1406.375488	450.009369	244.322922	1402.386597	369.505066	93.434868	1381.469727	299.957977	91.194260	1630.163696	486.262512	-141.420883	1130.455444	499.317963	313.776978	1134.408447	388.713989	-171.855408	885.405762	400.215881	335.498352	871.997498	388.079315	92.209763	1033.267212	-637.746094	171.117981	854.405273	-617.241272	-30.112581
387.078857	-6.589011	936.361084	404.937042	183.664459	930.892883	492.780975	-20.877211	493.821991	530.936340	185.331833	481.624054	534.136719	-12.349683	79.890213	593.835754	161.010025	95.286552	432.933441	-60.373051	1406.365479	449.976563	244.250336	1402.362793	369.468384	93.372589	1381.466553	300.075104	91.122841	1630.251953	486.213135	-141.499649	1130.448242	499.261963	313.723450	1134.406006	388.664093	-171.934738	885.407776	400.165283	335.469269	872.008606	388.052826	92.147621	1033.244629	-637.692810	171.092575	854.412842	-617.214844	-30.183949
387.038666	-6.651396	936.357239	404.916748	183.608322	930.895508	492.738159	-20.899714	493.801483	530.905457	185.275574	481.621765	534.112427	-12.346704	79.890602	593.833374	161.006668	95.283844	432.901337	-60.438919	1406.347168	449.942596	244.196106	1402.391602	369.414246	93.325226	1381.473389	300.182739	91.053642	1630.332764	486.160156	-141.570526	1130.435425	499.124878	313.571320	1134.366577	388.593140	-172.002655	885.400452	400.122406	335.420929	871.997925	388.024109	92.085541	1033.244263	-637.652466	170.998398	854.411987	-617.180115	-30.288477
386.737366	-6.916367	936.460144	404.818024	183.495255	930.899292	492.685516	-20.930004	493.840454	530.891174	185.260468	481.615204	534.096924	-12.343691	79.871307	593.841919	161.012360	95.303207	432.864075	-60.521240	1406.350098	449.921326	244.119293	1402.380005	369.408600	93.230690	1381.472656	300.302063	90.977379	1630.402954	486.113190	-141.614380	1130.411011	499.074036	313.538147	1134.378662	388.520569	-172.045685	885.396790	400.079498	335.382843	872.021057	387.873779	91.949287	1033.299683	-637.625916	170.929138	854.411499	-617.167847	-30.348373
386.672974	-6.976042	936.449158	404.769897	183.430008	930.893127	492.672119	-20.951517	493.864716	530.864014	185.229111	481.602356	534.089233	-12.338761	79.864037	593.812500	160.991058	95.293404	432.830109	-60.595669	1406.342041	449.887299	244.072174	1402.386353	369.357697	93.179344	1381.468018	300.409424	90.916489	1630.481323	486.058624	-141.690155	1130.414063	499.040161	313.477386	1134.388794	388.444183	-172.111679	885.406250	400.013641	335.313629	872.031250	387.809479	91.885849	1033.290527	-637.585571	170.812454	854.388855	-617.144165	-30.433397
386.618469	-7.013891	936.438232	404.717346	183.387390	930.904480	492.628540	-20.994251	493.850494	530.791260	185.186615	481.617004	534.063110	-12.337914	79.874611	593.762756	160.948868	95.289734	432.776215	-60.663120	1406.337280	449.835083	243.985550	1402.409058	369.327362	93.132881	1381.483398	300.525604	90.857292	1630.563477	486.002045	-141.744415	1130.412842	498.973877	313.391998	1134.384155	388.344055	-172.151489	885.397827	399.952179	335.252136	872.041260	387.765808	91.833206	1033.291870	-637.554810	170.743988	854.410522	-617.111145	-30.489576
386.561523	-7.090728	936.434753	404.710724	183.322876	930.903564	492.644104	-21.026880	493.855164	530.801941	185.197296	481.614960	534.073242	-12.347332	79.865753	593.775208	160.978256	95.297333	432.719055	-60.742340	1406.366211	449.786407	243.924103	1402.418701	369.315338	93.052139	1381.485474	300.632446	90.797134	1630.635254	485.931213	-141.776871	1130.402222	498.926666	313.323792	1134.390259	388.266296	-172.195877	885.404175	399.887421	335.183929	872.044128	387.734406	91.763031	1033.289673	-637.534485	170.664139	854.410095	-617.080933	-30.559917
386.850037	-6.882634	936.318848	404.767242	183.338669	930.887390	492.643829	-21.076704	493.806824	530.800354	185.178802	481.615692	534.073669	-12.348540	79.889610	593.746216	160.947113	95.306854	432.703186	-60.823967	1406.345459	449.745972	243.838715	1402.414795	369.267151	92.996590	1381.489136	300.754913	90.730713	1630.705811	485.870880	-141.842026	1130.378296	499.108185	313.859711	1134.580444	388.177673	-172.257721	885.407043	399.828339	335.118500	872.081543	387.847260	91.822350	1033.220825	-637.480164	170.627502	854.390381	-617.043884	-30.620825
386.816315	-6.938450	936.302490	404.733002	183.302841	930.901794	492.614624	-21.096849	493.804291	530.777588	185.150574	481.626984	534.073669	-12.349941	79.883919	593.765259	160.951523	95.291603	432.557648	-60.993351	1406.360229	449.708374	243.766464	1402.412476	369.235199	92.927933	1381.484375	300.884094	90.657646	1630.782471	485.787994	-141.879211	1130.389771	499.074738	313.784027	1134.588989	388.097900	-172.300720	885.386475	399.768890	335.062469	872.090027	387.807709	91.760521	1033.220093	-637.435303	170.584473	854.417419	-617.003479	-30.655603
386.528503	-7.182963	936.389099	404.626923	183.180939	930.910583	492.580414	-21.122681	493.847992	530.730225	185.070160	481.594360	534.097717	-12.350746	79.880264	593.747253	160.935501	95.298019	432.521729	-61.068199	1406.360718	449.673706	243.691589	1402.412109	369.210571	92.835106	1381.467285	301.020477	90.575172	1630.855469	485.730621	-141.943100	1130.366455	499.041443	313.714050	1134.581299	388.014923	-172.344391	885.375671	399.692078	334.993958	872.093262	387.652252	91.619461	1033.269531	-637.415222	170.537643	854.416260	-616.945190	-30.717018
386.730591	-7.016218	936.277527	404.659698	183.194427	930.916199	492.559570	-21.165724	493.806488	530.680542	184.975922	481.574982	534.099243	-12.351042	79.884789	593.762085	160.926758	95.298492	432.463135	-61.147182	1406.339478	449.641876	243.625275	1402.420898	369.156891	92.783630	1381.477295	301.168274	90.484253	1630.947998	485.666962	-142.004883	1130.358154	499.094452	313.717407	1134.615112	387.933990	-172.361496	885.354370	399.635803	334.917572	872.105042	387.729706	91.647797	1033.215576	-637.373840	170.443832	854.413330	-616.877136	-30.782867
386.458771	-7.269862	936.374756	404.578278	183.033875	930.915222	492.519806	-21.180811	493.824066	530.693542	185.029190	481.596466	534.089661	-12.366055	79.886353	593.770691	160.928864	95.298248	432.390381	-61.205585	1406.355835	449.569885	243.550644	1402.431763	369.113373	92.704918	1381.482056	301.324158	90.400238	1631.050537	485.602905	-142.097443	1130.339966	499.034729	313.637848	1134.616821	387.831451	-172.395401	885.349548	399.579773	334.856262	872.101379	387.585480	91.495270	1033.264404	-637.358276	170.384003	854.417358	-616.853943	-30.864304
386.443787	-7.317636	936.356750	404.543549	182.995880	930.898315	492.459473	-21.209328	493.800079	530.618042	184.928162	481.564423	534.084106	-12.360277	79.896294	593.704529	160.854050	95.282730	432.304657	-61.288128	1406.354370	449.521820	243.480469	1402.438354	369.061493	92.643661	1381.494385	301.478912	90.304573	1631.156250	485.527374	-142.131195	1130.329956	499.006805	313.602722	1134.626099	387.755646	-172.444565	885.319641	399.515198	334.762787	872.121704	387.557922	91.451080	1033.246704	-637.289307	170.339157	854.419861	-616.794373	-30.915852
386.649139	-7.170508	936.247803	404.592529	183.017044	930.905518	492.475250	-21.276897	493.783569	530.639343	184.941498	481.563416	534.105225	-12.363947	79.893654	593.723694	160.882156	95.289429	432.317627	-61.261913	1406.286255	449.439728	243.405975	1402.447510	368.987793	92.603043	1381.480225	301.657074	90.218414	1631.250732	485.508789	-142.284134	1130.315430	498.937378	313.531433	1134.621582	387.873718	-172.419510	885.247375	399.468445	334.704865	872.137512	387.642792	91.474174	1033.194702	-637.266235	170.282196	854.408569	-616.740417	-30.980400
386.360413	-7.425794	936.340332	404.476624	182.864761	930.900330	492.375519	-21.294765	493.794159	530.583130	184.880539	481.570709	534.067688	-12.341651	79.870110	593.696472	160.858536	95.290421	432.123535	-61.427502	1406.345093	449.375946	243.347656	1402.468628	368.930481	92.531067	1381.486694	301.856750	90.127472	1631.343018	485.406281	-142.310776	1130.305786	498.896179	313.456482	1134.631348	387.767975	-172.471954	885.216919	399.415253	334.632263	872.147766	387.485352	91.322670	1033.239990	-637.250061	170.238647	854.402466	-616.719788	-31.047266
386.563782	-7.282952	936.249451	404.518890	182.869614	930.904114	492.380646	-21.366011	493.767456	530.595337	184.878601	481.575409	534.086121	-12.386410	79.886032	593.699707	160.872467	95.295364	432.016602	-61.520786	1406.354492	449.307037	243.266449	1402.482788	368.866547	92.476936	1381.478149	302.043488	90.061592	1631.455688	485.278046	-142.361511	1130.262085	498.581757	312.811096	1134.494873	387.471222	-172.538971	885.241028	399.332214	334.552246	872.136169	387.569275	91.346451	1033.195190	-637.207581	170.137802	854.383423	-616.653381	-31.118538
386.335327	-7.483293	936.308716	404.438995	182.752243	930.914856	492.295044	-21.373575	493.776642	529.889587	183.808167	481.360413	534.061462	-12.384058	79.885834	593.293091	160.496735	95.221512	431.909363	-61.581963	1406.360962	449.227417	243.210358	1402.504517	368.795441	92.398537	1381.486450	302.267700	89.995163	1631.580933	485.184753	-142.435074	1130.251465	498.548126	312.785553	1134.518555	387.398560	-172.569336	885.198303	399.300537	334.488831	872.152283	387.441956	91.215157	1033.231323	-637.139709	170.090454	854.390259	-616.586731	-31.164730
386.302521	-7.535151	936.312622	404.419891	182.690292	930.929565	492.255127	-21.414461	493.762390	530.525452	184.784378	481.575104	534.031616	-12.381950	79.885391	593.673950	160.840546	95.285103	431.768494	-61.659035	1406.349243	449.118469	243.130783	1402.513916	368.744232	92.274178	1381.502319	302.508301	89.930359	1631.712769	485.079712	-142.461319	1130.228638	498.370575	312.603271	1134.519775	387.321167	-172.590500	885.175110	399.251282	334.417297	872.177307	387.410156	91.153893	1033.240356	-637.101807	170.091721	854.398682	-616.529175	-31.228279
386.317780	-7.598005	936.310547	404.401001	182.612976	930.917603	492.250122	-21.488928	493.795624	530.485718	184.748962	481.585144	534.073059	-12.388066	79.906830	593.685547	160.873474	95.305061	431.626556	-61.760262	1406.362549	449.011292	243.054001	1402.544922	368.665588	92.215942	1381.486694	302.784912	89.869499	1631.850708	484.975616	-142.553970	1130.205566	498.407104	312.638733	1134.589600	387.244171	-172.613190	885.137268	399.215729	334.372955	872.196777	387.389099	91.089622	1033.231567	-637.056152	170.002945	854.394897	-616.455444	-31.310402
386.276154	-7.680398	936.325073	404.378235	182.548157	930.926453	492.196716	-21.497345	493.783752	530.504761	184.892868	481.588287	534.063782	-12.378374	79.893143	593.717285	160.904327	95.301773	431.463257	-61.846802	1406.351318	448.857422	242.960831	1402.551636	368.578674	92.130287	1381.473145	303.099274	89.803650	1632.046631	484.869019	-142.583374	1130.194702	498.373016	312.609802	1134.633911	387.157227	-172.635910	885.114502	399.195190	334.310333	872.205261	387.357513	91.019363	1033.243164	-637.005859	169.922974	854.380188	-616.407288	-31.358442
386.463226	-7.562059	936.233032	404.437042	182.566772	930.918884	492.189148	-21.558722	493.760345	530.490051	184.865295	481.577148	534.044128	-12.372861	79.921692	593.703613	160.868393	95.289253	431.282471	-61.941578	1406.351807	448.720337	242.892319	1402.568481	368.435181	92.061455	1381.455078	303.452271	89.750061	1632.250854	484.762787	-142.654114	1130.165405	498.421234	313.027893	1134.814087	387.089966	-172.653732	885.077820	399.181335	334.234619	872.241882	387.427490	91.045029	1033.190674	-636.934631	169.913147	854.386414	-616.326965	-31.396872
386.474121	-7.579984	936.210876	404.450867	182.513840	930.926636	492.182373	-21.580431	493.752075	530.463501	184.694550	481.580139	534.081116	-12.383315	79.906456	593.690674	160.815079	95.263100	431.089386	-62.068020	1406.323486	448.525452	242.803528	1402.587402	368.288422	91.947861	1381.424561	303.899048	89.727310	1632.493164	484.649902	-142.683167	1130.149658	498.217926	312.483002	1134.708618	387.014313	-172.697693	885.046143	399.140839	334.172577	872.230835	387.415710	90.996933	1033.182007	-636.886169	169.873978	854.379517	-616.279419	-31.454954
386.480560	-7.665550	936.218872	404.467621	182.456421	930.933716	492.205170	-21.639189	493.737518	530.472839	184.696930	481.587128	534.125977	-12.384978	79.899567	593.702454	160.840958	95.300880	430.849609	-62.113400	1406.289429	448.292755	242.740036	1402.622192	368.223755	91.667511	1381.412231	304.314728	89.592056	1632.737305	484.538910	-142.761169	1130.105103	498.136841	312.446899	1134.757446	386.965729	-172.716034	884.998596	399.144958	334.119141	872.258667	387.412628	90.927216	1033.188232	-636.875183	169.813080	854.363098	-616.248352	-31.477987
386.452209	-7.728327	936.217651	404.463318	182.379532	930.921082	492.156219	-21.674875	493.725616	530.461365	184.641510	481.560822	534.090454	-12.382806	79.908432	593.862976	161.002243	95.340912	430.639404	-62.249310	1406.283691	448.080292	242.622040	1402.652344	367.876404	91.736122	1381.367188	304.784668	89.534019	1633.049805	484.443298	-142.794342	1130.071899	498.066254	312.408264	1134.811890	386.909210	-172.729660	884.968994	399.154968	334.049377	872.267151	387.389740	90.865219	1033.180542	-636.846497	169.758530	854.354187	-616.188782	-31.554848
386.458069	-7.770667	936.201355	404.477142	182.308502	930.930115	492.149109	-21.715961	493.726471	530.454224	184.620926	481.568268	534.091858	-12.399786	79.900711	593.833069	160.959595	95.350975	430.371216	-62.352623	1406.304321	447.819153	242.527115	1402.671875	367.624115	91.674812	1381.356689	305.311401	89.474991	1633.369629	484.335999	-142.862625	1130.067139	497.849731	312.234833	1134.829346	386.860321	-172.752121	884.916565	399.177612	333.981354	872.278259	387.365814	90.799255	1033.174438	-636.764526	169.735962	854.365234	-616.110535	-31.591465
386.473938	-7.857893	936.208496	404.469208	182.268219	930.946777	492.160950	-21.760534	493.715454	530.413940	184.557388	481.572205	534.105225	-12.407583	79.899826	593.807312	160.937500	95.326859	430.078491	-62.467838	1406.286743	447.537750	242.459412	1402.712769	367.391479	91.601944	1381.353882	305.827576	89.426971	1633.735718	484.250580	-142.947021	1130.083618	497.890839	312.281799	1134.938721	386.825653	-172.761276	884.896423	399.219635	333.925385	872.281921	387.350647	90.730431	1033.184937	-636.729797	169.646133	854.347595	-616.053223	-31.617552
386.466309	-7.898677	936.210632	404.494293	182.182541	930.953186	492.176208	-21.794798	493.722015	530.384094	184.466064	481.539642	534.125854	-12.403694	79.892044	593.816589	160.920135	95.339546	429.735809	-62.599239	1406.267090	447.244171	242.357651	1402.735718	367.132263	91.515228	1381.349976	306.379730	89.389534	1634.095703	484.126526	-142.979660	1130.097656	497.750671	312.220215	1134.991699	386.797699	-172.748642	884.863892	399.274902	333.882202	872.284119	387.327637	90.670135	1033.186523	-636.656067	169.655029	854.370850	-615.960693	-31.654158
386.500092	-7.950405	936.201477	404.544220	182.124725	930.945129	492.185242	-21.836264	493.707825	530.428833	184.446350	481.581787	534.130005	-12.402752	79.906662	593.869690	160.933014	95.340012	429.397522	-62.684952	1406.290283	446.906464	242.282883	1402.801758	366.846008	91.313721	1381.329590	306.942444	89.334412	1634.453979	484.011322	-143.046234	1130.140137	497.828461	312.803131	1135.341431	386.777344	-172.739838	884.847839	399.364594	333.798767	872.335693	387.320465	90.620102	1033.173706	-636.609375	169.617615	854.365479	-615.920044	-31.683304
386.507874	-8.013697	936.212463	404.553192	182.070297	930.967102	492.185181	-21.872484	493.717834	530.435486	184.422318	481.571930	534.144958	-12.402924	79.918266	593.837585	160.905365	95.339195	429.051056	-62.800243	1406.322388	446.588104	242.210083	1402.856445	366.548615	91.215530	1381.359009	307.499237	89.307236	1634.787476	483.862335	-143.134537	1130.198853	497.726166	312.795319	1135.455566	386.779266	-172.728592	884.842224	399.446899	333.735748	872.370789	387.297485	90.558289	1033.187744	-636.562073	169.564072	854.367065	-615.847412	-31.734089
386.366913	-8.198119	936.272339	404.525055	181.945801	930.979736	492.173309	-21.885754	493.757080	530.453796	184.368744	481.608917	534.116028	-12.411768	79.935097	593.644836	160.716492	95.295265	428.742767	-62.906849	1406.374756	446.284607	242.121078	1402.930908	366.251617	91.123291	1381.377930	308.072144	89.239403	1635.138184	483.707275	-143.200073	1130.269043	497.586578	312.741516	1135.592529	386.795807	-172.728897	884.846008	399.543488	333.668396	872.409607	387.189941	90.434464	1033.220947	-636.523315	169.538437	854.360840	-615.791138	-31.766932
386.322693	-8.271440	936.311401	404.501923	181.884033	931.017029	492.156921	-21.894802	493.768890	530.444458	184.348099	481.628662	534.107544	-12.414774	79.943848	593.811462	160.892227	95.380989	428.443024	-63.030037	1406.428833	445.949280	242.019882	1403.010742	366.011261	91.174080	1381.451172	308.579834	89.147026	1635.495361	483.560394	-143.297607	1130.365112	497.332855	312.604980	1135.699341	386.803650	-172.734772	884.839172	399.642517	333.618073	872.445923	387.127716	90.371216	1033.256714	-636.458740	169.529068	854.373108	-615.733887	-31.789019
386.337524	-8.317111	936.332275	404.511139	181.811020	931.039063	492.185852	-21.932186	493.783020	530.467896	184.298874	481.662201	534.092041	-12.415313	79.954041	593.649963	160.743317	95.320541	428.157227	-63.148361	1406.480957	445.645844	241.888397	1403.109863	365.785156	91.076721	1381.502441	309.120392	89.104271	1635.850708	483.362885	-143.366501	1130.448120	497.272766	312.638489	1135.876465	386.811798	-172.788193	884.830994	399.735199	333.556000	872.498352	387.101379	90.315102	1033.274780	-636.438599	169.400192	854.353577	-615.668213	-31.844152
386.289734	-8.408183	936.348450	404.499054	181.737457	931.079041	492.183502	-21.955355	493.785034	530.501831	184.304092	481.668640	534.066345	-12.404518	79.950790	593.806946	160.878922	95.391075	427.887360	-63.265560	1406.531494	445.338776	241.781631	1403.196167	365.595459	90.973862	1381.522217	309.638580	89.069382	1636.178833	483.198395	-143.455994	1130.529053	497.097809	312.598450	1135.986938	386.836945	-172.810822	884.830811	399.824829	333.512939	872.562378	387.041656	90.224350	1033.300659	-636.388184	169.427261	854.342041	-615.604858	-31.865276
386.279510	-8.441276	936.365662	404.483734	181.691345	931.107666	492.182495	-21.958616	493.797302	530.505127	184.223083	481.677155	534.086548	-12.443120	79.972015	593.855530	160.929184	95.393311	427.618408	-63.383930	1406.552246	445.077148	241.674210	1403.281616	365.401367	90.852356	1381.563599	310.123932	88.990776	1636.485107	483.014404	-143.549957	1130.595215	496.761230	312.042145	1135.929932	386.845154	-172.841171	884.814148	399.875763	333.457245	872.580750	387.003662	90.181129	1033.321655	-636.341003	169.387238	854.337708	-615.547302	-31.909739
386.409180	-8.398746	936.322388	404.490021	181.647964	931.129272	492.191711	-21.982525	493.766479	530.517822	184.205734	481.675812	534.081238	-12.438803	79.947357	593.819580	160.908066	95.397118	427.358307	-63.493393	1406.577515	444.798523	241.585022	1403.363159	365.198914	90.725540	1381.600220	310.622009	88.927986	1636.767090	482.831604	-143.664871	1130.641724	496.584137	311.965393	1136.057617	386.852509	-172.894882	884.782349	399.949829	333.416382	872.638611	387.010742	90.148590	1033.306763	-636.288147	169.323639	854.316589	-615.466248	-31.947201
386.363403	-8.457047	936.335266	404.465759	181.588181	931.154053	492.208130	-22.002674	493.796967	530.509827	184.119186	481.708130	534.078308	-12.454679	79.953613	593.635437	160.739716	95.358719	427.137268	-63.581196	1406.598633	444.553528	241.471878	1403.452515	364.999634	90.604095	1381.632813	311.068695	88.864647	1637.028564	482.648102	-143.800125	1130.709961	496.449127	311.936096	1136.177002	386.851379	-172.923584	884.747253	399.996948	333.357849	872.666687	386.947144	90.086937	1033.323242	-636.286438	169.322006	854.315369	-615.433167	-31.941048
386.126282	-8.657267	936.431763	404.386292	181.450470	931.182007	492.181793	-22.031021	493.832214	530.492493	184.062424	481.705902	534.066956	-12.431767	79.965439	593.613220	160.723633	95.362206	426.923279	-63.700996	1406.611450	444.333649	241.379013	1403.527832	364.815765	90.464149	1381.677856	311.457458	88.795013	1637.269043	482.461426	-143.927856	1130.739136	496.501740	312.382538	1136.474243	386.836670	-172.982407	884.702209	400.019501	333.305420	872.749207	386.797333	89.958900	1033.384766	-636.209900	169.304108	854.324097	-615.339966	-31.948202
386.298218	-8.568982	936.331299	404.431122	181.413605	931.165894	492.184723	-22.045626	493.816772	530.520203	184.037476	481.747772	534.063660	-12.453870	79.977814	593.621033	160.728058	95.378098	426.748077	-63.794296	1406.617310	444.174591	241.301147	1403.612427	364.604736	90.261490	1381.677002	311.835083	88.748100	1637.464355	482.281036	-144.068314	1130.753784	496.357666	312.356842	1136.564697	386.812836	-173.026123	884.657410	400.032013	333.255829	872.802368	386.835785	89.943619	1033.322021	-636.197693	169.275467	854.333801	-615.281738	-31.952665
386.262024	-8.603266	936.321289	404.375641	181.357407	931.188049	492.199036	-22.060143	493.819519	530.502991	183.922287	481.748199	534.098511	-12.449192	79.967888	593.638550	160.745972	95.406273	426.578827	-63.903816	1406.628052	444.012177	241.178726	1403.663574	364.431000	90.181099	1381.705566	312.206543	88.690071	1637.619629	482.109711	-144.211624	1130.756348	496.283844	312.322876	1136.650269	386.778778	-173.086121	884.590515	400.020050	333.250397	872.840820	386.772217	89.882751	1033.327148	-636.142395	169.295319	854.312561	-615.216614	-31.946032
386.200623	-8.671911	936.331299	404.311005	181.296677	931.183960	492.173248	-22.088661	493.844574	530.534241	183.914444	481.754395	534.088440	-12.456553	79.965240	593.661438	160.771652	95.401054	426.426819	-63.991982	1406.621216	443.848358	241.077225	1403.713257	364.307251	90.052231	1381.720337	312.634460	88.695099	1637.720093	481.947479	-144.319473	1130.741455	496.176239	312.283539	1136.712158	386.706818	-173.130829	884.536560	399.981293	333.210236	872.891602	386.707703	89.825272	1033.329590	-636.123779	169.264420	854.315125	-615.149048	-31.978060
385.969391	-8.840848	936.415894	404.228668	181.146805	931.181396	492.095184	-22.075520	493.833435	530.533936	183.874115	481.782410	534.012695	-12.429271	79.969170	593.650635	160.726685	95.392616	426.239838	-64.099724	1406.629272	443.680695	240.976379	1403.753418	364.231262	89.964775	1381.736816	312.849365	88.537590	1637.882324	481.831360	-144.510529	1130.769897	496.040039	312.234192	1136.784180	386.856171	-173.142197	884.442078	399.884918	333.184082	872.934448	386.571594	89.715919	1033.370605	-636.080811	169.259171	854.304260	-615.076660	-31.998327
386.086060	-8.768781	936.327576	404.218384	181.128922	931.199585	492.095215	-22.129353	493.818878	530.488892	183.816986	481.778168	534.035400	-12.437361	79.984367	593.641724	160.741211	95.415413	426.078522	-64.228615	1406.631714	443.538177	240.865494	1403.800537	364.099060	89.887978	1381.739014	313.113922	88.443596	1638.002808	481.660492	-144.627716	1130.750366	495.903778	312.171448	1136.819946	386.758392	-173.202988	884.404175	399.798248	333.184387	872.988464	386.591919	89.686287	1033.334839	-636.062073	169.279999	854.306824	-615.037537	-31.967049
386.058807	-8.819579	936.307678	404.188934	181.058136	931.184814	492.056183	-22.164392	493.832336	530.520874	183.863174	481.798645	534.018616	-12.451209	79.994843	593.640808	160.751648	95.401512	425.904144	-64.365654	1406.605347	443.383392	240.755219	1403.847534	364.050323	89.848648	1381.768799	313.352844	88.372269	1638.094360	481.457062	-144.719498	1130.720581	495.783630	312.130798	1136.856323	386.449280	-173.305893	884.410217	399.679626	333.158966	873.039673	386.552032	89.624146	1033.316528	-636.010315	169.243454	854.299072	-614.943726	-31.986731
386.006042	-8.857984	936.297119	404.130585	180.963715	931.177307	492.012238	-22.186241	493.801788	530.438721	183.817825	481.785065	534.016907	-12.446883	79.993561	593.599487	160.643417	95.365158	425.753082	-64.496880	1406.595093	443.252289	240.639084	1403.876343	363.958008	89.763245	1381.756958	313.667755	88.380318	1638.128296	481.313904	-144.806015	1130.691284	495.667786	312.081573	1136.906006	386.326569	-173.375214	884.362427	399.561035	333.166443	873.070007	386.481445	89.558327	1033.306152	-635.962585	169.232269	854.287598	-614.880676	-31.965988
385.943024	-8.901348	936.266968	404.062653	180.903824	931.176575	491.960724	-22.235109	493.770569	530.379883	183.770630	481.773956	534.017090	-12.452634	79.969139	593.612915	160.649429	95.369987	425.607788	-64.598938	1406.568604	443.156586	240.538925	1403.889771	363.875916	89.638924	1381.765137	313.775238	88.210358	1638.244263	481.235901	-144.974274	1130.677368	495.574005	312.052185	1136.923218	386.415192	-173.384003	884.274048	399.426117	333.170197	873.108582	386.427734	89.490242	1033.292358	-635.934631	169.227341	854.298645	-614.791870	-31.979137
385.888062	-8.980710	936.256958	404.010834	180.861938	931.168335	491.910522	-22.265169	493.744812	530.271240	183.665802	481.744293	534.046875	-12.470746	79.969376	593.596680	160.636078	95.394325	425.496338	-64.721672	1406.545288	443.070038	240.419815	1403.895386	363.790741	89.522697	1381.760620	313.959442	88.130814	1638.319580	481.126740	-145.086578	1130.629028	495.467773	312.021088	1136.964111	386.268097	-173.442169	884.237244	399.280731	333.168518	873.157043	386.375244	89.428055	1033.283325	-635.876221	169.249893	854.274780	-614.729187	-31.982660
385.824249	-9.036502	936.230591	403.961639	180.775024	931.162170	491.857147	-22.293163	493.726837	530.211426	183.678528	481.732422	534.052063	-12.462289	79.961884	593.616455	160.655533	95.401993	425.371857	-64.786987	1406.518433	442.991608	240.355804	1403.917480	363.839966	89.210571	1381.760376	314.116699	88.047340	1638.364624	481.005981	-145.198776	1130.591797	495.118622	311.430664	1136.787598	386.127930	-173.526764	884.207275	399.028351	333.187256	873.213135	386.311676	89.348015	1033.266724	-635.835510	169.266724	854.286621	-614.629883	-31.983961
385.748627	-9.073691	936.205566	403.883453	180.713547	931.157776	491.786072	-22.314791	493.721039	530.120239	183.623932	481.727966	534.059448	-12.453807	79.965561	593.559509	160.605392	95.385445	425.295532	-64.933907	1406.511108	442.950623	240.202789	1403.941895	363.659851	89.314644	1381.803101	314.246826	87.958107	1638.404053	480.866241	-145.302475	1130.564575	495.214478	311.887238	1136.990601	385.750977	-173.636093	884.279236	398.843231	333.181000	873.286804	386.248291	89.286949	1033.253662	-635.766907	169.283585	854.268982	-614.586487	-31.949406
385.672699	-9.140286	936.185669	403.822418	180.638611	931.156067	491.721436	-22.385406	493.700104	530.056702	183.580414	481.699982	534.033081	-12.451877	79.967278	593.358948	160.157303	95.272240	425.189117	-65.042374	1406.497559	442.880859	240.093704	1403.933594	363.588501	89.210907	1381.792725	314.369690	87.861595	1638.437134	480.749664	-145.432083	1130.544434	495.111816	311.872620	1137.002563	385.583527	-173.687714	884.272095	398.728302	333.189545	873.305786	386.178558	89.207565	1033.243042	-635.709900	169.258102	854.250488	-614.485291	-31.974758
385.602448	-9.194344	936.168335	403.761475	180.557755	931.146606	491.652313	-22.431938	493.699890	529.982605	183.561676	481.702118	534.034485	-12.452335	80.002655	593.370972	160.174667	95.268036	425.125580	-65.175148	1406.470825	442.843689	239.969620	1403.955933	363.532196	89.143127	1381.811401	314.468048	87.756714	1638.447998	480.634094	-145.574081	1130.527222	494.781433	311.305298	1136.838135	385.393341	-173.848038	884.253235	398.506409	333.228363	873.339172	386.123169	89.135941	1033.230591	-635.693481	169.263977	854.235107	-614.420227	-31.950436
385.518616	-9.277987	936.166992	403.691437	180.508804	931.143311	491.635498	-22.496044	493.708771	529.974304	183.595459	481.710236	534.086792	-12.459558	80.014587	593.403503	160.195862	95.310471	425.057343	-65.278458	1406.439575	442.782227	239.844833	1403.954956	363.464661	89.019165	1381.827271	314.557892	87.659477	1638.454712	480.535034	-145.675964	1130.496582	494.834839	311.753998	1137.040649	385.197571	-173.920929	884.265137	398.294617	333.230011	873.420410	386.055481	89.069824	1033.229126	-635.628540	169.287140	854.219482	-614.332397	-31.949827
385.423920	-9.332301	936.157532	403.622803	180.395065	931.175171	491.565308	-22.525070	493.697388	529.881897	183.517075	481.706787	534.057190	-12.451586	80.004425	593.382751	160.170120	95.327415	425.003967	-65.400536	1406.438354	442.751526	239.725052	1403.964966	363.417877	88.949768	1381.844604	314.641602	87.545708	1638.466309	480.421295	-145.762253	1130.458496	494.619537	311.594055	1137.038086	384.975616	-173.980682	884.275085	398.076385	333.238159	873.464172	385.997345	88.964165	1033.243042	-635.608337	169.310486	854.220154	-614.275391	-31.941854
385.348267	-9.424935	936.151306	403.573700	180.339462	931.175415	491.519104	-22.617855	493.707123	529.833435	183.480606	481.717346	534.085388	-12.457099	79.999939	593.369873	160.175827	95.339287	424.949463	-65.519653	1406.436768	442.717621	239.594055	1403.991455	363.385254	88.827995	1381.858398	314.712433	87.451126	1638.474121	480.324615	-145.873581	1130.429688	494.496246	311.543365	1137.058472	384.728729	-174.052368	884.298218	397.879456	333.255402	873.505981	385.940002	88.886681	1033.240601	-635.558960	169.299240	854.212280	-614.181702	-31.931564
385.281464	-9.480044	936.154480	403.515472	180.267059	931.193359	491.465515	-22.682287	493.712769	529.849792	183.495316	481.726105	534.088745	-12.460234	80.015282	593.377014	160.194992	95.346169	424.904022	-65.632965	1406.424316	442.676544	239.467850	1404.014038	363.348022	88.695496	1381.879150	314.769379	87.341957	1638.480103	480.201996	-145.989929	1130.412231	494.178925	310.965820	1136.887451	384.480286	-174.144867	884.303040	397.638916	333.245636	873.551086	385.882202	88.815468	1033.251831	-635.518066	169.321625	854.219482	-614.109131	-31.914230
385.221466	-9.535054	936.137512	403.474274	180.213577	931.205139	491.379028	-22.759825	493.709259	529.836060	183.492706	481.737030	534.075439	-12.474419	80.053299	593.359314	160.188934	95.370522	424.861572	-65.767281	1406.427612	442.637726	239.345001	1404.043579	363.279083	88.615768	1381.921631	314.812469	87.236000	1638.490479	480.079041	-146.107758	1130.401367	494.044800	310.914612	1136.903687	384.247162	-174.232346	884.313477	397.393951	333.255096	873.604309	385.831299	88.746994	1033.249756	-635.490845	169.317581	854.203857	-614.021790	-31.913155
385.129425	-9.619184	936.139832	403.418884	180.126068	931.202271	491.329773	-22.813925	493.711945	529.805298	183.527344	481.728577	534.087402	-12.474576	80.067131	593.423462	160.254608	95.413490	424.805267	-65.885368	1406.439697	442.590790	239.225403	1404.083984	363.249969	88.495628	1381.951416	314.849945	87.134766	1638.514648	479.949158	-146.243011	1130.402222	494.002686	310.931122	1136.977539	383.991211	-174.337708	884.325256	397.164856	333.260101	873.678589	385.766235	88.664772	1033.250122	-635.438538	169.341003	854.200012	-613.960388	-31.881920
385.027527	-9.711581	936.135986	403.352966	180.070679	931.232849	491.303162	-22.899351	493.731720	529.752380	183.441650	481.747925	534.100342	-12.482453	80.073616	593.348083	160.189011	95.380447	424.758362	-65.990402	1406.411865	442.540100	239.091217	1404.107788	363.198120	88.369209	1381.981934	314.879700	87.023239	1638.514404	479.815552	-146.368362	1130.364624	493.889801	310.885468	1136.980469	383.750824	-174.434921	884.340332	396.942566	333.240265	873.727844	385.704834	88.571663	1033.265991	-635.417847	169.335114	854.159668	-613.883728	-31.891409
384.943634	-9.799463	936.114380	403.302246	179.968506	931.221436	491.250366	-22.957037	493.722473	529.719849	183.621140	481.717712	534.117188	-12.479341	80.087517	593.403931	160.254913	95.409988	424.708893	-66.113281	1406.388428	442.496643	238.975006	1404.136353	363.135925	88.222549	1382.012695	314.906555	86.923195	1638.516479	479.659149	-146.488098	1130.323120	493.672943	310.756714	1136.980225	383.521027	-174.548431	884.319580	396.715790	333.217743	873.782410	385.635956	88.473175	1033.249512	-635.381836	169.357925	854.168640	-613.811584	-31.856819
384.858398	-9.872635	936.093567	403.238373	179.885223	931.212769	491.246429	-23.024240	493.712616	529.721802	183.582291	481.727631	534.149170	-12.490461	80.065468	593.413879	160.222183	95.415398	424.669403	-66.229393	1406.368530	442.472504	238.846130	1404.167847	363.082153	88.104469	1382.048218	314.933563	86.809769	1638.526489	479.520325	-146.593292	1130.278809	493.641174	310.769714	1137.040405	383.288361	-174.665649	884.335327	396.496552	333.199036	873.837402	385.565247	88.389336	1033.235229	-635.358276	169.393402	854.163818	-613.741394	-31.848230
384.813507	-9.963825	936.061890	403.209137	179.834351	931.213318	491.249054	-23.104977	493.702179	529.683411	183.469971	481.735962	534.188232	-12.484368	80.068436	593.369995	160.175842	95.399544	424.617889	-66.349663	1406.349487	442.424805	238.717056	1404.188232	363.019775	87.972382	1382.093018	314.953827	86.683136	1638.539551	479.370087	-146.715881	1130.237183	493.507355	310.714996	1137.072510	383.026520	-174.789597	884.312683	396.265442	333.166656	873.913940	385.522217	88.301971	1033.219727	-635.326416	169.411682	854.172424	-613.653320	-31.840944
384.730988	-10.015392	936.056946	403.152191	179.764236	931.227112	491.210632	-23.149410	493.708221	529.669189	183.261246	481.755524	534.207581	-12.496249	80.074738	593.525330	160.286087	95.447647	424.542358	-66.440544	1406.338257	442.379211	238.605423	1404.213379	362.955719	87.837189	1382.142334	314.966034	86.562149	1638.548340	479.206451	-146.850845	1130.166260	493.561798	311.137787	1137.290039	382.748840	-174.932693	884.319397	396.047333	333.141205	874.000122	385.456757	88.232376	1033.224854	-635.328308	169.389694	854.166809	-613.591980	-31.809015
384.657837	-10.065055	936.044861	403.102356	179.697128	931.227051	491.168121	-23.191820	493.698608	529.630432	183.211105	481.752075	534.197571	-12.486839	80.084412	593.367493	160.129150	95.391357	424.484619	-66.574387	1406.313721	442.336151	238.495651	1404.243652	362.889465	87.693222	1382.179077	314.974945	86.435333	1638.577393	479.033356	-146.976410	1130.118652	493.322235	310.990692	1137.311401	382.492920	-175.063644	884.323547	395.843414	333.094482	874.072144	385.390594	88.169464	1033.218506	-635.274536	169.411697	854.161865	-613.521362	-31.826338
384.593323	-10.109510	936.034485	403.061737	179.621826	931.240234	491.153351	-23.246016	493.717560	529.630859	183.174728	481.744293	534.208801	-12.523236	80.099777	593.405518	160.154770	95.408310	424.411102	-66.684883	1406.307617	442.294891	238.359344	1404.289185	362.765717	87.559235	1382.202759	314.979034	86.313438	1638.579956	478.870483	-147.169693	1130.106689	492.976807	310.436707	1137.151001	382.235138	-175.169479	884.328674	395.612885	333.058655	874.114136	385.343506	88.098335	1033.220703	-635.248535	169.393158	854.156433	-613.450989	-31.786787
384.515198	-10.191262	936.038757	403.016235	179.528214	931.234741	491.140533	-23.281412	493.737701	529.598877	183.095596	481.719452	534.233154	-12.528046	80.122810	593.444580	160.191254	95.439880	424.332947	-66.817177	1406.287231	442.245789	238.229233	1404.321533	362.714752	87.494522	1382.245483	314.986145	86.181145	1638.594482	478.699585	-147.298264	1130.082520	492.900574	310.402252	1137.199097	381.966217	-175.281464	884.340759	395.409241	333.023834	874.179749	385.276031	88.017998	1033.219360	-635.220825	169.411545	854.147583	-613.373108	-31.781015
384.450745	-10.209564	936.026367	402.958221	179.471985	931.251282	491.095276	-23.310213	493.707397	529.581970	183.059067	481.720062	534.217773	-12.512280	80.102486	593.416870	160.170883	95.427460	424.266632	-66.935982	1406.281738	442.179993	238.110962	1404.358398	362.642181	87.360481	1382.299072	314.992432	86.045006	1638.603149	478.521515	-147.404724	1130.048950	492.785370	310.349030	1137.220703	381.698547	-175.389908	884.323853	395.224945	332.968353	874.241699	385.216461	87.966316	1033.222046	-635.216980	169.459564	854.163696	-613.327393	-31.772818
384.370453	-10.274099	936.009705	402.900360	179.418472	931.242554	491.094635	-23.338741	493.721558	529.581055	183.053909	481.752350	534.242249	-12.539960	80.105980	593.371094	160.133545	95.434074	424.176849	-67.045135	1406.276245	442.110565	237.974243	1404.395508	362.550385	87.242989	1382.294189	314.985077	85.904892	1638.620605	478.357910	-147.541016	1130.015137	492.664551	310.270905	1137.285034	381.483704	-175.553329	884.307312	395.005005	332.879059	874.298157	385.146545	87.904022	1033.209473	-635.203552	169.432251	854.143982	-613.260132	-31.782984
384.324036	-10.318233	935.996521	402.844086	179.340317	931.249939	491.071381	-23.405125	493.721527	529.576416	183.056061	481.748810	534.243103	-12.544313	80.095879	593.429810	160.182236	95.449341	424.088440	-67.143944	1406.236206	442.034851	237.836334	1404.427368	362.458435	87.103149	1382.304077	314.971832	85.750053	1638.630493	478.180969	-147.701630	1129.994751	492.778442	310.580719	1137.373047	381.231506	-175.642990	884.305908	394.747223	332.773132	874.401917	385.086426	87.833076	1033.206177	-635.179932	169.451553	854.140930	-613.235474	-31.742069
384.281769	-10.351641	935.962158	402.792877	179.309097	931.246582	491.050201	-23.417070	493.684631	529.585632	183.047531	481.766968	534.231384	-12.549168	80.078842	593.464600	160.190186	95.475365	424.001068	-67.268517	1406.221313	441.968933	237.690170	1404.443359	362.358398	87.021736	1382.322144	314.960754	85.595047	1638.651611	478.004547	-147.854935	1129.958008	492.647797	310.504425	1137.404053	380.990112	-175.755569	884.294495	394.556061	332.692474	874.428772	385.032349	87.784782	1033.187134	-635.198486	169.453003	854.138184	-613.186768	-31.748974
384.187256	-10.434795	935.949829	402.727051	179.239319	931.258911	491.046204	-23.473783	493.713684	529.549011	183.000595	481.767487	534.226807	-12.539248	80.081306	593.462402	160.193283	95.482361	423.886597	-67.391747	1406.212402	441.882935	237.528122	1404.452759	362.257477	86.920746	1382.331055	314.927948	85.444427	1638.678223	477.813995	-147.934784	1129.932007	492.407837	310.333099	1137.389404	380.719360	-175.869858	884.275024	394.334076	332.600677	874.469910	384.952240	87.696442	1033.187622	-635.179260	169.439896	854.133789	-613.126953	-31.733473
384.123901	-10.483784	935.945679	402.671814	179.164795	931.262085	491.062195	-23.501907	493.727295	529.499329	182.927246	481.769958	534.271851	-12.554607	80.104713	593.464600	160.203217	95.482750	423.763641	-67.510696	1406.190796	441.794556	237.387711	1404.481567	362.154999	86.807701	1382.340698	314.893188	85.294968	1638.701904	477.636658	-148.075211	1129.927246	492.348907	310.275574	1137.424927	380.478455	-175.989487	884.295166	394.141815	332.535614	874.508789	384.892731	87.631660	1033.187134	-635.136780	169.517914	854.143799	-613.076416	-31.711550
384.093781	-10.562144	935.933838	402.645813	179.111694	931.271912	491.069275	-23.536900	493.740234	529.468994	182.877640	481.778381	534.284424	-12.554606	80.096321	593.452393	160.215515	95.495087	423.666504	-67.635628	1406.195557	441.699707	237.233932	1404.504150	362.041565	86.670891	1382.347534	314.856445	85.129234	1638.738770	477.512451	-148.248230	1129.910034	492.141418	310.129150	1137.431885	380.447144	-176.074615	884.227905	393.959717	332.453949	874.543457	384.851044	87.555603	1033.185303	-635.122192	169.509903	854.141663	-613.036560	-31.684679
384.000824	-10.610908	935.933228	402.568848	179.038330	931.288452	491.039154	-23.564594	493.741608	529.482971	182.879364	481.808289	534.243958	-12.560148	80.087059	593.460144	160.213989	95.500778	423.532898	-67.742981	1406.172485	441.599884	237.107162	1404.521729	361.918671	86.590134	1382.341431	314.809326	84.981125	1638.774170	477.277405	-148.353348	1129.862183	492.048828	310.175140	1137.566650	379.983368	-176.212723	884.269043	393.797180	332.366425	874.583679	384.766693	87.486610	1033.193604	-635.108032	169.607681	854.170410	-613.010010	-31.654739
383.931549	-10.705907	935.934998	402.517944	178.949783	931.285400	491.030884	-23.593718	493.741974	529.444641	182.878342	481.820679	534.264648	-12.557459	80.109230	593.415771	160.182770	95.544746	423.396820	-67.875069	1406.145996	441.501495	236.957672	1404.523438	361.787720	86.468422	1382.356689	314.767761	84.826599	1638.803711	477.093109	-148.448715	1129.831055	491.920563	310.076111	1137.575439	379.765076	-176.319855	884.265381	393.622467	332.282349	874.613708	384.697815	87.398956	1033.192139	-635.101929	169.611557	854.167297	-613.006165	-31.636202
383.892029	-10.760208	935.903015	402.485657	178.905746	931.294983	491.007996	-23.619717	493.739471	529.430542	182.807846	481.813751	534.258789	-12.558054	80.094414	593.405396	160.172607	95.539856	423.277863	-67.999397	1406.131836	441.403381	236.817825	1404.546753	361.622284	86.372414	1382.351563	314.699738	84.675858	1638.845215	476.935303	-148.589172	1129.811035	491.817719	309.939209	1137.573242	379.548157	-176.419556	884.232300	393.474609	332.187805	874.636292	384.646790	87.329552	1033.180298	-635.124268	169.553162	854.145508	-612.966187	-31.632154
383.790436	-10.826866	935.893982	402.388580	178.858032	931.329163	490.987823	-23.650883	493.741882	529.411255	182.762756	481.820465	534.221008	-12.551682	80.109406	593.419983	160.163391	95.536491	423.143433	-68.099190	1406.089600	441.324219	236.695419	1404.556274	361.457703	86.235748	1382.336548	314.624451	84.503914	1638.863770	476.748993	-148.690201	1129.770142	491.687897	309.823730	1137.564331	379.313354	-176.479675	884.232483	393.340027	332.076843	874.669495	384.561615	87.248207	1033.194824	-635.148315	169.563950	854.130310	-612.980652	-31.615080
383.710999	-10.909354	935.876953	402.333405	178.823822	931.323242	491.006195	-23.687134	493.746918	529.099426	182.453018	481.768799	534.295776	-12.586694	80.118340	593.241821	160.015579	95.520828	423.043640	-68.216187	1406.068604	441.222504	236.559753	1404.544067	361.302277	86.116516	1382.324463	314.534149	84.339066	1638.898071	476.582794	-148.809616	1129.716553	491.361053	309.200928	1137.399048	379.097412	-176.566483	884.216003	393.170624	331.977142	874.658936	384.484222	87.185303	1033.182617	-635.130371	169.624023	854.146423	-612.966370	-31.600800
383.638916	-10.996115	935.851868	402.269714	178.751907	931.330811	490.967377	-23.710188	493.759094	529.341187	182.894119	481.851135	534.297791	-12.580848	80.110748	593.456787	160.215088	95.593399	422.916351	-68.308472	1406.046753	441.142334	236.425369	1404.545410	361.132782	85.998169	1382.296875	314.550385	84.262695	1638.881714	476.469330	-148.949554	1129.687988	491.194580	308.871155	1137.297363	379.108551	-176.612442	884.119019	393.029633	331.875214	874.650879	384.400757	87.090454	1033.173096	-635.125488	169.625702	854.144470	-612.948853	-31.588726
383.574707	-11.090117	935.842224	402.231415	178.696213	931.343872	490.958099	-23.748421	493.762238	529.351746	182.875626	481.879974	534.289978	-12.589809	80.123497	593.456970	160.216248	95.598610	422.794495	-68.423393	1406.022217	441.036774	236.306259	1404.534546	360.978241	85.859024	1382.288086	314.348389	84.013695	1638.953735	476.247192	-149.020920	1129.634521	491.041809	308.690552	1137.289429	378.664948	-176.732803	884.183899	392.901093	331.758881	874.650024	384.336670	87.005440	1033.173950	-635.117798	169.628769	854.140625	-612.912659	-31.578154
383.488647	-11.138010	935.833130	402.163788	178.631271	931.364929	490.909882	-23.795235	493.786438	528.974243	182.506470	481.810608	534.269409	-12.589779	80.135078	593.271484	160.074570	95.622719	422.675781	-68.523239	1405.998169	440.928162	236.157440	1404.538086	360.820801	85.709160	1382.271362	314.329468	83.953423	1638.942627	476.143585	-149.186035	1129.613159	490.934509	308.559662	1137.290649	378.695526	-176.760132	884.094849	392.776154	331.652527	874.659485	384.246490	86.935616	1033.179199	-635.120544	169.701416	854.171387	-612.911926	-31.561569
383.408539	-11.231977	935.837646	402.116577	178.556351	931.374939	490.871948	-23.851629	493.802246	528.935974	182.512817	481.809326	534.274719	-12.590785	80.169052	593.238220	160.043808	95.646042	422.553558	-68.617836	1405.970215	440.806915	236.011780	1404.543579	360.655487	85.613251	1382.271606	314.115143	83.705139	1639.005127	475.993164	-149.255875	1129.575317	491.078522	309.030762	1137.501587	378.481384	-176.825409	884.066589	392.675964	331.503387	874.694458	384.176880	86.850006	1033.186035	-635.123230	169.709015	854.171265	-612.936340	-31.518696
383.339417	-11.317325	935.809753	402.068359	178.509125	931.388733	490.804291	-23.853535	493.776917	528.949158	182.519806	481.860260	534.260315	-12.616399	80.183746	593.231323	160.051559	95.674057	422.436584	-68.744949	1405.944092	440.658997	235.875305	1404.549805	360.508484	85.462448	1382.253784	313.994232	83.543030	1639.031860	475.800354	-149.282013	1129.500854	490.728516	308.883606	1137.693848	378.127197	-176.978088	884.108459	392.573792	331.367889	874.728210	384.112366	86.762764	1033.179077	-635.124207	169.707764	854.171387	-612.946228	-31.501617
383.285248	-11.360037	935.787842	402.032043	178.397003	931.386169	490.776245	-23.925945	493.785248	528.862732	182.442719	481.842834	534.300781	-12.625284	80.172493	593.097473	159.928925	95.634293	422.292847	-68.869888	1405.892334	440.526978	235.722595	1404.544312	360.347992	85.337448	1382.232056	313.869812	83.385582	1639.035645	475.680939	-149.379120	1129.421021	490.357971	307.832764	1137.373413	378.160706	-177.012314	883.995483	392.493622	331.257019	874.663879	384.064240	86.677460	1033.166870	-635.172913	169.729675	854.163391	-612.953674	-31.516834
383.174835	-11.471380	935.778076	401.985413	178.369141	931.383606	490.705200	-23.968227	493.772797	528.855591	182.441986	481.843262	534.305664	-12.624564	80.187668	593.167664	160.000351	95.661621	422.172119	-68.948097	1405.830322	440.394440	235.620621	1404.530396	360.323029	85.036858	1382.196533	313.735901	83.220352	1639.041260	475.523529	-149.431595	1129.332520	490.626770	308.688782	1137.705322	377.779816	-177.096344	883.988647	392.428131	331.074738	874.702271	383.999695	86.604233	1033.162109	-635.168152	169.745804	854.149902	-612.941528	-31.518454
383.117065	-11.518906	935.753723	401.953400	178.300247	931.369263	490.649231	-24.040396	493.772491	528.846191	182.396164	481.852020	534.274353	-12.626101	80.202774	593.272461	160.080048	95.706001	422.090851	-69.101379	1405.770752	440.307587	235.458603	1404.512573	360.000275	85.096954	1382.190796	313.599304	83.070129	1639.041016	475.414398	-149.513580	1129.249268	490.419159	308.424927	1137.648682	377.616364	-177.107330	883.922974	392.356049	330.923553	874.677002	383.955841	86.542175	1033.142944	-635.192139	169.795319	854.156860	-612.973022	-31.453499
383.040314	-11.544685	935.724243	401.891846	178.274338	931.388306	490.563629	-24.046453	493.743988	528.774414	182.374741	481.860077	534.261963	-12.613503	80.202255	593.243347	160.054840	95.701057	421.962158	-69.220230	1405.714111	440.192230	235.330444	1404.483276	359.873383	84.969429	1382.166992	313.461975	82.901413	1639.055298	475.300507	-149.566956	1129.190796	490.054718	307.373688	1137.340820	377.481293	-177.145111	883.865295	392.267578	330.768188	874.621521	383.893982	86.490860	1033.139160	-635.233826	169.780701	854.139282	-612.994690	-31.476036
382.968750	-11.612788	935.723083	401.851837	178.198166	931.395203	490.525970	-24.113411	493.773804	528.761719	182.298553	481.883057	534.306763	-12.625606	80.207176	593.138184	159.961502	95.713211	421.861694	-69.345352	1405.673950	440.088593	235.197662	1404.500610	359.731598	84.845749	1382.147949	313.315155	82.759926	1639.070801	475.192139	-149.619278	1129.144409	490.316711	307.653076	1137.318481	377.356964	-177.147476	883.816956	392.237885	330.623657	874.625549	383.840912	86.415802	1033.142334	-635.225525	169.821320	854.164612	-612.984375	-31.419889
382.900940	-11.624053	935.710388	401.810760	178.139572	931.402954	490.458466	-24.162647	493.747437	529.016418	182.516190	481.960785	534.325745	-12.633170	80.253525	593.178772	159.991257	95.698235	421.772888	-69.433998	1405.636841	440.011566	235.073059	1404.489136	359.616516	84.741135	1382.113037	313.138641	82.608017	1639.077271	475.095917	-149.669037	1129.096069	489.904449	307.118683	1137.380005	377.242126	-177.175232	883.761597	392.198639	330.463837	874.607605	383.775665	86.373207	1033.139160	-635.228088	169.881454	854.173462	-612.998718	-31.413351
382.817047	-11.695283	935.693176	401.747833	178.067551	931.398193	490.403717	-24.198484	493.765778	528.986023	182.309052	481.992310	534.327393	-12.633803	80.258354	593.304688	160.085419	95.746254	421.688690	-69.535393	1405.594238	439.923248	234.971802	1404.507690	359.524536	84.633835	1382.109863	312.981079	82.459206	1639.055908	475.000092	-149.745941	1129.055054	490.161469	307.569946	1137.423584	377.113586	-177.184601	883.708313	392.175690	330.302521	874.625244	383.702087	86.296028	1033.128296	-635.227173	169.880829	854.174133	-613.014587	-31.382572
382.748657	-11.732058	935.666626	401.716156	178.008820	931.393250	490.343964	-24.256041	493.764130	528.701599	182.197800	481.914185	534.317017	-12.627996	80.258926	593.041260	159.837158	95.698441	421.619171	-69.648407	1405.540527	439.859344	234.838242	1404.489502	359.433441	84.526321	1382.052124	312.824738	82.303932	1639.043701	474.907379	-149.816193	1129.013916	490.113281	307.432648	1137.402466	376.978882	-177.136948	883.644104	392.168152	330.150696	874.594421	383.644226	86.239685	1033.112183	-635.259644	169.914276	854.170410	-613.031738	-31.378914
382.675171	-11.779792	935.655457	401.655426	177.932434	931.386902	490.276947	-24.257143	493.731812	528.904907	182.343658	481.988037	534.327332	-12.643886	80.235367	593.309143	160.082642	95.791374	421.523254	-69.742767	1405.503784	439.779602	234.719284	1404.491211	359.360199	84.404060	1382.042236	312.668457	82.163185	1639.020142	474.822540	-149.875000	1128.963013	490.162445	307.363556	1137.441284	376.881561	-177.130493	883.586121	392.152283	330.002106	874.583557	383.578888	86.175987	1033.103638	-635.279785	169.966141	854.172302	-613.078796	-31.333216
382.568787	-11.847032	935.645569	401.581848	177.871750	931.384949	490.265564	-24.321535	493.744598	528.902222	182.307083	482.012512	534.325378	-12.656701	80.259583	593.144653	159.920883	95.722427	421.429199	-69.862190	1405.494507	439.708008	234.614105	1404.489624	359.255066	84.292732	1382.021240	312.498810	82.018730	1638.999390	474.734192	-149.956177	1128.909058	490.125519	307.241241	1137.445923	376.801270	-177.137695	883.540710	392.127319	329.869659	874.587036	383.489044	86.109222	1033.097778	-635.329529	169.912292	854.142395	-613.119080	-31.365858
382.462921	-11.904534	935.635132	401.519653	177.819077	931.406494	490.159332	-24.366547	493.743774	528.596375	182.005249	481.966125	534.281189	-12.651837	80.267990	593.158264	159.929810	95.811317	421.337646	-70.003937	1405.470947	439.616791	234.482788	1404.504272	359.136505	84.203796	1382.006714	312.347168	81.896301	1638.984131	474.644043	-150.007156	1128.867065	490.092865	307.124237	1137.474365	376.740387	-177.139648	883.488892	392.113373	329.712219	874.589355	383.399475	86.039795	1033.103271	-635.351807	169.936981	854.157349	-613.158325	-31.321415
382.397949	-11.951681	935.617249	401.473785	177.766922	931.409302	490.089081	-24.407631	493.745789	528.566589	181.968140	481.962128	534.271606	-12.653172	80.280449	593.129700	159.917328	95.813339	421.244720	-70.107094	1405.447021	439.533539	234.365250	1404.512085	359.057434	84.061226	1381.979736	312.197388	81.730392	1638.940918	474.558319	-150.113144	1128.853638	490.077667	307.011902	1137.459473	376.675079	-177.136765	883.448425	392.130096	329.577576	874.570618	383.333008	85.981331	1033.095093	-635.375977	169.954147	854.142944	-613.208252	-31.313147
382.299011	-12.030266	935.600586	401.411316	177.662231	931.393066	490.013611	-24.436127	493.747864	528.493286	181.930862	481.963013	534.245117	-12.653037	80.294357	593.085754	159.883713	95.801041	421.131958	-70.180252	1405.410522	439.442810	234.267563	1404.490356	359.085785	83.763260	1381.958252	312.028381	81.613571	1638.953735	474.502533	-150.177826	1128.806885	490.256744	307.400299	1137.641968	376.638000	-177.142014	883.384155	392.164795	329.418915	874.565063	383.249603	85.891846	1033.078369	-635.413330	169.979019	854.147339	-613.249756	-31.301792
382.214355	-12.062252	935.581360	401.361511	177.625473	931.393738	489.990326	-24.468073	493.731750	528.465515	181.850998	481.951385	534.282471	-12.651600	80.288879	592.985413	159.787674	95.769867	421.067444	-70.327148	1405.371582	439.381439	234.113205	1404.476074	358.856018	83.842232	1381.921875	311.873199	81.492981	1638.935669	474.439545	-150.226166	1128.743408	490.243744	307.266418	1137.627563	376.597687	-177.164337	883.318176	392.167755	329.275024	874.544189	383.177490	85.849152	1033.068970	-635.415161	170.073792	854.161438	-613.260559	-31.278654
382.113922	-12.165602	935.594666	401.288422	177.529266	931.382507	489.944550	-24.518539	493.744507	528.425598	181.783234	481.954376	534.289978	-12.646832	80.280380	592.933228	159.735168	95.757614	420.972015	-70.440697	1405.324219	439.338898	233.993027	1404.463501	358.732941	83.747406	1381.898926	311.727783	81.365128	1638.915161	474.402039	-150.307175	1128.692261	490.253296	307.141785	1137.628906	376.564667	-177.168335	883.248596	392.198944	329.142700	874.525452	383.096497	85.762794	1033.070068	-635.422974	170.085724	854.169312	-613.281372	-31.268919
382.032837	-12.221859	935.573181	401.233917	177.472519	931.377380	489.883667	-24.558882	493.717651	528.628357	181.948624	482.058228	534.298462	-12.675333	80.273712	593.093689	159.846008	95.787041	420.843597	-70.500046	1405.270874	439.235138	233.923889	1404.451294	358.756775	83.482025	1381.870483	311.586121	81.239426	1638.893433	474.342255	-150.364456	1128.632446	490.213409	306.999298	1137.636230	376.546539	-177.171478	883.168701	392.220337	329.011810	874.506104	383.015442	85.700233	1033.055786	-635.429688	170.095200	854.151733	-613.294617	-31.251070
381.965302	-12.275419	935.565796	401.176758	177.409058	931.380005	489.821808	-24.578918	493.694336	528.598877	181.969742	482.063995	534.298279	-12.655982	80.260078	593.085754	159.818054	95.810692	420.759674	-70.637421	1405.231201	439.201172	233.802139	1404.457642	358.458679	83.495651	1381.830200	311.443085	81.118927	1638.881104	474.286346	-150.422089	1128.600586	490.189514	306.849396	1137.645630	376.534088	-177.171204	883.095581	392.258728	328.921356	874.502808	382.947968	85.637611	1033.053101	-635.448792	170.109726	854.158997	-613.360779	-31.216364
381.873322	-12.357058	935.546692	401.111847	177.367355	931.374695	489.810669	-24.667982	493.698944	528.594727	181.920654	482.071350	534.296692	-12.658122	80.276680	593.092224	159.864990	95.866081	420.620544	-70.724686	1405.194336	439.138733	233.706238	1404.470337	358.340881	83.422035	1381.813965	311.309662	81.008919	1638.872559	474.207672	-150.470093	1128.558472	490.068451	306.647614	1137.630493	376.518951	-177.197449	883.043030	392.287140	328.818268	874.493652	382.862976	85.569962	1033.040527	-635.479736	170.122116	854.157166	-613.401489	-31.216518
381.785919	-12.396914	935.526245	401.027466	177.315842	931.381287	489.716431	-24.665571	493.687347	528.256226	181.662964	481.980347	534.252075	-12.683488	80.274689	592.916443	159.684341	95.813423	420.474915	-70.839058	1405.160034	439.034943	233.577454	1404.478394	358.291229	83.394447	1381.806763	311.171234	80.876259	1638.856689	474.153381	-150.537476	1128.525024	489.845581	305.990173	1137.447144	376.531555	-177.205826	882.964233	392.247620	328.771484	874.495117	382.776062	85.510498	1033.033936	-635.510254	170.144836	854.154480	-613.475647	-31.208700
381.680206	-12.475439	935.524292	400.971375	177.225342	931.358582	489.681549	-24.704332	493.682983	528.225403	181.562576	481.995819	534.271912	-12.659575	80.291115	592.899658	159.666016	95.780876	420.351837	-70.951683	1405.112305	438.952667	233.490875	1404.460938	358.142731	83.337357	1381.776001	311.042480	80.756874	1638.834473	474.097839	-150.605438	1128.489868	489.828796	305.880066	1137.445923	376.535309	-177.225342	882.896667	392.280914	328.708282	874.493042	382.697418	85.439095	1033.021362	-635.523926	170.161636	854.153748	-613.527710	-31.178076
381.592560	-12.537193	935.506653	400.891113	177.170166	931.355408	489.638123	-24.751942	493.689423	528.190063	181.560699	481.981049	534.275452	-12.679574	80.282745	592.892944	159.680145	95.808548	420.208130	-71.023636	1405.085815	438.892914	233.386429	1404.433228	358.034485	83.231407	1381.743774	310.936279	80.644859	1638.812256	474.033020	-150.639557	1128.433960	489.805817	305.765442	1137.455566	376.615753	-177.285736	882.841797	392.322021	328.647034	874.471191	382.615082	85.373131	1033.011353	-635.514221	170.193817	854.138367	-613.554443	-31.155855
381.532349	-12.598766	935.479004	400.835449	177.105377	931.345581	489.610138	-24.788635	493.682770	528.151062	181.523666	482.015930	534.285217	-12.674443	80.274010	592.913940	159.687317	95.805008	420.099487	-71.126045	1405.037231	438.828094	233.297913	1404.436279	357.953522	83.137230	1381.730103	310.821564	80.520988	1638.796387	473.980042	-150.723953	1128.430664	489.827454	305.675934	1137.471558	376.653961	-177.307007	882.761475	392.443726	328.588196	874.406250	382.537994	85.302757	1032.991211	-635.546387	170.217392	854.162415	-613.599121	-31.143658
381.440735	-12.679895	935.483521	400.766968	177.046967	931.333496	489.569519	-24.830770	493.676636	528.380615	181.757355	482.098633	534.274658	-12.691404	80.308884	592.997620	159.773102	95.852989	419.963440	-71.210709	1405.007935	438.747559	233.177261	1404.439331	357.841339	83.091736	1381.705322	310.713959	80.431038	1638.788696	473.916809	-150.821701	1128.416748	489.894257	305.661591	1137.524902	376.630096	-177.301559	882.683533	392.485046	328.544525	874.422119	382.452667	85.242897	1032.986572	-635.546814	170.254623	854.177246	-613.634277	-31.121574
381.365631	-12.702866	935.458435	400.704681	176.972672	931.343506	489.487244	-24.881477	493.701538	528.325256	181.744064	482.116302	534.252136	-12.700478	80.321182	593.015991	159.803635	95.887611	419.840668	-71.314018	1405.000244	438.660339	233.094330	1404.443604	357.734589	82.992912	1381.689575	310.604309	80.326347	1638.786499	473.893829	-150.913010	1128.430908	489.887146	305.600189	1137.567749	376.952942	-177.355057	882.580383	392.528137	328.509094	874.421143	382.363861	85.179283	1032.977783	-635.578186	170.274185	854.168274	-613.707886	-31.100458
381.285034	-12.740466	935.456543	400.616425	176.964035	931.363159	489.418671	-24.904198	493.721069	528.313049	181.709717	482.139099	534.237549	-12.691150	80.340431	592.962158	159.763107	95.884239	419.722717	-71.395882	1404.987793	438.565155	233.008835	1404.453735	357.618347	82.936234	1381.668213	310.501526	80.229202	1638.779785	473.821747	-150.997818	1128.430908	489.846161	305.539185	1137.608154	376.978851	-177.390945	882.529053	392.564819	328.478027	874.438782	382.275574	85.144470	1032.986694	-635.589844	170.298080	854.175781	-613.750061	-31.118368
381.218628	-12.805306	935.442810	400.572174	176.931854	931.366455	489.379120	-24.953636	493.710541	528.026428	181.291168	482.075623	534.232849	-12.711197	80.348129	592.805969	159.617508	95.867119	419.611053	-71.476402	1404.966797	438.480560	232.928070	1404.472412	357.500458	82.865540	1381.634399	310.406830	80.132919	1638.783447	473.714783	-151.036377	1128.408203	490.022919	305.970551	1137.798584	376.799927	-177.469315	882.557495	392.608887	328.437958	874.461548	382.212677	85.088257	1032.980957	-635.608704	170.338821	854.169434	-613.819458	-31.075972
381.135162	-12.833447	935.428284	400.492676	176.877701	931.363953	489.317657	-24.970821	493.686310	528.255005	181.584305	482.130951	534.225342	-12.685724	80.336578	592.977966	159.760818	95.887642	419.493805	-71.556030	1404.941162	438.406433	232.815201	1404.467529	357.383881	82.793541	1381.609131	310.329407	80.036423	1638.778809	473.662628	-151.098816	1128.413574	490.011841	305.923370	1137.820190	376.830078	-177.511368	882.507935	392.643616	328.422882	874.468262	382.128784	85.041603	1032.972534	-635.638977	170.337967	854.170898	-613.878418	-31.055214
381.069336	-12.893395	935.414490	400.443237	176.820633	931.351074	489.279419	-25.016441	493.692200	528.220886	181.539871	482.159393	534.265198	-12.701737	80.341637	592.979065	159.754211	95.901970	419.378174	-71.635574	1404.926392	438.320923	232.741043	1404.460693	357.260590	82.721939	1381.609253	310.251129	79.950905	1638.788574	473.642792	-151.176727	1128.432373	489.984100	305.849060	1137.831787	376.866669	-177.551575	882.487122	392.675934	328.425385	874.481995	382.062622	84.984177	1032.958374	-635.659851	170.380493	854.173340	-613.940002	-31.045303
380.975372	-12.935871	935.420654	400.393066	176.761124	931.349487	489.202789	-25.012993	493.682251	528.160950	181.452347	482.145386	534.237305	-12.695920	80.328651	592.922241	159.686935	95.892616	419.273376	-71.713615	1404.915649	438.258820	232.655746	1404.451172	357.112152	82.660118	1381.606934	310.171539	79.865662	1638.816895	473.610504	-151.255264	1128.432129	489.969543	305.806976	1137.864624	376.916107	-177.610641	882.442932	392.713837	328.431091	874.509827	381.979370	84.940651	1032.959473	-635.700867	170.393646	854.181763	-613.990295	-31.037893
380.888489	-13.005331	935.411743	400.326721	176.689423	931.354675	489.173431	-25.055706	493.686035	528.175232	181.459564	482.194183	534.246765	-12.699849	80.342377	592.980591	159.776794	95.958923	419.145966	-71.799820	1404.904053	438.165558	232.596298	1404.458008	356.969482	82.591805	1381.592041	310.098175	79.775711	1638.842896	473.529816	-151.316422	1128.436035	489.933167	305.741608	1137.896729	376.926025	-177.659760	882.403870	392.720825	328.426971	874.514954	381.898315	84.864136	1032.957397	-635.711304	170.426102	854.183228	-614.053894	-31.017744
380.825653	-13.046215	935.394287	400.280701	176.658844	931.352173	489.081573	-25.091612	493.682251	528.151367	181.505707	482.211060	534.214661	-12.695268	80.356026	592.977783	159.763962	95.981842	418.997467	-71.874947	1404.899170	438.062439	232.511307	1404.471680	356.819916	82.537354	1381.582886	310.033936	79.686554	1638.882080	473.467407	-151.355637	1128.438843	489.797852	305.626556	1137.882324	376.955139	-177.714203	882.378418	392.740906	328.446472	874.539795	381.814911	84.824074	1032.944946	-635.712585	170.683563	854.273682	-614.094055	-30.956238
380.737305	-13.109563	935.381592	400.203461	176.614517	931.353821	489.030670	-25.156702	493.694916	528.072754	181.270721	482.213287	534.225403	-12.707400	80.374069	592.947205	160.008698	96.071701	418.872894	-71.970451	1404.901367	437.966400	232.452713	1404.475586	356.686951	82.499985	1381.558472	309.983612	79.599052	1638.890625	473.399261	-151.443069	1128.481323	489.747498	305.588837	1137.902100	376.975159	-177.776672	882.362427	392.751709	328.457336	874.532043	381.722992	84.763847	1032.938843	-635.781311	170.460251	854.195740	-614.174133	-30.968546
380.650513	-13.164948	935.370483	400.151215	176.555115	931.355896	488.968506	-25.159777	493.669128	528.082153	181.268845	482.221283	534.196838	-12.698780	80.372803	592.912537	159.696030	95.966087	418.726654	-72.034004	1404.892456	437.855713	232.388596	1404.456909	356.554993	82.419518	1381.532715	309.938141	79.519806	1638.918335	473.357788	-151.521042	1128.481445	489.808136	305.596680	1137.911865	376.997284	-177.819519	882.323547	392.751465	328.475525	874.521423	381.645691	84.701981	1032.933838	-635.793640	170.486755	854.203430	-614.204773	-30.949600
380.553070	-13.225534	935.359497	400.070007	176.513367	931.370300	488.918274	-25.193029	493.694702	527.984863	181.189209	482.236298	534.216980	-12.704711	80.383293	592.901672	159.708984	96.009781	418.592407	-72.083122	1404.900391	437.751648	232.316010	1404.440063	356.409882	82.342239	1381.501831	309.892365	79.463013	1638.943604	473.282104	-151.597565	1128.473022	489.758667	305.553833	1137.929199	377.012512	-177.890366	882.304016	392.773712	328.491425	874.517944	381.548584	84.638741	1032.935181	-635.852234	170.496231	854.186340	-614.279053	-30.951277
380.494751	-13.253145	935.343872	400.025055	176.475769	931.374878	488.829285	-25.195120	493.666107	527.978821	181.210098	482.243713	534.191345	-12.703786	80.390778	592.884338	159.666534	96.007851	418.472351	-72.159698	1404.894897	437.635773	232.234024	1404.436768	356.270660	82.299637	1381.468384	309.849854	79.399796	1638.982788	473.195221	-151.657776	1128.479492	489.701782	305.475098	1137.930786	377.028076	-177.951874	882.290833	392.774506	328.490509	874.518372	381.468933	84.599136	1032.927368	-635.873718	170.495819	854.178772	-614.341248	-30.944094
380.425201	-13.310864	935.334229	399.973633	176.412872	931.378357	488.779755	-25.238855	493.672516	527.925781	181.174225	482.244080	534.217651	-12.707753	80.398361	592.883911	159.679092	96.015877	418.368805	-72.224846	1404.907471	437.529541	232.181259	1404.461670	356.137787	82.187546	1381.427490	309.812775	79.340988	1639.016113	473.116760	-151.730133	1128.517700	489.646423	305.441681	1137.985474	376.986359	-178.013535	882.274658	392.769379	328.496429	874.531921	381.393036	84.534431	1032.923096	-635.922058	170.512741	854.204224	-614.393677	-30.918566
380.321838	-13.351078	935.329712	399.888000	176.377289	931.384033	488.710968	-25.244238	493.647369	527.888672	181.171936	482.264404	534.177795	-12.706076	80.393906	592.875244	159.682129	96.017059	418.239990	-72.270012	1404.922974	437.404266	232.125443	1404.474854	356.007172	82.128258	1381.382080	309.781647	79.302017	1639.052368	473.033234	-151.823822	1128.537964	489.583527	305.404541	1138.013794	376.984924	-178.098145	882.282104	392.761047	328.543152	874.556458	381.292755	84.492516	1032.923340	-635.944214	170.501175	854.199524	-614.472473	-30.912214
380.222076	-13.412468	935.313110	399.844666	176.325912	931.383118	488.639709	-25.261814	493.657593	527.888123	181.187973	482.264435	534.197021	-12.708957	80.398453	592.873108	159.666763	96.019302	418.141479	-72.316292	1404.926270	437.304138	232.056107	1404.514282	355.844604	82.061836	1381.335571	309.761108	79.261147	1639.080322	472.953308	-151.891098	1128.522095	489.499603	305.347961	1138.056641	376.983093	-178.182175	882.272827	392.756073	328.545227	874.598694	381.198792	84.432648	1032.912598	-635.584229	171.175491	854.346008	-614.443848	-30.696165
380.160828	-13.469705	935.299683	399.784546	176.268356	931.379089	488.573181	-25.291037	493.640198	527.818115	181.105774	482.215576	534.182190	-12.707394	80.375877	592.831177	159.636932	96.006401	418.024994	-72.388145	1404.923828	437.217804	232.003204	1404.524048	355.707550	81.989960	1381.286987	309.761108	79.224648	1639.107544	472.880402	-151.945557	1128.532837	489.431030	305.313507	1138.070679	376.952057	-178.266418	882.272339	392.731506	328.580200	874.625244	381.132874	84.370895	1032.903564	-635.564453	171.549438	854.482788	-614.443420	-30.632837
380.087585	-13.510164	935.260498	399.726227	176.266220	931.373901	488.535400	-25.319134	493.631378	527.572693	180.858856	482.139618	534.195374	-12.730394	80.385658	592.770630	159.560654	95.994987	417.928986	-72.414391	1404.900391	437.127258	231.974594	1404.533447	355.473419	81.818291	1381.193237	309.763306	79.200211	1639.137207	472.796112	-151.992493	1128.512573	489.324982	305.253174	1138.108032	376.924683	-178.434998	882.247803	392.683777	328.579041	874.656372	381.037903	84.334824	1032.879272	-635.596680	171.283112	854.377319	-614.512756	-30.654495
380.006348	-13.536364	935.244690	399.677277	176.219406	931.362488	488.469330	-25.298941	493.615234	527.481689	180.745956	482.117554	534.199036	-12.733568	80.349159	592.847229	159.894684	96.063675	417.808197	-72.529434	1404.900513	437.047485	231.891968	1404.546875	355.333801	81.916481	1381.170654	309.781952	79.184807	1639.174194	472.714539	-152.062103	1128.506348	489.320740	305.276398	1138.149292	376.877563	-178.568268	882.249084	392.664246	328.600098	874.674133	380.959076	84.299255	1032.864380	-635.609375	171.300629	854.386292	-614.598755	-30.639576
379.934692	-13.552534	935.226624	399.616516	176.206329	931.350891	488.430908	-25.340124	493.585388	527.534302	180.765045	482.150513	534.209839	-12.743088	80.376251	592.874695	159.921280	96.086662	417.669464	-72.550316	1404.863403	436.961731	231.876053	1404.576660	355.134857	81.763290	1381.091431	309.816681	79.161713	1639.214844	472.634766	-152.103348	1128.479980	489.219055	305.199860	1138.184204	376.811157	-178.650665	882.232483	392.547791	328.633636	874.734863	380.877869	84.283241	1032.848267	-635.605957	171.320038	854.381409	-614.647095	-30.637716
379.846069	-13.599467	935.200806	399.530212	176.144623	931.336548	488.389008	-25.349354	493.577820	527.534424	180.795776	482.173492	534.176819	-12.728058	80.363625	592.830811	159.861252	96.057808	417.534302	-72.620132	1404.845947	436.850983	231.830185	1404.608398	354.971466	81.737160	1381.057373	309.837677	79.125389	1639.279907	472.584198	-152.207535	1128.491821	489.131897	305.184448	1138.205200	376.957855	-178.707779	882.154602	392.445465	328.625580	874.777283	380.780243	84.224297	1032.827393	-635.606750	171.326019	854.378540	-614.683105	-30.647764
379.753662	-13.612255	935.178528	399.466919	176.109741	931.333008	488.313660	-25.346445	493.584503	527.522705	180.722168	482.141327	534.141296	-12.730653	80.358948	592.845947	159.871292	96.086578	417.387939	-72.664429	1404.838013	436.757813	231.792191	1404.619629	354.821899	81.676041	1381.005127	309.877747	79.119728	1639.352051	472.430908	-152.219513	1128.431274	489.051514	305.140289	1138.231812	376.623993	-178.812653	882.220093	392.355316	328.638855	874.802124	380.695679	84.192993	1032.814087	-635.628296	171.308182	854.370728	-614.736389	-30.624363
379.654999	-13.662877	935.161316	399.373169	176.101624	931.313721	488.277374	-25.352606	493.574249	527.779419	180.965790	482.223328	534.147400	-12.728092	80.360855	592.971313	160.012833	96.093941	417.250854	-72.719200	1404.806641	436.658447	231.744568	1404.634277	354.757263	81.760208	1381.013428	309.922760	79.112762	1639.418457	472.324371	-152.298279	1128.425171	488.987244	305.092316	1138.232422	376.546356	-178.922302	882.199036	392.341156	328.633484	874.763306	380.598267	84.164421	1032.795654	-635.630005	171.341187	854.379578	-614.820984	-30.600258
379.567474	-13.720075	935.142395	399.286224	176.063477	931.321960	488.283325	-25.381142	493.586304	527.759644	180.904480	482.247223	534.165527	-12.711395	80.361649	592.966736	159.984207	96.067261	417.132965	-72.796333	1404.812988	436.553284	231.699585	1404.630493	354.643127	81.750267	1380.961792	309.982391	79.096909	1639.487915	472.254395	-152.364700	1128.438232	488.914948	305.043182	1138.235718	376.677795	-178.945450	882.140259	392.264618	328.651276	874.774963	380.497711	84.103600	1032.789551	-635.613892	171.369888	854.393250	-614.828491	-30.583218
379.454620	-13.772699	935.148804	399.193970	176.012573	931.319824	488.288330	-25.387310	493.617157	527.755615	180.867020	482.247131	534.140991	-12.716414	80.367645	592.997742	160.034164	96.105370	417.027008	-72.836754	1404.822266	436.510803	231.651123	1404.644897	354.504547	81.725677	1380.924072	310.062927	79.105637	1639.570801	472.085754	-152.360107	1128.442627	488.841339	305.029083	1138.245850	376.321564	-179.063217	882.220154	392.071838	328.639038	874.847900	380.383911	84.058388	1032.790527	-636.000061	170.767075	854.278137	-614.997009	-30.729931
379.394592	-13.821944	935.156433	399.133362	175.949722	931.314819	488.257507	-25.407616	493.647430	527.743530	180.929749	482.271912	534.136963	-12.712688	80.386711	592.993164	160.046661	96.143875	416.916077	-72.874847	1404.852539	436.457031	231.613464	1404.672119	354.376923	81.705902	1380.899658	310.143311	79.104507	1639.644409	471.951660	-152.406250	1128.467407	488.700348	304.956818	1138.239014	376.215881	-179.119736	882.224976	392.066772	328.618713	874.833069	380.285889	84.013016	1032.788086	-635.972778	170.773300	854.302063	-615.015076	-30.726240
379.317108	-13.820610	935.137939	399.052856	175.945084	931.344177	488.239532	-25.413887	493.643188	527.687622	180.907211	482.317505	534.150085	-12.720797	80.417046	592.966431	160.043045	96.156578	416.812439	-72.909813	1404.890381	436.367218	231.579620	1404.696045	354.266907	81.697578	1380.884766	310.216675	79.136620	1639.730469	471.804810	-152.429199	1128.493408	488.678589	304.960876	1138.293335	376.076782	-179.169174	882.265076	391.938446	328.603455	874.866333	380.186188	83.988319	1032.792358	-635.961609	170.783829	854.303101	-615.036133	-30.709597
379.203583	-13.824046	935.152100	398.946503	175.933716	931.370605	488.181213	-25.438408	493.654419	527.707214	180.969421	482.345062	534.109558	-12.742405	80.413239	592.973083	160.051544	96.180443	416.722931	-72.908257	1404.927490	436.325928	231.571838	1404.746216	354.084747	81.527374	1380.837158	310.312988	79.160133	1639.817749	471.703400	-152.478500	1128.571777	488.577026	304.880402	1138.314453	376.164886	-179.183456	882.247437	391.822845	328.594879	874.900635	380.066956	83.975914	1032.811890	-635.968384	170.814148	854.303894	-615.079224	-30.703829
379.094727	-13.869228	935.150696	398.853638	175.897919	931.375061	488.175842	-25.457293	493.665192	527.641724	180.974960	482.338043	534.114441	-12.739793	80.407173	592.936951	160.065308	96.173897	416.624451	-72.947273	1404.948975	436.260254	231.532333	1404.772705	353.966949	81.504204	1380.823242	310.425781	79.182068	1639.907959	471.551758	-152.493851	1128.595825	488.470032	304.780212	1138.320313	375.990692	-179.230881	882.286926	391.677429	328.578156	874.930786	379.966949	83.932892	1032.813599	-635.962769	170.860886	854.298889	-615.119995	-30.726398
379.016571	-13.898535	935.148621	398.795319	175.823410	931.385864	488.188568	-25.473166	493.648773	527.643555	180.958221	482.329193	534.150879	-12.742105	80.392410	592.961609	160.069397	96.165001	416.539398	-72.979675	1404.986572	436.200073	231.502121	1404.772095	353.813843	81.481720	1380.808594	310.538422	79.221046	1639.993774	471.426880	-152.521683	1128.619751	488.435516	304.730438	1138.311157	375.803406	-179.267624	882.337280	391.531403	328.528168	874.966736	379.883911	83.877365	1032.816772	-635.589905	171.510406	854.407410	-615.055969	-30.514067
378.919342	-13.925663	935.137207	398.689484	175.822052	931.382385	488.126190	-25.461103	493.653503	527.578308	180.950577	482.315948	534.149353	-12.742835	80.402328	592.984619	160.076797	96.187546	416.425354	-73.032799	1405.017334	436.148163	231.458069	1404.776367	353.683960	81.475288	1380.767700	310.657959	79.242378	1640.098877	471.283630	-152.518845	1128.622192	488.340881	304.656311	1138.313599	375.626923	-179.344421	882.384399	391.380463	328.477722	874.992676	379.776245	83.858772	1032.808838	-635.550598	171.538696	854.406433	-615.092163	-30.514652
378.855103	-13.944339	935.116516	398.632538	175.797974	931.384277	488.095612	-25.484520	493.657532	527.468384	180.863174	482.281891	534.167725	-12.744441	80.417511	592.955566	160.046646	96.193863	416.307434	-73.049332	1405.039063	436.051514	231.435928	1404.788940	353.565002	81.424706	1380.764893	310.780731	79.286049	1640.203857	471.101990	-152.498276	1128.614380	488.061096	304.079163	1138.130493	375.169983	-179.421173	882.477478	391.223022	328.431335	874.966919	379.692383	83.828407	1032.797607	-635.522095	171.581512	854.424805	-615.112610	-30.466000
378.756134	-13.970515	935.120239	398.539825	175.770172	931.372375	488.097504	-25.512648	493.660767	527.487000	180.949219	482.309357	534.181152	-12.752234	80.415710	592.983765	160.058868	96.227425	416.188660	-73.094269	1405.067993	435.959564	231.396500	1404.784424	353.430634	81.385399	1380.738403	310.898254	79.330032	1640.326172	470.964447	-152.528976	1128.629272	487.931152	303.974335	1138.107788	374.967529	-179.461151	882.510437	391.060547	328.362488	874.996277	379.585938	83.810989	1032.792358	-635.527100	171.598648	854.438477	-615.114807	-30.494408
378.710999	-13.964447	935.095520	398.477142	175.761642	931.398804	488.062225	-25.529364	493.660004	527.460388	180.923691	482.323212	534.182190	-12.751604	80.443420	592.961121	160.017776	96.226501	416.051025	-73.107750	1405.069702	435.861511	231.360825	1404.782959	353.292755	81.342041	1380.717407	311.006439	79.379646	1640.431274	470.851532	-152.625076	1128.651733	487.810242	303.882141	1138.084961	374.968872	-179.453812	882.473999	390.892883	328.286011	875.000183	379.502747	83.785332	1032.791260	-635.491821	171.601364	854.429626	-615.111389	-30.489027
378.609802	-14.024511	935.097046	398.411530	175.712570	931.370911	488.035095	-25.566912	493.687531	527.108704	180.633652	482.211273	534.192627	-12.753322	80.437614	593.077026	160.201324	96.340225	415.915344	-73.140877	1405.091309	435.780029	231.327194	1404.754272	353.208649	81.294785	1380.705444	311.105225	79.444618	1640.517212	470.656097	-152.649933	1128.665894	487.352448	303.247650	1138.033325	374.540009	-179.544174	882.528198	390.711273	328.197296	874.966492	379.415314	83.748138	1032.777100	-635.490173	171.644333	854.440186	-615.142456	-30.442823
378.546173	-14.033240	935.064392	398.328705	175.691025	931.365601	488.015259	-25.571232	493.694092	527.083923	180.642349	482.207520	534.172241	-12.737379	80.459663	593.093445	160.226364	96.342552	415.753479	-73.145180	1405.108521	435.653625	231.333252	1404.746338	353.251862	81.075729	1380.723755	311.206635	79.507950	1640.595337	470.459412	-152.700836	1128.645508	487.234497	303.231262	1138.020996	374.293152	-179.531342	882.547241	390.550110	328.118866	874.963318	379.336945	83.718445	1032.758057	-635.438293	171.667480	854.443298	-615.137390	-30.417139
378.440216	-14.053171	935.053528	398.240417	175.677643	931.362671	487.929932	-25.566078	493.684265	527.055603	180.644165	482.232361	534.123718	-12.695584	80.455498	593.099854	160.235550	96.325172	415.665985	-73.231415	1405.126343	435.575775	231.262878	1404.725586	353.026062	81.242287	1380.673462	311.272888	79.596710	1640.660400	470.308075	-152.772125	1128.654785	487.106171	303.140442	1137.965454	374.022461	-179.400589	882.571899	390.388092	328.027130	874.932068	379.251801	83.697151	1032.752441	-635.478149	171.652039	854.429260	-615.184387	-30.424879
378.334229	-14.092730	935.035217	398.167755	175.619675	931.347107	487.905792	-25.569658	493.699646	527.025208	180.643692	482.224762	534.206787	-12.747136	80.471291	593.107117	160.249573	96.340294	415.538208	-73.266418	1405.135864	435.455292	231.219025	1404.677856	353.114777	81.172684	1380.717407	311.345215	79.674850	1640.710327	470.124237	-152.788406	1128.656250	486.968933	303.104095	1137.928223	373.810791	-179.400467	882.611267	390.248383	327.944214	874.909119	379.161957	83.648865	1032.735474	-635.454468	171.687057	854.419373	-615.181335	-30.415827
378.260101	-14.130597	935.028381	398.086029	175.623428	931.346863	487.877167	-25.620901	493.699188	527.008606	180.658539	482.240143	534.196472	-12.750273	80.458641	592.853210	160.011230	96.255257	415.438293	-73.298447	1405.145874	435.395233	231.162582	1404.652588	353.035339	81.100967	1380.692749	311.387634	79.768204	1640.754639	469.917847	-152.780014	1128.635986	487.200226	303.594360	1137.933350	373.570831	-179.387634	882.629578	390.109955	327.832550	874.902832	379.092590	83.626488	1032.732788	-635.447937	171.737991	854.409119	-615.202148	-30.394003
378.167053	-14.169288	935.013062	398.034210	175.570847	931.347656	487.804138	-25.649231	493.693787	526.953552	180.643723	482.214020	534.163025	-12.727254	80.471802	593.065125	160.194794	96.371750	415.416748	-73.385651	1405.169189	435.348511	231.088821	1404.629639	352.808746	81.283691	1380.671265	311.402893	79.839363	1640.804565	469.728271	-152.787308	1128.614136	487.003693	303.428589	1137.880249	373.316681	-179.386398	882.647949	389.866486	327.732849	874.909790	379.012238	83.575401	1032.724976	-635.435852	171.722946	854.447449	-615.203552	-30.382406
378.099182	-14.181635	935.007629	397.960815	175.559433	931.335266	487.745667	-25.646133	493.693817	526.901184	180.634644	482.232544	534.172729	-12.750447	80.467995	593.062561	160.234314	96.397095	415.344482	-73.386772	1405.158325	435.275482	231.100174	1404.635010	352.903809	81.019432	1380.679321	311.412384	79.931053	1640.839600	469.544708	-152.797928	1128.606689	486.873810	303.370697	1137.891968	373.049377	-179.368454	882.642456	389.707733	327.612122	874.896118	378.933441	83.567719	1032.715210	-635.422241	171.737686	854.440186	-615.209717	-30.385561
377.987762	-14.197706	935.008057	397.882843	175.515366	931.333496	487.722443	-25.692575	493.724640	526.880981	180.679581	482.273224	534.173828	-12.752889	80.490219	593.039185	160.195313	96.393974	415.296509	-73.404083	1405.172363	435.238037	231.058014	1404.633667	352.853516	80.973633	1380.680054	311.397736	80.009117	1640.858643	469.412628	-152.827744	1128.605957	486.950592	303.779968	1138.033569	373.003693	-179.320572	882.585571	389.536926	327.451172	874.901978	378.846954	83.540001	1032.715210	-635.400330	171.780396	854.454834	-615.232422	-30.328161
377.904083	-14.193727	935.005554	397.794739	175.540176	931.331543	487.645874	-25.692104	493.727539	526.850464	180.643265	482.286804	534.164001	-12.742060	80.478729	593.013123	160.157181	96.438843	415.294098	-73.481941	1405.179688	435.198059	231.007706	1404.638550	352.653900	81.191521	1380.664673	311.379486	80.106194	1640.884033	469.203888	-152.785034	1128.555908	486.844940	303.658752	1137.985718	372.489624	-179.334305	882.663330	389.382355	327.305603	874.864502	378.753448	83.554352	1032.712280	-635.385010	171.798599	854.438293	-615.234802	-30.334988
377.790955	-14.222425	935.004028	397.696808	175.526794	931.315002	487.582062	-25.691341	493.723236	526.799072	180.628189	482.277802	534.160522	-12.750274	80.522026	592.820618	159.690002	96.328270	415.233643	-73.512917	1405.170532	435.169800	230.995804	1404.593384	352.598999	81.162445	1380.678833	311.352844	80.189034	1640.886963	469.050354	-152.767242	1128.527832	486.773865	303.591522	1137.935303	372.196106	-179.290344	882.672546	389.229736	327.162933	874.825195	378.667511	83.539673	1032.704956	-635.386597	171.807281	854.433411	-615.251892	-30.321383
377.708069	-14.216486	934.984680	397.619690	175.530151	931.307983	487.221436	-25.450186	493.652222	526.813354	180.657364	482.316559	533.967468	-12.702695	80.466904	592.796997	159.658813	96.310043	415.172852	-73.533615	1405.159790	435.132172	230.966125	1404.580322	352.539551	81.129013	1380.675415	311.312195	80.275894	1640.891357	468.941284	-152.792328	1128.492188	486.699005	303.533142	1137.899658	372.087738	-179.162521	882.595764	389.062805	326.975281	874.786560	378.584564	83.538452	1032.691650	-635.349915	171.855835	854.438477	-615.265198	-30.270456
377.596069	-14.227253	934.981323	397.519165	175.550934	931.325745	487.144897	-25.438887	493.641876	526.768860	180.864090	482.295532	533.945068	-12.704413	80.486816	592.890564	159.740540	96.370857	415.104858	-73.536308	1405.147217	435.094482	230.957260	1404.562378	352.481384	81.127686	1380.680298	311.270416	80.370407	1640.902466	468.751831	-152.778015	1128.448853	486.723999	303.545197	1137.876953	371.604248	-179.153168	882.664246	388.899261	326.797058	874.769653	378.485321	83.531746	1032.699829	-635.345215	171.882858	854.434509	-615.279297	-30.286242
377.500275	-14.246674	934.984619	397.442200	175.516632	931.315063	487.321777	-25.658010	493.696960	526.737915	180.612076	482.343323	534.103882	-12.728266	80.522766	592.961548	160.098251	96.462250	415.024719	-73.561394	1405.158813	435.035950	230.942703	1404.544556	352.420166	81.126015	1380.682495	311.238770	80.443634	1640.909058	468.602020	-152.765091	1128.417480	486.417267	302.934570	1137.657959	371.315613	-179.095001	882.707825	388.688324	326.640015	874.733948	378.391663	83.514084	1032.695190	-635.341003	171.882935	854.430603	-615.274658	-30.286726
377.394714	-14.255677	934.981567	397.346680	175.525589	931.320618	487.008942	-25.482260	493.656830	526.719421	180.614777	482.352875	533.950684	-12.711865	80.522446	592.984558	160.114944	96.496857	414.927673	-73.569748	1405.168457	434.980286	230.941284	1404.538940	352.355072	81.120819	1380.670898	311.200226	80.498238	1640.930908	468.463135	-152.763947	1128.414429	486.598969	303.407623	1137.804077	371.046356	-179.031586	882.741394	388.599304	326.471069	874.713562	378.285248	83.510368	1032.696045	-635.337402	171.913010	854.452332	-615.313049	-30.237644
377.274231	-14.278029	934.983337	397.256714	175.528122	931.315735	486.958130	-25.466721	493.656311	526.684387	180.607651	482.386871	533.942139	-12.719380	80.529510	593.012817	160.150864	96.518715	414.830475	-73.584099	1405.180054	434.944611	230.932678	1404.511475	352.324677	81.105064	1380.660156	311.163696	80.579994	1640.945801	468.306854	-152.767578	1128.393066	486.530426	303.363220	1137.755371	370.765259	-179.003769	882.793579	388.463806	326.303619	874.672363	378.174011	83.505684	1032.693726	-635.304199	171.940826	854.459045	-615.320251	-30.218042
377.181000	-14.270680	934.971985	397.184814	175.501862	931.311951	486.881195	-25.478083	493.660278	526.666443	180.634857	482.369293	533.948242	-12.721210	80.553429	592.990845	160.138168	96.541176	414.749603	-73.580841	1405.180420	434.887543	230.947159	1404.490112	352.277527	81.120598	1380.669067	311.125519	80.655182	1640.988525	468.226410	-152.822327	1128.406250	486.426819	303.263092	1137.715454	370.750702	-178.911926	882.748413	388.309906	326.138031	874.619934	378.080688	83.494873	1032.685181	-635.298706	171.994324	854.459290	-615.334717	-30.204802
377.051697	-14.273497	934.966736	397.094696	175.504471	931.286743	486.830902	-25.493835	493.658203	526.698120	180.656281	482.400421	533.930420	-12.716444	80.573181	592.775574	159.915756	96.454704	414.669739	-73.539864	1405.205078	434.873535	230.987778	1404.455933	352.181641	80.988686	1380.617554	311.090668	80.702415	1641.022217	468.043915	-152.788788	1128.388550	486.383179	303.204620	1137.659424	370.238129	-178.909317	882.858643	388.182800	325.980133	874.549683	377.962311	83.507927	1032.668823	-635.272949	172.028046	854.469421	-615.334167	-30.168903
376.928375	-14.308110	934.978210	397.002380	175.500473	931.272583	486.764557	-25.484766	493.674927	526.605591	180.592911	482.385895	533.931335	-12.737090	80.584023	592.723816	159.910629	96.488029	414.580505	-73.557648	1405.207520	434.843353	230.987167	1404.414795	352.156616	81.158775	1380.689209	311.051208	80.755409	1641.055420	467.900757	-152.778900	1128.379639	486.038391	302.581635	1137.379272	369.978638	-178.878830	882.880676	388.036713	325.826660	874.478821	377.848541	83.503708	1032.666504	-635.297119	172.061523	854.478027	-615.353821	-30.166729
376.811157	-14.268056	934.958130	396.903076	175.517883	931.276611	486.829620	-25.618055	493.705963	526.599365	180.770981	482.427246	533.981506	-12.737323	80.609360	592.761292	159.951294	96.540421	414.498840	-73.528923	1405.239380	434.826630	230.986664	1404.388672	352.046814	81.092064	1380.646851	311.015625	80.799301	1641.073486	467.756958	-152.784027	1128.387085	485.937042	302.501038	1137.334106	369.741699	-178.830627	882.926575	387.905731	325.681396	874.414490	377.752472	83.519714	1032.659912	-635.303467	172.050354	854.487915	-615.369324	-30.157928
376.713715	-14.251166	934.956970	396.802551	175.548294	931.292969	486.648651	-25.522940	493.682129	526.556335	180.791626	482.449402	533.922180	-12.738547	80.615982	592.757019	159.941147	96.563011	414.407745	-73.496162	1405.259277	434.799652	231.026062	1404.383789	351.997559	81.064400	1380.655273	310.989136	80.830933	1641.092651	467.593231	-152.763718	1128.388428	485.890106	302.467773	1137.287231	369.494690	-178.812439	882.976990	387.785339	325.520264	874.365906	377.654541	83.533745	1032.667847	-635.304138	172.054352	854.485168	-615.382568	-30.148813
376.598816	-14.243842	934.952698	396.718384	175.571533	931.304199	486.552460	-25.514708	493.670471	526.501160	180.833038	482.475067	533.881104	-12.745141	80.628723	592.775330	159.994736	96.587654	414.336090	-73.479225	1405.283081	434.778503	231.045181	1404.340576	351.969116	81.098511	1380.680054	310.956390	80.875893	1641.104614	467.447357	-152.772720	1128.401367	485.477234	301.803162	1137.187256	369.264679	-178.792358	883.033386	387.685211	325.412445	874.283813	377.567352	83.540840	1032.672729	-635.295654	172.056503	854.477051	-615.391357	-30.143820
376.483124	-14.256227	934.951721	396.618805	175.567947	931.304077	486.528717	-25.558357	493.680450	526.479614	180.810059	482.478333	533.921387	-12.759927	80.641273	592.784119	159.993286	96.601486	414.270630	-73.459068	1405.287720	434.770142	231.079422	1404.314819	351.923126	81.177734	1380.666016	310.920654	80.911858	1641.119263	467.294312	-152.772095	1128.408203	485.383759	301.700775	1137.097046	369.048126	-178.792038	883.063293	387.584442	325.304932	874.223938	377.458099	83.533234	1032.672119	-635.355225	172.099457	854.486023	-615.437134	-30.087202
376.369720	-14.243794	934.945618	396.533264	175.564560	931.301575	486.433075	-25.571026	493.688538	526.435547	180.810425	482.477264	533.924133	-12.769477	80.639664	592.764771	159.999466	96.627083	414.204834	-73.417786	1405.288208	434.747711	231.106567	1404.262207	351.898621	81.173538	1380.665527	310.896301	80.958427	1641.127075	467.133881	-152.793762	1128.419312	485.332153	301.677368	1137.051025	368.835052	-178.787827	883.106445	387.500610	325.215668	874.153076	377.365173	83.536758	1032.668335	-635.345032	172.095795	854.480652	-615.421326	-30.095901
376.262878	-14.263263	934.947449	396.455566	175.537949	931.291809	486.351685	-25.532385	493.685608	526.332214	180.555893	482.494995	533.920776	-12.759740	80.677345	592.698303	159.942947	96.633926	414.158508	-73.405724	1405.311035	434.719879	231.123169	1404.219238	351.837860	81.237106	1380.654175	310.863708	81.000305	1641.135498	466.963806	-152.793442	1128.450806	485.280457	301.629181	1136.995728	368.628387	-178.803223	883.139832	387.412933	325.135956	874.102844	377.275543	83.521027	1032.664429	-635.324097	172.196594	854.502441	-615.434814	-30.050119
376.162811	-14.245224	934.955566	396.375458	175.567963	931.289307	486.270996	-25.552824	493.712067	526.274109	180.568832	482.509064	533.905457	-12.746901	80.676064	592.655090	159.891327	96.635994	414.103912	-73.367775	1405.318115	434.701355	231.174652	1404.205322	351.798340	81.263596	1380.663940	310.825195	81.035049	1641.153076	466.783661	-152.775696	1128.457153	485.225342	301.571533	1136.933472	368.430939	-178.838165	883.157959	387.317871	325.035828	874.071960	377.186127	83.551315	1032.667114	-635.325684	172.215912	854.509277	-615.429871	-30.050991
376.044678	-14.245856	934.952820	396.269104	175.571136	931.301025	486.213531	-25.600298	493.738403	526.241028	180.590118	482.538239	533.893433	-12.733184	80.716331	592.606079	159.868195	96.672470	414.017212	-73.339523	1405.342896	434.663940	231.213303	1404.179810	351.781708	81.288643	1380.674561	310.807770	81.069550	1641.172974	466.699219	-153.489487	1128.754761	485.175568	301.523224	1136.882690	368.253632	-178.827179	883.231567	387.258240	324.941833	874.042908	377.083252	83.544510	1032.672729	-635.357117	172.128586	854.521545	-615.446289	-30.051308
375.908936	-14.243232	934.951355	396.161743	175.559769	931.307312	486.089691	-25.622417	493.725861	526.205688	180.615845	482.564697	533.850037	-12.746363	80.751770	592.579773	159.877823	96.708679	413.935272	-73.301643	1405.368164	434.622955	231.253662	1404.157471	351.741241	81.298164	1380.671387	310.791718	81.004929	1641.174561	466.539124	-153.494781	1128.759033	485.163055	301.513885	1136.853027	368.077545	-178.851273	883.253052	387.180695	324.881134	874.009094	376.973358	83.536438	1032.676270	-635.772583	171.488327	854.379639	-615.572144	-30.224470
375.818207	-14.239241	934.947205	396.084778	175.565216	931.298218	485.984680	-25.654108	493.721741	526.169006	180.637054	482.574280	533.885559	-12.753453	80.769150	592.615601	159.924179	96.745056	413.854095	-73.281792	1405.348145	434.581238	231.267380	1404.134888	351.703888	81.341904	1380.670654	310.767914	81.045547	1641.167480	466.394714	-153.499863	1128.779785	485.125793	301.465607	1136.797119	367.908020	-178.888596	883.269348	387.138458	324.806122	873.969055	376.893463	83.543953	1032.669922	-635.799377	171.476776	854.376648	-615.610291	-30.227261
375.678009	-14.224111	934.935425	395.979187	175.559753	931.283508	485.877930	-25.646667	493.740356	526.054138	180.592758	482.584534	533.877258	-12.752210	80.768723	592.587646	159.917465	96.762169	413.784515	-73.238174	1405.353271	434.561707	231.315659	1404.091797	351.650726	81.400841	1380.661743	310.752289	81.190559	1641.145874	466.188019	-152.820160	1128.509033	485.113983	301.490387	1136.765259	367.704529	-178.922028	883.221741	387.087341	324.756104	873.936523	376.790039	83.550255	1032.658447	-635.787720	171.511154	854.358887	-615.632996	-30.186285
375.562256	-14.233105	934.940674	395.898987	175.603592	931.269348	485.753296	-25.647659	493.723511	526.015137	180.632080	482.591125	533.864624	-12.754898	80.779259	592.587463	159.902634	96.758194	413.721161	-73.214485	1405.330444	434.542206	231.340759	1404.062378	351.596619	81.432014	1380.626343	310.744751	81.131577	1641.114014	466.110718	-152.876160	1128.513306	485.101715	301.478943	1136.726318	367.757813	-178.931671	883.172119	387.046143	324.720764	873.904968	376.706024	83.577271	1032.654907	-635.794067	171.535370	854.364868	-615.637939	-30.184486
375.462463	-14.222480	934.929993	395.800995	175.631866	931.259705	485.688171	-25.666834	493.734802	525.936096	180.773666	482.558716	533.839355	-12.747456	80.814857	592.625366	159.943878	96.806587	413.668365	-73.190453	1405.331177	434.539734	231.370758	1404.019653	351.582428	81.458862	1380.621948	310.708954	81.180305	1641.100830	465.964264	-152.876755	1128.516968	485.084656	301.508148	1136.683472	367.376709	-178.998169	883.239990	387.005493	324.680908	873.874451	376.616364	83.594986	1032.645630	-635.787292	171.516235	854.357056	-615.648926	-30.181635
375.361115	-14.202192	934.934021	395.726044	175.622818	931.251648	485.561554	-25.652412	493.747437	525.861206	180.658356	482.588104	533.815857	-12.745296	80.828308	592.563538	159.907120	96.798462	413.619720	-73.134872	1405.335938	434.539154	231.380280	1404.004272	351.545197	81.506142	1380.621704	310.671387	81.226715	1641.086792	465.872955	-152.919540	1128.533936	485.053528	301.479340	1136.644897	367.422913	-179.015900	883.205322	386.974243	324.674591	873.833557	376.537872	83.607643	1032.644287	-635.789551	171.535965	854.360352	-615.652710	-30.196211
375.250824	-14.180263	934.937866	395.645874	175.656281	931.262329	485.436707	-25.652901	493.736145	525.806580	180.667786	482.610931	533.814331	-12.744486	80.854385	592.526794	159.892349	96.807297	413.583008	-73.110977	1405.345337	434.553741	231.417542	1404.000000	351.503143	81.544647	1380.611816	310.647400	81.273918	1641.087036	465.746796	-152.941360	1128.536133	485.028107	301.482147	1136.624756	367.278290	-179.064423	883.245483	386.943207	324.693115	873.832947	376.453827	83.631821	1032.652710	-635.805664	171.537292	854.375427	-615.690552	-30.188921
375.167236	-14.161833	934.931824	395.582642	175.652603	931.254028	485.291962	-25.650507	493.731018	525.767578	180.726028	482.598999	533.771362	-12.746792	80.888535	592.496033	159.868927	96.811531	413.544006	-73.099205	1405.337280	434.563568	231.436386	1403.989868	351.487244	81.616447	1380.626465	310.628357	81.312447	1641.078735	465.661316	-152.956909	1128.531372	485.001587	301.498291	1136.608154	367.111084	-179.089996	883.281006	386.914734	324.719940	873.789673	376.388824	83.640808	1032.646240	-635.816956	171.548157	854.376648	-615.734070	-30.168062
375.065063	-14.131334	934.934082	395.516479	175.678391	931.258667	485.176056	-25.652508	493.734436	525.670166	180.655258	482.582123	533.767761	-12.744645	80.898033	592.500549	159.870575	96.830040	413.512848	-73.057793	1405.331299	434.585968	231.475479	1403.972046	351.465118	81.655861	1380.626099	310.612183	81.355598	1641.080811	465.534821	-152.894302	1128.503662	485.010803	301.494659	1136.593140	366.745148	-179.168930	883.352661	386.895844	324.761017	873.770508	376.326111	83.667191	1032.651733	-635.840027	171.563141	854.367188	-615.740845	-30.171104
374.960175	-14.111826	934.917786	395.421753	175.727570	931.249146	485.026947	-25.614515	493.676392	525.635315	180.649948	482.575775	533.736145	-12.724785	80.882813	592.513550	159.883316	96.822281	413.478668	-73.007027	1405.324585	434.602844	231.497681	1403.925293	351.431396	81.682014	1380.625366	310.598969	81.412613	1641.064941	465.464874	-152.868561	1128.481689	485.024902	301.490845	1136.549927	366.595825	-179.222260	883.380005	386.880920	324.803680	873.740051	376.240631	83.696518	1032.640259	-635.853149	171.547195	854.355042	-615.752991	-30.155243
374.827972	-14.077712	934.927979	395.334290	175.721252	931.227234	484.890350	-25.575809	493.648163	525.595215	180.653183	482.587006	533.699524	-12.724563	80.872879	592.502014	159.869110	96.814369	413.464844	-72.981171	1405.304688	434.608215	231.535278	1403.897461	351.411102	81.727074	1380.619873	310.589417	81.467293	1641.063721	465.415436	-152.856140	1128.461304	485.022949	301.473267	1136.512207	366.478851	-179.263794	883.388184	386.881317	324.866791	873.715454	376.153381	83.727577	1032.635864	-635.853760	171.546402	854.355164	-615.753723	-30.155054
374.761017	-14.032573	934.899109	395.272095	175.756790	931.225342	484.800934	-25.601166	493.642975	525.599548	180.703033	482.601776	533.692993	-12.722659	80.876122	592.516785	159.879120	96.850113	413.422150	-72.936592	1405.311279	434.604126	231.571823	1403.888428	351.376465	81.780121	1380.618896	310.585144	81.625313	1641.079590	465.362000	-152.827896	1128.437134	485.040527	301.493469	1136.503906	366.365204	-179.274200	883.408630	386.873383	324.922394	873.708496	376.074219	83.755676	1032.619507	-635.894531	171.561935	854.372314	-615.775085	-30.156498
374.665070	-13.996714	934.886353	395.191071	175.820160	931.213257	484.745178	-25.620136	493.631134	525.539063	180.664185	482.614471	533.729309	-12.740114	80.904747	592.366272	159.487122	96.767517	413.353119	-72.916328	1405.291748	434.563019	231.611115	1403.873901	351.344360	81.798698	1380.621582	310.567902	81.680046	1641.099609	465.289215	-152.839233	1128.453613	485.335388	302.387695	1136.812378	366.248413	-179.295975	883.446594	386.898865	324.953339	873.738098	375.990265	83.804741	1032.607544	-635.910156	171.526733	854.353943	-615.798706	-30.164637
374.581482	-13.961906	934.864197	395.130096	175.838104	931.205078	484.676880	-25.646290	493.629822	525.531738	180.683502	482.618164	533.743042	-12.747293	80.904800	592.446045	159.867172	96.867363	413.292969	-72.888588	1405.310547	434.538605	231.635101	1403.872437	351.311157	81.820396	1380.611084	310.555450	81.739502	1641.114624	465.247437	-152.843292	1128.445435	485.091339	301.555359	1136.501831	366.147278	-179.304092	883.454041	386.894684	325.040222	873.674866	375.907898	83.826180	1032.591553	-635.886475	171.549423	854.375305	-615.785095	-30.153854
374.481812	-13.938828	934.852112	395.058685	175.868256	931.194519	484.565125	-25.627108	493.610046	525.474976	180.661407	482.610046	533.718384	-12.736416	80.905922	592.351746	159.489594	96.777534	413.242096	-72.872345	1405.324341	434.510132	231.655899	1403.844482	351.270874	81.867271	1380.601685	310.560211	81.793991	1641.125977	465.176697	-152.795578	1128.427979	485.091156	301.552002	1136.462036	366.066711	-179.331940	883.460022	386.929443	325.112061	873.651001	375.823486	83.853088	1032.580444	-635.921204	171.589874	854.373352	-615.800293	-30.153580
374.402222	-13.903854	934.830444	394.992035	175.923828	931.188904	484.461487	-25.577789	493.601105	525.492432	180.717346	482.617859	533.675659	-12.740168	80.907867	592.348083	159.511429	96.771812	413.176270	-72.836342	1405.306030	434.507721	231.682526	1403.824585	351.252258	81.916710	1380.563110	310.557526	81.861130	1641.146729	465.127411	-152.828690	1128.432739	485.380829	302.582520	1136.778198	366.021332	-179.339432	883.459656	386.982391	325.189972	873.685913	375.756805	83.889565	1032.567627	-635.950867	171.566055	854.384399	-615.824097	-30.145828
374.320129	-13.872208	934.830322	394.935608	175.919937	931.164795	484.473602	-25.587845	493.596832	525.436707	180.673553	482.586426	533.724548	-12.748438	80.942146	592.306091	159.472427	96.773331	413.121429	-72.787910	1405.294556	434.489746	231.729599	1403.801514	351.223267	81.935974	1380.539307	310.566132	81.821014	1641.139771	465.058868	-152.832993	1128.447510	485.373291	302.675690	1136.792480	365.973877	-179.375732	883.451355	387.034637	325.280365	873.661682	375.686829	83.917847	1032.555054	-635.947998	171.558334	854.385742	-615.814087	-30.148388
374.234558	-13.876818	934.828491	394.883484	175.932388	931.164490	484.428619	-25.575560	493.603729	525.410950	180.676697	482.594116	533.730957	-12.728495	80.937164	592.412537	159.858459	96.852058	413.071533	-72.763962	1405.291992	434.480652	231.733795	1403.795044	351.184235	81.990074	1380.547119	310.548889	81.985123	1641.176880	464.989594	-152.847290	1128.448975	485.376190	302.746613	1136.785278	365.938751	-179.370773	883.462097	387.069550	325.398193	873.670837	375.635834	83.920372	1032.555542	-635.959473	171.580688	854.385498	-615.827759	-30.117874
374.160980	-13.836220	934.828552	394.815887	175.975113	931.162903	484.345551	-25.524109	493.584503	525.410645	180.697495	482.610748	533.693481	-12.746958	80.917267	592.728699	160.100449	96.963356	413.028412	-72.742874	1405.298096	434.469666	231.766525	1403.783691	351.135956	82.042610	1380.539917	310.514954	82.046547	1641.190674	464.932037	-152.859146	1128.449219	485.359589	302.777405	1136.786011	365.885529	-179.383606	883.458313	387.114136	325.511658	873.654297	375.574280	83.962204	1032.555664	-636.004944	171.604553	854.397949	-615.870483	-30.116768
374.103302	-13.787775	934.814880	394.778564	176.017731	931.171265	484.392639	-25.562508	493.614319	525.361206	180.730270	482.641510	533.759888	-12.742929	80.925056	592.430786	159.608612	96.855667	412.976074	-72.704285	1405.286377	434.444275	231.792389	1403.791504	351.093536	82.050636	1380.516479	310.480804	82.021935	1641.178467	464.921661	-153.512238	1128.694092	485.334503	302.798431	1136.784790	365.877869	-179.385635	883.512756	387.161987	325.646118	873.659668	375.514893	83.998482	1032.552124	-636.027161	171.594986	854.398315	-615.868652	-30.112446
374.064392	-13.768138	934.813965	394.755981	176.032852	931.166687	484.530457	-25.664831	493.633514	525.333069	180.699738	482.620850	533.824036	-12.742932	80.949341	592.646179	160.087128	96.975380	412.905762	-72.675056	1405.301392	434.437714	231.823929	1403.797485	351.063660	82.110550	1380.531494	310.440735	82.203850	1641.183838	464.794373	-152.839874	1128.475464	485.334656	302.847504	1136.810669	365.839874	-179.421127	883.452148	387.187378	325.800201	873.664734	375.484253	84.018593	1032.549316	-636.050964	171.587585	854.406494	-615.869934	-30.112398
374.002625	-13.728730	934.817444	394.720123	176.071625	931.189453	484.326324	-25.476437	493.578247	525.303162	180.676773	482.622986	533.702881	-12.720833	80.937607	592.436951	159.622726	96.865234	412.833344	-72.639221	1405.281006	434.419495	231.846390	1403.791870	351.025482	82.141579	1380.532593	310.373413	82.279701	1641.165039	464.746490	-152.822556	1128.462646	485.343201	302.881439	1136.829346	365.826569	-179.401321	883.431824	387.247681	325.936493	873.679688	375.427185	84.049713	1032.562012	-636.072449	171.588379	854.404785	-615.858154	-30.137648
373.975769	-13.724586	934.807373	394.702576	176.090958	931.162537	484.398651	-25.512033	493.612579	525.279907	180.719131	482.622131	533.744507	-12.719171	80.938400	592.374512	159.561523	96.849777	412.750214	-72.615852	1405.293579	434.395081	231.895111	1403.774902	350.993134	82.194489	1380.508301	310.312714	82.351707	1641.145996	464.689941	-152.797470	1128.463135	485.383484	302.917664	1136.828613	365.821136	-179.382217	883.410583	387.293365	326.067841	873.655457	375.394592	84.071579	1032.542236	-636.099731	171.619171	854.423523	-615.898499	-30.094248
373.942169	-13.669701	934.811768	394.678528	176.117599	931.176575	484.347870	-25.456699	493.612274	525.287598	180.738327	482.621460	533.702576	-12.713147	80.934341	592.419495	159.619736	96.867973	412.667358	-72.605255	1405.285400	434.384766	231.901932	1403.775146	350.948334	82.264328	1380.494141	310.246002	82.425194	1641.137329	464.654907	-152.782059	1128.468262	485.417969	302.945160	1136.833618	365.813263	-179.364471	883.395325	387.338562	326.191681	873.661072	375.368530	84.107880	1032.551880	-636.107300	171.639923	854.417664	-615.912781	-30.085363
373.938782	-13.664956	934.803772	394.690765	176.173828	931.183899	484.439636	-25.520205	493.669342	525.266418	180.724609	482.619446	533.748413	-12.723886	80.952568	592.644714	160.107285	96.988449	412.554749	-72.536049	1405.282593	434.333130	231.948349	1403.770264	351.011230	82.110733	1380.508301	310.145538	82.505615	1641.129639	464.605865	-152.756714	1128.488281	485.457184	302.986237	1136.835693	365.806488	-179.305481	883.383972	387.401062	326.302338	873.666138	375.367950	84.130814	1032.551270	-636.175659	171.612076	854.412292	-615.935913	-30.107786
373.910706	-13.628788	934.810120	394.681091	176.197601	931.178650	484.423462	-25.471464	493.653320	525.258728	180.717773	482.620178	533.762207	-12.730734	80.967880	592.636292	160.105469	96.991432	412.491119	-72.557144	1405.293945	434.338593	231.940979	1403.798218	350.812622	82.332458	1380.470459	310.045044	82.581245	1641.114990	464.580414	-152.745651	1128.510986	485.475647	303.034576	1136.869019	365.811401	-179.263687	883.377869	387.471985	326.399841	873.670959	375.347870	84.168060	1032.551514	-636.201477	171.596710	854.416870	-615.936157	-30.090387
373.900604	-13.562223	934.800415	394.673004	176.223816	931.195618	484.379028	-25.382994	493.642059	525.208679	180.706390	482.604279	533.715027	-12.716393	80.949577	592.633118	160.108887	97.020042	412.406342	-72.540367	1405.299683	434.305908	231.976181	1403.803711	350.765320	82.391655	1380.457031	309.938843	82.648674	1641.103394	464.519135	-152.711838	1128.500977	485.482422	303.072906	1136.906006	365.816284	-179.205887	883.366089	387.529083	326.506317	873.700256	375.333282	84.201759	1032.555054	-636.208801	171.636017	854.441284	-615.942688	-30.068148
373.944305	-13.544954	934.794495	394.684937	176.256973	931.195496	484.474701	-25.434246	493.654938	525.217957	180.747803	482.630463	533.744751	-12.705425	80.943810	592.666626	160.167068	97.040184	412.320343	-72.480186	1405.298828	434.282715	232.003448	1403.819214	350.720734	82.445992	1380.444092	309.810028	82.728249	1641.094360	464.466919	-152.699600	1128.520264	485.523285	303.132294	1136.939941	365.824402	-179.144684	883.361206	387.601166	326.601044	873.720093	375.331451	84.225410	1032.549316	-636.239868	171.643723	854.444336	-615.955505	-30.063284
373.929779	-13.524285	934.803589	394.719635	176.275635	931.193359	484.494873	-25.445225	493.674194	525.212463	180.729111	482.600220	533.762268	-12.706081	80.957001	592.277100	159.500763	96.848053	412.212555	-72.462273	1405.319092	434.242889	232.023560	1403.815186	350.665436	82.475113	1380.429565	309.680420	82.789490	1641.077148	464.489044	-153.348465	1128.797974	485.553864	303.190765	1136.980713	365.856720	-179.059433	883.396912	387.660156	326.693359	873.737854	375.332733	84.254250	1032.551758	-636.252991	171.643570	854.456116	-615.981873	-30.040468
373.928558	-13.511401	934.801453	394.731567	176.293823	931.192383	484.490570	-25.391546	493.649445	525.230408	180.795609	482.621155	533.719238	-12.702382	80.956192	592.399292	159.618423	96.904549	412.120056	-72.434174	1405.325562	434.182739	232.052658	1403.817383	350.610748	82.476540	1380.411255	309.536041	82.863953	1641.041992	464.372101	-152.642685	1128.548462	485.574127	303.223877	1136.984497	365.846497	-179.023438	883.322327	387.711090	326.787354	873.757141	375.320129	84.271667	1032.548584	-636.254883	171.671371	854.452087	-615.984192	-30.023155
373.958710	-13.459113	934.784302	394.782990	176.319580	931.188965	484.501373	-25.381882	493.654785	525.252258	180.864334	482.606598	533.734619	-12.711169	80.959801	592.290771	159.523087	96.860085	412.027405	-72.399025	1405.328247	434.141693	232.097076	1403.809570	350.562683	82.527489	1380.386230	309.397705	82.926285	1641.028076	464.348419	-152.600525	1128.572510	485.314331	302.331146	1136.705200	365.870422	-178.955917	883.300842	387.771210	326.910828	873.713745	375.342133	84.306892	1032.536621	-636.282715	171.690918	854.441589	-616.007019	-30.025457
373.975433	-13.460052	934.799316	394.813446	176.347534	931.190613	484.685883	-25.511295	493.700195	524.658813	179.845749	482.389435	533.840820	-12.717288	80.953728	592.018433	159.273804	96.794968	411.949310	-72.384819	1405.318848	434.088165	232.100021	1403.808594	350.498077	82.562706	1380.391846	309.264191	82.983170	1641.003418	464.323425	-152.525665	1128.557617	485.330292	302.358490	1136.688232	365.887939	-178.882339	883.278198	387.837036	326.987549	873.705933	375.352386	84.329086	1032.543579	-636.295105	171.693085	854.455200	-616.007080	-30.024046
373.966278	-13.423822	934.801270	394.824677	176.354324	931.193298	484.483093	-25.299379	493.663971	525.243713	180.738327	482.575897	533.709167	-12.703714	80.919617	592.579102	160.048920	96.983391	411.876648	-72.377808	1405.326538	434.022217	232.126892	1403.809326	350.429016	82.625908	1380.372925	309.112579	83.053253	1640.981689	464.319183	-152.442749	1128.587891	485.365082	302.414673	1136.724976	365.918915	-178.777679	883.273926	387.940674	327.065125	873.686157	375.345825	84.352432	1032.545044	-636.308350	171.716003	854.465942	-616.005066	-30.022526
373.998932	-13.361506	934.799255	394.863220	176.404633	931.220947	484.544739	-25.304983	493.657471	525.311035	180.896820	482.594727	533.737488	-12.685676	80.908539	592.409363	159.605011	96.872002	411.802673	-72.368233	1405.328125	433.972290	232.138245	1403.807617	350.379669	82.766113	1380.408081	308.950806	83.125595	1640.957275	464.306610	-152.379822	1128.564453	485.381348	302.445740	1136.723022	365.957672	-178.684158	883.257141	388.008942	327.139526	873.663879	375.376190	84.394249	1032.557861	-636.333984	171.693695	854.471191	-616.027039	-30.023741
374.017426	-13.369498	934.807068	394.904572	176.426682	931.225098	484.607849	-25.300930	493.664551	525.332336	180.895645	482.613373	533.741455	-12.701445	80.908592	592.263550	159.452179	96.797691	411.738403	-72.331512	1405.344849	433.895386	232.166122	1403.810303	350.249023	82.666878	1380.346802	308.767883	83.211166	1640.930786	464.295685	-152.329056	1128.569092	485.383728	302.458344	1136.752197	365.964264	-178.586792	883.247620	388.110931	327.202118	873.652893	375.389648	84.405624	1032.562256	-636.377014	171.706100	854.474426	-616.049133	-30.000072
374.019684	-13.338952	934.820007	394.949402	176.466568	931.224548	484.777466	-25.436136	493.722595	525.382813	180.857513	482.605103	533.867615	-12.724212	80.929985	592.360718	159.815918	96.909866	411.657074	-72.307594	1405.354004	433.791321	232.233002	1403.823242	350.170807	82.682335	1380.309570	308.567230	83.291206	1640.913086	464.261139	-152.253784	1128.596191	485.388092	302.541931	1136.799072	365.998230	-178.468140	883.261292	388.208099	327.258301	873.646118	375.394470	84.451828	1032.566406	-636.382446	171.696030	854.484070	-616.077576	-30.004957
374.057922	-13.288769	934.828491	395.008820	176.495819	931.235229	484.670349	-25.327089	493.700226	525.467957	180.945114	482.620117	533.793457	-12.715190	80.921623	592.635803	160.101196	96.978912	411.585297	-72.299072	1405.382690	433.674438	232.270035	1403.833862	350.085999	82.697960	1380.311035	308.363220	83.371811	1640.893799	464.247314	-152.182205	1128.626953	485.370758	302.532379	1136.803711	366.018158	-178.365585	883.234192	388.300964	327.314972	873.631104	375.427704	84.493408	1032.574463	-636.383606	171.695587	854.487549	-616.092346	-30.005333
374.094971	-13.271133	934.835083	395.071014	176.521896	931.241394	484.781311	-25.405827	493.750458	525.511658	180.918671	482.625671	533.848511	-12.719736	80.929184	592.325684	159.502075	96.801376	411.326630	-72.469444	1405.565430	433.579224	232.298462	1403.851929	349.997070	82.719032	1380.277954	308.160034	83.441826	1640.865234	464.227905	-152.128235	1128.697876	485.678253	303.093414	1136.842773	366.288177	-178.208023	883.171326	388.424530	327.356812	873.646606	375.442261	84.520370	1032.577515	-636.376465	171.756058	854.509033	-616.098083	-29.977985
374.131165	-13.218431	934.842285	395.122742	176.590195	931.249817	484.831360	-25.408031	493.751770	525.586060	180.926819	482.629944	533.880859	-12.731984	80.945053	592.438110	159.845612	96.886383	411.257172	-72.446640	1405.573364	433.503571	232.320389	1403.871826	349.911011	82.730408	1380.257813	307.979401	83.491211	1640.839233	464.179962	-152.012268	1128.689575	485.682861	303.139679	1136.883301	366.088043	-178.146393	883.233521	388.543823	327.394043	873.650024	375.476776	84.581772	1032.584473	-636.400208	171.744980	854.517395	-616.097900	-29.981573
374.177155	-13.164374	934.843872	395.176697	176.631714	931.242676	484.754272	-25.325596	493.719025	525.633606	180.990829	482.635040	533.826416	-12.726914	80.923630	592.371704	159.503845	96.793449	411.198517	-72.457359	1405.578979	433.433411	232.358597	1403.884644	349.844574	82.779068	1380.262939	307.801788	83.542625	1640.792603	464.185913	-151.967712	1128.686035	485.679077	303.158295	1136.925781	366.147095	-178.061462	883.227905	388.630035	327.408478	873.650208	375.507751	84.636757	1032.579712	-636.396851	171.774277	854.537537	-616.089905	-29.968561
374.203461	-13.124835	934.858582	395.231720	176.679138	931.260742	484.781158	-25.308043	493.736053	525.700195	180.858658	482.661285	533.818909	-12.731749	80.932327	592.348083	159.482132	96.763924	411.128815	-72.391441	1405.605347	433.350891	232.416168	1403.929321	349.769470	82.746735	1380.245483	307.632935	83.607292	1640.753052	464.202515	-151.897903	1128.699707	485.683441	303.180603	1136.974487	366.207367	-177.964294	883.224426	388.761475	327.429504	873.662292	375.532806	84.681458	1032.594604	-636.394348	171.774139	854.537537	-616.097595	-29.960646
374.245239	-13.112084	934.900757	395.281982	176.694550	931.258118	484.794128	-25.296366	493.742310	525.713257	180.832611	482.648438	533.811523	-12.733294	80.939186	592.309021	159.437088	96.751717	411.051727	-72.389725	1405.620605	433.275085	232.441101	1403.946533	349.713867	82.793663	1380.227661	307.447906	83.655174	1640.709351	464.204407	-151.824280	1128.719727	485.701141	303.246674	1137.033447	366.274109	-177.881760	883.221741	388.884827	327.447845	873.670959	375.575348	84.719757	1032.613403	-636.407104	171.811081	854.530884	-616.113403	-29.937250
374.295471	-13.067992	934.903259	395.346313	176.737946	931.266663	484.826172	-25.284679	493.742493	525.757385	180.832840	482.640289	533.808044	-12.729204	80.955299	592.413147	159.807373	96.849525	410.980072	-72.352852	1405.629517	433.185516	232.479919	1403.978516	349.639282	82.833191	1380.211182	307.261383	83.705940	1640.659424	464.217377	-151.772552	1128.725098	485.708221	303.280670	1137.088379	366.338379	-177.783920	883.208008	388.980591	327.446289	873.668640	375.617340	84.762703	1032.617432	-636.460205	171.803589	854.538025	-616.133484	-29.938219
374.328918	-13.026048	934.902710	395.407349	176.757324	931.270691	484.828583	-25.246340	493.753052	525.773254	180.858307	482.648438	533.844482	-12.725582	80.977859	592.315186	159.461899	96.741852	410.905060	-72.322701	1405.635864	433.100555	232.524612	1403.999634	349.556824	82.871376	1380.204468	307.054749	83.742653	1640.613159	464.208984	-151.716003	1128.760742	485.704681	303.312256	1137.112549	366.401459	-177.700531	883.195374	389.067841	327.440277	873.670715	375.649109	84.794365	1032.617798	-636.434387	171.829178	854.555725	-616.100647	-29.899969
374.386200	-12.979244	934.916321	395.472626	176.807571	931.278870	484.863373	-25.228506	493.736633	525.777588	180.869293	482.603210	533.802490	-12.705856	80.961922	592.442200	159.838989	96.826759	410.823944	-72.286736	1405.638306	433.002258	232.557526	1404.024292	349.474365	82.890892	1380.190552	306.855164	83.795433	1640.564453	464.227417	-151.667648	1128.782837	485.720428	303.330902	1137.131836	366.488708	-177.623657	883.177795	389.162811	327.415039	873.673157	375.683685	84.848976	1032.625977	-636.436584	171.830322	854.556763	-616.116333	-29.911398
374.426270	-12.952209	934.921814	395.504395	176.844254	931.289978	484.856232	-25.175484	493.738525	525.852783	180.963715	482.651154	533.783997	-12.703389	80.957069	592.347961	159.488358	96.768105	410.749573	-72.261909	1405.633179	432.927124	232.583557	1404.060547	349.382935	82.966064	1380.189941	306.665710	83.830208	1640.522217	464.236725	-151.621368	1128.777710	485.742676	303.360138	1137.167358	366.566101	-177.538452	883.146423	389.257904	327.388000	873.675232	375.712555	84.878136	1032.633789	-636.429199	171.823944	854.554382	-616.090210	-29.905891
374.461945	-12.881929	934.916138	395.562347	176.880615	931.310120	484.899384	-25.163010	493.730896	525.853516	180.913727	482.653473	533.836548	-12.706967	80.952591	592.465393	159.865326	96.877090	410.666656	-72.230179	1405.645386	432.845673	232.635712	1404.075439	349.309692	82.962044	1380.177979	306.488464	83.787529	1640.466553	464.268616	-151.565048	1128.786865	485.757416	303.380096	1137.212280	366.874420	-177.438293	883.043579	389.370148	327.376495	873.679199	375.744202	84.921150	1032.639893	-636.434021	171.799072	854.576050	-616.083740	-29.894299
374.542603	-12.824700	934.918823	395.634613	176.919235	931.325867	485.043304	-25.220430	493.750977	525.933716	180.967529	482.663391	533.875183	-12.716111	80.930641	592.437256	159.838455	96.884666	410.608673	-72.189285	1405.631836	432.768463	232.651794	1404.121704	349.215271	82.997299	1380.145874	306.298157	83.833168	1640.420166	464.298340	-151.559586	1128.816284	485.781036	303.422638	1137.247559	366.971710	-177.353210	883.008118	389.449799	327.330231	873.674622	375.800598	84.964340	1032.647339	-636.458496	171.800064	854.599670	-616.095886	-29.893433
374.555298	-12.794275	934.927612	395.671814	176.968338	931.337830	484.968506	-25.102734	493.755646	525.972107	181.001053	482.696259	533.806946	-12.707890	80.931564	592.455017	159.852936	96.878769	410.513184	-72.150887	1405.630981	432.690643	232.718170	1404.124878	349.130890	83.000305	1380.139160	306.141785	83.871582	1640.379517	464.242584	-151.455200	1128.807495	485.779724	303.442444	1137.269287	366.842438	-177.354538	883.052979	389.528656	327.322113	873.658875	375.820251	85.003891	1032.657227	-636.523071	171.768814	854.578918	-616.120178	-29.920025
374.593353	-12.762206	934.932007	395.698486	176.980667	931.337952	485.168457	-25.199316	493.799011	526.004700	181.003845	482.680359	533.913086	-12.724673	80.960869	592.457642	159.871338	96.852386	410.416199	-72.119308	1405.625610	432.592224	232.769302	1404.157471	349.041901	83.051651	1380.124878	305.970245	84.013733	1640.347778	464.251923	-151.425110	1128.808228	485.767731	303.456238	1137.296387	366.926392	-177.294891	883.025146	389.620148	327.307220	873.655334	375.836182	85.029869	1032.657837	-636.549622	171.760849	854.578979	-616.144775	-29.912806
374.631714	-12.729678	934.931335	395.750793	177.021164	931.329651	485.074615	-25.049452	493.786774	526.049194	181.013519	482.671661	533.825806	-12.705281	80.946274	592.497375	159.912506	96.865883	410.320801	-72.050293	1405.639771	432.507751	232.804413	1404.158569	348.940430	83.124954	1380.103882	305.813080	84.052048	1640.283081	464.254089	-151.373367	1128.837402	485.766296	303.476593	1137.307739	367.030731	-177.235229	883.001160	389.692047	327.289459	873.624023	375.862061	85.073082	1032.651367	-636.546570	171.820190	854.609314	-616.145691	-29.899115
374.662201	-12.686282	934.941772	395.784027	177.075195	931.327087	485.306488	-25.143879	493.821991	526.101868	181.068192	482.677277	533.948853	-12.723886	80.981865	592.485291	159.899933	96.842957	410.235168	-72.018692	1405.640259	432.407776	232.854706	1404.163574	348.779419	83.142029	1380.064697	305.661743	84.076324	1640.243042	464.267700	-151.349289	1128.871582	485.746826	303.530060	1137.321777	367.115540	-177.183228	882.974304	389.761536	327.260010	873.600220	375.872955	85.130890	1032.653076	-636.540894	171.837326	854.629272	-616.133301	-29.893776
374.700470	-12.663705	934.956665	395.797943	177.067215	931.323486	485.370575	-25.145123	493.864288	526.120544	181.055237	482.666626	533.960693	-12.731877	80.964920	592.458618	159.833252	96.821999	410.163605	-71.984558	1405.639038	432.338501	232.882507	1404.166870	348.659607	83.223709	1380.010376	305.513062	84.092842	1640.192017	464.276611	-151.299728	1128.884277	485.747192	303.529968	1137.333618	367.242767	-177.149109	882.960388	389.841553	327.236633	873.578796	375.886688	85.148499	1032.657227	-636.587646	171.791977	854.641235	-616.161743	-29.881666
374.716339	-12.590075	934.956177	395.800201	177.157974	931.346924	485.187988	-24.920746	493.801178	526.170288	181.110367	482.705475	533.788879	-12.699711	80.935814	592.491272	159.867691	96.822052	410.090210	-71.950134	1405.661255	432.261719	232.923660	1404.181519	348.549957	83.264946	1379.977173	305.352234	84.124710	1640.148315	464.266815	-151.269440	1128.907471	485.727966	303.574371	1137.367065	367.356812	-177.112366	882.953247	389.909576	327.207062	873.556274	375.892181	85.217590	1032.668701	-636.638855	171.822357	854.655457	-616.186890	-29.852226
374.750092	-12.549452	934.969360	395.829163	177.188828	931.352539	485.213501	-24.906940	493.814850	526.186401	181.136185	482.728119	533.814148	-12.699336	80.932236	592.472290	159.862778	96.847855	410.036835	-71.897751	1405.662720	432.200897	232.963058	1404.192139	348.504852	83.292831	1379.978027	305.198456	84.150719	1640.101074	464.273285	-151.237640	1128.968140	485.718018	303.591309	1137.401855	367.480103	-177.083038	882.942749	389.980652	327.186737	873.541748	375.909210	85.258797	1032.676636	-636.640686	171.818359	854.660706	-616.180176	-29.846205
374.787964	-12.493393	934.987732	395.861176	177.216492	931.361267	485.436462	-25.005857	493.869873	526.152710	181.100876	482.654602	533.895386	-12.717600	80.957771	592.464783	159.841049	96.829330	409.996582	-71.869972	1405.683960	432.143219	232.972183	1404.210693	348.516815	83.489243	1380.038208	305.053589	84.177826	1640.044678	464.289246	-151.227356	1128.994507	485.710846	303.651428	1137.416016	367.580170	-177.070862	882.939941	390.033112	327.192810	873.528198	375.937714	85.306557	1032.689331	-636.271973	172.523865	854.808167	-616.103760	-29.666582
374.813599	-12.436401	934.979126	395.870239	177.261261	931.356140	485.440399	-24.969463	493.863159	526.175781	181.116455	482.664246	533.906677	-12.716057	80.951141	592.498657	159.897827	96.864655	409.965790	-71.787750	1405.690063	432.118469	233.040253	1404.211548	348.366364	83.366936	1379.939819	304.918060	84.204834	1639.990723	464.298889	-151.174011	1129.007324	485.685120	303.700165	1137.429077	367.700562	-177.048431	882.921753	390.068817	327.190979	873.524719	375.953796	85.355118	1032.682495	-636.309814	172.510483	854.812500	-616.103943	-29.669914
374.836304	-12.384212	934.969727	395.887787	177.329758	931.363281	485.506989	-24.933874	493.861572	526.217407	181.216797	482.683167	533.931458	-12.706360	80.933891	592.524048	159.910080	96.863655	409.945435	-71.740211	1405.694458	432.072510	233.064972	1404.219482	348.274261	83.437088	1379.895386	304.788574	84.223557	1639.934448	464.330353	-151.155045	1129.029785	485.683014	303.730194	1137.424805	367.814667	-177.060043	882.925049	390.117767	327.210938	873.499573	375.965118	85.407249	1032.680786	-636.374512	172.455475	854.806091	-616.145630	-29.659576
374.858307	-12.370797	934.973572	395.892822	177.354019	931.352600	485.542908	-24.948788	493.876251	526.216187	181.216263	482.700806	533.945984	-12.712973	80.940598	592.506775	159.905670	96.855247	409.926117	-71.694214	1405.700684	432.050232	233.106979	1404.215088	348.214355	83.477470	1379.864502	304.675232	84.254944	1639.887451	464.358734	-151.141937	1129.023193	485.662628	303.776398	1137.434448	367.895782	-177.041901	882.906555	390.124878	327.203094	873.494629	375.972046	85.433426	1032.676514	-636.394897	172.456055	854.811279	-616.189392	-29.665848
374.866669	-12.324457	934.974365	395.918640	177.415359	931.368225	485.503784	-24.869570	493.841827	526.244629	181.262970	482.696136	533.910278	-12.706256	80.927002	592.548950	159.950699	96.865578	409.910919	-71.639084	1405.698608	432.000763	233.155228	1404.211426	348.171448	83.524170	1379.852417	304.557739	84.168579	1639.832520	464.446625	-151.130432	1129.060059	485.647308	303.808258	1137.424561	368.236176	-176.987000	882.820068	390.160706	327.224579	873.472839	375.985138	85.480576	1032.684570	-636.420776	172.483673	854.828552	-616.217468	-29.655291
374.885406	-12.298903	934.987427	395.909637	177.437225	931.369324	485.574402	-24.894209	493.887115	526.250000	181.311356	482.719513	533.930176	-12.685995	80.919563	592.528076	159.922485	96.854485	409.891266	-71.630379	1405.691162	431.958923	233.187088	1404.221558	348.174194	83.713333	1379.909912	304.443024	84.182404	1639.782593	464.491882	-151.084534	1129.064453	485.623962	303.824738	1137.439941	368.328888	-176.976044	882.815186	390.153961	327.235474	873.476013	375.994659	85.508720	1032.691895	-636.434814	172.476700	854.849060	-616.211243	-29.650000
374.927673	-12.276274	934.991089	395.937134	177.477341	931.361816	485.639343	-24.901289	493.888641	526.267212	181.382477	482.711334	533.947571	-12.678862	80.944237	592.540161	159.954758	96.846436	410.070831	-71.359901	1405.518555	431.928284	233.246521	1404.221924	348.056793	83.607201	1379.808716	304.327545	84.207611	1639.735962	464.590668	-151.109253	1129.064209	485.626617	303.870911	1137.459961	368.418243	-176.930603	882.825256	390.161804	327.240662	873.473633	376.019135	85.546074	1032.688843	-636.495239	172.457901	854.844849	-616.263489	-29.660612
374.959869	-12.224855	934.978577	395.947052	177.505920	931.354797	485.634613	-24.853901	493.903351	526.261475	181.379852	482.691864	533.934082	-12.686041	80.952568	592.535034	159.934814	96.834137	410.043274	-71.317978	1405.525269	431.883362	233.292648	1404.219360	348.033234	83.639053	1379.797119	304.206512	84.237259	1639.681641	464.628448	-151.037918	1129.069336	485.615204	303.914185	1137.436035	368.511627	-176.925598	882.828918	390.164368	327.249237	873.461243	376.032318	85.583275	1032.678467	-636.540710	172.481674	854.865173	-616.294739	-29.660862
374.983154	-12.226932	934.992737	395.955292	177.504272	931.361145	485.455475	-24.686443	493.855560	526.276245	181.422653	482.695129	533.807983	-12.651499	80.939796	592.584595	160.015701	96.839668	410.016357	-71.268501	1405.537598	431.831696	233.329773	1404.231812	347.988678	83.686546	1379.795166	304.098206	84.362869	1639.646484	464.672028	-150.985840	1129.092163	485.606415	303.946594	1137.431885	368.588257	-176.888245	882.824768	390.174683	327.267975	873.443970	376.050934	85.584480	1032.688843	-636.567505	172.487137	854.883179	-616.346619	-29.635334
375.022217	-12.167818	934.993347	395.956085	177.548721	931.364746	485.423584	-24.616953	493.857788	526.283081	181.430511	482.701782	533.775818	-12.646283	80.930000	592.568787	160.014359	96.837952	409.985657	-71.223129	1405.558228	431.778717	233.378113	1404.237915	347.973297	83.734871	1379.791504	304.002136	84.394684	1639.596802	464.726501	-150.942627	1129.136719	485.796387	304.521851	1137.640381	368.667603	-176.854492	882.844116	390.179138	327.295563	873.466675	376.069763	85.633118	1032.690918	-636.625366	172.440704	854.889526	-616.396423	-29.614033
375.034546	-12.169148	935.020386	395.968323	177.565582	931.366272	485.429779	-24.606472	493.878510	526.250732	181.452972	482.715790	533.767822	-12.652328	80.940918	592.511841	159.990646	96.871666	409.989136	-71.178062	1405.583008	431.742218	233.433701	1404.262329	347.936188	83.802536	1379.785889	303.903442	84.414978	1639.556641	464.702484	-150.871292	1129.119873	485.799103	304.606781	1137.677368	368.500793	-176.883865	882.940796	390.175415	327.307251	873.479370	376.082825	85.653893	1032.704834	-636.643311	172.444000	854.913818	-616.417603	-29.623272
375.055786	-12.158136	935.031677	395.958801	177.639328	931.383972	485.441193	-24.590052	493.873779	526.272522	181.554550	482.738403	533.790955	-12.643751	80.971436	592.581177	160.036743	96.881073	409.969299	-71.134911	1405.588379	431.674072	233.483200	1404.275513	347.915771	83.808891	1379.784180	303.810486	84.438866	1639.516235	464.745087	-150.850067	1129.154785	485.709320	304.630188	1137.674072	368.576843	-176.859177	882.940063	390.160889	327.350281	873.485107	376.096161	85.689613	1032.720337	-636.687195	172.475876	854.947266	-616.460144	-29.604916
375.105133	-12.099856	935.036682	395.969208	177.655670	931.378357	485.424591	-24.594467	493.866486	526.256226	181.557449	482.733551	533.792297	-12.646001	80.958260	592.555542	160.039230	96.889854	409.969940	-71.096527	1405.607422	431.630737	233.510071	1404.292725	347.914948	83.847351	1379.775146	303.727783	84.461388	1639.488525	464.781830	-150.820755	1129.156250	485.695465	304.711945	1137.694824	368.636353	-176.847488	882.949890	390.161774	327.373688	873.493896	376.123535	85.731468	1032.719604	-636.741272	172.438889	854.953552	-616.529114	-29.603252
375.133667	-12.079545	935.031921	395.979553	177.660950	931.379456	485.384338	-24.552734	493.856903	526.224121	181.559158	482.733063	533.754944	-12.640368	80.950233	592.525085	160.010193	96.880806	409.955383	-71.049469	1405.600952	431.583740	233.558060	1404.310669	347.891083	83.858871	1379.769897	303.646484	84.488861	1639.462524	464.818909	-150.809692	1129.157104	485.647461	304.769653	1137.722412	368.716095	-176.825836	882.957397	390.162628	327.413605	873.500488	376.135864	85.741287	1032.717163	-636.762268	172.439041	854.970886	-616.563416	-29.599323
375.169312	-12.048188	935.035950	395.998596	177.725311	931.398010	485.395386	-24.532324	493.839691	526.226440	181.594360	482.744446	533.766296	-12.641942	80.949615	592.545166	160.027618	96.874451	409.941986	-71.005356	1405.624878	431.535828	233.613327	1404.312988	347.890961	83.882034	1379.787476	303.574860	84.517189	1639.438477	464.902435	-150.819122	1129.200439	485.572083	304.807922	1137.734863	369.020996	-176.768051	882.883362	390.133942	327.466644	873.504883	376.163147	85.780212	1032.728760	-636.798889	172.415161	854.983643	-616.595825	-29.613331
375.188141	-12.041595	935.068542	395.980286	177.757553	931.409912	485.631958	-24.723898	493.916718	526.235779	181.611145	482.716888	533.948486	-12.669482	80.995598	592.573059	160.079834	96.911758	409.951630	-70.972221	1405.633301	431.498291	233.658157	1404.333984	347.873566	83.923981	1379.785034	303.514465	84.552704	1639.434814	464.879364	-150.729614	1129.206299	485.518494	304.860779	1137.758301	368.846924	-176.782654	882.968628	390.115509	327.521301	873.518738	376.175598	85.806931	1032.751953	-636.840698	172.401855	855.022339	-616.636963	-29.613016
375.225555	-12.009914	935.072266	396.017731	177.797073	931.415771	485.654175	-24.710566	493.924225	526.223999	181.609299	482.719574	533.935547	-12.668710	81.012024	592.572205	160.066910	96.885178	409.954834	-70.927773	1405.655273	431.429810	233.705215	1404.354370	347.864838	83.958672	1379.790161	303.440857	84.572006	1639.433838	464.923065	-150.689713	1129.233032	485.485474	304.956146	1137.790161	368.925568	-176.766159	882.985352	390.099518	327.567871	873.534668	376.209991	85.841583	1032.756470	-636.871826	172.456665	855.049438	-616.684448	-29.588364
375.278046	-11.982421	935.082153	396.044067	177.815628	931.415405	485.652130	-24.706228	493.928528	526.255127	181.645401	482.731415	533.908630	-12.651079	81.010826	592.569458	160.064240	96.884636	409.911163	-70.841949	1405.662598	431.356079	233.778793	1404.356567	348.002136	83.784019	1379.860229	303.381348	84.608978	1639.445923	464.938263	-150.626373	1129.257690	485.237335	304.522339	1137.634766	368.989044	-176.743011	883.007446	390.052124	327.636566	873.507874	376.243591	85.869484	1032.760498	-636.883118	172.449203	855.065002	-616.693237	-29.597328
375.299072	-11.964902	935.097351	396.048431	177.824692	931.420593	485.683441	-24.687140	493.940369	526.461609	181.852875	482.762909	533.951050	-12.651937	81.012321	592.672607	160.159714	96.879936	409.942108	-70.841698	1405.693481	431.298920	233.799683	1404.372437	347.893433	83.990913	1379.851563	303.344482	84.647842	1639.452637	464.967712	-150.579895	1129.282959	485.412903	305.100983	1137.821655	369.063782	-176.722748	883.003784	390.032806	327.685333	873.543579	376.252533	85.887711	1032.770264	-636.899963	172.450180	855.103088	-616.726746	-29.560701
375.331665	-11.943698	935.111633	396.050201	177.853668	931.428772	485.683716	-24.666786	493.949036	526.299133	181.720276	482.724579	533.932556	-12.651935	81.017143	592.587952	160.108856	96.874275	409.960052	-70.811264	1405.694458	431.251038	233.839066	1404.364868	347.898346	84.059235	1379.849731	303.290192	84.666054	1639.454590	465.044586	-150.575546	1129.322998	485.132202	304.645020	1137.645508	369.367706	-176.665787	882.947021	389.993011	327.741272	873.505127	376.259613	85.915436	1032.780396	-636.968567	172.422089	855.109619	-616.779236	-29.569859
375.348267	-11.937593	935.106323	396.061035	177.893784	931.407166	485.718842	-24.674706	493.955170	526.304871	181.799683	482.699310	533.937561	-12.667354	81.012306	592.620789	160.151138	96.878059	409.960236	-70.759827	1405.699219	431.189972	233.898026	1404.374146	347.928925	84.066193	1379.880249	303.243866	84.714989	1639.463135	465.061218	-150.528412	1129.325317	485.116364	304.751801	1137.664673	369.409546	-176.650681	882.935852	389.970062	327.802338	873.495300	376.266632	85.946983	1032.766113	-637.002991	172.431931	855.130005	-616.802002	-29.556578
375.354675	-11.908672	935.105713	396.047699	177.918381	931.397583	485.719299	-24.629509	493.941833	526.282043	181.713715	482.697083	533.926880	-12.656594	80.995560	592.459045	159.727081	96.771584	409.961395	-70.692902	1405.670288	431.120148	233.970474	1404.354370	348.069183	83.863586	1379.899536	303.221710	84.745338	1639.464600	465.050873	-150.436310	1129.292847	485.076752	304.824188	1137.674316	369.266693	-176.700775	883.003845	389.919586	327.867004	873.466553	376.264557	85.977379	1032.760986	-637.024475	172.423370	855.146301	-616.850952	-29.519543
375.401001	-11.894223	935.108398	396.061493	177.939026	931.409607	485.802704	-24.621103	493.958740	526.284607	181.732315	482.725159	533.931702	-12.656963	80.993896	592.466492	159.714066	96.783356	409.971893	-70.640770	1405.659058	431.078247	234.020020	1404.323853	348.095978	83.880310	1379.922852	303.184875	84.780167	1639.473022	465.081024	-150.399582	1129.285400	485.026245	304.888123	1137.674072	369.311279	-176.709595	883.003113	389.892426	327.932648	873.460754	376.291107	85.988716	1032.768188	-637.053406	172.438385	855.175293	-616.870544	-29.516088
375.400909	-11.892141	935.114380	396.055573	177.948120	931.409119	485.800446	-24.586880	493.955505	526.309082	181.794373	482.738159	533.917175	-12.660427	80.983025	592.496887	159.743286	96.809425	410.034302	-70.633026	1405.634888	431.059326	234.023254	1404.314453	347.991699	84.128479	1379.895386	303.162262	84.808769	1639.492188	465.119995	-150.364456	1129.285889	484.945190	304.931488	1137.629883	369.358704	-176.687332	882.993225	389.838654	327.999237	873.444580	376.293823	85.996658	1032.771484	-637.089233	172.467484	855.202637	-616.875732	-29.496649
375.459625	-11.860901	935.113464	396.068787	177.969269	931.407715	485.881744	-24.607811	493.981659	526.299561	181.752609	482.758789	533.926575	-12.660327	80.995415	592.613220	160.147263	96.918480	410.044739	-70.593903	1405.619263	431.025696	234.071701	1404.297241	348.009430	84.122978	1379.918335	303.140900	84.850464	1639.510376	465.149048	-150.318604	1129.260254	484.878540	304.980682	1137.621826	369.384338	-176.695663	882.978210	389.765472	328.082886	873.432983	376.309326	86.023201	1032.768311	-637.115173	172.470016	855.221497	-616.903198	-29.502438
375.434113	-11.849588	935.126038	396.051575	177.981262	931.418823	485.897583	-24.581236	494.004395	526.320984	181.773407	482.759918	533.924072	-12.659859	81.017670	592.635803	160.173767	96.925270	410.061493	-70.559517	1405.593628	430.968567	234.119827	1404.289795	348.041870	84.140121	1379.940063	303.128265	84.890160	1639.525391	465.194366	-150.247696	1129.245728	484.821564	305.070465	1137.602417	369.420197	-176.679306	882.944336	389.744965	328.142090	873.405151	376.303802	86.034317	1032.781738	-637.129639	172.462585	855.236755	-616.918213	-29.509695
375.495056	-11.820029	935.118652	396.076263	178.041473	931.415100	485.885895	-24.516424	493.998047	526.333679	181.788773	482.754059	533.901917	-12.640551	81.005745	592.579163	160.133636	96.903564	410.082550	-70.518669	1405.551147	430.926331	234.171936	1404.253784	348.087158	84.174973	1379.956421	303.108032	84.940414	1639.560425	465.218933	-150.200592	1129.236816	484.758240	305.117218	1137.579590	369.440613	-176.665726	882.924133	389.683807	328.209961	873.385498	376.323822	86.077469	1032.774048	-637.138733	172.480057	855.279480	-616.941345	-29.487633
375.496338	-11.805465	935.119141	396.057709	178.034790	931.390503	485.933716	-24.491457	494.014221	526.299744	181.762848	482.715363	533.926514	-12.630693	81.000191	592.558716	160.115845	96.901787	410.102875	-70.478249	1405.548828	430.875183	234.215759	1404.221802	348.157562	84.182449	1379.983276	303.102936	84.971542	1639.589233	465.265472	-150.162476	1129.192261	484.935150	305.717499	1137.739014	369.437683	-176.648819	882.909424	389.630737	328.257843	873.390259	376.323975	86.092926	1032.762451	-637.134094	172.501190	855.298889	-616.972839	-29.452686
375.507843	-11.785476	935.118958	396.054596	178.055969	931.382446	485.950043	-24.474728	494.002777	526.318420	181.790634	482.723938	533.924255	-12.613115	80.986511	592.578613	160.123138	96.899475	410.117798	-70.464821	1405.506348	430.842438	234.255081	1404.206055	348.228516	84.237480	1380.024780	303.098907	85.015656	1639.604980	465.313293	-150.096756	1129.149292	484.895264	305.776031	1137.695679	369.479370	-176.642426	882.910645	389.569244	328.318115	873.375061	376.326416	86.117081	1032.758057	-637.196594	172.496094	855.331238	-617.019531	-29.427040
375.543854	-11.775859	935.109924	396.058868	178.079010	931.381104	486.000305	-24.459902	493.990906	526.346863	181.820862	482.721588	533.919373	-12.606211	80.949142	592.601379	160.137222	96.905548	410.137848	-70.419952	1405.474121	430.821411	234.293091	1404.165649	348.289917	84.228897	1380.026489	303.104340	85.059090	1639.633179	465.369995	-150.056015	1129.114258	484.876038	305.854645	1137.693481	369.489624	-176.629517	882.875977	389.514038	328.363556	873.345764	376.347443	86.127495	1032.753174	-637.213745	172.480545	855.360352	-617.027283	-29.413401
375.562836	-11.776222	935.112305	396.054382	178.108688	931.375244	486.008728	-24.462482	494.009857	526.353516	181.826111	482.746704	533.918030	-12.605854	80.948570	592.608093	160.132401	96.900383	410.171417	-70.391106	1405.464111	430.803497	234.354172	1404.160156	348.337769	84.244049	1380.062256	303.113403	85.112625	1639.656738	465.428192	-149.985367	1129.094116	484.854187	305.896973	1137.665283	369.523987	-176.600983	882.872803	389.456329	328.417236	873.336914	376.348328	86.145515	1032.750732	-637.223511	172.480255	855.399658	-617.031677	-29.419054
375.579315	-11.760051	935.107605	396.062622	178.134171	931.373169	486.019714	-24.471561	494.010437	526.378052	181.855438	482.772095	533.924500	-12.606976	80.950287	592.606750	160.139816	96.883804	410.193542	-70.365982	1405.434204	430.776001	234.386566	1404.121704	348.373718	84.290024	1380.088379	303.114655	85.156914	1639.669922	465.511719	-149.961685	1129.107178	484.808350	305.942047	1137.648315	369.761993	-176.526276	882.810486	389.389038	328.465698	873.316772	376.356293	86.164902	1032.746948	-637.603149	171.864594	855.328674	-617.142090	-29.590017
375.607056	-11.765105	935.106628	396.049744	178.133163	931.362061	486.032745	-24.476805	494.012329	526.343262	181.826797	482.733398	533.931458	-12.602869	80.979057	592.614502	160.154785	96.889847	410.184174	-70.332985	1405.426270	430.759430	234.422577	1404.125366	348.419647	84.320442	1380.129883	303.116669	85.209114	1639.687622	465.549652	-149.916214	1129.097046	484.554474	305.466522	1137.435303	369.795654	-176.503174	882.821960	389.324585	328.510254	873.277954	376.361176	86.165306	1032.740601	-637.617126	171.818542	855.366577	-617.131592	-29.580084
375.646851	-11.729354	935.095764	396.046021	178.152847	931.333374	486.044983	-24.433788	494.013214	526.356262	181.917465	482.745514	533.910522	-12.608513	80.975189	592.639771	160.178497	96.898918	410.176880	-70.285263	1405.441772	430.727142	234.473526	1404.103027	348.463318	84.367233	1380.151978	303.129364	85.245880	1639.689087	465.597839	-149.855026	1129.108887	484.549530	305.554260	1137.419800	369.847290	-176.492371	882.824890	389.287933	328.535492	873.262817	376.368866	86.201546	1032.719482	-637.641296	171.843231	855.424194	-617.135803	-29.566975
375.661194	-11.733742	935.109314	396.066559	178.185287	931.330017	486.013641	-24.444271	494.035675	526.374695	181.962326	482.759949	533.900940	-12.601027	80.981728	592.640991	160.201813	96.900070	410.180084	-70.256714	1405.437500	430.691986	234.534760	1404.110840	348.506317	84.422211	1380.170166	303.123505	85.288422	1639.685669	465.636322	-149.852005	1129.117065	484.483459	305.573730	1137.400757	369.872437	-176.456909	882.828369	389.249023	328.585571	873.252991	376.388214	86.223946	1032.724609	-637.636292	171.913559	855.463806	-617.134521	-29.527395
375.650726	-11.741075	935.116089	396.049957	178.201141	931.311462	486.019623	-24.431286	494.028809	526.390015	181.999664	482.758545	533.912598	-12.598215	80.990372	592.642029	160.184723	96.891624	410.176300	-70.189545	1405.425537	430.686493	234.591507	1404.107788	348.558655	84.494431	1380.178711	303.137817	85.342285	1639.687256	465.669464	-149.823959	1129.130127	484.438660	305.664307	1137.390259	369.905273	-176.410706	882.822388	389.212372	328.614441	873.235779	376.385284	86.239662	1032.719360	-637.651550	171.900742	855.514282	-617.133057	-29.509890
375.676605	-11.728812	935.130615	396.042877	178.229797	931.327820	486.035400	-24.448320	494.029938	526.377869	182.016510	482.764404	533.932373	-12.602925	80.976730	592.645447	160.176941	96.900429	410.191650	-70.155334	1405.427368	430.682922	234.622711	1404.114746	348.623413	84.569031	1380.224609	303.141632	85.380493	1639.677979	465.666779	-149.757813	1129.119995	484.637146	306.262756	1137.556519	369.740021	-176.427719	882.908813	389.187408	328.648468	873.266907	376.404510	86.256233	1032.735840	-637.628906	171.940475	855.560120	-617.101318	-29.479132
375.677124	-11.709357	935.144653	396.034149	178.225342	931.326233	486.031494	-24.438772	494.033600	526.371277	182.021378	482.755005	533.934265	-12.607705	80.980164	592.647766	160.193497	96.903633	410.215027	-70.091217	1405.429932	430.698486	234.688370	1404.105713	348.665588	84.610229	1380.263672	303.142975	85.408569	1639.688477	465.685455	-149.746048	1129.134399	484.610962	306.308716	1137.579590	369.775146	-176.432083	882.896606	389.147308	328.684235	873.254333	376.411957	86.270645	1032.742920	-637.633667	171.940613	855.595337	-617.090393	-29.469217
375.710419	-11.717783	935.151062	396.032898	178.253845	931.328369	486.040833	-24.446194	494.034302	526.369019	181.957489	482.776672	533.927612	-12.612457	80.983421	592.601440	160.167313	96.887260	410.220490	-70.027229	1405.433960	430.689545	234.745621	1404.109619	348.721649	84.677917	1380.287109	303.140839	85.455017	1639.687256	465.701385	-149.735138	1129.154297	484.576965	306.379700	1137.551514	369.781952	-176.350067	882.909607	389.135529	328.736694	873.258362	376.426117	86.280815	1032.747070	-637.632568	171.950226	855.670349	-617.078369	-29.436552
375.714661	-11.707244	935.168823	396.014343	178.288101	931.344788	486.027924	-24.431664	494.030853	526.334412	182.036240	482.768158	533.948792	-12.604557	81.003113	592.626709	160.196732	96.924377	410.255768	-69.943077	1405.450806	430.702179	234.812485	1404.109863	348.753662	84.750618	1380.321899	303.151093	85.485245	1639.695923	465.723267	-149.721024	1129.181763	484.560547	306.453522	1137.564209	369.864136	-176.360199	882.915710	389.099670	328.769775	873.238953	376.434631	86.300758	1032.765625	-637.576660	171.952057	855.703186	-617.021423	-29.421556
375.722595	-11.689442	935.168335	396.029968	178.313873	931.343933	486.001404	-24.416182	494.037140	526.327759	182.052887	482.758881	533.905823	-12.599662	81.007828	592.604858	160.214935	96.937309	410.274567	-69.883904	1405.459229	430.716919	234.859970	1404.109741	348.840576	84.807198	1380.335327	303.148712	85.507874	1639.694702	465.755920	-149.694916	1129.216187	484.523560	306.505890	1137.533936	369.943024	-176.352692	882.915100	389.077545	328.816376	873.231079	376.440857	86.323563	1032.764404	-637.582581	171.946396	855.749695	-617.037537	-29.375183
375.743225	-11.690983	935.178650	396.031128	178.323944	931.329834	486.002502	-24.415796	494.047974	526.352356	182.075806	482.767242	533.899353	-12.599854	81.026520	592.616638	160.225418	96.938522	410.284698	-69.826447	1405.479126	430.747711	234.907013	1404.101074	348.878021	84.893311	1380.382935	303.157593	85.530128	1639.713135	465.784485	-149.691086	1129.256348	484.285980	306.017670	1137.310913	370.013397	-176.350998	882.936035	389.047607	328.865509	873.173401	376.453644	86.339256	1032.762329	-637.524536	171.987244	855.775513	-617.005615	-29.342482
375.744476	-11.682799	935.201172	396.007843	178.355103	931.333496	486.005127	-24.396214	494.062347	526.332886	182.027328	482.778290	533.909729	-12.598652	81.047379	592.612793	160.246307	96.946167	410.327332	-69.769066	1405.510620	430.790253	234.979752	1404.098267	348.962341	84.936836	1380.418701	303.162720	85.548790	1639.712402	465.815216	-149.667099	1129.293091	484.266510	306.056519	1137.283325	370.124878	-176.375839	882.964233	389.043976	328.901245	873.168518	376.461823	86.365211	1032.777100	-637.485229	171.962585	855.799866	-616.950562	-29.353930
375.752869	-11.660103	935.197266	395.997559	178.385117	931.342285	485.740936	-24.175484	493.987152	526.342712	182.036774	482.784637	533.728394	-12.566997	81.005646	592.615234	160.249008	96.946846	410.360718	-69.694656	1405.539063	430.824280	235.040192	1404.085938	349.008118	84.989136	1380.438599	303.179321	85.571335	1639.715332	465.855957	-149.645615	1129.339722	484.312622	306.128876	1137.286133	370.188416	-176.367874	882.990234	389.018921	328.930969	873.157532	376.461212	86.383827	1032.779785	-637.470337	171.946198	855.845520	-616.918701	-29.330666
375.745453	-11.660246	935.208130	395.986816	178.390564	931.348694	486.022369	-24.403599	494.074432	526.345032	182.069305	482.782379	533.915649	-12.599440	81.048370	592.662842	160.287918	96.983871	410.398163	-69.631432	1405.559570	430.873932	235.134872	1404.103516	349.064514	85.058899	1380.479858	303.197510	85.586571	1639.729736	465.900055	-149.597656	1129.355713	484.579712	306.695618	1137.488403	370.259033	-176.339005	883.029419	389.027740	328.944366	873.173218	376.458527	86.387901	1032.789063	-637.422302	171.989502	855.916748	-616.878113	-29.290077
375.728058	-11.649574	935.217041	395.975555	178.397751	931.342529	486.035095	-24.416237	494.091797	526.319214	182.052856	482.783234	533.896362	-12.594921	81.051476	592.636414	160.264435	96.981659	410.412140	-69.588608	1405.571167	430.897156	235.176620	1404.082886	349.102264	85.121696	1380.505127	303.216797	85.617218	1639.738159	465.938049	-149.552139	1129.383545	484.525238	306.654449	1137.440063	370.297760	-176.304413	883.017822	389.032288	328.987946	873.156067	376.449097	86.404564	1032.790649	-637.479553	172.093063	855.952759	-617.188599	-29.085192
375.738037	-11.625132	935.220825	395.959442	178.412643	931.338989	486.020477	-24.389320	494.074768	526.334656	182.081955	482.781982	533.895020	-12.593408	81.059738	592.654297	160.255844	96.974167	410.449127	-69.537598	1405.593750	430.920959	235.236267	1404.067871	349.178070	85.207054	1380.524048	303.233154	85.641396	1639.738525	465.999023	-149.506180	1129.423218	484.541565	306.654236	1137.393066	370.408234	-176.315475	883.046692	389.011566	329.002380	873.139648	376.442627	86.427307	1032.790283	-637.493958	172.227753	856.009460	-617.386841	-28.909172
375.754181	-11.591653	935.215027	395.957031	178.438797	931.322876	486.049316	-24.401367	494.084839	526.343567	182.112366	482.771393	533.909668	-12.596804	81.051521	592.651306	160.277390	96.975067	410.478394	-69.481697	1405.595093	430.973206	235.302063	1404.047607	349.249878	85.228508	1380.539429	303.255432	85.663666	1639.755615	466.050964	-149.460892	1129.434326	484.616974	306.732361	1137.390991	370.461395	-176.299652	883.073608	389.016357	329.027161	873.111084	376.451172	86.461555	1032.779419	-637.438354	172.232864	856.065979	-617.337769	-28.848658
375.753357	-11.582898	935.225403	395.954132	178.458206	931.297424	486.044800	-24.396786	494.097931	526.333069	182.129944	482.780670	533.925415	-12.596327	81.043854	592.663208	160.293762	96.960342	410.517212	-69.437164	1405.595703	430.999878	235.356873	1404.003784	349.293091	85.269836	1380.531128	303.291504	85.705948	1639.762939	466.106415	-149.399841	1129.450439	484.642975	306.730103	1137.335083	370.475739	-176.263901	883.075439	389.020782	329.056763	873.074402	376.439178	86.495148	1032.770264	-637.350220	172.246964	856.130981	-617.231873	-28.781939
375.736877	-11.573368	935.216553	395.940704	178.471924	931.285767	486.045197	-24.397282	494.098663	526.307495	182.106583	482.775940	533.924255	-12.591408	81.046494	592.500610	159.840973	96.842613	410.561371	-69.383675	1405.591431	431.048309	235.391525	1403.972534	349.341675	85.319389	1380.546753	303.327637	85.716431	1639.775391	466.156799	-149.360565	1129.440796	484.681793	306.749054	1137.297485	370.590942	-176.281097	883.095642	389.049011	329.068512	873.036926	376.432617	86.507462	1032.760864	-637.255371	172.231430	856.170715	-617.063110	-28.831213
375.719116	-11.553388	935.228821	395.915985	178.490540	931.291870	486.037750	-24.356632	494.080841	526.282043	182.077606	482.756226	533.902649	-12.588011	81.040489	592.600952	160.198929	96.930573	410.601410	-69.321274	1405.578857	431.101196	235.447617	1403.951782	349.415955	85.358948	1380.565430	303.367981	85.746422	1639.780640	466.228485	-149.329376	1129.418091	484.708801	306.776978	1137.261597	370.646027	-176.274063	883.083496	389.066528	329.093689	873.013794	376.425446	86.528191	1032.771240	-637.153442	172.212219	856.223083	-616.894165	-28.830769
375.711426	-11.529115	935.220764	395.909790	178.512756	931.291321	486.027679	-24.335310	494.069366	526.274536	182.090408	482.777771	533.906372	-12.593115	81.038246	592.620728	160.252838	96.931374	410.643188	-69.279335	1405.561279	431.121948	235.500549	1403.928589	349.458557	85.395561	1380.580078	303.405029	85.765877	1639.792236	466.291260	-149.311172	1129.417603	484.739319	306.772888	1137.226807	370.675659	-176.255539	883.065918	389.097565	329.108551	872.982483	376.429749	86.546471	1032.768188	-637.027832	172.219696	856.276428	-616.677856	-28.852161
375.723785	-11.514689	935.215027	395.904236	178.531647	931.280518	486.035828	-24.336411	494.065491	526.250549	182.085358	482.758118	533.896118	-12.600070	81.039833	592.600586	160.233047	96.929054	410.679321	-69.245003	1405.561157	431.184906	235.541916	1403.881958	349.495117	85.433739	1380.573364	303.437164	85.795609	1639.798340	466.347260	-149.273895	1129.408813	484.811859	306.843079	1137.222046	370.741882	-176.259781	883.078674	389.141083	329.119934	872.947327	376.429443	86.565178	1032.759521	-636.897034	172.186523	856.308044	-616.476685	-28.881294
375.727325	-11.481956	935.212646	395.891052	178.571793	931.266113	486.044891	-24.310577	494.063721	526.270264	182.112900	482.764557	533.893860	-12.591431	81.032455	592.640259	160.249924	96.934113	410.732391	-69.189278	1405.531982	431.233521	235.594955	1403.865234	349.553650	85.442627	1380.573364	303.496460	85.829628	1639.813477	466.400513	-149.246964	1129.388428	484.834198	306.855225	1137.162109	370.793549	-176.229996	883.065369	389.172302	329.164917	872.903748	376.434113	86.605995	1032.751831	-636.755432	172.187134	856.366028	-616.257629	-28.902636
375.706635	-11.476891	935.209595	395.869232	178.602234	931.240295	486.039307	-24.310991	494.063385	526.312683	182.165298	482.760712	533.905396	-12.593487	81.033646	592.667114	160.274155	96.926262	410.784943	-69.150063	1405.526978	431.271912	235.639832	1403.836304	349.576782	85.514214	1380.560913	303.556366	85.879555	1639.810425	466.455811	-149.190567	1129.383667	484.873413	306.883270	1137.129150	370.836090	-176.228088	883.065491	389.207520	329.173309	872.862610	376.421631	86.634293	1032.737915	-636.569092	172.191193	856.380310	-616.021362	-28.913729
375.706451	-11.449917	935.197083	395.871429	178.612885	931.229675	486.030701	-24.303820	494.058380	526.329224	182.218674	482.736664	533.908997	-12.589790	81.035805	592.702637	160.300705	96.936699	410.832367	-69.101059	1405.519165	431.303009	235.669403	1403.798584	349.645172	85.540359	1380.555420	303.605469	85.921600	1639.819092	466.513763	-149.190125	1129.370117	484.914978	306.908356	1137.083618	370.885803	-176.204758	883.072205	389.260223	329.171875	872.822327	376.425171	86.652199	1032.726685	-636.448975	172.165390	856.421387	-615.824646	-28.893152
375.691101	-11.440803	935.214722	395.843536	178.610870	931.228760	486.031464	-24.270559	494.065552	526.301086	182.193588	482.737579	533.890015	-12.577477	81.023453	592.655762	160.257614	96.921295	410.917847	-69.067307	1405.494751	431.332336	235.700485	1403.791626	349.688019	85.593590	1380.547241	303.665955	85.969398	1639.835693	466.565369	-149.131912	1129.364258	484.960724	306.937714	1137.082397	370.916840	-176.160706	883.057007	389.314392	329.171234	872.791809	376.420929	86.663231	1032.736450	-636.274170	172.162689	856.430969	-615.632996	-28.902887
375.702454	-11.408506	935.221252	395.828400	178.623566	931.218872	486.025543	-24.260523	494.065521	526.558838	182.443176	482.825897	533.904175	-12.579213	81.025887	592.778198	160.367752	96.935814	410.984650	-69.025017	1405.495239	431.368378	235.744995	1403.764648	349.735718	85.613800	1380.545532	303.703552	86.007095	1639.856567	466.659607	-149.127426	1129.375610	484.999847	306.982178	1137.064209	371.203705	-176.109726	883.008911	389.372955	329.196503	872.781921	376.428955	86.692299	1032.735474	-636.121948	172.099243	856.472717	-615.433777	-28.926853
375.712646	-11.383064	935.215637	395.824860	178.686905	931.228271	486.011169	-24.262175	494.068146	526.570435	182.477707	482.835266	533.896606	-12.584651	81.045418	592.772278	160.378036	96.950806	411.041992	-68.988495	1405.507568	431.408081	235.794235	1403.751831	349.805634	85.653297	1380.568726	303.760651	86.043564	1639.862305	466.710693	-149.093674	1129.390625	485.036133	307.001404	1137.038818	371.202942	-176.054733	882.997498	389.441925	329.189728	872.752258	376.433472	86.727432	1032.737793	-635.576172	172.770340	856.622498	-615.152466	-28.734640
375.712616	-11.386696	935.214478	395.826233	178.707474	931.213989	486.004242	-24.261789	494.076538	526.568970	182.456024	482.837341	533.876221	-12.590206	81.046013	592.763306	160.354797	96.946854	411.125641	-68.962967	1405.509033	431.456085	235.827667	1403.741211	349.857239	85.669701	1380.551880	303.814209	86.083084	1639.866333	466.768372	-149.035645	1129.388550	485.082245	307.034760	1137.036011	371.284607	-176.074646	883.030640	389.482025	329.196594	872.730408	376.445343	86.741241	1032.730957	-635.451355	172.842621	856.639954	-615.070740	-28.701525
375.722778	-11.347400	935.205627	395.818024	178.735657	931.212402	486.012360	-24.267597	494.074219	526.593262	182.538193	482.837646	533.877808	-12.556573	81.036255	592.783630	160.384750	96.947029	411.170563	-68.936424	1405.506714	431.487061	235.852844	1403.717163	349.911133	85.718437	1380.556519	303.842010	86.123390	1639.873535	466.799469	-148.987778	1129.398438	485.124878	307.053040	1137.011108	371.317810	-176.024094	883.016174	389.562042	329.192505	872.705444	376.447357	86.770363	1032.725952	-635.382568	172.855408	856.655518	-615.102417	-28.638569
375.729126	-11.328182	935.194702	395.813599	178.741257	931.207336	486.027893	-24.259056	494.087036	526.511414	182.544464	482.810364	533.914490	-12.578640	81.061302	592.651917	159.991211	96.858727	411.254730	-68.907448	1405.513916	431.523956	235.886719	1403.691528	349.953461	85.761734	1380.558472	303.886169	86.181244	1639.860718	466.869141	-148.943848	1129.396606	485.174713	307.108307	1136.995972	371.324158	-175.973083	883.030823	389.617310	329.181976	872.672119	376.455597	86.778641	1032.718750	-635.389587	173.045898	856.696350	-615.367676	-28.449471
375.738251	-11.306257	935.187378	395.823395	178.802231	931.199951	486.005432	-24.225845	494.061615	526.542358	182.577820	482.815796	533.891724	-12.556012	81.040466	592.770630	160.370163	96.925591	411.306091	-68.865227	1405.501831	431.564087	235.945816	1403.663452	350.015350	85.776047	1380.554199	303.923981	86.219429	1639.853760	466.903748	-148.865509	1129.374146	485.224152	307.095917	1136.947754	371.386322	-175.974091	883.019714	389.666077	329.188385	872.638977	376.468536	86.819168	1032.711792	-635.233276	173.050110	856.717468	-615.220947	-28.412144
375.762817	-11.271959	935.188354	395.834839	178.812088	931.196228	486.004700	-24.206114	494.066284	526.539063	182.568787	482.799683	533.885132	-12.548156	81.020523	592.802368	160.379578	96.943932	411.362610	-68.849915	1405.500488	431.630249	235.952255	1403.639404	350.066071	85.830849	1380.560547	303.961487	86.263054	1639.860840	466.978882	-148.831406	1129.367798	485.258698	307.093872	1136.923462	371.441254	-175.933044	883.031250	389.729401	329.192627	872.601624	376.491180	86.842987	1032.710693	-635.086182	173.080536	856.725647	-615.069275	-28.391273
375.746613	-11.247485	935.199341	395.839813	178.828415	931.200134	486.008911	-24.171412	494.053314	526.498901	182.608994	482.803925	533.894531	-12.548326	81.029015	592.780884	160.373795	96.959618	411.423462	-68.830666	1405.501831	431.685364	235.986526	1403.617920	350.126556	85.850250	1380.557251	303.997070	86.299347	1639.860229	467.035400	-148.796356	1129.378296	485.061432	306.521790	1136.696289	371.458008	-175.900864	883.039612	389.775269	329.187469	872.549927	376.495605	86.867210	1032.718994	-634.914368	173.105728	856.757568	-614.902039	-28.307720
375.761902	-11.232759	935.205566	395.831390	178.830200	931.194824	486.023987	-24.161112	494.070526	526.511230	182.607971	482.824707	533.906128	-12.559735	81.039566	592.782104	160.374390	96.958366	411.461731	-68.813950	1405.502441	431.731506	235.999710	1403.586548	350.241394	86.007019	1380.609863	304.033997	86.340294	1639.869019	467.037231	-148.715378	1129.368530	485.130951	306.544250	1136.657593	371.286987	-175.925217	883.109741	389.826630	329.180939	872.525391	376.514709	86.878937	1032.720825	-634.725525	173.161469	856.790283	-614.742615	-28.260756
375.752319	-11.235520	935.223999	395.831421	178.843384	931.194763	486.035400	-24.147591	494.093262	526.493713	182.528336	482.823822	533.890991	-12.555178	81.017296	592.748779	160.343033	96.949501	411.533997	-68.818153	1405.512329	431.788788	236.040527	1403.576294	350.294128	86.020950	1380.623047	304.068115	86.370026	1639.878540	467.090210	-148.705658	1129.363770	485.201874	306.577698	1136.638794	371.280731	-175.874771	883.118958	389.890594	329.168365	872.495911	376.516510	86.893364	1032.730347	-634.916748	172.537491	856.664001	-614.644775	-28.429413
375.780151	-11.206919	935.214722	395.832855	178.852936	931.191467	486.074738	-24.127510	494.088287	526.495667	182.588120	482.833313	533.902954	-12.556569	81.015778	592.779053	160.396622	96.958427	411.583008	-68.775551	1405.509155	431.841309	236.071487	1403.561768	350.352539	86.065300	1380.602661	304.099640	86.416359	1639.879883	467.151154	-148.681366	1129.361206	485.237549	306.563416	1136.610107	371.338196	-175.828644	883.130554	389.941528	329.155914	872.478394	376.535858	86.907829	1032.724609	-634.367920	173.186447	856.790405	-614.382690	-28.217646
375.775696	-11.168362	935.211670	395.819885	178.877411	931.209961	486.099213	-24.130039	494.084320	526.488403	182.572159	482.822815	533.909363	-12.547393	81.006599	592.749817	160.381561	96.960373	411.634613	-68.752060	1405.514648	431.882874	236.097885	1403.540161	350.402954	86.081139	1380.592896	304.129791	86.445267	1639.877075	467.196228	-148.669724	1129.373413	485.313751	306.584198	1136.590210	371.358795	-175.826233	883.138428	390.008148	329.135468	872.443298	376.534180	86.927177	1032.733398	-634.492310	172.667831	856.682922	-614.322449	-28.331116
375.810852	-11.193223	935.208801	395.835663	178.918655	931.186035	486.158600	-24.145390	494.105927	526.497620	182.598434	482.802979	533.944214	-12.552417	81.010880	592.658508	160.025345	96.837631	411.680725	-68.742645	1405.522461	431.942963	236.142700	1403.549316	350.471100	86.107841	1380.580688	304.153717	86.482765	1639.877930	467.131744	-148.169464	1129.258789	485.367676	306.565765	1136.571899	371.388702	-175.797104	883.103027	390.057373	329.130737	872.444275	376.551086	86.945251	1032.718872	-634.313232	172.597275	856.663635	-614.169617	-28.313614
375.792999	-11.180206	935.212402	395.816711	178.918121	931.188110	486.141357	-24.113798	494.097839	526.561462	182.647263	482.818726	533.897095	-12.536052	80.991447	592.694214	160.046539	96.840843	411.742310	-68.695503	1405.505615	431.995300	236.181732	1403.551270	350.535889	86.103516	1380.580322	304.184174	86.508858	1639.875488	467.300140	-148.606796	1129.369263	485.427673	306.598145	1136.568848	371.430695	-175.765808	883.136658	390.130005	329.125763	872.435547	376.550476	86.950607	1032.723389	-634.092468	172.622803	856.662476	-613.987183	-28.250780
375.817078	-11.157140	935.225586	395.846130	178.927505	931.179810	486.171722	-24.083633	494.096436	526.562500	182.648285	482.818024	533.912231	-12.533686	81.000984	592.780640	160.380203	96.913727	411.807617	-68.670280	1405.508301	432.040771	236.192383	1403.555176	350.580750	86.132904	1380.595703	304.215790	86.531990	1639.869263	467.377319	-148.610535	1129.358276	485.455078	306.565216	1136.559570	371.450226	-175.743057	883.146301	390.184021	329.117645	872.428894	376.573883	86.978912	1032.725098	-633.869751	172.612289	856.671326	-613.790405	-28.236216
375.825317	-11.123868	935.221802	395.830261	178.958405	931.190674	486.171783	-24.063324	494.082855	526.555176	182.633240	482.813080	533.888245	-12.540100	80.983665	592.659424	160.009384	96.811325	411.870148	-68.661118	1405.496826	432.098572	236.223160	1403.529297	350.655396	86.153328	1380.596558	304.261047	86.565308	1639.864258	467.457764	-148.603424	1129.351318	485.531281	306.577820	1136.558105	371.702637	-175.668030	883.073364	390.208862	329.119659	872.442566	376.580719	87.001060	1032.729980	-633.561951	172.642090	856.662292	-613.556824	-28.220755
375.863312	-11.143374	935.209351	395.865295	178.958405	931.169922	486.248901	-24.088135	494.097107	526.534241	182.663101	482.801270	533.934387	-12.545979	80.970428	592.641602	159.984772	96.822914	411.950775	-68.624802	1405.504395	432.184021	236.237000	1403.552124	350.706360	86.189819	1380.574219	304.300964	86.582207	1639.861816	467.483002	-148.546326	1129.330200	485.610504	306.621613	1136.561646	371.530182	-175.699173	883.134766	390.254639	329.122284	872.436829	376.611755	86.995811	1032.712769	-633.272583	172.669327	856.629822	-613.290344	-28.193729
375.850433	-11.130661	935.212280	395.874390	178.974777	931.154480	486.268219	-24.084600	494.092529	526.529602	182.599075	482.772797	533.952148	-12.538242	80.961685	592.659729	159.982346	96.814278	412.000031	-68.590553	1405.485229	432.228485	236.277466	1403.549072	350.775635	86.219162	1380.585449	304.341248	86.610237	1639.848511	467.533203	-148.515350	1129.301636	485.670502	306.645416	1136.549683	371.571198	-175.705704	883.125366	390.311401	329.116241	872.419067	376.619781	87.019936	1032.707153	-632.612610	173.297012	856.737488	-612.894470	-28.001547
375.886963	-11.114923	935.204468	395.939758	178.984238	931.153259	486.287354	-24.101660	494.107941	526.527710	182.594543	482.766998	533.938904	-12.537304	80.950729	592.641846	159.964920	96.788063	412.072845	-68.571739	1405.461914	432.275055	236.314331	1403.521362	350.865875	86.226044	1380.554688	304.375275	86.627670	1639.849121	467.578552	-148.497620	1129.291748	485.683350	306.609589	1136.499878	371.599640	-175.693512	883.111816	390.413025	329.123169	872.371887	376.663788	87.031319	1032.702026	-632.641602	172.694244	856.602295	-612.644897	-28.225471
375.904510	-11.077782	935.204102	395.946472	178.978363	931.127808	486.294159	-24.088831	494.082489	526.551514	182.596970	482.766876	533.939148	-12.536227	80.960205	592.694397	160.014923	96.821075	412.123718	-68.525703	1405.446289	432.330048	236.347443	1403.517822	350.907227	86.249504	1380.559326	304.423706	86.640030	1639.851074	467.618134	-148.450104	1129.256836	485.734467	306.665833	1136.487305	371.645996	-175.678619	883.096741	390.456818	329.138153	872.364075	376.675934	87.060219	1032.688721	-632.394165	172.699722	856.558838	-612.365723	-28.216841
375.938660	-11.075478	935.203918	395.985413	179.000290	931.118225	486.307159	-24.092024	494.101593	526.586426	182.614227	482.751801	533.925537	-12.538948	80.931313	592.690002	160.016357	96.792984	412.182343	-68.521164	1405.448608	432.368713	236.379440	1403.506836	350.963928	86.255066	1380.549438	304.468872	86.653473	1639.848877	467.665405	-148.422913	1129.249878	485.765350	306.689117	1136.456665	371.698029	-175.704834	883.086243	390.506409	329.159668	872.331726	376.713898	87.077042	1032.683838	-632.062073	172.765137	856.522949	-612.042908	-28.192705
375.926697	-11.058249	935.202087	395.981354	179.039703	931.125977	486.338409	-24.064072	494.064209	526.587097	182.547775	482.737854	533.972107	-12.545718	80.949348	592.685364	160.007385	96.770500	412.240326	-68.478149	1405.439697	432.415161	236.399734	1403.497437	351.027740	86.296783	1380.549072	304.509552	86.678688	1639.847900	467.707397	-148.399536	1129.237793	485.813507	306.662750	1136.434570	371.726715	-175.670853	883.078186	390.540070	329.158447	872.331238	376.719299	87.098946	1032.688232	-631.356262	173.430481	856.593750	-611.593750	-27.987478
375.980011	-11.027823	935.176636	396.017456	179.054260	931.113037	486.351074	-24.048237	494.067932	526.668762	182.634720	482.777222	533.980103	-12.536897	80.939171	592.729553	160.035217	96.770287	412.317719	-68.430428	1405.416138	432.485657	236.472321	1403.486084	351.029480	86.181252	1380.481323	304.559998	86.690720	1639.845947	467.763306	-148.347549	1129.201904	485.879639	306.734894	1136.443481	371.759979	-175.643860	883.080139	390.597961	329.164276	872.303040	376.761688	87.114571	1032.668945	-631.317383	172.942368	856.434082	-611.377258	-28.097977
375.971191	-11.061033	935.196350	396.035400	179.034683	931.087097	486.415985	-24.053181	494.072052	526.678955	182.639709	482.773193	534.015320	-12.560983	80.934280	592.833862	160.424438	96.850700	412.364349	-68.442741	1405.417114	432.547882	236.491684	1403.463501	351.084961	86.214401	1380.472412	304.588867	86.704521	1639.838379	467.808136	-148.328690	1129.206909	485.969299	306.764862	1136.438721	371.822052	-175.649277	883.070129	390.650085	329.198456	872.298584	376.779053	87.111816	1032.666382	-630.901794	172.937180	856.343445	-611.001892	-28.046619
376.031189	-11.014925	935.175171	396.058990	179.064865	931.097046	486.426422	-24.048800	494.080994	526.646912	182.557816	482.731354	534.022888	-12.563882	80.930099	592.790039	160.383728	96.849495	412.435669	-68.399017	1405.410645	432.617981	236.519150	1403.443604	351.156036	86.225533	1380.473999	304.638611	86.708870	1639.838745	467.858673	-148.290421	1129.216675	485.988403	306.780518	1136.417603	371.886169	-175.639542	883.081421	390.679077	329.236633	872.288818	376.818665	87.132385	1032.661011	-630.431702	172.916565	856.291077	-610.529907	-28.067150
376.048645	-11.024998	935.188599	396.078430	179.047531	931.087280	486.451660	-24.031336	494.061981	526.649963	182.564651	482.743958	534.036438	-12.548959	80.943695	592.709045	160.007568	96.735458	412.483673	-68.403145	1405.434814	432.660645	236.525223	1403.446655	351.228699	86.247787	1380.485474	304.684845	86.727135	1639.837158	467.926605	-148.281174	1129.217285	486.067719	306.825897	1136.408447	371.913849	-175.632813	883.091003	390.726624	329.262726	872.272949	376.841309	87.130623	1032.662964	-629.971252	172.997910	856.255737	-610.099548	-28.051327
376.057373	-11.032242	935.200317	396.090363	179.042206	931.101868	486.456482	-24.034975	494.062744	526.648804	182.548218	482.771271	533.997009	-12.540150	80.920227	592.666931	159.976807	96.731186	412.571167	-68.351776	1405.443726	432.726990	236.554474	1403.446533	351.292236	86.252106	1380.479980	304.725586	86.744019	1639.852783	467.976746	-148.243134	1129.216797	486.111206	306.876160	1136.403076	371.981659	-175.628967	883.113281	390.761871	329.300537	872.275818	376.858917	87.122177	1032.676758	-629.499878	172.977661	856.184448	-609.604675	-28.107565
376.107178	-11.021527	935.198669	396.127502	179.062561	931.107788	486.506744	-24.042776	494.073639	526.684021	182.590820	482.781799	534.038391	-12.565598	80.931923	592.680847	159.983292	96.742348	412.618408	-68.342072	1405.441284	432.788940	236.578308	1403.440186	351.343292	86.251213	1380.469604	304.767395	86.748116	1639.855957	468.039032	-148.244247	1129.239990	486.165497	306.884247	1136.411133	372.027161	-175.605087	883.128296	390.786469	329.341370	872.280762	376.889465	87.134315	1032.677856	-629.037781	173.033646	856.115356	-609.131165	-28.105537
376.130035	-11.027683	935.204407	396.137085	179.052536	931.113159	486.516235	-24.046402	494.087311	526.708679	182.598312	482.789642	534.010803	-12.565309	80.927704	592.671753	159.974777	96.740219	412.699890	-68.318306	1405.480469	432.835510	236.587082	1403.443115	351.417389	86.281456	1380.485229	304.803345	86.765053	1639.858276	468.113953	-148.247345	1129.255371	486.222565	306.908936	1136.412720	372.073669	-175.592346	883.160156	390.830536	329.377106	872.285400	376.911865	87.125206	1032.683960	-628.559082	173.075424	856.053955	-608.670837	-28.061752
376.159363	-11.024828	935.200195	396.162354	179.062958	931.107178	486.512512	-24.037880	494.073853	526.441772	182.342682	482.709259	534.000732	-12.544813	80.926964	592.558289	159.881470	96.719131	412.767242	-68.291679	1405.484497	432.907104	236.605499	1403.433716	351.490601	86.338272	1380.484863	304.858337	86.783630	1639.855469	468.180145	-148.237946	1129.274292	486.269287	306.945068	1136.391235	372.140106	-175.590042	883.167419	390.864624	329.410217	872.284302	376.941437	87.132240	1032.679077	-628.020081	173.077957	855.947449	-608.194519	-27.969049
376.168335	-11.035555	935.228882	396.165771	179.056763	931.125793	486.506165	-24.018499	494.062134	526.450623	182.352890	482.690338	533.974609	-12.553790	80.927216	592.580811	159.914322	96.712166	412.830627	-68.293633	1405.500977	432.958191	236.622208	1403.430420	351.550201	86.334251	1380.472778	304.907654	86.803040	1639.858032	468.234985	-148.180969	1129.266968	486.318970	306.943146	1136.400757	372.197510	-175.592606	883.184509	390.909637	329.453979	872.293640	376.969757	87.126404	1032.704712	-627.493958	173.052704	855.853699	-607.650024	-27.961185
376.215698	-11.052573	935.236145	396.195923	179.064407	931.123962	486.546417	-24.026587	494.065216	526.721863	182.584183	482.759369	534.003723	-12.557277	80.941521	592.669067	159.983551	96.711418	412.891357	-68.255379	1405.524902	433.019440	236.647232	1403.440430	351.612549	86.339020	1380.487915	304.950714	86.817207	1639.867798	468.309418	-148.183060	1129.282227	486.564728	307.456696	1136.570923	372.250946	-175.578857	883.195313	390.934906	329.488403	872.315796	377.006439	87.125458	1032.707153	-626.895874	173.086594	855.758423	-607.037659	-27.948597
376.234558	-11.046857	935.231262	396.216248	179.060242	931.129028	486.560547	-24.018425	494.072510	526.774719	182.612305	482.752106	534.029419	-12.561947	80.925110	592.730591	160.038620	96.717110	412.962769	-68.251762	1405.513062	433.072815	236.657837	1403.440674	351.697540	86.391785	1380.496094	305.005188	86.828934	1639.873047	468.396576	-148.176895	1129.302368	486.405273	306.967499	1136.390747	372.314850	-175.591980	883.209473	390.960022	329.533386	872.296387	377.032288	87.120605	1032.708008	-626.285339	173.071655	855.672424	-606.370117	-27.937510
376.281433	-11.042222	935.225586	396.236145	179.073410	931.120850	486.595001	-24.033604	494.067352	526.771606	182.609375	482.750885	534.025574	-12.560881	80.920837	592.698547	159.997650	96.707428	413.034821	-68.259216	1405.511108	433.146301	236.654160	1403.429932	351.767761	86.400963	1380.475952	305.047211	86.834618	1639.873291	468.451324	-148.178131	1129.307251	486.434784	306.969025	1136.375732	372.373627	-175.607712	883.231873	390.997467	329.558136	872.286621	377.067474	87.129204	1032.701172	-625.181091	173.459015	855.673523	-605.205322	-27.974129
376.329712	-11.049078	935.234497	396.261810	179.092117	931.121887	486.619293	-24.035475	494.043427	526.774597	182.591995	482.764526	534.016663	-12.548969	80.894096	592.707092	160.001953	96.726593	413.101410	-68.246002	1405.511230	433.182190	236.682404	1403.421143	351.829407	86.366203	1380.487549	305.089142	86.859756	1639.879883	468.522583	-148.150955	1129.298340	486.463287	306.999146	1136.353882	372.433502	-175.607773	883.211304	391.038605	329.607452	872.274109	377.107758	87.137390	1032.706421	-624.827820	172.902542	855.449280	-604.639160	-28.066694
376.356049	-11.070405	935.236877	396.300476	179.050919	931.111389	486.626099	-24.040972	494.045013	526.750854	182.567123	482.750671	533.997314	-12.538040	80.885506	592.707947	160.002792	96.726990	413.167297	-68.232849	1405.504395	433.239899	236.681641	1403.395630	351.879120	86.390877	1380.479126	305.138550	86.876656	1639.872559	468.581482	-148.145523	1129.305786	486.514954	307.007050	1136.367310	372.480713	-175.597183	883.221680	391.051605	329.635834	872.272644	377.136322	87.114204	1032.701782	-623.991394	173.307526	855.443604	-604.056641	-27.912773
376.389923	-11.048895	935.225159	396.298187	179.057785	931.092529	486.646362	-24.028391	494.028046	526.767822	182.583908	482.756989	533.970459	-12.549204	80.868713	592.722168	159.996063	96.703072	413.230774	-68.240349	1405.516479	433.285278	236.680954	1403.383057	351.938965	86.381989	1380.457031	305.179047	86.885773	1639.866211	468.630798	-148.129013	1129.308472	486.774902	307.550964	1136.534668	372.539764	-175.619705	883.232727	391.094727	329.674316	872.303711	377.168396	87.128937	1032.687988	-623.555847	173.046814	855.281006	-603.593567	-27.919634
376.417145	-11.100060	935.244507	396.319702	179.013077	931.070251	486.691864	-24.063002	494.055389	526.780396	182.584061	482.703705	534.006287	-12.544555	80.865120	592.697998	160.003677	96.674377	413.278931	-68.251801	1405.532593	433.326172	236.680206	1403.385254	352.004059	86.389320	1380.459473	305.227264	86.900124	1639.867188	468.674286	-148.121780	1129.322876	486.586578	307.067139	1136.337158	372.604340	-175.626205	883.230713	391.122803	329.716370	872.268738	377.190277	87.102676	1032.685547	-622.957764	173.079102	855.159668	-603.115173	-27.785776
376.440247	-11.100122	935.245544	396.313141	179.038651	931.099304	486.678589	-24.033157	494.024780	526.774353	182.582840	482.719238	533.971741	-12.534546	80.861351	592.684326	159.978439	96.672668	413.345795	-68.253304	1405.523682	433.367676	236.698212	1403.378540	352.074097	86.391045	1380.466553	305.268616	86.898605	1639.857788	468.741058	-148.139664	1129.319092	486.623962	307.051117	1136.339966	372.646759	-175.646164	883.236511	391.165314	329.763336	872.268127	377.213745	87.097351	1032.702637	-622.212891	173.086365	855.021912	-602.634827	-27.622198
376.486420	-11.103578	935.244934	396.335419	179.046143	931.104614	486.714417	-24.061153	494.049164	526.771423	182.561584	482.710388	533.961853	-12.532719	80.862755	592.694946	159.991394	96.677116	413.415649	-68.240509	1405.512329	433.421814	236.708206	1403.404785	352.126892	86.380882	1380.458984	305.306610	86.916351	1639.862915	468.807281	-148.124954	1129.318237	486.642181	307.051331	1136.342041	372.705322	-175.671860	883.219543	391.189453	329.781097	872.263000	377.262024	87.093498	1032.706421	-621.494507	173.119186	854.931702	-602.067871	-27.534380
376.521362	-11.129625	935.256836	396.371918	179.005951	931.090149	486.760712	-24.047359	494.038177	526.791870	182.562027	482.725098	533.994446	-12.523243	80.866302	592.850830	160.388336	96.801483	413.486328	-68.238243	1405.522217	433.470428	236.694199	1403.385742	352.188995	86.406631	1380.465942	305.353943	86.921669	1639.854492	468.858917	-148.124893	1129.295532	486.678955	307.055054	1136.343872	372.764526	-175.678711	883.237183	391.235992	329.815430	872.261414	377.295441	87.074745	1032.704468	-620.738281	173.178757	854.850952	-601.403748	-27.497868
376.541199	-11.171493	935.270142	396.396515	179.004913	931.091797	486.780334	-24.044226	494.043762	526.793457	182.544266	482.716797	533.999756	-12.512424	80.863083	592.718994	159.996613	96.702202	413.559418	-68.241173	1405.523804	433.526031	236.704590	1403.392700	352.250549	86.391106	1380.456543	305.392639	86.930534	1639.852539	468.936462	-148.118256	1129.285400	486.704834	307.072296	1136.337891	372.830231	-175.707489	883.220947	391.280731	329.835876	872.277893	377.318115	87.058861	1032.711792	-619.783508	173.148499	854.733398	-600.520325	-27.494583
376.587128	-11.161223	935.270874	396.415009	179.000443	931.099426	486.776917	-24.043257	494.046661	526.797180	182.537949	482.743317	533.986633	-12.525459	80.872742	592.839966	160.412521	96.786484	413.630951	-68.240814	1405.506958	433.561279	236.698761	1403.378906	352.301056	86.393761	1380.443970	305.434357	86.933731	1639.849854	469.011292	-148.144562	1129.316162	486.749664	307.051758	1136.323853	372.886017	-175.723312	883.237427	391.313477	329.843109	872.267578	377.349579	87.057182	1032.716064	-618.557495	173.271500	854.685730	-599.176392	-27.687700
376.628113	-11.154101	935.263855	396.435516	178.996170	931.097839	486.784760	-24.041176	494.052765	526.797974	182.491333	482.725067	533.983887	-12.513510	80.869484	592.713806	160.002197	96.647232	413.685791	-68.239700	1405.514648	433.598846	236.699951	1403.387451	352.356476	86.393501	1380.458740	305.441711	86.948059	1639.880981	469.063263	-148.143875	1129.317505	486.760315	307.053467	1136.333008	372.954742	-175.755066	883.247498	391.354950	329.868652	872.273621	377.382263	87.054771	1032.712036	-617.561829	173.377670	854.613525	-598.222229	-27.777184
376.654907	-11.179863	935.275696	396.455780	178.989670	931.099182	486.787872	-24.031950	494.008728	526.832397	182.488464	482.725891	533.979187	-12.527991	80.866676	592.850281	160.399246	96.766624	413.754486	-68.244926	1405.522217	433.660858	236.707932	1403.384766	352.393463	86.401161	1380.465820	305.484680	86.947365	1639.904297	469.131714	-148.166748	1129.319336	486.807617	307.068390	1136.330933	373.004028	-175.782059	883.270447	391.393005	329.876038	872.273254	377.411865	87.042847	1032.719116	-616.874329	172.957489	854.411438	-597.447021	-27.893391
376.662567	-11.182802	935.297058	396.443726	178.970001	931.116699	486.805817	-24.041595	494.035370	526.859558	182.517700	482.710785	533.976685	-12.514922	80.862236	592.875366	160.425964	96.791885	413.814972	-68.242638	1405.532837	433.697784	236.715027	1403.383423	352.454865	86.397934	1380.456909	305.535706	86.931213	1639.900024	469.196716	-148.170792	1129.337036	486.845032	307.051086	1136.329346	373.067780	-175.797318	883.271301	391.421570	329.884094	872.261353	377.436157	87.030182	1032.740967	-615.899353	172.916565	854.312866	-596.603394	-27.868792
376.737030	-11.189560	935.298218	396.504608	178.960159	931.107605	486.807739	-24.042534	494.031219	526.889221	182.533493	482.709625	533.983154	-12.513179	80.852478	592.731018	160.005936	96.649933	413.880096	-68.238388	1405.544922	433.733948	236.708603	1403.377808	352.513275	86.367744	1380.472290	305.577728	86.939201	1639.913574	469.259491	-148.173645	1129.340088	486.902130	307.067200	1136.329346	373.148224	-175.820404	883.283508	391.451874	329.879669	872.259155	377.497284	87.027344	1032.736328	-615.012268	172.828491	854.200806	-595.748047	-27.916306
376.762512	-11.208747	935.290405	396.509583	178.959152	931.103699	486.819214	-24.058039	494.020111	526.899536	182.507538	482.726501	533.993652	-12.518192	80.856522	592.724487	159.970840	96.618919	413.952148	-68.257912	1405.551392	433.777588	236.693695	1403.383179	352.556946	86.357178	1380.469849	305.628906	86.918480	1639.920166	469.330902	-148.161469	1129.338745	486.929565	307.057129	1136.302246	373.188721	-175.847931	883.289551	391.491974	329.856659	872.256287	377.522034	87.012932	1032.731445	-613.766418	173.310196	854.213074	-594.735657	-27.827002
376.794586	-11.210413	935.306091	396.523560	178.974167	931.124023	486.824860	-24.066566	494.000946	526.907349	182.470795	482.741516	534.010315	-12.540148	80.880920	592.733093	160.001709	96.629662	414.011414	-68.275345	1405.565674	433.825867	236.687897	1403.359741	352.621277	86.375107	1380.474487	305.667511	86.900475	1639.927734	469.413055	-148.177231	1129.355713	486.981110	307.048767	1136.298828	373.241211	-175.853912	883.305847	391.533234	329.861664	872.237915	377.557098	87.014832	1032.750610	-612.812378	173.256012	854.095337	-593.843384	-27.856400
376.845764	-11.216297	935.317688	396.569000	178.922638	931.114990	486.832214	-24.061510	493.989105	526.929443	182.466385	482.713593	534.030457	-12.560911	80.892883	592.749329	160.009720	96.617393	414.091858	-68.285553	1405.566528	433.884338	236.690796	1403.350220	352.678925	86.343300	1380.467407	305.715881	86.893112	1639.926147	469.482819	-148.166397	1129.375122	487.007813	307.060822	1136.294678	373.317841	-175.873398	883.327759	391.575745	329.849731	872.227356	377.601349	86.997795	1032.751221	-612.043152	172.938095	853.927917	-593.027466	-27.986778
376.867371	-11.233764	935.318787	396.572479	178.924072	931.120667	486.819550	-24.063265	493.981812	526.946777	182.474075	482.714691	534.116333	-12.623744	80.974174	592.858826	160.398239	96.710449	414.148285	-68.274605	1405.574585	433.911743	236.698273	1403.332520	352.744080	86.319832	1380.471069	305.764740	86.874672	1639.927490	469.526733	-148.158386	1129.379028	487.033295	307.035553	1136.296875	373.329987	-175.869324	883.323425	391.579193	329.822144	872.221863	377.627686	86.984818	1032.755981	-611.119263	172.875854	853.808472	-592.140015	-27.990000
376.905792	-11.259074	935.334229	396.625214	178.914795	931.105957	486.849609	-24.072701	493.987244	526.924683	182.432877	482.690002	534.251404	-12.732568	81.074532	592.707153	159.974106	96.600983	414.216736	-68.272316	1405.593994	433.957367	236.694336	1403.330322	352.778046	86.332977	1380.479492	305.813873	86.845642	1639.939697	469.587280	-148.128128	1129.379395	487.061554	307.028656	1136.275513	373.425232	-175.909180	883.332703	391.613312	329.810303	872.217529	377.672577	86.983788	1032.755859	-610.049866	172.839386	853.695313	-591.197510	-28.004215
376.932220	-11.246590	935.333801	396.633423	178.909607	931.119202	486.842163	-24.068403	493.990326	526.961487	182.460144	482.713623	534.145386	-12.418890	80.977608	592.732056	159.994034	96.616463	414.270386	-68.288116	1405.608032	433.993988	236.672424	1403.326660	352.844604	86.286873	1380.486206	305.853821	86.824944	1639.947632	469.646149	-148.178848	1129.412598	487.102081	306.988586	1136.253662	373.468811	-175.936905	883.352844	391.654938	329.769714	872.187012	377.696686	86.979004	1032.763062	-609.091675	172.933807	853.640259	-590.289856	-28.025253
376.972473	-11.266287	935.338135	396.657104	178.915756	931.143555	486.872375	-24.078024	493.985931	526.995911	182.487946	482.722107	534.135803	-12.396398	80.931854	592.814514	160.045441	96.636673	414.347229	-68.303368	1405.597900	434.045715	236.683136	1403.318970	352.898254	86.274513	1380.500732	305.907471	86.778061	1639.947510	469.708984	-148.190430	1129.394043	487.153534	306.967346	1136.249023	373.545563	-175.982758	883.363770	391.688232	329.732941	872.187439	377.737274	86.959663	1032.778687	-608.031494	172.912827	853.547424	-589.427063	-28.011917
376.988007	-11.279494	935.333435	396.699890	178.864868	931.129944	486.877808	-24.077271	493.977386	526.994324	182.414597	482.696198	534.187561	-12.404858	80.951172	592.760498	160.021927	96.615242	414.390472	-68.324142	1405.601929	434.079041	236.648804	1403.306519	353.020050	86.359322	1380.552979	305.945984	86.750763	1639.958984	469.780090	-148.210449	1129.397583	487.172882	306.936768	1136.230347	373.609283	-176.011124	883.365784	391.709320	329.694550	872.175049	377.767731	86.934052	1032.769409	-607.018860	172.848007	853.440186	-588.496826	-28.063715
377.019104	-11.308233	935.344299	396.702301	178.879944	931.136841	486.901947	-24.075924	493.970367	527.009277	182.447235	482.707855	534.333557	-12.587942	81.094376	592.913208	160.460251	96.715836	414.484589	-68.313438	1405.607666	434.141632	236.652954	1403.302246	353.017395	86.226563	1380.493652	305.997498	86.709351	1639.969971	469.833527	-148.217056	1129.381958	487.210968	306.942810	1136.239136	373.671570	-176.050400	883.369873	391.748535	329.641754	872.177917	377.795502	86.926102	1032.779297	-605.665405	173.414505	853.480713	-587.468323	-27.948181
377.054657	-11.320245	935.326355	396.746338	178.835251	931.118164	486.912170	-24.103382	493.973877	527.027466	182.470963	482.709564	534.137695	-12.408410	80.917397	592.779114	160.038742	96.599533	414.536041	-68.358727	1405.608154	434.174347	236.610962	1403.315674	353.137115	86.315643	1380.535522	306.059448	86.691788	1639.965820	469.902496	-148.246262	1129.406738	487.250885	306.902374	1136.228149	373.734711	-176.080536	883.370911	391.775146	329.575836	872.156982	377.830139	86.899590	1032.760498	-604.927490	172.874634	853.254089	-586.685547	-28.078176
377.088531	-11.333349	935.329102	396.755554	178.840775	931.125427	486.930603	-24.086107	493.950500	527.025635	182.446564	482.676392	534.137817	-12.413758	80.910919	592.771362	160.003204	96.594536	414.589966	-68.369186	1405.608521	434.218658	236.609238	1403.298828	353.204742	86.273392	1380.535767	306.101013	86.651878	1639.965576	469.950378	-148.248810	1129.396851	487.286163	306.894806	1136.207153	373.789612	-176.119736	883.389160	391.800995	329.533264	872.156128	377.856110	86.891510	1032.765991	-603.871765	172.723984	853.121033	-585.700928	-28.126556
377.101593	-11.338330	935.326172	396.763214	178.828583	931.133362	486.959198	-24.085367	493.970886	527.044434	182.416153	482.666107	534.159607	-12.426753	80.902306	592.787048	160.003784	96.553841	414.654297	-68.389183	1405.597900	434.277679	236.574265	1403.283325	353.268036	86.276726	1380.524414	306.158264	86.626282	1639.964600	470.041168	-148.278305	1129.410645	487.341949	306.852448	1136.185669	373.852051	-176.149124	883.399231	391.829437	329.456116	872.134338	377.887665	86.874947	1032.770630	-602.806152	172.845093	853.039124	-584.761292	-28.124594
377.131042	-11.378881	935.336975	396.797516	178.784027	931.126648	486.996002	-24.103748	493.973602	526.990601	182.315308	482.634552	534.173706	-12.423665	80.905556	592.750732	159.935974	96.527603	414.711975	-68.394981	1405.579956	434.329651	236.551392	1403.256958	353.320679	86.266045	1380.534180	306.210449	86.578888	1639.973633	470.161346	-148.315414	1129.407715	487.418549	306.848480	1136.179443	374.142242	-176.135193	883.340088	391.853149	329.405457	872.131287	377.919220	86.841888	1032.772461	-601.751465	172.754745	852.903137	-583.840393	-28.091051
377.158691	-11.406387	935.339600	396.816559	178.768814	931.121399	487.026184	-24.105032	493.957855	526.979736	182.270645	482.632416	534.181580	-12.411408	80.929337	592.747314	159.927597	96.519852	414.754639	-68.388893	1405.571533	434.363892	236.565613	1403.248535	353.538666	86.019524	1380.537598	306.258728	86.539612	1639.972900	470.179871	-148.300140	1129.396484	487.476715	306.821991	1136.174072	373.979797	-176.197006	883.382996	391.884644	329.329346	872.116150	377.944977	86.823799	1032.771240	-600.333801	173.269272	852.946594	-582.728638	-28.024849
377.181061	-11.418185	935.345154	396.848206	178.747986	931.129639	487.028717	-24.128805	493.973358	526.999451	182.280960	482.641663	534.188721	-12.414309	80.924866	592.762146	159.938156	96.541008	414.818634	-68.406128	1405.557617	434.415894	236.536346	1403.234619	353.606323	86.000870	1380.548218	306.307037	86.494629	1639.974976	470.227234	-148.337738	1129.382202	487.516418	306.765747	1136.177368	374.030029	-176.250168	883.374390	391.910767	329.277649	872.102234	377.983032	86.805550	1032.779175	-599.297546	173.391510	852.870361	-581.778076	-28.075464
377.218384	-11.435193	935.335876	396.875305	178.743317	931.121277	487.038208	-24.137032	493.960785	527.052551	182.295486	482.644958	534.179016	-12.414219	80.898514	592.886597	160.343384	96.628639	414.887817	-68.477951	1405.581055	434.470398	236.476852	1403.236450	353.511292	86.180870	1380.525635	306.358978	86.448563	1639.973633	470.278717	-148.339264	1129.363647	487.536865	306.719635	1136.127563	374.086151	-176.290924	883.360046	391.929047	329.200684	872.106262	378.011230	86.793968	1032.770020	-598.219849	173.286560	852.758301	-580.856567	-28.025143
377.268707	-11.471472	935.321716	396.935944	178.710663	931.110413	487.052948	-24.155027	493.957245	527.100098	182.349518	482.652313	534.171509	-12.414248	80.888809	592.760559	159.974289	96.550583	414.948517	-68.516327	1405.562012	434.512573	236.461014	1403.231567	353.595673	86.140617	1380.530029	306.398804	86.394325	1639.972412	470.323639	-148.382294	1129.370728	487.569183	306.680054	1136.115601	374.126343	-176.331863	883.347839	391.960693	329.139374	872.090820	378.062439	86.758606	1032.757080	-597.531799	172.774948	852.554321	-579.977295	-28.189554
377.261932	-11.484160	935.331543	396.926788	178.722366	931.135498	487.037292	-24.154198	493.958252	527.130310	182.373932	482.662720	534.155273	-12.411836	80.887123	592.772400	159.971283	96.497932	414.990936	-68.538940	1405.541870	434.564484	236.435135	1403.223511	353.635986	86.110733	1380.524170	306.453033	86.343292	1639.978149	470.374817	-148.409134	1129.343628	487.568512	306.598541	1136.080566	374.179718	-176.365356	883.341431	391.985352	329.071808	872.070435	378.080414	86.747025	1032.777344	-596.501770	172.808777	852.455017	-579.038635	-28.206327
377.317352	-11.499475	935.323853	396.968689	178.702637	931.127869	487.080750	-24.179937	493.933258	527.110352	182.308380	482.649902	534.203613	-12.428234	80.873299	592.790222	159.972275	96.509521	415.051575	-68.562256	1405.521484	434.616669	236.412125	1403.207275	353.680328	86.082466	1380.533203	306.511993	86.301506	1639.976074	470.442993	-148.426437	1129.343262	487.797241	307.015198	1136.232788	374.264587	-176.401871	883.337158	392.000641	328.998199	872.084778	378.126892	86.729111	1032.769409	-595.500122	172.783432	852.340027	-578.126221	-28.213280
377.333191	-11.524200	935.341187	396.977966	178.678268	931.152100	487.091888	-24.173889	493.932220	527.094604	182.269836	482.655396	534.187439	-12.402768	80.848793	592.815979	159.976944	96.519318	415.103333	-68.570831	1405.524902	434.653473	236.406769	1403.194702	353.877655	85.859642	1380.554199	306.560791	86.248978	1639.979248	470.488800	-148.456345	1129.317749	487.909698	307.016663	1136.269287	374.321533	-176.461151	883.330017	392.012939	328.921509	872.076294	378.159393	86.698616	1032.792236	-594.145813	173.421631	852.378174	-577.058533	-28.064650
377.383759	-11.537045	935.339844	397.051758	178.627243	931.151855	487.110168	-24.202814	493.933105	527.119812	182.311035	482.658081	534.209412	-12.424321	80.873619	592.780273	159.955032	96.515610	415.183838	-68.641434	1405.543335	434.732513	236.343277	1403.226685	353.790802	86.009781	1380.546265	306.623352	86.187981	1639.998169	470.547241	-148.487747	1129.318237	487.680603	306.441437	1136.053223	374.403259	-176.529633	883.311340	392.033234	328.858307	872.069580	378.205627	86.669449	1032.789917	-593.456726	172.834335	852.139954	-576.240356	-28.266514
377.419312	-11.588483	935.361572	397.089630	178.614868	931.149048	487.104614	-24.209055	493.937775	527.158203	182.330124	482.685852	534.170349	-12.419448	80.885010	592.775879	159.966507	96.537346	415.228546	-68.674675	1405.563110	434.760315	236.303574	1403.238159	353.834412	85.974907	1380.542969	306.680542	86.145020	1640.020386	470.581879	-148.548752	1129.340454	487.952087	306.888123	1136.267212	374.472015	-176.575851	883.331116	392.053619	328.777863	872.104126	378.241913	86.649879	1032.798950	-592.421753	172.773300	852.014343	-575.315430	-28.286888
377.462311	-11.639168	935.373840	397.139099	178.589294	931.176453	487.129242	-24.258795	493.968079	527.198486	182.391724	482.683594	534.187500	-12.452553	80.908218	592.796570	159.996689	96.537384	415.284424	-68.742836	1405.563354	434.781738	236.260880	1403.249512	353.891022	85.943108	1380.541382	306.733643	86.080002	1640.025513	470.629669	-148.566254	1129.360107	487.940521	306.835327	1136.271729	374.506714	-176.621780	883.342224	392.129608	328.721771	872.089661	378.289825	86.603561	1032.819214	-591.116028	173.392258	851.976990	-574.359192	-28.100134
377.468597	-11.650785	935.358521	397.135986	178.596558	931.170593	487.144287	-24.256651	493.951508	527.195801	182.342911	482.653534	534.182556	-12.433763	80.892059	592.893494	160.363754	96.611389	415.331085	-68.782951	1405.568970	434.845001	236.233994	1403.244141	353.954742	85.901009	1380.554565	306.786774	86.023949	1640.029541	470.696136	-148.624863	1129.352295	487.969177	306.761261	1136.256226	374.572784	-176.656265	883.345276	392.154572	328.673859	872.070557	378.298309	86.594986	1032.809448	-590.413025	172.843826	851.688049	-573.589478	-28.246649
377.509644	-11.673882	935.341614	397.180359	178.553101	931.157410	487.170837	-24.279821	493.919586	527.185242	182.265976	482.629822	534.169861	-12.411360	80.845787	592.811890	159.999680	96.495110	415.389404	-68.833336	1405.558838	434.881866	236.170227	1403.229980	353.983978	85.857643	1380.546753	306.859131	85.954605	1640.022705	470.771942	-148.655640	1129.339111	488.020874	306.700104	1136.236450	374.647614	-176.689697	883.347595	392.178680	328.597565	872.068848	378.344421	86.559914	1032.794800	-589.469116	172.785522	851.517883	-572.723511	-28.294521
377.528473	-11.691476	935.356812	397.182800	178.534653	931.178406	487.202057	-24.286709	493.930939	527.157959	182.210297	482.616089	534.209839	-12.414622	80.837860	592.832764	159.987762	96.478470	415.462006	-68.879883	1405.569336	434.967468	236.121216	1403.213013	354.041962	85.815659	1380.556885	306.921722	85.901054	1640.036987	470.840271	-148.693527	1129.327515	488.123657	306.691895	1136.244263	374.701019	-176.722015	883.344055	392.215118	328.527374	872.066406	378.375580	86.536034	1032.814819	-588.516602	172.836868	851.342285	-571.861206	-28.308203
377.559326	-11.726648	935.344177	397.226868	178.486389	931.193298	487.207550	-24.306942	493.913330	527.207275	182.164001	482.639160	534.199585	-12.413639	80.839096	592.951965	160.367722	96.600777	415.512909	-68.928917	1405.570679	435.010956	236.069519	1403.225342	354.092194	85.757843	1380.568604	306.975189	85.850616	1640.066895	470.898163	-148.718750	1129.326294	487.928375	306.103821	1136.075073	374.751282	-176.761856	883.347961	392.258881	328.470367	872.047913	378.417847	86.480263	1032.816895	-587.505310	172.815811	851.167480	-571.031677	-28.314245
377.599976	-11.751760	935.361633	397.273193	178.426437	931.207031	487.226746	-24.344168	493.920868	527.155945	182.099731	482.650635	534.222473	-12.442968	80.860039	592.843750	160.284241	96.600800	415.571320	-68.949783	1405.574951	435.048126	236.038834	1403.263184	354.085205	85.583603	1380.552124	307.025177	85.776619	1640.094360	470.948914	-148.784927	1129.327515	487.970123	306.068756	1136.133423	374.797119	-176.796783	883.354004	392.277710	328.417603	872.077820	378.443268	86.442337	1032.830688	-586.479187	172.777527	851.014709	-570.141907	-28.353027
377.638062	-11.785975	935.375122	397.300415	178.421371	931.211609	487.236572	-24.370043	493.942841	527.266418	182.194641	482.698669	534.223816	-12.466117	80.883110	592.736511	159.911469	96.518661	415.610687	-69.009590	1405.594849	435.078125	236.006424	1403.300415	354.127716	85.522408	1380.564087	307.127625	85.713448	1640.086426	470.979279	-148.840820	1129.335571	487.997131	306.033325	1136.146606	374.825500	-176.838562	883.349060	392.302887	328.360809	872.086060	378.475281	86.426437	1032.839600	-585.172241	173.461349	851.006042	-569.239563	-28.198254
377.679962	-11.814425	935.358032	397.356140	178.372665	931.220032	487.246002	-24.372843	493.960632	527.274170	182.194687	482.686554	534.202759	-12.442893	80.878006	592.744568	159.956207	96.515884	415.640686	-69.084152	1405.572754	435.112579	235.964188	1403.309326	354.179626	85.487892	1380.563232	307.185699	85.649323	1640.093994	471.012299	-148.886322	1129.339478	488.022919	305.953156	1136.129761	374.847504	-176.857971	883.338074	392.331177	328.329651	872.093750	378.519348	86.375961	1032.835205	-584.185852	173.449234	850.836243	-568.444031	-28.161232
377.697235	-11.842512	935.353699	397.372375	178.371429	931.219971	487.277405	-24.383091	493.942688	527.304382	182.192398	482.654266	534.227905	-12.448315	80.846786	592.796814	159.960922	96.484093	415.686035	-69.127029	1405.550659	435.154907	235.900909	1403.274902	354.218933	85.441727	1380.554199	307.257446	85.597588	1640.095581	471.081879	-148.918243	1129.324219	488.048676	305.878235	1136.083862	374.898254	-176.885544	883.311523	392.365784	328.273315	872.074402	378.551575	86.357033	1032.834473	-583.599426	172.899994	850.538025	-567.737305	-28.378817
377.716736	-11.903440	935.343811	397.402832	178.313492	931.193726	487.316345	-24.400219	493.929871	527.315186	182.125931	482.643768	534.271362	-12.460907	80.838196	592.918823	160.360886	96.570709	415.772095	-69.180435	1405.514282	435.230682	235.858276	1403.259888	354.272064	85.376457	1380.537720	307.334259	85.540154	1640.087402	471.133453	-148.951904	1129.265259	488.322906	306.338867	1136.251953	374.948669	-176.934402	883.290588	392.397522	328.222870	872.096069	378.581055	86.306152	1032.816528	-582.685303	172.819443	850.365479	-566.937195	-28.462677
377.756500	-11.929854	935.336243	397.443451	178.255630	931.194397	487.351440	-24.427107	493.905182	527.292114	182.040604	482.638916	534.282227	-12.462911	80.815620	592.789368	159.943817	96.472542	415.813599	-69.238762	1405.492676	435.286865	235.807388	1403.252808	354.312012	85.311302	1380.548950	307.396698	85.471794	1640.092529	471.188080	-149.008926	1129.231323	488.173370	305.787506	1136.101807	374.970490	-176.961136	883.273376	392.415894	328.182892	872.067810	378.616791	86.260719	1032.812866	-581.698181	172.794205	850.189514	-566.136414	-28.477638
377.743988	-11.965277	935.338928	397.440765	178.237427	931.221375	487.328949	-24.434795	493.916626	527.263550	181.990677	482.655792	534.248169	-12.460615	80.820236	592.752380	159.906418	96.473419	415.848358	-69.295708	1405.488770	435.321411	235.757950	1403.265991	354.366699	85.221725	1380.574829	307.452301	85.412910	1640.118164	471.217041	-149.025772	1129.223755	488.183289	305.701691	1136.108887	374.997559	-176.997299	883.251038	392.445007	328.152588	872.091431	378.621582	86.220131	1032.829224	-580.816956	172.805618	850.056152	-565.412537	-28.506189
377.809021	-11.970381	935.333923	397.486115	178.187103	931.248169	487.327515	-24.465017	493.934570	527.337097	182.053757	482.723419	534.233276	-12.464391	80.837463	592.747253	159.901703	96.485321	415.880798	-69.346329	1405.489624	435.346436	235.697372	1403.301025	354.388245	85.176582	1380.588745	307.490417	85.347374	1640.139526	471.240601	-149.083862	1129.223145	488.445465	306.209015	1136.338013	375.012482	-177.013397	883.248474	392.464630	328.099823	872.145142	378.666840	86.176567	1032.839722	-579.461243	173.344666	850.020142	-564.496155	-28.442436
377.835388	-12.014874	935.348816	397.544464	178.137573	931.253418	487.324799	-24.462215	493.933990	527.362427	182.091064	482.703339	534.201843	-12.462703	80.842026	592.741211	159.882568	96.482346	415.906982	-69.427567	1405.491943	435.393402	235.648315	1403.302612	354.438751	85.128143	1380.611206	307.554779	85.281517	1640.146729	471.241913	-149.117233	1129.230835	488.473724	306.166656	1136.314209	375.039917	-177.066132	883.242065	392.495789	328.072266	872.152283	378.706268	86.136536	1032.849243	-578.937012	172.628372	849.721741	-563.845520	-28.689972
377.846680	-12.073830	935.356995	397.565247	178.107635	931.249817	487.353638	-24.487701	493.940948	527.356445	182.082596	482.671143	534.249756	-12.480569	80.856873	592.886597	160.300812	96.559052	415.942902	-69.458046	1405.483765	435.446808	235.591141	1403.302246	354.491089	85.055527	1380.599243	307.607330	85.214493	1640.148071	471.291992	-149.183136	1129.218872	488.520844	306.127106	1136.303345	375.072937	-177.083847	883.233398	392.534851	328.044556	872.143677	378.736786	86.096718	1032.852783	-578.088806	172.676315	849.538757	-563.197388	-28.668909
377.911316	-12.087422	935.331421	397.601959	178.071884	931.228271	487.403107	-24.511812	493.906555	527.314514	181.975662	482.615662	534.275146	-12.472595	80.839981	592.907349	160.314774	96.543312	416.008636	-69.515343	1405.453003	435.532257	235.546097	1403.281250	354.539429	85.013908	1380.586060	307.682587	85.155861	1640.141113	471.340820	-149.223312	1129.201294	488.595367	306.085968	1136.300903	375.115234	-177.130936	883.227112	392.571625	328.023010	872.142334	378.787720	86.068970	1032.829224	-576.840149	173.181152	849.480164	-562.418518	-28.566017
377.912354	-12.155715	935.336304	397.604492	178.007141	931.233582	487.401703	-24.549831	493.907715	527.307068	181.885040	482.617401	534.286560	-12.465731	80.819138	592.916382	160.306229	96.550201	416.065948	-69.576248	1405.455933	435.608368	235.467407	1403.262085	354.587402	84.972206	1380.577881	307.744476	85.078804	1640.142334	471.385864	-149.283829	1129.177490	488.661621	306.063568	1136.306274	375.142853	-177.165802	883.199219	392.596527	327.977966	872.145752	378.800354	86.001152	1032.835449	-576.339966	172.481995	849.219421	-561.758423	-28.814358
377.956848	-12.187239	935.328369	397.653534	177.951401	931.244019	487.409637	-24.567793	493.901337	527.301453	181.860840	482.615051	534.308960	-12.467262	80.789009	592.919617	160.272858	96.556519	416.132080	-69.617882	1405.440674	435.658539	235.400330	1403.284546	354.648071	84.868103	1380.581787	307.800873	85.015259	1640.151855	471.414673	-149.336945	1129.154541	488.685028	306.018127	1136.340332	375.174835	-177.204529	883.195618	392.619965	327.938904	872.187134	378.846008	85.948616	1032.836792	-575.131958	173.097519	849.215149	-560.957275	-28.704739
378.001373	-12.214438	935.328247	397.694519	177.913757	931.280273	487.388977	-24.611897	493.875336	527.349548	181.930435	482.665955	534.255798	-12.465223	80.790367	592.862000	160.216614	96.567619	416.161774	-69.668465	1405.457153	435.700897	235.343262	1403.311523	354.686798	84.763474	1380.599731	307.852509	84.929543	1640.166870	471.428802	-149.380905	1129.176025	488.488586	305.430023	1136.172974	375.175659	-177.236984	883.198425	392.622314	327.937134	872.193420	378.892242	85.896820	1032.855835	-574.690308	172.431015	848.939697	-560.462158	-28.901585
378.015656	-12.245852	935.335510	397.691803	177.887512	931.285950	487.362732	-24.606125	493.875214	527.375000	181.930634	482.694397	534.210022	-12.451202	80.782845	592.858948	160.267380	96.582741	416.182007	-69.707184	1405.463501	435.708069	235.308044	1403.340820	354.873230	84.506226	1380.610229	307.891418	84.844498	1640.186279	471.441284	-149.427963	1129.163330	488.516449	305.389008	1136.186401	375.178558	-177.249084	883.205139	392.648621	327.898682	872.215759	378.898560	85.867874	1032.862305	-573.908447	172.265030	848.809509	-559.839355	-28.959940
378.054810	-12.290580	935.332092	397.741547	177.848419	931.277710	487.371826	-24.653028	493.883270	527.437134	181.956100	482.675934	534.237854	-12.458809	80.802849	592.912231	160.308838	96.573929	416.263367	-69.813004	1405.459473	435.775787	235.220322	1403.343872	354.755554	84.661636	1380.594238	307.964905	84.755653	1640.190063	471.479614	-149.467865	1129.167480	488.564453	305.373657	1136.174438	375.207764	-177.330704	883.193726	392.685852	327.886139	872.209961	378.953918	85.827797	1032.857422	-573.139526	172.278946	848.678772	-559.168884	-29.077839
378.062714	-12.345901	935.326294	397.747253	177.805618	931.269958	487.406006	-24.657400	493.886810	527.403259	181.871094	482.644440	534.306396	-12.468841	80.828506	592.896423	160.267426	96.534973	416.315735	-69.863937	1405.441284	435.843201	235.150909	1403.316406	354.812592	84.611626	1380.593628	308.027679	84.671257	1640.181885	471.529816	-149.526382	1129.150391	488.614563	305.324677	1136.143677	375.205353	-177.335754	883.175720	392.698456	327.855713	872.200928	378.978363	85.777641	1032.852295	-572.352051	172.255295	848.552185	-558.501343	-29.132887
378.089722	-12.390855	935.320984	397.780487	177.780029	931.275208	487.428070	-24.671610	493.863739	527.402710	181.828232	482.601593	534.285278	-12.467653	80.808136	592.903381	160.243988	96.516846	416.350555	-69.893204	1405.422852	435.889618	235.110703	1403.279175	354.976563	84.376633	1380.604248	308.100281	84.587387	1640.182739	471.576904	-149.539719	1129.113159	488.646332	305.286865	1136.132568	375.238129	-177.397995	883.160461	392.745667	327.831177	872.184570	379.011902	85.736458	1032.852783	-571.186768	172.804245	848.529114	-557.780273	-29.031078
378.099731	-12.430573	935.320557	397.801025	177.734421	931.277039	487.418945	-24.716593	493.876038	527.380249	181.726791	482.623566	534.273804	-12.468937	80.792870	592.898193	160.242783	96.533943	416.409393	-70.011818	1405.414673	435.965973	235.014450	1403.298462	354.887604	84.510147	1380.579834	308.173218	84.510529	1640.193848	471.615784	-149.611145	1129.111816	488.698578	305.221039	1136.150513	375.258789	-177.374741	883.149963	392.784882	327.806122	872.190430	379.028168	85.693115	1032.853516	-570.453125	172.817825	848.439636	-557.160095	-29.088127
378.131348	-12.497564	935.343811	397.833771	177.636230	931.291931	487.429901	-24.751299	493.879913	527.389771	181.748550	482.662781	534.219849	-12.472674	80.798325	592.853210	160.179428	96.572762	416.444000	-70.080719	1405.431152	436.007782	234.949097	1403.324219	354.905975	84.421417	1380.585815	308.245331	84.424652	1640.231567	471.622986	-149.644272	1129.120483	488.959686	305.672791	1136.368896	375.248871	-177.417175	883.144836	392.826233	327.758759	872.252747	379.058563	85.615646	1032.872314	-570.166626	172.039291	848.210999	-556.647339	-29.395336
378.145203	-12.546141	935.347473	397.866943	177.584045	931.315247	487.439728	-24.772802	493.883606	527.417175	181.720566	482.692505	534.287292	-12.500455	80.821617	592.805847	160.138885	96.587692	416.457275	-70.103416	1405.424561	436.001801	234.926056	1403.342163	355.073425	84.136154	1380.624634	308.310852	84.341148	1640.268921	471.627106	-149.689865	1129.110229	488.752777	305.085907	1136.205811	375.269470	-177.437454	883.149536	392.847717	327.716888	872.254211	379.080475	85.556129	1032.885864	-569.018311	172.613892	848.172607	-555.921692	-29.311018
378.177551	-12.577245	935.338440	397.858978	177.572861	931.344910	487.490509	-24.823305	493.875916	527.477905	181.763763	482.727295	534.278748	-12.522825	80.818893	592.842651	160.190201	96.583580	416.519592	-70.207848	1405.422974	436.050995	234.832764	1403.356689	354.989044	84.279976	1380.617554	308.386658	84.249779	1640.293213	471.669708	-149.751114	1129.097656	488.790741	305.008575	1136.206909	375.275452	-177.460983	883.148376	392.900879	327.672974	872.253357	379.098145	85.511963	1032.897461	-568.765808	171.897095	847.910645	-555.456909	-29.554796
378.174377	-12.657798	935.341248	397.891602	177.512405	931.334778	487.499084	-24.820993	493.880188	527.461609	181.673798	482.679138	534.279053	-12.489464	80.793106	592.880005	160.202744	96.548203	416.576050	-70.295502	1405.415161	436.089508	234.764008	1403.356689	355.046967	84.249893	1380.616333	308.465393	84.170448	1640.315674	471.709473	-149.798309	1129.092896	489.082733	305.484589	1136.374023	375.292053	-177.510971	883.152710	392.971375	327.636597	872.275757	379.118622	85.448990	1032.894043	-567.738831	172.521393	847.913452	-554.795227	-29.402634
378.170593	-12.699999	935.343262	397.889313	177.475052	931.339050	487.509094	-24.809990	493.868439	527.433777	181.578140	482.643951	534.309448	-12.514977	80.788322	592.886841	160.206116	96.516708	416.629669	-70.380600	1405.410400	436.134125	234.672272	1403.349731	355.084381	84.204544	1380.627197	308.558960	84.080437	1640.330078	471.757019	-149.832565	1129.079590	489.147949	305.422485	1136.365479	375.319275	-177.556046	883.159607	393.025635	327.587006	872.281616	379.132050	85.406349	1032.898804	-567.488159	171.832352	847.657715	-554.287964	-29.668089
378.181366	-12.744713	935.360657	397.893585	177.434494	931.346558	487.549164	-24.846058	493.874268	527.420959	181.507385	482.652985	534.339050	-12.518948	80.819725	592.867920	160.172150	96.525597	416.687469	-70.473251	1405.406250	436.197845	234.607010	1403.364990	355.135651	84.163605	1380.649414	308.641388	84.009987	1640.361084	471.809113	-149.900345	1129.077148	489.192657	305.373810	1136.400024	375.331543	-177.587234	883.140076	393.093994	327.538483	872.299255	379.142731	85.368195	1032.911377	-566.859863	171.676834	847.516968	-553.707031	-29.774624
378.188721	-12.826815	935.380127	397.925232	177.372360	931.358032	487.528107	-24.875801	493.887573	527.433899	181.520432	482.682831	534.292969	-12.521421	80.818810	592.863098	160.177795	96.569435	416.724426	-70.550903	1405.415771	436.221375	234.517303	1403.405640	355.174408	84.098770	1380.653198	308.725098	83.915245	1640.407104	471.825623	-149.939316	1129.083130	489.216919	305.332520	1136.462158	375.329681	-177.636856	883.148743	393.131897	327.505005	872.357605	379.155518	85.301758	1032.926025	-566.286926	171.651169	847.438416	-553.169861	-29.813133
378.231232	-12.868447	935.393860	397.978912	177.302216	931.375854	487.501129	-24.914391	493.893188	527.512329	181.586914	482.749847	534.250061	-12.531191	80.814827	592.865845	160.207123	96.601059	416.764221	-70.600685	1405.430176	436.237885	234.441483	1403.443848	355.214447	84.036949	1380.690918	308.805939	83.719978	1640.458618	471.856171	-150.032013	1129.069214	489.227448	305.288849	1136.521240	375.341248	-177.702774	883.151184	393.176758	327.460602	872.401123	379.191193	85.245972	1032.940674	-565.723022	171.607727	847.352844	-552.659790	-29.852818
378.251862	-12.910113	935.401978	397.988922	177.251953	931.403320	487.483612	-24.965456	493.905121	527.562439	181.591736	482.740814	534.225159	-12.521734	80.811363	592.855530	160.202728	96.588669	416.815704	-70.680191	1405.423950	436.266907	234.387726	1403.498657	355.265106	83.916557	1380.688843	308.879456	83.721046	1640.499756	471.875946	-150.070969	1129.059082	489.235443	305.218994	1136.542725	375.350861	-177.753723	883.150146	393.223602	327.411682	872.419128	379.218353	85.188309	1032.959961	-564.758789	172.248199	847.383484	-552.080017	-29.679703
378.261505	-12.953490	935.387329	397.992035	177.224915	931.408142	487.506439	-24.959963	493.904724	527.557617	181.543716	482.741272	534.244751	-12.516985	80.807068	592.855042	160.194733	96.564224	416.870728	-70.748611	1405.406616	436.328064	234.315948	1403.497559	355.321869	83.851112	1380.695557	308.981384	83.622940	1640.520508	471.953156	-150.162827	1129.034790	489.319244	305.205933	1136.550049	375.376678	-177.800812	883.128235	393.268463	327.371735	872.438904	379.236389	85.141174	1032.956421	-564.198547	172.181000	847.308044	-551.548401	-29.746393
378.257935	-13.031412	935.396912	398.006317	177.153473	931.397339	487.534760	-25.002899	493.886597	527.574402	181.574203	482.690918	534.045166	-12.328229	80.658890	592.905273	160.222839	96.553314	416.947998	-70.831261	1405.396729	436.393829	234.244064	1403.469360	355.396179	83.815742	1380.676147	309.088989	83.517845	1640.524414	472.054230	-150.258118	1129.026489	489.356537	305.092682	1136.514038	375.634186	-177.830444	883.065674	393.301880	327.333252	872.430176	379.251251	85.076935	1032.956299	-564.139160	171.403748	847.118408	-551.167725	-30.006315
378.274902	-13.065417	935.373901	398.033722	177.100403	931.363708	487.554962	-25.005632	493.858093	527.542053	181.426910	482.672607	534.277466	-12.505357	80.766563	592.895935	160.213943	96.532059	417.008362	-70.878868	1405.359009	436.455322	234.178650	1403.453247	355.462311	83.706192	1380.674438	309.183746	83.413071	1640.533813	472.056061	-150.280762	1128.966797	489.351349	305.014832	1136.494507	375.429230	-177.919952	883.083435	393.309570	327.298279	872.437134	379.276489	85.039429	1032.928101	-563.239807	172.045883	847.166260	-550.589233	-29.913906
378.315857	-13.114511	935.347656	398.047485	177.075500	931.375061	487.553162	-25.059517	493.863129	527.555176	181.473648	482.694733	534.311096	-12.531649	80.792534	592.877075	160.178329	96.524071	417.062897	-70.963326	1405.352539	436.501923	234.099426	1403.450439	355.520538	83.706711	1380.670776	309.275757	83.315880	1640.552002	472.086700	-150.338348	1128.943481	489.237091	304.507568	1136.346436	375.440826	-177.981522	883.066406	393.367310	327.263062	872.411011	379.300140	84.981476	1032.920898	-562.816162	172.018219	847.130676	-550.163696	-29.896418
378.315125	-13.156657	935.355408	398.056763	177.026550	931.372986	487.540894	-25.077274	493.877289	527.569763	181.472672	482.679321	534.274597	-12.537908	80.774872	592.872803	160.161606	96.545364	417.096313	-71.042992	1405.340332	436.524750	234.034668	1403.466187	355.587250	83.593674	1380.670166	309.356354	83.204506	1640.569824	471.979889	-149.909637	1128.802124	489.240051	304.433685	1136.374390	375.477722	-178.151550	883.008728	393.377197	327.214142	872.412781	379.308746	84.941208	1032.924072	-562.440674	171.997421	847.108643	-549.738831	-29.935442
378.370392	-13.196978	935.335999	398.084015	176.963974	931.374573	487.537842	-25.112877	493.882324	527.584839	181.472198	482.691833	534.229248	-12.535324	80.768845	592.843933	160.145966	96.555794	417.173157	-71.113029	1405.337646	436.572571	233.981583	1403.494019	355.633362	83.520172	1380.668701	309.430542	83.098511	1640.586914	472.127197	-150.472519	1128.904053	489.224518	304.337921	1136.356079	375.489716	-178.200302	883.029602	393.388947	327.161438	872.431091	379.345734	84.878258	1032.915039	-562.086792	171.984604	847.102112	-549.319092	-29.923674
378.355682	-13.226401	935.339905	398.078156	176.925705	931.396851	487.534180	-25.128977	493.866119	527.587341	181.479553	482.695953	534.220703	-12.572363	80.774178	592.876953	160.155319	96.539764	417.219177	-71.182083	1405.316528	436.627106	233.902847	1403.477905	355.745392	83.525528	1380.703369	309.514954	82.996407	1640.582764	472.174103	-150.538559	1128.882080	489.308838	304.299835	1136.358154	375.518951	-178.249634	883.009888	393.420349	327.132111	872.420166	379.366211	84.832230	1032.931274	-562.173767	171.289719	846.956299	-549.010254	-30.138969
378.360748	-13.291485	935.338318	398.087952	176.882065	931.375427	487.579224	-25.151888	493.867798	527.599426	181.427521	482.679962	534.281860	-12.573585	80.785316	592.867737	160.156265	96.518944	417.311005	-71.262184	1405.313721	436.692352	233.826477	1403.445801	355.838135	83.442383	1380.680542	309.619537	82.887962	1640.572998	472.248566	-150.567307	1128.842407	489.325134	304.248077	1136.319702	375.572266	-178.322647	882.989990	393.430939	327.095306	872.428406	379.386536	84.786789	1032.920654	-561.843506	171.268539	846.921204	-548.568481	-30.146149
378.376282	-13.353226	935.322510	398.096863	176.830017	931.364441	487.589233	-25.144241	493.865265	527.605042	181.423904	482.673828	534.289246	-12.574338	80.758926	592.928528	160.204727	96.518356	417.397461	-71.344460	1405.289673	436.767426	233.763397	1403.416626	355.926666	83.371651	1380.688843	309.692810	82.798615	1640.565063	472.307953	-150.649170	1128.833740	489.392700	304.191803	1136.294312	375.594666	-178.375748	882.978455	393.472992	327.059265	872.398010	379.402985	84.726479	1032.907715	-561.502319	171.247253	846.917175	-548.138245	-30.180162
378.392242	-13.424795	935.328125	398.125061	176.751846	931.357422	487.579498	-25.186705	493.838928	527.621582	181.323654	482.676117	534.279358	-12.572927	80.761627	592.912170	160.199905	96.538673	417.479370	-71.409645	1405.278442	436.834167	233.682449	1403.396240	356.010651	83.275963	1380.686157	309.774017	82.688316	1640.568604	472.351929	-150.714905	1128.814087	489.409912	304.107971	1136.289063	375.635559	-178.445633	882.979675	393.470978	327.013214	872.401978	379.431366	84.658257	1032.907349	-561.204956	171.260925	846.984253	-547.730042	-30.141394
378.414093	-13.455284	935.315796	398.141266	176.709564	931.371704	487.585266	-25.209436	493.862152	527.578125	181.249100	482.688385	534.242615	-12.573337	80.749062	592.892639	160.196121	96.543076	417.525909	-71.470024	1405.273315	436.861633	233.642181	1403.404907	356.221710	83.016876	1380.703369	309.843994	82.578659	1640.580322	472.437805	-150.788055	1128.801392	489.441620	304.043610	1136.311523	375.868408	-178.465530	882.916321	393.481293	326.970062	872.413635	379.462097	84.606674	1032.909912	-560.906555	171.259460	847.080444	-547.333862	-30.112255
378.428253	-13.525523	935.327332	398.148651	176.628021	931.373108	487.566711	-25.243200	493.846680	527.617615	181.287964	482.699951	534.201660	-12.570354	80.755791	592.860535	160.124466	96.539825	417.636047	-71.560341	1405.270508	436.957428	233.530258	1403.438110	356.162323	83.098946	1380.706543	309.912750	82.463432	1640.587280	472.459534	-150.851547	1128.787720	489.470734	303.997345	1136.318237	375.686157	-178.563324	882.967590	393.466431	326.906403	872.455933	379.479828	84.535263	1032.916748	-560.644958	171.295975	847.210571	-546.955139	-30.100004
378.462830	-13.551606	935.310791	398.152863	176.613846	931.400330	487.595581	-25.276613	493.850067	527.647949	181.281555	482.715546	534.239807	-12.582742	80.757103	592.846802	160.115051	96.539772	417.689240	-71.716934	1405.287598	437.023254	233.527618	1403.452148	356.364655	82.821404	1380.724731	309.990845	82.372650	1640.591309	472.496246	-150.907486	1128.778076	489.530823	303.932495	1136.360474	375.723145	-178.633286	882.970581	393.484711	326.856384	872.472412	379.502808	84.490273	1032.923218	-559.934204	172.052673	847.472656	-546.443787	-29.887720
378.476135	-13.650695	935.334167	398.171814	176.521942	931.402344	487.596375	-25.298063	493.840179	527.649048	181.245682	482.731934	534.248169	-12.578466	80.757744	592.873779	160.106491	96.542633	417.790039	-71.789680	1405.283936	437.111481	233.443848	1403.460693	356.443329	82.740189	1380.717651	310.069000	82.265373	1640.587891	472.557312	-150.936203	1128.755005	489.608582	303.894958	1136.362427	375.723511	-178.706085	882.969055	393.485229	326.819580	872.488892	379.535553	84.404373	1032.937134	-560.033813	171.521927	847.515320	-546.170959	-30.003572
378.516602	-13.722020	935.333923	398.207764	176.468262	931.392578	487.625916	-25.369057	493.859894	527.652588	181.221573	482.723572	534.274902	-12.579769	80.759010	592.875305	160.118851	96.534790	417.858948	-71.885452	1405.273071	437.171051	233.362534	1403.468628	356.525208	82.688759	1380.715332	310.135101	82.169113	1640.592041	472.630219	-151.019806	1128.775391	489.620026	303.825714	1136.353271	375.775879	-178.761398	882.974426	393.495697	326.755829	872.502502	379.574036	84.346397	1032.932007	-559.358032	172.221970	847.779968	-545.679932	-29.824766
378.554047	-13.766403	935.321594	398.230957	176.462952	931.407837	487.624268	-25.361900	493.871582	527.691772	181.244766	482.732330	534.261475	-12.573889	80.783348	592.907959	160.144836	96.546051	417.971436	-72.011909	1405.269409	437.286835	233.249069	1403.484497	356.450836	82.841385	1380.711670	310.204865	82.074776	1640.599121	472.686829	-151.050507	1128.744141	489.705231	303.808411	1136.361816	375.819397	-178.849121	882.968567	393.502991	326.707794	872.513550	379.608246	84.305420	1032.934204	-559.044250	172.344009	847.967773	-545.301331	-29.757881
378.561890	-13.825710	935.328369	398.234558	176.381485	931.407715	487.641968	-25.427372	493.894928	527.668884	181.210770	482.736725	534.280823	-12.577087	80.791725	592.877991	160.127533	96.546860	418.049713	-72.120781	1405.279785	437.355499	233.165604	1403.480713	356.516632	82.801018	1380.725098	310.277771	81.976654	1640.615967	472.747864	-151.124847	1128.752930	489.952118	304.208466	1136.561768	375.838989	-178.907486	882.973816	393.490692	326.645264	872.568115	379.632660	84.236885	1032.939209	-558.802551	172.426361	848.167786	-544.992737	-29.710875
378.564575	-13.875527	935.340637	398.224731	176.351974	931.436523	487.645142	-25.459068	493.883850	527.683533	181.185562	482.735352	534.247925	-12.571907	80.774765	592.895386	160.142654	96.545387	418.128571	-72.191521	1405.264771	437.405670	233.090363	1403.525024	356.599487	82.706192	1380.748169	310.345276	81.886429	1640.629028	472.818695	-151.187317	1128.744385	489.984283	304.140808	1136.565186	375.875366	-178.893799	882.991760	393.507416	326.591797	872.592529	379.644257	84.186150	1032.961426	-558.601685	172.405945	848.318054	-544.684509	-29.717052
378.601532	-13.952480	935.346191	398.252747	176.260162	931.444153	487.656830	-25.512983	493.861176	527.695740	181.152191	482.743835	534.268555	-12.586348	80.761314	592.885132	160.112183	96.564240	418.220825	-72.291214	1405.251099	437.488922	233.006363	1403.527954	356.673279	82.616325	1380.759399	310.423523	81.791267	1640.623291	472.910400	-151.267151	1128.723755	490.035431	304.046997	1136.567749	376.136414	-178.926239	882.916382	393.516327	326.512634	872.610046	379.692352	84.098915	1032.969482	-558.787720	171.752045	848.358398	-544.477112	-29.878490
378.627686	-14.002805	935.345276	398.279327	176.205948	931.444153	487.678650	-25.524971	493.847809	527.660400	181.074493	482.735687	534.296265	-12.587857	80.757378	592.858459	160.081741	96.522568	418.320679	-72.368149	1405.257568	437.556274	232.947067	1403.529663	356.695038	82.431625	1380.732788	310.503510	81.696327	1640.622070	472.944550	-151.302155	1128.680786	490.044617	303.964539	1136.571411	375.968842	-179.035019	882.961548	393.514160	326.436096	872.625854	379.725037	84.045624	1032.969482	-558.558105	171.766312	848.493286	-544.244202	-29.850847
378.659790	-14.058901	935.341980	398.317993	176.163605	931.445740	487.686462	-25.566956	493.853149	527.684631	181.068054	482.725281	534.286011	-12.586365	80.747215	592.899658	160.116287	96.524551	418.408905	-72.476898	1405.235596	437.606964	232.857513	1403.532715	356.819061	82.458031	1380.782715	310.600281	81.616066	1640.622314	473.007141	-151.324753	1128.665771	490.108429	303.926880	1136.573975	376.010712	-179.088913	882.942932	393.518402	326.375824	872.646484	379.767731	83.993179	1032.969360	-558.252563	171.837097	848.666565	-544.015076	-29.776041
378.683899	-14.112448	935.345825	398.328094	176.084793	931.454712	487.715515	-25.607176	493.859009	527.732422	181.067474	482.731995	534.304138	-12.601135	80.754021	592.764832	159.731171	96.438560	418.492157	-72.538551	1405.242310	437.677582	232.801697	1403.544067	356.870178	82.244728	1380.739136	310.672791	81.519012	1640.627197	473.069611	-151.401764	1128.647095	490.141785	303.849213	1136.593628	376.055054	-179.164047	882.946716	393.529297	326.320740	872.667969	379.784424	83.924141	1032.975830	-557.962769	171.934235	848.780396	-543.826599	-29.731213
378.704315	-14.175666	935.364685	398.358734	176.062698	931.472656	487.700928	-25.636843	493.868561	527.755859	181.052689	482.729828	534.293762	-12.632544	80.778580	592.917480	160.127090	96.533684	418.570709	-72.644669	1405.234131	437.715149	232.708435	1403.559204	356.991180	82.281586	1380.791626	310.749115	81.423996	1640.645264	473.116516	-151.436218	1128.638184	489.917328	303.254425	1136.396118	376.093475	-179.232712	882.935913	393.533569	326.271332	872.635986	379.820435	83.880692	1032.995239	-557.710754	171.892075	848.956482	-543.656799	-29.661987
378.733246	-14.251307	935.368713	398.386810	176.021744	931.475952	487.742126	-25.678970	493.891296	527.776123	181.066238	482.736542	534.317017	-12.630497	80.779274	592.766113	159.733078	96.409599	418.641846	-72.710793	1405.230103	437.774384	232.642273	1403.561035	357.018951	82.099998	1380.765869	310.825806	81.325775	1640.649658	473.203491	-151.512177	1128.634521	490.185059	303.724792	1136.593384	376.152466	-179.280975	882.932495	393.556366	326.194794	872.706299	379.852112	83.821907	1032.999146	-556.895447	172.849472	849.194885	-543.422241	-29.395800
378.782928	-14.293318	935.368042	398.418488	175.962967	931.472534	487.739929	-25.715706	493.877075	527.146790	180.014755	482.495026	534.307373	-12.628733	80.781326	592.376709	159.364548	96.295387	418.737061	-72.818237	1405.205078	437.828400	232.557465	1403.577393	357.145966	82.108742	1380.807617	310.908081	81.231567	1640.656006	473.272614	-151.568161	1128.616821	490.223938	303.645844	1136.591187	376.206635	-179.351257	882.923279	393.581360	326.125916	872.715454	379.898315	83.771790	1032.997559	-557.434448	171.963440	849.184509	-543.533875	-29.656599
378.795807	-14.345874	935.371033	398.452820	175.911743	931.477600	487.762695	-25.693539	493.846161	527.799561	180.954269	482.737213	534.305481	-12.624899	80.752602	592.793518	159.735611	96.382568	418.822144	-72.889420	1405.194336	437.900208	232.472351	1403.584839	357.202728	82.028755	1380.798462	311.000916	81.131134	1640.666016	473.346039	-151.649368	1128.575073	490.257141	303.595978	1136.610229	376.187195	-179.358078	882.874268	393.582825	326.047699	872.750610	379.936188	83.718338	1033.002930	-557.417542	171.883255	849.256287	-543.555786	-29.654985
378.834229	-14.398768	935.374512	398.498962	175.830338	931.468018	487.783020	-25.763298	493.841095	527.838928	180.998383	482.739166	534.346802	-12.637827	80.747833	592.826538	159.744766	96.392937	418.874146	-72.946976	1405.164917	437.923615	232.452591	1403.592285	357.439331	81.728188	1380.832397	311.069672	81.041504	1640.678833	473.423553	-151.720093	1128.518799	490.227997	303.495605	1136.614136	376.235138	-179.411621	882.850586	393.601563	325.996155	872.764954	379.982819	83.658401	1033.000000	-557.369812	171.907471	849.343201	-543.604919	-29.640976
378.890900	-14.461966	935.358154	398.557281	175.809067	931.471985	487.780090	-25.765865	493.840607	527.852417	180.970688	482.731750	534.311890	-12.636364	80.741768	592.925049	160.091507	96.497429	418.970337	-73.021713	1405.155029	438.022308	232.365845	1403.598755	357.332031	81.705788	1380.772339	311.148590	80.950142	1640.683838	473.483063	-151.799927	1128.508545	490.331024	303.522858	1136.638306	376.405487	-179.632446	882.865051	393.612610	325.928497	872.785950	380.041962	83.604805	1032.994263	-557.337646	171.916107	849.402344	-543.694092	-29.633202
378.927307	-14.480088	935.368591	398.609314	175.772385	931.478882	487.789459	-25.821138	493.841125	527.886292	180.972076	482.733459	534.336731	-12.649923	80.755188	592.902710	160.086288	96.448700	419.038910	-73.107231	1405.166138	438.072021	232.304047	1403.610596	357.396637	81.652351	1380.785034	311.220490	80.853516	1640.693359	473.549469	-151.869980	1128.498535	490.341309	303.440552	1136.633789	376.484802	-179.701782	882.864990	393.611481	325.890198	872.799988	380.083191	83.580544	1033.002563	-557.365295	171.902100	849.475220	-543.773804	-29.662310
379.008789	-14.505701	935.353088	398.683075	175.759125	931.481140	487.804993	-25.836748	493.850098	527.913513	180.959946	482.718170	534.279541	-12.628954	80.747322	592.924133	160.096222	96.449806	419.116547	-73.167236	1405.163208	438.136261	232.237305	1403.621582	357.499725	81.583153	1380.773804	311.295593	80.758583	1640.704956	473.671295	-151.954437	1128.524170	490.155396	302.859222	1136.454102	376.688538	-179.646820	882.766541	393.602509	325.828308	872.792908	380.159393	83.551407	1032.996216	-557.398254	171.922043	849.485657	-543.934082	-29.642305
379.052490	-14.559115	935.363892	398.737793	175.675125	931.473083	487.839111	-25.860294	493.834900	527.968994	180.949265	482.707062	534.337341	-12.639543	80.747597	592.800171	159.708221	96.339417	419.196899	-73.251953	1405.148560	438.199951	232.164444	1403.636841	357.553833	81.528191	1380.778076	311.388092	80.662651	1640.707886	473.700012	-151.975494	1128.499268	490.433075	303.343048	1136.631470	376.603058	-179.810791	882.833618	393.646149	325.767792	872.820862	380.215179	83.492889	1032.997803	-557.474243	171.926086	849.532837	-544.092834	-29.674950
379.084717	-14.616150	935.369751	398.785675	175.608658	931.470581	487.866211	-25.867531	493.827789	527.970703	180.863312	482.675110	534.330505	-12.636068	80.724533	592.927307	160.097137	96.414726	419.281281	-73.327271	1405.150757	438.281464	232.099258	1403.637451	357.680084	81.583878	1380.816895	311.485901	80.564323	1640.710083	473.787445	-152.050751	1128.474365	490.478210	303.281464	1136.639526	376.685608	-179.862991	882.837891	393.652191	325.710236	872.847595	380.257996	83.436089	1032.999634	-557.594116	171.897873	849.562195	-544.326538	-29.689590
379.096161	-14.657865	935.368958	398.815582	175.586578	931.480408	487.890350	-25.910246	493.817719	527.986877	180.812759	482.692932	534.362732	-12.632028	80.718155	592.940491	160.085815	96.428253	419.340698	-73.394157	1405.154419	438.377563	232.038544	1403.625977	357.690948	81.403175	1380.782104	311.576385	80.466072	1640.721924	473.844025	-152.054031	1128.453979	490.541260	303.216400	1136.658203	376.772339	-179.936584	882.826721	393.681152	325.661957	872.865662	380.302948	83.396683	1033.006470	-557.013672	172.043228	849.668335	-544.423767	-29.506227
379.132965	-14.673420	935.367737	398.873535	175.539673	931.482605	487.894073	-25.898006	493.805969	528.035034	180.785156	482.689789	534.337769	-12.643257	80.697517	593.170349	160.291458	96.485619	419.422028	-73.428871	1405.135620	438.431580	231.986130	1403.649536	357.763702	81.353363	1380.790527	311.682220	80.368996	1640.731079	473.932404	-152.110123	1128.443115	490.523346	303.114441	1136.641235	376.847351	-179.985611	882.811096	393.684753	325.605438	872.878845	380.352539	83.364868	1033.007202	-557.216064	171.934631	849.694275	-544.696594	-29.573689
379.188721	-14.704166	935.368286	398.927826	175.485977	931.484741	487.931519	-25.959932	493.795471	528.071472	180.768311	482.682648	534.356812	-12.646574	80.704933	593.251099	160.333298	96.484024	419.469025	-73.482346	1405.134277	438.490387	231.939865	1403.640015	357.822968	81.318665	1380.782349	311.781372	80.270660	1640.739258	473.988342	-152.165665	1128.437744	490.407135	302.593536	1136.469482	376.932404	-180.039413	882.790833	393.700287	325.587006	872.853271	380.406891	83.322182	1033.008423	-557.421204	171.939224	849.724548	-545.050659	-29.517672
379.220795	-14.720956	935.370789	398.971191	175.463501	931.485901	487.938263	-25.968351	493.817719	528.125427	180.769730	482.685974	534.342102	-12.647190	80.711891	593.192871	160.292938	96.440361	419.534302	-73.554695	1405.145020	438.561859	231.858780	1403.651367	357.863098	81.284790	1380.781250	311.886963	80.182106	1640.751343	474.037354	-152.197144	1128.427612	490.453400	302.545837	1136.458862	376.997467	-180.099518	882.797363	393.729034	325.546387	872.869934	380.439575	83.304382	1033.009766	-557.681396	171.917221	849.764160	-545.427551	-29.522591
379.256256	-14.727446	935.367920	399.024048	175.437607	931.482544	487.957367	-25.964489	493.797119	528.138489	180.707169	482.668121	534.337402	-12.674356	80.720299	593.125671	160.211319	96.396362	419.591583	-73.592659	1405.149170	438.631378	231.830109	1403.646118	357.906219	81.234428	1380.779907	312.001404	80.083527	1640.765381	474.113922	-152.231888	1128.408936	490.503723	302.513580	1136.454834	377.095581	-180.150833	882.777100	393.754395	325.510132	872.868713	380.490143	83.288857	1033.007202	-558.738892	171.755539	849.664734	-546.053223	-29.738184
379.310486	-14.778321	935.359070	399.093292	175.386078	931.478333	487.989166	-26.000753	493.802795	528.188232	180.687836	482.655334	534.381165	-12.683921	80.716553	593.118042	160.189941	96.377090	419.661346	-73.667595	1405.136719	438.701569	231.768799	1403.641357	357.969757	81.215744	1380.782715	312.135193	80.008675	1640.786377	474.182495	-152.253784	1128.401367	490.730988	302.911591	1136.615479	377.177032	-180.210159	882.763062	393.803741	325.465729	872.912048	380.541473	83.237000	1032.999756	-559.097107	171.698074	849.684570	-546.518188	-29.799753
379.321594	-14.796047	935.364685	399.124329	175.356476	931.486145	487.979004	-25.962257	493.788696	528.214783	180.694000	482.660004	534.353699	-12.687586	80.692001	593.115234	160.187256	96.375961	419.717133	-73.711823	1405.138550	438.780121	231.722244	1403.639404	358.016907	81.217911	1380.778564	312.269836	79.931091	1640.813843	474.259521	-152.321487	1128.396362	490.607025	302.409973	1136.428711	377.264709	-180.262161	882.748169	393.835358	325.439392	872.881226	380.569916	83.212540	1033.007202	-559.458984	171.610123	849.704407	-546.957275	-29.867895
379.385345	-14.829249	935.365234	399.189423	175.327911	931.492249	488.037140	-26.013990	493.774445	528.266541	180.657928	482.663971	534.381958	-12.682232	80.696922	593.159912	160.179214	96.377495	419.775970	-73.760475	1405.111084	438.853363	231.700516	1403.649902	358.075500	81.137787	1380.778931	312.420471	79.839729	1640.852051	474.373444	-152.415100	1128.420532	490.653503	302.351868	1136.444092	377.570496	-180.270035	882.682983	393.873993	325.403107	872.899231	380.635742	83.178581	1033.010742	-559.115112	172.469727	849.806824	-547.284607	-29.633888
379.417419	-14.845229	935.355652	399.223877	175.305161	931.497437	488.033325	-26.014059	493.765961	528.246155	180.609207	482.642914	534.374695	-12.696136	80.679596	592.593018	159.546906	96.102417	419.805328	-73.829597	1405.126953	438.896027	231.629944	1403.649414	358.168518	81.217247	1380.807861	312.577362	79.762985	1640.900635	474.429565	-152.470215	1128.419189	490.718140	302.322601	1136.463501	377.646423	-180.318558	882.676819	393.935150	325.358948	872.914612	380.672485	83.151314	1033.009033	-559.501648	172.445740	849.825989	-547.823547	-29.652218
379.457520	-14.875827	935.380737	399.290741	175.258713	931.503052	488.030060	-26.006155	493.754852	528.259460	180.827072	482.612610	534.366150	-12.711503	80.701416	593.163086	160.187668	96.387794	419.860138	-73.865929	1405.115601	438.951080	231.589218	1403.650757	358.214447	81.182091	1380.808960	312.725800	79.684410	1640.954102	474.483948	-152.492462	1128.419434	490.759644	302.277466	1136.457153	377.727722	-180.350510	882.663025	393.973724	325.338165	872.929138	380.728760	83.124191	1033.024292	-560.760376	171.472687	849.760315	-548.596252	-29.929100
379.492065	-14.880257	935.370667	399.338104	175.222214	931.495911	488.037384	-26.030727	493.757019	528.115601	180.454559	482.598450	534.336670	-12.692686	80.671661	592.538269	159.526276	96.079140	419.908020	-73.918739	1405.113525	439.023926	231.551773	1403.669800	358.275940	81.163200	1380.809204	312.895752	79.614243	1640.998779	474.531403	-152.477875	1128.434692	490.807678	302.240906	1136.450439	377.785919	-180.393051	882.663452	393.991882	325.315399	872.956299	380.764557	83.103775	1033.015259	-561.421753	171.430756	849.802795	-549.248962	-29.979464
379.510437	-14.905046	935.380127	399.376770	175.233719	931.524597	488.060577	-26.026365	493.745972	528.146240	180.404755	482.589325	534.320801	-12.686172	80.656487	593.028442	160.080154	96.305313	419.933044	-73.956375	1405.113525	439.068848	231.509415	1403.688843	358.336182	81.131767	1380.802979	313.082275	79.533768	1641.044556	474.588013	-152.502487	1128.405518	490.862183	302.190094	1136.463867	377.832245	-180.406540	882.654297	394.043091	325.309845	872.961487	380.807465	83.085983	1033.035889	-561.968689	171.435089	849.843445	-549.878967	-30.007391
379.569397	-14.934453	935.373169	399.432037	175.192276	931.518005	488.093323	-26.039686	493.745667	528.136658	180.376801	482.570648	534.349548	-12.688310	80.651993	593.054626	160.084335	96.333885	420.000580	-73.975449	1405.110596	439.145233	231.469833	1403.693726	358.390015	81.091988	1380.834106	313.270691	79.459160	1641.096436	474.616241	-152.517838	1128.375732	490.612671	301.600067	1136.434937	377.697388	-180.477600	882.689453	394.074432	325.291321	872.988342	380.863953	83.050415	1033.029053	-562.564880	171.360565	849.922119	-550.523376	-30.049681
379.603149	-14.923347	935.385925	399.477753	175.172287	931.533142	488.107910	-26.050358	493.754425	528.160522	180.338684	482.575409	534.376099	-12.707704	80.659538	593.058044	160.085251	96.318863	420.040985	-74.017487	1405.085083	439.211578	231.430923	1403.712891	358.441864	81.058487	1380.817139	313.485870	79.394608	1641.156494	474.671967	-152.549591	1128.377319	490.683258	301.558929	1136.489624	377.764221	-180.494156	882.698364	394.143311	325.275238	872.994812	380.901520	83.045975	1033.042847	-563.185547	171.389038	850.022522	-551.199890	-30.060938
379.656311	-14.966677	935.390625	399.523651	175.176575	931.551453	488.122925	-26.063744	493.733246	528.205200	180.538895	482.563599	534.370911	-12.684675	80.641502	593.132690	160.151993	96.362656	420.093079	-74.052711	1405.096680	439.259064	231.407288	1403.723022	358.513947	81.021126	1380.841797	313.716248	79.332245	1641.224121	474.731903	-152.537506	1128.379272	490.747772	301.526184	1136.491943	377.836426	-180.512268	882.691223	394.212891	325.257324	873.005859	380.949432	83.018440	1033.054443	-563.148071	172.254089	850.233765	-551.713135	-29.827208
379.676605	-14.970350	935.410522	399.590454	175.160034	931.559998	488.121796	-26.066086	493.733887	528.240479	180.539841	482.576599	534.359131	-12.705188	80.650070	593.092834	160.115753	96.364388	420.141205	-74.080933	1405.114746	439.322601	231.379410	1403.734253	358.560364	81.026009	1380.850708	313.939758	79.269028	1641.289917	474.763733	-152.551895	1128.379028	490.822174	301.510254	1136.482788	377.885620	-180.547607	882.674927	394.279022	325.239197	873.012817	380.993225	83.016556	1033.068481	-563.873535	172.343994	850.330505	-552.433411	-29.803699
379.715027	-14.977837	935.407837	399.615906	175.127945	931.558533	488.117035	-26.042809	493.720093	528.298767	180.580292	482.569122	534.352112	-12.707484	80.629089	593.163208	160.201248	96.344887	420.171722	-74.102951	1405.103516	439.377625	231.341034	1403.729126	358.622803	80.991005	1380.852051	314.163879	79.208649	1641.362305	474.835419	-152.592911	1128.391724	490.922577	301.524445	1136.497803	377.962006	-180.494537	882.693848	394.474060	325.231445	872.955200	381.030334	82.995399	1033.066895	-564.617432	172.303329	850.409668	-553.140869	-29.833092
379.716309	-15.007610	935.409668	399.623077	175.109863	931.548035	488.154510	-26.083977	493.739807	528.331848	180.604813	482.561646	534.340576	-12.703806	80.638390	593.200012	160.226379	96.320061	420.213257	-74.123779	1405.120850	439.428528	231.347366	1403.743652	358.667725	80.956894	1380.857056	314.407288	79.145195	1641.425049	474.868622	-152.588394	1128.383301	491.300751	302.052979	1136.512329	377.987457	-180.520523	882.706360	394.568970	325.218689	872.972107	381.053467	82.976059	1033.063965	-566.101318	171.343719	850.387268	-554.093689	-30.083893
379.787994	-15.022516	935.416748	399.695313	175.106201	931.553955	488.205444	-26.109690	493.749115	528.341003	180.568726	482.541229	534.408813	-12.708582	80.671623	593.199036	160.239059	96.311790	420.255829	-74.144409	1405.121704	439.466431	231.326324	1403.758667	358.743530	80.918327	1380.865723	314.654846	79.087692	1641.506714	474.932129	-152.614380	1128.374512	491.374756	301.990082	1136.527710	378.048279	-180.523041	882.694397	394.643555	325.221649	872.973816	381.119537	82.967827	1033.069946	-566.965698	171.390869	850.500854	-554.827026	-30.089912
379.808624	-15.030628	935.420044	399.728546	175.098679	931.570496	488.191071	-26.086340	493.744720	528.536682	180.703537	482.610413	534.377563	-12.699756	80.627731	593.258667	160.257660	96.344589	420.307922	-74.157967	1405.120483	439.538300	231.297211	1403.748047	358.785889	80.917213	1380.862793	314.925293	79.017365	1641.607666	474.989868	-152.624176	1128.368164	491.459625	301.998779	1136.550903	378.096893	-180.520950	882.687744	394.727356	325.203156	872.973755	381.149200	82.953400	1033.080322	-567.787598	171.414642	850.644409	-555.576050	-30.120289
379.870239	-15.011478	935.406799	399.772217	175.102615	931.589966	488.210358	-26.076965	493.722656	528.609741	180.713699	482.648163	534.366028	-12.698953	80.625198	593.263916	160.262009	96.354652	420.345276	-74.161575	1405.117920	439.589539	231.301666	1403.748901	358.850403	80.869682	1380.854004	315.201172	78.982941	1641.696533	475.041046	-152.619995	1128.359863	491.545654	301.993561	1136.593750	378.142639	-180.523819	882.666748	394.801453	325.201263	872.975830	381.188568	82.948578	1033.082764	-568.571777	171.369781	850.739746	-556.288147	-30.113073
379.911957	-15.031556	935.398254	399.834076	175.093796	931.586731	488.225708	-26.087862	493.727386	528.650940	180.754745	482.676971	534.361938	-12.723336	80.611237	593.235596	160.223480	96.309227	420.325958	-74.039017	1405.132813	439.631836	231.302414	1403.746948	358.894989	80.852371	1380.840698	315.488159	78.921616	1641.779663	475.085114	-152.629608	1128.353516	491.601532	301.970825	1136.597046	378.189423	-180.535934	882.667175	394.908234	325.202454	872.971191	381.234100	82.932732	1033.076416	-569.505066	171.411514	850.834717	-557.098999	-30.088675
379.963684	-15.023703	935.395325	399.878601	175.082703	931.584717	488.251495	-26.112247	493.721863	528.673157	180.775162	482.650757	534.350281	-12.730724	80.625290	593.223267	160.225006	96.290176	420.357635	-74.061295	1405.124756	439.675690	231.284729	1403.745361	358.952484	80.864159	1380.846802	315.888000	78.949600	1641.838989	475.129242	-152.651276	1128.358887	491.664764	301.998901	1136.579590	378.200958	-180.539047	882.665955	394.994110	325.202423	872.957031	381.284943	82.930344	1033.074219	-569.722107	172.441055	851.032837	-557.754883	-29.830240
379.977112	-15.044782	935.388184	399.932587	175.055923	931.552979	488.273285	-26.104353	493.733612	528.699951	180.745148	482.616089	534.329590	-12.721800	80.616837	593.216919	160.226791	96.248520	420.415527	-74.079536	1405.136230	439.728790	231.289734	1403.747070	359.006653	80.876259	1380.845459	316.114777	78.819267	1641.968750	475.165894	-152.647888	1128.356323	491.985352	302.505524	1136.757202	378.238312	-180.521042	882.651794	395.085510	325.209320	872.965698	381.335785	82.919441	1033.055908	-570.588928	172.380600	851.092407	-558.506897	-29.815495
379.996094	-15.069255	935.397827	399.945953	175.067291	931.559082	488.319214	-26.093313	493.716278	528.721985	180.692749	482.597382	534.363953	-12.723622	80.584175	593.257874	160.236328	96.256676	420.438599	-74.065422	1405.144287	439.798645	231.292587	1403.725586	359.054779	80.863037	1380.853882	316.429077	78.779510	1642.055420	475.207184	-152.661072	1128.351074	492.054260	302.505524	1136.724487	378.259216	-180.501312	882.660278	395.193024	325.205566	872.944458	381.374329	82.911644	1033.065674	-572.272705	171.484314	851.032898	-559.465210	-30.077713
380.015656	-15.079762	935.399109	399.989502	175.047913	931.552185	488.330811	-26.076645	493.709381	528.742310	180.638306	482.591400	534.383911	-12.711342	80.593208	593.329712	160.269577	96.250084	420.504425	-74.028107	1405.173096	439.878082	231.316513	1403.704834	359.063171	80.774864	1380.810913	316.754059	78.749184	1642.163574	475.257080	-152.599167	1128.341064	492.147858	302.519562	1136.722534	378.303680	-180.504837	882.661438	395.267975	325.221619	872.929810	381.412415	82.901512	1033.063354	-573.242065	171.613358	851.137573	-560.286316	-29.977066
380.056885	-15.091673	935.409119	400.018219	175.041748	931.568054	488.384430	-26.094650	493.721649	528.571167	180.460678	482.558594	534.454163	-12.723601	80.599144	593.278137	160.208633	96.257576	420.575165	-74.023987	1405.160400	439.953705	231.323578	1403.694824	359.128143	80.732979	1380.826416	316.926697	78.474258	1642.377930	475.292328	-152.617462	1128.339478	492.214050	302.503876	1136.738525	378.334839	-180.466324	882.668640	395.361267	325.216553	872.912109	381.442108	82.889282	1033.075806	-574.115479	171.633041	851.165344	-561.077026	-29.951872
380.114746	-15.087665	935.414490	400.080200	175.008347	931.568604	488.398376	-26.105467	493.720276	528.575073	180.386749	482.584259	534.428162	-12.721148	80.580292	593.208191	160.148117	96.272308	420.639526	-74.032738	1405.161621	440.011353	231.321655	1403.703857	359.203461	80.758636	1380.854126	317.219727	78.420326	1642.489990	475.327789	-152.601074	1128.359497	492.289185	302.528809	1136.763306	378.346619	-180.460526	882.660156	395.433014	325.228851	872.918701	381.481750	82.879974	1033.076904	-575.174255	171.696259	851.218506	-561.837646	-30.048946
380.149841	-15.103700	935.424072	400.125031	175.013016	931.572693	488.386597	-26.124414	493.716003	528.614197	180.432846	482.572144	534.401428	-12.755485	80.605675	593.177551	160.116974	96.272942	420.696442	-74.017784	1405.166748	440.061829	231.341141	1403.719116	359.248230	80.751930	1380.855957	317.526825	78.402542	1642.598755	475.372711	-152.633469	1128.398315	492.329437	302.525726	1136.797729	378.544556	-180.411118	882.647949	395.510742	325.239166	872.912720	381.506348	82.878860	1033.082275	-575.816956	172.450989	851.374939	-562.549988	-29.915600
380.174530	-15.118315	935.427917	400.173889	175.023972	931.582581	488.385803	-26.170195	493.730469	528.683044	180.504486	482.609955	534.355042	-12.758364	80.629654	593.164185	160.142029	96.237579	420.773254	-73.994087	1405.195923	440.130157	231.365692	1403.753540	359.332428	80.740540	1380.865967	317.827454	78.378151	1642.710938	475.395264	-152.633957	1128.414185	492.163025	302.012360	1136.581665	378.570953	-180.398499	882.659546	395.566223	325.264069	872.901489	381.555969	82.873253	1033.090332	-576.845764	172.442307	851.362854	-563.416687	-29.874554
380.199097	-15.109717	935.455566	400.190002	175.008514	931.589783	488.404755	-26.157730	493.731232	528.916626	180.511520	482.666351	534.361938	-12.757565	80.641068	593.004761	159.989456	96.148392	420.850677	-73.988297	1405.202271	440.204041	231.383423	1403.760986	359.385437	80.768204	1380.887573	318.148499	78.348167	1642.797607	475.364594	-152.601318	1128.402100	492.186554	302.015411	1136.568970	378.348694	-180.481140	882.726440	395.608765	325.284851	872.912842	381.605865	82.877457	1033.110107	-578.391113	171.708405	851.223145	-564.430054	-30.036015
380.209717	-15.097260	935.457336	400.224945	175.024551	931.585205	488.439392	-26.174013	493.722076	528.744812	180.301697	482.569916	534.407288	-12.749893	80.602684	592.917664	159.898529	96.086342	420.928711	-73.976212	1405.209717	440.289948	231.375366	1403.727539	359.544769	80.887665	1380.947510	318.592285	78.604744	1642.761719	475.411530	-152.571243	1128.406372	492.268982	302.025848	1136.551758	378.350159	-180.457428	882.726563	395.674469	325.285980	872.901367	381.646240	82.894257	1033.110229	-579.492798	171.693481	851.172668	-565.284119	-30.061872
380.239044	-15.105705	935.487183	400.259338	174.972778	931.589966	488.483154	-26.164028	493.724609	528.683655	180.199402	482.534790	534.428711	-12.749694	80.568306	592.902710	159.864502	96.073097	421.037201	-73.940895	1405.221436	440.427704	231.388687	1403.722046	359.550568	80.829086	1380.910522	318.906830	78.610825	1642.844727	475.467346	-152.551636	1128.372803	492.346832	302.006531	1136.539429	378.349365	-180.430634	882.744385	395.748657	325.289429	872.899414	381.700470	82.875847	1033.129028	-580.509888	171.644119	851.148438	-566.135254	-30.078423
380.288513	-15.100905	935.477966	400.316223	174.999680	931.592896	488.530304	-26.186348	493.722321	528.684448	180.167480	482.539795	534.460205	-12.760701	80.585213	592.889282	159.856659	96.079071	421.332062	-73.707939	1405.048584	440.566986	231.399506	1403.725098	359.644196	80.841522	1380.928101	319.191406	78.609177	1642.935547	475.569733	-152.576935	1128.362305	492.457581	302.035187	1136.558594	378.338440	-180.346863	882.765198	395.795746	325.298615	872.915955	381.756866	82.885025	1033.126343	-581.520325	171.772156	851.223511	-567.010742	-30.002411
380.332428	-15.092973	935.493408	400.353882	175.018143	931.604675	488.555023	-26.192511	493.747589	528.741455	180.177200	482.563232	534.461914	-12.767251	80.578613	592.884399	159.824631	96.083694	421.431610	-73.682915	1405.048218	440.644867	231.427673	1403.722290	359.725006	80.870895	1380.943115	319.466919	78.609489	1643.017822	475.595917	-152.568069	1128.360229	492.150177	301.475403	1136.533936	378.322144	-180.377609	882.763855	395.838013	325.340851	872.900330	381.790955	82.900375	1033.139404	-582.524536	171.862122	851.276855	-567.924255	-29.957594
380.362549	-15.097864	935.499512	400.398041	175.007767	931.603882	488.578766	-26.188368	493.769958	528.951111	180.389130	482.627197	534.450073	-12.776142	80.607819	593.001221	159.923630	96.092636	421.529449	-73.680428	1405.063354	440.741913	231.447098	1403.739380	359.839478	80.925606	1380.971924	319.724548	78.612923	1643.073120	475.623779	-152.550766	1128.360962	492.213867	301.497559	1136.517700	378.265503	-180.374939	882.798340	395.870483	325.375885	872.904602	381.834839	82.896355	1033.142456	-583.567078	171.768921	851.286987	-568.797241	-29.996328
380.429504	-15.061377	935.492676	400.450745	175.036270	931.595215	488.579132	-26.182333	493.764343	528.981262	180.439911	482.607910	534.450806	-12.779276	80.646286	592.665527	159.530975	95.884727	421.619995	-73.649612	1405.057983	440.823090	231.450439	1403.734985	359.936859	80.906563	1380.982300	319.975891	78.621201	1643.137695	475.638306	-152.528397	1128.343506	492.277527	301.500580	1136.488037	378.221222	-180.327560	882.792236	395.891937	325.388092	872.890869	381.892670	82.929527	1033.134521	-584.249573	172.445084	851.446045	-569.661560	-29.826174
380.448578	-15.090169	935.498352	400.488281	175.009811	931.579590	488.612579	-26.209803	493.771484	529.001648	180.445343	482.589783	534.486267	-12.769995	80.618889	592.979370	159.919434	96.023262	421.697754	-73.639145	1405.038208	440.915527	231.465240	1403.728149	360.095795	81.071320	1381.000122	320.085632	78.374542	1643.303711	475.678802	-152.531387	1128.324829	492.326324	301.486389	1136.426270	378.181946	-180.319122	882.805725	395.910248	325.411499	872.881470	381.939789	82.911903	1033.130859	-585.393860	172.443771	851.496521	-570.714783	-29.817614
380.485779	-15.064417	935.491272	400.521362	175.011429	931.568237	488.613007	-26.196024	493.740265	529.034058	180.447449	482.581848	534.459839	-12.761665	80.587280	592.686035	159.531342	95.799934	421.771118	-73.622910	1405.007080	441.039154	231.494308	1403.708740	360.215088	81.103027	1381.026123	320.328888	78.388252	1643.351074	475.702209	-152.477005	1128.283325	492.383362	301.498230	1136.428955	378.140991	-180.275375	882.775269	395.929291	325.431702	872.876953	381.992188	82.926224	1033.123047	-586.933838	171.692123	851.414734	-571.915894	-30.030502
380.546967	-15.038430	935.496033	400.559845	175.028625	931.557678	488.652069	-26.212843	493.737854	528.995361	180.368332	482.575165	534.469849	-12.760027	80.570908	592.978149	159.877548	95.994415	421.880768	-73.603989	1405.014404	441.147827	231.521225	1403.685303	360.316833	81.153870	1381.033813	320.573914	78.409103	1643.389893	475.739502	-152.499954	1128.255737	492.465546	301.528107	1136.418213	378.117645	-180.275146	882.792786	395.947998	325.459473	872.878357	382.067627	82.952301	1033.122314	-588.143127	171.605835	851.446411	-572.999634	-30.045532
380.585388	-15.044515	935.513794	400.625854	175.027893	931.564941	488.664429	-26.211704	493.709290	528.990601	180.343231	482.561310	534.516113	-12.769017	80.563843	592.971191	159.872101	96.018417	421.966766	-73.555573	1404.981934	441.275208	231.553497	1403.691162	360.411835	81.173691	1381.061279	320.895844	78.709290	1643.348633	475.759705	-152.422424	1128.231201	492.528320	301.528564	1136.399536	378.059540	-180.227158	882.793701	395.958893	325.474487	872.878723	382.137512	82.953697	1033.136108	-589.286194	171.566208	851.539185	-574.127869	-30.083612
380.631592	-15.043383	935.530823	400.666382	175.061005	931.580078	488.679382	-26.217581	493.724304	529.046936	180.411804	482.601593	534.476624	-12.762980	80.564148	593.003418	159.917999	96.020004	422.065521	-73.513496	1405.000000	441.378174	231.604294	1403.660400	360.513550	81.219429	1381.037964	321.111938	78.758430	1643.376465	475.811279	-152.411346	1128.222046	492.607025	301.601990	1136.382813	378.026001	-180.184372	882.805420	395.956726	325.498871	872.886658	382.204590	82.968590	1033.154297	-590.517700	171.381454	851.539368	-575.321228	-30.138908
380.711151	-15.010126	935.522339	400.732697	175.088058	931.565552	488.688660	-26.204496	493.716400	529.096069	180.466721	482.554321	534.517578	-12.763209	80.577820	593.035095	159.955368	95.998039	422.183289	-73.459343	1404.992065	441.507385	231.654129	1403.641724	360.579712	81.172226	1381.022705	321.191528	78.552742	1643.505859	475.843109	-152.365967	1128.215332	493.028290	302.632629	1136.666870	377.993500	-180.145355	882.839966	395.986450	325.507385	872.922363	382.281952	83.000999	1033.143066	-591.778870	171.357376	851.633057	-576.515076	-30.204445
380.771423	-15.004566	935.515259	400.796448	175.108139	931.558044	488.748962	-26.224768	493.745575	529.091187	180.452957	482.504547	534.510498	-12.737117	80.591583	593.006104	159.941208	95.984444	422.297394	-73.420975	1404.992432	441.619537	231.698547	1403.619751	360.697662	81.220810	1381.022705	321.411957	78.592659	1643.546753	475.889862	-152.339417	1128.230713	492.761505	301.709625	1136.288696	377.940460	-180.119354	882.855408	395.971497	325.542114	872.858398	382.347046	83.013664	1033.136108	-593.006775	171.209381	851.678162	-577.770203	-30.248150
380.849945	-14.999864	935.519592	400.862274	175.110275	931.559631	488.792480	-26.234222	493.752289	529.097046	180.458878	482.506561	534.528809	-12.745477	80.599236	593.004578	159.960754	95.968491	422.402252	-73.375809	1405.018311	441.719757	231.722000	1403.593872	360.804413	81.258698	1381.028320	321.603760	78.637489	1643.578735	475.917969	-152.305969	1128.232422	492.831696	301.722870	1136.253418	377.916748	-180.092026	882.893005	395.962433	325.555756	872.832275	382.412262	83.018692	1033.138428	-594.259277	171.102234	851.783020	-578.989746	-30.349096
380.893066	-14.981709	935.546753	400.901031	175.152832	931.581543	488.823792	-26.244274	493.766510	529.137207	180.494583	482.550446	534.523926	-12.747963	80.607124	593.012451	159.932434	95.980179	422.508026	-73.337791	1405.040161	441.856720	231.785065	1403.608765	360.888824	81.277664	1381.043945	321.792206	78.677986	1643.627563	475.962738	-152.248016	1128.219604	492.895447	301.772369	1136.254639	377.862366	-180.035034	882.913208	395.972229	325.582123	872.842346	382.473236	83.049141	1033.164673	-595.553589	171.034439	851.904175	-580.244629	-30.431799
380.968658	-14.948816	935.550598	400.984863	175.176529	931.582642	488.851105	-26.216278	493.737457	529.187439	180.564163	482.580414	534.510498	-12.735332	80.582260	593.018921	159.933487	95.975372	422.608887	-73.306801	1405.076660	441.950592	231.803726	1403.585327	361.003693	81.309547	1381.080200	321.957520	78.722015	1643.668091	475.999817	-152.214691	1128.233398	492.940033	301.750183	1136.245239	377.824554	-179.998810	882.957825	395.977509	325.586945	872.842407	382.551788	83.079498	1033.166992	-596.801758	170.853577	851.994019	-581.469177	-30.546446
381.017853	-14.927905	935.573425	401.023163	175.191833	931.602173	488.912415	-26.241154	493.757446	529.206299	180.714417	482.549805	534.529419	-12.734559	80.554893	593.038879	159.923599	95.982246	422.746490	-73.266365	1405.089478	442.081085	231.855652	1403.599854	361.086426	81.352585	1381.103760	322.169586	78.767189	1643.672852	476.096771	-152.206894	1128.254395	492.986450	301.745300	1136.226563	377.981323	-179.811691	882.934265	395.978302	325.616699	872.862488	382.620300	83.096390	1033.190186	-598.109985	170.672501	852.067261	-582.678894	-30.705011
381.078369	-14.887837	935.578857	401.059357	175.275574	931.621399	488.957520	-26.240171	493.723572	529.223755	180.741577	482.545074	534.568481	-12.763595	80.567955	593.040710	159.983414	95.971283	422.858612	-73.219620	1405.117920	442.219086	231.900406	1403.588257	361.213104	81.373985	1381.116211	322.335938	78.831116	1643.687988	476.096771	-152.117737	1128.239258	493.056458	301.759949	1136.174683	377.783875	-179.871216	883.013000	395.996002	325.634430	872.860168	382.694000	83.146698	1033.205078	-599.443298	170.582443	852.122437	-583.865295	-30.779799
381.143066	-14.851802	935.579712	401.112701	175.323105	931.622192	488.956940	-26.193439	493.724518	529.282288	180.791824	482.549500	534.545105	-12.736757	80.565102	593.117798	160.018723	95.945389	423.002258	-73.167259	1405.143677	442.366913	231.935791	1403.585327	361.329620	81.450798	1381.143188	322.506592	78.884483	1643.706665	476.192657	-152.135880	1128.266235	493.130341	301.808472	1136.160034	377.773163	-179.766785	883.073608	396.017273	325.649139	872.840088	382.766876	83.186432	1033.207153	-600.372498	171.001709	852.271118	-584.912537	-30.675856
381.210480	-14.827032	935.597656	401.185303	175.364502	931.617981	489.008087	-26.191690	493.747314	529.274963	180.751892	482.519165	534.554749	-12.745742	80.545029	593.143738	160.027954	95.927078	423.129578	-73.130157	1405.155396	442.498352	231.973541	1403.556030	361.465820	81.528008	1381.167725	322.670654	78.960632	1643.730225	476.267578	-152.101807	1128.303345	493.229858	301.850891	1136.128662	377.757294	-179.712433	883.116089	396.052216	325.672180	872.820984	382.835785	83.231178	1033.213501	-601.597412	171.040070	852.392944	-585.911926	-30.793781
381.314392	-14.810088	935.624268	401.255096	175.408737	931.630371	489.066406	-26.180857	493.764435	529.321960	180.801254	482.501312	534.614502	-12.750482	80.573875	593.134827	160.026794	95.927658	423.263397	-73.083107	1405.207397	442.603394	232.009918	1403.529297	361.570618	81.592598	1381.170166	322.822144	79.025215	1643.761963	476.331818	-152.084122	1128.330933	493.289429	301.861389	1136.115479	377.763153	-179.676025	883.158813	396.066437	325.673126	872.818909	382.917328	83.267822	1033.232422	-603.121521	170.472031	852.382324	-587.081482	-30.964298
381.387726	-14.780585	935.652405	401.335114	175.410400	931.638489	489.111115	-26.204317	493.796997	529.354004	180.834656	482.547699	534.614319	-12.781160	80.592873	593.139832	160.041946	95.985466	423.348511	-72.997444	1405.255615	442.705231	232.092178	1403.549683	361.827148	81.383308	1381.200073	322.954285	79.097809	1643.807861	476.366791	-152.055450	1128.349731	493.386169	301.891602	1136.128540	377.789795	-179.727966	883.213867	396.083374	325.670044	872.844543	382.983246	83.295715	1033.249268	-604.375427	170.313919	852.433044	-588.055847	-31.067951
381.467499	-14.762362	935.663757	401.414490	175.488907	931.675110	489.125305	-26.190989	493.794922	529.361206	180.854889	482.545166	534.571228	-12.789887	80.589996	593.129211	160.054428	95.977577	423.478973	-72.994316	1405.269653	442.815613	232.114777	1403.582886	361.835907	81.595070	1381.223389	323.073578	79.159218	1643.868408	476.430695	-152.032059	1128.402832	493.466675	301.873108	1136.102539	377.806458	-179.618484	883.264404	396.116180	325.677490	872.860718	383.066437	83.329536	1033.274048	-605.635437	170.063980	852.450378	-588.998413	-31.201923
381.546478	-14.706336	935.666931	401.474762	175.501053	931.680115	489.179657	-26.159145	493.798309	529.420532	180.859070	482.545502	534.520935	-12.750139	80.594635	593.116089	160.044815	95.964615	423.579224	-72.949852	1405.305298	442.937439	232.152695	1403.600220	361.934174	81.700417	1381.246826	323.179413	79.218185	1643.904297	476.472443	-152.003418	1128.398071	493.553406	301.890686	1136.075562	377.801544	-179.577942	883.298157	396.154846	325.665741	872.879272	383.147186	83.361366	1033.279053	-606.846863	169.932724	852.462769	-589.940247	-31.244478
381.620209	-14.684422	935.689270	401.528961	175.500763	931.701538	489.213623	-26.136723	493.777191	529.455627	180.880371	482.509491	534.536743	-12.752631	80.585983	593.099365	160.032135	95.942627	423.694366	-72.839943	1405.290527	443.052551	232.257355	1403.589233	362.209747	81.520477	1381.287109	323.299957	79.287758	1643.917725	476.551910	-151.965057	1128.394165	493.635956	301.888245	1136.047119	377.850220	-179.564377	883.312622	396.173401	325.680847	872.893127	383.233307	83.369888	1033.302856	-608.091431	169.899887	852.508362	-590.869446	-31.304167
381.695557	-14.666519	935.675476	401.601288	175.550034	931.665771	489.280701	-26.097893	493.751984	529.493835	180.879639	482.486237	534.567932	-12.750376	80.555145	593.121643	160.028992	95.869148	423.822113	-72.807228	1405.281860	443.202576	232.312881	1403.576050	362.352356	81.609283	1381.295410	323.674866	79.707664	1643.726196	476.653290	-151.915176	1128.376465	493.743073	301.960083	1136.052612	377.880615	-179.537918	883.328674	396.202301	325.666473	872.875732	383.323914	83.412621	1033.279297	-609.027954	170.043777	852.559509	-591.629272	-31.257750
381.796997	-14.602755	935.677307	401.680847	175.591599	931.676086	489.372559	-26.101635	493.750305	529.526306	180.854752	482.450256	534.607544	-12.741831	80.537338	593.177002	160.063400	95.874847	423.972168	-72.762962	1405.256714	443.348053	232.346054	1403.558716	362.547119	81.758530	1381.318726	323.689880	79.714554	1643.756836	476.757782	-151.910980	1128.369141	493.857544	302.029816	1136.031616	377.932587	-179.500992	883.329346	396.283173	325.675507	872.871948	383.423401	83.459320	1033.286255	-610.090271	170.259537	852.678223	-592.411316	-31.214487
381.875061	-14.608805	935.698303	401.771576	175.599670	931.669006	489.413879	-26.074263	493.766235	529.587219	180.874634	482.489227	534.830750	-13.052907	80.742523	593.210144	160.048019	95.878288	424.083923	-72.706390	1405.253296	443.486053	232.416153	1403.543579	362.703308	81.820030	1381.315063	323.779510	79.800575	1643.735107	476.854553	-151.856644	1128.387329	493.944092	302.086487	1136.038086	377.993256	-179.499649	883.351135	396.335449	325.666565	872.865723	383.504028	83.475746	1033.292480	-611.334290	169.822678	852.690430	-593.186951	-31.372206
381.951447	-14.542216	935.697998	401.865814	175.670959	931.685181	489.432037	-26.043015	493.770660	529.596863	180.889664	482.493622	534.579651	-12.744409	80.534081	593.186890	160.037735	95.892448	424.270813	-72.681389	1405.289917	443.650940	232.454926	1403.584717	362.697205	82.082611	1381.327271	323.840698	79.878258	1643.731201	476.962463	-151.819550	1128.395630	494.016205	302.100922	1136.006226	378.049713	-179.472672	883.392578	396.385101	325.685059	872.868652	383.587494	83.536934	1033.300415	-612.352112	169.671570	852.722534	-593.957642	-31.371552
382.034729	-14.524320	935.727051	401.949371	175.681168	931.689392	489.451416	-26.048910	493.794159	529.654663	180.905289	482.481995	534.547913	-12.723400	80.527786	593.156433	160.019272	95.873268	424.419037	-72.617966	1405.317261	443.782654	232.530807	1403.581421	362.831757	82.139626	1381.345581	323.891876	79.955894	1643.711182	477.059631	-151.756561	1128.414795	494.117371	302.145203	1135.993286	378.126282	-179.444931	883.428894	396.487671	325.699982	872.848938	383.675171	83.563698	1033.317017	-613.407715	169.749725	852.824768	-594.728455	-31.327265
382.126038	-14.470219	935.718262	402.047302	175.723007	931.688843	489.497406	-26.029461	493.804779	529.695862	180.918396	482.472748	534.547058	-12.738846	80.541580	593.110718	159.998413	95.822205	424.579010	-72.548141	1405.320435	443.917328	232.591354	1403.576172	362.964172	82.199562	1381.357544	323.802521	79.757622	1643.793213	477.172546	-151.716705	1128.402954	494.217896	302.174805	1135.959961	378.205261	-179.429871	883.456177	396.569061	325.709076	872.824829	383.779327	83.606842	1033.313354	-614.403442	169.624649	852.844727	-595.467346	-31.364893
382.184784	-14.444115	935.714355	402.139648	175.741104	931.662659	489.518341	-26.014170	493.796051	529.775574	180.974808	482.456299	534.526184	-12.726404	80.532364	593.168274	160.012970	95.763329	424.781860	-72.463745	1405.316650	444.081360	232.676834	1403.524902	363.097504	82.172562	1381.320557	323.974640	80.088745	1643.623901	477.301025	-151.685776	1128.391968	494.315979	302.244324	1135.880615	378.294128	-179.405762	883.464111	396.627197	325.723267	872.792908	383.874390	83.640175	1033.299561	-615.357300	169.515320	852.892029	-596.181580	-31.358038
382.275787	-14.400652	935.704956	402.222168	175.797150	931.633972	489.582001	-25.990356	493.760956	529.649353	180.788727	482.354523	534.574097	-12.728989	80.497864	593.116882	159.974167	95.712250	424.950195	-72.396233	1405.300049	444.254730	232.763214	1403.476685	363.279572	82.212234	1381.310669	324.019196	80.177902	1643.550781	477.435211	-151.612213	1128.368530	494.454803	302.305969	1135.838013	378.420380	-179.393753	883.453491	396.715698	325.726563	872.760925	383.973755	83.698143	1033.281372	-616.319458	169.522110	852.929077	-596.870178	-31.347898
382.339020	-14.345792	935.708923	402.303558	175.865067	931.637207	489.626831	-25.949762	493.719513	529.677673	180.715393	482.327911	534.587830	-12.736177	80.474533	593.364746	160.172989	95.773148	425.139923	-72.325775	1405.291382	444.413971	232.844666	1403.427856	363.438324	82.270386	1381.302856	323.914001	80.003944	1643.585938	477.584045	-151.521973	1128.351196	494.575073	302.323700	1135.782227	378.523926	-179.340561	883.451965	396.811676	325.737305	872.713806	384.076141	83.757423	1033.287476	-617.288513	169.463257	852.970947	-597.536865	-31.342873
382.446472	-14.317190	935.709106	402.390900	175.886230	931.620117	489.681244	-25.948521	493.722321	529.932556	180.966949	482.393250	534.612000	-12.739572	80.457207	593.499756	160.285873	95.767784	425.306335	-72.229935	1405.281982	444.590607	232.932922	1403.387451	363.607635	82.359779	1381.305054	323.923737	80.080963	1643.528320	477.759552	-151.496902	1128.337158	495.001038	303.276550	1136.060181	378.651550	-179.319183	883.464111	396.912170	325.765045	872.728882	384.175659	83.790398	1033.278931	-618.112488	169.328217	853.047852	-598.162292	-31.356800
382.508240	-14.259977	935.730774	402.434723	175.955780	931.639709	489.678467	-25.910975	493.712372	529.914063	180.929153	482.371490	534.571838	-12.736169	80.457108	593.509338	160.291977	95.757790	425.448090	-72.140747	1405.312256	444.748077	233.005127	1403.366821	363.782623	82.428726	1381.303833	323.921539	80.162315	1643.480225	477.935364	-151.461044	1128.354248	495.220551	303.484833	1136.095825	378.997833	-179.257874	883.452881	397.003357	325.757843	872.716309	384.256592	83.850952	1033.302002	-619.058533	169.230423	853.104736	-598.840393	-31.433699
382.606659	-14.221898	935.750366	402.546143	175.944092	931.636230	489.746399	-25.919353	493.747375	529.978455	180.920654	482.402771	534.585388	-12.719414	80.502861	593.481812	160.282959	95.788063	425.629089	-72.063751	1405.319092	444.929504	233.090591	1403.353149	363.965240	82.529877	1381.329712	323.894287	80.241425	1643.419434	478.100708	-151.391800	1128.392578	495.303009	303.456024	1136.019043	379.143311	-179.221954	883.469910	397.086639	325.778076	872.698425	384.349915	83.878784	1033.308594	-619.929504	169.245605	853.178589	-599.517334	-31.421959
382.708649	-14.191517	935.775269	402.630188	176.002426	931.624390	489.739685	-25.868887	493.747559	530.034912	181.001511	482.391602	534.586426	-12.719239	80.498810	593.432617	160.257141	95.757378	425.778961	-72.007942	1405.339111	445.072540	233.168777	1403.346069	364.198761	82.728836	1381.355957	323.874023	80.331558	1643.358276	478.213684	-151.292770	1128.394165	495.461029	303.522095	1135.973877	379.078278	-179.210861	883.559143	397.183167	325.807343	872.668396	384.455109	83.939911	1033.315674	-620.736816	169.141205	853.218384	-600.154114	-31.418282
382.818634	-14.109479	935.770325	402.750885	176.065338	931.614563	489.783722	-25.853737	493.751343	530.061462	181.035080	482.381042	534.564209	-12.713794	80.500206	593.425720	160.225266	95.717316	425.942383	-71.932777	1405.362061	445.247955	233.264862	1403.311768	364.369690	82.810402	1381.354248	323.847809	80.423370	1643.285522	478.383118	-151.255539	1128.419922	495.608459	303.558197	1135.921753	379.214813	-179.187698	883.557434	397.303314	325.839264	872.625549	384.576172	84.015129	1033.308716	-621.611267	169.032501	853.249756	-600.848877	-31.413717
382.802124	-14.149963	935.844971	402.788269	176.089310	931.596558	489.825104	-25.806479	493.743286	530.130310	181.100845	482.369995	534.585266	-12.727181	80.491966	593.456177	160.256516	95.685379	426.157745	-71.835823	1405.356323	445.446472	233.391830	1403.295776	364.511169	82.790062	1381.315796	323.813995	80.511337	1643.203369	478.585266	-151.202469	1128.454590	495.736481	303.644318	1135.888672	379.427185	-179.138565	883.580627	397.436218	325.880280	872.581177	384.643646	84.050774	1033.340332	-622.465027	169.054062	853.287048	-601.486084	-31.495956
382.837982	-14.147168	935.869934	402.860687	176.114868	931.609680	489.846985	-25.750257	493.739258	530.169800	181.099304	482.329926	534.574524	-12.708266	80.448959	593.539917	160.316010	95.688522	426.355377	-71.762024	1405.376099	445.639221	233.471115	1403.272461	364.728790	82.844910	1381.276611	323.783203	80.581909	1643.125122	478.755646	-151.116653	1128.474243	495.597534	302.767792	1135.539429	379.574799	-179.127945	883.595276	397.560974	325.923615	872.495605	384.728210	84.069176	1033.361694	-623.346313	169.034668	853.352722	-602.184937	-31.491976
383.037659	-14.046378	935.861572	402.965881	176.183151	931.612122	489.939667	-25.754396	493.725128	530.192749	180.936920	482.342712	534.606140	-12.723496	80.470375	593.274597	160.042740	95.562439	426.547791	-71.695534	1405.392944	445.807831	233.542786	1403.254761	364.975586	83.008003	1381.308105	323.733704	80.655273	1643.037354	478.939209	-151.016907	1128.484009	496.032440	303.705139	1135.819702	379.760406	-179.121017	883.622314	397.721832	325.963074	872.537415	384.890045	84.143570	1033.359863	-624.122253	168.982666	853.355225	-602.847595	-31.539766
383.018829	-14.040445	935.921570	402.990387	176.218918	931.636230	489.941956	-25.665583	493.731262	530.240173	180.964050	482.361725	534.583252	-12.717588	80.452583	593.276672	160.031769	95.563065	426.745850	-71.604034	1405.430542	445.992310	233.656525	1403.276367	365.174469	83.067757	1381.320679	323.688599	80.743614	1642.973267	479.135193	-150.952148	1128.545898	496.214691	303.759338	1135.806152	379.978119	-179.100220	883.658997	397.855194	325.987610	872.549683	384.934265	84.180321	1033.404785	-624.978882	168.896362	853.419617	-603.523071	-31.584465
383.114410	-14.004398	935.965576	403.092529	176.235794	931.657227	490.018188	-25.642355	493.744507	530.288513	180.932526	482.367096	534.558289	-12.708160	80.432167	593.243469	159.711731	95.489113	426.945465	-71.528389	1405.472778	446.170380	233.733261	1403.271484	365.384491	83.149467	1381.307739	323.773987	81.090912	1642.802612	479.343201	-150.882065	1128.590942	496.382202	303.813171	1135.804565	380.168152	-179.039169	883.698120	398.025635	326.052887	872.542786	385.034760	84.219223	1033.437012	-625.733826	168.858185	853.487976	-604.166809	-31.601576
383.440613	-13.845756	935.919678	403.268799	176.309509	931.667114	490.103394	-25.611603	493.731110	530.335327	181.014114	482.376709	534.578186	-12.708762	80.482277	593.554138	160.299973	95.646111	427.120483	-71.400146	1405.512329	446.372345	233.854935	1403.259033	365.544464	83.114532	1381.246216	323.582520	80.938972	1642.872314	479.548157	-150.771408	1128.623535	496.566498	303.865845	1135.792236	380.394257	-178.938721	883.769104	398.187103	326.109436	872.531860	385.239258	84.306061	1033.416138	-626.511902	168.802399	853.546631	-604.771362	-31.629990
383.594635	-13.785627	935.939758	403.363495	176.371826	931.670349	490.149109	-25.561571	493.744934	530.405334	181.038803	482.365417	534.572693	-12.694020	80.484062	593.291443	159.764633	95.516701	427.312103	-71.317612	1405.557129	446.531586	233.967087	1403.232666	365.731628	83.239861	1381.218384	323.534454	81.015442	1642.796875	479.763916	-150.679337	1128.696655	496.800018	304.013214	1135.811646	380.637054	-178.865662	883.815857	398.373474	326.183472	872.520813	385.340759	84.375832	1033.425659	-627.301697	168.705475	853.567749	-605.381287	-31.686357
383.720367	-13.716839	935.940063	403.466064	176.438248	931.665405	490.249451	-25.561897	493.753235	530.500977	181.149109	482.355682	534.571716	-12.665634	80.457298	593.248901	159.729706	95.429253	427.470276	-71.202660	1405.573120	446.675995	234.113144	1403.230713	366.033173	83.107574	1381.167114	323.618073	81.401215	1642.650635	479.956055	-150.595688	1128.724731	496.995117	304.041901	1135.776611	380.894928	-178.841980	883.868713	398.532410	326.240112	872.504089	385.449890	84.445755	1033.422852	-627.988403	168.623825	853.553650	-605.932251	-31.769808
383.846039	-13.668683	935.951355	403.531769	176.504044	931.666138	490.294800	-25.484287	493.718903	530.545166	181.170105	482.326111	534.786499	-13.027311	80.655960	593.229736	159.742279	95.395348	427.665131	-71.168938	1405.616089	446.861511	234.164612	1403.203979	366.066071	83.391830	1381.080078	323.585724	81.505959	1642.588135	480.159729	-150.508987	1128.753906	497.178680	304.036987	1135.755737	381.127319	-178.848648	883.898804	398.696533	326.300079	872.500610	385.545166	84.505424	1033.428711	-628.798157	168.583771	853.599121	-606.531677	-31.849365
383.961121	-13.610670	935.973328	403.617676	176.574036	931.677856	490.351837	-25.452105	493.717102	530.642700	181.221527	482.298279	534.568054	-12.672935	80.411926	593.412170	160.170120	95.482964	427.848480	-71.117294	1405.644775	447.017578	234.248260	1403.204102	366.166718	83.459167	1381.034180	323.402161	81.329010	1642.646973	480.379547	-150.405029	1128.790161	497.349152	303.998871	1135.689575	381.351227	-178.813950	883.944824	398.857147	326.361298	872.516907	385.662323	84.571693	1033.446899	-629.570740	168.467896	853.627014	-607.110229	-31.892553
384.075684	-13.541844	935.990417	403.672791	176.655762	931.712341	490.410217	-25.377914	493.697418	530.689514	181.192154	482.305084	534.546082	-12.661344	80.351906	593.293701	159.743713	95.325920	428.030701	-71.040199	1405.686523	447.157867	234.336761	1403.156616	366.276917	83.505058	1380.998413	323.382813	81.403427	1642.575195	480.613281	-150.283493	1128.815674	497.549408	304.041656	1135.708374	381.624878	-178.787994	883.990112	399.054169	326.395721	872.510010	385.759064	84.633881	1033.473999	-630.297424	168.381256	853.642456	-607.705872	-31.877245
383.977112	-13.634606	936.112671	403.673096	176.655670	931.741577	490.461090	-25.329639	493.701324	530.724487	181.142609	482.295013	534.570190	-12.663547	80.367104	593.319885	159.753235	95.343590	428.204681	-70.974449	1405.723145	447.288300	234.423157	1403.149780	366.389191	83.546272	1380.976929	323.516907	81.785973	1642.410278	480.886719	-150.202225	1128.883667	497.741455	304.073700	1135.708862	382.060425	-178.666428	884.019653	399.294952	326.450623	872.466003	385.753418	84.634445	1033.551880	-631.023621	168.260345	853.670105	-608.219910	-31.920938
384.114899	-13.584935	936.160339	403.763428	176.757553	931.768555	490.505493	-25.272963	493.727020	530.806946	181.192780	482.285034	534.706970	-12.971517	80.531662	593.355957	159.753860	95.324287	428.365601	-70.843231	1405.797485	447.388336	234.569687	1403.138184	366.578857	83.435364	1380.963257	323.331787	81.636780	1642.495972	481.067688	-150.023880	1128.911377	497.638245	303.183319	1135.392212	382.103149	-178.661880	884.148071	399.488800	326.527222	872.363403	385.862915	84.718620	1033.588501	-631.702332	168.236053	853.698059	-608.673340	-32.007271
384.253540	-13.520816	936.205505	403.857605	176.834961	931.789490	490.585297	-25.214016	493.776703	530.906799	181.316513	482.330231	534.658508	-12.958371	80.537750	593.462708	160.138535	95.430130	428.561646	-70.799286	1405.863037	447.506592	234.640442	1403.133545	366.548737	83.728004	1380.888428	323.433502	82.028076	1642.364502	481.323303	-149.881027	1129.007935	497.800171	303.190582	1135.343262	382.370819	-178.700333	884.205933	399.720612	326.590271	872.323425	385.967834	84.801125	1033.620361	-632.385986	168.203720	853.713318	-609.086914	-32.091801
384.599670	-13.300711	936.153931	404.013611	177.018906	931.828857	490.678284	-25.160864	493.788757	531.020447	181.398834	482.353363	534.616760	-12.923177	80.549141	593.446594	159.874252	95.366577	428.732574	-70.727242	1405.918579	447.606293	234.737442	1403.118530	366.632538	83.837372	1380.850586	323.401245	82.153137	1642.337524	481.583435	-149.769592	1129.101807	498.278442	304.186981	1135.670166	382.617798	-178.614380	884.267395	399.984406	326.609955	872.343262	386.152832	84.954735	1033.610352	-633.049561	168.147430	853.759705	-609.677063	-31.938871
384.737671	-13.242805	936.192566	404.108368	177.097778	931.879456	490.762390	-25.131557	493.815308	531.096802	181.496567	482.369659	534.594604	-12.895928	80.536057	593.394287	159.813126	95.340446	428.909729	-70.630486	1405.968750	447.718842	234.843246	1403.119263	366.716888	83.899033	1380.794312	323.361938	82.262428	1642.303223	481.824646	-149.647736	1129.154785	498.446869	304.251434	1135.671021	382.889740	-178.571365	884.318787	400.254517	326.637573	872.292175	386.268707	85.014717	1033.655151	-633.714294	168.128006	853.763123	-610.303894	-31.726837
384.735596	-13.300697	936.270996	404.168304	177.141663	931.888245	490.837250	-25.056477	493.841644	530.407043	180.475632	482.148956	534.566345	-12.887362	80.499237	592.962402	159.439392	95.269348	429.085938	-70.544930	1406.043579	447.802673	234.947800	1403.139160	366.804108	83.958008	1380.733276	323.331940	82.347694	1642.277832	482.104095	-149.575714	1129.238770	498.599121	304.274353	1135.689087	383.164490	-178.460358	884.385071	400.532715	326.640076	872.283875	386.321838	85.042694	1033.699707	-634.393555	168.156326	853.788269	-610.743042	-31.712923
384.859375	-13.224324	936.300964	404.247345	177.219345	931.929810	490.926056	-25.037878	493.820374	531.104919	181.481567	482.358002	534.546143	-12.891515	80.454185	593.395874	159.801208	95.339897	429.280396	-70.444641	1406.068115	447.910370	235.031937	1403.164917	366.898224	83.995354	1380.695679	323.308777	82.437065	1642.228516	482.348602	-149.464249	1129.252075	498.790619	304.354828	1135.697632	383.464935	-178.496704	884.441223	400.801636	326.618927	872.261597	386.442322	85.109810	1033.737305	-635.017639	168.055222	853.809204	-611.034851	-31.780090
385.017883	-13.148195	936.322510	404.350769	177.261780	931.939575	490.998413	-24.952154	493.808716	531.176086	181.555862	482.354553	534.559753	-12.892763	80.422142	593.474365	159.845276	95.355179	429.448059	-70.344955	1406.105957	448.006226	235.148361	1403.175293	366.983337	84.074203	1380.647583	323.316437	82.528114	1642.201416	482.612183	-149.370056	1129.280518	498.917084	304.394928	1135.725830	383.745514	-178.354843	884.507141	401.016754	326.609100	872.272217	386.591278	85.171684	1033.754272	-635.551208	167.973846	853.811646	-611.248901	-31.902868
385.210114	-13.076824	936.345825	404.464447	177.369995	931.955505	491.118835	-24.904257	493.814301	531.185913	181.541656	482.328888	534.557373	-12.873265	80.404907	593.469421	159.835724	95.317398	429.593201	-70.251648	1406.143677	448.053314	235.240067	1403.172241	367.135742	84.248505	1380.680298	323.316467	82.620018	1642.190918	482.867218	-149.251175	1129.327393	499.162445	304.527924	1135.749146	384.032104	-178.309265	884.583984	401.313171	326.586639	872.238464	386.759277	85.259911	1033.775269	-636.041260	167.833221	853.802734	-611.427307	-32.042431
385.387146	-13.034837	936.381958	404.584290	177.426407	931.955994	491.173828	-24.831352	493.813904	531.258301	181.596375	482.310181	534.525635	-12.828472	80.410995	593.524292	159.889679	95.315346	429.766602	-70.156708	1406.191284	448.132935	235.359589	1403.169067	367.236969	84.368980	1380.644653	323.322296	82.719498	1642.184204	483.104919	-149.095627	1129.384399	498.988159	303.622284	1135.446533	384.318359	-178.259491	884.642578	401.551941	326.569366	872.126038	386.903809	85.325462	1033.792725	-636.553772	167.720093	853.831482	-611.598755	-32.188293
385.764984	-12.827394	936.342224	404.784668	177.561584	931.948303	491.273285	-24.799824	493.808807	531.342346	181.897003	482.296082	534.517944	-12.794639	80.446831	593.536255	159.907104	95.291893	429.925751	-70.050583	1406.243896	448.151581	235.482712	1403.177368	367.349701	84.493942	1380.607300	323.341248	82.815300	1642.195923	483.384247	-148.968628	1129.467529	499.428986	304.580811	1135.746704	384.607513	-178.210297	884.685974	401.863373	326.537445	872.149353	387.145752	85.478279	1033.765747	-636.997070	167.737885	853.904480	-611.754089	-32.244072
385.966980	-12.763174	936.365295	404.892548	177.676331	931.976929	491.327148	-24.736311	493.822937	531.380127	181.917908	482.335968	534.500305	-12.790154	80.431778	593.492249	159.870834	95.296387	430.072052	-69.915146	1406.275879	448.171326	235.671783	1403.176270	367.550781	84.251251	1380.578491	323.360107	82.898201	1642.202759	483.649658	-148.863434	1129.512207	499.583160	304.637543	1135.779053	384.925415	-178.163498	884.712952	402.168152	326.480499	872.092102	387.297485	85.560326	1033.791504	-637.486267	167.728455	853.956421	-611.913940	-32.384457
386.174927	-12.739335	936.403320	405.007263	177.723175	931.983093	491.376801	-24.709917	493.786865	531.444702	182.003754	482.344482	534.480347	-12.751168	80.389549	593.512817	159.887817	95.317284	430.287231	-69.875717	1406.321533	448.232605	235.789032	1403.205444	367.547974	84.512535	1380.558472	323.254395	82.706238	1642.331909	483.911133	-148.724533	1129.545776	499.750854	304.716156	1135.810913	385.266602	-178.122238	884.713135	402.467682	326.413940	872.046997	387.456512	85.608200	1033.813110	-637.915649	167.688004	853.983765	-612.102234	-32.447037
386.376770	-12.703232	936.413452	405.119873	177.770538	931.985840	491.420776	-24.663284	493.757599	531.504211	181.839462	482.348602	534.431458	-12.750402	80.360260	593.601440	160.228027	95.413315	430.467133	-69.763802	1406.323975	448.267273	235.938690	1403.232056	367.677948	84.537224	1380.541870	323.260956	82.738670	1642.372925	484.167664	-148.570999	1129.583252	499.618805	303.828186	1135.500000	385.620972	-178.069427	884.720154	402.694183	326.359131	871.977783	387.623688	85.648872	1033.820313	-638.380432	167.584137	854.030701	-612.289856	-32.534088
386.559082	-12.660070	936.415894	405.201080	177.871613	931.989258	491.444855	-24.617420	493.703857	531.487366	181.785721	482.297699	534.385742	-12.757520	80.312218	593.580688	160.221359	95.411819	430.662964	-69.665344	1406.349243	448.281647	236.096054	1403.249146	367.772949	84.592903	1380.513428	323.326202	82.818436	1642.369507	484.423553	-148.409149	1129.584961	499.777405	303.841309	1135.511597	385.999573	-178.016525	884.724792	403.025543	326.260071	871.886108	387.775330	85.713303	1033.825195	-638.841614	167.487747	854.022156	-612.517822	-32.608456
386.735077	-12.618719	936.427856	405.308624	177.932816	931.978455	491.516113	-24.571339	493.675812	531.541016	181.809906	482.254028	534.382385	-12.759047	80.302094	593.608154	160.250061	95.362793	430.862091	-69.556038	1406.367554	448.332855	236.204254	1403.236450	367.898651	84.639496	1380.489380	323.402100	82.881172	1642.375732	484.704895	-148.257324	1129.627197	499.929932	303.880402	1135.478027	386.350494	-177.950317	884.743896	403.315887	326.159668	871.805481	387.921753	85.772797	1033.825928	-639.315491	167.375961	854.013550	-612.763794	-32.662392
386.764618	-12.664929	936.526733	405.327148	177.943207	931.965881	491.583069	-24.512203	493.694427	531.580322	181.757797	482.246063	534.367493	-12.763055	80.270630	593.644104	160.239914	95.294159	431.082642	-69.434029	1406.400269	448.355560	236.356308	1403.209106	368.002960	84.719276	1380.484741	323.491028	82.956291	1642.366699	484.982635	-148.077225	1129.664551	500.433624	304.478210	1135.498291	386.713776	-177.894333	884.760986	403.611420	326.090179	871.764343	387.978516	85.808563	1033.869995	-639.736389	167.355408	854.036682	-613.062744	-32.650242
386.911682	-12.640044	936.572388	405.430695	177.944794	931.955750	491.654205	-24.455881	493.690704	531.619446	181.686111	482.203583	534.365784	-12.751735	80.254974	593.661682	160.228210	95.286926	431.295898	-69.314590	1406.445801	448.391571	236.514648	1403.224976	368.105225	84.836746	1380.505249	323.644165	83.036003	1642.362427	485.267853	-147.868256	1129.705811	500.610687	304.551331	1135.509033	387.047485	-177.819351	884.815247	403.881409	326.010437	871.710876	388.091644	85.850647	1033.885742	-640.218689	167.486008	854.097412	-613.525818	-32.526047
387.298676	-12.425329	936.536560	405.594086	178.072891	931.969666	491.777740	-24.418873	493.695221	531.702148	181.715424	482.219147	534.357483	-12.725989	80.259949	593.668274	160.221527	95.260925	431.488647	-69.205460	1406.491211	448.409149	236.641632	1403.212402	368.219452	84.955032	1380.514893	323.710999	83.080574	1642.421143	485.543091	-147.669144	1129.752075	500.749481	304.596069	1135.575317	387.385559	-177.736282	884.859009	404.142151	325.925751	871.682251	388.305878	85.993790	1033.870850	-640.587952	167.571274	854.163330	-613.884216	-32.427067
387.310883	-12.496921	936.657532	405.634094	178.051834	931.984497	491.845978	-24.336916	493.708344	531.773682	181.731201	482.251678	534.295593	-12.730031	80.266304	593.689697	160.226227	95.296173	431.667145	-69.093102	1406.538330	448.414337	236.776382	1403.273315	368.318939	85.048393	1380.522827	323.946930	83.373604	1642.397705	485.826599	-147.511230	1129.846313	500.827606	304.613037	1135.605347	387.769928	-177.637207	884.922241	404.350830	325.847687	871.685730	388.337555	86.002739	1033.937378	-640.845642	167.637192	854.226929	-614.043701	-32.384251
387.735809	-12.286376	936.604675	405.815796	178.191177	932.020996	491.968689	-24.346085	493.704590	531.954895	181.846878	482.313446	534.276550	-12.721223	80.275558	593.658325	160.186981	95.286263	431.873718	-68.958290	1406.607788	448.412354	236.941513	1403.323242	368.457245	85.130768	1380.568115	323.996033	83.210632	1642.522217	486.136505	-147.367401	1129.919556	500.949188	304.691589	1135.654785	388.140228	-177.567825	884.959717	404.664642	325.754059	871.631836	388.582520	86.127228	1033.926025	-641.134949	167.604797	854.257996	-614.213684	-32.368073
387.962189	-12.248548	936.633606	405.959259	178.215118	932.006042	492.092621	-24.313524	493.705872	532.090637	181.940414	482.321228	534.240051	-12.734583	80.256966	593.668396	160.193542	95.265717	432.071045	-68.819695	1406.658813	448.384094	237.098984	1403.358032	368.568451	85.251343	1380.609985	324.125458	83.237518	1642.591919	486.421448	-147.176010	1129.972290	501.047150	304.794128	1135.702148	388.519104	-177.476288	884.966736	404.894806	325.664978	871.605347	388.747101	86.179558	1033.930664	-641.445007	167.556595	854.252441	-614.447327	-32.394020
388.170013	-12.176514	936.651062	406.071594	178.306458	931.994690	492.217896	-24.262146	493.669342	532.229370	181.970520	482.306335	534.238403	-12.735780	80.221886	593.706787	160.199692	95.236031	432.271759	-68.694176	1406.692261	448.371521	237.246933	1403.386230	368.666473	85.363701	1380.598999	324.383453	83.343056	1642.649292	486.750519	-146.997986	1130.010864	501.154846	304.902374	1135.704346	388.885376	-177.381042	884.991333	405.099274	325.579590	871.571960	388.911316	86.271469	1033.933716	-641.760193	167.431686	854.232117	-614.652283	-32.392395
388.063141	-12.389827	936.787842	406.061768	178.262924	931.980408	492.328278	-24.176237	493.676208	532.306946	181.925903	482.228394	534.227539	-12.731213	80.162521	593.717834	160.151398	95.172585	432.489319	-68.573486	1406.732422	448.365082	237.405624	1403.383301	368.791656	85.486839	1380.632813	324.499725	83.304031	1642.696045	487.158478	-146.861160	1130.066772	501.242554	304.965088	1135.667480	389.440155	-177.219986	884.982666	405.286530	325.494049	871.509644	388.923920	86.216728	1033.998413	-642.023499	167.334106	854.190979	-614.803101	-32.455078
388.566010	-12.098629	936.700989	406.238586	178.444794	931.973022	492.564819	-24.152657	493.629486	532.455017	181.964417	482.241058	534.285156	-12.722304	80.125336	594.010193	160.369537	95.188454	432.727051	-68.446754	1406.752686	448.357483	237.559433	1403.337891	368.898590	85.571236	1380.655273	324.696930	83.329391	1642.730347	487.444061	-146.632004	1130.079712	501.335693	305.065399	1135.676880	389.623199	-177.149826	885.071472	405.462280	325.416138	871.452698	389.210541	86.404495	1033.948486	-642.201111	167.362015	854.213989	-614.901611	-32.458710
388.784576	-12.051397	936.741150	406.361633	178.500259	931.966064	492.718140	-24.086639	493.624908	532.519958	181.863174	482.229340	534.312256	-12.731812	80.101334	593.798767	160.130096	95.098038	432.958588	-68.305969	1406.812256	448.340759	237.733307	1403.319458	369.042267	85.630264	1380.674438	324.902618	83.353493	1642.786621	487.787292	-146.409882	1130.142578	501.409058	305.189606	1135.664673	390.000305	-177.006165	885.137268	405.634064	325.351166	871.400452	389.377655	86.476578	1033.964111	-642.343140	167.406998	854.258240	-614.931152	-32.467125
389.022491	-12.006387	936.787415	406.481232	178.520279	931.986328	492.819672	-24.043360	493.650391	532.639832	181.906036	482.255737	534.294189	-12.757765	80.124496	593.809326	160.103424	95.079681	433.189209	-68.170044	1406.859985	448.314972	237.918274	1403.347168	369.185547	85.669807	1380.700562	325.086975	83.364304	1642.864990	488.110809	-146.198990	1130.203613	501.687347	305.888977	1135.904785	390.342407	-176.892792	885.205383	405.803192	325.283386	871.385498	389.524719	86.520844	1033.994385	-642.429382	167.466034	854.326416	-614.965515	-32.457611
389.316467	-11.947191	936.840271	406.600006	178.573990	931.995728	492.941223	-24.045147	493.704926	532.769226	182.067215	482.288116	534.234863	-12.727723	80.149826	593.778564	159.785828	95.032234	433.406067	-68.014961	1406.925293	448.254883	238.089005	1403.362671	369.312256	85.750168	1380.712402	325.259308	83.372116	1642.941040	488.407349	-145.988113	1130.277588	501.718140	306.039703	1135.947388	390.686462	-176.746445	885.238525	405.926544	325.250519	871.351746	389.695160	86.595726	1034.021973	-642.524597	167.514099	854.382568	-614.979797	-32.438232
389.576202	-11.876439	936.877563	406.727356	178.625549	932.003906	493.065979	-24.022627	493.713959	532.881836	182.112747	482.278717	534.206543	-12.753290	80.164200	593.679565	159.725769	94.977852	433.634247	-67.860687	1406.977173	448.208771	238.244873	1403.362183	369.466644	85.843773	1380.724731	325.459869	83.352043	1643.015137	488.714172	-145.809006	1130.333252	501.678802	306.190491	1135.945190	391.039337	-176.624954	885.268127	406.010162	325.238434	871.300293	389.866211	86.668671	1034.042480	-642.596558	167.535629	854.386047	-615.021423	-32.434334
389.472046	-12.135066	937.023865	406.688934	178.600861	931.979370	493.129486	-23.930769	493.713074	532.878845	182.049408	482.213226	534.136292	-12.726597	80.144966	593.630432	159.641006	94.932228	433.904755	-67.720734	1406.990967	448.142914	238.439667	1403.340210	369.615601	85.915596	1380.742188	325.648224	83.367455	1643.059082	489.041290	-145.612747	1130.373291	501.653076	306.325378	1135.929565	391.418427	-176.512482	885.299927	406.016235	325.245850	871.281921	389.863739	86.608887	1034.106323	-642.986328	167.480927	854.554810	-615.127197	-32.420231
389.681946	-12.108156	937.045044	406.736176	178.673645	931.966797	493.262909	-23.881073	493.694305	532.956787	182.026520	482.174072	534.157898	-12.698174	80.056091	593.722290	159.678360	94.937088	434.206177	-67.585381	1406.992188	448.110077	238.596100	1403.300781	369.779205	85.986435	1380.741821	325.837128	83.376549	1643.061890	489.407959	-145.412308	1130.383301	501.653809	306.498169	1135.881958	391.787598	-176.413666	885.327026	406.145813	325.245605	871.186890	390.018555	86.666245	1034.112549	-642.820679	167.483627	854.307739	-615.152344	-32.438061
389.924194	-12.051221	937.064270	406.785919	178.749939	931.951050	493.384338	-23.822304	493.642822	532.948303	181.958588	482.153259	534.202759	-12.716832	80.008194	593.828308	159.732803	94.951271	434.539764	-67.448746	1407.004517	448.079193	238.759705	1403.267456	369.943726	86.082016	1380.756470	326.036865	83.367317	1643.084595	489.787537	-145.198502	1130.355713	501.620789	306.628937	1135.861938	392.155426	-176.295624	885.343933	406.180969	325.251617	871.133545	390.180573	86.741135	1034.115234	-642.834717	167.472519	854.301025	-615.123535	-32.420982
390.545410	-11.705000	936.957825	406.928619	178.939133	931.960205	493.512604	-23.733810	493.571167	533.004150	181.914536	482.139862	534.177795	-12.714141	79.949112	593.902222	159.726715	94.962906	434.890930	-67.324844	1407.003296	448.036896	238.951828	1403.230347	370.102936	86.122833	1380.765137	326.224915	83.365868	1643.133301	490.149414	-145.007401	1130.355957	501.580841	306.800842	1135.843506	392.496979	-176.172607	885.354980	406.180481	325.265503	871.078186	390.510132	86.935173	1034.064819	-643.059814	167.338608	854.471497	-615.072510	-32.453175
390.462158	-11.988527	937.122803	406.876404	178.872040	931.959167	493.559143	-23.682383	493.626556	533.010254	181.940826	482.178925	534.105896	-12.694230	79.950706	593.851440	159.685394	94.961212	435.200806	-67.213638	1407.037109	447.943787	239.096527	1403.222778	370.346497	86.289894	1380.802979	326.372437	83.360092	1643.170166	490.501434	-144.802963	1130.414551	501.252350	306.445221	1135.659180	392.864716	-176.045898	885.372559	406.131134	325.319397	871.026184	390.474640	86.841293	1034.146606	-643.008911	167.358841	854.497925	-614.962463	-32.447147
391.151703	-11.643536	937.033875	407.058624	179.016663	931.941040	493.696167	-23.679743	493.601288	533.126038	182.093674	482.213013	534.046875	-12.674048	79.987511	593.774658	159.651047	94.967514	435.515137	-67.064308	1407.094116	447.878326	239.315491	1403.243896	370.503326	86.208076	1380.763550	326.474915	83.350883	1643.189209	490.806763	-144.517014	1130.426636	501.175476	306.649078	1135.702271	393.073334	-175.958344	885.471497	406.074921	325.377625	871.003357	390.813629	87.038773	1034.086670	-642.934998	167.345978	854.515076	-614.858215	-32.419903
391.055756	-11.943886	937.200684	407.004517	178.945267	931.932800	493.773346	-23.637665	493.681580	533.151306	182.223969	482.191315	533.963684	-12.658143	80.015709	593.697998	159.622482	94.911469	435.882599	-66.915421	1407.134399	447.797882	239.467560	1403.234741	370.709290	86.281952	1380.749634	326.579102	83.337128	1643.174438	491.228149	-144.370834	1130.466431	501.099152	306.879822	1135.690796	393.525757	-175.798019	885.453552	405.967224	325.421417	870.971863	390.800873	86.936920	1034.168335	-642.881470	167.385178	854.522766	-614.783203	-32.398670
391.336517	-11.941166	937.240784	407.013824	179.029922	931.904724	493.876373	-23.586119	493.668793	533.209839	182.317688	482.173035	533.954590	-12.669307	80.007019	593.740845	159.687088	94.910248	436.261261	-66.779778	1407.150024	447.742371	239.594223	1403.215942	370.971832	86.478653	1380.781982	326.692200	83.309959	1643.137817	491.610260	-144.120331	1130.473511	500.977386	307.107635	1135.640381	393.716217	-175.700516	885.566650	405.858185	325.491852	870.935486	390.951111	87.002525	1034.173950	-642.787048	167.412079	854.492004	-614.678589	-32.362373
392.023285	-11.587392	937.153198	407.150879	179.220367	931.899353	494.094971	-23.582510	493.613586	533.284119	182.441086	482.175842	534.008667	-12.640251	79.970161	593.822083	159.730286	94.859756	436.666351	-66.599876	1407.152710	447.704224	239.780823	1403.179077	371.118134	86.420784	1380.741943	326.814606	83.278801	1643.070923	492.042206	-143.878006	1130.451538	500.860687	307.358429	1135.600098	394.086395	-175.580826	885.612061	405.730621	325.556427	870.901672	391.335266	87.213188	1034.127319	-642.654907	167.435287	854.469421	-614.531006	-32.350315
391.945526	-11.860051	937.310364	407.003967	179.183304	931.897034	494.195923	-23.495226	493.607086	533.233704	182.441071	482.151337	534.049622	-12.648042	79.902115	593.863586	159.769394	94.864357	437.065979	-66.467415	1407.121460	447.666473	239.918091	1403.151245	371.377563	86.593063	1380.799316	326.962982	83.234650	1642.997070	492.486023	-143.598251	1130.414429	500.721863	307.617706	1135.582886	394.454254	-175.463165	885.614014	405.557709	325.633392	870.880005	391.331360	87.125961	1034.211304	-642.520203	167.422333	854.420593	-614.384521	-32.304264
392.237885	-11.823274	937.334778	406.999451	179.212921	931.896484	494.309052	-23.456667	493.573120	533.245911	182.531235	482.147308	534.024292	-12.625044	79.860443	593.975647	159.854889	94.889557	437.523743	-66.312592	1407.104492	447.605957	240.087585	1403.139893	371.547058	86.531219	1380.769897	327.048889	83.186096	1642.953369	492.978027	-143.384872	1130.380981	500.774170	308.387024	1135.750244	394.874268	-175.338654	885.613831	405.381866	325.735870	870.887146	391.495972	87.158089	1034.224976	-642.374023	167.434509	854.401184	-614.223999	-32.300827
392.577209	-11.839124	937.356018	407.015228	179.253067	931.885681	494.420013	-23.430569	493.545654	533.313477	182.601257	482.159973	533.978271	-12.615893	79.832787	593.932495	159.830170	94.873245	437.964905	-66.161728	1407.126709	447.533722	240.276794	1403.139038	371.758728	86.557747	1380.772583	327.117554	83.132324	1642.906128	493.440887	-143.156128	1130.354980	500.513519	308.552124	1135.730103	395.278137	-175.241364	885.637329	405.160675	325.824371	870.864014	391.677277	87.171906	1034.230469	-642.167175	167.479843	854.377502	-614.048950	-32.236237
392.917969	-11.830983	937.374207	407.039398	179.299911	931.866821	494.528900	-23.410074	493.551758	533.331665	182.731018	482.156921	533.915955	-12.608673	79.836906	594.198547	160.329163	95.031914	438.402710	-65.995781	1407.132202	447.458832	240.455948	1403.144287	371.981323	86.537956	1380.755127	327.164429	83.053467	1642.859497	493.881409	-142.933929	1130.346924	500.315643	308.798035	1135.699951	395.662628	-175.177444	885.688354	404.950806	325.942352	870.864563	391.845734	87.205551	1034.228760	-641.916443	167.541306	854.390442	-613.818054	-32.185287
393.271637	-11.822847	937.394226	407.032959	179.344833	931.841492	494.639954	-23.359983	493.561157	533.360962	182.817581	482.144287	533.860474	-12.599948	79.826080	594.206116	160.354126	95.044197	438.870636	-65.848335	1407.152100	447.372345	240.651566	1403.122681	372.211334	86.582848	1380.738892	327.232971	82.978745	1642.785645	494.355011	-142.681992	1130.304565	499.945648	308.542725	1135.509277	396.035156	-175.084549	885.742126	404.719147	326.066925	870.797058	392.015991	87.239944	1034.225586	-641.629456	167.654404	854.395630	-613.580933	-32.117508
393.603699	-11.765574	937.417542	407.031128	179.384613	931.819458	494.742950	-23.270811	493.560028	533.354126	182.896591	482.108063	533.836304	-12.567458	79.840843	594.151245	160.329529	94.999496	439.358490	-65.721176	1407.145630	447.308044	240.793976	1403.076050	372.512909	86.764503	1380.782471	327.283417	82.894493	1642.693115	494.901886	-142.406433	1130.294800	499.719543	308.865387	1135.456299	396.496948	-174.974930	885.731140	404.460266	326.181519	870.786438	392.181335	87.298195	1034.225830	-641.300049	167.678665	854.364319	-613.167114	-32.170723
393.957642	-11.718446	937.445251	407.016602	179.469696	931.784058	494.867889	-23.177776	493.529266	533.343994	182.997192	482.095154	533.842102	-12.560392	79.823715	594.188110	160.359818	94.987999	439.900116	-65.548195	1407.129517	447.270966	240.986359	1403.046021	372.718414	86.676750	1380.732300	327.449524	82.836227	1642.599487	495.448212	-142.169861	1130.269531	499.684235	309.674011	1135.592163	396.930145	-174.888153	885.782959	404.188660	326.331024	870.798157	392.370697	87.379463	1034.223145	-640.933105	167.720322	854.337158	-612.667603	-32.305183
394.312805	-11.713190	937.496521	406.981537	179.498047	931.770569	495.022675	-23.129150	493.505310	533.294312	183.014099	482.051147	533.822449	-12.570874	79.781067	593.948914	159.864899	94.788536	440.432678	-65.366982	1407.118774	447.209869	241.151154	1403.006958	372.955414	86.721092	1380.742554	327.454071	82.680275	1642.523193	496.043335	-141.928696	1130.270020	499.254700	309.479218	1135.393066	397.485992	-174.780899	885.792114	403.861420	326.472778	870.770142	392.554382	87.411507	1034.243408	-640.642944	167.773178	854.287720	-612.359619	-32.323090
394.663208	-11.711407	937.568481	406.931549	179.545959	931.773743	495.115570	-23.051430	493.473541	533.265259	183.071732	482.062500	533.796814	-12.564837	79.740967	593.968872	159.889771	94.834991	440.976471	-65.214417	1407.071777	447.119690	241.305664	1403.018433	373.212402	86.892372	1380.809692	327.479797	82.579628	1642.449219	496.584839	-141.646652	1130.237671	499.200104	310.258209	1135.539551	397.997437	-174.705978	885.780151	403.542023	326.618134	870.801147	392.743439	87.451958	1034.283569	-640.360901	167.834778	854.257690	-612.140930	-32.287399
395.026886	-11.655058	937.614197	406.893555	179.564758	931.768555	495.220886	-23.008329	493.438812	533.286865	183.235184	482.041016	533.756836	-12.559053	79.725998	594.325439	160.548019	95.037270	441.517609	-65.014503	1407.093140	447.034119	241.515991	1403.039551	373.404999	86.831032	1380.796387	327.533600	82.452744	1642.366089	497.135376	-141.347900	1130.198242	498.905487	310.516510	1135.542725	398.490570	-174.641586	885.792419	403.102661	326.764801	870.842102	392.938263	87.497940	1034.306152	-640.046753	167.961121	854.237671	-611.957764	-32.171249
395.405548	-11.608662	937.623291	406.884064	179.595825	931.734863	495.400391	-22.960537	493.431671	533.246033	183.293930	481.992889	533.769714	-12.551056	79.668243	594.058044	160.011810	94.837212	442.061279	-64.842384	1407.095459	446.927155	241.693237	1403.018555	373.638824	86.852066	1380.802368	327.605347	82.303467	1642.263184	497.726410	-141.084549	1130.142456	498.629150	310.877075	1135.525146	399.010864	-174.580154	885.819946	402.856384	326.916840	870.814636	393.125946	87.542778	1034.293823	-639.720703	168.124298	854.203003	-611.795349	-32.001625
395.732300	-11.545688	937.632385	406.833923	179.662888	931.714050	495.511353	-22.868824	493.423767	533.228394	183.403046	481.963165	533.733093	-12.522456	79.649597	594.104675	160.078049	94.840050	442.606201	-64.668671	1407.077148	446.820709	241.879288	1402.998047	373.878082	86.873405	1380.780640	327.759644	82.211853	1642.166016	498.359070	-140.808868	1130.095215	498.326447	311.193268	1135.486694	399.571777	-174.503799	885.865234	402.469299	327.041870	870.816284	393.280701	87.606575	1034.289307	-639.388672	168.251663	854.180786	-611.631348	-31.808971
396.126678	-11.485267	937.621521	406.853027	179.680267	931.667236	495.712646	-22.841284	493.424347	532.533386	182.437912	481.700287	533.746277	-12.531505	79.637741	593.767944	159.774033	94.746582	443.136536	-64.495621	1407.057739	446.720917	242.053040	1402.964355	374.100708	86.921837	1380.784180	327.783844	82.080261	1642.060669	499.001038	-140.455124	1130.102051	498.046204	311.517883	1135.439087	400.115662	-174.457184	885.888123	402.085144	327.153717	870.795898	393.458832	87.650810	1034.258057	-639.042114	168.405716	854.168701	-611.452148	-31.610909
396.549744	-11.403003	937.632019	406.859650	179.731094	931.637512	495.829376	-22.779526	493.403961	532.483459	182.518036	481.687958	533.685791	-12.528547	79.626076	593.773682	159.811752	94.732277	443.665405	-64.254730	1407.041260	446.580475	242.281906	1402.956299	374.452576	86.657921	1380.763550	327.927155	81.885704	1642.024902	499.685425	-140.199539	1130.091064	497.734924	311.868652	1135.457153	400.758453	-174.384262	885.885376	401.652527	327.270477	870.800598	393.663940	87.721901	1034.247437	-638.619385	168.583649	854.191101	-611.169128	-31.417360
396.978760	-11.363128	937.677979	406.857727	179.763733	931.638733	495.938232	-22.709278	493.395233	533.115479	183.834351	481.901337	533.684143	-12.528841	79.592598	594.183105	160.269897	94.841270	444.207672	-64.071266	1407.057007	446.455566	242.470978	1402.956665	374.648071	86.673241	1380.788696	328.018768	81.747849	1641.978516	500.339844	-139.907013	1130.038208	497.373413	312.205841	1135.492920	401.429413	-174.329941	885.893188	401.161224	327.455688	870.884460	393.877045	87.763496	1034.270752	-638.234558	168.782349	854.225830	-610.913025	-31.232370
397.400177	-11.355824	937.719788	406.850464	179.824554	931.634705	496.071320	-22.671099	493.395508	533.177795	184.052048	481.902771	533.642883	-12.521738	79.589981	594.358398	160.760696	94.963333	444.699524	-63.925262	1407.033447	446.312592	242.612442	1402.967407	374.919861	86.865860	1380.848877	328.124573	81.577606	1641.937012	500.983948	-139.598648	1130.027710	497.055878	312.520020	1135.449219	402.061279	-174.285156	885.940857	400.734436	327.600067	870.882874	394.088501	87.802208	1034.289917	-637.793213	168.886871	854.216248	-610.547058	-31.071468
397.791870	-11.309132	937.739075	406.843109	179.878082	931.600159	496.206940	-22.587090	493.366394	533.117126	183.883102	481.874420	533.615479	-12.502916	79.576912	594.312988	160.691071	94.893372	445.266510	-63.725651	1407.009033	446.216644	242.780441	1402.959351	374.902740	86.954124	1380.799805	328.250916	81.410782	1641.877686	501.768799	-139.380142	1130.032593	496.736389	312.842926	1135.408081	402.755493	-174.197525	885.974854	400.425934	327.706635	870.818237	394.300629	87.862556	1034.283569	-637.228455	168.916916	854.176147	-609.824341	-31.044882
398.185425	-11.231536	937.759583	406.847229	179.926788	931.575928	496.347107	-22.476570	493.323883	533.138367	184.257843	481.802795	533.601318	-12.504840	79.506477	594.342529	160.496552	94.783813	445.793854	-63.538822	1407.010254	446.074188	242.953339	1402.921509	375.071594	86.990234	1380.812744	328.336121	81.292053	1641.794556	502.439728	-139.021942	1130.009277	496.336914	313.122345	1135.335083	403.535095	-174.150085	885.994080	399.788269	327.857605	870.862793	394.512390	87.932678	1034.282471	-636.820251	169.030563	854.105713	-609.473267	-30.944418
398.590027	-11.155014	937.776184	406.830994	179.982025	931.553284	496.523499	-22.370100	493.290131	533.065063	184.007019	481.760406	533.618896	-12.493717	79.481659	594.285461	160.454865	94.705894	446.327393	-63.361900	1406.992554	445.941376	243.125870	1402.884888	375.271118	87.107704	1380.844360	328.495209	81.121613	1641.733032	503.187378	-138.748032	1130.036011	495.996765	313.462433	1135.273315	404.329712	-174.066391	885.993042	399.368347	327.966827	870.812317	394.698944	88.002075	1034.278687	-636.365845	169.234177	854.075806	-609.118896	-30.792566
398.997284	-11.099545	937.794983	406.837952	180.064774	931.539001	496.670288	-22.291559	493.240417	533.051819	184.141876	481.764557	533.568604	-12.449958	79.433395	594.323975	160.536774	94.699348	446.809021	-63.158161	1406.988281	445.793304	243.327744	1402.846558	375.436432	87.107521	1380.852173	328.623932	80.910561	1641.708252	503.876678	-138.382797	1130.006714	495.615356	313.780670	1135.289429	405.127380	-174.047745	886.009094	398.940582	328.087738	870.819885	394.885132	88.071945	1034.279175	-635.876770	169.411514	854.088745	-608.717590	-30.657652
399.456268	-11.023870	937.789185	406.889832	180.103195	931.507080	496.820313	-22.236603	493.236450	533.080322	184.324890	481.824066	533.519287	-12.447464	79.421272	594.353577	160.644745	94.750252	447.282257	-62.981476	1407.020752	445.639343	243.477707	1402.855469	375.675262	87.266647	1380.915039	328.778381	80.744171	1641.705322	504.570526	-138.077942	1130.055908	495.184235	314.089050	1135.288208	405.960358	-174.003479	886.028625	398.456604	328.232635	870.840576	395.088623	88.128113	1034.256226	-635.428711	169.580261	854.112793	-608.374756	-30.489986
399.866486	-10.911633	937.805481	406.884033	180.179977	931.507202	496.897827	-22.137598	493.184357	533.142578	184.587265	481.876160	533.721558	-12.469924	79.445084	594.369446	160.748154	94.769875	447.739166	-62.774017	1407.060181	445.477722	243.653717	1402.885498	375.835876	87.324554	1380.951538	328.934540	80.564728	1641.718994	505.280457	-137.803452	1130.163208	494.796570	314.416809	1135.324829	406.869843	-173.989777	886.055725	398.072723	328.307678	870.821106	395.262177	88.215057	1034.262329	-634.982788	169.749496	854.145325	-608.044189	-30.329296
400.274689	-10.855841	937.829651	406.882416	180.249390	931.488464	497.042053	-22.068266	493.198364	533.174622	184.793472	481.878662	533.697021	-12.476677	79.414055	594.402161	160.844803	94.771736	448.240509	-62.569836	1407.076904	445.333710	243.840820	1402.898193	376.036011	87.357460	1380.970947	329.140015	80.409431	1641.708130	505.991455	-137.454956	1130.191162	494.411499	314.665741	1135.298828	407.766144	-173.956772	886.060303	397.559387	328.408386	870.833801	395.462952	88.282440	1034.264648	-634.558838	169.868454	854.113464	-607.694214	-30.200577
400.641357	-10.802667	937.872559	406.846893	180.280701	931.471924	497.203400	-22.005798	493.189362	533.198059	184.912384	481.851105	533.678955	-12.471828	79.412567	594.592041	161.338730	94.839119	448.755737	-62.370338	1407.069580	445.209595	244.024796	1402.881226	376.187592	87.395302	1381.009277	329.306854	80.224777	1641.707642	506.721527	-137.173477	1130.224365	494.064941	314.983978	1135.272339	408.703674	-173.907410	886.022522	397.114990	328.511292	870.842468	395.662506	88.338005	1034.280151	-634.104919	170.007065	854.060120	-607.318420	-30.096697
401.011139	-10.746925	937.879089	406.846313	180.362015	931.437683	497.381073	-21.908754	493.155670	533.180725	184.974960	481.811798	533.715576	-12.446621	79.331421	594.665222	161.428452	94.778252	449.223907	-62.138203	1407.049316	445.106110	244.236557	1402.841064	376.268890	87.325607	1380.977905	329.535461	80.058159	1641.684082	507.463074	-136.857330	1130.224854	493.694519	315.327637	1135.206909	409.700653	-173.868881	885.996277	396.611755	328.556244	870.847168	395.854736	88.411407	1034.266724	-633.627136	170.131729	854.014160	-606.900452	-29.964165
401.314514	-10.711657	937.916504	406.803986	180.428589	931.414124	497.579071	-21.815296	493.158020	533.212646	185.025558	481.783905	533.786621	-12.450287	79.305405	594.703003	161.447815	94.745590	449.674347	-61.956963	1407.061401	444.986511	244.417603	1402.816284	376.412445	87.376541	1380.997803	329.781647	79.951187	1641.672974	508.231964	-136.617401	1130.286743	493.333374	315.594696	1135.150635	410.684265	-173.851746	886.013672	396.091492	328.654663	870.826721	396.014984	88.478142	1034.275513	-633.163391	170.244263	853.968384	-606.481140	-29.855814
401.683533	-10.630536	937.947937	406.801849	180.469727	931.398682	497.720764	-21.718927	493.136749	533.253418	185.127808	481.795258	533.756897	-12.462102	79.281563	594.619324	161.101242	94.625450	450.090881	-61.782227	1407.081665	444.814697	244.566925	1402.803101	376.599487	87.552574	1381.081665	330.086487	79.689682	1641.712280	509.015991	-136.424957	1130.382568	492.784332	315.349609	1134.974976	411.708618	-173.782516	885.985901	395.571747	328.737274	870.825684	396.188019	88.549057	1034.282349	-632.679138	170.437515	853.946838	-606.061768	-29.717539
402.053955	-10.568196	937.990662	406.837677	180.504013	931.404175	497.862152	-21.656830	493.131531	533.299683	185.199768	481.805450	533.721069	-12.429852	79.258095	594.595093	161.091141	94.629852	450.474457	-61.558079	1407.103638	444.655884	244.743958	1402.826416	376.709595	87.596954	1381.126587	330.300812	79.520210	1641.762451	509.613464	-135.879211	1130.378906	492.552887	316.102661	1135.106812	412.736908	-173.762238	885.921570	395.099976	328.775146	870.856934	396.356934	88.603981	1034.303345	-632.213013	170.571655	853.936646	-605.628662	-29.627817
402.450806	-10.465921	938.025269	406.883759	180.579254	931.405823	497.959564	-21.567221	493.131989	533.233582	185.259659	481.824005	533.661560	-12.414681	79.238396	594.580383	161.116959	94.662498	450.824219	-61.372730	1407.129272	444.508423	244.925613	1402.847778	376.813568	87.650414	1381.170166	330.534393	79.373695	1641.830444	510.346863	-135.811356	1130.475952	492.059296	315.916168	1134.999634	413.760864	-173.746033	885.928650	394.573181	328.784332	870.883057	396.545380	88.696228	1034.318726	-631.747803	170.754517	853.940491	-605.234070	-29.495453
402.832794	-10.399383	938.064148	406.930969	180.612656	931.412842	498.098328	-21.490866	493.147614	533.351013	185.433990	481.866638	533.658142	-12.413787	79.274124	594.603577	161.181534	94.656296	451.181854	-61.190250	1407.121338	444.346741	245.105896	1402.884888	376.911011	87.721962	1381.220947	330.788910	79.240753	1641.901245	511.021179	-135.384460	1130.529541	491.666901	316.166870	1134.999634	414.867035	-173.681839	885.866211	394.049225	328.789856	870.920410	396.730316	88.749794	1034.339111	-631.270447	170.913956	853.942932	-604.817749	-29.334988
403.194183	-10.345647	938.109436	406.941345	180.701385	931.405945	498.308899	-21.467941	493.161987	533.406067	185.559860	481.836945	533.642334	-12.414036	79.264450	594.779968	161.690598	94.757744	451.569702	-60.992966	1407.109863	444.185791	245.282303	1402.914429	377.024933	87.774429	1381.260620	331.068268	79.101280	1641.968140	511.837860	-135.346054	1130.636108	491.465515	316.800415	1135.140747	415.937561	-173.611603	885.853699	393.579254	328.831451	870.979980	396.922760	88.832420	1034.358398	-630.792480	171.112289	853.903870	-604.449402	-29.184494
403.564575	-10.321429	938.152466	406.967773	180.745636	931.390686	498.542480	-21.470318	493.156982	533.524597	185.731674	481.819183	533.737915	-12.429243	79.239639	594.869690	161.818344	94.747391	451.966309	-60.785133	1407.111694	444.064056	245.451523	1402.922852	377.139954	87.835258	1381.270264	331.301880	79.068626	1642.003174	512.580261	-135.081131	1130.746948	491.113678	317.056366	1135.134399	417.082062	-173.564819	885.798096	393.141724	328.858551	871.013977	397.132904	88.881828	1034.372681	-630.314148	171.283051	853.857300	-604.058716	-29.019800
403.907501	-10.255217	938.174255	407.004578	180.844559	931.375977	498.707428	-21.385925	493.116730	533.581055	185.799683	481.826691	533.723083	-12.410722	79.191780	594.777161	161.423462	94.584038	452.334381	-60.605858	1407.113403	443.941620	245.591965	1402.945190	377.254456	87.886703	1381.297485	331.612427	78.965202	1642.060303	513.287415	-134.847107	1130.760986	490.763031	317.313965	1135.132324	418.208038	-173.538239	885.750977	392.684479	328.859253	871.038879	397.322174	88.969765	1034.375977	-629.856873	171.406738	853.784973	-603.676758	-28.894291
404.237732	-10.185360	938.217407	407.030487	180.910599	931.380127	498.847626	-21.330442	493.084290	533.639526	185.937347	481.812683	533.742371	-12.416466	79.164566	594.856873	161.498840	94.594948	452.654877	-60.400719	1407.101440	443.795013	245.785980	1402.995361	377.489380	87.747803	1381.346802	331.894348	78.869736	1642.146362	513.979004	-134.628021	1130.829346	490.402435	317.540710	1135.166748	419.341522	-173.478195	885.741211	392.166229	328.860596	871.090942	397.503906	89.045074	1034.399658	-629.420898	171.567383	853.757507	-603.317383	-28.758541
404.590271	-10.070839	938.239746	407.090515	180.965866	931.391235	498.956268	-21.221529	493.078308	533.755432	186.130066	481.848816	533.689392	-12.416923	79.161865	594.906372	161.613281	94.581291	453.007904	-60.261749	1407.123047	443.693390	245.903137	1403.061768	377.478241	87.993187	1381.397095	332.217163	78.773102	1642.303589	514.703491	-134.344498	1130.928589	490.047943	317.779053	1135.195435	420.482178	-173.363144	885.690857	391.711212	328.843658	871.165100	397.685974	89.124786	1034.414551	-628.989624	171.676620	853.717041	-602.911865	-28.663345
404.908691	-10.022468	938.272888	407.166595	181.032349	931.393921	499.088318	-21.138515	493.059509	533.913147	186.398132	481.885284	533.657532	-12.415130	79.141968	594.975891	161.701294	94.576981	453.321869	-60.050987	1407.142822	443.540863	246.072235	1403.094116	377.735626	87.858467	1381.436523	332.488861	78.733818	1642.310913	515.350891	-133.888977	1130.993042	489.580017	317.531525	1135.095947	421.590088	-173.275299	885.653687	391.297546	328.835144	871.207031	397.862732	89.187576	1034.430664	-628.520325	171.821747	853.694458	-602.533081	-28.557346
405.251343	-9.952987	938.320313	407.246490	181.089432	931.406738	499.239777	-21.048141	493.081665	534.013611	186.580872	481.907898	533.630066	-12.408853	79.146721	595.037109	161.804184	94.586906	453.669647	-59.856747	1407.162231	443.435852	246.248947	1403.142090	377.856110	87.887611	1381.480591	332.860168	78.663857	1642.432617	516.072388	-133.821014	1131.111816	489.382477	318.173065	1135.252319	422.586914	-173.080170	885.666443	390.886414	328.844574	871.272034	398.043030	89.258087	1034.457886	-628.002563	171.981140	853.697937	-602.144104	-28.392700
405.582245	-9.897238	938.367920	407.319519	181.150986	931.418396	499.398315	-20.935816	493.080322	534.046570	186.626099	481.852356	533.620789	-12.412507	79.147751	595.024292	161.814392	94.531853	454.010712	-59.686623	1407.192749	443.339539	246.392014	1403.179077	377.976959	87.978935	1381.527588	333.236572	78.691429	1642.470581	516.710876	-133.443115	1131.167847	489.059448	318.375336	1135.252441	423.492676	-172.985321	885.662170	390.423706	328.846405	871.326294	398.243256	89.324318	1034.487183	-627.518677	172.105225	853.643799	-601.751526	-28.308678
405.901886	-9.849863	938.409790	407.421143	181.218399	931.413635	499.541931	-20.825600	493.066467	534.214722	186.883820	481.879486	533.606995	-12.384854	79.128433	595.269714	162.395584	94.656738	454.376312	-59.541309	1407.212646	443.270905	246.532410	1403.209839	377.962982	88.219620	1381.533325	333.491272	78.741928	1642.516113	517.444031	-133.230774	1131.256226	488.749725	318.599823	1135.256226	424.662140	-172.824478	885.553101	390.005737	328.821472	871.357117	398.439941	89.396309	1034.504028	-627.067749	172.162476	853.597107	-601.355957	-28.216404
406.205200	-9.792104	938.442383	407.500946	181.270660	931.411011	499.673584	-20.697598	493.060883	534.249878	186.935471	481.847168	533.586548	-12.378000	79.105988	595.311279	162.436859	94.664459	454.689240	-59.345943	1407.201050	443.157379	246.713226	1403.242798	378.183868	88.083939	1381.560181	333.845276	78.745155	1642.592529	518.078186	-132.991470	1131.302002	488.454529	318.793671	1135.239014	425.573822	-172.763626	885.520935	389.502960	328.810730	871.435242	398.628357	89.460175	1034.518433	-626.655151	172.277252	853.546204	-601.033447	-28.086666
406.511536	-9.686753	938.466614	407.580048	181.356476	931.394409	499.797089	-20.632431	493.049957	534.374634	187.093872	481.874146	533.553711	-12.385629	79.064453	595.364136	162.507004	94.658813	454.995789	-59.189960	1407.188965	443.052460	246.849564	1403.255981	378.277924	88.155045	1381.560547	334.274384	78.726204	1642.706299	518.747131	-132.816223	1131.400024	488.185760	318.961029	1135.225098	426.642639	-172.611984	885.452087	389.073364	328.809906	871.509583	398.819000	89.567642	1034.521606	-626.276978	172.414459	853.497925	-600.685303	-27.996777
406.807098	-9.579039	938.489624	407.641388	181.466553	931.415039	499.898071	-20.494987	493.011749	534.467651	187.218674	481.868530	533.523315	-12.382241	79.032646	595.384644	162.527161	94.623108	455.284180	-59.043362	1407.177734	442.936829	246.976776	1403.252075	378.373718	88.190155	1381.556641	334.575806	78.798370	1642.762817	519.328857	-132.358261	1131.391602	487.947266	319.133087	1135.231567	427.646637	-172.466705	885.332031	388.694397	328.819489	871.524536	399.003265	89.667633	1034.544189	-625.871643	172.548355	853.465942	-600.360168	-27.888769
407.109711	-9.512028	938.510864	407.735657	181.527023	931.404846	500.078217	-20.417425	493.004272	534.480225	187.206772	481.825745	533.526611	-12.375111	78.971138	595.407898	162.550446	94.577095	455.565399	-58.896511	1407.162231	442.819580	247.112411	1403.245483	378.441528	88.259056	1381.573486	334.957031	78.844337	1642.853271	519.950134	-132.114655	1131.402466	487.707947	319.319214	1135.217407	428.700653	-172.409790	885.251953	388.333435	328.814636	871.533386	399.196564	89.738914	1034.549072	-625.429871	172.668442	853.437195	-599.997070	-27.794495
407.411713	-9.427565	938.521912	407.871094	181.565659	931.380615	500.168976	-20.307617	492.992371	534.143494	186.542496	481.660889	533.513855	-12.371113	78.947937	595.153564	162.310028	94.503273	455.845703	-58.746944	1407.170532	442.711334	247.240768	1403.246582	378.520721	88.320427	1381.575195	335.424805	78.834572	1642.987793	520.581665	-131.874313	1131.472900	487.440582	319.502563	1135.186035	429.638123	-172.253784	885.181702	387.999023	328.791626	871.516724	399.388672	89.812538	1034.539795	-624.947632	172.811935	853.437561	-599.606140	-27.699577
407.700775	-9.338877	938.556580	407.989929	181.672287	931.383972	500.241730	-20.217094	492.999603	534.264587	186.642334	481.654297	533.473938	-12.363711	78.953224	595.252808	162.400024	94.502197	456.095490	-58.588287	1407.194824	442.580048	247.368149	1403.256836	378.590424	88.363571	1381.570190	335.822937	78.897713	1643.118896	521.195862	-131.581039	1131.550293	487.194855	319.721344	1135.180542	430.594574	-172.096252	885.092102	387.694946	328.807526	871.524841	399.569244	89.918793	1034.556519	-624.500061	172.945572	853.435730	-599.250183	-27.574493
408.011169	-9.269305	938.591309	408.112732	181.758148	931.370605	500.363464	-20.143911	493.008911	534.349670	187.158478	481.691711	533.440063	-12.365269	78.953056	595.303406	162.438034	94.526520	456.323547	-58.450436	1407.213379	442.457489	247.523117	1403.260132	378.677460	88.435974	1381.587158	336.131104	79.032623	1643.208618	521.736755	-131.365570	1131.638184	486.972931	319.914734	1135.202026	431.327606	-171.925415	885.161377	387.446564	328.828705	871.540344	399.749512	90.013008	1034.563599	-624.095459	173.101059	853.432983	-598.878601	-27.473902
408.274536	-9.194540	938.612244	408.241364	181.817657	931.375549	500.444824	-20.053202	493.009125	534.444397	187.240402	481.690643	533.412476	-12.361129	78.948425	595.319336	162.459976	94.484169	456.559357	-58.246674	1407.255859	442.392334	247.694626	1403.290161	378.585968	88.286880	1381.562134	336.605316	79.086365	1643.393799	522.356079	-131.240646	1131.752075	486.789368	320.070831	1135.219116	432.337280	-171.669952	885.059814	387.207428	328.855774	871.549561	399.919403	90.082809	1034.574219	-623.669067	173.229462	853.412415	-598.521301	-27.366562
408.503815	-9.106482	938.677917	408.332947	181.864258	931.379761	500.586243	-19.994501	493.019501	534.536987	187.272385	481.678711	533.416931	-12.372969	78.933365	595.314270	162.442459	94.449181	456.842224	-58.126957	1407.300171	442.347443	247.817673	1403.335449	378.716034	88.344849	1381.608398	336.922638	79.244003	1643.495972	522.865906	-131.053848	1131.791382	486.589142	320.263000	1135.247192	433.013885	-171.520401	885.074341	387.038208	328.903259	871.579529	400.091492	90.176987	1034.609131	-623.294373	173.298874	853.390869	-598.204285	-27.261120
408.763947	-9.006153	938.706604	408.416656	181.983597	931.401062	500.730316	-19.923296	492.981354	535.149963	188.105606	481.775848	533.438660	-12.360511	78.931374	595.598877	162.756042	94.472984	457.028015	-57.995831	1407.312622	442.244629	247.971390	1403.348145	378.783539	88.396996	1381.635742	337.412964	79.331093	1643.654297	523.395996	-130.724030	1131.854980	486.406097	320.423401	1135.277222	433.966187	-171.286911	884.995605	386.853790	328.929230	871.612793	400.261902	90.282639	1034.634155	-622.934998	173.416183	853.356445	-597.909851	-27.197245
409.018341	-8.915747	938.735046	408.532379	182.087738	931.407593	500.878082	-19.829861	492.966248	535.255005	188.181335	481.773071	533.462891	-12.367552	78.879730	595.685547	162.813461	94.484070	457.272614	-57.834820	1407.352539	442.198700	248.103104	1403.382324	378.884949	88.493439	1381.671021	337.737610	79.505859	1643.744385	523.906189	-130.471359	1131.926758	486.244873	320.594269	1135.297241	434.739807	-171.102264	884.968628	386.697449	328.959015	871.623657	400.458313	90.385071	1034.652466	-622.548096	173.522141	853.317322	-597.587097	-27.087692
409.279968	-8.837812	938.755310	408.655396	182.155991	931.398743	500.976685	-19.745653	492.925140	535.315491	188.150955	481.783203	533.403442	-12.350679	78.846321	595.712524	162.803711	94.463585	457.498871	-57.704449	1407.349609	442.142426	248.222641	1403.394409	379.153625	88.803505	1381.757935	338.202026	79.613625	1643.889526	524.395630	-130.235687	1132.008423	486.093689	320.771149	1135.353149	435.438385	-170.921814	884.955322	386.570984	329.013092	871.638550	400.635590	90.467369	1034.656494	-622.194031	173.645325	853.280518	-597.296082	-26.976130
409.528229	-8.770368	938.784119	408.793976	182.219635	931.401733	501.117920	-19.672665	492.939758	535.467468	188.221146	481.779144	533.401550	-12.364968	78.825661	595.729187	162.846191	94.426277	457.760742	-57.576736	1407.386353	442.152130	248.303711	1403.442505	379.116486	89.082558	1381.771484	338.597717	79.779823	1644.027222	524.827881	-129.972626	1132.092773	485.964142	320.959473	1135.384399	436.111969	-170.720306	884.965332	386.449738	329.061523	871.659241	400.802277	90.541489	1034.669800	-621.823730	173.763672	853.234253	-596.988464	-26.860422
409.803833	-8.675597	938.820679	408.940765	182.314285	931.425171	501.283813	-19.617756	492.959595	535.541382	188.273712	481.788666	533.360779	-12.360031	78.862373	595.702881	162.831619	94.402000	457.984100	-57.418808	1407.443726	442.147125	248.436661	1403.462280	379.230957	89.168564	1381.815186	338.968384	79.937881	1644.140381	525.250244	-129.760696	1132.191528	485.873779	321.080841	1135.400635	436.762299	-170.503006	884.959351	386.340088	329.122620	871.697632	400.981384	90.637123	1034.697144	-621.430908	173.920593	853.224670	-596.688110	-26.717882
[truncated: 185 more rows]
[truncated: 40 more columns]
