# Supplementary material for: A dyadic stimulus set of audiovisual affective displays for the study of multisensory, emotional, social interactions
Source: Behav Res Methods. 2015 Nov 5;48(4):1285–95. doi: 10.3758/s13428-015-0654-4 (PMC5101291; doi:10.3758/s13428-015-0654-4)
Supplement: Supplementary file 1 — (ZIP 270 MB) [file 13428_2015_654_MOESM1_ESM.zip › supplementary_material_2_stimuli_set_files/C/C20.txt]

377.914459	-0.121103	934.516724	425.213196	185.843170	932.416260	476.920776	-25.245054	491.753998	536.624023	183.154755	480.442871	527.291138	-16.402596	79.415627	594.928772	162.746140	93.880188	408.444580	-64.265625	1404.069214	472.188599	234.822174	1399.175415	373.107422	96.148773	1377.822998	314.813812	148.926422	1623.906250	441.476166	-157.095352	1126.409302	528.377747	298.149750	1128.704224	346.194275	-144.508942	879.307495	414.938232	294.698700	870.215576	394.865234	95.691261	1033.201782	-666.163818	179.489716	854.211060	-643.676697	-20.221378
377.909668	-0.101582	934.500610	425.186981	185.919418	932.422119	476.918457	-25.261986	491.755920	536.639465	183.190369	480.439056	527.299683	-16.405203	79.418068	594.952393	162.804550	93.900810	408.397064	-64.270096	1404.079590	472.152710	234.824936	1399.148071	373.052704	96.175247	1377.798096	314.768799	148.959900	1623.890137	441.439453	-157.103073	1126.410889	528.359497	298.197113	1128.672729	346.172607	-144.479706	879.305786	414.910492	294.734406	870.196045	394.840240	95.728188	1033.196289	-666.194702	179.519165	854.196838	-643.563416	-20.156668
377.773010	0.142858	934.501587	424.787689	186.583374	932.637817	476.822449	-25.147713	491.745636	536.637268	183.231430	480.539581	527.234375	-16.387411	79.402237	594.935730	162.764572	93.878731	408.355286	-64.250366	1404.088989	472.099792	234.848282	1399.131470	373.026459	96.193764	1377.817505	314.724152	148.994476	1623.884033	441.409790	-157.094406	1126.421143	528.324524	298.190491	1128.656128	346.154938	-144.436920	879.314636	414.890076	294.749176	870.178284	394.630554	96.037086	1033.312500	-666.220215	179.626633	854.215515	-643.473694	-20.068068
377.876343	-0.052145	934.512939	425.160583	185.903091	932.444641	476.890717	-25.247650	491.769287	536.607300	183.188446	480.461121	527.287048	-16.405836	79.413345	594.933899	162.757919	93.901237	408.309479	-64.237366	1404.094482	472.072296	234.871109	1399.152832	372.988129	96.186165	1377.829712	314.688599	149.028519	1623.885254	441.371796	-157.054367	1126.427856	528.299072	298.190308	1128.688232	346.109070	-144.401382	879.325378	414.874878	294.751984	870.188110	394.801270	95.742798	1033.213135	-666.257446	179.668915	854.236572	-643.409241	-19.951700
377.503387	-0.202782	934.602966	425.044861	185.789185	932.416626	476.829803	-25.173618	491.822968	536.548218	183.119843	480.461761	527.268738	-16.395182	79.424179	594.897644	162.716095	93.907532	408.287964	-64.233978	1404.104370	472.033203	234.865036	1399.156006	372.939911	96.204369	1377.840820	314.640381	149.050171	1623.885864	441.338318	-157.027573	1126.436646	528.269897	298.159119	1128.701172	346.058502	-144.368469	879.338928	414.897125	294.780182	870.173096	394.600494	95.671432	1033.245361	-666.114807	179.994598	854.324829	-643.235657	-19.800093
377.376160	0.040486	934.605286	424.641815	186.500961	932.656738	476.743774	-25.077606	491.788666	536.601868	183.198914	480.578033	527.184143	-16.377708	79.417290	594.900696	162.721649	93.909760	408.228851	-64.208023	1404.122925	471.983032	234.887817	1399.174683	372.920380	96.217056	1377.846558	314.590424	149.088028	1623.895996	441.289459	-157.004929	1126.455444	528.245239	298.162811	1128.702515	346.024506	-144.347946	879.361389	414.896393	294.779419	870.176392	394.397736	95.988968	1033.375244	-666.135803	180.062531	854.319275	-643.133179	-19.705973
377.367035	0.058034	934.603455	424.614532	186.547974	932.657593	476.756836	-25.070370	491.781189	536.610718	183.207916	480.587006	527.178772	-16.372408	79.422821	594.927307	162.744278	93.912331	408.189362	-64.196854	1404.124512	471.933990	234.917557	1399.184448	372.869904	96.239471	1377.848145	314.538391	149.122757	1623.886841	441.251862	-156.958084	1126.443481	528.223450	298.183807	1128.707886	345.990997	-144.334610	879.355225	414.893372	294.790955	870.179321	394.376343	96.019516	1033.374512	-666.117859	180.134277	854.327698	-642.987610	-19.656879
377.469666	-0.189442	934.608643	424.987671	185.795319	932.409546	476.828583	-25.146847	491.815826	536.557373	183.146439	480.475922	527.247803	-16.390856	79.419029	594.875549	162.711197	93.896133	408.182861	-64.196083	1404.118896	471.884979	234.937439	1399.187012	372.837036	96.247879	1377.817017	314.494659	149.158569	1623.867798	441.212982	-156.971146	1126.453613	528.204834	298.186768	1128.708252	345.945862	-144.324554	879.372192	414.893524	294.798431	870.172180	394.531464	95.693306	1033.242676	-666.340149	179.873779	854.218994	-642.918518	-19.718046
377.351746	0.049385	934.588257	424.583832	186.505554	932.603760	476.759979	-25.076637	491.780243	536.600281	183.213394	480.574890	527.180603	-16.373611	79.400124	594.927979	162.746094	93.897179	408.131500	-64.181755	1404.105835	471.861938	234.950058	1399.181641	372.813324	96.269005	1377.806274	314.436768	149.180939	1623.855957	441.188049	-156.956543	1126.438354	528.184448	298.219421	1128.721924	345.899902	-144.310181	879.348938	414.891083	294.807373	870.162476	394.333954	96.019508	1033.338013	-666.351868	179.936676	854.192139	-642.823303	-19.640789
377.766602	-0.053715	934.519958	425.025208	185.955170	932.406250	476.898529	-25.223349	491.799744	536.614685	183.190948	480.487457	527.287659	-16.398718	79.440300	594.924805	162.743027	93.895409	408.112000	-64.161125	1404.091431	471.823730	234.977005	1399.191040	372.768951	96.278893	1377.807739	314.391632	149.206589	1623.839478	441.164185	-156.951187	1126.422729	528.160828	298.225372	1128.718140	345.864349	-144.310440	879.333191	414.893768	294.805756	870.156067	394.663208	95.794609	1033.195679	-666.326660	179.998978	854.192444	-642.692505	-19.623484
377.641479	0.161599	934.520691	424.640869	186.570602	932.599670	476.811066	-25.123695	491.732758	536.611572	183.190033	480.581421	527.222534	-16.384029	79.399490	594.947388	162.760300	93.915482	408.080536	-64.132233	1404.079468	471.789063	234.981552	1399.187134	372.744141	96.287971	1377.805420	314.350281	149.222946	1623.834229	441.138580	-156.918945	1126.409058	528.142029	298.266418	1128.738647	345.825348	-144.291992	879.332031	414.883667	294.829681	870.166687	394.462311	96.077927	1033.300049	-666.270874	180.084457	854.209229	-642.555542	-19.564007
377.629730	0.215367	934.517334	424.581512	186.595840	932.628967	476.769958	-25.095413	491.759521	536.608276	183.184311	480.599976	527.198669	-16.377762	79.394257	594.931152	162.736343	93.935448	408.071289	-64.130020	1404.096558	471.760803	235.014938	1399.198486	372.711792	96.313316	1377.818481	314.309875	149.244232	1623.840576	441.102020	-156.913498	1126.425903	528.110474	298.269409	1128.750854	345.798096	-144.303741	879.354004	414.885132	294.824158	870.169922	394.421570	96.099930	1033.313110	-666.225586	180.108215	854.232544	-642.432983	-19.522516
377.623718	0.223431	934.514587	424.578186	186.597748	932.624451	476.761688	-25.092941	491.742828	536.621826	183.213730	480.610596	527.224426	-16.381607	79.424202	594.942322	162.746002	93.937950	408.030609	-64.090202	1404.109131	471.732910	235.032608	1399.226318	372.709564	96.325859	1377.801147	314.256897	149.260986	1623.847290	441.082153	-156.881317	1126.434692	528.101685	298.316803	1128.748779	345.739166	-144.279190	879.344421	414.873230	294.826874	870.188354	394.413666	96.106888	1033.309204	-666.176392	180.191238	854.262573	-642.289734	-19.475969
377.194733	0.094383	934.601440	424.438324	186.567978	932.619507	476.677307	-25.001759	491.796143	536.561646	183.156174	480.602356	527.184692	-16.368658	79.420120	594.883118	162.730911	93.944077	408.040161	-64.069458	1404.097290	471.699524	235.055191	1399.213135	372.672821	96.363396	1377.803345	314.208893	149.269958	1623.837402	441.062958	-156.862701	1126.441162	528.077026	298.359772	1128.748047	345.720856	-144.268066	879.346252	414.861664	294.854095	870.179626	394.171722	96.074760	1033.351685	-666.119873	180.235519	854.273865	-642.172974	-19.414663
377.553253	0.212654	934.520203	424.537048	186.633118	932.608154	476.772675	-25.091667	491.776337	536.599426	183.234726	480.580078	527.234375	-16.387300	79.441353	594.896606	162.745163	93.926956	407.970154	-64.018562	1404.076782	471.637054	235.113022	1399.183105	372.808289	96.184036	1377.824463	314.163330	149.279205	1623.820190	441.020538	-156.865585	1126.436523	528.051331	298.371979	1128.717651	345.685303	-144.273743	879.353943	414.830780	294.861755	870.143433	394.344696	96.134567	1033.302612	-666.060730	180.306122	854.266724	-642.040649	-19.406393
377.528015	0.237868	934.510559	424.505127	186.623184	932.590454	476.728424	-25.067389	491.765167	536.574097	183.252228	480.567596	527.181458	-16.370274	79.433357	594.913513	162.770584	93.918076	407.966431	-64.035652	1404.072632	471.638306	235.110016	1399.178223	372.621033	96.429688	1377.761597	314.158813	149.306473	1623.795898	440.998199	-156.846954	1126.439819	528.033875	298.413788	1128.710693	345.646698	-144.281525	879.343567	414.815369	294.892029	870.127869	394.311493	96.147972	1033.288452	-665.849182	180.555984	854.340149	-641.835999	-19.306782
377.592865	-0.027368	934.529480	424.877106	185.940643	932.358826	476.833496	-25.176725	491.792236	536.529297	183.194992	480.478394	527.242493	-16.394045	79.430328	594.867737	162.695862	93.924919	407.951508	-64.009384	1404.067505	471.634125	235.118179	1399.173584	372.597412	96.443260	1377.738647	314.109802	149.316635	1623.791748	440.965332	-156.826935	1126.414551	528.030212	298.422363	1128.690430	345.633240	-144.291855	879.341187	414.794525	294.893921	870.121094	394.473541	95.839844	1033.173584	-665.791199	180.572372	854.328247	-641.718933	-19.259205
377.465790	0.224808	934.519348	424.435150	186.605698	932.582153	476.726105	-25.076866	491.745056	536.568848	183.228363	480.612061	527.173950	-16.376411	79.397301	594.893372	162.753113	93.919876	407.928497	-64.015488	1404.078125	471.595825	235.151001	1399.159058	372.574768	96.456047	1377.741089	314.021759	149.303284	1623.800415	440.948669	-156.823532	1126.430908	527.995605	298.438934	1128.691040	345.614960	-144.304459	879.347046	414.772888	294.920502	870.108765	394.265930	96.136452	1033.290039	-665.770325	180.560623	854.320679	-641.603210	-19.272211
377.535706	0.022981	934.522827	424.792816	185.993973	932.386597	476.799927	-25.146046	491.759552	536.564087	183.208282	480.527313	527.241333	-16.395128	79.421883	594.886475	162.729401	93.962601	407.894684	-63.968273	1404.077759	471.566681	235.173355	1399.164185	372.553101	96.453712	1377.752930	313.982361	149.321640	1623.795898	440.923401	-156.804382	1126.432007	527.983337	298.445587	1128.683594	345.596497	-144.308441	879.356201	414.736725	294.928162	870.123657	394.415741	95.868958	1033.185791	-665.658569	180.612823	854.360168	-641.463257	-19.221025
377.424591	0.254198	934.509094	424.399292	186.611359	932.581726	476.710236	-25.067751	491.771362	536.570984	183.233658	480.615326	527.201599	-16.375896	79.416664	594.904114	162.734528	93.960014	407.889038	-63.946960	1404.089478	471.537292	235.202576	1399.157837	372.535004	96.482613	1377.734741	313.994781	149.334869	1623.787842	440.920013	-156.794128	1126.450928	527.970581	298.441162	1128.664429	345.581024	-144.319412	879.368835	414.727234	294.944275	870.073547	394.225220	96.149818	1033.284668	-665.594727	180.609085	854.345520	-641.313660	-19.203609
377.469147	0.059956	934.532288	424.729218	186.009277	932.368774	476.791199	-25.136690	491.811890	536.527832	183.183456	480.524261	527.259705	-16.400484	79.469193	594.879456	162.713699	93.961784	407.873596	-63.936089	1404.098755	471.528320	235.228287	1399.131958	372.506989	96.525024	1377.736328	313.958893	149.344620	1623.780762	440.900696	-156.793930	1126.472168	527.941040	298.460266	1128.630615	345.573669	-144.310608	879.398926	414.698486	294.963806	870.069031	394.362030	95.907295	1033.182007	-665.552429	180.618881	854.341492	-641.189819	-19.170177
377.450470	0.036549	934.535522	424.730957	185.996292	932.358215	476.770874	-25.127007	491.815369	536.536560	183.206390	480.496155	527.230042	-16.385868	79.469421	594.886780	162.727310	93.923615	407.854309	-63.894672	1404.114502	471.499725	235.269241	1399.123535	372.495361	96.553864	1377.730835	313.917297	149.372879	1623.775269	440.894501	-156.763977	1126.485962	527.904114	298.447784	1128.597168	345.559570	-144.317612	879.405457	414.673187	295.002655	870.026672	394.340607	95.900345	1033.177124	-665.465271	180.692764	854.337646	-641.062927	-19.104170
377.424530	0.054983	934.543762	424.684937	186.030365	932.366699	476.759674	-25.115021	491.812805	536.536194	183.206009	480.522919	527.225586	-16.392942	79.461929	594.875916	162.737015	93.938393	407.839539	-63.877045	1404.128906	471.487244	235.281448	1399.096191	372.478302	96.566765	1377.715698	313.864807	149.382736	1623.775146	440.872192	-156.784943	1126.516357	527.887146	298.470825	1128.592896	345.566620	-144.323273	879.416504	414.661255	295.013794	870.024048	394.303741	95.925728	1033.185425	-665.389221	180.726990	854.347534	-640.929321	-19.088852
377.415375	0.074599	934.528015	424.668945	186.047577	932.369507	476.756836	-25.145277	491.826508	536.519287	183.239578	480.534515	527.198914	-16.348356	79.437157	594.895142	162.751740	93.968422	407.804993	-63.865356	1404.151367	471.458771	235.305328	1399.110107	372.453674	96.585846	1377.714600	313.840973	149.382874	1623.776123	440.857758	-156.791199	1126.527710	527.844482	298.490265	1128.601807	345.541748	-144.337952	879.427063	414.621613	295.043854	870.028625	394.288513	95.934654	1033.179077	-665.322266	180.762238	854.356018	-640.820923	-19.087820
377.386383	0.116906	934.526611	424.645111	186.074936	932.391113	476.694641	-25.113600	491.820404	536.516602	183.232498	480.518005	527.243286	-16.386396	79.455200	594.872437	162.718277	93.966690	407.787415	-63.836983	1404.144531	471.433990	235.310471	1399.123413	372.439209	96.589584	1377.728882	313.807251	149.402695	1623.778931	440.851349	-156.798370	1126.535767	527.822449	298.513763	1128.618774	345.537140	-144.360580	879.449890	414.613831	295.052673	870.026306	394.261963	95.957558	1033.189453	-665.262695	180.782440	854.369507	-640.709656	-19.031664
377.349884	0.145931	934.532410	424.602539	186.099014	932.416016	476.668823	-25.108604	491.813568	536.512756	183.222870	480.529877	527.171265	-16.338745	79.427322	594.878235	162.711700	93.977272	407.771484	-63.822544	1404.151733	471.411926	235.329498	1399.124756	372.402954	96.593925	1377.711426	313.792725	149.413666	1623.784180	440.845306	-156.763153	1126.549316	527.793701	298.522430	1128.605469	345.542175	-144.377792	879.452209	414.562714	295.047424	870.035156	394.238617	95.969635	1033.206299	-665.241211	180.761307	854.368835	-640.606323	-19.005852
377.343689	0.163895	934.540161	424.558533	186.122360	932.424805	476.663055	-25.110998	491.791656	536.500305	183.245926	480.533691	527.201477	-16.377825	79.456238	594.879944	162.713669	93.980186	407.737549	-63.824299	1404.163086	471.374756	235.343079	1399.124512	372.385620	96.617577	1377.714966	313.763245	149.429184	1623.781250	440.827515	-156.736206	1126.542114	527.764099	298.539215	1128.631836	345.527222	-144.376770	879.455566	414.549316	295.052338	870.045776	394.212524	95.988548	1033.214600	-665.184692	180.774353	854.349792	-640.486938	-19.004379
377.296448	0.210325	934.526123	424.515686	186.198380	932.452271	476.635895	-25.080919	491.775177	536.513062	183.273224	480.538422	527.201050	-16.380066	79.461243	594.903442	162.753830	93.978287	407.727753	-63.791859	1404.162964	471.347626	235.360077	1399.124390	372.349304	96.629623	1377.710571	313.744873	149.451004	1623.781982	440.819458	-156.748337	1126.554321	527.736816	298.573608	1128.610229	345.527618	-144.375473	879.449890	414.509644	295.083344	870.041138	394.167114	96.027328	1033.221924	-665.112000	180.826660	854.362793	-640.376831	-18.987051
377.278503	0.213209	934.528748	424.508026	186.186584	932.429810	476.651001	-25.092470	491.808380	536.466980	183.266815	480.531830	527.191589	-16.362051	79.461281	594.909302	162.749130	93.935539	407.699158	-63.777264	1404.142090	471.326111	235.392899	1399.126587	372.330719	96.660851	1377.701782	313.779938	149.531845	1623.763672	440.815857	-156.734528	1126.563232	527.720764	298.614532	1128.614136	345.532135	-144.404221	879.450623	414.487915	295.099762	870.042175	394.157379	96.036118	1033.211792	-665.046631	180.864609	854.349060	-640.296875	-18.936676
377.269806	0.248765	934.527893	424.481873	186.207596	932.423584	476.611450	-25.085861	491.811218	536.460510	183.269592	480.510620	527.221558	-16.379639	79.470390	594.911255	162.761566	93.929527	407.685760	-63.751904	1404.134888	471.284729	235.410721	1399.106689	372.290009	96.679527	1377.687134	313.705231	149.507416	1623.778809	440.805450	-156.729034	1126.564087	527.696838	298.668396	1128.616821	345.533936	-144.412094	879.445984	414.466278	295.105408	870.035706	394.134216	96.068314	1033.207764	-665.001343	180.858078	854.349487	-640.196716	-18.929853
377.239471	0.260960	934.523193	424.449951	186.234116	932.421814	476.605408	-25.074152	491.795715	536.462524	183.282928	480.523163	527.192993	-16.367851	79.454742	594.875854	162.734833	93.937523	407.633423	-63.748451	1404.127930	471.246521	235.429169	1399.099121	372.277954	96.682053	1377.694824	313.680359	149.526627	1623.770874	440.803040	-156.728928	1126.563721	527.646912	298.657471	1128.593018	345.545013	-144.409470	879.430847	414.428284	295.117218	870.033081	394.104004	96.085617	1033.204712	-664.957153	180.855850	854.350769	-640.123169	-18.940376
377.240021	0.258364	934.516235	424.448700	186.247772	932.414490	476.618286	-25.088026	491.799805	536.470642	183.315231	480.536377	527.173828	-16.354496	79.443367	594.900391	162.752335	93.983665	407.607819	-63.750809	1404.134277	471.220795	235.445892	1399.103027	372.244873	96.691078	1377.654663	313.711517	149.586426	1623.764282	440.786621	-156.718597	1126.559326	527.642639	298.703430	1128.618286	345.542786	-144.427704	879.411133	414.399750	295.097717	870.039124	394.095978	96.092995	1033.197021	-664.923462	180.843323	854.356873	-640.067078	-18.936161
377.187592	0.275778	934.526855	424.392059	186.253006	932.438232	476.600067	-25.068613	491.797394	536.442261	183.309250	480.529327	527.140503	-16.348797	79.442230	594.900879	162.755539	93.971375	407.569244	-63.724384	1404.126343	471.179901	235.438660	1399.105835	372.208313	96.696770	1377.665894	313.697327	149.606140	1623.764160	440.765167	-156.710556	1126.555664	527.616577	298.727081	1128.609863	345.539886	-144.429901	879.418030	414.354340	295.112762	870.048584	394.060333	96.092514	1033.215698	-664.883179	180.840225	854.372253	-639.991821	-18.924652
377.184082	0.272816	934.518127	424.364044	186.256973	932.416016	476.604584	-25.071207	491.803894	536.407349	183.288223	480.528900	527.179016	-16.371185	79.470474	594.862427	162.719894	93.963875	407.552490	-63.711327	1404.126587	471.151123	235.481995	1399.110718	372.180054	96.708252	1377.672485	313.667603	149.621429	1623.762695	440.746948	-156.687469	1126.551392	527.566467	298.717529	1128.591675	345.531799	-144.461365	879.394897	414.338196	295.122284	870.049866	394.037842	96.100945	1033.199585	-664.867432	180.831619	854.364868	-639.955811	-18.932611
377.169434	0.305641	934.510010	424.357117	186.252014	932.407959	476.579865	-25.031322	491.795593	536.423096	183.300919	480.533020	527.121399	-16.340321	79.452507	594.854431	162.703888	93.955238	407.527740	-63.694805	1404.125366	471.116241	235.504150	1399.089966	372.150879	96.735809	1377.663452	313.652466	149.657516	1623.746460	440.733063	-156.689545	1126.541260	527.537170	298.763885	1128.587402	345.536896	-144.461395	879.383179	414.299103	295.133820	870.028992	394.025574	96.116074	1033.191406	-664.829102	180.770325	854.340454	-639.888550	-18.939951
377.146393	0.341693	934.522156	424.302460	186.313141	932.433411	476.604736	-25.007772	491.811432	536.440369	183.317993	480.526398	527.140747	-16.333693	79.448166	594.864380	162.720612	93.954048	407.501465	-63.676281	1404.122192	471.085968	235.525177	1399.099609	372.134125	96.761383	1377.654663	313.574890	149.626572	1623.755493	440.724091	-156.669006	1126.546509	527.499023	298.765656	1128.560059	345.539886	-144.458099	879.372375	414.280975	295.153778	870.026611	393.998138	96.153160	1033.211304	-664.929932	180.611038	854.291382	-639.861755	-19.010872
377.140747	0.336650	934.511292	424.301117	186.310059	932.416199	476.615692	-25.020037	491.802856	536.411194	183.337265	480.519379	527.138123	-16.333073	79.448845	594.873718	162.740692	93.951988	407.469940	-63.661728	1404.120239	471.054321	235.552780	1399.090088	372.096954	96.773483	1377.644531	313.546356	149.653091	1623.751221	440.726105	-156.661621	1126.560303	527.469055	298.784607	1128.582031	345.543213	-144.456909	879.377502	414.253876	295.163910	870.010254	393.981323	96.155983	1033.196167	-664.874207	180.627396	854.325623	-639.785950	-18.982630
377.122070	0.363336	934.505188	424.265656	186.363983	932.432068	476.634705	-24.995716	491.816498	536.432617	183.355011	480.552979	527.197876	-16.382475	79.454636	594.850403	162.700485	93.970291	407.448730	-63.643444	1404.107422	471.020142	235.564758	1399.080566	372.064484	96.787216	1377.640381	313.471069	149.656189	1623.763794	440.710388	-156.653168	1126.552490	527.428406	298.773438	1128.593262	345.540802	-144.461960	879.368530	414.220703	295.164490	870.018066	393.949280	96.184746	1033.201050	-664.825562	180.603348	854.337463	-639.724976	-19.003433
377.117096	0.363072	934.505432	424.255554	186.358856	932.418579	476.623627	-24.988918	491.808380	536.417419	183.327972	480.558563	527.119812	-16.328823	79.446533	594.890747	162.747833	93.984650	407.396698	-63.633518	1404.097046	470.974548	235.575150	1399.093262	372.044434	96.790512	1377.634155	313.489471	149.684372	1623.746582	440.691223	-156.647995	1126.536133	527.392090	298.801239	1128.599365	345.547546	-144.459229	879.358276	414.193024	295.173492	870.007690	393.934082	96.191246	1033.193604	-664.791565	180.602203	854.330566	-639.668030	-19.020658
377.087982	0.368395	934.511292	424.193451	186.373383	932.438110	476.620850	-24.952650	491.795410	536.373962	183.311005	480.566467	527.103333	-16.331072	79.423508	594.851501	162.708786	93.975563	407.378540	-63.610889	1404.094727	470.951813	235.584213	1399.095703	372.016724	96.811554	1377.634155	313.450378	149.699081	1623.748535	440.688995	-156.635986	1126.533325	527.347351	298.781036	1128.596191	345.542908	-144.440186	879.355591	414.157135	295.185699	870.014465	393.897705	96.190170	1033.207275	-664.757629	180.561813	854.349243	-639.641541	-19.009695
377.058563	0.368221	934.525452	424.185059	186.368439	932.438721	476.640503	-24.934633	491.798920	536.394653	183.361298	480.570099	527.136902	-16.353254	79.453873	594.855530	162.699677	93.980438	407.341553	-63.599743	1404.100342	470.925812	235.601501	1399.101318	371.987122	96.833244	1377.635864	313.422699	149.707306	1623.743042	440.679413	-156.621979	1126.545898	527.344971	298.813324	1128.607300	345.553436	-144.433365	879.356140	414.125671	295.000092	870.070374	393.868988	96.198166	1033.213745	-664.730835	180.542877	854.347473	-639.581482	-19.045868
377.040710	0.397789	934.527954	424.163757	186.438248	932.456177	476.656036	-24.937260	491.810852	536.386963	183.363632	480.582031	527.117615	-16.345818	79.431168	594.854492	162.715469	93.967422	407.312134	-63.573620	1404.112427	470.886078	235.646973	1399.094238	371.975311	96.827850	1377.647583	313.330170	149.723267	1623.763184	440.669891	-156.630432	1126.581787	527.311462	298.854797	1128.607178	345.579193	-144.419754	879.361267	414.084229	295.018341	870.068359	393.854645	96.237793	1033.224243	-664.691833	180.534897	854.372437	-639.549194	-19.044497
377.160645	0.119442	934.529053	424.525726	185.754150	932.096497	476.801086	-25.054598	491.892059	536.360901	183.331589	480.454010	527.247803	-16.367743	79.479225	594.824951	162.683273	93.952866	407.304474	-63.558556	1404.115356	470.859131	235.652588	1399.098877	371.936859	96.859238	1377.654663	313.300079	149.728485	1623.770752	440.660919	-156.577927	1126.576050	527.275330	298.875092	1128.597534	345.567688	-144.380371	879.361755	414.050659	295.029999	870.069092	393.997650	95.990181	1033.031494	-664.676147	180.465179	854.361938	-639.534668	-19.071117
377.031555	0.406238	934.533203	424.144501	186.410339	932.431580	476.705505	-24.946760	491.851196	536.387878	183.385361	480.543335	527.170959	-16.345438	79.441948	594.911499	162.799500	93.962265	407.259247	-63.549767	1404.124756	470.809113	235.697342	1399.108765	371.925995	96.874474	1377.665283	313.259094	149.738098	1623.760986	440.655212	-156.552811	1126.582886	527.251526	298.918579	1128.610962	345.577026	-144.362457	879.365662	414.026367	295.023102	870.052063	393.832123	96.246323	1033.213501	-664.658630	180.461426	854.380676	-639.494080	-19.086580
377.015991	0.440925	934.523010	424.115509	186.480515	932.429871	476.676575	-24.913063	491.842346	536.384155	183.409561	480.561188	527.182739	-16.358261	79.447342	594.885376	162.744553	93.962234	407.245148	-63.520004	1404.115601	470.783234	235.696381	1399.107788	371.894318	96.865501	1377.647461	313.224670	149.750946	1623.776489	440.647522	-156.518127	1126.578613	527.226135	298.933228	1128.609619	345.574982	-144.324295	879.364441	414.000000	295.027863	870.068848	393.805023	96.294426	1033.207397	-664.632446	180.394348	854.385010	-639.453247	-19.142391
377.007324	0.444245	934.509827	424.105408	186.499130	932.427734	476.685638	-24.920128	491.858429	536.386658	183.385513	480.586334	527.124084	-16.325727	79.435081	594.889038	162.772629	93.977791	407.210297	-63.514347	1404.134644	470.750946	235.724045	1399.101440	371.872894	96.895943	1377.663452	313.187408	149.758560	1623.761475	440.631836	-156.490509	1126.563232	527.201050	298.964111	1128.609131	345.581726	-144.315903	879.348755	413.954651	295.038300	870.070984	393.787842	96.301132	1033.199341	-664.577759	180.385269	854.403503	-639.412109	-19.135740
376.888245	0.696754	934.506531	423.712677	187.165939	932.621826	476.574066	-24.813868	491.773773	536.434387	183.452744	480.691284	527.128296	-16.357105	79.427666	594.908691	162.785217	93.992714	407.186584	-63.476902	1404.109253	470.708221	235.757553	1399.106812	371.830627	96.916161	1377.636719	313.151001	149.773468	1623.755615	440.626740	-156.491119	1126.555664	527.164673	298.985840	1128.629028	345.585541	-144.275650	879.332336	413.921661	295.044647	870.076172	393.592926	96.623772	1033.302612	-664.577454	180.344910	854.404541	-639.399658	-19.183880
376.891083	0.697509	934.508911	423.704437	187.190323	932.616760	476.585571	-24.785166	491.792328	536.410522	183.423203	480.687347	527.038147	-16.316216	79.405052	594.899170	162.770416	93.984360	407.165741	-63.457802	1404.114014	470.660309	235.770081	1399.104614	371.821747	96.927780	1377.627075	313.115540	149.786514	1623.756104	440.615570	-156.442810	1126.554077	527.332458	299.537079	1128.768799	345.570343	-144.248199	879.330750	413.894073	295.045593	870.100281	393.583954	96.641144	1033.300659	-664.561707	180.289413	854.407349	-639.378662	-19.228836
376.880157	0.715292	934.504456	423.693146	187.234528	932.622253	476.587219	-24.785742	491.796387	536.422607	183.438232	480.700500	527.065430	-16.340788	79.412407	594.905151	162.771469	93.950638	407.139008	-63.431347	1404.101318	470.647980	235.801559	1399.105713	371.772308	96.949837	1377.627075	313.078857	149.803497	1623.759766	440.601410	-156.438828	1126.568726	527.102539	299.040222	1128.601318	345.576111	-144.209915	879.325256	413.850067	295.062317	870.058350	393.574158	96.666107	1033.301514	-664.554932	180.246826	854.416260	-639.357910	-19.293159
376.846130	0.742730	934.508728	423.654724	187.253784	932.615234	476.571533	-24.762913	491.799133	536.422424	183.440750	480.685089	527.084534	-16.347799	79.420860	594.905457	162.771362	93.950645	407.126678	-63.413895	1404.120117	470.601959	235.825790	1399.115112	371.753937	96.963158	1377.624390	313.037720	149.804810	1623.757446	440.582031	-156.405396	1126.564819	527.026550	299.033508	1128.569214	345.558167	-144.189301	879.324890	413.591339	295.100433	870.221741	393.540863	96.694733	1033.300171	-664.549011	180.197510	854.417847	-639.339783	-19.329948
376.850189	0.742782	934.508850	423.673370	187.199387	932.593384	476.593658	-24.786926	491.805176	536.426697	183.473679	480.664185	527.117615	-16.351099	79.432693	594.945862	162.829544	93.964088	407.097137	-63.370972	1404.097656	470.551208	235.854584	1399.097900	371.712799	96.999802	1377.630127	312.995270	149.819489	1623.764160	440.569305	-156.371628	1126.568115	526.973999	299.018433	1128.564453	345.546936	-144.147781	879.314697	413.518524	295.117828	870.231689	393.542267	96.683098	1033.288208	-664.554626	180.133240	854.428284	-639.327271	-19.353399
376.844604	0.770265	934.513000	423.643005	187.291992	932.629395	476.575348	-24.783560	491.808014	536.433167	183.469360	480.675049	527.108459	-16.334818	79.445320	594.910156	162.791626	93.964851	407.058105	-63.363495	1404.092407	470.531342	235.867065	1399.114502	371.691437	97.015976	1377.631714	312.950745	149.826324	1623.762451	440.545349	-156.351181	1126.566895	526.976135	299.070862	1128.570557	345.532806	-144.102432	879.317322	413.751526	295.089264	870.044067	393.524139	96.724289	1033.308838	-664.504578	180.083908	854.453186	-639.293823	-19.398981
376.841644	0.767870	934.495239	423.650360	187.244812	932.599365	476.577362	-24.771286	491.804993	536.437622	183.505112	480.672852	527.074036	-16.288803	79.430763	594.885986	162.736374	93.964729	407.041077	-63.342442	1404.093628	470.506287	235.912598	1399.118774	371.664368	97.021248	1377.616577	312.914490	149.848495	1623.749390	440.528381	-156.348145	1126.556030	526.943970	299.094604	1128.591431	345.534882	-144.062927	879.306152	413.721466	295.091888	870.034668	393.513672	96.710258	1033.283813	-664.499451	180.035141	854.455688	-639.256653	-19.472578
376.825684	0.777593	934.498291	423.625610	187.277679	932.585999	476.572784	-24.773745	491.803741	536.437561	183.514633	480.693970	527.064697	-16.294645	79.405869	594.934448	162.799759	93.993126	407.025452	-63.326588	1404.090332	470.470337	235.938126	1399.114502	371.628784	97.050682	1377.620972	312.876465	149.870117	1623.752930	440.516266	-156.312820	1126.542603	526.905945	299.120117	1128.595825	345.511536	-144.036301	879.276672	413.691467	295.104706	870.022583	393.494385	96.739410	1033.278442	-664.482849	179.975220	854.470947	-639.207214	-19.521854
376.834717	0.789118	934.505310	423.628326	187.277527	932.584534	476.560669	-24.760340	491.798279	536.472412	183.557068	480.693878	527.049927	-16.300591	79.399101	594.948669	162.824600	93.990135	406.993896	-63.290249	1404.078125	470.424011	235.941666	1399.096069	371.617828	97.063080	1377.608154	312.836243	149.880478	1623.741211	440.487091	-156.281357	1126.526367	527.080627	299.660034	1128.752441	345.485046	-143.974899	879.281128	413.686981	295.125702	870.048096	393.493622	96.751228	1033.280640	-664.440491	179.932251	854.483887	-639.166016	-19.544813
376.829865	0.793356	934.503479	423.613922	187.297913	932.581177	476.557159	-24.742456	491.795227	536.453369	183.535217	480.676941	527.056274	-16.292707	79.402405	594.966064	162.832062	93.973938	406.973267	-63.266888	1404.085083	470.402557	235.983170	1399.090942	371.594971	97.087364	1377.589844	312.799866	149.896439	1623.732300	440.473389	-156.264847	1126.540894	527.048218	299.704376	1128.758667	345.482117	-143.930511	879.275574	413.645844	295.123901	870.058044	393.487213	96.762978	1033.278320	-664.427368	179.854065	854.482239	-639.100037	-19.621450
376.815521	0.822618	934.492859	423.565674	187.364853	932.596436	476.545868	-24.729748	491.790771	536.443298	183.528534	480.684143	527.074219	-16.331919	79.425377	594.959900	162.832916	93.979736	406.951752	-63.254906	1404.072388	470.371033	235.997635	1399.090454	371.567383	97.109840	1377.597656	312.751404	149.900040	1623.722412	440.462128	-156.220047	1126.530396	526.994629	299.715149	1128.733887	345.472595	-143.884460	879.282837	413.624268	295.136902	870.055725	393.451691	96.796562	1033.280762	-664.401367	179.806671	854.490173	-639.085632	-19.671331
376.793823	0.864261	934.509827	423.557129	187.375931	932.597778	476.526672	-24.702169	491.802490	536.431030	183.554947	480.685059	527.041687	-16.319586	79.409775	594.956360	162.823700	93.971245	406.939423	-63.236938	1404.078125	470.326660	236.013611	1399.104980	371.538177	97.131943	1377.600098	312.712952	149.924667	1623.717163	440.455322	-156.177017	1126.537109	526.972534	299.741394	1128.731445	345.446503	-143.844299	879.282471	413.581360	295.143188	870.039917	393.439270	96.831505	1033.289795	-664.368469	179.755508	854.506042	-639.010864	-19.716660
376.787872	0.875380	934.489807	423.562103	187.369370	932.591614	476.522003	-24.684959	491.792572	536.444214	183.540863	480.678131	527.023438	-16.291607	79.414368	594.952637	162.808533	93.975250	406.910248	-63.214161	1404.068359	470.283386	236.042023	1399.093628	371.508270	97.135803	1377.598877	312.663605	149.939590	1623.716553	440.435150	-156.169128	1126.523926	526.938965	299.765442	1128.736450	345.432190	-143.789780	879.285095	413.549683	295.150726	870.051514	393.427856	96.829735	1033.276123	-664.320984	179.730682	854.510559	-638.934509	-19.741158
376.779694	0.882638	934.486145	423.524811	187.369415	932.584656	476.521027	-24.689638	491.776550	536.359558	183.502548	480.673523	527.029785	-16.280716	79.403305	594.920227	162.787613	93.975647	406.890961	-63.201332	1404.083130	470.241150	236.073761	1399.088867	371.475800	97.160133	1377.600586	312.616791	149.955261	1623.704712	440.411774	-156.124451	1126.519775	526.918396	299.786713	1128.745483	345.413177	-143.752319	879.274719	413.536072	295.182037	870.042725	393.410065	96.833000	1033.271118	-664.297302	179.668579	854.505859	-638.872192	-19.797543
376.798553	0.923226	934.485535	423.528015	187.416336	932.579712	476.525513	-24.690825	491.776581	536.358398	183.502670	480.677887	527.086243	-16.314161	79.427551	594.895752	162.767593	93.983757	406.871796	-63.177895	1404.075195	470.225739	236.075455	1399.102783	371.473907	97.159523	1377.580322	312.580505	149.972260	1623.696045	440.394226	-156.111176	1126.515991	526.887451	299.809448	1128.731812	345.395721	-143.723114	879.274048	413.510559	295.195038	870.049622	393.412170	96.880615	1033.267578	-664.249390	179.664825	854.511536	-638.827026	-19.814022
376.780151	0.927666	934.492126	423.507813	187.437164	932.591919	476.522766	-24.669847	491.767670	536.351196	183.519257	480.679382	527.053040	-16.288488	79.413918	594.898315	162.787750	93.985909	406.823608	-63.123581	1404.071655	470.151611	236.153381	1399.089478	371.590393	97.020905	1377.620239	312.538788	149.990875	1623.688843	440.369629	-156.088486	1126.498657	526.858154	299.850311	1128.752319	345.369507	-143.704712	879.269348	413.471893	295.204437	870.048462	393.393372	96.889801	1033.277222	-664.209412	179.643036	854.530334	-638.753296	-19.847298
376.776062	0.937155	934.492798	423.509399	187.438080	932.573669	476.515320	-24.664211	491.791351	536.337280	183.552551	480.692688	527.019470	-16.249191	79.421234	594.906860	162.800415	93.999161	406.802399	-63.104023	1404.061890	470.128174	236.190506	1399.090576	371.569458	97.040367	1377.615967	312.499664	149.996323	1623.687500	440.342285	-156.051315	1126.502197	526.828308	299.872894	1128.756226	345.348755	-143.642517	879.257935	413.454742	295.214844	870.041565	393.380737	96.908318	1033.267212	-664.139160	179.614563	854.552246	-638.662964	-19.907566
376.773041	0.978812	934.482117	423.492096	187.454971	932.585754	476.520294	-24.654530	491.785461	536.354919	183.567932	480.700073	527.033386	-16.302345	79.421715	594.935730	162.824448	93.991646	406.821289	-63.106430	1404.058350	470.120575	236.160934	1399.096924	371.396545	97.258949	1377.590942	312.459106	150.016449	1623.679321	440.332397	-156.026047	1126.494263	526.811096	299.911255	1128.753662	345.336731	-143.615326	879.246521	413.452454	295.230865	870.034546	393.373901	96.924446	1033.268555	-664.091248	179.576401	854.548706	-638.603149	-19.920631
376.747345	1.001527	934.480774	423.460907	187.523148	932.593567	476.514496	-24.625202	491.780304	536.314758	183.552078	480.695740	526.994812	-16.251875	79.391129	594.939087	162.817139	93.987686	406.796967	-63.078030	1404.055176	470.086639	236.207596	1399.098999	371.353607	97.267677	1377.590088	312.416595	150.043610	1623.659668	440.315125	-156.005630	1126.487793	526.780701	299.914948	1128.753906	345.311584	-143.574295	879.257507	413.428741	295.246277	870.030212	393.346832	96.963799	1033.271973	-664.066528	179.535324	854.550537	-638.563599	-19.922184
376.735321	1.035802	934.471558	423.446014	187.538574	932.585754	476.528839	-24.598801	491.778168	536.325989	183.598297	480.692505	527.009277	-16.286058	79.410858	594.955994	162.831421	93.987747	406.784302	-63.058548	1404.047607	470.062317	236.228882	1399.090698	371.350647	97.292915	1377.577637	312.376129	150.057709	1623.648804	440.301300	-155.978806	1126.471802	526.750427	299.937225	1128.768066	345.291138	-143.527298	879.234924	413.384399	295.261597	870.031738	393.323730	96.990463	1033.262817	-663.971497	179.558838	854.573669	-638.481506	-19.950525
376.721283	1.025359	934.478394	423.438171	187.520401	932.567871	476.565308	-24.633738	491.792328	536.310608	183.613220	480.677124	527.098328	-16.315128	79.444687	594.906128	162.789276	93.985458	406.766205	-63.039352	1404.036499	470.033997	236.255432	1399.084961	371.312592	97.314362	1377.577637	312.344330	150.068787	1623.642212	440.285431	-155.918655	1126.477295	526.706787	299.946960	1128.763306	345.266022	-143.489990	879.229919	413.391632	295.296783	870.031433	393.306488	96.991272	1033.256470	-663.896362	179.552460	854.555786	-638.407898	-19.972685
376.703064	1.044020	934.483215	423.418457	187.559692	932.579224	476.601318	-24.630512	491.831024	536.318115	183.621735	480.672058	527.033447	-16.295647	79.417526	594.910950	162.817612	93.995338	406.728821	-63.005226	1404.031372	470.001556	236.268204	1399.085571	371.292114	97.335312	1377.573120	312.296448	150.100876	1623.639893	440.247467	-155.907928	1126.467163	526.685364	299.969818	1128.760620	345.244904	-143.473816	879.215942	413.364899	295.308380	870.033569	393.292389	97.015175	1033.265015	-663.840210	179.514206	854.583252	-638.346741	-19.981844
376.703705	1.071748	934.474060	423.423096	187.553802	932.582153	476.619659	-24.610710	491.823639	536.309387	183.619736	480.674286	527.054932	-16.326719	79.425682	594.933655	162.814011	93.999313	406.715851	-63.005466	1404.018921	469.971039	236.290619	1399.088013	371.252625	97.354248	1377.563843	312.256439	150.115631	1623.638916	440.230927	-155.889511	1126.464233	526.464661	299.469727	1128.612915	345.228210	-143.445557	879.221191	413.331329	295.327515	870.004395	393.280884	97.023819	1033.260986	-663.765503	179.521912	854.572327	-638.280518	-19.979540
376.677216	1.089939	934.482300	423.374969	187.641602	932.588623	476.604126	-24.580223	491.826080	536.314087	183.645370	480.694672	527.028442	-16.311966	79.433037	594.926453	162.807510	93.999672	406.691010	-62.974430	1404.028809	469.953186	236.314133	1399.086914	371.227417	97.397354	1377.572632	312.228088	150.139145	1623.638184	440.199188	-155.860703	1126.457764	526.438782	299.465088	1128.599487	345.211792	-143.422363	879.224060	413.308563	295.355011	870.007813	393.254761	97.073174	1033.269165	-663.700745	179.502304	854.589600	-638.237732	-19.995121
376.658600	1.109935	934.513550	423.362091	187.616013	932.582581	476.660156	-24.588940	491.872711	536.299683	183.634003	480.689911	527.063721	-16.303057	79.420036	594.898926	162.807922	93.978752	406.672913	-62.957157	1404.035889	469.924591	236.348251	1399.099121	371.213806	97.429123	1377.579834	312.192413	150.161560	1623.633545	440.173950	-155.834717	1126.469360	526.421448	299.519165	1128.617432	345.195740	-143.392746	879.227295	413.292725	295.363617	869.997803	393.241943	97.090454	1033.281494	-663.610779	179.527191	854.606262	-638.195801	-19.985903
376.754333	0.915756	934.519348	423.709869	187.043259	932.398987	476.759491	-24.664131	491.933594	536.266724	183.645126	480.603699	527.120178	-16.319901	79.439301	594.919556	162.798599	93.977959	406.666077	-62.920704	1404.036743	469.904877	236.378632	1399.106567	371.177582	97.456940	1377.590210	312.169861	150.195114	1623.639526	440.157104	-155.809479	1126.480347	526.394653	299.522186	1128.608276	345.175903	-143.358215	879.221985	413.305725	295.584137	869.944275	393.405945	96.837654	1033.184937	-663.540955	179.508575	854.614441	-638.168335	-19.965857
376.651337	1.143281	934.505615	423.334442	187.669083	932.573669	476.700592	-24.517370	491.891632	536.289246	183.702698	480.674225	527.049988	-16.292505	79.447502	594.928955	162.839584	93.992447	406.646698	-62.881947	1404.061035	469.876831	236.415619	1399.098022	371.173584	97.489990	1377.580933	312.134705	150.211288	1623.625732	440.136810	-155.771744	1126.463745	526.363037	299.551849	1128.600464	345.165100	-143.346100	879.217346	413.280304	295.602203	869.959656	393.213348	97.135925	1033.272217	-663.475037	179.484833	854.611511	-638.125916	-19.960402
376.641907	1.172523	934.513306	423.319275	187.720840	932.592773	476.726929	-24.539814	491.894318	536.280334	183.716980	480.689545	527.052795	-16.305000	79.446312	594.894226	162.848083	93.997841	406.625122	-62.857323	1404.072021	469.829285	236.449768	1399.106323	371.147247	97.509392	1377.572388	312.107727	150.241455	1623.626465	440.122589	-155.772934	1126.483032	526.343079	299.587799	1128.613403	345.143982	-143.311890	879.238037	413.270874	295.609955	869.965698	393.198761	97.170372	1033.285645	-663.403564	179.494659	854.612732	-638.112488	-19.994755
376.742981	0.967138	934.506653	423.655670	187.141830	932.378601	476.831940	-24.612335	491.932709	536.255127	183.674927	480.613129	527.105347	-16.322081	79.446968	594.870972	162.812607	93.992645	406.593872	-62.849167	1404.076050	469.813629	236.466843	1399.092773	371.124390	97.533745	1377.572021	312.062805	150.265884	1623.625244	440.102570	-155.733658	1126.475098	526.326355	299.623566	1128.605835	345.126709	-143.284882	879.233459	413.257355	295.629425	869.959717	393.344421	96.921677	1033.166138	-663.326050	179.474869	854.622498	-638.065796	-20.004515
376.714905	0.974400	934.527710	423.636505	187.150986	932.385925	476.850983	-24.611797	491.939972	536.247253	183.694153	480.622833	527.103210	-16.334106	79.437180	594.924683	162.901688	94.002327	406.569092	-62.820042	1404.069458	469.762878	236.506302	1399.098389	371.101959	97.550957	1377.567505	312.034454	150.293121	1623.627075	440.071655	-155.713196	1126.492920	526.303650	299.645294	1128.612061	345.103271	-143.281937	879.233704	413.263367	295.646057	869.955505	393.328705	96.935555	1033.180786	-663.230286	179.505600	854.635193	-638.064575	-19.997532
376.711761	0.987922	934.521545	423.629639	187.144684	932.376709	476.848389	-24.581644	491.960632	536.218750	183.673294	480.595886	527.061707	-16.330164	79.431747	594.945435	162.893143	94.003021	406.573730	-62.781952	1404.066772	469.748016	236.530411	1399.094849	371.082550	97.571198	1377.571045	312.005890	150.317581	1623.630859	440.066620	-155.697128	1126.509888	526.289063	299.682678	1128.652832	345.090668	-143.264023	879.250671	413.244659	295.662292	869.968628	393.311249	96.944107	1033.172119	-663.139709	179.498871	854.633545	-638.041870	-20.026917
376.745667	1.022846	934.521179	423.620758	187.132965	932.378662	476.897888	-24.588963	491.957336	536.232056	183.715057	480.590729	527.064392	-16.331371	79.439178	594.935608	162.897888	94.012085	406.571472	-62.761608	1404.091431	469.728851	236.549713	1399.121338	371.048523	97.613419	1377.580078	311.981293	150.344467	1623.634888	440.060303	-155.644485	1126.507324	526.275391	299.711700	1128.644531	345.061523	-143.240936	879.261719	413.242554	295.690277	869.952087	393.317535	96.955170	1033.172485	-663.066772	179.460373	854.638184	-638.021729	-20.035135
376.744263	1.060783	934.526611	423.600800	187.180664	932.393860	476.924835	-24.586237	491.985962	536.260254	183.748657	480.607361	527.102295	-16.332312	79.447739	594.932068	162.895309	94.012398	406.560547	-62.729176	1404.099854	469.697388	236.585312	1399.136108	371.034912	97.632927	1377.594604	311.954163	150.387451	1623.638794	440.047974	-155.606918	1126.500122	526.251343	299.774261	1128.653198	345.043060	-143.233322	879.280151	413.253174	295.708984	869.953430	393.305756	96.992188	1033.182861	-662.966919	179.442276	854.644348	-638.011597	-20.025904
376.728180	1.082628	934.531311	423.578644	187.190491	932.391663	476.959198	-24.561872	491.981903	536.204712	183.754166	480.588898	527.124817	-16.335688	79.448250	594.872742	162.844528	93.992233	406.541229	-62.690907	1404.105347	469.654541	236.629074	1399.141113	371.022522	97.684425	1377.594238	311.939087	150.423172	1623.644897	440.054718	-155.575577	1126.527222	526.203552	299.769836	1128.661255	345.031830	-143.193253	879.276367	413.225647	295.748260	869.957947	393.285492	97.011971	1033.183960	-662.891724	179.421402	854.633972	-637.980591	-20.026922
376.728455	1.110942	934.534546	423.585510	187.193954	932.386780	476.929993	-24.545687	491.980560	536.208130	183.763092	480.595154	527.102356	-16.325981	79.452248	594.869385	162.865845	93.995834	406.524994	-62.656933	1404.110107	469.629547	236.658798	1399.144287	370.985626	97.714432	1377.571411	311.910706	150.449966	1623.638550	440.037292	-155.544144	1126.526855	526.171387	299.826141	1128.655518	344.998474	-143.179626	879.283447	413.212921	295.766724	869.958618	393.279999	97.035118	1033.182251	-662.825623	179.417389	854.647034	-637.979980	-20.062950
376.733795	1.104513	934.529480	423.597809	187.242111	932.378540	476.938660	-24.551239	491.979126	536.226563	183.797623	480.610474	527.100342	-16.330837	79.446129	594.901733	162.890274	94.002869	406.495361	-62.595779	1404.094604	469.562561	236.702637	1399.134888	371.126465	97.546417	1377.631470	311.878571	150.480911	1623.642212	440.031342	-155.499863	1126.523804	526.141174	299.855896	1128.655762	344.989838	-143.161102	879.273621	413.196747	295.790436	869.955017	393.283264	97.058472	1033.175171	-662.747864	179.401779	854.658447	-637.990540	-20.040930
376.739807	1.114454	934.519470	423.605835	187.259888	932.371094	476.922882	-24.528866	491.969208	536.217773	183.786942	480.594604	527.090210	-16.323238	79.440529	594.901306	162.888275	94.007668	406.502960	-62.602570	1404.090942	469.561584	236.713440	1399.127563	370.921021	97.756104	1377.601563	311.855072	150.510208	1623.637451	440.022003	-155.451187	1126.493652	526.123901	299.889862	1128.665771	344.975128	-143.158752	879.281616	413.183929	295.808502	869.960815	393.285858	97.072006	1033.166138	-662.690613	179.389374	854.645447	-637.984863	-20.070807
376.759277	1.155634	934.509766	423.601746	187.247726	932.370728	476.944763	-24.557659	491.963501	536.194824	183.753098	480.596283	527.119263	-16.332758	79.443192	594.926025	162.873489	93.996178	406.481476	-62.561401	1404.078369	469.545807	236.756271	1399.119629	370.895264	97.787903	1377.591064	311.840851	150.548370	1623.632813	440.022247	-155.436996	1126.494629	526.090576	299.928925	1128.663574	344.951172	-143.153183	879.265625	413.163239	295.838470	869.950745	393.289764	97.082436	1033.160889	-662.617493	179.408936	854.660950	-637.973572	-20.050606
376.750824	1.169459	934.508423	423.580994	187.290527	932.382568	476.897614	-24.515385	491.942078	536.214050	183.747040	480.600677	527.088074	-16.324554	79.436874	594.913696	162.872391	94.008629	406.468506	-62.544952	1404.076172	469.516022	236.774033	1399.125488	370.880554	97.838165	1377.591797	311.813080	150.575012	1623.619507	440.015778	-155.402298	1126.487793	526.250427	300.492157	1128.805420	344.938080	-143.143463	879.272400	413.163605	295.854156	869.986267	393.281433	97.101204	1033.166870	-662.566345	179.366776	854.673096	-637.971802	-20.063822
376.752838	1.178210	934.505005	423.587585	187.294174	932.352173	476.883820	-24.499821	491.953003	536.199219	183.720337	480.589630	527.096985	-16.316460	79.428215	594.932617	162.870483	94.006889	406.450836	-62.490620	1404.071167	469.479645	236.820923	1399.118408	370.860352	97.861229	1377.601563	311.798035	150.613968	1623.618530	439.996765	-155.399185	1126.500244	526.033264	299.966156	1128.650024	344.922394	-143.118439	879.281738	413.123627	295.894836	869.933411	393.275085	97.124794	1033.148804	-662.507629	179.381622	854.678284	-637.977722	-20.083529
376.674530	1.419442	934.502686	423.277374	187.889816	932.520752	476.791901	-24.413776	491.927032	536.242676	183.787506	480.674438	527.002197	-16.272280	79.416374	594.949402	162.892868	93.997047	406.438324	-62.425701	1404.084595	469.466461	236.858536	1399.114502	370.839417	97.915970	1377.586304	311.766235	150.647598	1623.617310	439.982971	-155.364731	1126.512573	526.010193	300.011749	1128.639404	344.927917	-143.103821	879.286865	413.110260	295.914764	869.911316	393.133209	97.424744	1033.238892	-662.443848	179.309158	854.676208	-637.958801	-20.097748
376.777802	1.242648	934.507874	423.602783	187.339584	932.335815	476.827209	-24.476381	491.936951	536.266663	183.848480	480.597473	527.100159	-16.305199	79.446198	594.946533	162.896667	93.993896	406.418579	-62.392578	1404.083618	469.440155	236.902390	1399.089722	370.827972	97.951286	1377.584473	311.742096	150.686829	1623.615234	439.944794	-155.324829	1126.520874	525.988464	300.080353	1128.614868	344.922119	-143.085968	879.294373	413.091583	295.952271	869.896484	393.283112	97.192955	1033.140747	-662.362000	179.294601	854.671326	-637.964905	-20.107508
376.791107	1.225683	934.518921	423.618042	187.302094	932.326294	476.822754	-24.482391	491.952515	536.245361	183.853058	480.587799	527.114197	-16.303923	79.455070	594.922363	162.886642	93.998726	406.426147	-62.342300	1404.088501	469.420654	236.958496	1399.088745	370.796234	98.009064	1377.584106	311.715210	150.720734	1623.601196	439.947723	-155.297058	1126.532593	525.975403	300.115875	1128.606201	344.923798	-143.063095	879.305725	413.062134	295.984009	869.887207	393.292450	97.178391	1033.140869	-662.286987	179.284195	854.690674	-637.946594	-20.091572
376.802460	1.284910	934.510315	423.610443	187.327225	932.318604	476.791351	-24.443840	491.927704	536.260315	183.873962	480.589905	527.068848	-16.271517	79.450806	594.968872	162.942490	94.010925	406.410706	-62.323818	1404.109131	469.409454	236.997864	1399.067871	370.805450	98.041489	1377.569824	311.680389	150.769882	1623.587158	439.926331	-155.282684	1126.534546	525.948608	300.166046	1128.591187	344.938721	-143.057556	879.297424	413.041534	295.995728	869.882080	393.300537	97.218338	1033.133179	-662.229614	179.289276	854.678955	-637.954590	-20.107729
376.813232	1.279292	934.509766	423.630005	187.375031	932.314697	476.801819	-24.476128	491.922119	536.245728	183.844406	480.583069	527.109253	-16.276699	79.448761	594.940125	162.891953	93.994980	406.409851	-62.275806	1404.114136	469.400574	237.034576	1399.060791	370.798920	98.034943	1377.565918	311.667664	150.798553	1623.582031	439.923157	-155.245804	1126.556030	525.933167	300.199188	1128.571289	344.950378	-143.056122	879.302795	413.007843	296.024689	869.865906	393.315582	97.240761	1033.130981	-662.177368	179.250015	854.679688	-637.930542	-20.106480
376.804596	1.308182	934.517029	423.616272	187.418076	932.343811	476.782166	-24.454447	491.905731	536.247498	183.861038	480.597168	527.089722	-16.273584	79.426498	594.936890	162.882187	93.988258	406.419250	-62.251305	1404.129639	469.398834	237.054626	1399.051025	370.786499	98.084106	1377.544800	311.640320	150.849701	1623.565674	439.924683	-155.224289	1126.569702	526.115540	300.764130	1128.725952	344.958984	-143.047394	879.311523	413.009644	296.043335	869.892517	393.314606	97.262039	1033.150269	-662.110718	179.252350	854.666199	-637.903748	-20.137463
376.817749	1.345606	934.502014	423.619293	187.426682	932.336304	476.753540	-24.446957	491.902771	536.252686	183.866043	480.599548	527.093201	-16.282907	79.438217	594.946228	162.896622	93.995941	406.395721	-62.193577	1404.126709	469.386322	237.094955	1399.025513	370.770233	98.118454	1377.565918	311.616608	150.888611	1623.553711	439.924652	-155.194946	1126.570801	526.094116	300.775757	1128.709595	344.974701	-143.008270	879.321777	412.984955	296.063080	869.886475	393.315552	97.282906	1033.138550	-662.045776	179.234100	854.671814	-637.898804	-20.119997
376.728729	1.494252	934.506714	423.366608	187.940186	932.460693	476.716736	-24.405630	491.899811	536.221130	183.855331	480.634766	527.063232	-16.278975	79.431541	594.946411	162.897217	93.996979	406.388611	-62.157402	1404.146484	469.376465	237.125122	1399.020142	370.768768	98.161446	1377.572144	311.589142	150.942642	1623.527588	439.928253	-155.172424	1126.604248	526.070618	300.814392	1128.698975	344.997528	-142.992081	879.337097	412.961639	296.105347	869.880310	393.192444	97.526360	1033.208862	-661.989441	179.233917	854.669739	-637.906982	-20.139421
376.803314	1.400142	934.500916	423.624542	187.496887	932.323303	476.737579	-24.415339	491.912170	536.221619	183.888489	480.561920	527.074341	-16.275286	79.440735	594.934937	162.881607	93.992561	406.361877	-62.115768	1404.132813	469.367889	237.166138	1398.993042	370.738220	98.188049	1377.552734	311.550140	150.992294	1623.507446	439.927521	-155.118835	1126.602661	526.059204	300.841614	1128.672363	344.990143	-142.968597	879.336487	412.958008	296.126099	869.831299	393.307404	97.353058	1033.130981	-661.928528	179.218536	854.682434	-637.871155	-20.157341
376.829102	1.403921	934.495544	423.656738	187.501709	932.304321	476.700165	-24.408430	491.901520	536.222961	183.890488	480.561066	527.037598	-16.251720	79.437302	594.888184	162.872818	93.991714	406.347229	-62.088547	1404.162842	469.369812	237.201370	1398.983765	370.736053	98.222023	1377.547974	311.583038	151.091980	1623.479736	439.927795	-155.130386	1126.627075	526.061829	300.870850	1128.642822	345.018890	-142.934692	879.348267	412.924805	296.140991	869.848877	393.325958	97.367477	1033.117798	-661.876892	179.220901	854.686462	-637.865662	-20.161783
376.822845	1.423521	934.504578	423.643524	187.515182	932.305908	476.717804	-24.421778	491.920044	536.199768	183.906128	480.577484	527.095215	-16.285643	79.464218	594.921814	162.909378	94.008972	406.332764	-62.048508	1404.158325	469.379456	237.233994	1398.981201	370.717163	98.246071	1377.547485	311.512390	151.094620	1623.479736	439.930756	-155.083740	1126.621826	526.022400	300.826782	1128.620972	345.041565	-142.902374	879.335876	412.664917	296.192383	869.998474	393.322205	97.386307	1033.123535	-661.774658	179.231979	854.703735	-637.838745	-20.145391
376.814331	1.438684	934.510071	423.637939	187.555603	932.324097	476.720490	-24.432079	491.920074	536.195129	183.905243	480.560486	527.104370	-16.286461	79.456116	594.905457	162.921234	94.015648	406.330688	-62.017292	1404.171021	469.379181	237.289551	1398.980957	370.700317	98.286438	1377.546387	311.502289	151.153549	1623.465454	439.936340	-155.082825	1126.632690	526.012329	300.823486	1128.610840	345.046234	-142.893204	879.347717	412.662445	296.203644	870.006226	393.322815	97.405098	1033.136108	-661.728638	179.257629	854.715393	-637.822632	-20.157400
376.811035	1.475260	934.498718	423.639679	187.558411	932.324402	476.703125	-24.415560	491.926208	536.216370	183.930481	480.589020	527.056946	-16.271170	79.468391	594.936768	162.922577	94.011719	406.306427	-61.974323	1404.163818	469.367554	237.310333	1398.971802	370.706879	98.316154	1377.546021	311.483978	151.204834	1623.447144	439.929840	-155.072540	1126.633545	526.014832	300.834381	1128.605591	345.070313	-142.862793	879.341431	412.666626	296.204071	869.992676	393.316101	97.420738	1033.130249	-661.656311	179.231125	854.713928	-637.814087	-20.182863
376.745575	1.656276	934.492004	423.380890	188.131332	932.474121	476.642853	-24.299822	491.880341	536.265198	183.993591	480.670441	527.042786	-16.263191	79.446442	594.949219	162.919373	94.008621	406.286957	-61.974163	1404.176636	469.333588	237.325729	1398.959473	370.672638	98.342857	1377.548706	311.460449	151.264374	1623.441406	439.937439	-155.038315	1126.644531	526.017944	300.868652	1128.603149	345.080750	-142.845566	879.358826	412.660645	296.199768	869.994507	393.194580	97.690697	1033.207642	-661.596069	179.218170	854.721802	-637.798767	-20.194817
376.703766	1.698220	934.512024	423.336975	188.172455	932.484070	476.631500	-24.278570	491.869141	536.280334	184.016769	480.664063	527.029480	-16.245804	79.449738	594.948608	162.945755	94.018166	406.268066	-61.939861	1404.183716	469.327240	237.350601	1398.961548	370.660004	98.386734	1377.537842	311.456177	151.325623	1623.437378	439.936493	-155.014481	1126.661865	526.027466	300.890961	1128.606445	345.100830	-142.824005	879.356689	412.677979	296.193268	869.992615	393.160553	97.735382	1033.223145	-661.559937	179.211411	854.717102	-637.788574	-20.235443
376.681244	1.698015	934.523132	423.322723	188.165894	932.480408	476.631439	-24.278627	491.883514	536.273132	184.017807	480.654694	526.996643	-16.247011	79.448235	594.949768	162.940720	94.021523	406.230743	-61.877426	1404.187744	469.282349	237.433273	1398.948608	370.791382	98.234901	1377.600708	311.443726	151.385086	1623.431641	439.934631	-155.003159	1126.659058	526.022949	300.891113	1128.619873	345.111633	-142.802689	879.360474	412.677155	296.191650	869.994446	393.151459	97.737961	1033.227417	-661.480591	179.173157	854.718628	-637.755127	-20.239077
376.686981	1.715997	934.520813	423.333069	188.140778	932.466187	476.678070	-24.304348	491.910065	536.256409	184.028915	480.657043	527.040894	-16.259649	79.473770	594.945251	162.936874	94.022781	406.244019	-61.887913	1404.199585	469.320801	237.418732	1398.971924	370.633942	98.438568	1377.555176	311.446838	151.436295	1623.421021	439.935425	-154.992599	1126.672607	526.027710	300.912750	1128.619019	345.146027	-142.800415	879.357178	412.680939	296.193115	869.993469	393.146362	97.744843	1033.217896	-661.414246	179.169174	854.710083	-637.724731	-20.275707
376.696381	1.732510	934.513245	423.355743	188.136398	932.459595	476.657288	-24.253872	491.884888	536.261230	183.989090	480.669495	527.027527	-16.264521	79.467796	594.953735	162.911606	94.005943	406.235870	-61.861252	1404.194946	469.304047	237.446716	1398.983521	370.636963	98.454514	1377.556763	311.448792	151.481476	1623.427002	439.931519	-154.954391	1126.680176	526.021484	300.900330	1128.629150	345.152588	-142.788925	879.365601	412.680786	296.204041	870.011414	393.151947	97.753830	1033.210083	-661.356873	179.139908	854.725769	-637.688721	-20.289339
376.681335	1.766573	934.510132	423.357117	188.181183	932.471252	476.641541	-24.261101	491.878937	536.267700	184.010605	480.646515	527.020325	-16.262594	79.452896	594.949585	162.914017	94.013336	406.215149	-61.833824	1404.195313	469.317017	237.467239	1398.996582	370.610443	98.494156	1377.542969	311.444092	151.528931	1623.428223	439.942963	-154.949265	1126.678101	526.023499	300.932831	1128.638550	345.191559	-142.771271	879.346069	412.695923	296.203217	870.016418	393.143585	97.786186	1033.214355	-661.260193	179.173233	854.723083	-637.671387	-20.284313
376.681915	1.769745	934.511597	423.352356	188.199234	932.474060	476.668701	-24.268219	491.890991	536.237854	183.968063	480.634674	527.037598	-16.273869	79.452881	594.940674	162.906647	94.011604	406.186310	-61.794106	1404.204712	469.318451	237.498352	1399.006714	370.619507	98.529533	1377.549316	311.451141	151.582123	1623.430908	439.943512	-154.933609	1126.677856	526.066956	301.008331	1128.660889	345.209656	-142.761536	879.332764	412.957520	296.174683	869.838989	393.139160	97.796196	1033.216431	-661.210510	179.166885	854.715881	-637.635071	-20.303366
376.811707	1.511152	934.508301	423.699402	187.428375	932.102661	476.799683	-24.391167	491.940918	536.194214	183.923981	480.532074	527.137329	-16.286921	79.464157	594.884705	162.820435	93.994270	406.182678	-61.767044	1404.188110	469.325958	237.527451	1398.994873	370.611847	98.574020	1377.549683	311.456848	151.617065	1623.425659	439.930725	-154.907822	1126.680176	526.071594	301.043610	1128.648193	345.215332	-142.748291	879.336670	412.982178	296.184723	869.838989	393.272705	97.520981	1033.014771	-661.112488	179.156998	854.698059	-637.580566	-20.350300
376.808441	1.511200	934.499512	423.719055	187.407288	932.064270	476.796783	-24.381977	491.947174	536.185242	183.916946	480.527405	527.153687	-16.281675	79.459770	594.875793	162.817413	93.985947	406.142883	-61.697693	1404.180908	469.301361	237.617828	1398.990112	370.768799	98.408104	1377.591919	311.474640	151.665970	1623.423340	439.931427	-154.887802	1126.685059	526.051147	301.025879	1128.629272	345.251587	-142.733719	879.339111	412.748291	296.229980	869.990845	393.277039	97.528534	1032.990234	-661.048767	179.123718	854.680115	-637.560730	-20.349947
376.781830	1.556307	934.502380	423.713684	187.453079	932.071594	476.780273	-24.369415	491.938782	536.225281	183.972198	480.522217	527.101624	-16.251268	79.443863	594.916443	162.863556	93.975029	406.126465	-61.665230	1404.184692	469.311462	237.647278	1398.973022	370.779724	98.436409	1377.594482	311.487244	151.701035	1623.437256	439.932953	-154.874603	1126.692139	526.055603	301.056335	1128.631104	345.270050	-142.709564	879.325623	412.745148	296.229980	869.983948	393.268524	97.570473	1032.996094	-660.991333	179.098129	854.644592	-637.510925	-20.374416
376.622772	1.864789	934.488892	423.337097	188.270035	932.415161	476.666687	-24.260178	491.903351	536.295471	184.049332	480.641968	527.063660	-16.252439	79.424240	594.971069	162.925934	93.999367	406.136871	-61.671871	1404.196533	469.339172	237.644516	1398.988037	370.622253	98.693367	1377.550659	311.502411	151.738480	1623.446777	439.925995	-154.850113	1126.703247	526.061768	301.052979	1128.607666	345.280579	-142.705917	879.333557	412.755615	296.247162	869.976440	393.101044	97.900719	1033.174927	-660.922119	179.090149	854.635742	-637.460693	-20.397060
376.620880	1.889849	934.502014	423.337646	188.329849	932.433411	476.649811	-24.222389	491.878632	536.295105	184.049850	480.647430	527.033386	-16.249945	79.427025	594.973022	162.927948	94.000122	406.101257	-61.640636	1404.202271	469.344116	237.673920	1398.961060	370.617004	98.707260	1377.557617	311.508423	151.757843	1623.458496	439.907623	-154.812576	1126.691406	526.076294	301.088409	1128.616577	345.298248	-142.700150	879.343445	412.763794	296.265900	869.974548	393.101257	97.939720	1033.190796	-660.844482	179.063019	854.624756	-637.439575	-20.419073
376.625305	1.887077	934.479614	423.344971	188.255981	932.408569	476.629181	-24.202345	491.859283	536.273865	184.039505	480.627747	527.034851	-16.253618	79.438354	594.950073	162.908844	94.008965	406.090454	-61.602631	1404.207153	469.354736	237.706345	1398.969360	370.607086	98.745705	1377.552979	311.525452	151.787018	1623.467529	439.907104	-154.798111	1126.730469	526.088440	301.093292	1128.609863	345.316650	-142.699417	879.330811	412.782440	296.287964	869.965698	393.090363	97.908112	1033.165771	-660.777466	179.066742	854.635132	-637.369873	-20.431944
376.612762	1.910577	934.477600	423.347015	188.286652	932.391663	476.633850	-24.201269	491.874359	536.308838	184.090210	480.647156	527.013794	-16.260370	79.445168	594.971252	162.945480	93.958763	406.083313	-61.558830	1404.205933	469.361847	237.732147	1398.953247	370.626282	98.795135	1377.536865	311.542297	151.821381	1623.472778	439.914185	-154.783432	1126.741211	526.094421	301.114166	1128.588013	345.325989	-142.667587	879.322083	412.776703	296.316071	869.947021	393.088989	97.942627	1033.156372	-660.686707	179.069580	854.615417	-637.348389	-20.432127
376.609589	1.940973	934.470581	423.326874	188.367508	932.398926	476.645569	-24.211687	491.877350	536.283936	184.053848	480.644562	527.057983	-16.266800	79.439972	594.983887	162.948975	93.976280	406.071808	-61.535313	1404.207520	469.366760	237.780579	1398.924805	370.624603	98.826736	1377.551636	311.560883	151.849930	1623.472534	439.889618	-154.747650	1126.738403	526.110168	301.111328	1128.561890	345.329651	-142.654526	879.337830	412.791046	296.360901	869.940430	393.081818	97.988091	1033.157104	-660.608032	179.094345	854.600830	-637.290222	-20.449970
376.564453	1.930791	934.478455	423.313293	188.353287	932.399841	476.637665	-24.204094	491.879791	536.283875	184.067459	480.635254	527.070129	-16.256207	79.432076	595.003174	162.972992	93.984650	406.056793	-61.503517	1404.226196	469.366913	237.798233	1398.926392	370.631775	98.874641	1377.551880	311.576172	151.878708	1623.479370	439.882965	-154.740417	1126.754883	526.119446	301.147278	1128.559692	345.334900	-142.642532	879.331238	412.781036	296.390198	869.919250	393.057465	97.979599	1033.161743	-660.503052	179.038528	854.598328	-637.222473	-20.433523
376.550232	1.976076	934.481384	423.302094	188.363815	932.410706	476.654358	-24.201378	491.887878	536.270569	184.059189	480.613403	527.102844	-16.263456	79.434479	594.981201	162.947296	93.978485	406.039886	-61.453426	1404.235474	469.400665	237.836685	1398.928345	370.620544	98.898956	1377.562378	311.590973	151.911804	1623.492554	439.877167	-154.693893	1126.777954	526.120972	301.208466	1128.552856	345.337067	-142.611359	879.361267	412.801788	296.412567	869.918518	393.044830	98.003883	1033.168701	-660.439758	179.038147	854.586731	-637.192017	-20.443325
376.562103	1.984250	934.476013	423.325165	188.356537	932.387573	476.645111	-24.177113	491.895355	536.282227	184.051804	480.642853	527.067322	-16.259966	79.446907	595.007202	162.976059	93.983559	406.030273	-61.436501	1404.256470	469.387909	237.862320	1398.913696	370.627075	98.932182	1377.594116	311.596252	151.932037	1623.502319	439.849609	-154.709076	1126.793213	526.110229	301.205994	1128.539063	345.329010	-142.605484	879.374268	412.787384	296.445618	869.928162	393.046692	98.018356	1033.152954	-660.343079	179.026016	854.578064	-637.151428	-20.455624
376.545288	2.027147	934.483948	423.298157	188.372803	932.398010	476.630249	-24.160416	491.888672	536.264038	184.088486	480.650177	527.048340	-16.262474	79.452095	594.972961	162.939758	93.991707	406.009247	-61.410625	1404.260620	469.409241	237.900711	1398.935059	370.631378	98.978027	1377.598633	311.612579	151.961777	1623.519653	439.823639	-154.684921	1126.812988	526.110413	301.223358	1128.543335	345.304413	-142.566406	879.387573	412.777466	296.502930	869.929443	393.029022	98.045586	1033.162598	-660.235962	179.034225	854.577148	-637.091980	-20.439215
376.524658	2.021388	934.481201	423.304230	188.410889	932.393555	476.640625	-24.175831	491.896851	536.276123	184.114441	480.664368	527.092163	-16.266584	79.450035	595.004639	162.964737	94.014587	405.995819	-61.382565	1404.281616	469.400604	237.935501	1398.929932	370.630096	98.997375	1377.604614	311.621124	151.993896	1623.531738	439.796326	-154.653458	1126.830322	526.104492	301.277985	1128.551758	345.283997	-142.552551	879.391785	412.766113	296.551697	869.933167	393.026001	98.061890	1033.159302	-660.136658	179.023514	854.566833	-637.029358	-20.449999
376.493042	2.063498	934.487427	423.274994	188.418900	932.390381	476.630157	-24.154387	491.896729	536.249878	184.108643	480.622009	527.086365	-16.263405	79.457977	594.957703	162.935730	93.973656	405.964600	-61.311077	1404.300293	469.376526	237.992844	1398.939941	370.768555	98.826004	1377.636597	311.635010	152.017181	1623.532715	439.790985	-154.619583	1126.840332	525.919312	300.775848	1128.421875	345.254456	-142.530365	879.404602	412.746521	296.595093	869.898987	392.996124	98.092476	1033.160645	-660.032898	179.030457	854.553345	-636.957458	-20.477226
376.490326	2.072464	934.479858	423.272278	188.428085	932.389160	476.646545	-24.127436	491.900909	536.203491	184.061508	480.627533	527.042297	-16.260698	79.447906	594.968994	162.945511	94.004898	405.982544	-61.314835	1404.315308	469.411591	237.975311	1398.942871	370.623810	99.064827	1377.593994	311.651459	152.050522	1623.530518	439.765930	-154.614212	1126.858154	525.892517	300.830994	1128.404053	345.223969	-142.497421	879.425293	412.732727	296.652283	869.907349	392.993408	98.098152	1033.156372	-659.935852	179.042221	854.517334	-636.904968	-20.484690
376.473419	2.083072	934.483521	423.254089	188.461456	932.394165	476.654480	-24.117815	491.909851	536.198853	184.060501	480.611115	527.070190	-16.267584	79.443245	594.985352	162.949768	94.002701	405.967896	-61.288200	1404.312988	469.406830	237.995758	1398.943970	370.618774	99.104416	1377.602661	311.672272	152.072693	1623.547974	439.742462	-154.597610	1126.865845	525.902893	300.874695	1128.416748	345.183075	-142.455826	879.433350	412.732727	296.710754	869.911499	392.978119	98.118484	1033.160889	-659.830566	179.043900	854.516113	-636.823364	-20.481707
376.462311	2.114690	934.481506	423.245026	188.482452	932.387878	476.648804	-24.105240	491.904175	536.181091	184.079697	480.611115	527.042358	-16.255331	79.435089	594.959534	162.928970	93.995453	405.962341	-61.272449	1404.326416	469.413605	238.011154	1398.964355	370.621613	99.111832	1377.619873	311.678192	152.104202	1623.559204	439.699219	-154.572739	1126.856689	525.881836	300.908264	1128.414063	345.115265	-142.438263	879.457947	412.729401	296.758514	869.926941	392.961945	98.148796	1033.156250	-659.774902	179.046936	854.505859	-636.787109	-20.490107
376.444244	2.121612	934.476746	423.225128	188.475891	932.380310	476.631042	-24.093651	491.899689	536.210632	184.154175	480.628937	527.031311	-16.262293	79.444649	594.973083	162.937958	93.976723	405.944794	-61.210964	1404.305176	469.374023	238.065491	1398.959961	370.771057	98.968369	1377.667725	311.688904	152.118179	1623.563599	439.654541	-154.559509	1126.868652	525.867859	300.923157	1128.431763	345.048798	-142.399963	879.471680	412.686646	296.805878	869.940857	392.950958	98.148659	1033.150635	-659.669983	179.038361	854.489685	-636.725891	-20.484772
376.453705	2.167163	934.462402	423.214600	188.504349	932.382385	476.631500	-24.085835	491.895447	536.202637	184.140182	480.627655	527.051697	-16.255690	79.437241	594.961365	162.927109	93.970154	405.944275	-61.203266	1404.324463	469.405273	238.041656	1398.978516	370.618073	99.150360	1377.643677	311.688873	152.150894	1623.576904	439.619995	-154.540436	1126.862793	525.846313	300.959595	1128.425415	344.972809	-142.368805	879.471436	412.645142	296.862610	869.942017	392.942871	98.178268	1033.144165	-659.604309	179.039017	854.473206	-636.690613	-20.498676
376.441071	2.158386	934.463623	423.220734	188.449585	932.361450	476.641418	-24.094881	491.901917	536.178650	184.125443	480.607941	527.054321	-16.235708	79.431702	594.956970	162.928894	93.963829	405.932098	-61.197067	1404.328613	469.390594	238.089294	1398.965698	370.611053	99.183334	1377.623169	311.700348	152.174072	1623.567139	439.576141	-154.510452	1126.856689	525.845215	300.986145	1128.440552	344.906128	-142.348526	879.467346	412.636688	296.930847	869.948303	392.943909	98.158669	1033.134277	-659.539917	179.037827	854.457397	-636.637451	-20.502190
376.414093	2.187305	934.458801	423.164825	188.534973	932.368103	476.621368	-24.078981	491.889374	536.177795	184.173080	480.626831	527.061157	-16.257872	79.422241	594.969604	162.935822	93.963165	405.926086	-61.164978	1404.325073	469.388428	238.096619	1398.965088	370.588928	99.207077	1377.623657	311.712250	152.200974	1623.565552	439.532410	-154.456223	1126.829346	525.831543	301.043793	1128.433350	344.807556	-142.316330	879.472717	412.590210	297.013275	869.945190	392.905396	98.207001	1033.135620	-659.470215	179.031601	854.441956	-636.592468	-20.503767
376.400574	2.164690	934.459290	423.146881	188.463654	932.345764	476.626007	-24.084726	491.893982	536.109558	184.113083	480.588898	527.064941	-16.259308	79.423203	594.945618	162.915344	93.961037	405.878937	-61.127201	1404.318359	469.347412	238.150177	1398.958984	370.732391	99.037903	1377.669800	311.724457	152.225601	1623.571411	439.488159	-154.446320	1126.838623	525.844238	301.088501	1128.433716	344.736877	-142.298126	879.478638	412.786011	297.038391	869.784729	392.892853	98.172043	1033.124634	-659.383484	179.064438	854.455139	-636.506287	-20.519678
376.414185	2.203120	934.453064	423.132172	188.475327	932.344421	476.619110	-24.070360	491.894012	536.125549	184.161758	480.585907	527.042358	-16.232567	79.428566	594.951843	162.921143	93.964439	405.882874	-61.119972	1404.304565	469.358063	238.128143	1398.958496	370.583618	99.238518	1377.632202	311.724243	152.231186	1623.576416	439.416809	-154.437622	1126.836670	525.820496	301.138855	1128.435059	344.626862	-142.241821	879.500000	412.734314	297.105316	869.808228	392.888184	98.194923	1033.120605	-659.347778	179.042847	854.434509	-636.502747	-20.509008
376.401093	2.223791	934.455017	423.108307	188.541458	932.361267	476.617584	-24.039248	491.897247	536.130371	184.213928	480.590973	527.037476	-16.251209	79.429802	594.945251	162.926605	93.972893	405.859070	-61.117065	1404.324951	469.337402	238.168671	1398.964355	370.538086	99.278847	1377.656738	311.717957	152.254242	1623.583008	439.359406	-154.395401	1126.831787	525.777161	301.181946	1128.437012	344.527069	-142.223267	879.498657	412.693390	297.162720	869.808350	392.868866	98.229446	1033.130127	-659.285828	179.095505	854.433716	-636.457764	-20.483624
376.475830	2.065282	934.457642	423.370941	188.089355	932.197510	476.675903	-24.089228	491.916901	536.100403	184.170364	480.523071	527.080750	-16.263182	79.439682	594.939148	162.926849	93.965103	405.800903	-61.038578	1404.305054	469.293396	238.206253	1398.996582	370.679352	99.099907	1377.707153	311.710388	152.269180	1623.592041	439.294800	-154.385712	1126.841431	525.748047	301.234009	1128.442383	344.440643	-142.193176	879.529053	412.638153	297.243317	869.818054	392.983795	98.038246	1033.042603	-659.204041	179.129166	854.426636	-636.414124	-20.488749
376.397400	2.202851	934.454407	423.113861	188.511230	932.309509	476.620361	-24.021811	491.902313	536.106506	184.224243	480.573944	527.011719	-16.224293	79.419037	594.967590	162.946304	93.977730	405.783386	-61.035614	1404.309814	469.279144	238.239807	1398.993652	370.646301	99.134010	1377.697266	311.716675	152.274170	1623.593628	439.234222	-154.341919	1126.827881	525.709534	301.263977	1128.458618	344.326904	-142.144180	879.522400	412.592834	297.300934	869.821045	392.853180	98.235855	1033.101929	-659.154419	179.137985	854.410645	-636.389954	-20.464697
376.429993	2.091325	934.459839	423.308105	188.120270	932.189148	476.678101	-24.047743	491.905426	536.062561	184.205200	480.521881	527.069458	-16.234022	79.418884	594.960693	162.961502	93.974480	405.737366	-61.001785	1404.304688	469.247711	238.259048	1399.013794	370.640656	99.141830	1377.696533	311.704224	152.285400	1623.593750	439.160950	-154.317123	1126.820679	525.659607	301.295013	1128.475708	344.209747	-142.100220	879.536560	412.537842	297.365814	869.842468	392.940735	98.068840	1033.040161	-659.103821	179.155945	854.395020	-636.372253	-20.454079
376.365356	2.234910	934.449402	423.071991	188.502563	932.313538	476.625458	-23.994768	491.876465	536.070862	184.228928	480.583282	527.040588	-16.226416	79.411896	594.985413	162.977692	93.984245	405.715363	-60.967304	1404.302246	469.217499	238.291504	1399.000854	370.611206	99.172638	1377.710938	311.697693	152.282944	1623.604248	439.102875	-154.306091	1126.804688	525.609070	301.340118	1128.471436	344.114105	-142.080109	879.545776	412.499481	297.430450	869.846130	392.812592	98.243904	1033.101318	-659.050903	179.199188	854.393066	-636.317200	-20.454918
376.381500	2.255328	934.424744	423.075439	188.508530	932.302002	476.622772	-23.991566	491.872803	536.074829	184.234848	480.574982	527.046021	-16.223618	79.410225	594.940857	162.969528	93.983322	405.700806	-60.936676	1404.321533	469.198029	238.311646	1399.029541	370.590668	99.177185	1377.696289	311.683533	152.288284	1623.617920	439.034485	-154.288895	1126.816895	525.551758	301.383209	1128.485229	344.020935	-142.051117	879.565674	412.431885	297.490021	869.867004	392.808563	98.253258	1033.082275	-658.987183	179.233261	854.385559	-636.285339	-20.413895
376.421906	2.167312	934.433655	423.255127	188.212219	932.192932	476.677673	-24.046055	491.907471	536.092651	184.238235	480.548096	527.050537	-16.239609	79.419571	594.953857	162.967270	93.990196	405.677917	-60.916687	1404.327515	469.154449	238.319412	1399.036865	370.559845	99.211395	1377.698486	311.656158	152.284912	1623.637817	438.962646	-154.254807	1126.829102	525.501282	301.451813	1128.524048	343.925201	-142.017227	879.583862	412.362823	297.566956	869.891663	392.879517	98.142502	1033.027222	-658.934692	179.236893	854.387878	-636.243713	-20.425751
376.380157	2.250581	934.436401	423.135590	188.373337	932.265381	476.640289	-24.027611	491.888733	536.114319	184.278427	480.583252	527.027039	-16.233673	79.416206	594.958740	162.971222	93.991829	405.691803	-60.926453	1404.340576	469.166748	238.325241	1399.075806	370.393005	99.425758	1377.675537	311.639343	152.282349	1623.650757	438.906342	-154.211212	1126.812012	525.453735	301.508423	1128.520996	343.822968	-141.975021	879.604736	412.304749	297.626617	869.912537	392.817749	98.218521	1033.067383	-658.914734	179.264145	854.377441	-636.219055	-20.395931
376.398346	2.198089	934.431946	423.220306	188.259521	932.209839	476.659790	-24.022840	491.914246	536.098267	184.263626	480.562988	527.045898	-16.223553	79.427513	594.950562	162.938019	93.973129	405.653442	-60.903519	1404.361084	469.129944	238.343491	1399.072998	370.345245	99.449982	1377.699219	311.610992	152.283493	1623.665283	438.842499	-154.176865	1126.830933	525.410828	301.565002	1128.526001	343.726257	-141.922958	879.627686	412.229004	297.688416	869.928650	392.850891	98.170746	1033.035156	-658.885498	179.285400	854.372314	-636.199524	-20.388969
376.364075	2.218279	934.438538	423.196075	188.272675	932.191101	476.635101	-23.989252	491.902649	536.070740	184.223099	480.553558	527.044739	-16.225988	79.422234	594.935486	162.924454	93.970016	405.628693	-60.866161	1404.366943	469.104828	238.373718	1399.084473	370.336243	99.456215	1377.683228	311.592834	152.269714	1623.677490	438.782501	-154.153229	1126.843018	525.355164	301.616974	1128.527100	343.626740	-141.877319	879.656311	412.181732	297.756104	869.947205	392.817108	98.202629	1033.028198	-658.878296	179.320496	854.361145	-636.195007	-20.367123
376.337250	2.211711	934.437500	423.164063	188.266449	932.200317	476.629791	-23.994476	491.899506	536.082214	184.236328	480.533478	527.068909	-16.216799	79.426575	594.942810	162.920670	93.965981	405.601654	-60.850204	1404.376831	469.067383	238.389847	1399.091187	370.312897	99.482010	1377.699463	311.558105	152.262161	1623.679321	438.717194	-154.107574	1126.850220	525.311340	301.664093	1128.538208	343.536560	-141.831970	879.662354	412.101746	297.797943	869.958740	392.785828	98.190994	1033.032349	-658.861511	179.337128	854.348755	-636.206787	-20.332497
376.309723	2.214844	934.444641	423.137146	188.307846	932.190552	476.611176	-23.995840	491.897797	536.127258	184.290298	480.569946	527.054688	-16.215004	79.419121	594.980835	162.964340	93.964157	405.571350	-60.832100	1404.372192	469.034515	238.394028	1399.086792	370.263519	99.506439	1377.692871	311.529266	152.246414	1623.690430	438.632202	-154.084900	1126.843384	525.254944	301.715485	1128.536377	343.443512	-141.783707	879.674744	412.030121	297.852905	869.972168	392.753113	98.223122	1033.030396	-658.847351	179.382874	854.349426	-636.198547	-20.302017
376.297424	2.262073	934.417358	423.131409	188.317017	932.184204	476.593231	-23.983040	491.899719	536.079041	184.253250	480.548706	527.052917	-16.206318	79.410049	594.959351	162.946274	93.962471	405.546783	-60.808952	1404.381104	469.010162	238.430618	1399.098633	370.254700	99.524666	1377.692017	311.494202	152.242111	1623.705566	438.583801	-154.039688	1126.832764	525.203613	301.751404	1128.547974	343.361725	-141.754395	879.676208	411.968201	297.923218	869.994263	392.737274	98.242668	1033.013306	-658.856567	179.393951	854.341187	-636.215271	-20.291615
376.286011	2.270438	934.404236	423.106110	188.323853	932.187378	476.573303	-23.962133	491.892090	536.068604	184.259811	480.557312	527.027710	-16.214272	79.410789	594.940796	162.940918	93.967094	405.498016	-60.793503	1404.384521	468.976746	238.434250	1399.109741	370.216278	99.534439	1377.695068	311.456329	152.234467	1623.716675	438.513092	-153.988205	1126.823364	525.124329	301.781830	1128.539673	343.260498	-141.714294	879.687622	411.621826	297.802979	870.264404	392.712738	98.242554	1033.008179	-658.869873	179.428909	854.320923	-636.243347	-20.259777
376.241943	2.300564	934.401306	423.059814	188.344864	932.199402	476.545990	-23.955605	491.888916	536.033875	184.247910	480.538239	527.017273	-16.202066	79.416344	594.946777	162.955872	93.973999	405.463989	-60.760872	1404.383667	468.938751	238.456055	1399.130127	370.188873	99.565086	1377.711426	311.429169	152.213547	1623.728027	438.456360	-153.961502	1126.824463	525.093506	301.816010	1128.572388	343.167633	-141.666519	879.687988	411.558319	297.856476	870.275391	392.669800	98.259636	1033.013184	-658.861877	179.443283	854.322327	-636.252563	-20.239330
376.213470	2.298393	934.392456	423.044189	188.370285	932.186279	476.572968	-23.979763	491.906555	536.039490	184.285721	480.569061	527.037292	-16.216930	79.413689	594.925598	162.917816	93.975983	405.421570	-60.757412	1404.384888	468.901306	238.466537	1399.127441	370.137726	99.571220	1377.701660	311.394989	152.192749	1623.735352	438.384552	-153.942673	1126.812500	525.036560	301.837555	1128.587769	343.075745	-141.623474	879.705017	411.479736	297.900055	870.295837	392.638763	98.275848	1033.001343	-658.873108	179.478653	854.332520	-636.266907	-20.196152
376.173187	2.316558	934.408081	423.013245	188.348434	932.177063	476.553467	-23.974550	491.892731	536.043762	184.300262	480.532990	527.057495	-16.207605	79.410789	594.953003	162.937637	93.978752	405.381989	-60.724579	1404.372192	468.869202	238.485855	1399.145996	370.127808	99.584488	1377.716309	311.358490	152.181885	1623.742920	438.306946	-153.922577	1126.814453	524.977295	301.869293	1128.577637	342.982605	-141.572922	879.713623	411.420715	297.940887	870.321045	392.612579	98.285934	1033.004883	-658.906372	179.515671	854.317444	-636.310913	-20.153215
376.143280	2.356655	934.401794	422.992249	188.418594	932.193359	476.520905	-23.903210	491.887421	536.003601	184.256516	480.540955	527.021851	-16.211191	79.417969	594.953186	162.950882	93.972771	405.318390	-60.718857	1404.389160	468.824402	238.501282	1399.145996	370.078125	99.619690	1377.721069	311.308960	152.171295	1623.756958	438.233551	-153.889771	1126.811157	524.917297	301.888184	1128.592896	342.891632	-141.522003	879.707458	411.346069	297.979004	870.336304	392.579498	98.330742	1033.009644	-658.932129	179.532791	854.312927	-636.336426	-20.133636
376.121796	2.363617	934.387268	422.984222	188.414734	932.174316	476.508759	-23.909031	491.892670	536.048889	184.336014	480.533295	527.022705	-16.213524	79.419960	594.968567	162.955917	93.972137	405.278168	-60.700962	1404.384888	468.793152	238.523560	1399.178467	370.026093	99.650688	1377.743042	311.259155	152.153885	1623.768311	438.136047	-153.879898	1126.800293	524.849121	301.894012	1128.597168	342.790649	-141.485413	879.705200	411.280945	298.036285	870.343628	392.555573	98.337685	1032.992065	-658.976929	179.551743	854.296143	-636.404602	-20.091009
376.083405	2.377323	934.398560	422.943573	188.454254	932.188660	476.524231	-23.929449	491.895386	535.993835	184.288666	480.523102	527.032471	-16.202650	79.417099	594.953308	162.942444	93.970261	405.207275	-60.685291	1404.399048	468.745636	238.512787	1399.203491	369.990967	99.638046	1377.732910	311.224823	152.137604	1623.772095	438.071686	-153.833664	1126.801147	524.836792	301.973358	1128.654175	342.704437	-141.440186	879.697754	411.408600	298.032318	870.176514	392.515137	98.362389	1033.004883	-659.028137	179.580612	854.305603	-636.440063	-20.067186
376.035034	2.402066	934.392212	422.907227	188.520432	932.191833	476.483002	-23.904184	491.897797	535.986694	184.336533	480.531525	527.005127	-16.218216	79.413620	594.961975	162.950745	93.975327	405.146149	-60.679131	1404.391479	468.709259	238.527054	1399.210571	369.922058	99.658409	1377.730469	311.171875	152.116760	1623.779053	437.975861	-153.800949	1126.788574	524.765869	301.985931	1128.661865	342.597809	-141.382172	879.687622	411.321716	298.070618	870.194702	392.472656	98.402588	1033.003418	-659.054382	179.603546	854.300598	-636.493713	-20.046947
375.999542	2.409479	934.389099	422.879517	188.477249	932.176880	476.467743	-23.895178	491.914032	535.982849	184.359360	480.541046	526.989563	-16.192968	79.397987	594.962158	162.940170	93.983734	405.094421	-60.655640	1404.377686	468.663513	238.529495	1399.221313	369.887939	99.661255	1377.725098	311.167053	152.110428	1623.773804	437.902039	-153.811249	1126.790405	524.907654	302.539032	1128.825439	342.512604	-141.330673	879.700867	411.258850	298.101288	870.244141	392.435913	98.393417	1032.993774	-659.094788	179.668518	854.305664	-636.523010	-19.989857
375.955994	2.424131	934.380554	422.816711	188.513794	932.173035	476.437927	-23.870680	491.899078	535.929626	184.339722	480.529907	527.006104	-16.204830	79.420174	594.943176	162.924072	93.983803	405.023438	-60.658367	1404.371094	468.612793	238.536255	1399.230957	369.834015	99.669861	1377.729736	311.075439	152.071136	1623.791382	437.819611	-153.793228	1126.778809	524.849670	302.553925	1128.835327	342.427246	-141.308640	879.688660	411.178314	298.124878	870.248962	392.383179	98.415344	1032.987793	-659.150818	179.653931	854.301208	-636.570007	-19.983776
375.913025	2.463092	934.371948	422.774628	188.569168	932.180969	476.447540	-23.877689	491.904968	535.884888	184.304581	480.522522	527.036072	-16.203531	79.428680	594.940857	162.922241	93.983841	404.960114	-60.655800	1404.357910	468.548279	238.533340	1399.228760	369.792358	99.675041	1377.722778	311.020599	152.054214	1623.783691	437.741913	-153.763321	1126.762817	524.792664	302.605804	1128.849243	342.334076	-141.267334	879.673096	411.091156	298.139984	870.278137	392.334625	98.454933	1032.987183	-659.192078	179.705994	854.291809	-636.655518	-19.931341
375.891632	2.469882	934.343628	422.748108	188.521866	932.156067	476.419525	-23.843775	491.885956	535.881287	184.352203	480.526794	526.994263	-16.185972	79.415085	594.950195	162.930939	93.988663	404.886200	-60.635571	1404.363525	468.500641	238.550385	1399.260254	369.738220	99.676346	1377.724487	310.958282	152.035477	1623.792847	437.643463	-153.756302	1126.749878	524.541077	302.101990	1128.718628	342.244751	-141.231461	879.656677	411.008331	298.168365	870.251526	392.309631	98.433769	1032.960571	-659.241638	179.753448	854.305359	-636.694336	-19.866589
375.958740	2.156676	934.365540	423.080048	187.822739	931.795654	476.497375	-23.929733	491.934967	535.824158	184.321945	480.430450	527.066772	-16.205023	79.429352	594.917542	162.910995	93.982140	404.822327	-60.630943	1404.355347	468.433563	238.542023	1399.266479	369.678833	99.685509	1377.711548	310.895508	152.007034	1623.796997	437.552734	-153.734589	1126.720337	524.661011	302.638672	1128.872925	342.167175	-141.194382	879.635803	410.937531	298.182159	870.327881	392.408081	98.174477	1032.776611	-659.339050	179.759323	854.277100	-636.794128	-19.839226
375.771851	2.451868	934.351990	422.636475	188.539505	932.142700	476.351685	-23.805063	491.879822	535.824890	184.344666	480.528076	526.979187	-16.181936	79.411247	594.890137	162.902039	93.993286	404.744232	-60.618664	1404.331177	468.381958	238.543228	1399.275635	369.616913	99.700981	1377.710815	310.840363	151.985535	1623.799316	437.470337	-153.741989	1126.710205	524.605103	302.688202	1128.889404	342.092072	-141.166351	879.633362	410.874420	298.209167	870.333008	392.188477	98.446281	1032.957275	-659.394287	179.816330	854.278992	-636.864441	-19.781099
375.863464	2.176083	934.334106	422.958069	187.854416	931.792725	476.442993	-23.936300	491.943146	535.788757	184.348679	480.455078	527.023682	-16.175957	79.416313	594.894775	162.913315	94.004448	404.668488	-60.619404	1404.327759	468.323669	238.566513	1399.295410	369.546082	99.713745	1377.714355	310.771942	151.950256	1623.805786	437.387421	-153.697479	1126.716675	524.529175	302.713165	1128.896729	342.027710	-141.162003	879.613098	410.792419	298.217010	870.350342	392.287140	98.186592	1032.758911	-659.441040	179.831863	854.270264	-636.944580	-19.759468
375.817200	2.202734	934.333801	422.920044	187.837250	931.786133	476.463623	-23.959381	491.951385	535.777283	184.342377	480.433777	527.068359	-16.203157	79.423874	594.874146	162.913239	93.995476	404.595703	-60.611332	1404.339111	468.234955	238.568207	1399.302368	369.488495	99.708214	1377.698120	310.706329	151.916351	1623.814819	437.309814	-153.709641	1126.683960	524.449890	302.681793	1128.914917	341.958282	-141.105515	879.608887	410.703186	298.236176	870.357788	392.244812	98.195808	1032.755371	-659.541321	179.843048	854.267151	-637.036682	-19.711720
375.748749	2.202372	934.351135	422.859192	187.843918	931.793579	476.424896	-23.927999	491.932953	535.760376	184.380844	480.455994	527.040039	-16.207039	79.456223	594.896362	162.932953	94.001328	404.514648	-60.606140	1404.313721	468.175232	238.579437	1399.333374	369.426544	99.704086	1377.705566	310.639893	151.872467	1623.828979	437.232422	-153.652679	1126.675781	524.389160	302.721313	1128.928833	341.873993	-141.072144	879.602173	410.648254	298.262787	870.381531	392.178284	98.204926	1032.767334	-659.580322	179.890015	854.268677	-637.103271	-19.672943
375.559204	2.504055	934.350952	422.404785	188.602829	932.160583	476.316925	-23.785507	491.924866	535.810059	184.453110	480.560822	526.981689	-16.184259	79.456741	594.921570	162.951874	94.005905	404.443054	-60.603012	1404.305786	468.095703	238.579453	1399.336670	369.349548	99.713150	1377.705078	310.572937	151.846268	1623.847900	437.158783	-153.663406	1126.687134	524.292908	302.737579	1128.939209	341.815338	-141.029770	879.585327	410.552948	298.284424	870.400146	391.947388	98.497780	1032.964600	-659.672607	179.916412	854.273743	-637.228699	-19.625744
375.503876	2.536460	934.321228	422.365112	188.633713	932.146240	476.313263	-23.778646	491.914154	535.754944	184.430923	480.539185	526.968384	-16.180346	79.434547	594.893616	162.921753	93.998268	404.357086	-60.592659	1404.320801	468.015686	238.594193	1399.348633	369.257263	99.688721	1377.706543	310.508209	151.804169	1623.872803	437.081238	-153.614700	1126.676758	524.213562	302.757324	1128.960938	341.740295	-140.996063	879.588013	410.490875	298.311493	870.413818	391.890259	98.524216	1032.942017	-659.743652	179.914169	854.259888	-637.289673	-19.593830
375.432434	2.549486	934.322144	422.294617	188.634705	932.142395	476.294434	-23.761292	491.918640	535.742554	184.449860	480.546112	526.956360	-16.177076	79.431572	594.914856	162.946594	94.009232	404.280792	-60.596851	1404.315674	467.911163	238.625320	1399.361206	369.173889	99.703239	1377.681641	310.436462	151.758194	1623.894409	437.011078	-153.601135	1126.663574	524.087219	302.742310	1128.971558	341.658936	-140.971710	879.580566	410.425903	298.538666	870.365479	391.814484	98.535202	1032.940063	-659.799744	179.967255	854.263123	-637.385559	-19.561357
375.371002	2.560776	934.298157	422.235931	188.697983	932.141907	476.281311	-23.775623	491.915710	535.702148	184.448441	480.545227	526.976379	-16.182421	79.435760	594.877502	162.920547	94.000145	404.180908	-60.592674	1404.331665	467.827850	238.633194	1399.369385	369.094482	99.700005	1377.677124	310.369843	151.725616	1623.922852	436.943756	-153.579193	1126.668213	523.948669	302.754761	1128.984985	341.594025	-140.925568	879.573364	410.110443	298.592651	870.570435	391.740082	98.562813	1032.927124	-659.900574	179.962662	854.257263	-637.470032	-19.543491
375.302246	2.583355	934.304504	422.157745	188.699905	932.150269	476.269073	-23.770241	491.925995	535.661621	184.407898	480.538055	526.978271	-16.188267	79.429466	594.837219	162.889618	94.029694	404.102570	-60.597206	1404.332031	467.725250	238.612869	1399.385254	368.969025	99.690910	1377.649170	310.306915	151.684433	1623.947998	436.865814	-153.564056	1126.660034	523.851746	302.766479	1128.995728	341.520386	-140.908051	879.565308	410.032379	298.620026	870.582458	391.666565	98.573967	1032.934570	-659.972046	179.997177	854.255432	-637.561218	-19.537741
375.268768	2.576880	934.270142	422.121399	188.716797	932.123291	476.225159	-23.751169	491.895569	535.699219	184.464020	480.550110	526.929504	-16.176258	79.432480	594.897644	162.942673	94.042870	404.018036	-60.583118	1404.311646	467.606293	238.637589	1399.388550	368.904053	99.658195	1377.649658	310.232178	151.642151	1623.985840	436.789215	-153.545639	1126.633789	523.766052	302.802460	1129.014526	341.440887	-140.879517	879.559631	409.949158	298.649445	870.597046	391.600250	98.582588	1032.901489	-660.059387	179.983383	854.248352	-637.647583	-19.515419
375.196686	2.586589	934.266541	422.028961	188.740234	932.125671	476.216187	-23.726572	491.907135	535.680481	184.472717	480.554810	526.959106	-16.183220	79.424507	594.852173	162.910843	94.021347	403.929962	-60.601086	1404.333984	467.512329	238.646378	1399.418091	368.813812	99.654709	1377.637207	310.164490	151.606277	1624.013672	436.699036	-153.543411	1126.662231	523.663269	302.844696	1129.034546	341.367249	-140.860367	879.561340	409.876923	298.672821	870.612549	391.508209	98.597427	1032.900269	-660.131653	180.032547	854.251587	-637.735046	-19.495342
375.126892	2.600773	934.267395	421.969666	188.765503	932.122864	476.209015	-23.752810	491.924530	535.682434	184.507477	480.587494	526.916077	-16.133894	79.433800	594.909058	162.961166	94.071518	403.831360	-60.588184	1404.328979	467.408813	238.645355	1399.432251	368.703949	99.659683	1377.660278	310.085541	151.565063	1624.025146	436.603973	-153.537918	1126.644043	523.579590	302.886322	1129.080566	341.266998	-140.813461	879.565857	409.798279	298.714417	870.627502	391.437744	98.620819	1032.898682	-660.220642	180.045700	854.276794	-637.806519	-19.457254
375.050232	2.622414	934.265076	421.867371	188.828156	932.141663	476.151520	-23.704496	491.920563	535.667419	184.506104	480.603973	526.960938	-16.157583	79.443893	594.884033	162.934891	94.077332	403.740173	-60.597393	1404.314453	467.292328	238.647095	1399.432861	368.595093	99.653542	1377.662842	309.994537	151.540604	1624.072144	436.512817	-153.516708	1126.649048	523.273315	302.394775	1128.920288	341.177856	-140.787415	879.564270	409.676208	298.747650	870.611450	391.341309	98.651794	1032.906860	-660.299011	180.050629	854.259094	-637.881104	-19.468435
374.978302	2.654805	934.243530	421.771881	188.905411	932.144165	476.108673	-23.696377	491.928986	535.669189	184.531876	480.624725	526.940857	-16.158197	79.451462	594.879944	162.938828	94.052544	403.645782	-60.592129	1404.349731	467.195038	238.668549	1399.446289	368.509003	99.635948	1377.658569	309.928589	151.484650	1624.059937	436.402649	-153.506027	1126.649414	523.232727	302.445129	1128.962524	341.082855	-140.758850	879.564819	409.819000	298.574921	870.498352	391.249359	98.694206	1032.897095	-660.362366	180.093857	854.259521	-637.941528	-19.439430
374.824036	2.643184	934.248413	421.672180	188.934372	932.144714	476.089569	-23.687225	491.928406	535.650146	184.504471	480.639130	526.902710	-16.131426	79.458008	594.887024	162.934402	94.046303	403.546753	-60.608452	1404.324219	467.085602	238.651474	1399.465454	368.402557	99.634338	1377.654175	309.844818	151.434982	1624.074707	436.306091	-153.513611	1126.659424	523.097656	302.460083	1128.964600	340.971680	-140.736069	879.545715	409.724609	298.795654	870.463196	391.117249	98.707939	1032.899292	-660.453064	180.114334	854.269287	-638.029358	-19.412504
374.699524	2.640896	934.247620	421.572266	188.949982	932.141907	476.023834	-23.684155	491.950531	535.528931	184.399979	480.620575	526.944580	-16.174562	79.470505	594.850586	162.901413	94.061409	403.447998	-60.594719	1404.333252	466.981842	238.634094	1399.476074	368.322327	99.617584	1377.619141	309.753265	151.398148	1624.086304	436.194336	-153.488113	1126.633545	523.008728	302.501495	1128.985352	340.871185	-140.719131	879.549438	409.635895	298.848816	870.469482	391.003357	98.716766	1032.897339	-660.516846	180.110535	854.261108	-638.112549	-19.421206
374.688751	2.676334	934.217041	421.532928	189.037491	932.144470	476.050293	-23.719854	491.936310	535.583923	184.501678	480.642700	526.945129	-16.181963	79.452339	594.882935	162.939972	94.074684	403.329498	-60.593227	1404.323364	466.864044	238.646545	1399.483032	368.221436	99.618660	1377.604614	309.658844	151.346893	1624.083252	436.087402	-153.498047	1126.644775	522.907410	302.526947	1129.017822	340.765961	-140.686584	879.531006	409.540924	298.875061	870.487122	390.963287	98.762367	1032.882690	-660.583252	180.164139	854.250732	-638.188721	-19.408394
374.633209	2.711989	934.188782	421.441467	189.103439	932.143433	475.997284	-23.710577	491.930237	535.588379	184.553253	480.673431	526.959290	-16.189978	79.456703	594.884583	162.968918	94.099045	403.222076	-60.596558	1404.338257	466.756470	238.649536	1399.509644	368.136627	99.614517	1377.585571	309.561157	151.298080	1624.092407	435.958984	-153.493591	1126.653442	522.796692	302.555786	1129.047607	340.643951	-140.673355	879.522766	409.430267	298.913055	870.502502	390.878174	98.799652	1032.867554	-660.639587	180.167755	854.240784	-638.251831	-19.399963
374.602539	2.769025	934.160583	421.397156	189.116211	932.129333	475.975128	-23.730448	491.936035	535.577087	184.539505	480.658112	526.920410	-16.187504	79.462906	594.885986	162.970642	94.099571	403.119354	-60.585335	1404.333496	466.640656	238.663437	1399.536011	368.049622	99.632607	1377.572388	309.451935	151.242996	1624.098755	435.855591	-153.481247	1126.640015	522.666748	302.594452	1129.070557	340.519867	-140.664200	879.522278	409.322052	298.949341	870.535583	390.825409	98.831009	1032.845459	-660.690735	180.189636	854.238770	-638.324768	-19.376221
374.502502	2.807914	934.161621	421.299133	189.217346	932.149353	475.919922	-23.701252	491.924713	535.535767	184.557632	480.691864	526.936340	-16.177710	79.463776	594.884521	162.968979	94.098335	403.008423	-60.590664	1404.324829	466.538727	238.655350	1399.550293	367.927002	99.630760	1377.561523	309.345551	151.186279	1624.105713	435.729340	-153.458328	1126.620117	522.561401	302.633362	1129.088501	340.402130	-140.655334	879.503296	409.206604	298.999603	870.562134	390.738129	98.887032	1032.857178	-660.758911	180.225479	854.228943	-638.418518	-19.371044
374.413818	2.790848	934.160339	421.219635	189.194931	932.118347	475.913757	-23.696243	491.932465	535.509399	184.523163	480.671265	526.943909	-16.188845	79.497627	594.872131	162.933899	94.095795	402.917938	-60.583046	1404.331909	466.447327	238.634415	1399.582275	367.842407	99.651550	1377.558594	309.229858	151.137573	1624.113281	435.603912	-153.467926	1126.597900	522.475403	302.710754	1129.139771	340.261475	-140.648880	879.494629	409.084564	298.858795	870.652771	390.648438	98.885002	1032.840210	-660.821899	180.219574	854.245117	-638.493347	-19.335606
374.338379	2.825980	934.142700	421.147522	189.246964	932.121216	475.557129	-23.127026	491.912140	535.493469	184.546600	480.693787	526.692322	-16.120426	79.415222	594.908875	162.974289	94.110764	402.802795	-60.592358	1404.327759	466.344543	238.661972	1399.612305	367.744019	99.658195	1377.555908	309.116913	151.081879	1624.121216	435.490143	-153.447540	1126.572876	522.339539	302.724670	1129.174561	340.123138	-140.637787	879.491272	408.970215	298.918976	870.686523	390.559662	98.921257	1032.831909	-660.854919	180.244553	854.249512	-638.542725	-19.305378
374.258850	2.838999	934.129639	421.072754	189.259872	932.095032	475.800568	-23.687555	491.938416	535.391479	184.468857	480.664825	526.918945	-16.180338	79.486473	594.836853	162.926407	94.107658	402.689148	-60.613853	1404.312378	466.245697	238.652786	1399.629761	367.643127	99.663055	1377.554565	308.991882	151.028809	1624.106323	435.372406	-153.448959	1126.554199	522.234863	302.791504	1129.188477	340.008118	-140.618362	879.479858	408.829193	298.959381	870.722229	390.483124	98.941269	1032.812134	-660.895447	180.271713	854.240662	-638.596985	-19.301825
374.186859	2.846924	934.113892	421.010834	189.216156	932.093079	475.785675	-23.683382	491.956055	535.415466	184.545288	480.677246	526.885681	-16.127186	79.484230	594.883057	162.942245	94.116707	402.593689	-60.587734	1404.298096	466.166870	238.664780	1399.650757	367.533783	99.672241	1377.551880	308.864227	150.964813	1624.098389	435.238403	-153.429062	1126.537354	522.124878	302.838928	1129.230347	339.878235	-140.611115	879.454956	408.680542	299.023407	870.759521	390.406921	98.919502	1032.802734	-660.945129	180.305618	854.224487	-638.656433	-19.252531
374.125153	2.857784	934.109436	420.934082	189.214371	932.079224	475.710419	-23.677134	491.915100	535.426880	184.575241	480.693115	526.888062	-16.164841	79.500481	594.857788	162.921600	94.115250	402.489960	-60.564091	1404.285889	466.060791	238.668945	1399.654907	367.429932	99.687424	1377.550049	308.732178	150.904572	1624.096069	435.122650	-153.448730	1126.543091	521.968750	302.831238	1129.208252	339.776764	-140.603195	879.433838	408.295044	299.125732	870.969543	390.332611	98.929962	1032.793091	-660.965332	180.358582	854.227234	-638.685913	-19.250053
374.071075	2.874944	934.092224	420.872375	189.200562	932.059387	475.664764	-23.655500	491.908295	535.371155	184.497940	480.657532	526.887573	-16.145271	79.492325	594.827393	162.869400	94.102417	402.381226	-60.593025	1404.282104	465.958801	238.667587	1399.662354	367.340057	99.698738	1377.536377	308.600250	150.847122	1624.091553	434.987701	-153.423920	1126.524536	521.853271	302.869385	1129.229248	339.632507	-140.597504	879.429199	408.153778	299.192444	870.992065	390.251801	98.938957	1032.772583	-661.027039	180.350143	854.206604	-638.732849	-19.214752
373.994873	2.872964	934.079163	420.778625	189.206833	932.041870	475.621613	-23.655483	491.919159	535.350830	184.484604	480.658478	526.855896	-16.112133	79.469498	594.859131	162.862900	94.105537	402.254181	-60.572632	1404.276123	465.857574	238.681259	1399.676636	367.221039	99.685722	1377.564941	308.455109	150.782379	1624.078003	434.870209	-153.410141	1126.501953	521.778564	302.939453	1129.266479	339.494415	-140.589478	879.420959	408.243134	299.248932	870.847473	390.166565	98.942757	1032.757202	-661.041321	180.361938	854.208008	-638.781067	-19.167019
373.937683	2.900670	934.072693	420.663544	189.247574	932.048767	475.572845	-23.654984	491.916809	535.332275	184.518021	480.675720	526.838379	-16.114752	79.486183	594.836975	162.797607	94.112991	402.128357	-60.567467	1404.272461	465.763000	238.686554	1399.714966	367.092590	99.705750	1377.576782	308.337036	150.705460	1624.075195	434.736664	-153.388016	1126.496582	521.659363	302.974457	1129.286499	339.352783	-140.571091	879.429810	408.092957	299.338745	870.866333	390.085236	98.966187	1032.758179	-661.050964	180.409790	854.210754	-638.806396	-19.158684
373.860077	2.891576	934.067261	420.567078	189.225983	932.037964	475.516205	-23.603722	491.896759	535.278870	184.475815	480.685608	526.811768	-16.104326	79.444725	594.802429	162.772919	94.108490	402.002075	-60.552933	1404.264038	465.648743	238.699081	1399.735107	366.956207	99.687363	1377.600708	308.199951	150.630585	1624.080933	434.600342	-153.394684	1126.492554	521.565674	303.038300	1129.320923	339.207336	-140.552780	879.426819	407.946014	299.391296	870.917175	389.984161	98.956673	1032.748779	-661.117126	180.399643	854.194397	-638.851685	-19.121296
373.811157	2.875873	934.054993	420.475677	189.220032	932.046265	475.495422	-23.620157	491.912750	535.212646	184.426086	480.663940	526.792114	-16.101318	79.470612	594.741821	162.709793	94.098366	401.843262	-60.538300	1404.263306	465.522797	238.700775	1399.757446	366.803894	99.677872	1377.595215	308.077759	150.536362	1624.085449	434.447784	-153.351669	1126.496460	521.412659	303.083923	1129.336060	339.061249	-140.534363	879.428711	407.795898	299.472565	870.945251	389.896362	98.937439	1032.745850	-661.101746	180.459778	854.205200	-638.858887	-19.094078
373.723969	2.871479	934.046631	420.366638	189.249985	932.013184	475.474640	-23.605431	491.908905	535.213745	184.488037	480.665283	526.793518	-16.102932	79.480240	594.783752	162.766678	94.114929	401.672302	-60.533688	1404.248169	465.365417	238.727188	1399.764160	366.653015	99.713844	1377.600342	308.011383	150.413391	1624.090332	434.297455	-153.346069	1126.491333	521.271057	303.113342	1129.339355	338.917603	-140.512711	879.407471	407.653229	299.543274	870.964661	389.807068	98.959862	1032.725464	-661.119629	180.472382	854.178711	-638.859253	-19.097204
373.679321	2.828606	934.034546	420.282043	189.222122	931.997009	475.462219	-23.636616	491.928345	535.152710	184.459824	480.653259	526.834229	-16.131580	79.497757	594.777405	162.766373	94.133995	401.447113	-60.513462	1404.257324	465.203827	238.757751	1399.775146	366.496002	99.723274	1377.609741	307.782043	150.315857	1624.118896	434.129883	-153.330933	1126.510864	521.141541	303.175262	1129.355469	338.760040	-140.478973	879.404907	407.525238	299.605835	870.991211	389.722839	98.929794	1032.709717	-661.138733	180.525360	854.173767	-638.890808	-19.026718
373.606323	2.867830	934.024780	420.146057	189.269958	932.006775	475.394135	-23.605980	491.882782	535.114990	184.478561	480.655487	526.816284	-16.128803	79.495972	594.745056	162.717987	94.108078	401.240295	-60.498905	1404.279419	465.040009	238.775909	1399.797852	366.324951	99.751282	1377.613770	307.639099	150.201126	1624.129395	433.943726	-153.321991	1126.520630	520.976196	303.232544	1129.375366	338.616272	-140.436905	879.400085	407.385468	299.708679	870.980896	389.616211	98.960800	1032.709961	-661.121826	180.573303	854.172424	-638.887390	-19.004646
373.556091	2.806938	934.016785	420.074280	189.200546	931.978088	475.376373	-23.609665	491.897919	535.050354	184.479004	480.634552	526.821899	-16.127958	79.504684	594.749451	162.716507	94.126343	401.016998	-60.463623	1404.269775	464.886353	238.786148	1399.809937	366.144287	99.756523	1377.615234	307.501831	150.063828	1624.131226	433.763824	-153.319351	1126.503174	520.798828	303.287323	1129.417725	338.471771	-140.387253	879.412476	407.279419	299.988251	870.964905	389.537720	98.910347	1032.689941	-661.150085	180.582169	854.166016	-638.914307	-18.991331
373.504333	2.801724	933.994568	419.993652	189.151749	931.964355	475.347717	-23.607197	491.897919	535.017273	184.441071	480.639191	526.834229	-16.125494	79.488136	594.748413	162.693665	94.120499	400.801636	-60.418182	1404.282959	464.697815	238.803711	1399.835205	365.927307	99.730515	1377.631104	307.353882	149.903259	1624.160156	433.567657	-153.287247	1126.532837	520.804810	303.906921	1129.612305	338.332855	-140.356766	879.417053	407.125000	300.066711	871.029480	389.455719	98.882309	1032.670776	-661.145020	180.634308	854.162354	-638.910889	-18.949362
373.324799	2.702445	934.030762	419.856506	189.023758	931.937927	475.266846	-23.610064	491.905334	534.936951	184.429581	480.593170	526.770874	-16.119564	79.463165	594.735107	162.698868	94.125702	400.566711	-60.374882	1404.306396	464.497375	238.837585	1399.846680	365.707001	99.696785	1377.624268	307.214691	149.722641	1624.228027	433.370728	-153.268280	1126.544189	520.654053	303.942108	1129.637573	338.198456	-140.304260	879.440857	406.999237	300.178864	871.058777	389.292603	98.805466	1032.674316	-661.138916	180.667496	854.161194	-638.913513	-18.943279
373.278381	2.701907	934.000122	419.772644	188.976898	931.934204	475.260315	-23.613653	491.875946	534.953247	184.464279	480.571533	526.746765	-16.085089	79.438866	594.760803	162.731812	94.088974	400.331757	-60.322891	1404.325806	464.306152	238.865631	1399.853149	365.435822	99.700363	1377.596313	307.056396	149.531570	1624.270996	433.177551	-153.243530	1126.576050	520.500061	303.993439	1129.674927	338.066040	-140.281631	879.446960	406.854156	300.276855	871.082458	389.198700	98.773773	1032.655151	-661.127319	180.683060	854.153137	-638.897339	-18.888033
373.195679	2.659665	933.986572	419.667816	188.858704	931.886475	475.208710	-23.646069	491.896790	534.904053	184.483154	480.534546	526.826599	-16.119762	79.458771	594.752808	162.699585	94.080727	400.088257	-60.284264	1404.360352	464.108185	238.906479	1399.867554	365.133728	99.727371	1377.538818	306.889923	149.293945	1624.365845	432.989929	-153.227005	1126.630737	520.346008	304.027405	1129.704468	337.951691	-140.244812	879.472961	406.717621	300.362579	871.101074	389.074829	98.719658	1032.621582	-661.125977	180.752548	854.165100	-638.901123	-18.826015
373.202698	2.618938	933.960999	419.623199	188.767487	931.853638	475.168121	-23.660173	491.867035	534.830017	184.425995	480.484100	526.803040	-16.109655	79.456467	594.704590	162.650742	94.054863	399.825958	-60.244049	1404.391113	463.913025	238.947098	1399.853760	364.798096	99.771172	1377.445923	306.809784	149.013657	1624.475220	432.808899	-153.162491	1126.692749	520.213257	304.059448	1129.753662	337.823181	-140.219284	879.518616	406.583282	300.455231	871.110046	388.999146	98.670494	1032.587646	-661.116516	180.799667	854.148315	-638.898804	-18.801229
373.150269	2.599422	933.954102	419.565460	188.752106	931.828064	475.143524	-23.683105	491.881744	534.802246	184.442963	480.465820	526.776428	-16.104675	79.428238	594.710266	162.618256	94.043640	399.544464	-60.160851	1404.458862	463.682220	238.992401	1399.859985	364.392792	99.842773	1377.249756	306.578217	148.674179	1624.672119	432.619049	-153.106873	1126.777466	519.905029	303.552826	1129.616699	337.694458	-140.209747	879.570068	406.435181	300.561371	871.109619	388.905853	98.672249	1032.567993	-661.089966	180.815811	854.157288	-638.876221	-18.775297
372.832184	2.432006	934.028625	419.427094	188.692352	931.813538	475.046631	-23.661884	491.902710	534.695007	184.316879	480.442657	526.805664	-16.128937	79.460976	594.673401	162.531784	94.043633	399.235352	-60.030251	1404.484741	463.429810	239.094696	1399.839478	364.025482	99.817223	1377.094116	306.510925	148.273682	1624.881836	432.439392	-153.018311	1126.849365	519.804260	303.525360	1129.637695	337.548157	-140.209702	879.626526	406.324036	300.629364	871.104919	388.688354	98.609093	1032.597290	-661.059998	180.851563	854.159912	-638.830200	-18.752121
372.995544	2.467233	933.976135	419.442627	188.776993	931.824280	475.031555	-23.704800	491.914520	534.717041	184.352676	480.460999	526.773071	-16.103458	79.459244	594.663452	162.526413	94.042244	398.918793	-59.942131	1404.548950	463.193298	239.189880	1399.822754	363.336670	100.233994	1376.844360	306.374878	147.802719	1625.168213	432.289185	-152.914413	1126.960938	519.699951	303.504517	1129.606445	337.412140	-140.195496	879.705566	406.189484	300.732544	871.085693	388.731628	98.639977	1032.573853	-661.045410	180.867798	854.147156	-638.835083	-18.732786
372.921143	2.411352	934.012634	419.385681	188.771820	931.854675	475.018738	-23.746462	491.933319	534.671265	184.331100	480.456329	526.794006	-16.118723	79.503609	594.663696	162.510834	94.074257	398.542053	-59.769699	1404.605591	462.867096	239.365540	1399.781250	362.886261	100.345558	1376.812866	306.223389	147.253387	1625.509033	432.106323	-152.832886	1127.062012	519.619263	303.522247	1129.597534	337.284851	-140.153793	879.782959	406.054901	300.616638	871.106689	388.652100	98.616020	1032.606079	-661.025146	180.885773	854.150696	-638.799988	-18.719467
372.847351	2.363312	934.030273	419.354797	188.814133	931.864014	474.979218	-23.760515	492.000214	534.600403	184.279251	480.466888	526.786743	-16.114464	79.542946	594.603455	162.452042	94.078743	398.141785	-59.712395	1404.699463	462.451355	239.588181	1399.717896	362.690399	101.002998	1376.777954	306.073608	146.618469	1625.871216	431.934845	-152.744781	1127.181763	519.480042	303.478699	1129.601196	337.183014	-140.127853	879.872864	405.927704	300.664154	871.055420	388.584106	98.621742	1032.618042	-660.991150	180.936310	854.163757	-638.786316	-18.641932
372.812195	2.326735	934.064087	419.343140	188.779755	931.880493	474.985138	-23.793163	492.038361	534.567627	184.304062	480.483154	526.779480	-16.114166	79.574806	594.611694	162.476303	94.098930	397.866028	-59.632027	1404.791626	462.206360	239.595520	1399.729614	361.876465	101.741661	1376.477783	305.934937	145.924072	1626.255127	431.767059	-152.672668	1127.324341	519.345032	303.495300	1129.560913	337.079987	-140.102493	879.974731	405.843231	300.702057	870.998108	388.548767	98.599411	1032.641968	-660.964539	180.985428	854.148376	-638.767944	-18.630491
372.755341	2.308042	934.098022	419.318115	188.753815	931.898071	474.970764	-23.831112	492.071045	534.492920	184.257950	480.483551	526.833435	-16.157618	79.616570	594.588440	162.440079	94.086739	397.555359	-59.418148	1404.894409	461.860870	239.801163	1399.706421	361.353027	101.889534	1376.374878	305.815948	145.191086	1626.620361	431.560150	-152.601303	1127.488403	519.405212	304.046448	1129.725708	336.985748	-140.037018	880.086853	405.790924	300.730133	870.969238	388.486664	98.592506	1032.665649	-660.942383	181.009644	854.143799	-638.736206	-18.600159
372.691864	2.283678	934.134521	419.264832	188.788712	931.930847	474.938812	-23.852577	492.088715	534.374939	184.238144	480.494720	526.778442	-16.136862	79.643196	594.523743	162.427475	94.111786	397.237579	-59.182652	1405.004761	461.490997	239.992462	1399.716064	360.863495	101.921295	1376.401001	305.622620	144.357666	1626.960449	431.339233	-152.509491	1127.665649	519.035828	303.593048	1129.570435	336.880554	-140.001587	880.220886	405.722961	300.756714	870.899780	388.416199	98.602188	1032.699219	-660.856201	181.070450	854.138489	-638.680359	-18.579042
372.809418	1.953593	934.195862	419.615906	188.063477	931.594055	475.040802	-24.035789	492.153229	534.365234	184.254425	480.436646	526.866577	-16.161514	79.668968	594.567139	162.473648	94.135307	396.925598	-58.955212	1405.129761	461.057861	240.205536	1399.701782	360.423584	102.068756	1376.431885	305.417419	143.493546	1627.274292	431.109711	-152.398483	1127.860962	518.800049	303.652222	1129.607422	336.784058	-139.979324	880.368469	405.462830	300.830414	871.031982	388.489136	98.344032	1032.540405	-660.840027	181.080963	854.139221	-638.664917	-18.543480
372.648254	2.228098	934.223572	419.221710	188.686478	931.946533	474.890289	-23.907469	492.132172	534.335022	184.288727	480.519867	526.799622	-16.171236	79.681831	594.539734	162.474869	94.135170	396.622620	-58.775143	1405.236328	460.617523	240.402924	1399.699585	360.047180	102.242302	1376.410400	305.207520	142.598999	1627.561768	430.898438	-152.277863	1128.038574	518.618713	303.845154	1129.643066	336.685455	-139.973434	880.516968	405.655029	300.854340	870.802429	388.269867	98.588882	1032.741699	-660.825684	181.133743	854.176941	-638.637268	-18.499392
372.772766	1.947662	934.257080	419.490997	188.069122	931.601990	474.950989	-24.059763	492.179413	534.271484	184.215683	480.407715	526.891602	-16.196585	79.705910	594.521240	162.460892	94.112709	396.357697	-58.592857	1405.315796	460.048828	240.702759	1399.594482	359.644928	102.396881	1376.387939	304.929413	141.662689	1627.807373	430.663544	-152.165100	1128.184570	518.341919	303.944946	1129.695068	336.555267	-139.979874	880.658508	405.629456	300.895691	870.740723	388.335205	98.386826	1032.567871	-660.854858	181.085983	854.204529	-638.610596	-18.472813
372.599731	2.172285	934.288086	419.078033	188.656158	931.918701	474.827667	-23.937443	492.135132	534.335999	184.315491	480.503693	526.816467	-16.173149	79.703217	594.595886	162.577118	94.131622	396.071167	-58.418201	1405.379761	459.548248	240.781769	1399.599243	359.221985	102.538536	1376.312256	304.670868	140.727463	1628.056763	430.459778	-152.047302	1128.316895	518.089600	304.151886	1129.701172	336.422913	-139.993225	880.757690	405.609619	300.972443	870.664673	388.086975	98.612358	1032.751221	-660.921143	181.096725	854.259216	-638.609253	-18.442595
372.569489	2.161015	934.297302	418.950409	188.667419	931.903809	474.805115	-23.946815	492.136871	534.350037	184.336594	480.510620	526.754639	-16.158581	79.692268	594.573242	162.554016	94.124756	395.791138	-58.240536	1405.402222	459.027588	240.905502	1399.559448	358.848480	102.625809	1376.275391	304.372131	139.789215	1628.267578	430.274658	-151.962112	1128.403076	517.986633	304.905334	1129.871094	336.296570	-140.023605	880.789917	405.627380	301.066742	870.628784	387.962036	98.632179	1032.744141	-660.903320	181.161194	854.289124	-638.579956	-18.406534
372.583374	2.123325	934.279053	418.853027	188.634415	931.840637	474.807739	-23.951868	492.118042	534.397217	184.406006	480.543274	526.730103	-16.165792	79.695007	594.634766	162.605637	94.132744	395.520294	-58.151039	1405.417114	458.494781	241.042160	1399.558838	358.479462	102.697189	1376.181030	304.042633	138.829880	1628.447388	430.108307	-151.909073	1128.413574	517.685486	305.195221	1129.924805	336.178192	-140.034256	880.813538	405.637787	301.158081	870.573669	387.847351	98.634087	1032.696411	-660.459106	181.879288	854.225037	-638.447998	-18.258247
372.558838	2.082790	934.275879	418.691193	188.634567	931.812256	474.842651	-23.951576	492.098419	534.343445	184.367920	480.528839	526.757385	-16.154297	79.684753	594.597656	162.573044	94.086853	395.258484	-58.038174	1405.368530	457.941650	241.173660	1399.564331	358.014160	102.756958	1376.060669	303.700806	137.882004	1628.623535	429.974945	-151.837036	1128.394287	517.175659	304.939453	1129.826416	336.074493	-140.030670	880.773376	405.629822	301.223969	870.478516	387.724121	98.628288	1032.677856	-660.367310	181.966324	854.239136	-638.398254	-18.216406
372.134552	1.908702	934.333313	418.425446	188.516190	931.772217	474.787994	-23.866776	492.119568	534.354919	184.367218	480.539063	526.654724	-16.144045	79.655952	594.603333	162.565399	94.056923	394.995819	-57.961479	1405.290771	457.320953	241.276917	1399.543823	357.540894	102.811020	1375.951660	303.427490	136.920135	1628.670654	429.857788	-151.754547	1128.317749	516.810059	305.166260	1129.870361	335.963348	-140.016205	880.706299	405.417664	301.334534	870.599304	387.387817	98.537659	1032.685425	-660.342896	181.994476	854.241699	-638.373901	-18.162111
372.163544	1.871780	934.314636	418.254364	188.458511	931.734680	474.825134	-23.854118	492.100067	534.353394	184.406891	480.538879	526.639648	-16.111506	79.608475	594.700928	162.675842	94.091049	394.755615	-57.917526	1405.243408	456.722107	241.341873	1399.535645	357.118530	102.846222	1375.843872	302.950806	136.019791	1628.867310	429.749146	-151.710449	1128.259521	516.431519	305.426208	1129.937866	335.873413	-139.997742	880.624329	405.434937	301.610321	870.505249	387.267334	98.504456	1032.652832	-660.324707	181.963730	854.247925	-638.329346	-18.141531
372.538116	1.973511	934.217834	418.171783	188.530457	931.707275	474.929993	-23.886047	492.091553	534.445251	184.515976	480.567322	526.684875	-16.146296	79.618095	594.702515	162.681564	94.080124	394.547699	-57.860443	1405.205078	456.182587	241.457184	1399.561157	356.666870	102.817680	1375.733398	302.519348	135.107880	1628.980957	429.655121	-151.635483	1128.202515	516.080994	305.746552	1130.071289	335.781586	-139.961456	880.568359	405.461121	301.709961	870.454834	387.296844	98.563667	1032.582397	-660.241455	182.073318	854.246643	-638.291992	-18.107470
372.519318	1.937265	934.206299	417.961578	188.566223	931.686340	474.981567	-23.881002	492.111145	534.440613	184.537384	480.570068	526.652588	-16.138720	79.613113	594.725220	162.694717	94.087128	394.366791	-57.826511	1405.182739	455.611389	241.570618	1399.598999	356.213196	102.796631	1375.686768	302.043396	134.092178	1629.053955	429.581696	-151.522079	1128.158325	515.743896	305.927704	1130.176147	335.688660	-139.915268	880.530884	405.670959	301.780304	870.235535	387.141327	98.568855	1032.562622	-660.194702	182.098877	854.220703	-638.262085	-18.059084
372.496399	1.903795	934.209534	417.730133	188.611847	931.686584	475.003540	-23.860062	492.109772	534.432190	184.606216	480.624481	526.602844	-16.127865	79.593185	594.742249	162.766479	94.099052	394.203369	-57.822887	1405.201172	455.034943	241.642776	1399.617065	355.819183	102.794640	1375.600342	301.598145	133.209717	1629.095825	429.522308	-151.431961	1128.159302	515.580627	306.637665	1130.460693	335.606750	-139.893875	880.528809	405.647278	301.889313	870.215576	386.976624	98.575142	1032.561279	-660.146667	182.165619	854.223816	-638.220520	-18.011599
372.465790	1.849141	934.208496	417.484161	188.658997	931.684570	475.056946	-23.835400	492.128235	534.430054	184.657776	480.663513	526.604736	-16.118216	79.587486	594.766541	162.801041	94.072617	394.066650	-57.814850	1405.205566	454.427673	241.710953	1399.665894	355.400543	102.753403	1375.537476	301.156982	132.415527	1629.129517	429.477173	-151.262573	1128.150513	515.141296	306.824402	1130.559204	335.525696	-139.884171	880.549133	405.394226	302.039642	870.356445	386.794586	98.571198	1032.556152	-660.114075	182.173340	854.219421	-638.211121	-17.978186
372.446014	1.818295	934.210754	417.259796	188.672684	931.701782	475.099518	-23.807207	492.117584	534.437500	184.722702	480.707062	526.599121	-16.119226	79.591728	594.796570	162.838974	94.086655	393.938232	-57.826183	1405.236816	453.865784	241.741470	1399.717773	354.932831	102.697258	1375.485229	300.653076	131.464615	1629.179443	429.473267	-151.084641	1128.143188	514.567017	306.481110	1130.502197	335.419128	-139.862747	880.576660	405.325470	302.165283	870.300049	386.624695	98.556351	1032.562134	-660.062988	182.234039	854.219910	-638.171448	-17.927193
372.393646	1.780882	934.219971	416.954376	188.664658	931.687378	475.134735	-23.776102	492.121948	534.358154	184.750000	480.730377	526.573730	-16.123262	79.585999	594.777771	162.879929	94.111565	393.861389	-57.863029	1405.250366	453.274323	241.823776	1399.775757	354.464417	102.586868	1375.459595	300.178772	130.647629	1629.260742	429.485291	-150.969681	1128.146606	514.207153	306.573364	1130.669922	335.329956	-139.838638	880.615479	405.427246	302.264709	870.142334	386.423889	98.539726	1032.557617	-660.003662	182.260864	854.212585	-638.138794	-17.900581
372.362610	1.707944	934.221313	416.717834	188.606262	931.654297	475.248199	-23.789106	492.148010	534.286682	184.768692	480.746185	526.551514	-16.116968	79.567276	594.754395	162.866608	94.121704	393.769592	-57.928612	1405.258789	452.672333	241.840179	1399.856689	354.077301	102.485832	1375.401367	299.698914	129.874573	1629.328247	429.538483	-150.808487	1128.099609	513.778687	306.763855	1130.835938	335.263214	-139.823105	880.624634	405.334686	302.417267	870.159363	386.229248	98.497444	1032.535889	-659.959229	182.333923	854.215942	-638.112061	-17.859808
372.294952	1.649248	934.220947	416.403503	188.565109	931.633118	475.287933	-23.755709	492.123932	534.145691	184.737915	480.757172	526.523376	-16.112024	79.556732	594.741211	162.900421	94.174339	393.676758	-57.999027	1405.261475	452.061401	241.822998	1399.937012	353.631927	102.355804	1375.368774	299.191895	129.053635	1629.396240	429.617767	-150.712463	1128.072998	513.524841	307.419891	1131.149658	335.202850	-139.773438	880.626648	405.227692	302.543610	870.211975	385.996277	98.457184	1032.521240	-659.741028	182.688324	854.283447	-638.033752	-17.715822
372.249939	1.587630	934.240051	416.146790	188.503738	931.622375	475.343262	-23.746202	492.163635	534.098572	184.819656	480.773376	526.499634	-16.077824	79.541214	594.755066	162.948456	94.204468	393.573822	-58.095276	1405.224609	451.446655	241.808548	1400.046387	353.166016	102.185135	1375.376831	298.664551	128.322922	1629.487549	429.715027	-150.633438	1128.013184	513.079529	307.527313	1131.299072	335.169556	-139.737106	880.611450	404.888489	302.711823	870.392395	385.796570	98.413559	1032.520752	-659.918335	182.433868	854.204895	-638.114014	-17.757809
372.200531	1.560260	934.269348	415.877014	188.509369	931.656433	475.364380	-23.697260	492.190765	534.043823	184.870850	480.800385	526.437561	-16.076170	79.551239	594.691711	162.890671	94.201286	393.462799	-58.199654	1405.204956	450.811279	241.796738	1400.137695	352.744629	102.008118	1375.364746	298.174347	127.536346	1629.551025	429.836578	-150.554169	1127.944702	512.622314	307.652649	1131.513916	335.129517	-139.680298	880.574707	404.725433	302.835297	870.472168	385.586914	98.401260	1032.548218	-659.706604	182.734985	854.277832	-638.027588	-17.652948
372.134949	1.495505	934.283813	415.601410	188.517395	931.685913	475.416046	-23.727579	492.231506	533.977722	184.932404	480.868927	526.447205	-16.113945	79.607140	594.731018	162.942322	94.294067	393.270691	-58.333054	1405.143921	450.146545	241.776718	1400.252686	352.365936	101.822090	1375.346802	297.658386	126.801636	1629.650391	429.947327	-150.481995	1127.856079	512.206909	307.860260	1131.731201	335.107574	-139.642029	880.545715	404.748016	302.776245	870.447571	385.374481	98.363777	1032.566895	-659.634094	182.870560	854.303589	-637.992249	-17.598175
372.054413	1.432667	934.324219	415.304382	188.533737	931.717163	475.397552	-23.702511	492.259949	533.889343	185.013290	480.928741	526.407532	-16.109743	79.629616	594.732422	162.982773	94.324577	393.078918	-58.455524	1405.089600	449.535767	241.758835	1400.375488	351.923218	101.674248	1375.355591	297.155396	126.096802	1629.727905	430.081299	-150.464188	1127.767944	511.734955	308.016266	1131.921631	335.135620	-139.561447	880.490845	404.541687	302.929749	870.532410	385.148285	98.342743	1032.599487	-659.676453	182.767960	854.268250	-638.006287	-17.567383
371.966278	1.418443	934.318604	414.971985	188.564941	931.746155	475.343719	-23.658554	492.280823	533.830750	185.078384	480.961487	526.341309	-16.097466	79.665588	594.725708	163.043900	94.377304	392.837158	-58.571003	1405.019165	448.859436	241.745544	1400.488281	351.509460	101.509712	1375.341431	296.688080	125.369835	1629.820190	430.230164	-150.430252	1127.685059	511.078217	307.642090	1131.985229	335.173798	-139.530151	880.440125	404.257111	303.103516	870.581543	384.916626	98.325768	1032.610229	-659.558960	182.939056	854.295410	-637.988953	-17.509750
371.886230	1.386839	934.338501	414.653656	188.624191	931.787354	475.323395	-23.656824	492.306366	533.716736	185.112869	480.975800	526.277832	-16.104696	79.681969	594.731140	163.091156	94.425262	392.574615	-58.694675	1404.939209	448.181641	241.719330	1400.567993	351.076477	101.350662	1375.294067	296.301666	124.697792	1629.846069	430.371704	-150.376495	1127.604736	510.579529	307.790985	1132.179810	335.237061	-139.475296	880.377380	403.968475	303.283539	870.679382	384.675629	98.325317	1032.637573	-659.527893	182.967850	854.291931	-637.985962	-17.471884
371.796051	1.296443	934.369446	414.354736	188.645050	931.771667	475.314728	-23.678560	492.337006	533.589111	185.158249	481.007477	526.247559	-16.088991	79.680969	594.736511	163.103256	94.439705	392.299744	-58.800709	1404.875122	447.494446	241.660095	1400.660522	350.642120	101.220879	1375.259644	295.609833	123.683601	1630.194336	430.520355	-150.348358	1127.524902	510.234192	308.427124	1132.469727	335.337219	-139.434494	880.314819	403.625763	303.422760	870.795959	384.441315	98.312714	1032.640991	-659.687927	182.686096	854.213928	-638.052979	-17.492958
371.686951	1.205268	934.401733	414.067596	188.623337	931.769287	475.267395	-23.667419	492.358673	533.411377	185.115677	480.993958	526.215942	-16.115129	79.695015	594.690796	163.101440	94.468170	392.051514	-58.883812	1404.813354	446.899506	241.657486	1400.755737	350.185455	101.054100	1375.223145	295.407867	123.305878	1630.094849	430.634918	-150.311279	1127.435425	509.697723	308.554077	1132.596191	335.451477	-139.401428	880.241760	403.254181	303.766388	870.860535	384.180817	98.279282	1032.649780	-659.491577	183.029633	854.285950	-638.003052	-17.403139
371.666962	1.190883	934.391724	413.769104	188.633667	931.758667	475.245605	-23.658346	492.368073	533.284912	185.143143	481.054901	526.158264	-16.104847	79.706772	594.659790	163.100143	94.527924	391.753265	-58.989014	1404.738037	446.186066	241.590637	1400.843994	349.671356	100.906609	1375.164917	294.935242	122.538017	1630.245117	430.755096	-150.268402	1127.385498	509.157593	308.706604	1132.773560	335.584869	-139.362610	880.175476	402.846344	303.945892	870.968750	383.991486	98.270966	1032.637085	-659.477539	183.054688	854.286255	-638.016907	-17.389013
371.570923	1.108725	934.406189	413.465332	188.511719	931.732361	475.220154	-23.653950	492.394531	533.056091	185.082230	481.030365	526.123413	-16.097179	79.745186	594.621094	163.085938	94.554260	391.417877	-59.093693	1404.672241	445.501892	241.574722	1400.913696	349.177094	100.739143	1375.109375	294.596344	121.915062	1630.288818	430.840881	-150.241165	1127.326294	508.465179	308.364685	1132.779663	335.763275	-139.360336	880.094971	402.436432	304.110138	871.023132	383.752350	98.190315	1032.626953	-659.422424	183.156738	854.308594	-637.987854	-17.324520
371.440247	0.995142	934.422852	413.151764	188.452621	931.702820	475.219879	-23.678232	492.444122	532.905212	185.089645	481.052277	526.136658	-16.107754	79.776787	594.601501	163.068390	94.625755	391.116486	-59.198788	1404.609863	444.797424	241.582596	1400.986084	348.719269	100.612892	1375.080688	294.203766	121.255280	1630.377441	430.919434	-150.217392	1127.291870	507.895660	308.495544	1132.940674	335.948181	-139.365295	880.002441	401.995697	304.088104	871.168518	383.492310	98.127342	1032.616455	-659.373169	183.205475	854.325378	-637.970215	-17.265333
371.327057	0.883836	934.438049	412.853760	188.416000	931.686707	475.196930	-23.691149	492.459473	532.815063	185.170410	481.087891	526.069214	-16.087055	79.806557	594.576355	163.101883	94.638954	390.814087	-59.324104	1404.537109	444.147614	241.525314	1401.070435	348.347015	100.462822	1375.027954	293.580780	120.285484	1630.647827	430.991486	-150.175446	1127.244385	507.453217	309.107025	1133.217773	336.150360	-139.394318	879.877869	401.302979	304.235962	871.445984	383.243774	98.069412	1032.611572	-659.376831	183.214600	854.303589	-637.998352	-17.238731
371.293762	0.874498	934.411499	412.555481	188.420319	931.687988	475.144501	-23.701469	492.477112	532.652527	185.191040	481.112610	526.031677	-16.076162	79.836334	594.526672	163.066803	94.676697	390.541168	-59.440628	1404.484375	443.434296	241.481339	1401.129883	347.976135	100.282295	1374.990112	293.293793	119.771927	1630.634521	431.037872	-150.128265	1127.184204	506.846924	309.246613	1133.301514	336.372528	-139.420395	879.738342	401.022217	304.471802	871.338074	383.016571	98.052826	1032.593994	-659.345032	183.298370	854.331909	-637.982910	-17.192888
371.009735	0.712002	934.444946	412.202698	188.337906	931.674805	475.101135	-23.685398	492.511627	532.556458	185.239578	481.171875	525.974182	-16.096907	79.848976	594.569641	163.154953	94.737724	390.300110	-59.550232	1404.408325	442.787506	241.469452	1401.186157	347.547546	100.102203	1374.920288	292.952393	119.304367	1630.639893	431.086853	-150.103394	1127.116455	506.204437	309.419556	1133.433105	336.623016	-139.462387	879.578918	400.465210	304.628296	871.408386	382.679016	97.954559	1032.601563	-659.312866	183.380814	854.319336	-638.005554	-17.147974
370.991699	0.694728	934.388123	411.924225	188.368011	931.680908	475.113281	-23.742336	492.509308	532.550049	185.354752	481.208435	525.997620	-16.110239	79.859688	594.627014	163.238632	94.769646	390.070740	-59.688541	1404.369141	442.151215	241.387680	1401.248657	347.102295	99.893448	1374.895874	292.397034	118.422394	1630.873169	431.117737	-150.075378	1127.052124	505.346313	309.041443	1133.363892	336.864014	-139.492844	879.425354	399.678284	304.788666	871.596191	382.467560	97.928062	1032.571655	-659.315735	183.391098	854.317200	-637.988037	-17.123844
370.797913	0.605922	934.360840	411.543976	188.301086	931.667603	475.038513	-23.739611	492.527710	532.465271	185.333450	481.253693	525.930420	-16.121422	79.897156	594.620667	163.288055	94.819389	389.864288	-59.809940	1404.303955	441.533051	241.314514	1401.297363	346.707062	99.663948	1374.871094	292.004944	117.822479	1630.948730	431.150177	-150.056778	1126.995850	504.834900	309.668457	1133.598145	337.157837	-139.522873	879.264832	399.337250	304.763184	871.596924	382.143341	97.841492	1032.548218	-659.258362	183.526978	854.333618	-637.996460	-17.083742
370.413239	0.464900	934.407471	411.127594	188.238434	931.655823	475.018188	-23.729879	492.577240	532.392700	185.362320	481.333649	525.918518	-16.114222	79.886719	594.637939	163.320129	94.849838	389.683563	-59.926018	1404.284180	440.986176	241.254700	1401.363892	346.321442	99.469910	1374.873047	291.788208	117.531120	1630.826538	431.175690	-150.049255	1126.963623	504.118683	309.778809	1133.644409	337.463348	-139.600098	879.127930	398.744141	305.065247	871.625183	381.736816	97.768967	1032.564087	-659.290894	183.471130	854.302551	-638.018677	-17.047974
370.192444	0.358635	934.420410	410.766205	188.203049	931.669983	474.955414	-23.731926	492.603241	532.255920	185.343185	481.358734	525.884338	-16.107235	79.884361	594.637146	163.319153	94.892181	389.519867	-60.047329	1404.267456	440.404572	241.167297	1401.427368	345.880493	99.274742	1374.854370	291.331940	116.770142	1630.942871	431.200073	-150.014572	1126.927124	503.439117	309.885406	1133.706421	337.755920	-139.676941	878.987549	398.056091	305.210236	871.654297	381.415070	97.696030	1032.574951	-659.277222	183.470306	854.318909	-638.013489	-17.028973
370.082275	0.295128	934.390198	410.500702	188.168259	931.642578	474.965240	-23.774591	492.626923	532.197083	185.381439	481.386261	525.887817	-16.108261	79.888504	594.645813	163.357162	94.945869	389.384003	-60.140762	1404.244263	439.825745	241.091461	1401.437744	345.293365	99.035439	1374.777832	290.889709	116.126602	1631.030518	431.233093	-150.003311	1126.924072	502.730316	309.985107	1133.760498	338.065277	-139.761917	878.871399	397.386993	305.328247	871.748352	381.182190	97.646996	1032.541992	-659.280762	183.572205	854.318298	-638.049011	-16.969559
370.131897	0.340175	934.312256	410.268188	188.169968	931.613098	474.942688	-23.809969	492.615753	532.117615	185.394424	481.409576	525.838928	-16.107456	79.903046	594.626465	163.349228	94.948341	389.203186	-60.257439	1404.228760	439.253723	240.993774	1401.507080	344.810699	98.903519	1374.697998	290.534027	115.582367	1631.056641	431.251892	-149.952637	1126.896606	502.067993	310.054077	1133.792358	338.330170	-139.864471	878.773315	396.697723	305.449310	871.841492	381.011627	97.648613	1032.481812	-659.299133	183.482681	854.303589	-638.058777	-16.983561
370.019684	0.264383	934.281311	409.975769	188.143158	931.585754	474.904663	-23.875723	492.619965	532.030579	185.404892	481.415466	525.843628	-16.105566	79.928055	594.576477	163.327118	94.938484	388.992615	-60.360435	1404.200073	438.674622	240.951447	1401.531982	344.348053	98.690765	1374.691772	290.237976	115.163765	1631.068359	431.277832	-149.936951	1126.896484	501.405792	310.090271	1133.841064	338.614929	-139.979553	878.654419	395.940765	305.524841	871.918274	380.760101	97.596092	1032.448120	-659.298828	183.490265	854.293274	-638.080566	-16.931187
369.866394	0.192615	934.261353	409.650421	188.087265	931.560425	474.849823	-23.905581	492.633179	531.908386	185.403488	481.422729	525.846252	-16.112780	79.951515	594.591003	163.412018	94.979935	388.736633	-60.542309	1404.141357	438.059082	240.859131	1401.548218	343.942444	98.524849	1374.735107	289.887177	114.638489	1631.149170	431.313690	-149.943069	1126.879883	500.755310	310.134064	1133.897827	338.874969	-140.084030	878.524292	395.183472	305.567963	872.012085	380.489105	97.533043	1032.422485	-659.297485	183.547073	854.317871	-638.093811	-16.925440
369.678406	0.098938	934.240601	409.334045	188.019073	931.562805	474.754852	-23.921152	492.629486	531.760925	185.397247	481.422821	525.767456	-16.103468	79.977440	594.569153	163.397491	94.974503	388.449158	-60.668629	1404.074341	437.489624	240.779236	1401.586792	343.549805	98.355949	1374.729492	289.529968	114.155754	1631.267090	431.349731	-149.957794	1126.852417	500.133026	310.144165	1133.941040	339.148132	-140.190720	878.410156	394.424438	305.404358	872.175537	380.222656	97.436035	1032.412598	-659.253967	183.624695	854.335083	-638.092041	-16.854233
369.546814	0.009581	934.229614	409.044952	187.949310	931.533569	474.675262	-23.948338	492.648346	531.637634	185.415298	481.442017	525.745850	-16.084229	79.975800	594.598145	163.479416	95.050331	388.135406	-60.822533	1404.017944	436.902466	240.698517	1401.620728	343.156769	98.165314	1374.712769	289.178619	113.680557	1631.374878	431.371368	-150.009415	1126.825439	499.444336	310.145905	1133.983154	339.411407	-140.286163	878.271484	393.674957	305.524139	872.233032	379.987488	97.363190	1032.389893	-659.281982	183.579224	854.323364	-638.117859	-16.840574
369.376465	-0.076527	934.220093	408.749817	187.877579	931.503357	474.523865	-23.932316	492.662231	531.517517	185.404297	481.468781	525.691284	-16.097691	80.036736	594.600159	163.478653	95.087669	387.869507	-60.950096	1403.971802	436.317230	240.610809	1401.643921	342.789734	97.980995	1374.717773	288.841827	113.224182	1631.468506	431.403320	-150.096588	1126.815186	498.784729	310.167786	1134.066284	339.688293	-140.390671	878.164429	392.874023	305.475647	872.327637	379.713837	97.297302	1032.365723	-659.241150	183.689377	854.333191	-638.131165	-16.805622
369.205841	-0.194217	934.242493	408.399200	187.787186	931.476746	474.418762	-23.954790	492.696198	531.329895	185.358536	481.505127	525.655334	-16.123686	80.120735	594.545288	163.451614	95.098717	387.605255	-61.059605	1403.958496	435.765625	240.502182	1401.697632	342.443695	97.859299	1374.731689	288.502289	112.768707	1631.568970	431.419220	-150.211273	1126.802002	498.100708	310.119720	1134.097168	339.937195	-140.497253	878.060242	392.079498	305.444092	872.430115	379.427826	97.215012	1032.360474	-659.158386	183.790298	854.368286	-638.120728	-16.749973
369.038574	-0.283173	934.252136	408.087097	187.755432	931.472656	474.497559	-24.174980	492.912720	531.216187	185.331726	481.537170	525.746765	-16.147579	80.175896	594.535278	163.488708	95.154160	387.359589	-61.184658	1403.933350	435.286407	240.419907	1401.764893	342.046783	97.684464	1374.714966	288.153442	112.319313	1631.660767	431.417755	-150.311356	1126.785400	497.423981	310.104279	1134.133789	340.152740	-140.631775	877.993652	391.305298	305.385254	872.573792	379.149994	97.161545	1032.359497	-659.153076	183.865265	854.375549	-638.131287	-16.697729
368.842499	-0.369192	934.279724	407.753998	187.649597	931.510071	474.487061	-24.346275	493.093933	531.117737	185.346634	481.594940	525.794373	-16.205299	80.256668	594.519165	163.503525	95.232819	387.095734	-61.281078	1403.903320	434.776733	240.329178	1401.839844	341.694000	97.506477	1374.703979	287.788513	111.918839	1631.743530	431.415314	-150.428070	1126.788330	496.733917	310.105072	1134.194824	340.335114	-140.771729	877.931030	390.463806	305.313690	872.669189	378.868256	97.057442	1032.390625	-659.084229	183.966080	854.405701	-638.121826	-16.654940
368.698822	-0.449102	934.303101	407.494202	187.570801	931.511597	474.341064	-24.483253	493.185028	531.081177	185.375916	481.673248	525.743225	-16.207962	80.286980	594.544678	163.557755	95.284554	386.820435	-61.427883	1403.869873	434.325562	240.243347	1401.908325	341.350220	97.335899	1374.729980	287.557770	111.705078	1631.701782	431.390503	-150.519897	1126.790771	495.957397	309.647461	1134.149658	340.521484	-140.939346	877.874573	389.647919	305.129211	872.835205	378.626404	96.992035	1032.398804	-659.075928	183.972122	854.403748	-638.138062	-16.639505
368.555695	-0.540499	934.315186	407.223755	187.522980	931.498840	474.137085	-24.559914	493.222137	531.044739	185.380066	481.745209	525.631714	-16.200235	80.305542	594.524170	163.527893	95.311905	386.582184	-61.546097	1403.825562	433.843750	240.171448	1401.957764	341.003052	97.192123	1374.745361	287.095245	111.118752	1631.873291	431.382080	-150.637924	1126.790405	495.380524	310.007263	1134.270752	340.685791	-141.155151	877.798035	388.832336	305.133759	872.901611	378.380707	96.936272	1032.394287	-659.037537	184.028305	854.414063	-638.143982	-16.618925
368.383789	-0.601873	934.331848	406.945557	187.483444	931.530212	473.898468	-24.557180	493.195313	531.057312	185.448044	481.810364	525.543213	-16.225622	80.336967	594.596619	163.613876	95.389229	386.348206	-61.643627	1403.826172	433.415375	240.074265	1402.039185	340.682465	97.043304	1374.756348	286.740295	110.733299	1631.947510	431.333221	-150.727875	1126.778198	494.706604	309.972229	1134.316406	340.822876	-141.342224	877.738220	387.954193	305.021667	873.001831	378.130829	96.877319	1032.416138	-659.295288	183.561493	854.313721	-638.201599	-16.735312
368.205139	-0.669342	934.326904	406.681091	187.456650	931.517273	473.753967	-24.514727	493.128204	530.983521	185.436829	481.865326	525.467102	-16.226736	80.348480	594.551636	163.602112	95.449944	386.077728	-61.797810	1403.804810	432.963165	239.972687	1402.111572	340.370148	96.948112	1374.763428	286.383270	110.366173	1631.990967	431.286957	-150.837234	1126.802002	494.066986	309.908661	1134.325684	340.960449	-141.540146	877.677734	386.927490	304.934692	873.305786	377.891968	96.832840	1032.405518	-658.983521	184.033218	854.393372	-638.108704	-16.610231
368.022461	-0.740361	934.334839	406.423187	187.399857	931.536255	473.660431	-24.332611	492.956146	530.915466	185.404617	481.934753	525.443665	-16.251457	80.353546	594.521973	163.604248	95.492004	385.843994	-61.942337	1403.780151	432.533691	239.889008	1402.143799	340.054779	96.813683	1374.777954	286.057495	110.024887	1632.057861	431.250916	-150.910797	1126.796753	493.463776	309.899750	1134.383057	341.079437	-141.734451	877.617859	386.279388	304.750122	873.276184	377.662262	96.760941	1032.418335	-658.961304	184.099319	854.414612	-638.131653	-16.565632
367.841766	-0.821545	934.317627	406.199982	187.316650	931.523254	473.542328	-24.346672	492.966705	530.873535	185.439697	482.011444	525.422241	-16.262182	80.422203	594.543457	163.636780	95.557648	385.623596	-62.042404	1403.764526	432.060303	239.780258	1402.217896	339.724701	96.619133	1374.786377	285.742889	109.690346	1632.115112	431.207947	-151.018448	1126.808838	492.854462	309.883270	1134.408325	341.190826	-141.951584	877.577393	385.452118	304.585327	873.363098	377.435059	96.679482	1032.400757	-658.968689	184.080429	854.426208	-638.152222	-16.543550
367.651398	-0.896869	934.337097	405.954010	187.233154	931.540405	473.445435	-24.403988	492.981598	530.743164	185.326569	482.012329	525.440918	-16.257715	80.444534	594.505615	163.592102	95.608246	385.395111	-62.156231	1403.733521	431.563812	239.642639	1402.259033	339.474823	96.500290	1374.831421	285.445313	109.369965	1632.142090	431.139954	-151.104858	1126.832031	492.236511	309.787170	1134.406372	341.278717	-142.170319	877.542358	384.610352	304.421539	873.508667	377.207520	96.600510	1032.418213	-658.915405	184.146667	854.453796	-638.119995	-16.498358
367.483398	-0.991357	934.330750	405.758148	187.146729	931.531982	473.300629	-24.443027	492.992035	530.637024	185.241440	482.060638	525.401794	-16.267630	80.475418	594.457520	163.556625	95.653488	385.202057	-62.270752	1403.704834	431.178711	239.578278	1402.287842	339.076111	96.218765	1374.817261	285.156799	109.075111	1632.175049	431.077454	-151.185364	1126.822754	491.615112	309.762177	1134.438477	341.350616	-142.401428	877.492065	383.642242	304.300659	873.709839	377.005463	96.513649	1032.408691	-658.864075	184.161423	854.449097	-638.111023	-16.455242
367.335144	-1.074380	934.324463	405.544739	187.077332	931.526489	473.148285	-24.483385	492.957581	530.532593	185.198944	482.093964	525.461426	-16.336540	80.521896	594.442200	163.555237	95.702744	384.969543	-62.415829	1403.674683	430.756683	239.468002	1402.328003	338.764435	96.066368	1374.793823	285.004822	109.007721	1632.107544	430.993683	-151.267960	1126.798706	491.036194	309.702362	1134.444580	341.387451	-142.624680	877.452087	382.759094	304.132660	873.829651	376.794159	96.439590	1032.399780	-659.100891	183.735886	854.344727	-638.169434	-16.561848
367.201813	-1.132565	934.299377	405.328552	186.988922	931.512695	473.054504	-24.562939	492.949829	530.461060	185.156677	482.093384	525.437561	-16.330189	80.522156	594.404968	163.521881	95.699394	384.715240	-62.543053	1403.635986	430.304321	239.346786	1402.346436	338.487152	95.904785	1374.769531	284.771973	108.769188	1632.145874	430.895477	-151.369934	1126.782959	490.463654	309.685822	1134.478760	341.386139	-142.859268	877.398010	382.180847	303.933655	873.779907	376.587830	96.362984	1032.377319	-659.066895	183.746201	854.366882	-638.149231	-16.533636
367.054596	-1.201919	934.265686	405.129639	186.956039	931.499695	472.910248	-24.593889	492.918060	530.393555	185.121674	482.134735	525.316528	-16.277988	80.496864	594.387939	163.571426	95.721428	384.482544	-62.687641	1403.619873	429.896423	239.229675	1402.388672	338.212433	95.741150	1374.764282	284.425018	108.304474	1632.294189	430.776703	-151.476349	1126.765381	489.897858	309.648254	1134.480225	341.360657	-143.058105	877.360840	381.361053	303.747864	873.859924	376.381561	96.304283	1032.351074	-659.007202	183.794128	854.355896	-638.104553	-16.512489
366.881744	-1.288688	934.253052	404.923370	186.883331	931.488708	472.797424	-24.607134	492.906494	530.338623	185.053726	482.119537	525.359985	-16.341429	80.576820	594.352905	163.546997	95.735863	384.249756	-62.806877	1403.593872	429.560120	239.105316	1402.412720	337.905640	95.564934	1374.747559	284.206665	108.063370	1632.344971	430.670959	-151.626083	1126.754761	489.342865	309.609314	1134.476685	341.517944	-143.338882	877.303528	380.533051	303.546051	873.966919	376.179321	96.224236	1032.338013	-658.989746	183.792984	854.339722	-638.104492	-16.514599
366.732635	-1.350437	934.229492	404.733765	186.837738	931.475830	472.709900	-24.643276	492.906769	530.341309	185.029968	482.190826	525.267639	-16.276518	80.565048	594.376465	163.553619	95.765160	384.043549	-62.930157	1403.564453	429.228241	239.005554	1402.466309	337.595947	95.396156	1374.726807	284.010620	107.840759	1632.408936	430.537750	-151.729813	1126.722046	488.817749	309.597931	1134.491699	341.272217	-143.456482	877.289673	379.805939	303.330719	874.050720	375.984406	96.167664	1032.317383	-658.920349	183.820908	854.354858	-638.082214	-16.474855
366.595734	-1.424580	934.215027	404.559784	186.752396	931.465637	472.633698	-24.693363	492.909851	530.320679	184.977890	482.206940	525.278564	-16.246532	80.594589	594.320801	163.466461	95.761505	383.832184	-63.042431	1403.539185	428.885132	238.869019	1402.493530	337.279877	95.282684	1374.692749	283.803589	107.635330	1632.468750	430.417480	-151.878265	1126.755981	488.277740	309.518646	1134.479980	341.380798	-143.747391	877.246155	379.039063	303.097656	874.185852	375.804047	96.088936	1032.302612	-658.874207	183.848267	854.379822	-638.045105	-16.444767
366.433563	-1.499566	934.202209	404.389038	186.661209	931.457336	472.579681	-24.739609	492.925659	530.333374	184.954010	482.222382	525.358521	-16.313709	80.625687	594.343506	163.478455	95.764191	383.643890	-63.137829	1403.520142	428.597809	238.744873	1402.521851	337.059692	95.172035	1374.672119	283.614777	107.434479	1632.513794	430.262054	-152.061722	1126.745850	487.780334	309.403107	1134.479736	341.269775	-143.962326	877.250671	378.311829	302.844788	874.284729	375.620392	96.006737	1032.290283	-658.812683	183.849640	854.385010	-637.974976	-16.443478
366.276031	-1.549439	934.181641	404.236511	186.584671	931.459778	472.485718	-24.742424	492.916962	530.286560	184.882736	482.243073	525.311340	-16.294716	80.626678	594.329468	163.465103	95.783897	383.436188	-63.276836	1403.486816	428.321747	238.614456	1402.561890	336.827332	95.103088	1374.663818	283.443726	107.247253	1632.554932	430.094788	-152.219711	1126.750244	487.318634	309.392731	1134.503174	341.169525	-144.178131	877.228210	377.560364	302.451324	874.443604	375.448578	95.935471	1032.279907	-658.725037	183.885117	854.381836	-637.927429	-16.417902
366.141144	-1.596015	934.146240	404.073975	186.555115	931.441589	472.419037	-24.791204	492.893921	530.308838	184.891464	482.275543	525.222534	-16.256298	80.594070	594.342529	163.497040	95.799507	383.226105	-63.373878	1403.462769	428.079163	238.483078	1402.624512	336.618134	94.975899	1374.637085	283.257843	107.088905	1632.591797	429.918610	-152.393799	1126.750488	486.710419	308.870636	1134.395264	341.004028	-144.379639	877.204590	376.829590	302.376099	874.446411	375.275787	95.891380	1032.250977	-658.672485	183.897339	854.384155	-637.872864	-16.414988
365.957733	-1.677414	934.129028	403.917175	186.502869	931.433472	472.334106	-24.822741	492.904449	530.301697	184.865723	482.306305	525.337952	-16.345198	80.645340	594.341858	163.496429	95.797661	383.037933	-63.496819	1403.446899	427.861359	238.378204	1402.676880	336.389252	94.840149	1374.591309	283.087921	106.934364	1632.612671	429.721283	-152.504166	1126.727173	486.275726	308.719910	1134.371460	340.643097	-144.512085	877.219604	376.133453	302.148346	874.544434	375.091583	95.823441	1032.236938	-658.567383	183.938538	854.400757	-637.792542	-16.414175
365.771820	-1.736407	934.104431	403.746216	186.503677	931.432678	472.269318	-24.885614	492.910309	530.226013	184.756577	482.288513	525.343262	-16.353352	80.636528	594.301086	163.439880	95.814476	382.843201	-63.641556	1403.438110	427.642090	238.238098	1402.690796	336.162903	94.674232	1374.600220	282.928345	106.791061	1632.623535	429.564087	-152.667679	1126.722778	486.025604	308.995270	1134.493408	340.640289	-144.754227	877.174255	375.484558	301.920593	874.691956	374.901550	95.783806	1032.223389	-658.208130	184.460693	854.500183	-637.656067	-16.217127
365.613770	-1.804052	934.066345	403.595032	186.474884	931.441162	472.177460	-24.932562	492.894287	530.369202	184.879105	482.372375	525.240051	-16.291162	80.594635	594.368652	163.467102	95.813942	382.656281	-63.746620	1403.426758	427.453522	238.094986	1402.714722	335.952728	94.561378	1374.561401	282.903931	106.900063	1632.522949	429.381836	-152.766724	1126.685913	485.667694	308.875671	1134.486084	340.381256	-144.932648	877.179382	374.841644	301.669891	874.777893	374.733948	95.713280	1032.208008	-658.447632	183.924210	854.382751	-637.677063	-16.353657
365.433655	-1.859029	934.042419	403.449432	186.427170	931.434814	472.092773	-24.946159	492.877899	530.145569	184.629868	482.320526	525.234985	-16.288988	80.580635	594.246033	163.344193	95.814339	382.444977	-63.913177	1403.394043	427.234497	237.934662	1402.729858	335.813629	94.575554	1374.556641	282.746918	106.785973	1632.526855	429.186401	-152.909576	1126.661499	485.312378	308.733765	1134.478516	340.121185	-145.074921	877.161560	374.198975	301.395050	874.872009	374.566406	95.655266	1032.192627	-658.372803	183.946106	854.398560	-637.604736	-16.327820
365.300354	-1.942712	934.013855	403.351440	186.336365	931.420532	472.003723	-25.023626	492.864075	530.071899	184.530838	482.322388	525.265869	-16.331156	80.593819	594.212524	163.314407	95.807800	382.274200	-63.994770	1403.374634	427.062103	237.803223	1402.748779	335.549408	94.374306	1374.495850	282.593109	106.703056	1632.543213	428.965912	-153.035583	1126.603149	484.985199	308.576538	1134.471069	339.852661	-145.229736	877.159058	373.573395	301.145874	875.007690	374.428436	95.566910	1032.169067	-658.264771	183.979141	854.421936	-637.504944	-16.305141
365.158264	-1.963707	933.981934	403.205322	186.289261	931.425781	471.903412	-25.080835	492.847900	530.030396	184.501373	482.330750	525.340698	-16.408840	80.623642	594.214355	163.313751	95.827240	382.073151	-64.108025	1403.359497	426.901794	237.677628	1402.750366	335.386871	94.278366	1374.468628	282.425598	106.617363	1632.534668	428.726990	-153.121475	1126.555054	484.684509	308.414856	1134.436646	339.402100	-145.298706	877.156738	372.817566	300.940460	875.252625	374.274811	95.515388	1032.155396	-658.194275	183.963913	854.409363	-637.438049	-16.301828
365.051208	-2.005730	933.930969	403.093384	186.256500	931.417603	471.789551	-25.111559	492.805054	530.053101	184.562195	482.350922	525.239807	-16.338562	80.589615	594.250305	163.358109	95.845261	381.891724	-64.234138	1403.331421	426.766357	237.551254	1402.769653	335.217682	94.198158	1374.423706	282.244690	106.547096	1632.531738	428.483704	-153.272751	1126.522949	484.453857	308.316528	1134.432251	339.121155	-145.437988	877.105835	372.455750	300.656616	875.196289	374.143219	95.459427	1032.124268	-658.117004	183.996353	854.414001	-637.370728	-16.299213
364.907654	-2.092519	933.885681	402.995514	186.169724	931.395935	471.713348	-25.146080	492.798431	530.034973	184.537903	482.355408	525.349915	-16.409527	80.607750	594.249634	163.399002	95.843521	381.664185	-64.334892	1403.290527	426.653168	237.441833	1402.782471	335.057343	94.076569	1374.382568	282.064392	106.476196	1632.515259	428.232056	-153.370651	1126.499634	484.227966	308.158356	1134.409424	338.810364	-145.535843	877.088501	371.938141	300.437988	875.252197	374.012054	95.364708	1032.089966	-658.023193	183.994293	854.428284	-637.303223	-16.269701
364.779388	-2.174200	933.846680	402.893005	186.054565	931.383789	471.592133	-25.173687	492.749908	529.994141	184.477158	482.351471	525.324890	-16.408289	80.596306	594.227295	163.356125	95.839897	381.464996	-64.456230	1403.256836	426.581879	237.300720	1402.793701	334.898285	93.991898	1374.366821	281.901794	106.432190	1632.495728	427.957397	-153.485519	1126.462280	484.024109	308.025238	1134.388672	338.487335	-145.631821	877.048645	371.440186	300.078522	875.408264	373.882263	95.256950	1032.063354	-657.951965	183.976547	854.415161	-637.223877	-16.307903
364.619263	-2.251772	933.830139	402.779999	185.990219	931.382019	471.491577	-25.166155	492.721802	529.977661	184.453339	482.359009	525.225586	-16.334223	80.554855	594.206604	163.362030	95.845879	381.278015	-64.551804	1403.245850	426.521332	237.169739	1402.810425	334.764679	93.931656	1374.337769	281.731018	106.388702	1632.469482	427.674286	-153.616074	1126.428589	483.824554	307.851288	1134.353882	338.141022	-145.729828	877.057007	370.978210	299.985596	875.442810	373.753693	95.178841	1032.055176	-657.852478	183.982224	854.446228	-637.106995	-16.299725
364.470428	-2.347350	933.804321	402.696503	185.874832	931.359192	471.435608	-25.259930	492.732117	529.930847	184.400848	482.350800	525.253845	-16.340698	80.583183	594.196167	163.307159	95.864578	381.096710	-64.641815	1403.251709	426.478851	237.041672	1402.831787	334.609222	93.829926	1374.336060	281.555786	106.359055	1632.412598	427.386688	-153.730591	1126.422119	483.640350	307.698181	1134.333252	337.820679	-145.824020	877.063782	370.576538	299.798492	875.554993	373.631073	95.076874	1032.030029	-657.753967	183.962006	854.438049	-636.992920	-16.333164
364.323212	-2.425937	933.795349	402.581757	185.845535	931.377869	471.347992	-25.302256	492.728027	529.896667	184.363266	482.362244	525.266907	-16.311817	80.580368	594.190918	163.285782	95.851547	380.900238	-64.722496	1403.275879	426.429718	236.926498	1402.841553	334.484711	93.725159	1374.323242	281.378235	106.322800	1632.352539	427.092987	-153.859375	1126.428467	483.494232	307.560303	1134.323486	337.484497	-145.891754	877.093567	370.183838	299.578766	875.669006	373.503479	95.008484	1032.035767	-657.638306	183.942505	854.453979	-636.882935	-16.363865
364.149017	-2.506342	933.781677	402.482269	185.746353	931.380188	471.226471	-25.321608	492.724609	529.872803	184.313263	482.358429	525.345703	-16.396240	80.620811	594.177002	163.263000	95.858696	380.717590	-64.840584	1403.303467	426.388794	236.804138	1402.854492	334.352509	93.648788	1374.302612	281.226105	106.300873	1632.270508	426.767792	-153.967361	1126.436646	483.387756	307.425110	1134.318237	337.141815	-145.964966	877.124634	369.820038	299.363159	875.740295	373.370911	94.913666	1032.030762	-657.534058	183.919342	854.442627	-636.754883	-16.390945
363.972992	-2.581606	933.775208	402.378052	185.637787	931.361572	471.135437	-25.362291	492.708557	529.816772	184.242462	482.359161	525.324524	-16.386606	80.618385	594.187256	163.270401	95.878387	380.536926	-64.936821	1403.329102	426.320068	236.663712	1402.858643	334.226349	93.582413	1374.291504	281.049988	106.289986	1632.174561	426.461609	-154.092636	1126.432617	483.279968	307.283630	1134.304932	336.785248	-146.036057	877.142822	369.496033	299.157440	875.837280	373.229034	94.832893	1032.017578	-657.097839	184.454407	854.573181	-636.527100	-16.285603
363.788513	-2.647509	933.753906	402.305908	185.557190	931.340332	471.040039	-25.433271	492.723267	529.783997	184.206848	482.344086	525.241455	-16.364531	80.587570	594.139282	163.220566	95.877922	380.336151	-65.050743	1403.354980	426.261841	236.533112	1402.875732	334.111542	93.530632	1374.274292	280.871704	106.271217	1632.066162	426.160034	-154.199341	1126.418823	483.197968	307.108948	1134.302368	336.418945	-146.098145	877.144653	369.201599	298.941833	875.916077	373.101501	94.765663	1031.996216	-656.968445	184.521957	854.598633	-636.415955	-16.283714
363.613190	-2.708875	933.739624	402.221619	185.492813	931.351379	470.970734	-25.510696	492.712524	529.705627	184.098526	482.334564	525.261108	-16.377085	80.609024	594.104248	163.156311	95.880737	380.151276	-65.157631	1403.341919	426.209564	236.424896	1402.896118	333.982391	93.440941	1374.254395	280.699036	106.265434	1631.974854	425.889557	-154.324295	1126.389648	483.150604	306.997986	1134.312500	336.034363	-146.118576	877.159973	368.975677	298.740356	875.991638	372.967468	94.695122	1031.994385	-656.837891	184.464539	854.603271	-636.282654	-16.316406
363.444336	-2.762806	933.706787	402.160309	185.396378	931.336731	470.861145	-25.575310	492.701874	529.701721	184.078522	482.362976	525.262939	-16.396566	80.632622	594.123779	163.176712	95.914429	379.944550	-65.256577	1403.329590	426.154572	236.285568	1402.909546	333.813599	93.400429	1374.210571	280.519348	106.267090	1631.884033	425.580017	-154.444290	1126.375488	483.141693	306.871735	1134.335327	335.643982	-146.144363	877.145447	368.798248	298.407043	876.137085	372.849884	94.617271	1031.970581	-656.736023	184.387024	854.590210	-636.147522	-16.385412
363.273621	-2.810360	933.703064	402.094147	185.327011	931.340088	470.751068	-25.667854	492.722015	529.693237	184.069122	482.372833	525.394897	-16.520741	80.718208	594.098816	163.110748	95.933578	379.747864	-65.389145	1403.328125	426.134552	236.113785	1402.916748	333.638611	93.361526	1374.166626	280.346954	106.275818	1631.792480	425.249237	-154.582169	1126.352905	483.116547	306.753906	1134.317627	335.243134	-146.142868	877.148132	368.650909	298.220917	876.197571	372.742096	94.558815	1031.971436	-656.584778	184.344360	854.581421	-636.009399	-16.432390
363.118164	-2.864424	933.681213	402.028290	185.258728	931.341125	470.616913	-25.750206	492.746887	529.659424	183.991898	482.395416	525.398315	-16.528645	80.720459	594.086853	163.119873	95.934692	379.567322	-65.478722	1403.351074	426.108887	235.965286	1402.949829	333.471008	93.302979	1374.145874	280.185272	106.291916	1631.691162	424.917511	-154.708740	1126.333496	482.966217	306.178436	1134.253906	334.874481	-146.144608	877.150635	368.541992	298.047455	876.216003	372.631622	94.490463	1031.961304	-656.468323	184.278519	854.589417	-635.904663	-16.437294
362.948456	-2.905107	933.678955	401.951660	185.215652	931.346741	470.519897	-25.811899	492.755310	529.592590	183.900253	482.405457	525.390869	-16.549749	80.745872	594.047363	163.046204	95.947952	379.402649	-65.601997	1403.367920	426.119629	235.807419	1402.982910	333.349030	93.222473	1374.127441	280.056488	106.301964	1631.571289	424.595703	-154.786926	1126.321167	483.064331	306.473358	1134.362061	334.513977	-146.153488	877.152405	368.473938	297.872040	876.293030	372.519135	94.447197	1031.963989	-656.329895	184.253586	854.599060	-635.771240	-16.498997
362.806915	-2.950569	933.649353	401.916290	185.182281	931.371704	470.361725	-25.854710	492.719604	529.516052	183.838455	482.411621	525.356445	-16.547504	80.752708	594.072937	163.078400	95.975937	379.268188	-65.699219	1403.393066	426.157013	235.626984	1403.021240	333.227936	93.163506	1374.141113	279.895721	106.326424	1631.450439	424.295532	-154.911194	1126.295898	483.052399	306.321136	1134.370972	334.251465	-146.200424	877.222900	368.236053	297.743011	876.475525	372.440155	94.382385	1031.963501	-656.492920	183.681122	854.488525	-635.724365	-16.689367
362.642609	-2.987227	933.633484	401.844360	185.050629	931.363342	470.208221	-25.889256	492.699432	529.474426	183.799500	482.377899	525.346802	-16.546204	80.740875	594.050476	163.035980	95.983391	379.136658	-65.810463	1403.405151	426.237518	235.474915	1403.057861	333.099854	93.073517	1374.130615	279.751129	106.359459	1631.336060	423.973694	-154.976959	1126.268188	483.046356	306.151184	1134.403931	333.747681	-146.082474	877.190308	368.209045	297.779907	876.454285	372.333008	94.298508	1031.952515	-656.346497	183.659912	854.500061	-635.600830	-16.732693
362.496277	-3.032481	933.608215	401.801758	185.003525	931.376526	470.097656	-25.950481	492.685822	529.398499	183.711960	482.408630	525.237061	-16.506414	80.737556	594.026550	163.009109	95.980827	378.989929	-65.920448	1403.429688	426.309143	235.297760	1403.091797	332.976501	92.992798	1374.121582	279.593231	106.398483	1631.209595	423.638428	-155.047806	1126.257813	483.096680	305.998352	1134.445435	333.305115	-146.063110	877.222961	368.212524	297.680420	876.519653	372.246094	94.235916	1031.947754	-656.160156	183.629730	854.514709	-635.469421	-16.759186
362.356628	-3.117260	933.595398	401.755859	184.888245	931.377319	470.002594	-26.030806	492.685516	529.327942	183.626678	482.400085	525.256775	-16.509432	80.741478	593.987610	163.010727	95.992828	378.860931	-66.040611	1403.436646	426.378510	235.154480	1403.137329	332.884674	92.970406	1374.100220	279.417694	106.426880	1631.125000	423.326569	-155.110550	1126.234985	483.189331	305.798920	1134.479126	332.899506	-146.053574	877.221619	368.438263	297.589600	876.427979	372.161072	94.132545	1031.942627	-655.998413	183.578583	854.521362	-635.365601	-16.750856
362.218964	-3.176306	933.555542	401.716248	184.840302	931.377808	469.878754	-26.089703	492.685150	529.334595	183.624557	482.417023	525.224121	-16.510317	80.756401	593.979858	162.985886	95.975357	378.727966	-66.159874	1403.449219	426.442413	234.999878	1403.134644	332.785126	92.873528	1374.103760	279.282654	106.464584	1631.024414	423.035309	-155.193161	1126.192627	483.311462	305.617950	1134.494873	332.524292	-146.050308	877.219727	368.507538	297.548737	876.441406	372.088074	94.059425	1031.925049	-655.859619	183.537582	854.546692	-635.243713	-16.792231
362.064331	-3.266109	933.524109	401.680359	184.738174	931.366455	469.829681	-26.148617	492.702667	529.333984	183.611099	482.410645	525.259583	-16.512608	80.778374	594.013794	162.977798	95.984016	378.567017	-66.294106	1403.451782	426.495789	234.852280	1403.149170	332.743896	92.880836	1374.100098	279.112579	106.539268	1630.944580	422.737091	-155.267395	1126.155640	483.427551	305.424469	1134.500366	332.112000	-146.013885	877.208435	368.610291	297.497559	876.471924	372.003906	93.956947	1031.905029	-655.732239	183.507141	854.539307	-635.125549	-16.851597
361.888550	-3.348249	933.531738	401.618958	184.662582	931.360840	469.740417	-26.177563	492.694458	529.311157	183.532562	482.412811	525.278625	-16.519163	80.779320	593.991577	162.948608	95.988434	378.423309	-66.427444	1403.470703	426.551605	234.681213	1403.132935	332.701569	92.839722	1374.096924	278.943451	106.597054	1630.857544	422.449738	-155.343414	1126.098267	483.418243	304.779541	1134.379517	331.688721	-145.928192	877.190247	368.714600	297.461426	876.429749	371.912231	93.885338	1031.908447	-655.586548	183.448288	854.545898	-634.996460	-16.882469
361.773254	-3.427343	933.507751	401.595123	184.567307	931.330200	469.687164	-26.247284	492.700592	529.240662	183.424606	482.397644	525.276367	-16.518700	80.792175	593.987427	162.920700	96.004539	378.256622	-66.542740	1403.481689	426.613342	234.541977	1403.141235	332.661133	92.749603	1374.094849	278.805573	106.656090	1630.760254	422.154907	-155.423401	1126.063599	483.697784	305.032867	1134.484009	331.275818	-145.856659	877.210327	368.702942	297.413361	876.614868	371.849854	93.805222	1031.881592	-655.424561	183.441376	854.551758	-634.853210	-16.938555
361.621460	-3.492533	933.489380	401.549500	184.496643	931.345764	469.614929	-26.282942	492.695984	529.216125	183.379883	482.422028	525.271362	-16.523342	80.805901	593.943909	162.861359	95.999397	378.094910	-66.656158	1403.498657	426.674042	234.390320	1403.144775	332.640869	92.659424	1374.071167	278.669128	106.696823	1630.643433	421.835480	-155.551102	1126.054321	483.864380	304.867584	1134.522583	330.883728	-145.724243	877.234741	368.893616	297.363373	876.633667	371.757721	93.723610	1031.881348	-655.285461	183.348022	854.545288	-634.721924	-17.030256
361.500824	-3.551752	933.460449	401.516357	184.437424	931.346313	469.545135	-26.330481	492.695435	529.192810	183.267609	482.425385	525.301331	-16.555887	80.815720	593.907898	162.797195	95.992737	377.921356	-66.751053	1403.536621	426.749817	234.244843	1403.167236	332.615082	92.586906	1374.075684	278.570190	106.766579	1630.506714	421.535614	-155.652878	1126.045532	484.043610	304.750336	1134.564453	330.509338	-145.637131	877.263794	369.349579	297.289337	876.465332	371.691772	93.651039	1031.868652	-655.107544	183.233521	854.549622	-634.571533	-17.088945
361.401093	-3.588945	933.447327	401.513794	184.385040	931.354797	469.458099	-26.360172	492.700745	529.195801	183.213455	482.463593	525.299927	-16.557760	80.809006	593.961182	162.817688	96.024971	377.717194	-66.845642	1403.552856	426.808807	234.116760	1403.170654	332.585144	92.509407	1374.033936	278.470154	106.799225	1630.400757	421.223022	-155.758652	1126.030518	484.090851	304.163239	1134.499512	330.123749	-145.542114	877.289978	369.615173	297.109619	876.478760	371.645508	93.599121	1031.867065	-654.933228	183.159470	854.552979	-634.425537	-17.150396
361.299438	-3.604224	933.408325	401.522308	184.310715	931.374329	469.415192	-26.433111	492.696655	529.223694	183.191864	482.493683	525.335999	-16.577707	80.806236	593.994568	162.836563	96.036743	377.557922	-66.941689	1403.538330	426.876709	233.986771	1403.196899	332.571716	92.440475	1374.023926	278.321228	106.832260	1630.348633	420.906830	-155.853134	1126.010376	484.416779	304.472656	1134.634888	329.733551	-145.473511	877.318298	369.923584	297.099213	876.477966	371.594269	93.531105	1031.857544	-654.753784	183.087845	854.566711	-634.256470	-17.235435
361.193542	-3.668272	933.401489	401.519226	184.222534	931.370972	469.359253	-26.494097	492.678589	529.175781	183.074966	482.461426	525.344543	-16.586382	80.789963	593.947327	162.816986	96.042076	377.333740	-66.963371	1403.519775	426.880676	233.904877	1403.193359	332.718689	92.058228	1374.050415	278.232269	106.861710	1630.292358	420.608765	-155.960785	1125.954956	484.580444	304.307526	1134.683594	329.356323	-145.397369	877.314880	370.010071	297.159241	876.604187	371.538055	93.459282	1031.852173	-654.575378	183.012772	854.568787	-634.075317	-17.320265
361.100098	-3.711450	933.389771	401.532684	184.140915	931.362000	469.250488	-26.510885	492.650391	529.204895	183.059067	482.475647	525.350281	-16.587948	80.794571	593.911072	162.742615	96.013130	377.195953	-67.112106	1403.501343	426.968170	233.701965	1403.203247	332.485596	92.316750	1373.962769	278.145477	106.896446	1630.238403	420.329102	-156.072113	1125.914307	484.802002	304.191711	1134.718750	328.978607	-145.308548	877.306091	370.545776	297.297180	876.360352	371.507690	93.399597	1031.842651	-654.404724	182.917999	854.561157	-633.892578	-17.394655
361.025665	-3.718450	933.352478	401.553040	184.114395	931.389221	469.151825	-26.548985	492.616577	529.207336	182.973267	482.458344	525.351074	-16.592062	80.783356	593.905884	162.733398	96.023827	377.000275	-67.211067	1403.468140	427.022675	233.563187	1403.192871	332.429657	92.264656	1373.928711	278.048279	106.936783	1630.235352	420.044647	-156.165619	1125.867310	485.022980	304.078186	1134.769653	328.602234	-145.222656	877.284973	370.916473	297.303833	876.342041	371.478973	93.354324	1031.838379	-654.233154	182.877243	854.585938	-633.726257	-17.432562
360.975006	-3.729459	933.326233	401.595032	184.067078	931.395264	469.057281	-26.555428	492.584900	529.246765	182.957764	482.462891	525.354126	-16.600395	80.797791	593.908875	162.724304	96.026993	376.825531	-67.317101	1403.428467	427.057129	233.444412	1403.201294	332.403931	92.177605	1373.917114	277.951904	106.970757	1630.239136	419.794708	-156.244751	1125.821533	485.217346	303.933746	1134.788208	328.264832	-145.123520	877.255981	371.079590	297.383667	876.464417	371.468842	93.314758	1031.828003	-654.080383	182.800323	854.598022	-633.564514	-17.511427
360.897125	-3.809067	933.299011	401.640259	184.010651	931.384155	468.990753	-26.636576	492.578522	529.246521	182.888367	482.484467	525.359863	-16.618792	80.820946	593.917603	162.704590	96.015411	376.669891	-67.422890	1403.396851	427.073120	233.310654	1403.188965	332.387360	92.111893	1373.899658	277.847687	107.014343	1630.241089	419.523590	-156.326172	1125.772583	485.298431	303.404022	1134.682739	327.938782	-145.029175	877.234131	371.483826	297.418671	876.385620	371.449371	93.244942	1031.808594	-653.677246	183.158890	854.687866	-633.342529	-17.457056
360.813812	-3.828276	933.286682	401.670319	183.937790	931.390076	468.892731	-26.675297	492.562225	529.265930	182.824020	482.520203	525.343628	-16.618891	80.827904	593.775757	162.261948	95.898003	376.524963	-67.532005	1403.376831	427.136841	233.197617	1403.192993	332.388489	92.008514	1373.873291	277.792786	107.076080	1630.218018	419.237274	-156.410294	1125.678711	485.551361	303.273376	1134.727661	327.616669	-144.934875	877.191650	371.949982	297.312134	876.364197	371.417358	93.197235	1031.804932	-653.462646	183.136307	854.701721	-633.169434	-17.498587
360.588104	-3.957888	933.299500	401.655640	183.841293	931.406616	468.808014	-26.720266	492.562958	529.263672	182.731476	482.483551	525.366821	-16.632587	80.835999	593.706726	162.174011	95.866745	376.376343	-67.641975	1403.326538	427.159515	233.074173	1403.197510	332.393433	91.927994	1373.872070	277.678009	107.101204	1630.208252	418.970520	-156.489929	1125.621582	485.944061	303.613708	1134.885498	327.243744	-144.850342	877.172058	372.591949	297.450409	876.131531	371.315186	93.088776	1031.821289	-653.305237	183.010620	854.709473	-633.005798	-17.565577
360.479095	-4.014670	933.280823	401.703888	183.782730	931.408875	468.760223	-26.736296	492.543762	529.308716	182.700317	482.497681	525.340820	-16.633678	80.836632	593.730347	162.183502	95.859375	376.238800	-67.733665	1403.299194	427.186676	232.935135	1403.205322	332.440857	91.826614	1373.876221	277.572144	107.118523	1630.211792	418.711395	-156.534134	1125.549683	486.182770	303.529663	1134.955444	326.921082	-144.777893	877.136108	373.046082	297.508270	876.095947	371.283051	93.028641	1031.812988	-653.050293	182.943451	854.730164	-632.764038	-17.631565
360.358002	-4.072136	933.283813	401.735901	183.714661	931.416931	468.715240	-26.784451	492.563416	529.320557	182.626221	482.490845	525.339661	-16.660793	80.854843	593.721497	162.170639	95.859200	376.106537	-67.829613	1403.257813	427.232788	232.844208	1403.211304	332.480194	91.747833	1373.884033	277.456482	107.123947	1630.202881	418.445801	-156.594650	1125.493896	486.257935	302.971191	1134.879639	326.581421	-144.692657	877.113525	373.514709	297.573120	876.019836	371.243835	92.970177	1031.818848	-652.840393	182.791428	854.723877	-632.556702	-17.704840
360.242676	-4.099112	933.275879	401.747864	183.658890	931.429871	468.723083	-26.816833	492.585419	529.296204	182.522003	482.493317	525.444031	-16.738960	80.904945	593.750366	162.152969	95.837318	375.991882	-67.944290	1403.246582	427.294891	232.737289	1403.222900	332.551788	91.659401	1373.898438	277.337189	107.129814	1630.193237	418.222809	-156.616776	1125.440796	486.660217	303.335724	1135.065796	326.287354	-144.630066	877.090332	374.046417	297.479492	876.041260	371.194061	92.924492	1031.821655	-652.617065	182.790054	854.727051	-632.372375	-17.777409
360.143433	-4.170658	933.267456	401.805695	183.604568	931.443054	468.736328	-26.884712	492.611084	529.348694	182.480530	482.506622	525.403076	-16.680161	80.862549	593.734680	162.143860	95.832870	375.865814	-68.031876	1403.199219	427.358002	232.609467	1403.216797	332.622009	91.608727	1373.902954	277.200012	107.132141	1630.182251	418.009766	-156.672150	1125.390503	486.887146	303.248596	1135.114502	326.015381	-144.559677	877.073853	374.331879	297.570374	876.156433	371.167084	92.859390	1031.823608	-652.380615	182.773224	854.760925	-632.147095	-17.809160
360.042877	-4.189215	933.249329	401.834808	183.595444	931.452026	468.751251	-26.940281	492.605255	529.377380	182.420212	482.496460	525.507751	-16.749153	80.904663	593.701050	162.103775	95.811974	375.750092	-68.112328	1403.147583	427.430725	232.522400	1403.240234	332.717590	91.548416	1373.911255	277.064514	107.117737	1630.169434	417.813141	-156.702423	1125.326660	487.128021	303.125916	1135.195923	325.732361	-144.495438	877.050232	374.989014	297.753937	875.900635	371.131134	92.837891	1031.819214	-652.409729	182.257614	854.696594	-631.976257	-17.987467
359.955383	-4.212974	933.236023	401.899292	183.548508	931.456787	468.757019	-26.988121	492.647095	529.445068	182.440002	482.548401	525.539307	-16.791849	80.925407	593.732422	162.141724	95.822456	375.636993	-68.196930	1403.089722	427.480804	232.410706	1403.249268	332.824951	91.521385	1373.938599	276.921265	107.111122	1630.149780	417.603821	-156.738159	1125.247192	487.359100	303.061829	1135.257446	325.434479	-144.434357	877.018066	375.518341	297.822174	875.833496	371.113800	92.802582	1031.814331	-652.218201	182.186020	854.711853	-631.758789	-18.055761
360.088043	-4.129998	933.139526	402.031036	183.573715	931.465820	468.805115	-27.061518	492.640778	529.665527	182.549698	482.600586	525.566711	-16.814657	80.944405	593.982483	162.640488	95.982895	375.541107	-68.268700	1403.032227	427.549530	232.310577	1403.250000	332.983337	91.445915	1373.959351	276.730408	107.049706	1630.162109	417.419861	-156.784027	1125.173584	487.620789	302.983429	1135.312378	325.155731	-144.392822	876.961975	376.044434	297.732330	875.830444	371.203522	92.811127	1031.767822	-651.946716	182.166733	854.734985	-631.533264	-18.103394
359.978607	-4.141276	933.125366	402.077972	183.537827	931.466064	468.762512	-27.079405	492.653351	529.659485	182.457413	482.576233	525.588562	-16.827391	80.934006	593.945557	162.612198	95.975288	375.423553	-68.343483	1402.947144	427.634552	232.212662	1403.254883	333.117676	91.378975	1373.962646	276.593140	107.023537	1630.134766	417.235352	-156.838638	1125.078125	487.827850	302.893097	1135.357300	324.898682	-144.393875	876.898987	376.528534	297.818970	875.779053	371.167694	92.789536	1031.760376	-651.712219	182.136871	854.764587	-631.328674	-18.146078
359.888458	-4.145980	933.098816	402.108002	183.570724	931.493286	468.718811	-27.128576	492.631317	529.637268	182.330551	482.598175	525.578796	-16.834770	80.913567	593.902588	162.566574	95.978325	375.307159	-68.399292	1402.870728	427.714844	232.113281	1403.233032	333.277252	91.319427	1374.011475	276.459076	107.001755	1630.110107	417.075409	-156.874374	1125.005005	488.046997	302.803802	1135.382935	324.667938	-144.415802	876.826233	377.019989	298.058014	875.668152	371.147919	92.778534	1031.762451	-651.158142	182.493179	854.843323	-630.984619	-18.102999
359.789185	-4.190184	933.084595	402.167419	183.513321	931.496521	468.682800	-27.145353	492.637085	529.678040	182.287781	482.635834	525.591248	-16.886936	80.941185	593.780396	162.156647	95.870651	375.179993	-68.474770	1402.793823	427.797058	232.030884	1403.232910	333.431183	91.277962	1374.020020	276.356171	106.973221	1630.085449	416.920074	-156.951813	1124.931152	488.292145	302.723114	1135.430542	324.461182	-144.414383	876.758789	377.481720	298.148224	875.624817	371.141815	92.723923	1031.758423	-651.169373	181.932983	854.782471	-630.836731	-18.286509
359.720306	-4.232983	933.085815	402.236664	183.461563	931.503235	468.645660	-27.190235	492.626129	529.681580	182.210846	482.604553	525.623047	-16.889334	80.956192	593.760620	162.120743	95.850563	375.044525	-68.558250	1402.719360	427.881897	231.938965	1403.205200	333.602875	91.235161	1374.082642	276.310455	106.982330	1630.034912	416.773254	-157.040909	1124.854004	488.599182	302.688507	1135.454712	324.254242	-144.413559	876.723511	377.973572	298.129395	875.612854	371.146820	92.680023	1031.762817	-650.907776	181.771133	854.780640	-630.569641	-18.389723
359.515045	-4.289586	933.090942	402.262756	183.390137	931.505676	468.592743	-27.167622	492.632904	529.707336	182.144653	482.607025	525.631897	-16.891130	80.956161	593.775024	162.112305	95.841866	374.865631	-68.539139	1402.630615	427.907745	231.923279	1403.165649	333.953674	90.848770	1374.149536	276.188263	106.926582	1630.064087	416.608856	-157.091873	1124.787354	488.873474	302.585144	1135.489502	324.075653	-144.431458	876.648865	378.414185	298.258484	875.562012	371.073975	92.625984	1031.767944	-650.672119	181.724701	854.792419	-630.328186	-18.446682
359.455414	-4.335744	933.072876	402.311615	183.348557	931.515991	468.573029	-27.214752	492.635986	529.673157	182.034775	482.592224	525.635498	-16.857475	80.946465	593.697205	162.006912	95.815269	374.751831	-68.656113	1402.567139	428.007446	231.804031	1403.158813	333.938049	91.070564	1374.129395	276.133240	106.896751	1630.070923	416.471741	-157.194122	1124.748291	489.126801	302.507690	1135.473999	323.888519	-144.440750	876.605286	378.828125	298.501343	875.450439	371.061798	92.574234	1031.763672	-650.425598	181.638336	854.791321	-630.081482	-18.485477
359.536865	-4.278629	933.023254	402.415375	183.314774	931.529663	468.536621	-27.256258	492.603149	529.743225	182.074997	482.591156	525.641541	-16.852697	80.948296	593.739929	162.018631	95.813599	374.607849	-68.695427	1402.505127	428.067841	231.728790	1403.142212	334.076111	91.074448	1374.168213	276.108002	106.867203	1630.074097	416.301483	-157.298874	1124.682983	489.238739	301.967712	1135.374390	323.742279	-144.468262	876.554688	379.294250	298.588257	875.369873	371.138641	92.558601	1031.744995	-650.164978	181.630432	854.785339	-629.834167	-18.553658
359.389587	-4.329402	933.033691	402.456696	183.260956	931.518188	468.521454	-27.293116	492.632416	529.766663	182.036148	482.579956	525.595825	-16.800646	80.929596	593.739807	162.024002	95.805283	374.470123	-68.737526	1402.458130	428.124420	231.669373	1403.138306	334.205750	91.023102	1374.202271	276.133270	106.853165	1630.033081	416.148346	-157.377945	1124.650269	489.505066	301.913666	1135.432495	323.588684	-144.505264	876.540649	379.795349	298.699799	875.328003	371.095581	92.525558	1031.744873	-649.870361	181.590897	854.785095	-629.567139	-18.619289
359.331635	-4.353774	933.024475	402.531769	183.230484	931.534241	468.456085	-27.307045	492.610596	529.737976	181.970398	482.561859	525.600464	-16.804939	80.915337	593.697754	161.990692	95.826851	374.350067	-68.776802	1402.433105	428.179993	231.582199	1403.149414	334.299438	91.016747	1374.224365	276.107086	106.820885	1630.044922	415.997925	-157.453903	1124.621216	489.760345	301.866638	1135.492554	323.456055	-144.554855	876.499634	380.218597	298.788361	875.329468	371.107056	92.491158	1031.748779	-649.608154	181.501785	854.783875	-629.339661	-18.693842
359.312531	-4.324354	932.997192	402.634491	183.185547	931.530762	468.433746	-27.351387	492.592804	529.810547	181.978745	482.570221	525.704468	-16.881552	80.942329	593.725708	162.008057	95.814545	374.243713	-68.813011	1402.396240	428.250061	231.500992	1403.144165	334.376404	90.983223	1374.255859	276.041138	106.755219	1630.095703	415.833527	-157.561050	1124.603516	490.143951	302.252563	1135.687988	323.342987	-144.602493	876.495911	380.635193	298.849792	875.342773	371.139099	92.480629	1031.732422	-649.320740	181.417938	854.815552	-629.061401	-18.760674
359.199005	-4.328360	933.008606	402.681671	183.172440	931.534729	468.356659	-27.365812	492.576202	529.812256	181.888458	482.551666	525.719238	-16.901503	80.944862	593.691467	161.939789	95.781197	374.149200	-68.865051	1402.389648	428.352875	231.432220	1403.151367	334.459808	90.977592	1374.302979	276.042389	106.724792	1630.106934	415.702118	-157.669357	1124.604980	490.232361	301.738007	1135.604980	323.229370	-144.656540	876.487732	381.024231	298.926147	875.291077	371.132111	92.478569	1031.742554	-649.043030	181.303619	854.833191	-628.812622	-18.812006
359.156677	-4.297458	933.000854	402.746674	183.144928	931.527771	468.314941	-27.376581	492.582611	529.854187	181.883469	482.541779	525.750366	-16.919111	80.946686	593.754822	161.977386	95.791527	374.064789	-68.908882	1402.378174	428.444733	231.345444	1403.140259	334.554230	90.954239	1374.360718	276.035553	106.699341	1630.132324	415.568115	-157.740448	1124.586182	490.630890	302.092529	1135.790405	323.143127	-144.737366	876.466492	381.473694	299.006256	875.297668	371.149078	92.485046	1031.735596	-648.809570	181.172806	854.812744	-628.561584	-18.904087
359.155853	-4.273074	932.966553	402.844147	183.146545	931.521973	468.286530	-27.412418	492.542480	529.895996	181.866989	482.518402	525.780273	-16.954807	80.932587	593.728760	161.948410	95.754639	373.975281	-68.948944	1402.364990	428.531067	231.251160	1403.156860	334.650848	90.923019	1374.413208	276.034271	106.696701	1630.135498	415.445557	-157.865540	1124.591064	490.698761	301.568787	1135.683838	323.055878	-144.809647	876.442078	381.857727	299.077301	875.274109	371.184357	92.491478	1031.714478	-648.537415	181.140701	854.861145	-628.303284	-18.945024
359.077026	-4.267454	932.971863	402.896576	183.138092	931.532715	468.244354	-27.428804	492.533569	529.917664	181.825516	482.514069	525.802917	-16.958382	80.940102	593.778870	161.970428	95.761612	373.917725	-68.995148	1402.342163	428.655823	231.164215	1403.147095	334.726196	90.890358	1374.483154	276.058807	106.739655	1630.152832	415.348206	-157.947403	1124.607544	490.909332	301.464355	1135.699097	322.997498	-144.889053	876.414978	382.242401	299.199127	875.244812	371.186035	92.490852	1031.723999	-648.302368	181.103241	854.888062	-628.075745	-19.013351
359.054657	-4.254518	932.959351	402.981506	183.152832	931.531372	468.227844	-27.432116	492.537323	529.936890	181.815521	482.540070	525.813171	-16.960938	80.942268	593.730469	161.922821	95.725288	373.840942	-69.042160	1402.334717	428.726349	231.092270	1403.145752	334.815765	90.858528	1374.530273	276.090668	106.690636	1630.147339	415.242920	-158.045319	1124.603760	491.326843	301.871277	1135.877075	322.946259	-145.002106	876.401672	382.584381	299.124695	875.288269	371.210968	92.505798	1031.716309	-648.012878	181.093674	854.935120	-627.784790	-19.081207
359.065674	-4.226279	932.933655	403.063904	183.113831	931.540161	468.184753	-27.449974	492.529999	529.359497	180.891220	482.334808	525.770813	-16.946329	80.940689	593.388184	161.640015	95.680016	373.790466	-69.078560	1402.329590	428.824921	231.017410	1403.157349	334.877991	90.831490	1374.576294	276.113220	106.672752	1630.154297	415.148010	-158.139313	1124.635376	491.502655	301.798981	1135.915649	322.894958	-145.101913	876.398499	382.930298	299.361877	875.191345	371.243591	92.490273	1031.706787	-647.550659	181.385132	855.045593	-627.474426	-19.051950
358.988220	-4.227784	932.947510	403.117371	183.124069	931.577393	468.161407	-27.473265	492.556610	529.374634	180.801590	482.335358	525.768066	-16.948601	80.944061	593.385864	161.619476	95.680901	373.726532	-69.127502	1402.323364	428.904785	230.936203	1403.143066	334.932098	90.809456	1374.620605	276.143066	106.692947	1630.171875	415.057251	-158.228775	1124.631836	491.691223	301.705750	1135.945190	322.830872	-145.212769	876.383484	383.257813	299.409454	875.162292	371.248077	92.485008	1031.734253	-647.334534	181.268234	855.113281	-627.207153	-19.117931
358.939575	-4.215324	932.937744	403.171661	183.109222	931.597046	468.148315	-27.435827	492.527191	530.031860	181.747971	482.559937	525.773254	-16.922098	80.936714	593.742493	161.920837	95.753578	373.664459	-69.187256	1402.290771	429.002136	230.869553	1403.149780	334.998566	90.775681	1374.665771	276.175873	106.695763	1630.189941	414.981567	-158.323517	1124.639526	491.889435	301.623810	1135.962036	322.804810	-145.309784	876.355469	383.574524	299.438232	875.144226	371.262634	92.471252	1031.740723	-647.116577	181.157974	855.147583	-626.957764	-19.179131
358.981415	-4.176862	932.889038	403.253571	183.113495	931.614868	468.157837	-27.442036	492.515961	530.120361	181.785370	482.587433	525.769714	-16.904102	80.913109	593.762451	161.938416	95.764290	373.598846	-69.196419	1402.267578	429.106079	230.795181	1403.134399	335.078888	90.730148	1374.719360	276.216553	106.700027	1630.200073	414.893311	-158.415588	1124.614990	492.101105	301.521057	1135.969360	322.764160	-145.405670	876.331055	383.875183	299.452454	875.099731	371.316895	92.461769	1031.725464	-646.816833	181.071075	855.193237	-626.694885	-19.213528
358.948456	-4.170654	932.876343	403.311584	183.103348	931.614624	468.183899	-27.437067	492.522247	530.072876	181.734009	482.551117	525.822693	-16.902878	80.913521	593.763733	161.926514	95.746429	373.575897	-69.238441	1402.235352	429.216431	230.733841	1403.104492	335.113892	90.744690	1374.755249	276.273987	106.696205	1630.200928	414.835632	-158.507416	1124.609985	492.284821	301.403625	1135.958374	322.741760	-145.524292	876.301514	384.175446	299.498840	875.054810	371.333313	92.457230	1031.719482	-646.540283	180.985947	855.232056	-626.469421	-19.225187
358.912354	-4.170363	932.860718	403.345764	183.103058	931.617004	468.222504	-27.474169	492.513245	530.059448	181.717026	482.521942	525.758362	-16.855169	80.879974	593.737976	161.912949	95.735847	373.526581	-69.285378	1402.203613	429.341644	230.675369	1403.079224	335.194855	90.737289	1374.782104	276.321442	106.728737	1630.207886	414.791534	-158.615936	1124.614380	492.458954	301.283722	1135.927490	322.729034	-145.614426	876.274658	384.429108	299.539337	874.991638	371.350494	92.447098	1031.714966	-646.365051	180.756805	855.248230	-626.258850	-19.332838
358.846710	-4.189797	932.863647	403.395081	183.077133	931.614685	468.261353	-27.482185	492.517365	530.062622	181.671692	482.500153	525.806702	-16.840609	80.886086	593.742188	161.916031	95.732979	373.499939	-69.303116	1402.196655	429.448608	230.604950	1403.038574	335.245575	90.714218	1374.814697	276.374817	106.757614	1630.217285	414.743561	-158.688370	1124.606079	492.647583	301.209869	1135.934570	322.723206	-145.737183	876.248108	384.637024	299.382416	875.004089	371.348633	92.431801	1031.715698	-646.194885	180.523514	855.291504	-625.999268	-19.431475
358.850800	-4.197623	932.851929	403.473785	183.062057	931.625244	468.258240	-27.503885	492.525757	530.044983	181.640671	482.495972	525.809143	-16.841370	80.888710	593.731323	161.906647	95.730469	373.479218	-69.334068	1402.176025	429.546448	230.556793	1403.059937	335.297150	90.684540	1374.834473	276.430725	106.768425	1630.240234	414.704224	-158.786072	1124.603149	492.759277	301.063965	1135.914795	322.727661	-145.835876	876.239502	384.857056	299.557831	874.929016	371.387848	92.413078	1031.715088	-645.958069	180.484161	855.407104	-625.720215	-19.506681
358.815063	-4.185109	932.843506	403.525574	183.083328	931.635620	468.229919	-27.486820	492.531189	530.038391	181.626434	482.485931	525.793823	-16.845007	80.883896	593.711060	161.858978	95.722672	373.454407	-69.376770	1402.158081	429.676178	230.497147	1403.024170	335.346924	90.685753	1374.895752	276.488770	106.806503	1630.258179	414.676392	-158.844650	1124.615845	492.739685	300.514709	1135.773926	322.704010	-145.954376	876.248291	385.039703	299.531952	874.865417	371.403717	92.422516	1031.717041	-645.696533	180.436966	855.512878	-625.432617	-19.526575
358.811401	-4.162956	932.843140	403.560852	183.077255	931.648621	468.228424	-27.504574	492.526428	530.046814	181.619110	482.493408	525.816650	-16.873600	80.889954	593.711365	161.852142	95.715248	373.438049	-69.378532	1402.150146	429.774628	230.440872	1403.033325	335.411407	90.648697	1374.936646	276.548401	106.824554	1630.275879	414.644714	-158.940460	1124.603271	492.883942	300.400635	1135.749146	322.699768	-146.055740	876.249268	385.221497	299.500732	874.854492	371.431152	92.423180	1031.724731	-645.449524	180.384216	855.599243	-625.187195	-19.568682
358.798920	-4.168907	932.831665	403.636688	183.055389	931.648682	468.195587	-27.532747	492.527161	530.078186	181.590103	482.492249	525.834412	-16.856766	80.861916	593.714050	161.853683	95.711250	373.425507	-69.415154	1402.121460	429.873291	230.395111	1402.997437	335.467407	90.616577	1374.966919	276.608887	106.863441	1630.286499	414.625061	-158.998642	1124.618042	493.018677	300.296570	1135.736938	322.695892	-146.166290	876.221558	385.383820	299.426575	874.833618	371.467987	92.406769	1031.719604	-645.255249	180.353012	855.666138	-624.972839	-19.584370
358.779785	-4.156717	932.821899	403.686920	183.043564	931.637695	468.182617	-27.526497	492.498230	530.104126	181.619965	482.485931	525.851746	-16.858854	80.855606	593.721313	161.860031	95.713036	373.404053	-69.446266	1402.101074	429.972473	230.342300	1402.976929	335.534607	90.624275	1374.991699	276.688171	106.876953	1630.299683	414.605194	-159.087906	1124.605835	493.327393	300.707245	1135.855591	322.720856	-146.272522	876.207336	385.541168	299.371582	874.821167	371.493378	92.409233	1031.710083	-645.031860	180.278717	855.741089	-624.762085	-19.619717
358.761353	-4.143507	932.812561	403.720612	183.094864	931.653992	468.144958	-27.541805	492.494080	530.155212	181.673080	482.474182	525.862000	-16.861835	80.859459	593.744446	161.887939	95.709770	373.396332	-69.449730	1402.079834	430.073303	230.312927	1402.951416	335.594543	90.647461	1375.005005	276.760590	106.922348	1630.300537	414.599884	-159.174057	1124.597412	493.454437	300.608643	1135.811401	322.726959	-146.372269	876.191284	385.671356	299.313354	874.796326	371.518127	92.425896	1031.715698	-644.802429	180.166962	855.777344	-624.581909	-19.616814
358.791809	-4.128418	932.798645	403.759033	183.054230	931.637146	468.140900	-27.557192	492.474701	530.185669	181.651413	482.466461	525.854248	-16.833488	80.822227	593.707947	161.854584	95.675911	373.380096	-69.460014	1402.046997	430.174377	230.288742	1402.932983	335.666412	90.638329	1375.040405	276.834564	106.957748	1630.317993	414.574402	-159.269287	1124.591309	493.573792	300.498108	1135.795166	322.745880	-146.456070	876.160950	385.764099	299.218689	874.777405	371.552307	92.416008	1031.700317	-644.564636	180.087326	855.841003	-624.352539	-19.697311
358.772217	-4.143172	932.795227	403.804596	183.034912	931.634644	468.115509	-27.542177	492.451569	530.184265	181.620239	482.465240	525.841187	-16.830631	80.828934	593.780396	161.911316	95.705177	373.366089	-69.477234	1402.030396	430.269257	230.265793	1402.912720	335.718231	90.647179	1375.065674	276.918976	106.995476	1630.343018	414.567383	-159.333298	1124.585449	493.689423	300.412476	1135.780518	322.774353	-146.555450	876.142578	385.859253	299.124756	874.764221	371.580353	92.398338	1031.698730	-644.369995	179.960983	855.902954	-624.128845	-19.812693
358.786957	-4.143377	932.790771	403.860687	183.044418	931.655701	468.104218	-27.514563	492.433350	530.197205	181.630280	482.465179	525.850098	-16.827328	80.819061	593.790222	161.946655	95.712425	373.365967	-69.483521	1402.008789	430.389313	230.241745	1402.929321	335.772217	90.636467	1375.096069	277.002411	107.027603	1630.378052	414.550110	-159.407745	1124.563477	493.626831	299.851349	1135.599609	322.794861	-146.637497	876.121826	385.922272	299.013458	874.730652	371.623749	92.389496	1031.708252	-644.153503	179.844437	855.949890	-623.898743	-19.916052
358.772003	-4.148026	932.772888	403.894958	183.007965	931.657654	468.099640	-27.509758	492.433990	530.222473	181.656540	482.481750	525.865723	-16.833258	80.828491	593.742859	161.902496	95.678871	373.373688	-69.467819	1401.988892	430.484375	230.212677	1402.899536	335.837646	90.638664	1375.135864	277.085388	107.061684	1630.416626	414.538910	-159.453079	1124.561890	493.909241	300.196320	1135.721680	322.827820	-146.706818	876.118469	385.975677	298.879028	874.748718	371.640167	92.359840	1031.701294	-643.906372	179.827103	855.985840	-623.620361	-19.979498
358.774872	-4.152071	932.779419	403.919800	183.018372	931.658691	468.132965	-27.522930	492.440094	530.200256	181.595398	482.458710	525.878845	-16.825603	80.850510	593.764099	161.923798	95.703278	373.368774	-69.469131	1401.972046	430.607300	230.185608	1402.890259	335.890076	90.656235	1375.156250	277.185028	107.098427	1630.436523	414.529572	-159.503082	1124.557007	494.006927	300.139465	1135.693970	322.845856	-146.759323	876.096619	386.024841	298.772125	874.735535	371.659790	92.365456	1031.705444	-643.703430	179.735794	856.012573	-623.353882	-20.096743
358.770599	-4.174214	932.763672	403.972046	182.978516	931.642334	468.109131	-27.526417	492.443756	530.235046	181.621246	482.446686	525.855408	-16.789356	80.826271	593.784790	161.952347	95.669510	373.393402	-69.474167	1401.950806	430.730621	230.178986	1402.865112	335.967834	90.682915	1375.169922	277.256104	107.127335	1630.444092	414.520203	-159.560486	1124.573242	493.925720	299.598633	1135.503052	322.892395	-146.838364	876.084900	386.040161	298.637238	874.689636	371.681213	92.338593	1031.689087	-643.447205	179.617355	856.003845	-623.113220	-20.154877
358.761627	-4.140931	932.737976	404.002167	182.997803	931.643372	468.097656	-27.481041	492.410767	530.247559	181.635040	482.441681	525.880737	-16.794052	80.796791	593.769775	161.934723	95.660904	373.422455	-69.457527	1401.928467	430.872650	230.163101	1402.827515	336.023041	90.698845	1375.190308	277.343018	107.151596	1630.450928	414.513397	-159.596146	1124.568726	494.187592	299.942474	1135.592773	322.936035	-146.902328	876.064514	386.061493	298.487152	874.693359	371.701721	92.350517	1031.678101	-643.229797	179.505737	855.994385	-622.897156	-20.180565
358.754150	-4.138717	932.735962	404.040405	182.985672	931.643555	468.110260	-27.502802	492.404968	530.254150	181.594849	482.446625	525.906616	-16.781324	80.767662	593.748840	161.918808	95.635475	373.442566	-69.457520	1401.925049	430.981842	230.152588	1402.821655	336.085968	90.706856	1375.247437	277.423584	107.167488	1630.462402	414.516785	-159.612137	1124.562256	494.269257	299.862213	1135.560913	322.984528	-146.944473	876.052490	386.048950	298.338074	874.695374	371.730286	92.343803	1031.678589	-643.017639	179.321045	855.981323	-622.659973	-20.267689
358.738708	-4.137721	932.734070	404.053467	182.987305	931.658203	468.109711	-27.479597	492.377533	530.234314	181.553085	482.444733	525.885620	-16.777985	80.759521	593.747070	161.917252	95.632820	373.476746	-69.457062	1401.918457	431.126526	230.141190	1402.811157	336.153168	90.724640	1375.273926	277.507690	107.213600	1630.470215	414.530579	-159.629623	1124.568604	494.356415	299.764160	1135.517456	323.008606	-146.980637	876.037964	386.029480	298.177429	874.695374	371.740417	92.335045	1031.686279	-642.780640	179.217987	855.998291	-622.390320	-20.335768
358.756165	-4.109619	932.721313	404.107178	182.974152	931.661011	468.085388	-27.480480	492.376373	530.273254	181.559204	482.450104	525.881165	-16.784103	80.758858	593.791870	161.913025	95.632050	373.502686	-69.436928	1401.914673	431.241394	230.139053	1402.804321	336.203308	90.720322	1375.331665	277.595825	107.236694	1630.490723	414.549377	-159.651123	1124.578979	494.420166	299.674255	1135.481445	323.070862	-146.999542	876.025818	386.001953	298.025726	874.686462	371.782684	92.335144	1031.682251	-642.543640	179.098053	855.978943	-622.113037	-20.485176
358.770264	-4.093055	932.725159	404.136322	182.998734	931.667480	468.059784	-27.468853	492.367676	530.293518	181.573593	482.485535	525.896973	-16.784151	80.740219	593.782898	161.904877	95.630165	373.546387	-69.428711	1401.923462	431.360809	230.120132	1402.783203	336.249084	90.751686	1375.337402	277.677094	107.276405	1630.511719	414.589478	-159.646317	1124.577393	494.506134	299.566559	1135.434326	323.118439	-147.012695	876.040222	385.981140	297.849304	874.675964	371.814270	92.352570	1031.688477	-642.240295	179.013397	855.972046	-621.778809	-20.629686
358.763763	-4.105667	932.746643	404.173187	182.973511	931.665100	468.061554	-27.475895	492.371887	530.303772	181.570206	482.465118	526.030884	-16.863087	80.793739	593.780762	161.911682	95.622047	373.579285	-69.430511	1401.903442	431.447723	230.101624	1402.764893	336.287872	90.779991	1375.353027	277.763214	107.316978	1630.520142	414.617889	-159.653015	1124.585449	494.388855	299.032593	1135.216675	323.173737	-147.022324	876.015198	385.915039	297.683258	874.636719	371.847473	92.344391	1031.699463	-641.994873	178.958725	855.955688	-621.510132	-20.759020
358.777222	-4.119018	932.744080	404.223694	182.990952	931.652344	468.035675	-27.511169	492.365692	530.330994	181.585144	482.441315	525.940796	-16.805271	80.778053	593.754456	161.887894	95.593941	373.595825	-69.443687	1401.900635	431.532837	230.096970	1402.724854	336.343445	90.814110	1375.361328	277.904358	107.394394	1630.474365	414.634369	-159.653687	1124.575562	494.603119	299.405090	1135.307007	323.211304	-147.024414	875.993530	385.854218	297.542053	874.635803	371.879944	92.353172	1031.691650	-641.747314	178.842651	855.922668	-621.238037	-20.847662
358.754822	-4.089322	932.732483	404.244751	183.048798	931.667358	468.016174	-27.505320	492.350098	530.371887	181.621460	482.430756	525.907349	-16.792698	80.755341	593.767761	161.901291	95.570488	373.611023	-69.438103	1401.891602	431.610779	230.087997	1402.695068	336.386993	90.817528	1375.348999	277.917603	107.397041	1630.523193	414.654175	-159.666779	1124.551514	494.643829	299.321411	1135.249634	323.263275	-146.999603	875.976379	385.798920	297.385590	874.612305	371.899109	92.379799	1031.695801	-641.422974	178.754333	855.877380	-620.892822	-20.927649
358.804077	-4.082041	932.716858	404.314606	183.021744	931.659546	468.019836	-27.536251	492.338623	530.356018	181.556885	482.426178	525.943054	-16.810373	80.773918	593.753723	161.887787	95.558586	373.641479	-69.428268	1401.868652	431.691162	230.076584	1402.677612	336.420044	90.835663	1375.349976	277.999634	107.427689	1630.536987	414.686615	-159.659897	1124.531738	494.683899	299.233643	1135.183105	323.308838	-146.978561	875.934509	385.725708	297.234711	874.601563	371.953125	92.368660	1031.683472	-641.134949	178.707718	855.812622	-620.571655	-21.076569
358.796478	-4.088848	932.730103	404.347870	183.050323	931.663330	467.994446	-27.545956	492.332611	530.402893	181.573303	482.428772	525.926147	-16.816809	80.761520	593.794006	161.888748	95.543114	373.656006	-69.417015	1401.837158	431.782898	230.071365	1402.667725	336.459808	90.826241	1375.385498	278.086945	107.475281	1630.534790	414.700012	-159.688416	1124.522217	494.727417	299.163177	1135.149536	323.363586	-146.920853	875.919678	385.679932	297.060883	874.591248	371.979492	92.382874	1031.693237	-640.789673	178.607819	855.741577	-620.184326	-21.184549
358.825226	-4.062650	932.736023	404.380219	183.036774	931.675842	467.979675	-27.536177	492.332977	530.431763	181.565140	482.430847	525.919617	-16.814476	80.759834	593.763672	161.847427	95.538025	373.691620	-69.425499	1401.839600	431.867798	230.058212	1402.664673	336.518738	90.801514	1375.376465	278.167328	107.523926	1630.552246	414.730804	-159.679718	1124.481445	494.759613	299.074615	1135.111328	323.415680	-146.896133	875.891846	385.602539	296.908386	874.614258	372.029419	92.381775	1031.704468	-640.469788	178.487976	855.693909	-619.757874	-21.350927
358.842102	-4.056724	932.743652	404.426697	183.042313	931.671021	468.009247	-27.562374	492.346588	530.393127	181.492584	482.410522	525.952515	-16.845547	80.789169	593.779785	161.840866	95.556183	373.715820	-69.430527	1401.827026	431.936890	230.045120	1402.652344	336.571594	90.831657	1375.392334	278.253021	107.572815	1630.564087	414.758636	-159.687561	1124.489136	494.777771	298.994904	1135.079834	323.486572	-146.833252	875.887451	385.532715	296.752136	874.640991	372.065826	92.394501	1031.706177	-640.112793	178.399765	855.614563	-619.363342	-21.393835
358.856110	-4.041440	932.753967	404.457703	183.058456	931.671448	468.015991	-27.554790	492.349365	530.435486	181.521851	482.441254	525.943909	-16.818064	80.778564	593.809082	161.852997	95.554710	373.750519	-69.439224	1401.836182	432.032959	230.039459	1402.661987	336.633148	90.863800	1375.414429	278.323181	107.620659	1630.578979	414.786591	-159.698715	1124.486816	494.803345	298.934723	1135.057983	323.550690	-146.757446	875.863281	385.480225	296.606415	874.636169	372.100525	92.413361	1031.712646	-639.688599	178.316528	855.555115	-618.962097	-21.487335
358.877563	-4.021021	932.759277	404.494110	183.079300	931.686340	468.014191	-27.534340	492.377930	530.412903	181.517532	482.425629	525.961487	-16.822699	80.806892	593.768799	161.838348	95.523758	373.794128	-69.444183	1401.836792	432.095398	230.053360	1402.651855	336.679657	90.878296	1375.412964	278.403687	107.673492	1630.590820	414.826385	-159.653137	1124.486450	494.821106	298.895630	1135.028442	323.598236	-146.703278	875.851563	385.396210	296.463470	874.659546	372.134796	92.428360	1031.723389	-639.241638	178.182159	855.469788	-618.497864	-21.605368
358.911926	-4.015138	932.765259	404.537140	183.115219	931.697144	468.035919	-27.530106	492.385193	530.457825	181.537308	482.431305	525.951477	-16.832144	80.800095	593.771973	161.850479	95.556122	373.826202	-69.444740	1401.839600	432.174866	230.054489	1402.658203	336.740173	90.876740	1375.422119	278.498871	107.715630	1630.608643	414.866669	-159.634491	1124.468506	494.693848	298.387451	1134.878784	323.666168	-146.653854	875.841614	385.302277	296.139008	874.686768	372.176636	92.445908	1031.732178	-638.819702	178.092285	855.419250	-618.005615	-21.735584
358.952881	-4.015292	932.760071	404.565063	183.085632	931.689819	468.036224	-27.535406	492.374756	530.465454	181.499939	482.431396	525.970459	-16.859291	80.830322	593.766724	161.845657	95.552925	373.847015	-69.461639	1401.836426	432.233795	230.046799	1402.691650	336.814484	90.864601	1375.430542	278.564087	107.762100	1630.627808	414.902893	-159.590546	1124.486450	494.713379	298.347778	1134.883179	323.710175	-146.593613	875.840515	385.212738	295.999390	874.737488	372.206970	92.432945	1031.725464	-638.398865	178.035660	855.378723	-617.528687	-21.782784
358.964813	-4.020986	932.770081	404.602844	183.129410	931.728271	468.063721	-27.534103	492.349335	530.477295	181.515732	482.450958	525.968079	-16.840418	80.798866	593.751160	161.846069	95.567223	373.903564	-69.454956	1401.858154	432.304230	230.034286	1402.674805	336.858826	90.837364	1375.440186	278.649567	107.785301	1630.650269	414.953491	-159.571625	1124.468750	494.742950	298.282990	1134.895142	323.768585	-146.508072	875.837402	385.169769	295.884949	874.772034	372.242310	92.434875	1031.751221	-637.979309	177.965988	855.300781	-617.213501	-21.766459
358.997162	-4.013935	932.778870	404.617004	183.102203	931.734802	468.047577	-27.515059	492.340302	530.500305	181.524475	482.461304	525.943848	-16.832270	80.765099	593.805115	161.881805	95.591446	373.950165	-69.442406	1401.861694	432.368225	230.056686	1402.698608	336.918671	90.839775	1375.484619	278.721649	107.829956	1630.664185	415.011688	-159.544754	1124.475830	494.761200	298.275604	1134.892700	323.797119	-146.437988	875.831787	385.117401	295.773071	874.799927	372.265442	92.425644	1031.758789	-637.429443	177.816788	855.238953	-616.734558	-21.811790
359.020203	-4.001370	932.775879	404.649719	183.130310	931.755371	468.052979	-27.520527	492.338898	530.515564	181.500381	482.464600	526.040771	-16.903576	80.811996	593.771240	161.859756	95.598137	373.989685	-69.434143	1401.864136	432.416992	230.048065	1402.709961	336.979095	90.828110	1375.497192	278.804260	107.867836	1630.694946	415.074066	-159.493866	1124.459839	494.776398	298.226593	1134.888062	323.858551	-146.350937	875.829041	385.016876	295.666779	874.840393	372.296631	92.432884	1031.768311	-636.817810	177.562012	855.136475	-615.926331	-22.057369
359.053436	-4.015016	932.790100	404.664063	183.132538	931.755798	468.045380	-27.511477	492.347107	530.541504	181.535797	482.445618	525.943298	-16.833683	80.794205	593.807617	161.877014	95.587769	374.053558	-69.445831	1401.875000	432.492981	230.048294	1402.724243	337.037994	90.839012	1375.503784	278.875092	107.883888	1630.707520	415.135986	-159.465515	1124.447021	494.777679	298.203400	1134.884277	323.926239	-146.260956	875.819458	384.961548	295.587006	874.856628	372.324890	92.432236	1031.776001	-636.275940	177.476257	855.048645	-615.329468	-22.191139
359.091675	-3.978969	932.785828	404.716064	183.174805	931.763733	468.063263	-27.505554	492.348206	530.542969	181.539230	482.443665	526.060486	-16.910051	80.851585	593.757019	161.837067	95.549690	374.127411	-69.458542	1401.872314	432.547302	230.052109	1402.725464	337.111023	90.855995	1375.514893	278.955597	107.923653	1630.732788	415.203705	-159.447800	1124.460571	494.983246	298.677429	1135.005249	323.987885	-146.164154	875.832886	384.919312	295.514862	874.895569	372.367157	92.466179	1031.777710	-635.705261	177.468445	854.993225	-614.823425	-22.133280
359.112427	-3.997077	932.795044	404.736206	183.141037	931.757446	468.091888	-27.511879	492.377075	530.567200	181.494583	482.457916	526.057373	-16.902464	80.840752	593.799377	161.879120	95.561806	374.163910	-69.475983	1401.885010	432.598389	230.028732	1402.734741	337.186615	90.860207	1375.511475	279.032318	107.927551	1630.750244	415.264099	-159.389816	1124.455811	494.996521	298.682007	1134.993896	324.037994	-146.067902	875.814514	384.821136	295.439819	874.921692	372.387115	92.448822	1031.778809	-635.029846	177.347000	854.928711	-614.182739	-22.180454
359.133026	-3.997029	932.780884	404.755890	183.121185	931.755798	468.139954	-27.521240	492.345032	530.542236	181.480301	482.450562	526.054810	-16.907494	80.822731	593.778076	161.848358	95.539604	374.230072	-69.446159	1401.866211	432.670532	230.044586	1402.716675	337.241638	90.848991	1375.524902	279.107422	107.950005	1630.771240	415.318939	-159.385483	1124.448120	495.006714	298.671539	1134.984497	324.079254	-145.973862	875.821228	384.749329	295.392944	874.937927	372.407867	92.432373	1031.771118	-634.363831	177.208420	854.851990	-613.487000	-22.306990
359.166412	-3.973630	932.770935	404.793060	183.148666	931.750916	468.149353	-27.504816	492.328827	530.549377	181.468353	482.446350	525.951050	-16.824545	80.768417	593.807251	161.842682	95.550941	374.292938	-69.452881	1401.855713	432.741119	230.061783	1402.698608	337.306702	90.849297	1375.549561	279.182709	107.948647	1630.786377	415.390137	-159.329727	1124.425171	495.037628	298.666229	1134.954468	324.142700	-145.916290	875.794434	384.681030	295.350525	874.954407	372.436646	92.456825	1031.763184	-633.737000	177.193817	854.824280	-612.816711	-22.353603
359.164764	-3.979403	932.777527	404.797272	183.140457	931.743835	468.216797	-27.508677	492.356262	530.570068	181.451370	482.435455	525.973267	-16.829336	80.769058	593.847046	161.886307	95.559387	374.364716	-69.452461	1401.840088	432.786072	230.054031	1402.712769	337.367401	90.843422	1375.537720	279.320282	107.997818	1630.753906	415.461700	-159.336807	1124.392700	495.033386	298.638123	1134.911743	324.183380	-145.834808	875.792358	384.611237	295.481720	874.915771	372.450317	92.454430	1031.764038	-633.035461	177.136963	854.749878	-612.161194	-22.351328
359.213257	-3.993559	932.782410	404.819519	183.174942	931.732422	468.227203	-27.502172	492.346130	530.630737	181.479279	482.457153	525.995789	-16.826723	80.754707	593.808899	161.843079	95.514114	374.440674	-69.436584	1401.827637	432.847931	230.077423	1402.675293	337.430267	90.861542	1375.548096	279.392914	108.004013	1630.774170	415.519104	-159.291855	1124.387207	495.053589	298.642151	1134.877319	324.233704	-145.763260	875.774841	384.552460	295.455261	874.896606	372.488495	92.470474	1031.760864	-632.338562	177.032730	854.681152	-611.472229	-22.399801
359.220184	-3.970261	932.774597	404.813141	183.189514	931.725464	468.291595	-27.527878	492.358948	530.632813	181.487045	482.434021	526.024536	-16.835821	80.767105	593.793457	161.849670	95.511086	374.502991	-69.434776	1401.839844	432.906616	230.100922	1402.655151	337.486664	90.894608	1375.535034	279.404358	107.962097	1630.826904	415.566498	-159.254578	1124.386475	495.052368	298.659241	1134.828369	324.276489	-145.704132	875.784119	384.498566	295.452026	874.895325	372.502869	92.485001	1031.754883	-631.572449	177.048569	854.622559	-610.712585	-22.520258
359.254242	-3.935441	932.757385	404.845032	183.248474	931.723633	468.300781	-27.515198	492.370331	530.657837	181.483139	482.434204	526.120605	-16.904228	80.811150	593.826660	161.898972	95.514282	374.575836	-69.416634	1401.832642	432.943634	230.123901	1402.648193	337.554047	90.896118	1375.544189	279.478363	107.957657	1630.841919	415.620483	-159.214279	1124.382690	495.040955	298.656067	1134.791870	324.325958	-145.627701	875.782593	384.441071	295.458923	874.905701	372.539124	92.522423	1031.745972	-630.814941	177.023529	854.586731	-610.000549	-22.538509
359.288513	-3.935831	932.762878	404.858978	183.246735	931.717651	468.322571	-27.485561	492.352753	530.672607	181.494675	482.437103	526.171631	-16.958006	80.850922	593.815186	161.882401	95.531746	374.655853	-69.396965	1401.828491	433.006714	230.151108	1402.643677	337.616119	90.904404	1375.548218	279.563965	107.951813	1630.866333	415.678589	-159.206528	1124.375000	494.896606	298.211334	1134.626099	324.364746	-145.575836	875.784790	384.387390	295.469513	874.876282	372.570038	92.524826	1031.746338	-630.021912	176.942230	854.527832	-609.259338	-22.546255
359.322479	-3.924553	932.770874	404.884949	183.281067	931.713501	468.325043	-27.464161	492.345032	530.666260	181.496704	482.429138	526.201294	-17.000000	80.947540	593.823730	161.889435	95.533485	374.717072	-69.381538	1401.844604	433.081787	230.166611	1402.645630	337.688873	90.898773	1375.572754	279.642975	107.952141	1630.874023	415.730194	-159.185623	1124.378540	494.897339	298.221924	1134.633179	324.423615	-145.524765	875.773987	384.360443	295.480011	874.884644	372.603394	92.552490	1031.748413	-629.208130	176.977737	854.478333	-608.440735	-22.655510
359.350128	-3.914004	932.764648	404.891693	183.286194	931.713501	468.312225	-27.449371	492.337738	530.709412	181.543747	482.441803	526.460999	-17.249880	81.142136	593.830872	161.899933	95.528160	374.805206	-69.370911	1401.841919	433.125092	230.190781	1402.659668	337.757019	90.896172	1375.564453	279.730255	107.950737	1630.891724	415.781830	-159.157440	1124.350708	494.900635	298.251862	1134.628052	324.469879	-145.485229	875.760071	384.329865	295.505493	874.898804	372.626343	92.554665	1031.745972	-628.379639	176.989609	854.464844	-607.674683	-22.651588
359.386322	-3.914585	932.777527	404.910004	183.273315	931.707886	468.335114	-27.468359	492.343140	530.670044	181.539886	482.428589	526.184265	-16.669222	80.848457	593.830261	161.913101	95.527161	374.877197	-69.348045	1401.835938	433.193176	230.198975	1402.661499	337.835938	90.891640	1375.578735	279.816132	107.941322	1630.901978	415.855042	-159.130035	1124.355225	494.909485	298.252350	1134.622925	324.527496	-145.444412	875.767700	384.311310	295.564850	874.917358	372.659058	92.555702	1031.749878	-627.477905	176.955276	854.424133	-606.802551	-22.649420
359.430908	-3.938910	932.784302	404.943146	183.292984	931.699524	468.327759	-27.459475	492.351593	530.666748	181.561722	482.427551	526.171387	-16.666811	80.845909	593.822876	161.898285	95.531174	374.964508	-69.342682	1401.838135	433.247498	230.210831	1402.671265	337.891693	90.918671	1375.594482	279.852936	107.879082	1630.936401	415.911682	-159.114166	1124.353760	494.939087	298.311890	1134.645752	324.586304	-145.423813	875.751770	384.297699	295.611084	874.930481	372.693756	92.561172	1031.748535	-626.566650	177.088501	854.412964	-605.920654	-22.687464
359.457336	-3.933845	932.793030	404.956604	183.276169	931.703979	468.326721	-27.457762	492.348328	530.651001	181.573318	482.402802	526.320068	-16.780867	80.931038	593.859985	161.934418	95.500938	375.052185	-69.339485	1401.836914	433.309418	230.216263	1402.680298	337.953369	90.919456	1375.599976	279.929413	107.870110	1630.951904	415.975952	-159.102005	1124.348511	494.940155	298.342804	1134.656982	324.646820	-145.372955	875.760559	384.298706	295.664154	874.954102	372.724701	92.554558	1031.756104	-625.709351	177.135223	854.358215	-605.105957	-22.739187
359.487823	-3.935540	932.804077	404.965271	183.296051	931.705750	468.315063	-27.446692	492.347229	530.657654	181.576797	482.407806	526.178955	-16.668566	80.877823	593.835327	161.919556	95.494118	375.128204	-69.319794	1401.836670	433.365601	230.232605	1402.689087	338.017426	90.927589	1375.618408	280.023621	107.833359	1630.971436	416.049561	-159.085175	1124.332031	495.089417	298.844177	1134.795654	324.681641	-145.355698	875.753052	384.086395	295.757874	875.169617	372.758575	92.563728	1031.763916	-624.775757	177.037445	854.286987	-604.230591	-22.740604
359.500641	-3.927691	932.817932	404.977875	183.297073	931.693726	468.302521	-27.435959	492.337494	530.641479	181.578949	482.399323	526.154785	-16.646881	80.882996	593.823914	161.917694	95.466545	375.177368	-69.291534	1401.824951	433.421478	230.251328	1402.725220	338.087860	90.941139	1375.633179	280.098663	107.819366	1631.005371	416.117828	-159.057602	1124.315063	495.122467	298.885437	1134.792603	324.740204	-145.338181	875.762573	384.069672	295.835388	875.198730	372.787018	92.578171	1031.765991	-623.820801	177.044586	854.232239	-603.310242	-22.794855
359.550964	-3.923612	932.829102	404.994965	183.296356	931.706848	468.304504	-27.437042	492.332733	530.656616	181.627213	482.396973	526.157288	-16.650072	80.871529	593.835449	161.919327	95.477707	375.243317	-69.293350	1401.821411	433.495483	230.256195	1402.730713	338.150116	90.974792	1375.639282	280.178314	107.796478	1631.023682	416.198090	-159.007416	1124.306885	495.136810	298.915985	1134.796265	324.790405	-145.322418	875.759399	384.080322	295.915466	875.216858	372.822052	92.576904	1031.778442	-622.887817	177.062363	854.173035	-602.385925	-22.796476
359.600830	-3.900490	932.820007	405.008698	183.338654	931.718262	468.294434	-27.441427	492.333374	530.669189	181.660309	482.400970	526.264282	-16.760506	80.938538	593.822876	161.916260	95.491676	375.327240	-69.271149	1401.834473	433.548676	230.274307	1402.747314	338.219543	90.958122	1375.648560	280.261017	107.773506	1631.046021	416.280182	-158.992126	1124.290039	495.206940	299.008759	1134.836060	324.858978	-145.326309	875.751343	384.303467	295.980377	875.075928	372.858826	92.595383	1031.780518	-621.929565	176.937027	854.075745	-601.542175	-22.789442
359.641663	-3.866228	932.833313	405.032013	183.361938	931.701660	468.286194	-27.431078	492.323853	530.670471	181.663177	482.382294	526.151672	-16.678516	80.878960	593.832703	161.937790	95.478935	375.421112	-69.276741	1401.836060	433.581696	230.296539	1402.751587	338.281738	90.989662	1375.648438	280.359528	108.020378	1631.132446	416.366272	-158.950897	1124.297974	495.229431	299.098145	1134.858398	324.918030	-145.303116	875.758850	384.308899	296.073059	875.106812	372.904449	92.636040	1031.779785	-620.877747	176.957855	854.021057	-600.556213	-22.843201
359.664703	-3.874601	932.837402	405.046204	183.373047	931.700867	468.321259	-27.460178	492.335846	530.645935	181.642426	482.375244	526.125305	-16.656754	80.859413	593.845032	161.941925	95.484367	375.493866	-69.257057	1401.850952	433.645966	230.288559	1402.742798	338.362427	90.992935	1375.647949	280.442566	107.977623	1631.148193	416.431152	-158.944672	1124.288208	495.263031	299.150238	1134.857910	325.000580	-145.297928	875.759705	384.330200	296.176666	875.107788	372.916748	92.640785	1031.780640	-619.896851	176.991516	853.923340	-599.614441	-22.894667
359.692535	-3.839035	932.841492	405.050568	183.391342	931.695801	468.347229	-27.448204	492.340851	530.683228	181.691757	482.364899	526.141907	-16.673037	80.875145	593.840820	161.933838	95.481567	375.572174	-69.256729	1401.853760	433.689941	230.301071	1402.739868	338.426147	91.022385	1375.662109	280.517151	107.931709	1631.156982	416.527740	-158.883118	1124.301270	495.304169	299.204681	1134.854004	325.073486	-145.262924	875.768494	384.343231	296.285706	875.140503	372.945038	92.668747	1031.781372	-618.821960	176.960281	853.823486	-598.686157	-22.890062
359.721191	-3.829133	932.856201	405.057190	183.429413	931.691223	468.402191	-27.424126	492.372101	530.668518	181.648087	482.366791	526.215820	-16.694807	80.888527	593.865723	161.942474	95.473450	375.663177	-69.266594	1401.868286	433.751099	230.306458	1402.737427	338.485565	91.036613	1375.663086	280.608215	107.894363	1631.158691	416.610046	-158.866241	1124.309326	495.364807	299.280182	1134.887695	325.122711	-145.256226	875.788391	384.342041	296.218719	875.196533	372.980988	92.696999	1031.787964	-617.784058	176.936661	853.788025	-597.725220	-22.867476
359.729187	-3.795790	932.864807	405.056488	183.415863	931.692566	468.414337	-27.378469	492.337494	530.653992	181.634598	482.361328	526.221497	-16.661907	80.839882	593.865723	161.951340	95.459549	375.772156	-69.280930	1401.857666	433.785339	230.313370	1402.746826	338.523743	91.023636	1375.687866	280.684143	107.849350	1631.157715	416.695770	-158.818481	1124.286987	495.376526	299.316895	1134.873901	325.194397	-145.251083	875.794800	384.390961	296.515350	875.167908	372.998779	92.707619	1031.794312	-616.616028	176.967957	853.697571	-596.616882	-22.884987
359.777283	-3.763338	932.849670	405.070465	183.478348	931.699097	468.411346	-27.334879	492.312347	530.696167	181.665924	482.359619	526.329529	-16.776295	80.918221	593.878601	161.957062	95.450531	375.837677	-69.263428	1401.841919	433.841248	230.313644	1402.748779	338.574249	91.032211	1375.676880	280.755829	107.814240	1631.166260	416.772858	-158.811295	1124.272461	495.419434	299.352478	1134.895020	325.245026	-145.251373	875.788635	384.430450	296.624542	875.167358	373.024689	92.742645	1031.789917	-615.487732	176.968521	853.600098	-595.640625	-22.896000
359.783447	-3.773365	932.850769	405.083221	183.483627	931.678223	468.452423	-27.350986	492.314514	530.678406	181.650757	482.354736	526.203186	-16.671997	80.838127	593.809692	161.908646	95.423553	375.916138	-69.280052	1401.825806	433.881958	230.312607	1402.750977	338.611176	91.019386	1375.685791	280.820129	107.771706	1631.164795	416.858429	-158.825317	1124.265015	495.444855	299.416077	1134.888916	325.317688	-145.258698	875.779236	384.457214	296.735413	875.164124	373.039581	92.750732	1031.780151	-614.341980	177.012970	853.522278	-594.634705	-22.865150
359.843567	-3.779428	932.841309	405.106659	183.474319	931.669312	468.480011	-27.350334	492.330994	530.659790	181.659439	482.359192	526.304871	-16.730991	80.875565	593.836060	161.923569	95.420898	375.992523	-69.272949	1401.799072	433.903870	230.348114	1402.752808	338.674286	91.010521	1375.683228	280.888977	107.735542	1631.174316	416.950073	-158.831421	1124.239136	495.477203	299.459412	1134.926514	325.371185	-145.272308	875.754089	384.513794	296.858337	875.157227	373.062714	92.745468	1031.769165	-613.031128	176.979095	853.392639	-593.498840	-22.868267
359.900696	-3.769598	932.832825	405.133484	183.513580	931.657593	468.488800	-27.316916	492.327209	530.705627	181.717178	482.351990	526.320435	-16.740950	80.883156	593.847168	161.961502	95.420464	376.074310	-69.272018	1401.790161	433.936157	230.350479	1402.769043	338.727875	91.007790	1375.663452	280.956696	107.706367	1631.171753	417.012543	-158.852310	1124.215332	495.504517	299.514465	1134.940552	325.435913	-145.297333	875.731934	384.542908	296.814056	875.227722	373.101685	92.770477	1031.758789	-611.833862	177.085571	853.338989	-592.478027	-22.817511
359.909668	-3.733244	932.830505	405.134399	183.554581	931.681519	468.499664	-27.320452	492.326263	530.769653	181.780731	482.353577	526.323792	-16.741558	80.883438	593.849060	161.975403	95.428398	376.133484	-69.276817	1401.786499	433.962891	230.355316	1402.793213	338.776154	91.022659	1375.670898	281.008179	107.670021	1631.180664	417.087769	-158.878220	1124.209473	495.521423	299.571075	1134.965088	325.512970	-145.311752	875.707031	384.588593	296.917847	875.220886	373.108215	92.794327	1031.770142	-610.477844	177.064331	853.249390	-591.326416	-22.807280
359.943604	-3.698146	932.822327	405.157288	183.569458	931.673706	468.519714	-27.266687	492.290344	530.760193	181.750580	482.335968	526.307556	-16.716764	80.856255	593.840332	161.963348	95.403809	376.199768	-69.261604	1401.767212	433.997803	230.357498	1402.781616	338.836914	91.021965	1375.679321	281.083405	107.650223	1631.191284	417.157959	-158.876862	1124.197632	495.536774	299.618378	1134.976196	325.583038	-145.316437	875.711060	384.650604	297.049255	875.226318	373.142609	92.817444	1031.762817	-609.216675	177.153625	853.189087	-590.252869	-22.782757
359.958893	-3.691666	932.805603	405.157867	183.578354	931.667908	468.514435	-27.233948	492.287109	530.733948	181.728165	482.329437	526.298035	-16.710991	80.841316	593.840637	161.956177	95.390038	376.275940	-69.264000	1401.758545	434.048645	230.358475	1402.783691	338.871796	91.028610	1375.700195	281.134766	107.643341	1631.188110	417.232330	-158.867691	1124.186035	495.566620	299.698029	1135.008179	325.650024	-145.328705	875.695374	384.705872	297.139435	875.220276	373.154724	92.817543	1031.752197	-607.954407	177.155487	853.095581	-589.268066	-22.668270
359.922028	-3.704141	932.819092	405.154053	183.587204	931.656616	468.550873	-27.238480	492.282135	530.695679	181.726837	482.304657	526.201172	-16.591938	80.744812	593.824402	161.945496	95.370705	376.340057	-69.274895	1401.755249	434.090271	230.352554	1402.787231	338.929688	91.009453	1375.695923	281.201904	107.633293	1631.182495	417.318542	-158.843231	1124.158813	495.593353	299.734985	1135.019409	325.719330	-145.334778	875.690613	384.748016	297.257324	875.209900	373.151947	92.826004	1031.754639	-606.650940	177.222061	853.002441	-588.195435	-22.702684
360.012665	-3.663517	932.803467	405.190094	183.598602	931.644470	468.586365	-27.230026	492.290192	530.730347	181.764679	482.315399	526.231201	-16.592081	80.742882	593.850098	161.961349	95.356705	376.396210	-69.278755	1401.750977	434.121063	230.354141	1402.789795	338.969910	90.988541	1375.692871	281.263672	107.492096	1631.135986	417.390167	-158.830322	1124.162476	495.607208	299.817169	1135.032593	325.789520	-145.354218	875.675537	384.794952	297.356628	875.223816	373.206482	92.850006	1031.739990	-605.411438	177.266205	852.894104	-587.153564	-22.688648
360.042297	-3.653273	932.793396	405.224487	183.624771	931.628540	468.592926	-27.209362	492.289032	530.757263	181.800293	482.316223	526.230408	-16.601080	80.756470	593.864563	161.970322	95.325157	376.467285	-69.285385	1401.737427	434.155212	230.350693	1402.784302	339.016510	90.986206	1375.686768	281.305420	107.486977	1631.138916	417.465515	-158.824173	1124.161255	495.591827	299.836395	1135.026123	325.851349	-145.359848	875.672791	384.608154	297.487396	875.386902	373.235535	92.872025	1031.726563	-604.193604	177.254852	852.765442	-586.234863	-22.620800
360.056732	-3.627021	932.792725	405.233673	183.644058	931.626770	468.597107	-27.199341	492.266327	530.721191	181.763046	482.291321	526.358887	-16.710314	80.813156	593.832275	161.954742	95.327026	376.533356	-69.283401	1401.744995	434.179993	230.361069	1402.784424	339.058014	90.975761	1375.684082	281.350372	107.480850	1631.154175	417.537262	-158.781845	1124.145996	495.616730	299.877686	1135.041382	325.928009	-145.377548	875.658691	384.883728	297.740204	875.168091	373.247833	92.895081	1031.725342	-603.030640	177.483292	852.675232	-585.564209	-22.575655
360.066559	-3.623725	932.792053	405.235016	183.650024	931.627075	468.599579	-27.196465	492.267303	530.740173	181.801712	482.288605	526.225342	-16.605171	80.753593	593.858093	161.975189	95.341583	376.555450	-69.291595	1401.733765	434.210114	230.351212	1402.796753	339.087067	90.988190	1375.684692	281.387604	107.486961	1631.145264	417.581757	-158.760925	1124.149658	495.644775	299.935974	1135.055176	325.994751	-145.408676	875.655823	384.922852	297.839996	875.163696	373.251984	92.899117	1031.725098	-601.759033	177.563034	852.599121	-584.726868	-22.558752
360.104492	-3.576505	932.794678	405.262177	183.676086	931.610901	468.606140	-27.207397	492.298523	530.782043	181.812042	482.291565	526.330017	-16.705254	80.823753	593.860962	162.004684	95.345154	376.626434	-69.301521	1401.717773	434.241302	230.363403	1402.787598	339.138824	90.977867	1375.681274	281.431854	107.479965	1631.153320	417.649597	-158.755585	1124.146851	495.631012	299.958527	1135.036743	326.048065	-145.418915	875.647034	384.757690	297.943481	875.311279	373.289063	92.944412	1031.718506	-600.473755	177.565536	852.545166	-583.526917	-22.752546
360.022430	-3.598080	932.814636	405.255188	183.684372	931.624207	468.581268	-27.169220	492.297028	530.776123	181.847244	482.309235	526.314514	-16.703754	80.813026	593.861938	161.998917	95.353462	376.669373	-69.296539	1401.728760	434.280334	230.373428	1402.797607	339.176025	90.984962	1375.679321	281.534729	107.522751	1631.120239	417.712128	-158.747574	1124.126709	495.654022	299.982483	1135.046387	326.130585	-145.455963	875.635925	384.783722	298.016541	875.323059	373.257080	92.941589	1031.736206	-599.068970	177.452774	852.450134	-582.211975	-22.983706
360.009949	-3.569356	932.812988	405.248749	183.711349	931.608337	468.579803	-27.123371	492.268890	530.774414	181.854340	482.305206	526.339233	-16.698383	80.777092	593.893860	162.013428	95.347366	376.704742	-69.287544	1401.725098	434.309570	230.394852	1402.790405	339.201782	91.020576	1375.697021	281.530121	107.484016	1631.154663	417.768280	-158.737106	1124.109985	495.515228	299.555420	1134.892822	326.169525	-145.480469	875.619629	384.800262	298.089355	875.292542	373.261688	92.973923	1031.728638	-597.794128	177.422729	852.387024	-581.050476	-23.056835
360.038879	-3.539325	932.807007	405.260620	183.760529	931.612305	468.579926	-27.105326	492.252747	530.789368	181.880539	482.293915	526.375305	-16.698580	80.778023	593.898743	162.026413	95.326080	376.712708	-69.223129	1401.686279	434.301422	230.456345	1402.768311	339.427185	90.709251	1375.714233	281.573517	107.487823	1631.157593	417.807007	-158.722427	1124.089355	495.570953	299.558075	1134.908081	326.213959	-145.496185	875.598755	385.061249	298.125092	875.136719	373.285095	93.006371	1031.728027	-596.338989	177.730194	852.393311	-580.032166	-22.869383
360.018646	-3.524492	932.810059	405.242096	183.780899	931.601624	468.555786	-27.094067	492.254669	530.739502	181.862473	482.275635	526.360596	-16.698805	80.783508	593.883179	162.016479	95.320099	376.739471	-69.199905	1401.673828	434.347992	230.455078	1402.770752	339.470337	90.708321	1375.705933	281.601898	107.477379	1631.165039	417.862427	-158.731445	1124.073364	495.580261	299.536652	1134.893311	326.282959	-145.525757	875.569397	384.856323	298.188507	875.293091	373.277039	93.028572	1031.725220	-595.253357	177.861160	852.331970	-579.355774	-22.573215
360.000336	-3.522857	932.815796	405.249084	183.791702	931.597839	468.565887	-27.114912	492.248322	530.735840	181.885712	482.285461	526.362915	-16.674837	80.791031	594.048767	162.467087	95.451157	376.786438	-69.186378	1401.645996	434.390289	230.483612	1402.755127	339.481964	90.712357	1375.708374	281.646240	107.470741	1631.167847	417.922424	-158.711197	1124.048828	495.800415	300.007294	1135.036011	326.328339	-145.536469	875.560852	384.897339	298.232666	875.333923	373.274048	93.040329	1031.726318	-594.149292	177.706253	852.250610	-578.382874	-22.591833
359.980286	-3.538101	932.818481	405.255188	183.805862	931.598511	468.528778	-27.063032	492.248657	530.709351	181.888092	482.290833	526.335754	-16.645447	80.774673	593.893311	162.056351	95.364685	376.804230	-69.158516	1401.624756	434.407196	230.490280	1402.742188	339.528137	90.737511	1375.718872	281.681458	107.473351	1631.188110	417.949280	-158.714523	1124.030396	495.834442	300.032776	1135.042725	326.388153	-145.544174	875.546143	384.928192	298.261749	875.325012	373.264374	93.042328	1031.727661	-593.009338	177.770523	852.155518	-577.428284	-22.516298
360.013062	-3.483045	932.820801	405.256561	183.814880	931.598450	468.509583	-27.056870	492.244934	530.688660	181.923233	482.284637	526.341064	-16.681400	80.791969	594.021606	162.485977	95.514076	376.839142	-69.156395	1401.652344	434.443451	230.524399	1402.746338	339.541260	90.756157	1375.718750	281.717163	107.475487	1631.208374	417.983734	-158.709534	1124.048706	495.872223	300.010712	1135.042236	326.422333	-145.552750	875.559204	384.943420	298.281982	875.319153	373.283020	93.074402	1031.728882	-591.864319	177.962433	852.108643	-576.441467	-22.439444
360.010284	-3.468450	932.824768	405.243988	183.834839	931.613037	468.516571	-27.061569	492.239807	530.690613	181.970673	482.303558	526.362732	-16.682671	80.809105	593.888611	162.079361	95.409386	376.871490	-69.141418	1401.642334	434.481964	230.526077	1402.749146	339.568939	90.763374	1375.725952	281.760040	107.475731	1631.217285	418.022583	-158.718796	1124.064209	495.896790	300.046661	1135.037598	326.474640	-145.543274	875.565552	384.973816	298.287231	875.317017	373.287018	93.082672	1031.739502	-590.662415	177.903854	851.987671	-575.397644	-22.399097
360.016998	-3.460415	932.827637	405.263611	183.844833	931.586304	468.516693	-27.043535	492.250641	530.637329	181.952133	482.266937	526.351746	-16.661077	80.823326	593.983643	162.456268	95.515785	376.890411	-69.110062	1401.640747	434.530365	230.562912	1402.750000	339.600250	90.792717	1375.730957	281.791840	107.473022	1631.239624	418.063507	-158.686935	1124.066406	495.956299	300.076141	1135.048706	326.501434	-145.538589	875.555969	385.199310	298.268280	875.158936	373.294708	93.109337	1031.726563	-589.297974	178.479492	852.020081	-574.301086	-22.225990
359.924957	-3.430172	932.851807	405.218475	183.888611	931.624329	468.499359	-26.998735	492.263580	530.672913	181.982895	482.283173	526.334473	-16.655941	80.817230	593.828552	162.014648	95.363884	376.909576	-69.079483	1401.653442	434.560425	230.596298	1402.734009	339.637451	90.809288	1375.730957	281.843201	107.477890	1631.256104	418.096558	-158.655762	1124.055054	495.953857	300.048950	1135.002197	326.556213	-145.542053	875.562866	384.979462	298.303162	875.323425	373.253998	93.134369	1031.760620	-588.465637	178.031250	851.818726	-573.310425	-22.325134
359.919769	-3.416662	932.843628	405.219971	183.896194	931.602844	468.518341	-27.019247	492.268768	530.648743	181.955353	482.261658	526.361145	-16.662912	80.796852	594.001404	162.443390	95.515663	376.944336	-69.072922	1401.648926	434.593231	230.608765	1402.734131	339.654358	90.813828	1375.755859	281.864746	107.612617	1631.308228	418.121124	-158.611160	1124.060303	495.979431	300.035583	1134.992188	326.592468	-145.533981	875.558289	384.986206	298.299438	875.313354	373.259674	93.150635	1031.746338	-587.080566	178.526825	851.812012	-572.180481	-22.135471
359.899628	-3.416353	932.853516	405.211090	183.898941	931.606079	468.503601	-27.016836	492.268127	530.690247	182.033020	482.302643	526.359802	-16.664202	80.818703	593.911682	162.081406	95.404778	376.982239	-69.046852	1401.659302	434.631561	230.618820	1402.725220	339.677338	90.831490	1375.746094	281.917023	107.627617	1631.326904	418.142365	-158.610016	1124.053711	496.041595	300.103363	1134.988647	326.613251	-145.522095	875.559631	385.237915	298.229309	875.141479	373.253174	93.154297	1031.753540	-586.293945	178.092789	851.689148	-571.250427	-22.206537
359.875671	-3.392467	932.846008	405.220123	183.944336	931.598083	468.503265	-27.014460	492.270996	530.636963	181.987045	482.290558	526.345276	-16.662291	80.816399	593.864807	162.032822	95.388878	377.022064	-69.031105	1401.668945	434.655457	230.645920	1402.705566	339.703308	90.845299	1375.744751	282.011475	107.677727	1631.291748	418.163391	-158.590912	1124.076050	496.060974	300.121368	1134.982544	326.651184	-145.509079	875.556885	385.254181	298.209320	875.131775	373.241882	93.191399	1031.745361	-585.114563	178.228256	851.650330	-570.264160	-22.045158
359.866821	-3.369237	932.855835	405.202118	183.963882	931.595032	468.217987	-26.432623	492.236176	530.640808	182.016983	482.292114	526.092896	-16.571306	80.719696	593.877808	162.046356	95.394234	377.043579	-68.989113	1401.662231	434.671173	230.665985	1402.708130	339.730560	90.881462	1375.767456	282.062500	107.695946	1631.319458	418.194580	-158.573410	1124.104736	496.078461	300.103455	1134.957031	326.668701	-145.513336	875.559875	385.237213	298.186554	875.119141	373.236053	93.217415	1031.749390	-583.410400	178.929352	851.762329	-569.206238	-21.720316
359.836212	-3.355785	932.864624	405.191559	183.961517	931.596619	468.488342	-26.978191	492.295746	530.632507	182.004349	482.298248	526.342529	-16.664339	80.833084	593.842468	162.030121	95.399826	377.059601	-68.990837	1401.684326	434.680908	230.706924	1402.711914	339.746704	90.889862	1375.774536	282.044983	107.660614	1631.393433	418.196899	-158.561401	1124.097046	496.058807	300.092987	1134.929199	326.677917	-145.481720	875.577820	385.027008	298.185730	875.274719	373.217712	93.227448	1031.754639	-582.115173	179.140610	851.775757	-568.244995	-21.552765
359.803558	-3.322843	932.867615	405.162537	184.008820	931.598511	468.460602	-26.976097	492.284363	530.622253	181.985229	482.304871	526.321716	-16.653412	80.837791	593.825806	162.014435	95.393257	377.089020	-68.964516	1401.675781	434.700989	230.717865	1402.681641	339.749756	90.916649	1375.770752	282.092377	107.665741	1631.424927	418.209198	-158.522552	1124.094482	496.094055	300.109344	1134.929565	326.680267	-145.457596	875.583069	385.241211	298.096954	875.098145	373.192902	93.266663	1031.757690	-582.126892	178.403854	851.584290	-567.746277	-21.760178
359.785461	-3.295925	932.871460	405.143890	184.014236	931.591736	468.428711	-26.948687	492.265686	530.631165	181.993256	482.309692	526.295410	-16.647175	80.819466	593.991821	162.446243	95.527344	377.098206	-68.942436	1401.656738	434.710968	230.747498	1402.696045	339.767761	90.946144	1375.766602	282.125946	107.689896	1631.447021	418.221039	-158.504898	1124.076660	496.110962	300.088745	1134.919556	326.680206	-145.425430	875.577271	385.249481	298.043549	875.072571	373.183228	93.286705	1031.756958	-581.384888	178.526184	851.507507	-567.343018	-21.786348
359.764832	-3.298348	932.872620	405.125214	184.017181	931.579346	468.397949	-26.939093	492.278442	530.614197	181.977768	482.302521	526.323792	-16.651436	80.841431	593.843445	162.022476	95.418251	377.116028	-68.916245	1401.671997	434.720398	230.780228	1402.694092	339.787109	90.965164	1375.779175	282.194916	107.703903	1631.477661	418.221191	-158.483749	1124.076538	496.122345	300.069336	1134.890503	326.663300	-145.400375	875.582397	385.241974	297.990784	875.061584	373.159058	93.295235	1031.750610	-580.596375	178.554428	851.451782	-566.506531	-21.834146
359.769043	-3.253668	932.858459	405.119934	184.027756	931.579102	468.399200	-26.933413	492.270416	530.663330	182.055679	482.328522	526.323792	-16.651552	80.841377	593.842224	162.013031	95.410416	377.121124	-68.893372	1401.667480	434.737213	230.786301	1402.678345	339.805359	90.989815	1375.793213	282.236542	107.718124	1631.509277	418.238037	-158.453491	1124.071533	496.114563	300.050201	1134.857422	326.648285	-145.358109	875.588867	385.232697	297.919434	875.046997	373.152161	93.317078	1031.743042	-579.832825	178.648636	851.400513	-565.742615	-21.760962
359.717438	-3.255104	932.866699	405.083527	184.067627	931.575500	468.357025	-26.914516	492.269562	530.688416	182.069794	482.345245	526.316284	-16.649466	80.839485	593.997864	162.461792	95.535339	377.166168	-68.941498	1401.672852	434.779114	230.771393	1402.673706	339.622406	91.319046	1375.756226	282.287506	107.741982	1631.534790	418.236267	-158.441116	1124.069580	496.133087	300.047791	1134.838379	326.632050	-145.317169	875.574463	385.229767	297.852692	875.040527	373.119843	93.339890	1031.746338	-578.475586	179.533340	851.473694	-564.907776	-21.451956
359.722534	-3.214851	932.866760	405.085052	184.068588	931.570923	468.332947	-26.920462	492.273773	530.627380	181.993866	482.335938	526.272522	-16.646297	80.853333	593.998657	162.458267	95.553596	377.141571	-68.853401	1401.669556	434.777313	230.852051	1402.673584	339.851593	91.047295	1375.798706	282.332123	107.769974	1631.562744	418.238007	-158.380692	1124.036133	496.132538	300.020721	1134.831665	326.615540	-145.283981	875.562439	385.215240	297.773621	875.030212	373.115906	93.365143	1031.743164	-578.223328	178.771225	851.322693	-564.321228	-21.640911
359.721558	-3.198259	932.864380	405.080292	184.072708	931.570618	468.324371	-26.918598	492.269958	530.605164	181.974442	482.330261	526.299866	-16.665077	80.871246	593.831238	162.030304	95.418884	377.200043	-68.883209	1401.666626	434.834137	230.824890	1402.667480	339.645599	91.395126	1375.783447	282.379333	107.787170	1631.578003	418.237091	-158.350891	1124.062622	496.138000	299.989807	1134.805420	326.587860	-145.234131	875.577576	385.192322	297.732880	875.010803	373.116241	93.373596	1031.742188	-577.576355	178.695465	851.264832	-563.604065	-21.638094
359.710754	-3.180283	932.878662	405.090179	184.079132	931.565796	468.308075	-26.892149	492.285156	530.632385	182.019699	482.338196	526.303101	-16.663658	80.867523	593.841614	162.005615	95.430695	377.213074	-68.855095	1401.665161	434.861359	230.849762	1402.655762	339.668060	91.430779	1375.805176	282.422058	107.805672	1631.593628	418.239441	-158.320145	1124.062866	496.140167	299.961365	1134.769897	326.553497	-145.186295	875.582886	385.166565	297.662964	875.007324	373.115692	93.397217	1031.746582	-578.115784	177.500931	851.053833	-563.177795	-22.063555
359.708801	-3.167177	932.879089	405.096344	184.104630	931.562317	468.312500	-26.876425	492.263153	530.633911	182.013840	482.324768	526.301331	-16.648298	80.865990	593.974854	162.431686	95.558624	377.173553	-68.770805	1401.684204	434.854004	230.943115	1402.640869	339.889923	91.137367	1375.847900	282.452576	107.832596	1631.622925	418.200317	-158.257309	1124.069092	496.164307	299.951080	1134.765137	326.500824	-145.138474	875.587402	385.135498	297.415802	875.052307	373.117401	93.418877	1031.744995	-577.118530	177.896790	851.093933	-562.552307	-21.837759
359.674805	-3.154072	932.903687	405.069641	184.139877	931.567322	468.272095	-26.870579	492.285889	530.650635	182.056274	482.356262	526.276123	-16.651356	80.885162	593.825012	162.009171	95.439545	377.195618	-68.742401	1401.696655	434.857880	230.980118	1402.631592	339.899078	91.167030	1375.870605	282.482361	107.857574	1631.647705	418.185455	-158.218124	1124.085693	495.972748	299.483551	1134.595459	326.455017	-145.098877	875.618958	385.079041	297.356720	874.997925	373.096741	93.451149	1031.760498	-576.085266	178.028687	851.104919	-561.810303	-21.710003
359.692444	-3.104171	932.901672	405.051300	184.179871	931.588440	468.250885	-26.862812	492.296844	530.639160	182.057571	482.351013	526.152832	-16.557261	80.825134	593.829834	162.001526	95.441429	377.239868	-68.767563	1401.708618	434.916595	230.956802	1402.634155	339.700104	91.523567	1375.856689	282.522339	107.903595	1631.665039	418.150726	-158.186127	1124.101563	496.155212	299.913666	1134.692383	326.393738	-145.026566	875.643494	385.048981	297.282440	875.026306	373.098724	93.481606	1031.770630	-575.219482	177.935944	851.064453	-561.122375	-21.635729
359.668762	-3.098681	932.884338	405.037567	184.169464	931.571106	468.228973	-26.844761	492.282593	530.641357	182.059235	482.351746	526.144653	-16.539181	80.816277	593.865295	162.034103	95.461067	377.265839	-68.714470	1401.718994	434.929169	231.021500	1402.630249	339.727570	91.554710	1375.864746	282.548492	107.953857	1631.670044	418.110138	-158.158386	1124.088745	495.987671	299.458618	1134.526123	326.346405	-144.993576	875.635071	385.003601	297.217377	874.976563	373.087280	93.478142	1031.754028	-574.832581	178.103546	850.813538	-560.590393	-21.758383
359.652222	-3.084722	932.886841	405.014221	184.197205	931.555847	468.213470	-26.831640	492.273010	530.599915	182.028290	482.345520	526.269043	-16.641783	80.873924	593.819397	161.993820	95.433723	377.223083	-68.636688	1401.703735	434.917084	231.097275	1402.588379	339.962616	91.267799	1375.893311	282.582489	107.993103	1631.672119	418.084106	-158.099533	1124.081299	495.993530	299.454041	1134.483765	326.287262	-144.945084	875.630676	384.962616	297.152527	874.959351	373.076782	93.505608	1031.748291	-574.308411	178.189209	850.734009	-560.083923	-21.763479
359.628998	-3.083869	932.877380	405.007538	184.244492	931.552063	468.208740	-26.832361	492.259399	530.609985	182.079758	482.354980	526.169128	-16.547607	80.808372	593.826843	162.030991	95.439423	377.253906	-68.609550	1401.708374	434.940765	231.109024	1402.561157	339.970520	91.289223	1375.867310	282.609100	108.048691	1631.674316	418.045715	-158.067062	1124.086182	495.992645	299.457764	1134.434326	326.228790	-144.889175	875.645325	384.917572	297.085388	874.927551	373.063873	93.526245	1031.742065	-573.374390	177.701157	850.765198	-559.427063	-21.608522
359.636597	-3.073477	932.875366	405.018524	184.274551	931.560242	468.185059	-26.811605	492.264679	530.587402	182.088913	482.343628	526.151428	-16.553616	80.805885	593.825256	162.010712	95.436813	377.263214	-68.587410	1401.718750	434.953278	231.139847	1402.525513	339.979126	91.319839	1375.883423	282.633118	108.087837	1631.692383	418.027618	-158.021851	1124.077393	495.991455	299.435730	1134.417236	326.150940	-144.855377	875.665283	384.882813	297.031006	874.925781	373.076294	93.540154	1031.745605	-572.901428	177.804504	850.616577	-558.862610	-21.612185
359.664856	-3.043302	932.876343	405.031036	184.262238	931.537720	468.148529	-26.771887	492.252716	530.591370	182.115341	482.354431	526.141663	-16.537928	80.796417	593.819702	162.022522	95.447716	377.280090	-68.548149	1401.742065	434.976379	231.167191	1402.511597	339.985321	91.344612	1375.889526	282.658173	108.133186	1631.708252	417.987457	-157.998520	1124.083008	495.984406	299.413696	1134.378052	326.078491	-144.794830	875.678833	384.832306	296.983276	874.902588	373.085663	93.564117	1031.733276	-572.673035	178.139252	850.446777	-558.398804	-21.718981
359.656586	-3.026435	932.874634	405.011353	184.300629	931.556458	468.145691	-26.792940	492.251831	530.610901	182.133163	482.365204	526.278198	-16.653650	80.902344	593.973206	162.455444	95.586464	377.269745	-68.524712	1401.753906	434.996704	231.195084	1402.511963	339.976563	91.377159	1375.908569	282.679749	108.182213	1631.710205	417.939972	-157.947144	1124.094360	496.156281	299.884979	1134.494263	326.004028	-144.748657	875.716919	384.796265	296.925934	874.930420	373.078674	93.578300	1031.742920	-572.134766	178.015884	850.349426	-557.809387	-21.746834
359.632904	-3.021926	932.890442	404.986053	184.285461	931.557434	468.112427	-26.761684	492.258179	530.562012	182.096512	482.332123	526.124207	-16.548901	80.835670	593.804932	162.015488	95.451729	377.267303	-68.513893	1401.769653	435.004211	231.221039	1402.468994	339.969147	91.411896	1375.884399	282.745758	108.285614	1631.665283	417.912994	-157.918060	1124.103149	496.137939	299.887848	1134.446411	325.938080	-144.683258	875.731995	384.754333	296.859375	874.883118	373.062531	93.579063	1031.751831	-571.601807	177.957855	850.248596	-557.269226	-21.660414
359.617859	-2.989778	932.881104	404.977631	184.319092	931.548828	468.107635	-26.754612	492.244354	530.573364	182.137894	482.335815	526.269409	-16.652130	80.885605	593.974548	162.468231	95.603745	377.255768	-68.475388	1401.779663	434.999512	231.246307	1402.449585	339.983093	91.445457	1375.882202	282.750549	108.347359	1631.662354	417.860138	-157.909546	1124.089600	496.093994	299.837891	1134.411499	325.841125	-144.609253	875.756775	384.705566	297.000916	874.816406	373.056335	93.610535	1031.743408	-570.952576	177.744125	850.120056	-556.752136	-21.531811
359.648804	-2.974793	932.854980	404.974945	184.365448	931.554077	468.080994	-26.743315	492.228180	530.567444	182.133102	482.334900	526.224121	-16.609486	80.884644	593.829773	162.040527	95.450401	377.261932	-68.452843	1401.778198	435.013519	231.281998	1402.409058	339.986572	91.483711	1375.866211	282.755188	108.413780	1631.655762	417.808472	-157.893082	1124.089355	496.080109	299.847534	1134.358398	325.759338	-144.556503	875.748901	384.676086	296.955963	874.763367	373.059265	93.625092	1031.732422	-570.426453	177.651474	850.029968	-556.311096	-21.407188
359.642731	-2.968877	932.847168	404.952423	184.362366	931.542297	468.075653	-26.725075	492.223053	530.571899	182.156982	482.339020	526.112000	-16.523697	80.818054	593.969482	162.464706	95.572906	377.297302	-68.478798	1401.783447	435.068542	231.257416	1402.378662	339.786865	91.806831	1375.834961	282.708313	108.439369	1631.693481	417.771637	-157.876877	1124.085327	496.057343	299.824432	1134.301270	325.662323	-144.502472	875.762085	384.635071	296.946442	874.731079	373.051788	93.626289	1031.723267	-569.935120	177.487473	849.897583	-555.830444	-21.391945
359.648468	-2.950212	932.850586	404.951324	184.371689	931.546326	468.087738	-26.737421	492.224609	530.555237	182.150406	482.344360	526.259094	-16.641771	80.903191	593.993225	162.494247	95.611595	377.283875	-68.475601	1401.800659	435.084900	231.270828	1402.372437	339.803345	91.854172	1375.840698	282.712219	108.502869	1631.694214	417.714935	-157.841766	1124.114136	496.060852	299.816864	1134.270874	325.576721	-144.458344	875.779480	384.595490	296.897858	874.725281	373.046967	93.641487	1031.726318	-569.287048	177.573990	849.819275	-555.337341	-21.301195
359.649963	-2.958250	932.848816	404.954071	184.362122	931.528809	468.094269	-26.745010	492.227112	530.557800	182.152100	482.344299	526.280457	-16.651793	80.888313	593.811340	162.024490	95.461235	377.295349	-68.440582	1401.817627	435.079071	231.288086	1402.371582	339.805725	91.852364	1375.840454	282.706268	108.553223	1631.695557	417.671509	-157.821655	1124.110962	496.045227	299.777588	1134.264648	325.483887	-144.425919	875.815369	384.565002	296.869080	874.708374	373.047943	93.641418	1031.716309	-568.803833	177.470474	849.701965	-554.850098	-21.263067
359.615967	-2.931496	932.876343	404.936035	184.374390	931.546143	468.083038	-26.726379	492.243347	530.569031	182.161987	482.349579	526.258545	-16.653061	80.906029	593.962646	162.455017	95.581261	377.307861	-68.427231	1401.836792	435.101166	231.322922	1402.368652	339.812714	91.872299	1375.855591	282.709229	108.622040	1631.697754	417.619690	-157.789825	1124.109741	496.030731	299.766205	1134.252075	325.394562	-144.366653	875.861084	384.527863	296.869720	874.699280	373.019897	93.667839	1031.738403	-568.477417	177.470474	849.624573	-554.445496	-21.258623
359.620697	-2.900077	932.883545	404.934021	184.385208	931.547241	468.071716	-26.703844	492.255920	530.554932	182.150452	482.346863	526.102905	-16.528269	80.845314	593.796387	162.009354	95.454681	377.312164	-68.416359	1401.843994	435.112610	231.345688	1402.360962	339.816742	91.902039	1375.853271	282.712830	108.687042	1631.688110	417.591400	-157.749588	1124.123047	496.020691	299.741028	1134.221680	325.313263	-144.347458	875.891052	384.508026	296.831635	874.704834	373.025391	93.691208	1031.742798	-568.178711	177.067734	849.467590	-554.085266	-21.227459
359.590973	-2.904668	932.902893	404.924561	184.391678	931.542480	468.048187	-26.692377	492.270813	530.542664	182.164658	482.334076	526.093689	-16.523663	80.841599	593.940796	162.430023	95.577339	377.304840	-68.393852	1401.850464	435.116608	231.353592	1402.347290	339.820526	91.949890	1375.857056	282.708435	108.736710	1631.688110	417.575165	-157.738403	1124.140259	496.018219	299.738739	1134.220825	325.232910	-144.301758	875.907349	384.492188	296.827484	874.699158	373.009521	93.704849	1031.750122	-567.808472	176.993881	849.353333	-553.750916	-21.145372
359.603821	-2.900084	932.901489	404.946320	184.416153	931.533875	468.076691	-26.729427	492.271301	530.557678	182.176132	482.333649	526.119263	-16.532333	80.848991	593.957092	162.465027	95.579002	377.310791	-68.361267	1401.863159	435.125214	231.386765	1402.361206	339.822754	91.956993	1375.856445	282.700073	108.819595	1631.693359	417.533203	-157.722702	1124.123901	496.011292	299.737549	1134.217041	325.140045	-144.272079	875.923401	384.477203	296.802216	874.703857	373.018433	93.725410	1031.744141	-569.093140	179.480194	849.374451	-553.674805	-21.369585
359.621277	-2.877811	932.882690	404.961456	184.437012	931.530579	468.060059	-26.728632	492.268616	530.524963	182.172287	482.337219	526.130737	-16.534719	80.850456	593.926086	162.441956	95.576935	377.293579	-68.362587	1401.851074	435.124176	231.399094	1402.360718	339.799957	91.976784	1375.847778	282.697449	108.877762	1631.691650	417.498444	-157.685333	1124.117920	496.020508	299.743774	1134.205322	325.055481	-144.262024	875.937439	384.461548	296.795471	874.704773	373.029938	93.739777	1031.732910	-569.704773	180.916321	849.284363	-553.546448	-21.504395
359.562042	-2.871683	932.891846	404.933990	184.445282	931.529358	468.013275	-26.686712	492.249115	530.552124	182.202377	482.356995	526.089539	-16.538973	80.833336	593.938293	162.434952	95.583488	377.264343	-68.322243	1401.856812	435.111481	231.420593	1402.362793	339.786133	92.013351	1375.839233	282.689484	108.930092	1631.699585	417.448090	-157.683273	1124.089355	496.007874	299.773621	1134.216675	324.980896	-144.240112	875.930420	384.447357	296.782043	874.705017	372.996826	93.751534	1031.737549	-569.508545	180.990509	849.180664	-553.318298	-21.474531
359.570923	-2.873686	932.893372	404.954193	184.459427	931.529236	468.007935	-26.674049	492.228333	530.575989	182.212357	482.360260	526.226501	-16.652769	80.919800	593.810730	162.009781	95.460686	377.219696	-68.283829	1401.851196	435.108978	231.452545	1402.369019	339.783203	92.031067	1375.834717	282.689850	108.964676	1631.711426	417.419189	-157.678604	1124.088989	496.020264	299.774445	1134.226929	324.917267	-144.234299	875.939209	384.444000	296.776978	874.715515	373.002991	93.760826	1031.737427	-569.069580	180.561295	849.087952	-552.988770	-21.468418
359.597809	-2.818257	932.869812	404.949921	184.500732	931.536560	468.007538	-26.671392	492.228577	530.575623	182.212616	482.364227	526.227966	-16.657038	80.909569	593.927612	162.412003	95.578323	377.209473	-68.269432	1401.850464	435.100159	231.469238	1402.367554	339.774567	92.046761	1375.841187	282.702240	109.022484	1631.721191	417.394287	-157.674866	1124.077393	496.050140	299.835693	1134.218018	324.864288	-144.210419	875.949524	384.440857	296.589020	874.771423	373.009827	93.792572	1031.729370	-566.797974	177.322189	848.843384	-552.463379	-21.049675
359.583344	-2.808084	932.872253	404.952728	184.510498	931.535278	468.004425	-26.667961	492.228363	530.620483	182.169327	482.385406	526.100159	-16.530123	80.830986	593.934937	162.428482	95.583946	377.157745	-68.170067	1401.833374	435.092346	231.563263	1402.348877	339.967773	91.772423	1375.867554	282.713440	109.048653	1631.733276	417.356689	-157.641479	1124.107056	496.060883	299.851135	1134.223145	324.805237	-144.191223	875.962280	384.427826	296.577789	874.754395	373.007050	93.804626	1031.730225	-566.617432	177.238220	848.705444	-552.191895	-21.095200
359.590332	-2.801840	932.875183	404.971313	184.525177	931.534119	467.995911	-26.649817	492.236908	530.591797	182.134415	482.374756	526.240479	-16.647217	80.918884	593.784790	161.980087	95.436943	377.160492	-68.189507	1401.844604	435.131531	231.537155	1402.357544	339.756653	92.160774	1375.811768	282.719971	109.122284	1631.745972	417.322479	-157.618149	1124.112549	496.085785	299.879333	1134.193481	324.784607	-144.192093	875.965454	384.422729	296.595947	874.749695	373.008301	93.820473	1031.729858	-566.505615	177.848755	848.670105	-551.985657	-21.056908
359.600433	-2.787299	932.867188	404.985107	184.538132	931.515747	468.004944	-26.652615	492.243103	530.633545	182.199203	482.379242	526.245789	-16.647617	80.919815	593.801758	162.002548	95.433144	377.119751	-68.137520	1401.835938	435.124573	231.572586	1402.344116	339.750153	92.203819	1375.801636	282.724854	109.162338	1631.748535	417.296814	-157.620758	1124.125122	496.063721	299.894104	1134.166016	324.757172	-144.186630	875.982422	384.455750	296.809418	874.687683	373.021912	93.839561	1031.716675	-566.606445	177.662491	848.540710	-551.767639	-21.170975
359.572693	-2.767914	932.849792	404.998932	184.558578	931.509705	467.998108	-26.633013	492.225769	530.691711	182.250793	482.382813	526.261414	-16.638372	80.895775	593.806580	162.021042	95.442665	377.081909	-68.099907	1401.837891	435.126831	231.606476	1402.322021	339.719452	92.246780	1375.787476	282.726471	109.206657	1631.742676	417.231049	-157.614792	1124.138428	496.072906	299.911377	1134.151001	324.736542	-144.178574	875.980347	384.452637	296.855438	874.670593	372.999908	93.859108	1031.703491	-566.335938	177.915741	848.518311	-551.141113	-21.083397
359.608276	-2.738371	932.828491	405.011139	184.550995	931.488647	467.980682	-26.642874	492.217896	530.714905	182.318985	482.394135	526.106079	-16.490719	80.808800	594.003723	162.479523	95.565575	377.046234	-68.062111	1401.846558	435.137909	231.621628	1402.322266	339.726440	92.293213	1375.768677	282.709290	109.251686	1631.743286	417.194366	-157.589874	1124.124756	496.083801	299.936523	1134.137085	324.735779	-144.205734	875.969971	384.462311	296.877441	874.654236	373.019318	93.870491	1031.681885	-566.380554	177.640060	848.433899	-550.786682	-21.125528
359.604828	-2.729720	932.833740	405.021790	184.597946	931.499207	468.021484	-26.657598	492.194519	530.720337	182.325409	482.399658	526.250061	-16.652775	80.881371	593.997437	162.480728	95.580078	377.002808	-68.025612	1401.859131	435.129120	231.659714	1402.291504	339.689209	92.317490	1375.762085	282.696503	109.280258	1631.738403	417.139160	-157.576553	1124.142212	496.089874	299.965332	1134.119629	324.718109	-144.228195	875.966614	384.488251	296.929169	874.628235	373.027100	93.894569	1031.690308	-566.424988	177.744354	848.448547	-550.480286	-21.132015
359.559540	-2.705201	932.833862	405.003632	184.618362	931.491943	468.003326	-26.644497	492.209351	530.641785	182.258957	482.339508	526.227295	-16.660057	80.888275	593.979675	162.463516	95.542168	376.980621	-67.998215	1401.848389	435.142242	231.693283	1402.276489	339.677399	92.339546	1375.733521	282.689880	109.310875	1631.739014	417.102905	-157.570465	1124.141357	496.116882	299.977417	1134.093994	324.716553	-144.239716	875.950684	384.500610	296.964355	874.602966	373.002106	93.920692	1031.687256	-566.559204	177.997803	848.473206	-550.247253	-21.174782
359.558441	-2.704965	932.836060	405.008453	184.596619	931.475525	468.040955	-26.621525	492.225586	530.643066	182.257050	482.316528	526.248169	-16.640808	80.876122	593.971802	162.445190	95.547218	376.948120	-67.967072	1401.851196	435.144165	231.715408	1402.247681	339.683594	92.383179	1375.750366	282.673340	109.366241	1631.733032	417.064728	-157.550461	1124.132935	496.126434	299.965332	1134.084351	324.724792	-144.245438	875.952209	384.528137	297.015900	874.582397	373.000580	93.921318	1031.679565	-566.627563	178.178970	848.525146	-550.015747	-21.133938
359.574097	-2.645019	932.830872	405.020691	184.638977	931.490784	468.055542	-26.627487	492.232574	530.648865	182.239471	482.341187	526.140381	-16.537294	80.843170	593.992493	162.446777	95.548637	376.941498	-67.924873	1401.841187	435.155121	231.761398	1402.237671	339.681885	92.431702	1375.745117	282.657928	109.415550	1631.729980	417.040497	-157.568329	1124.153198	496.151306	299.982727	1134.054688	324.736816	-144.246017	875.950256	384.575867	297.058502	874.542603	373.009430	93.962944	1031.684326	-566.740051	178.316544	848.599365	-549.800659	-21.087210
359.511841	-2.644578	932.841248	405.012512	184.639801	931.468506	468.031219	-26.590826	492.252136	530.632629	182.254929	482.330872	526.256714	-16.646849	80.911911	593.979980	162.451096	95.555275	376.915710	-67.884613	1401.845581	435.172028	231.797531	1402.223267	339.685699	92.449661	1375.758667	282.632324	109.469727	1631.721191	417.016174	-157.546051	1124.174072	496.164825	300.000336	1134.048584	324.753632	-144.254578	875.949219	384.606689	297.114197	874.537354	372.972198	93.984093	1031.677612	-566.873047	178.351715	848.652222	-549.653931	-21.050686
359.497437	-2.636591	932.837402	405.021606	184.680023	931.480774	468.038605	-26.597040	492.256927	530.683228	182.325439	482.340149	526.258972	-16.651556	80.910805	593.869690	162.022812	95.440834	376.882690	-67.860703	1401.849731	435.193878	231.813599	1402.218506	339.687927	92.517159	1375.743774	282.619781	109.501579	1631.711792	417.002930	-157.553055	1124.191772	496.192139	300.007294	1134.033203	324.785858	-144.232697	875.941528	384.650940	297.167694	874.510864	372.961426	94.002235	1031.681274	-566.797546	177.992569	848.825134	-549.477844	-20.927517
359.505890	-2.619092	932.838684	405.039154	184.692032	931.466003	468.041290	-26.582048	492.246338	530.650208	182.289612	482.335999	526.123657	-16.542976	80.828712	593.980347	162.448761	95.568947	376.867279	-67.820602	1401.853516	435.209473	231.834686	1402.227295	339.698639	92.521629	1375.745239	282.588348	109.560143	1631.711792	417.001617	-157.522507	1124.202515	496.218018	300.045807	1134.033325	324.794342	-144.235168	875.951965	384.703522	297.216492	874.506287	372.969727	94.027222	1031.673828	-567.255432	178.262177	848.811523	-549.428101	-21.000051
359.465302	-2.598144	932.841675	405.030060	184.712097	931.478821	468.031586	-26.582283	492.261719	530.651855	182.281113	482.355804	526.269714	-16.651814	80.899651	593.970093	162.441193	95.569351	376.838623	-67.769630	1401.848999	435.232544	231.882339	1402.235840	339.707031	92.569756	1375.748779	282.567261	109.607666	1631.703125	416.985809	-157.504410	1124.215820	496.269409	300.070648	1134.062866	324.807739	-144.241394	875.956177	384.747345	297.100769	874.550598	372.941437	94.044914	1031.681396	-567.439697	178.182175	848.878662	-549.339539	-21.008705
359.476532	-2.550646	932.842041	405.009766	184.737595	931.468201	467.974335	-26.566153	492.259064	530.669800	182.308441	482.368378	526.239136	-16.641178	80.926178	593.962830	162.437012	95.582878	376.830231	-67.736542	1401.860718	435.245544	231.902588	1402.250977	339.689697	92.619415	1375.755737	282.528687	109.645958	1631.697510	416.984314	-157.514816	1124.213135	496.302856	300.084930	1134.085938	324.827911	-144.228943	875.946838	384.803558	297.150269	874.580017	372.949707	94.082924	1031.677490	-567.636047	178.119202	848.975769	-549.273438	-21.010040
359.629547	-2.466703	932.817261	405.047638	184.766968	931.468750	467.984253	-26.573853	492.239929	530.739929	182.349991	482.403564	526.121155	-16.543140	80.829109	593.860779	162.014877	95.467628	376.795441	-67.722374	1401.860352	435.230804	231.913666	1402.259644	339.688141	92.639893	1375.750244	282.508057	109.678894	1631.691895	416.991486	-157.470184	1124.221436	496.350708	300.094757	1134.102051	324.842804	-144.222061	875.970093	384.865234	297.203400	874.571289	373.030243	94.124870	1031.664429	-567.777222	177.940613	849.052673	-549.227234	-21.027489
359.607788	-2.463480	932.829102	405.068756	184.801300	931.478088	467.951447	-26.550041	492.240143	530.750488	182.359222	482.408325	526.117554	-16.525764	80.856468	593.998596	162.456848	95.577057	376.753876	-67.690514	1401.870728	435.229156	231.946716	1402.252686	339.671814	92.683022	1375.746704	282.475983	109.738281	1631.693481	416.995819	-157.445114	1124.236694	496.376343	300.129913	1134.119263	324.859070	-144.220795	875.970886	384.928619	297.262146	874.577942	373.028107	94.147072	1031.674683	-567.976563	177.732132	849.117188	-549.193787	-21.078726
359.601563	-2.435827	932.823181	405.065338	184.837708	931.489746	467.957642	-26.590631	492.262238	530.730103	182.350601	482.398407	526.274536	-16.663300	80.937714	593.991455	162.461121	95.583496	376.749847	-67.660057	1401.861450	435.223541	231.977722	1402.264404	339.667023	92.715881	1375.743042	282.445526	109.780624	1631.684937	417.008636	-157.416916	1124.246216	496.428589	300.159332	1134.115356	324.886322	-144.187057	875.969543	384.978271	297.299713	874.570679	373.019409	94.170685	1031.677490	-568.180481	177.344467	849.147705	-549.185242	-21.129808
359.575256	-2.425274	932.837341	405.031952	184.866638	931.487183	467.935974	-26.573118	492.258789	530.727173	182.370407	482.423370	526.237915	-16.612864	80.929482	593.863220	162.057053	95.472389	376.737274	-67.608055	1401.851440	435.218414	232.038834	1402.244995	339.664825	92.738472	1375.726074	282.428436	109.825172	1631.670898	417.019684	-157.400574	1124.250977	496.481537	300.196289	1134.126465	324.901276	-144.170181	875.968262	385.049316	297.359161	874.576599	373.001282	94.195831	1031.684204	-566.029297	179.944214	849.577759	-548.598328	-20.265202
359.602020	-2.380860	932.820618	405.040863	184.896652	931.483887	467.925293	-26.557909	492.230194	530.695435	182.397964	482.391235	526.290527	-16.614513	80.921196	594.019714	162.517593	95.597969	376.737152	-67.581589	1401.851685	435.225739	232.066620	1402.216309	339.632416	92.781784	1375.706055	282.414551	109.883995	1631.652710	417.045105	-157.347366	1124.244751	496.530457	300.224457	1134.134644	324.928894	-144.147842	875.945435	385.139709	297.403778	874.566772	373.002777	94.229225	1031.672729	-565.876709	180.175690	849.748962	-548.523560	-20.185083
359.600189	-2.360280	932.799194	405.049927	184.908539	931.464661	467.920135	-26.562767	492.222382	530.674133	182.376083	482.399261	526.308472	-16.627310	80.936722	593.993652	162.471420	95.599220	376.721039	-67.552505	1401.840698	435.194366	232.115631	1402.216309	339.626801	92.807434	1375.695557	282.392151	109.926613	1631.646484	417.051819	-157.351471	1124.251465	496.580872	300.305298	1134.148560	324.965302	-144.127670	875.941223	385.211456	297.441467	874.547363	373.004028	94.245529	1031.652222	-565.391357	180.144653	850.242004	-548.335144	-19.904102
359.573853	-2.351528	932.827698	405.044708	184.907776	931.465393	467.894623	-26.534298	492.220428	530.629639	182.341675	482.372620	526.270935	-16.626488	80.945793	593.983704	162.457138	95.607986	376.697876	-67.536598	1401.823853	435.161591	232.120544	1402.209351	339.615662	92.854530	1375.696411	282.361603	109.997383	1631.640747	417.060852	-157.299423	1124.258423	496.597595	300.363342	1134.135620	324.977905	-144.094940	875.925537	385.270599	297.494904	874.553772	372.999634	94.262726	1031.667480	-565.796814	180.201279	850.004578	-548.444336	-20.115091
359.556488	-2.301495	932.826416	405.024170	184.978607	931.481140	467.860046	-26.517868	492.245605	530.677673	182.424042	482.371002	526.257935	-16.642803	80.941559	593.986145	162.468918	95.575943	376.679016	-67.490707	1401.820435	435.148193	232.169617	1402.211914	339.604706	92.881355	1375.698853	282.331940	110.025803	1631.635254	417.055695	-157.271133	1124.246582	496.437561	299.933441	1133.994751	324.992096	-144.062500	875.918579	385.309326	297.535461	874.506775	372.988037	94.311852	1031.675781	-565.417786	180.298111	850.405334	-548.317322	-19.870945
359.551514	-2.285548	932.843079	405.022980	184.958206	931.462830	467.847321	-26.500273	492.265961	530.676697	182.439438	482.360901	526.232422	-16.643396	80.956108	593.986023	162.460632	95.595772	376.658386	-67.471298	1401.823364	435.128632	232.207123	1402.213745	339.584534	92.933144	1375.696167	282.297577	110.084099	1631.620361	417.057159	-157.257416	1124.245483	496.630402	300.449158	1134.152954	325.020874	-144.028946	875.915771	385.395813	297.582977	874.510376	372.981354	94.329834	1031.673950	-565.423889	180.362137	850.494812	-548.286438	-19.885490
359.539795	-2.269873	932.842468	405.025116	184.976730	931.453369	467.861664	-26.494421	492.259399	530.674622	182.439560	482.342102	526.247253	-16.671156	80.969070	593.851196	162.032990	95.457367	376.647522	-67.418365	1401.798218	435.105377	232.254272	1402.196899	339.562775	92.953239	1375.681519	282.322327	110.193535	1631.546021	417.049957	-157.232056	1124.235840	496.450073	300.039581	1133.997314	325.048126	-143.991272	875.895325	385.464935	297.661377	874.458984	372.977661	94.352020	1031.668945	-565.474121	180.413773	850.553040	-548.289978	-19.911770
359.521545	-2.224976	932.817749	404.995148	185.043365	931.440796	467.879211	-26.503700	492.262482	530.638550	182.445999	482.363434	526.144043	-16.537464	80.881134	593.987183	162.455490	95.583549	376.622437	-67.403259	1401.773926	435.091919	232.272263	1402.176392	339.550110	92.988808	1375.670288	282.293488	110.236725	1631.524048	417.040314	-157.179459	1124.217285	496.468414	300.072052	1134.007324	325.078766	-143.971420	875.868042	385.530945	297.703461	874.427063	372.953308	94.400452	1031.650513	-565.510376	180.494247	850.624268	-548.253906	-19.904146
359.510773	-2.224476	932.814758	404.987793	185.032379	931.428833	467.880157	-26.477781	492.271851	530.650635	182.442917	482.355072	526.254944	-16.637609	80.932899	593.996826	162.482346	95.593987	376.606354	-67.350883	1401.765869	435.099304	232.323166	1402.153198	339.540344	93.023987	1375.665771	282.270905	110.295029	1631.499878	417.043182	-157.154602	1124.187256	496.454681	300.074921	1133.993530	325.085510	-143.945999	875.842224	385.608307	297.936737	874.342407	372.944489	94.400253	1031.642822	-565.550964	180.646866	850.722168	-548.230347	-19.866552
359.509583	-2.180131	932.802246	404.967377	185.116287	931.434814	467.888763	-26.478428	492.246429	530.615479	182.440506	482.355621	526.266907	-16.612869	80.926636	593.969849	162.455338	95.601234	376.585663	-67.299408	1401.758545	435.086639	232.363342	1402.131348	339.531311	93.063072	1375.654419	282.238525	110.353355	1631.481567	417.041809	-157.134491	1124.177490	496.458588	300.119812	1133.994751	325.119629	-143.908600	875.815979	385.659851	297.822174	874.373596	372.928162	94.454330	1031.639404	-565.608215	180.748779	850.817444	-548.218079	-19.848412
359.485626	-2.161213	932.801575	404.956329	185.119705	931.433228	467.884125	-26.456114	492.248474	530.624084	182.469101	482.365051	526.241760	-16.624166	80.928574	593.839417	162.030609	95.478737	376.563354	-67.266273	1401.752686	435.062378	232.416565	1402.139404	339.501892	93.113747	1375.654297	282.213684	110.405518	1631.488281	417.048187	-157.068359	1124.192017	496.439117	300.121429	1133.998291	325.147369	-143.878937	875.812378	385.738434	298.058899	874.297180	372.915436	94.465744	1031.638672	-565.682983	180.874725	850.895691	-548.228210	-19.792629
359.485565	-2.128744	932.806335	404.934326	185.176651	931.436768	467.877991	-26.454630	492.266357	530.617676	182.473419	482.346283	526.258789	-16.634411	80.952141	593.972717	162.464188	95.610733	376.561554	-67.213547	1401.766113	435.066010	232.478348	1402.142334	339.503448	93.162697	1375.649414	282.189301	110.459900	1631.480347	417.039673	-157.044388	1124.205200	496.482391	300.170929	1133.991577	325.186768	-143.835388	875.803162	385.772003	297.936127	874.314453	372.907654	94.508797	1031.643188	-565.788635	180.971619	850.993896	-548.203613	-19.792877
359.471985	-2.090932	932.814880	404.919281	185.161255	931.416687	467.878235	-26.407803	492.278961	530.613708	182.516739	482.355377	526.260254	-16.628252	80.954071	593.997314	162.476593	95.603813	376.521484	-67.158218	1401.774902	435.071228	232.531174	1402.153076	339.484009	93.220505	1375.658081	282.172974	110.525360	1631.496094	417.042999	-157.003372	1124.243896	496.466461	300.175873	1133.993164	325.222382	-143.771851	875.814148	385.815887	298.151825	874.252136	372.881866	94.538795	1031.635864	-565.865784	181.117615	851.093384	-548.214050	-19.724421
359.455292	-2.068844	932.809814	404.889038	185.216736	931.419189	467.853088	-26.384642	492.293243	530.627686	182.553223	482.353607	526.252563	-16.626253	80.983147	593.980164	162.486313	95.590172	376.516083	-67.119537	1401.788086	435.069427	232.573532	1402.136719	339.473053	93.294418	1375.678345	282.148254	110.579597	1631.513184	417.020325	-156.918488	1124.246948	496.481415	300.209747	1133.958984	325.237152	-143.719681	875.836243	385.847076	298.198547	874.228149	372.862579	94.571297	1031.635132	-565.987427	181.165436	851.140503	-548.235229	-19.650717
359.457520	-2.024737	932.826782	404.880768	185.218079	931.419800	467.856842	-26.381992	492.296997	530.630676	182.588852	482.376801	526.224792	-16.579496	80.956528	594.014832	162.538116	95.621452	376.486969	-67.074898	1401.807861	435.044586	232.628098	1402.129395	339.471344	93.344513	1375.683228	282.116699	110.628632	1631.503540	417.019440	-156.873657	1124.267212	496.490814	300.223480	1133.966431	325.262543	-143.657257	875.821045	385.854584	298.204224	874.221008	372.857819	94.603333	1031.643433	-566.211121	181.302917	851.202148	-548.305603	-19.574064
359.427551	-2.022379	932.828613	404.858459	185.290680	931.423828	467.836853	-26.359653	492.273376	530.604858	182.572372	482.378967	526.190002	-16.557364	80.920357	593.859924	162.099854	95.492416	376.488098	-67.016808	1401.814087	435.036713	232.677536	1402.132690	339.462250	93.367439	1375.687622	282.088257	110.682785	1631.508301	417.020020	-156.802109	1124.283569	496.519440	300.254364	1133.943115	325.268494	-143.603943	875.827454	385.877441	298.243622	874.207092	372.830963	94.639084	1031.646362	-566.421143	181.375290	851.259521	-548.343750	-19.537910
359.405884	-1.969358	932.830078	404.815521	185.322311	931.436279	467.830170	-26.323322	492.273499	530.561401	182.555603	482.367004	526.238647	-16.628529	80.977798	593.840332	162.084274	95.504501	376.469940	-66.972389	1401.804199	435.027039	232.730713	1402.105469	339.432373	93.419296	1375.688232	282.065887	110.733749	1631.517334	417.003326	-156.721603	1124.281738	496.536652	300.311523	1133.953247	325.276733	-143.557281	875.846008	385.886902	298.271698	874.193909	372.796417	94.675362	1031.653320	-566.610046	181.514114	851.292236	-548.403687	-19.459587
359.385162	-1.943473	932.831970	404.806061	185.343872	931.428284	467.837952	-26.318066	492.272186	530.550110	182.586487	482.364166	526.230408	-16.611538	80.967857	593.976929	162.510727	95.628021	376.458435	-66.921211	1401.824951	435.013763	232.782639	1402.105957	339.440826	93.458351	1375.685181	282.041748	110.801086	1631.514282	417.001404	-156.693985	1124.274536	496.546692	300.350311	1133.945435	325.267761	-143.513260	875.847046	385.871185	298.295746	874.202759	372.782928	94.704582	1031.650269	-566.839966	181.576035	851.265564	-548.453369	-19.419563
359.363617	-1.908540	932.827148	404.789307	185.391068	931.440857	467.862488	-26.298828	492.277771	530.567444	182.603012	482.374817	526.226685	-16.609327	80.963997	594.001465	162.517517	95.639236	376.446228	-66.864098	1401.822998	435.017426	232.817215	1402.088501	339.429688	93.512711	1375.696899	282.025574	110.864250	1631.507324	416.995819	-156.611008	1124.288330	496.551147	300.391632	1133.922363	325.273834	-143.438736	875.858154	385.873718	298.308197	874.189331	372.763153	94.736610	1031.654297	-567.098328	181.637512	851.207458	-548.519104	-19.393749
359.364838	-1.877230	932.845093	404.781860	185.413696	931.416687	467.874725	-26.283772	492.299774	530.550476	182.607544	482.365356	526.225525	-16.602234	80.989624	594.003845	162.515671	95.628349	376.456085	-66.795807	1401.851563	435.015106	232.894531	1402.083862	339.426849	93.588669	1375.701904	282.013763	110.938705	1631.502563	416.994751	-156.552505	1124.315186	496.553314	300.443451	1133.919067	325.255676	-143.372940	875.889771	385.862091	298.335938	874.184692	372.754639	94.786957	1031.650024	-567.374512	181.739960	851.145081	-548.575500	-19.384129
359.348907	-1.831952	932.854065	404.747803	185.453857	931.424133	467.872253	-26.260897	492.321198	530.556580	182.669525	482.381470	526.224854	-16.605185	80.969170	594.014221	162.536102	95.680267	376.387573	-66.671494	1401.849854	434.963745	233.031631	1402.079102	339.619385	93.318306	1375.748657	281.997742	110.994537	1631.511841	416.977295	-156.481628	1124.338745	496.545135	300.479309	1133.933960	325.228851	-143.313095	875.899719	385.834076	298.359711	874.172974	372.730774	94.829430	1031.658325	-567.776672	181.788177	851.054749	-548.682922	-19.359680
359.319305	-1.793559	932.860718	404.730652	185.478668	931.421875	467.842804	-26.219870	492.326813	530.532593	182.652740	482.384552	526.178650	-16.587013	80.973999	593.995056	162.528259	95.654083	376.398376	-66.621956	1401.862183	434.957764	233.063766	1402.081177	339.606842	93.392036	1375.744995	281.914459	111.025467	1631.551514	416.983521	-156.427780	1124.340332	496.542633	300.522888	1133.925537	325.206451	-143.264328	875.906738	385.818298	298.375275	874.162781	372.706635	94.866768	1031.660278	-568.093933	181.869537	850.905334	-548.797668	-19.338085
359.305756	-1.764037	932.854309	404.717224	185.535583	931.414185	467.852814	-26.232861	492.334229	530.564697	182.713516	482.409454	526.211670	-16.604101	80.992256	593.988953	162.531097	95.659836	376.379303	-66.553818	1401.853516	434.943573	233.140747	1402.050659	339.594330	93.451019	1375.756470	281.895233	111.057930	1631.552734	416.968079	-156.370529	1124.312500	496.506226	300.563660	1133.893188	325.167206	-143.186935	875.902283	385.772308	298.403503	874.156860	372.695801	94.909584	1031.653442	-567.800659	181.909042	850.862793	-548.806274	-19.070244
359.300964	-1.703484	932.846558	404.683472	185.585907	931.399536	467.877625	-26.219582	492.337250	530.566467	182.756348	482.390350	526.205078	-16.614904	80.993073	593.993652	162.538361	95.675613	376.395233	-66.555740	1401.848511	434.957642	233.121918	1402.045166	339.389526	93.831352	1375.705322	281.885498	111.117111	1631.546265	416.956879	-156.345154	1124.326660	496.474030	300.611725	1133.873535	325.121918	-143.127991	875.907166	385.734772	298.410370	874.127563	372.671082	94.968735	1031.641602	-568.726685	181.993744	850.621948	-549.062866	-19.250387
359.270569	-1.664051	932.843201	404.681305	185.644791	931.379089	467.848328	-26.190477	492.335602	530.569641	182.752991	482.392029	526.204285	-16.607735	80.981369	594.020325	162.550629	95.672935	376.383911	-66.486458	1401.851440	434.941559	233.192062	1402.038086	339.358887	93.893066	1375.686646	281.880371	111.185349	1631.537354	416.936035	-156.292252	1124.297852	496.450317	300.644592	1133.856323	325.084625	-143.052689	875.896790	385.694366	298.425232	874.110046	372.661560	95.026413	1031.630127	-569.140991	182.097626	850.454834	-549.256287	-19.249697
359.252441	-1.625841	932.842834	404.654968	185.678452	931.380554	467.853363	-26.187363	492.338013	530.558411	182.737656	482.396606	526.215942	-16.602571	81.000687	593.978943	162.506866	95.650818	376.387421	-66.408798	1401.843628	434.942871	233.273285	1402.008057	339.368591	93.941513	1375.689941	281.933197	111.280907	1631.488647	416.916199	-156.209824	1124.277344	496.611053	301.152863	1133.978027	325.043060	-142.988800	875.905518	385.643799	298.258514	874.178955	372.645538	95.059570	1031.631348	-569.538696	182.279327	850.371277	-549.454163	-19.179216
359.210938	-1.565846	932.846252	404.622192	185.737457	931.374939	467.825043	-26.123327	492.325256	530.565247	182.749771	482.393646	526.205139	-16.607193	80.996208	593.982300	162.499863	95.645866	376.361328	-66.333214	1401.841797	434.943329	233.340790	1401.988403	339.353607	94.011330	1375.709595	281.933716	111.388458	1631.494995	416.901459	-156.151733	1124.294678	496.565063	301.197968	1133.951294	324.995575	-142.908524	875.905090	385.586334	298.286438	874.153748	372.606476	95.124763	1031.629883	-569.923462	182.435059	850.275452	-549.679749	-19.095140
359.224640	-1.493789	932.844421	404.618011	185.800934	931.380920	467.795654	-26.076256	492.369873	530.508484	182.732422	482.400146	526.184692	-16.595148	80.995369	593.964478	162.510162	95.642830	376.374146	-66.286201	1401.850098	434.939240	233.393555	1401.992920	339.352661	94.094292	1375.705322	281.933411	111.424431	1631.483154	416.872284	-156.091171	1124.306030	496.517151	301.244141	1133.930298	324.943878	-142.848007	875.929810	385.515198	298.315521	874.127563	372.608978	95.188179	1031.631836	-570.367310	182.497971	850.178650	-550.008240	-19.026405
359.192444	-1.463597	932.863525	404.603271	185.808655	931.371399	467.778259	-26.030388	492.348328	530.549744	182.831573	482.398773	526.162842	-16.590372	81.012947	593.981140	162.544403	95.671707	376.366211	-66.223991	1401.848267	434.918518	233.470718	1401.989624	339.342865	94.171638	1375.706177	281.918915	111.506989	1631.489136	416.837921	-156.017471	1124.317749	496.473419	301.297150	1133.901978	324.904968	-142.783859	875.943115	385.450989	298.334412	874.128235	372.588135	95.222931	1031.636353	-571.000488	182.534058	850.020203	-550.401855	-19.056400
359.184021	-1.415558	932.853333	404.585663	185.928192	931.388428	467.778229	-26.044598	492.356018	530.624023	182.960846	482.417023	526.188599	-16.604702	81.030052	594.045654	162.610458	95.698624	376.387299	-66.161293	1401.863403	434.903900	233.540909	1401.976440	339.336212	94.241959	1375.702881	281.906158	111.585556	1631.484009	416.794159	-155.963898	1124.322998	496.421143	301.348053	1133.888062	324.845978	-142.717758	875.947754	385.382080	298.356018	874.121216	372.578918	95.289734	1031.640747	-571.611267	182.573685	849.860962	-550.871521	-19.048311
359.175262	-1.352622	932.846130	404.574646	185.947998	931.370300	467.755035	-26.013098	492.332550	530.582031	182.924973	482.402100	526.169800	-16.583147	81.002190	593.999756	162.554977	95.700844	376.382263	-66.082367	1401.882813	434.911377	233.610825	1401.961548	339.341553	94.296585	1375.690308	281.908661	111.675560	1631.479980	416.759583	-155.923508	1124.314453	496.356598	301.395996	1133.835693	324.790680	-142.672104	875.950439	385.295166	298.536926	874.054077	372.563873	95.338737	1031.627319	-572.194031	182.486206	849.687561	-551.327148	-19.152334
359.163330	-1.323022	932.846741	404.568176	186.010193	931.358093	467.743439	-25.994242	492.310699	530.538208	182.957550	482.384033	526.192200	-16.592710	81.008476	593.964661	162.524277	95.672989	376.377563	-66.003624	1401.886230	434.904358	233.684448	1401.931641	339.361267	94.347824	1375.701172	281.907227	111.763824	1631.473022	416.730286	-155.832031	1124.325195	496.319244	301.439148	1133.804688	324.730896	-142.612457	875.967224	385.204742	298.569733	874.064087	372.554779	95.391159	1031.621338	-572.751953	182.532471	849.566711	-551.860901	-19.216179
359.158539	-1.236779	932.820862	404.546143	186.068817	931.356506	467.755249	-25.971962	492.306793	530.547974	182.968521	482.394318	526.215271	-16.593708	81.016098	594.001465	162.572800	95.663200	376.392761	-65.943985	1401.887573	434.895782	233.749527	1401.936035	339.352325	94.411537	1375.726685	281.850861	111.799240	1631.516602	416.688507	-155.772705	1124.331665	496.264740	301.495422	1133.755737	324.666840	-142.542053	875.983521	385.107910	298.562012	874.065979	372.537933	95.451080	1031.607666	-573.273193	182.537735	849.502197	-552.364624	-19.226963
359.113403	-1.199029	932.846985	404.544220	186.100327	931.347290	467.739349	-25.921782	492.321991	530.537964	183.001999	482.357117	526.218140	-16.574854	80.986763	594.006531	162.593887	95.680908	376.413452	-65.876640	1401.906616	434.904907	233.817169	1401.935913	339.339844	94.490982	1375.733398	281.849274	111.884628	1631.524658	416.678925	-155.721390	1124.343994	496.237732	301.554413	1133.714233	324.612396	-142.477432	876.012878	385.011597	298.563354	874.076721	372.529602	95.503105	1031.617065	-573.828064	182.501724	849.460571	-552.946472	-19.228800
359.115448	-1.149194	932.857727	404.522339	186.147079	931.353882	467.709808	-25.885092	492.349609	530.519836	183.015518	482.368317	526.167786	-16.551250	81.010147	594.016296	162.620010	95.699745	376.413452	-65.786034	1401.930908	434.906647	233.893921	1401.931274	339.340515	94.578690	1375.743042	281.853149	111.986847	1631.536499	416.643494	-155.634445	1124.379883	496.208344	301.614868	1133.708374	324.558105	-142.402466	876.059937	384.926331	298.580597	874.067932	372.517883	95.552872	1031.625488	-574.400696	182.478806	849.457153	-553.542786	-19.225929
359.102051	-1.064538	932.858093	404.516571	186.183578	931.350952	467.689117	-25.831749	492.348877	530.550964	183.107086	482.371552	526.148376	-16.549776	81.019791	594.041931	162.634491	95.682861	376.406464	-65.689713	1401.937012	434.889435	233.975037	1401.903564	339.340912	94.657593	1375.748291	281.866058	112.091011	1631.549805	416.613983	-155.589691	1124.402710	496.169037	301.669159	1133.672974	324.496216	-142.340057	876.084900	384.826172	298.589264	874.079285	372.501587	95.618019	1031.623413	-574.970520	182.413803	849.450745	-554.099548	-19.291782
359.098785	-1.002077	932.857483	404.517456	186.275558	931.345398	467.690216	-25.807558	492.356659	530.534973	183.111725	482.375336	526.168518	-16.545837	81.057198	594.010010	162.626938	95.698357	376.399536	-65.611267	1401.942139	434.889221	234.060501	1401.899658	339.333801	94.770676	1375.748413	281.879974	112.057076	1631.500854	416.578125	-155.505417	1124.394775	496.118103	301.721466	1133.645996	324.418304	-142.272720	876.078857	384.723724	298.607666	874.062439	372.495361	95.698784	1031.619751	-575.611450	182.505280	849.526245	-554.676514	-19.291485
359.062897	-0.916581	932.868713	404.473969	186.325378	931.357544	467.686798	-25.753796	492.362946	530.497314	183.158081	482.352234	526.125977	-16.523287	81.018364	594.006836	162.632935	95.708458	376.404449	-65.522842	1401.953613	434.902618	234.150574	1401.874268	339.327637	94.833900	1375.740723	281.885681	112.165245	1631.498413	416.539459	-155.459732	1124.403198	496.095764	301.786957	1133.620972	324.355286	-142.224213	876.089478	384.633179	298.607788	874.062988	372.460297	95.765045	1031.631958	-576.314941	182.539886	849.577332	-555.243408	-19.278940
359.075592	-0.846684	932.844910	404.482635	186.396408	931.342407	467.686584	-25.731262	492.336365	530.524292	183.214371	482.364624	526.120117	-16.519012	80.988945	593.997559	162.602692	95.710365	376.407471	-65.434998	1401.934204	434.923401	234.221817	1401.871704	339.337677	94.883667	1375.720581	281.900146	112.263313	1631.491577	416.506409	-155.382065	1124.381348	496.051758	301.823822	1133.592407	324.310120	-142.169174	876.076965	384.537445	298.647400	874.061584	372.465057	95.832138	1031.611938	-576.943909	182.493332	849.608215	-555.839783	-19.285309
359.071777	-0.774883	932.831421	404.467072	186.482315	931.328857	467.694000	-25.688580	492.350220	530.497192	183.195908	482.347107	526.144226	-16.537071	80.992249	594.015503	162.625885	95.717880	376.396240	-65.352974	1401.929565	434.922729	234.287872	1401.850952	339.348816	94.954445	1375.724121	281.906677	112.370232	1631.482910	416.462219	-155.315918	1124.376221	495.842896	301.411713	1133.421021	324.231506	-142.097855	876.082520	384.439331	298.640564	874.023010	372.453827	95.910553	1031.598389	-577.710754	182.335037	849.615417	-556.426819	-19.286005
359.039276	-0.682244	932.844971	404.440002	186.525421	931.334351	467.676788	-25.639299	492.345764	530.487915	183.252014	482.369843	526.121399	-16.537233	81.009109	594.033447	162.644028	95.729836	376.397430	-65.246773	1401.920166	434.947021	234.376022	1401.856079	339.345276	95.047966	1375.738892	281.914856	112.476898	1631.480103	416.432465	-155.226608	1124.358276	495.810791	301.469818	1133.401245	324.172272	-142.054382	876.086060	384.361572	298.687134	874.028320	372.446899	95.978294	1031.609985	-578.463623	182.371735	849.689941	-556.992798	-19.237072
359.009644	-0.605211	932.855530	404.427673	186.583618	931.332336	467.708252	-25.629728	492.395721	530.455505	183.229309	482.348083	526.150574	-16.532963	81.039825	593.949341	162.573822	95.720802	376.401855	-65.167549	1401.916382	434.976837	234.461792	1401.837280	339.341461	95.171074	1375.760132	281.953461	112.591019	1631.495361	416.398834	-155.139145	1124.364014	495.953094	302.019867	1133.506226	324.106842	-141.981583	876.117432	384.286987	298.697937	874.050659	372.429962	96.052765	1031.614502	-579.282898	182.437836	849.784485	-557.543579	-19.175816
359.007416	-0.503870	932.864136	404.428741	186.633316	931.323181	467.680939	-25.551407	492.397858	530.505981	183.370041	482.356201	526.136841	-16.522432	81.045967	594.052795	162.662689	95.733727	376.417572	-65.055794	1401.930420	434.979218	234.554031	1401.844727	339.354828	95.283401	1375.780273	281.969757	112.709404	1631.495483	416.364655	-155.057755	1124.375122	495.920837	302.096741	1133.488037	324.042816	-141.901657	876.144409	384.223724	298.747406	874.053772	372.431183	96.138321	1031.614014	-580.082458	182.366714	849.858521	-558.067139	-19.092442
358.985321	-0.398064	932.883606	404.423950	186.720642	931.335754	467.678802	-25.502308	492.434998	530.459473	183.317276	482.346924	526.153320	-16.531122	81.098480	594.024658	162.626007	95.725739	376.418365	-64.967972	1401.929443	435.024323	234.656433	1401.866821	339.347382	95.403900	1375.781860	281.990540	112.826851	1631.507202	416.331482	-154.998856	1124.398804	495.936829	302.186340	1133.481689	323.996033	-141.829468	876.154114	384.141083	298.612061	874.108704	372.424255	96.238121	1031.630615	-580.883667	182.401703	849.932800	-558.576355	-19.053286
359.013550	-0.284116	932.885742	404.430817	186.827621	931.324890	467.697205	-25.472992	492.438232	530.473572	183.353653	482.349274	526.160034	-16.517765	81.099998	594.017151	162.618454	95.732903	376.428009	-64.869507	1401.938965	435.022247	234.749603	1401.854858	339.350983	95.506645	1375.802856	282.017914	112.953384	1631.510010	416.280090	-154.915970	1124.407227	495.883911	302.266907	1133.471313	323.932495	-141.767303	876.152588	384.078339	298.666504	874.113586	372.432312	96.356834	1031.625122	-581.780701	182.514343	850.036255	-559.146851	-18.917221
358.983948	-0.210791	932.877747	404.413361	186.877777	931.337341	467.684631	-25.467558	492.439972	530.494934	183.481750	482.364990	526.151550	-16.517662	81.100540	593.994385	162.610657	95.744141	376.435303	-64.761673	1401.933472	435.017517	234.849564	1401.845703	339.353210	95.588654	1375.805908	281.995819	113.016273	1631.515747	416.239441	-154.846878	1124.392944	495.706360	301.868439	1133.323975	323.893616	-141.712311	876.168884	383.982361	298.697449	874.066223	372.403168	96.410065	1031.627075	-582.644226	182.546295	850.101868	-559.746033	-18.841223
358.997955	-0.125965	932.854431	404.412750	186.962234	931.309814	467.678894	-25.415686	492.436066	530.504395	183.546875	482.357910	526.179626	-16.531578	81.094040	594.027100	162.670319	95.765953	376.430817	-64.659286	1401.940918	435.035553	234.945435	1401.838745	339.377380	95.695374	1375.820679	282.094299	113.234245	1631.484009	416.189880	-154.774246	1124.408813	495.652924	301.968628	1133.308838	323.838257	-141.642975	876.176697	383.915161	298.764648	874.070190	372.408356	96.496567	1031.601440	-583.571045	182.593719	850.174316	-560.349609	-18.770193
358.974030	-0.022300	932.849060	404.393555	187.028702	931.303223	467.667084	-25.409933	492.415253	530.509705	183.571503	482.374512	526.187378	-16.506968	81.085258	594.020874	162.665985	95.763794	376.426300	-64.555321	1401.942871	435.037628	235.045105	1401.822021	339.388611	95.784828	1375.818481	282.113464	113.351715	1631.498901	416.136261	-154.692230	1124.395508	495.640259	302.055695	1133.297363	323.772552	-141.570709	876.188171	383.863983	298.817139	874.075378	372.399139	96.580132	1031.596680	-584.473206	182.560745	850.226257	-560.872314	-18.784168
358.962891	0.074288	932.846191	404.386169	187.125000	931.297180	467.631653	-25.335583	492.405853	530.531555	183.607300	482.386414	526.183960	-16.505659	81.057411	594.047485	162.678513	95.762215	376.448334	-64.452156	1401.956421	435.067108	235.160828	1401.817505	339.385406	95.899696	1375.834106	282.208496	113.505821	1631.465332	416.111694	-154.618179	1124.406616	495.620636	302.142395	1133.270508	323.736237	-141.501480	876.214172	383.799957	298.880066	874.068420	372.386627	96.679260	1031.591797	-585.354309	182.588089	850.267517	-561.500732	-18.684208
358.960419	0.150271	932.851807	404.383301	187.190781	931.275330	467.622223	-25.266666	492.398163	530.484192	183.650513	482.345123	526.165466	-16.492186	81.056854	594.022095	162.671616	95.743980	376.461182	-64.327827	1401.975220	435.084625	235.251740	1401.804932	339.394928	96.005180	1375.832275	282.183868	113.584450	1631.511597	416.100830	-154.525085	1124.415771	495.607758	302.259705	1133.241699	323.693420	-141.407471	876.224548	383.770264	298.951202	874.049744	372.395142	96.762184	1031.584351	-586.288879	182.644119	850.342407	-562.155518	-18.558384
358.934052	0.237725	932.858826	404.367950	187.251266	931.265381	467.624084	-25.223030	492.424744	530.490417	183.677231	482.349548	526.186829	-16.496098	81.108368	594.019226	162.672012	95.745529	376.487671	-64.219604	1401.979858	435.108337	235.365005	1401.788696	339.405731	96.126022	1375.841064	282.231781	113.725609	1631.520630	416.082001	-154.452377	1124.434204	495.582214	302.355560	1133.213013	323.652527	-141.312408	876.261719	383.720459	299.024384	874.034241	372.373413	96.846390	1031.582520	-587.138306	182.597336	850.349854	-562.784729	-18.528204
359.057648	0.059919	932.858643	404.695374	186.760941	930.893616	467.736572	-25.286665	492.491394	530.430359	183.622040	482.251099	526.254089	-16.506451	81.139320	593.997070	162.691223	95.756073	376.483063	-64.106285	1401.984985	435.113617	235.472305	1401.776001	339.404480	96.234261	1375.846924	282.267090	113.863091	1631.526611	416.061127	-154.342850	1124.447632	495.751495	302.956207	1133.340210	323.606689	-141.197845	876.291565	383.717377	299.113678	874.035583	372.483856	96.753654	1031.377930	-587.995483	182.623352	850.399292	-563.372925	-18.530605
358.900818	0.420824	932.847595	404.368378	187.423080	931.237244	467.599670	-25.097492	492.457123	530.487488	183.781540	482.355408	526.165527	-16.501381	81.135445	594.073242	162.745392	95.760246	376.496429	-63.957458	1402.003174	435.136658	235.599609	1401.755859	339.413635	96.356735	1375.843262	282.310028	114.009079	1631.537720	416.069977	-154.257629	1124.453979	495.738739	303.056335	1133.321289	323.602692	-141.100159	876.285339	383.681671	299.168976	874.016357	372.342773	97.038162	1031.561035	-588.817383	182.800888	850.499695	-564.018616	-18.401957
358.892151	0.536126	932.840393	404.350677	187.574631	931.259705	467.613403	-25.052540	492.460327	530.462402	183.787018	482.362457	526.133057	-16.478546	81.103401	594.032349	162.744873	95.780281	376.493408	-63.866467	1401.998657	435.151276	235.697495	1401.756470	339.416779	96.484879	1375.838623	282.408173	114.204880	1631.472656	416.060944	-154.120178	1124.448242	495.715393	303.166870	1133.292480	323.544250	-140.996155	876.287842	383.654449	299.266296	874.008606	372.331818	97.154213	1031.569458	-589.634277	182.786652	850.546387	-564.726501	-18.283817
358.880524	0.608600	932.843018	404.354156	187.652985	931.246155	467.624939	-25.016897	492.451538	530.452698	183.804733	482.373566	526.160645	-16.471270	81.092094	594.007141	162.693848	95.771004	376.508240	-63.756062	1402.012451	435.172638	235.823181	1401.733032	339.431152	96.576508	1375.831421	282.444366	114.354424	1631.459961	416.030548	-154.002472	1124.456665	495.711151	303.276642	1133.272827	323.517059	-140.880402	876.288147	383.646851	299.353546	874.002380	372.324219	97.239731	1031.563232	-590.434082	182.720551	850.576294	-565.357117	-18.336813
358.856720	0.728314	932.854126	404.318481	187.725922	931.238708	467.636292	-24.948059	492.457703	530.466370	183.889999	482.365112	526.178467	-16.497793	81.114754	594.036743	162.706314	95.758217	376.538452	-63.645302	1402.020630	435.187592	235.941193	1401.719727	339.474030	96.707260	1375.837891	282.414734	114.596588	1631.541992	416.022705	-153.897644	1124.453369	495.721008	303.402954	1133.251343	323.494751	-140.769455	876.314575	383.649750	299.484039	873.967224	372.309143	97.342567	1031.566284	-591.121765	182.775009	850.646667	-565.773743	-18.431681
358.809753	0.865831	932.849609	404.296906	187.828186	931.244812	467.635590	-24.887783	492.459625	530.470398	183.907608	482.370575	526.153625	-16.452717	81.120644	594.002014	162.667465	95.756783	376.560211	-63.540142	1402.021606	435.212067	236.066315	1401.711182	339.494049	96.833969	1375.852661	282.448853	114.769798	1631.547607	416.024597	-153.777237	1124.464355	495.711670	303.478088	1133.215698	323.458862	-140.682098	876.320068	383.660156	299.774017	873.897949	372.289459	97.455124	1031.568604	-591.984253	182.891846	850.735596	-566.756287	-18.199316
358.791382	0.961349	932.854858	404.264648	187.960846	931.244751	467.645325	-24.809013	492.489746	530.517151	183.988098	482.367157	526.181885	-16.460421	81.116440	594.066101	162.718887	95.737900	376.597198	-63.400284	1402.043945	435.238556	236.206421	1401.698486	339.513672	96.929596	1375.848877	282.486572	114.953369	1631.548340	416.023590	-153.684479	1124.496948	495.740082	303.614990	1133.205566	323.451324	-140.579437	876.354797	383.641937	299.708466	873.941223	372.277069	97.567612	1031.572510	-592.653137	182.848862	850.776184	-567.426941	-18.176832
358.755768	1.067448	932.855652	404.252930	188.049118	931.238831	467.602448	-24.726135	492.479645	530.466431	183.978668	482.345581	526.186401	-16.449245	81.112534	594.026550	162.709671	95.733612	376.643982	-63.292477	1402.040649	435.284454	236.338226	1401.700928	339.549988	97.034943	1375.868042	282.520721	115.135033	1631.566895	416.047546	-153.555344	1124.489868	495.764008	303.739685	1133.212158	323.433624	-140.476456	876.365845	383.667023	299.837708	873.933228	372.250519	97.670494	1031.569458	-593.365051	182.809799	850.835815	-568.125793	-18.159475
358.744446	1.174960	932.858521	404.249786	188.150543	931.228455	467.604248	-24.698839	492.479645	530.435791	183.990692	482.366638	526.156921	-16.425838	81.095299	593.999390	162.683029	95.768211	376.673492	-63.145626	1402.044922	435.300537	236.444870	1401.677734	339.584900	97.174690	1375.869873	282.539307	115.334633	1631.581055	416.048035	-153.447601	1124.486084	495.803192	303.852509	1133.199463	323.407959	-140.383102	876.375793	383.695374	299.978516	873.932007	372.234985	97.784531	1031.564697	-594.069763	182.863327	850.949707	-568.792297	-18.133625
358.754761	1.291288	932.861877	404.263153	188.235809	931.218384	467.565948	-24.640324	492.461670	530.439453	184.018005	482.364746	526.142517	-16.439701	81.118217	594.005005	162.718765	95.771057	376.718567	-63.013557	1402.066895	435.355743	236.581787	1401.681396	339.622314	97.273956	1375.867798	282.569122	115.509201	1631.600342	416.078949	-153.346481	1124.496948	495.652588	303.483978	1133.063599	323.408722	-140.262802	876.384949	383.712708	300.114014	873.902405	372.239288	97.895004	1031.560303	-594.671753	182.802444	851.031494	-569.180176	-18.329592
358.740448	1.432666	932.864136	404.228271	188.380630	931.225708	467.547028	-24.576311	492.464020	530.470032	184.103790	482.365875	526.166687	-16.446577	81.116859	594.014709	162.725479	95.765800	376.739929	-62.878376	1402.062744	435.379425	236.724213	1401.676147	339.669678	97.415657	1375.887817	282.636505	115.562828	1631.544434	416.094849	-153.230759	1124.489258	495.677521	303.622406	1133.068359	323.397980	-140.163864	876.389771	383.730225	300.264771	873.916443	372.216919	98.033798	1031.565430	-595.351501	182.786880	851.090454	-569.836670	-18.378700
358.694489	1.515572	932.870483	404.214752	188.492981	931.212463	467.514709	-24.540247	492.479858	530.444702	184.152481	482.385223	526.147644	-16.433876	81.146202	594.056580	162.801788	95.797554	376.778534	-62.755760	1402.060913	435.409821	236.834396	1401.695190	339.703491	97.575966	1375.897827	282.681976	115.735756	1631.548218	416.113281	-153.130157	1124.498779	495.716766	303.789551	1133.064575	323.401428	-140.054718	876.402954	383.768890	300.424103	873.898254	372.192932	98.141556	1031.562256	-596.041809	182.855988	851.164551	-570.751221	-18.129122
358.665558	1.614159	932.895508	404.190826	188.596115	931.211060	467.511475	-24.489477	492.505646	530.467529	184.229691	482.380554	526.138000	-16.418573	81.174316	594.033569	162.779282	95.763519	376.806885	-62.618366	1402.078003	435.449768	236.969711	1401.692505	339.759888	97.711494	1375.910400	282.765106	115.967270	1631.531982	416.137512	-153.012527	1124.519531	495.935638	304.375549	1133.213989	323.411438	-139.925278	876.426575	383.801300	300.595062	873.931396	372.186035	98.251915	1031.575562	-596.693787	182.724030	851.194092	-571.442078	-18.141809
358.621216	1.718023	932.892578	404.164459	188.706573	931.223511	467.485046	-24.449970	492.492401	530.486267	184.312576	482.397339	526.115723	-16.406939	81.169060	594.046997	162.801208	95.774796	376.863708	-62.488949	1402.086670	435.497681	237.114456	1401.705566	339.819153	97.879372	1375.934937	282.842194	116.155182	1631.543945	416.156891	-152.854248	1124.527344	495.976959	304.558289	1133.226563	323.408081	-139.817581	876.450989	383.834686	300.752563	873.942383	372.166077	98.347939	1031.582153	-597.294434	182.682526	851.219482	-571.951355	-18.250530
358.617706	1.816014	932.901306	404.154175	188.801346	931.216919	467.489594	-24.383038	492.482391	530.450134	184.353271	482.382111	526.146057	-16.391413	81.168785	593.995178	162.743317	95.741768	376.875763	-62.354843	1402.076782	435.561737	237.251511	1401.699463	339.881775	98.042824	1375.952271	282.893005	116.342911	1631.543579	416.169281	-152.750793	1124.530151	495.999023	304.731476	1133.223999	323.443726	-139.709457	876.447327	383.863403	300.939240	873.949402	372.163086	98.451218	1031.583252	-597.558289	183.314514	851.345459	-572.496521	-18.060452
358.612000	1.945176	932.886047	404.138855	188.934738	931.214172	467.474854	-24.341484	492.490845	530.445374	184.365128	482.369965	526.108765	-16.394804	81.179550	594.006409	162.764206	95.751213	376.884125	-62.168571	1402.083252	435.597443	237.449631	1401.677124	340.138824	97.859306	1375.983521	282.955475	116.532776	1631.539063	416.196289	-152.589691	1124.531616	495.845337	304.372925	1133.088623	323.441193	-139.590576	876.453186	383.874420	301.313934	873.869934	372.152771	98.575287	1031.574585	-598.116211	183.400024	851.399536	-573.071045	-18.063713
358.614777	2.046825	932.883484	404.144196	189.046310	931.214294	467.490753	-24.293146	492.477448	530.418762	184.401306	482.377869	526.117065	-16.396835	81.179962	594.013062	162.769714	95.762459	376.926788	-62.038040	1402.079590	435.655914	237.582993	1401.675781	340.189941	97.992691	1375.971313	283.024109	116.718086	1631.530396	416.217743	-152.462402	1124.531494	496.070496	305.046570	1133.219238	323.469055	-139.502075	876.439331	383.913208	301.517303	873.908325	372.156342	98.680519	1031.573364	-598.686096	183.465225	851.415588	-573.648865	-18.017521
358.614044	2.141158	932.888245	404.146729	189.159363	931.203674	467.467804	-24.201387	492.467316	530.442261	184.452927	482.364746	526.112366	-16.401241	81.182869	594.010925	162.770081	95.771912	376.956604	-61.887531	1402.104492	435.716919	237.747620	1401.667969	340.253540	98.161057	1375.960571	283.090942	116.884476	1631.524170	416.260590	-152.338989	1124.553955	496.123566	305.231964	1133.235840	323.513428	-139.366226	876.450928	383.939941	301.717255	873.907410	372.164032	98.790611	1031.570801	-599.307434	183.427979	851.433350	-574.213867	-17.997503
358.636261	2.264387	932.882263	404.156677	189.250305	931.198486	467.485382	-24.177576	492.523285	530.372253	184.467514	482.344696	526.151489	-16.400208	81.189789	593.975281	162.734177	95.765167	376.985046	-61.695251	1402.113770	435.788055	237.920700	1401.673462	340.312134	98.329781	1375.978882	283.177704	117.070000	1631.524658	416.274139	-152.192505	1124.596191	496.171204	305.408112	1133.226074	323.525848	-139.252899	876.476257	383.951141	301.925690	873.899902	372.166595	98.900482	1031.563843	-599.933533	183.466492	851.495850	-574.757263	-17.964233
358.612946	2.355075	932.913696	404.159729	189.333359	931.188477	467.474884	-24.095312	492.538635	530.418213	184.614227	482.356537	526.136780	-16.397297	81.210312	593.998596	162.760941	95.758179	377.038025	-61.615555	1402.139160	435.880280	237.999329	1401.677612	340.168030	98.818863	1375.981201	283.251251	117.260674	1631.537842	416.293030	-152.065598	1124.630493	496.062653	305.080231	1133.037354	323.556824	-139.139633	876.504028	383.963715	301.969788	873.922119	372.172852	99.006866	1031.575562	-600.583191	183.432632	851.519775	-575.226501	-18.009041
358.617249	2.498841	932.901489	404.158752	189.461197	931.169617	467.451660	-24.011913	492.528259	530.401428	184.613953	482.342651	526.111084	-16.378607	81.225967	594.002747	162.767410	95.727783	377.071045	-61.428631	1402.169678	435.943268	238.175095	1401.657959	340.215332	99.019592	1376.008789	283.337433	117.446892	1631.549683	416.315216	-151.934128	1124.665649	496.120209	305.237213	1133.002075	323.588562	-139.001266	876.529114	383.985870	302.184906	873.897034	372.178497	99.145248	1031.560181	-601.237122	183.384781	851.538330	-575.734314	-18.073669
358.612061	2.631479	932.917786	404.145538	189.571411	931.151062	467.452698	-23.953783	492.519257	530.397034	184.698990	482.348633	526.141174	-16.350582	81.203674	594.004089	162.778381	95.750786	377.113922	-61.265568	1402.170898	436.006073	238.333527	1401.644287	340.256561	99.171959	1376.024170	283.409424	117.655266	1631.556152	416.325989	-151.813995	1124.689941	496.335022	305.883484	1133.118896	323.614319	-138.866653	876.549866	384.030548	302.573090	873.877502	372.184296	99.281578	1031.560059	-601.805847	183.222198	851.525146	-576.068481	-18.232870
358.629303	2.747488	932.897278	404.145477	189.699860	931.131836	467.452301	-23.903334	492.521423	530.393433	184.715240	482.322052	526.133545	-16.344416	81.215736	594.032532	162.859039	95.755997	377.157013	-61.083885	1402.170776	436.078522	238.496460	1401.626465	340.310699	99.336754	1376.018066	283.493591	117.861542	1631.559814	416.346069	-151.693436	1124.693970	496.395386	306.063690	1133.077881	323.636169	-138.749481	876.557434	384.037048	302.801117	873.873535	372.194611	99.401642	1031.540405	-602.396179	183.206604	851.557678	-576.485291	-18.270849
358.622986	2.868536	932.893188	404.160736	189.816254	931.091187	467.453339	-23.831785	492.512695	530.417664	184.835861	482.337830	526.102905	-16.321436	81.198051	594.046997	162.876694	95.757347	377.191864	-60.916325	1402.176270	436.150330	238.681625	1401.588013	340.366058	99.484177	1376.029175	283.574921	118.053497	1631.569336	416.347900	-151.555283	1124.702759	496.246582	305.724030	1132.914551	323.668640	-138.617859	876.565430	384.042664	303.038513	873.825195	372.197815	99.541252	1031.517212	-603.075195	183.324860	851.611877	-577.233826	-18.079016
358.641327	2.978850	932.867798	404.188934	189.878403	931.062988	467.435730	-23.760794	492.495209	530.413879	184.826874	482.331787	526.061646	-16.322258	81.184090	594.008423	162.836197	95.731262	377.222198	-60.750668	1402.190186	436.231140	238.830841	1401.569702	340.423645	99.630295	1376.037720	283.717163	118.284760	1631.521729	416.352814	-151.416046	1124.727295	496.488739	306.431610	1133.026001	323.677277	-138.505280	876.586670	384.114197	303.279724	873.834900	372.212585	99.632378	1031.489502	-603.609741	183.242630	851.656189	-577.469788	-18.234819
358.668396	3.107222	932.865295	404.208710	189.986832	931.036926	467.412659	-23.692326	492.505707	530.436523	184.951233	482.317383	526.066040	-16.321577	81.184975	594.006653	162.841324	95.741501	377.271515	-60.565548	1402.201538	436.310455	239.004837	1401.556885	340.490967	99.806152	1376.039917	283.747467	118.425896	1631.563599	416.361053	-151.264359	1124.747681	496.371552	306.116882	1132.892578	323.691315	-138.375443	876.599121	384.131134	303.495667	873.786072	372.228638	99.765068	1031.474121	-604.199158	183.200104	851.717346	-578.015747	-18.208153
358.687164	3.256362	932.874329	404.205780	190.109329	931.031921	467.408417	-23.622648	492.514191	530.457642	185.041214	482.343079	526.082031	-16.317291	81.212700	594.050842	162.862656	95.728897	377.325165	-60.380268	1402.214600	436.394470	239.187195	1401.561646	340.564880	99.983604	1376.071777	283.887146	118.705734	1631.536133	416.396454	-151.124710	1124.774048	496.584625	306.776733	1133.011597	323.711578	-138.243301	876.636292	384.174072	303.722992	873.812195	372.237579	99.907501	1031.475952	-604.788452	183.155548	851.780823	-578.521667	-18.199257
358.648499	3.375726	932.892517	404.195496	190.186646	931.024231	467.397949	-23.533319	492.532898	530.458557	185.077332	482.326508	526.045288	-16.272882	81.195465	594.005310	162.819977	95.718819	377.392090	-60.194115	1402.238525	436.493896	239.342239	1401.554932	340.616852	100.192451	1376.088013	283.935852	118.901947	1631.593140	416.431335	-150.980652	1124.796509	496.640808	306.979614	1132.994385	323.721375	-138.084641	876.653320	384.228302	303.940552	873.800476	372.231018	100.017403	1031.482544	-605.295532	183.150650	851.842590	-578.932617	-18.185133
358.683899	3.543820	932.888794	404.221313	190.365341	931.032837	467.384949	-23.434933	492.519012	530.429871	185.152786	482.341980	526.036255	-16.281139	81.218002	594.006042	162.846542	95.729446	377.448242	-60.032536	1402.252808	436.560638	239.536469	1401.534668	340.691956	100.377296	1376.096924	284.022034	119.113213	1631.595215	416.461029	-150.828308	1124.805420	496.700928	307.163635	1132.980103	323.725159	-137.962341	876.675049	384.264862	304.196564	873.784119	372.259369	100.184128	1031.484985	-605.926941	183.059311	851.911499	-579.367676	-18.260004
358.647369	3.647759	932.909363	404.214813	190.441589	931.019043	467.392456	-23.369122	492.557312	530.425964	185.194504	482.279236	526.059814	-16.274723	81.226105	594.002563	162.850754	95.727150	377.494324	-59.862740	1402.267334	436.639404	239.714645	1401.527344	340.747040	100.564384	1376.115356	284.120239	119.308151	1631.592529	416.479156	-150.658020	1124.813110	496.743896	307.355530	1132.977905	323.725281	-137.804428	876.691040	384.313843	304.436584	873.787292	372.256165	100.290024	1031.489502	-606.490173	183.039917	851.968079	-579.815979	-18.302662
358.656952	3.811461	932.910645	404.211304	190.574219	931.014709	467.412476	-23.340731	492.545563	530.476807	185.351105	482.328064	526.039185	-16.248224	81.213638	594.035522	162.901321	95.717255	377.550873	-59.693119	1402.284668	436.695465	239.879074	1401.521606	340.829285	100.731667	1376.117798	284.200165	119.519897	1631.588989	416.484070	-150.506378	1124.843628	496.766174	307.541229	1132.973389	323.718262	-137.667465	876.721741	384.343719	304.651184	873.782898	372.269287	100.438644	1031.488892	-607.028564	182.969559	852.031799	-580.228638	-18.319128
358.666199	3.938993	932.909180	404.223724	190.702850	931.021362	467.421753	-23.288872	492.563354	530.480469	185.402756	482.328705	526.065247	-16.261963	81.230164	594.009583	162.863739	95.725853	377.596802	-59.507534	1402.303101	436.735443	240.046158	1401.511353	340.890076	100.908707	1376.142212	284.278809	119.734261	1631.592163	416.484161	-150.350601	1124.849731	496.628784	307.241974	1132.818115	323.692749	-137.522018	876.766968	384.373779	304.863861	873.751709	372.272736	100.564316	1031.490845	-607.653198	182.614716	852.033020	-580.672668	-18.446892
358.702301	4.125882	932.918640	404.232300	190.824554	931.036133	467.407806	-23.202885	492.561798	530.480896	185.456955	482.306946	526.022827	-16.272476	81.267944	594.013062	162.891464	95.718468	377.674438	-59.348282	1402.330444	436.799896	240.228928	1401.509155	340.964996	101.045090	1376.162476	284.356171	119.951759	1631.596069	416.514313	-150.173737	1124.880493	496.837677	307.918762	1132.963989	323.684509	-137.396378	876.787720	384.423279	305.056854	873.791931	372.303345	100.713554	1031.503906	-608.436096	182.083954	852.010620	-581.129639	-18.631550
358.724335	4.292561	932.933411	404.223663	190.973251	931.034851	467.403656	-23.112289	492.567383	530.490173	185.566925	482.328552	526.018616	-16.260265	81.247063	594.079346	162.941788	95.730408	377.734161	-59.138767	1402.346313	436.875702	240.395462	1401.503296	341.038849	101.225243	1376.174805	284.513000	120.232117	1631.548828	416.543457	-150.009613	1124.916382	496.916016	308.138641	1132.952637	323.664612	-137.224655	876.842346	384.464905	305.239075	873.792847	372.310150	100.878571	1031.510498	-608.875061	182.052948	852.053955	-581.531433	-18.668190
358.736816	4.418732	932.935730	404.249878	191.141510	931.040344	467.395691	-23.016897	492.578125	530.554565	185.673935	482.331970	526.014832	-16.260542	81.248154	594.052795	162.909378	95.719803	377.829773	-58.939285	1402.379639	436.967072	240.597443	1401.485107	341.119598	101.428925	1376.184814	284.551544	120.442444	1631.600220	416.587708	-149.831802	1124.939331	496.969696	308.317993	1132.926147	323.647430	-137.062439	876.884705	384.507629	305.426971	873.781860	372.341675	101.021088	1031.515625	-609.286011	182.017303	852.083801	-581.902649	-18.688192
358.779785	4.568411	932.927551	404.267456	191.276962	931.023987	467.437714	-22.946316	492.585602	530.539063	185.778488	482.315338	526.013794	-16.198082	81.230698	594.076416	162.931854	95.718872	377.893494	-58.753342	1402.381226	437.071442	240.779068	1401.490601	341.194458	101.650101	1376.198730	284.665741	120.676201	1631.584351	416.617859	-149.678802	1124.962891	497.048218	308.527100	1132.917847	323.632782	-136.880035	876.942810	384.547638	305.639008	873.778137	372.363861	101.169006	1031.502441	-609.726868	182.010666	852.136536	-582.237305	-18.766350
358.778595	4.675645	932.948059	404.275635	191.412628	931.022095	467.450195	-22.875868	492.589569	530.575500	185.842590	482.316406	526.018250	-16.216568	81.264687	594.071167	162.939606	95.714386	377.957092	-58.574139	1402.418213	437.132385	240.947311	1401.482178	341.272339	101.852409	1376.215088	284.825378	120.957222	1631.538208	416.631805	-149.524704	1124.991577	497.104980	308.723999	1132.911133	323.588196	-136.725159	876.980469	384.582825	305.858795	873.800964	372.387085	101.297554	1031.513306	-610.121765	181.966766	852.199524	-582.570313	-18.780609
358.778931	4.775020	932.962708	404.295654	191.561600	931.015503	467.425110	-22.766928	492.602356	530.601563	185.959091	482.316223	525.986084	-16.211836	81.265999	594.067627	162.966888	95.712692	378.005554	-58.395370	1402.445190	437.213867	241.136658	1401.473022	341.340271	102.038658	1376.204956	284.853302	121.153641	1631.586914	416.639984	-149.385452	1124.997437	496.991547	308.453979	1132.748169	323.560974	-136.574722	877.000305	384.589844	306.059631	873.780212	372.403381	101.431648	1031.517578	-610.546387	181.864258	852.218018	-582.917542	-18.884932
358.810303	4.935239	932.964722	404.301056	191.746765	931.023621	467.434326	-22.694984	492.598602	530.628845	186.052658	482.332642	525.967957	-16.202576	81.253937	594.074158	162.997955	95.711807	378.049683	-58.205307	1402.448120	437.293365	241.338684	1401.461060	341.418884	102.195274	1376.228027	284.944092	121.398262	1631.581055	416.629761	-149.266663	1125.020996	497.036926	308.633301	1132.697876	323.503601	-136.408478	877.034424	384.630493	306.252014	873.770325	372.425659	101.598457	1031.523193	-610.922424	181.766617	852.226501	-583.240051	-19.000914
358.769562	5.021614	933.006104	404.297485	191.843994	931.009399	467.421448	-22.617874	492.611786	530.627625	186.113586	482.301453	526.005066	-16.217094	81.282806	594.074829	163.007614	95.690903	378.111450	-58.012661	1402.472656	437.365112	241.516205	1401.448486	341.480652	102.418602	1376.244751	285.034119	121.632195	1631.593140	416.641846	-149.097519	1125.042114	497.094482	308.842438	1132.687378	323.471130	-136.242447	877.057251	384.659180	306.434448	873.738708	372.428406	101.715431	1031.538208	-611.270447	181.706909	852.251404	-583.593567	-19.038174
358.801056	5.165205	932.999756	404.341888	191.992447	930.999695	467.442444	-22.526606	492.632782	530.689697	186.172852	482.284424	525.974792	-16.178646	81.258148	594.076233	162.992706	95.648521	378.155151	-57.818871	1402.479614	437.446869	241.695068	1401.435181	341.573761	102.600998	1376.265747	285.132629	121.855453	1631.595947	416.644653	-148.918015	1125.063965	497.166138	308.998413	1132.647827	323.423096	-136.075714	877.083618	384.690643	306.628204	873.709351	372.454498	101.866661	1031.528931	-611.609741	181.603775	852.244568	-583.901794	-19.132889
358.862610	5.348961	933.006836	404.362793	192.132172	930.994324	467.454132	-22.429207	492.621674	530.709045	186.239105	482.283661	525.975037	-16.175865	81.278877	594.112549	163.040512	95.662422	378.226257	-57.616123	1402.488037	437.527618	241.904465	1401.411499	341.643982	102.813744	1376.281738	285.234497	122.087029	1631.598755	416.652588	-148.733459	1125.062622	497.193420	309.125183	1132.591431	323.391876	-135.934906	877.114319	384.730835	306.803802	873.671570	372.501678	102.032402	1031.530273	-611.914063	181.532944	852.257935	-584.214539	-19.185638
358.853119	5.457068	933.058594	404.387848	192.271362	930.991943	467.486664	-22.346235	492.629242	530.713745	186.303146	482.295441	525.988831	-16.147722	81.263756	594.105591	163.021591	95.657272	378.292480	-57.422348	1402.537598	437.632721	242.121613	1401.407471	341.738007	103.004181	1376.298950	285.351929	122.327797	1631.605347	416.650421	-148.532639	1125.121704	497.424072	309.796021	1132.729004	323.359283	-135.782028	877.164307	384.764038	306.978638	873.687500	372.502106	102.187820	1031.553223	-612.179504	181.457657	852.269165	-584.473328	-19.222918
358.934631	5.621179	933.057617	404.401093	192.390808	930.987610	467.525085	-22.289165	492.655029	530.725037	186.349701	482.285797	526.013245	-16.165667	81.275986	594.058899	162.988190	95.667366	378.349792	-57.193325	1402.563354	437.723724	242.331375	1401.395020	341.806854	103.181198	1376.321533	285.461182	122.596848	1631.616089	416.650116	-148.368149	1125.159546	497.479340	310.010742	1132.724121	323.319397	-135.612534	877.212463	384.794250	307.130707	873.689087	372.544586	102.330009	1031.550049	-612.453247	181.423370	852.278870	-584.740784	-19.272066
358.941559	5.755092	933.069702	404.429657	192.513107	930.966980	467.548187	-22.224289	492.664703	530.767273	186.476303	482.296265	525.978760	-16.160589	81.300125	594.073730	163.004990	95.656761	378.425049	-56.985939	1402.618652	437.829315	242.549042	1401.412354	341.865479	103.385551	1376.353394	285.556244	122.865158	1631.631226	416.634338	-148.221939	1125.173462	497.358795	309.695831	1132.578491	323.283417	-135.464996	877.235962	384.809204	307.313049	873.649597	372.561005	102.477119	1031.545044	-612.756531	181.361984	852.282715	-585.011353	-19.326481
358.967651	5.874751	933.079407	404.453522	192.645309	930.939209	467.578766	-22.189238	492.667603	530.826172	186.575592	482.299530	526.014587	-16.179197	81.286316	594.069092	163.015686	95.671097	378.477417	-56.779213	1402.640259	437.912628	242.759186	1401.403809	341.955841	103.574554	1376.360474	285.649628	123.098259	1631.629517	416.626709	-148.033264	1125.195923	497.404724	309.841431	1132.535522	323.265747	-135.306702	877.280884	384.829468	307.484344	873.657349	372.597015	102.619995	1031.536499	-613.062500	181.263443	852.271912	-585.260803	-19.399199
359.047180	6.056137	933.073425	404.499481	192.822540	930.947205	467.600067	-22.129778	492.673462	530.819397	186.618286	482.263153	526.020325	-16.180464	81.280708	594.072754	163.026993	95.632446	378.536530	-56.583412	1402.686646	437.999054	242.954163	1401.405884	342.056519	103.764854	1376.366821	285.766724	123.312881	1631.616455	416.625854	-147.867294	1125.222046	497.464386	310.038544	1132.510010	323.227264	-135.145615	877.324341	384.823059	307.634583	873.651367	372.660217	102.790207	1031.537842	-613.329224	181.255142	852.287354	-585.500305	-19.444624
359.038696	6.208279	933.100403	404.468933	192.995316	930.945068	467.616455	-22.049566	492.679047	530.782410	186.638657	482.224243	526.006653	-16.130304	81.270699	594.035950	163.004013	95.588860	378.606812	-56.374138	1402.697021	438.078247	243.161957	1401.371094	342.138397	103.994843	1376.412354	285.876556	123.556969	1631.617432	416.617920	-147.648804	1125.239380	497.520264	310.233551	1132.461426	323.180756	-134.959305	877.360474	384.844879	307.805084	873.645813	372.673126	102.958847	1031.552979	-613.610474	181.250809	852.296326	-585.750488	-19.465391
359.047333	6.346676	933.130615	404.509979	193.148972	930.945251	467.632843	-21.958418	492.649536	530.764404	186.668076	482.198212	526.019287	-16.132708	81.283905	594.005249	162.969696	95.562836	378.656433	-56.164772	1402.736816	438.157410	243.370453	1401.343384	342.221039	104.209351	1376.432983	285.990723	123.841843	1631.622925	416.624969	-147.428879	1125.278442	497.593933	310.397369	1132.425781	323.154602	-134.788696	877.423401	384.853882	307.953064	873.626099	372.714600	103.118141	1031.569214	-613.846985	181.243896	852.313965	-585.951721	-19.528219
359.051941	6.498804	933.148010	404.517914	193.277328	930.932983	467.644104	-21.835989	492.678558	530.754272	186.716278	482.181671	526.139893	-16.577295	81.493820	594.012512	163.014206	95.542000	378.726135	-55.967350	1402.761963	438.253815	243.550690	1401.331421	342.300659	104.456421	1376.469849	286.101410	124.085800	1631.630981	416.639191	-147.264694	1125.313110	497.649933	310.579102	1132.388428	323.118927	-134.616074	877.466309	384.875336	308.102264	873.615234	372.745056	103.268967	1031.573608	-614.097473	181.188934	852.320374	-586.127441	-19.609770
359.090851	6.654338	933.161438	404.558533	193.439560	930.926697	467.662262	-21.751793	492.706635	530.729309	186.733215	482.185791	525.989502	-16.090492	81.297905	594.035950	163.037567	95.560852	378.807373	-55.739094	1402.766113	438.340240	243.755829	1401.318604	342.384705	104.669228	1376.492188	286.207916	124.321877	1631.631592	416.647888	-147.084900	1125.331543	497.911682	311.304688	1132.534302	323.083618	-134.429077	877.515747	384.917725	308.254608	873.638550	372.785767	103.438057	1031.577026	-614.232422	181.162491	852.347473	-586.255249	-19.658175
359.134491	6.777590	933.178894	404.618164	193.531189	930.903442	467.678528	-21.676228	492.714569	530.717407	186.806427	482.183472	526.003296	-16.394934	81.356789	594.033386	163.048492	95.587799	378.889221	-55.497948	1402.808716	438.445099	243.981293	1401.289185	342.466675	104.866501	1376.500732	286.374756	124.635223	1631.593018	416.660675	-146.938126	1125.349854	497.977203	311.487335	1132.509155	323.028259	-134.243271	877.573486	384.932831	308.402405	873.592590	372.827545	103.570908	1031.572266	-614.380493	181.160828	852.380615	-586.412231	-19.688177
359.128845	6.916005	933.202271	404.643890	193.672699	930.907410	467.729767	-21.623259	492.756348	530.741882	186.869965	482.182190	525.938416	-16.329962	81.311874	594.010010	163.050003	95.579430	378.945404	-55.277966	1402.850342	438.519684	244.213593	1401.298706	342.570496	105.067245	1376.505493	286.477997	124.889709	1631.587646	416.668701	-146.761047	1125.379761	497.840454	311.144135	1132.319458	322.988739	-134.079193	877.610474	384.928558	308.554871	873.536560	372.855774	103.718277	1031.587402	-614.526917	181.138168	852.391052	-586.553955	-19.715061
359.214081	7.078339	933.183289	404.714417	193.862244	930.887024	467.754639	-21.540499	492.726593	530.705994	186.897720	482.156158	525.840515	-16.252556	81.242798	593.982788	163.028641	95.557816	379.031281	-55.067268	1402.885498	438.618439	244.440323	1401.260376	342.683472	105.273041	1376.515991	286.527405	125.106682	1631.641235	416.679535	-146.590591	1125.419434	497.883636	311.350708	1132.288208	322.943573	-133.887543	877.664063	384.947784	308.725647	873.506531	372.925781	103.895668	1031.566895	-614.694763	181.090393	852.370056	-586.699829	-19.791361
359.261658	7.235365	933.199951	404.748718	194.032028	930.895935	467.798157	-21.473028	492.739716	530.821167	187.095139	482.149292	525.766602	-16.178404	81.144623	594.020142	163.060349	95.565926	379.083160	-54.851173	1402.927002	438.717224	244.666000	1401.269287	342.765411	105.509140	1376.506348	286.619202	125.397179	1631.650879	416.679810	-146.370346	1125.443726	497.947083	311.564789	1132.279419	322.913940	-133.707657	877.705444	384.996887	308.899780	873.497864	372.970703	104.061371	1031.579956	-614.834717	181.036011	852.352966	-586.844971	-19.820763
359.263550	7.389070	933.219910	404.765625	194.174957	930.879944	467.777283	-21.341471	492.713684	530.852356	187.194427	482.134369	525.770569	-16.157330	81.159920	594.055969	163.107254	95.551079	379.154907	-54.619644	1402.948364	438.808868	244.890564	1401.246582	342.863831	105.761826	1376.519409	286.720703	125.664078	1631.643188	416.692902	-146.178345	1125.485474	498.000854	311.730835	1132.249146	322.892975	-133.516998	877.763306	385.007385	309.055542	873.487000	373.014832	104.221352	1031.584717	-614.987305	180.966232	852.356812	-586.980835	-19.874863
359.295258	7.551919	933.237976	404.782928	194.327499	930.874268	467.774384	-21.233772	492.725281	530.820129	187.232590	482.120941	525.721741	-16.108116	81.129013	594.025269	163.093872	95.556168	379.229980	-54.406567	1402.987183	438.910431	245.083984	1401.241699	342.953003	106.022995	1376.553101	286.922058	125.922119	1631.567505	416.721466	-145.970856	1125.523193	498.040802	311.888885	1132.206787	322.861115	-133.318634	877.822876	385.027191	309.205200	873.487915	373.052063	104.388084	1031.591797	-615.068909	180.878281	852.346436	-587.068909	-19.923256
359.364624	7.721390	933.257629	404.841003	194.439941	930.842834	467.814606	-21.124983	492.728912	530.819885	187.269989	482.100098	525.751221	-16.105888	81.124641	594.039551	163.075912	95.533829	379.319000	-54.164993	1403.003540	439.020325	245.308029	1401.239624	343.028290	106.227333	1376.588623	286.971283	126.143158	1631.615845	416.745575	-145.767136	1125.559082	498.283081	312.586731	1132.348389	322.831085	-133.117691	877.883118	385.064758	309.348969	873.504822	373.115631	104.556816	1031.584839	-615.153381	180.876373	852.355469	-587.174561	-19.912167
359.412628	7.888484	933.266541	404.885010	194.624664	930.858337	467.830933	-21.059034	492.747375	530.905640	187.368362	482.130157	525.720581	-16.093607	81.146500	594.108093	163.118500	95.533913	379.394165	-53.946003	1403.028931	439.088013	245.519287	1401.221680	343.117706	106.426178	1376.617676	287.141357	126.459740	1631.573730	416.749786	-145.597397	1125.594727	498.167999	312.280060	1132.188232	322.799042	-132.943756	877.937561	385.057556	309.323242	873.510376	373.169617	104.726738	1031.598022	-615.235840	180.858597	852.378479	-587.244568	-19.948843
359.509003	8.036661	933.262085	404.933075	194.740280	930.830688	467.836365	-20.960222	492.764404	530.869141	187.413651	482.087891	525.712280	-16.088608	81.163361	594.082214	163.125946	95.550568	379.485748	-53.724834	1403.044312	439.167023	245.733521	1401.204834	343.179474	106.661446	1376.643066	287.193390	126.715050	1631.620850	416.759064	-145.432327	1125.639160	498.392151	312.955261	1132.292847	322.773376	-132.763992	877.995972	385.083588	309.634399	873.487488	373.225159	104.873337	1031.579956	-615.286133	180.849213	852.387756	-587.295776	-19.957272
359.935120	8.052801	933.198364	405.401215	194.319061	930.474243	468.013885	-21.045689	492.803467	530.891235	187.506592	482.008759	525.809021	-16.097588	81.162270	594.084351	163.165527	95.555183	379.574799	-53.460842	1403.083496	439.242004	245.963913	1401.187622	343.277527	106.865837	1376.659546	287.307892	126.991226	1631.602051	416.791412	-145.250061	1125.684082	498.246216	312.648315	1132.112061	322.757324	-132.586548	878.023682	385.089264	309.785645	873.431824	373.516144	104.875229	1031.348267	-615.305725	180.891022	852.398438	-587.324280	-19.960144
359.894379	8.498304	933.185730	405.107361	195.100266	930.794373	467.921753	-20.864355	492.734955	530.980103	187.662170	482.074402	525.703796	-16.045591	81.133110	594.106445	163.166229	95.527260	379.651459	-53.215675	1403.097900	439.345551	246.219818	1401.181152	343.360565	107.099380	1376.659912	287.420776	127.260208	1631.602539	416.817230	-145.029556	1125.705688	498.303833	312.862244	1132.081299	322.751587	-132.405426	878.064758	385.109100	309.933716	873.387146	373.441071	105.269913	1031.518311	-615.351563	180.851715	852.389771	-587.411804	-19.984255
359.967896	8.700806	933.175232	405.130219	195.345474	930.822571	467.897797	-20.752167	492.707550	531.031067	187.827515	482.084259	525.685364	-16.041471	81.099869	594.141846	163.221024	95.533653	379.743103	-52.984581	1403.129272	439.437805	246.463791	1401.149536	343.456757	107.348267	1376.694946	287.540314	127.533302	1631.596924	416.827332	-144.784988	1125.734253	498.364380	313.094177	1132.027954	322.721375	-132.239624	878.104614	385.128204	310.080597	873.377625	373.494781	105.468552	1031.528564	-615.383545	180.836700	852.354492	-587.444946	-19.979246
360.015381	8.883941	933.183594	405.165405	195.493332	930.799194	467.914734	-20.619202	492.681854	530.449402	187.022430	481.873535	525.716309	-16.035257	81.074730	593.807556	162.992157	95.478218	379.818787	-52.745060	1403.152222	439.509247	246.711349	1401.134033	343.545105	107.575577	1376.708130	287.650665	127.836761	1631.591309	416.859650	-144.593567	1125.767212	498.411926	313.326843	1131.985229	322.722778	-132.028259	878.165833	385.148499	310.243500	873.351379	373.552124	105.647194	1031.521973	-615.477905	180.784607	852.327942	-587.521729	-20.005634
360.071777	9.064783	933.192383	405.182220	195.676636	930.799988	467.924438	-20.551384	492.689819	531.047119	187.976044	482.030365	525.717041	-16.045429	81.115128	594.139587	163.269165	95.493584	379.926849	-52.541939	1403.192017	439.599365	246.954620	1401.112183	343.624207	107.820747	1376.746216	287.760406	128.157333	1631.602661	416.909363	-144.378586	1125.821045	498.454681	313.547180	1131.946289	322.724335	-131.864563	878.234009	385.174561	310.408783	873.330383	373.609344	105.826622	1031.528809	-615.507690	180.751099	852.315186	-587.576050	-19.992920
360.117981	9.235504	933.201965	405.227722	195.910065	930.832581	467.943695	-20.451376	492.693237	531.155029	188.164566	482.050720	525.743774	-16.033321	81.097946	594.189026	163.305679	95.492439	380.015625	-52.277061	1403.233887	439.685150	247.187408	1401.090332	343.725220	108.048485	1376.753540	287.887665	128.436539	1631.603760	416.955109	-144.194260	1125.889893	498.723022	314.287323	1132.101685	322.729431	-131.661987	878.300842	385.215027	310.399841	873.407959	373.669281	106.011833	1031.551758	-615.523132	180.767731	852.310608	-587.605286	-19.998178
360.161438	9.317447	933.247620	405.309204	196.050476	930.820068	467.962006	-20.361824	492.701111	531.257629	188.293045	482.070435	525.722168	-16.017233	81.111198	594.217041	163.332031	95.502502	380.092102	-52.018276	1403.269165	439.768799	247.439606	1401.069580	343.822357	108.290604	1376.779663	288.000916	128.723633	1631.597900	416.988037	-144.043549	1125.933716	498.746979	314.505341	1132.063721	322.734497	-131.504700	878.385864	385.244171	310.746643	873.347290	373.720245	106.157547	1031.566040	-615.517700	180.817764	852.316040	-587.641052	-19.970522
360.191467	9.504058	933.268188	405.324829	196.268097	930.837219	467.929657	-20.224339	492.691559	531.218201	188.351563	482.060333	525.679993	-16.014395	81.120857	594.211365	163.321732	95.493393	380.171722	-51.776680	1403.317505	439.846649	247.684921	1401.044189	343.910309	108.526276	1376.789063	288.104218	129.080048	1631.613159	417.026917	-143.853592	1126.005493	498.786011	314.718750	1132.039551	322.758484	-131.309341	878.434998	385.266266	310.924255	873.327820	373.765137	106.354881	1031.587036	-615.504456	180.866104	852.326416	-587.652954	-19.969059
360.286652	9.668828	933.277039	405.394806	196.433945	930.819397	467.956787	-20.169476	492.718811	531.238647	188.445251	482.050110	525.738037	-16.020531	81.153763	594.250671	163.392059	95.493698	380.242432	-51.526531	1403.359131	439.909576	247.945831	1401.031738	344.012421	108.777695	1376.797485	288.223297	129.401276	1631.607910	417.066223	-143.657440	1126.078369	498.627136	314.378265	1131.855469	322.759674	-131.128708	878.498596	385.270386	311.108673	873.250061	373.830231	106.537376	1031.580444	-615.519714	180.912048	852.332153	-587.665100	-19.971571
360.336945	9.892084	933.294128	405.396088	196.604965	930.819336	467.942017	-20.038691	492.696533	531.259888	188.545120	482.063629	525.683533	-15.995289	81.131363	594.278992	163.419876	95.503693	380.342102	-51.283169	1403.399292	440.020416	248.204559	1401.015259	344.126495	109.007004	1376.816650	288.352722	129.685135	1631.602295	417.085297	-143.445267	1126.116699	498.670166	314.620667	1131.833618	322.777008	-130.946045	878.541809	385.317902	311.308350	873.237488	373.871216	106.738609	1031.590210	-615.513733	180.967178	852.330811	-587.673401	-19.920599
360.422150	10.054670	933.298096	405.462952	196.783539	930.804138	467.904266	-19.932215	492.678711	531.315369	188.679977	482.063629	525.884094	-15.910042	81.251602	594.300598	163.427399	95.496025	380.430328	-51.011032	1403.458984	440.100159	248.469635	1401.025879	344.245453	109.265457	1376.833618	288.486725	129.936798	1631.575562	417.122009	-143.235291	1126.139038	498.706482	314.863281	1131.818604	322.797943	-130.778793	878.599854	385.321930	311.495148	873.206421	373.945343	106.918663	1031.584106	-615.566467	180.976379	852.313232	-587.718201	-19.894489
360.495880	10.231786	933.323059	405.508087	196.914413	930.785828	467.907166	-19.855431	492.668243	531.322632	188.739563	482.048706	525.870483	-15.869003	81.231430	594.258911	163.398453	95.472260	380.518097	-50.731430	1403.488770	440.183289	248.716492	1401.025879	344.366028	109.505661	1376.856689	288.670502	130.321960	1631.523682	417.171478	-143.029663	1126.183472	498.770111	315.127563	1131.790039	322.813446	-130.600845	878.657471	385.353302	311.679169	873.198303	374.019257	107.091736	1031.588013	-615.602661	180.981216	852.281799	-587.751770	-19.881815
360.582367	10.438707	933.325623	405.560516	197.127686	930.786072	467.903137	-19.759104	492.663361	531.356079	188.885193	482.059845	525.888184	-15.872656	81.256470	594.302795	163.466064	95.498550	380.610687	-50.488605	1403.532593	440.286133	248.979630	1401.026367	344.486816	109.774979	1376.895386	288.811218	130.641052	1631.515869	417.214722	-142.836426	1126.212891	499.002686	315.894867	1131.891968	322.840515	-130.432632	878.714905	385.392944	311.877869	873.215088	374.082550	107.302811	1031.588745	-615.592957	181.011963	852.269287	-587.772827	-19.845154
360.658966	10.598694	933.370728	405.593842	197.255890	930.771423	467.899261	-19.639362	492.678925	531.377563	188.985886	482.041901	525.887939	-15.879029	81.285049	594.307068	163.481659	95.478546	380.701050	-50.257637	1403.585083	440.385345	249.214691	1401.025391	344.591766	110.042793	1376.908691	288.953003	130.937149	1631.503540	417.265076	-142.658539	1126.274902	499.063538	316.126190	1131.837646	322.884033	-130.259109	878.775940	385.402527	312.085693	873.185608	374.154022	107.473305	1031.604614	-615.619568	181.048889	852.267456	-587.803711	-19.812571
360.715240	10.797629	933.392883	405.647186	197.469589	930.766541	467.896667	-19.526575	492.693024	531.352844	189.035675	482.063843	525.873474	-15.873818	81.293755	594.322632	163.510468	95.483681	380.794861	-49.984470	1403.635620	440.481171	249.480759	1401.004150	344.703552	110.286530	1376.953003	289.004852	131.274704	1631.571167	417.318665	-142.468430	1126.335327	499.112244	316.386230	1131.812988	322.920807	-130.104172	878.823303	385.414032	312.279663	873.198914	374.215851	107.691925	1031.613403	-615.618530	181.119034	852.283203	-587.785522	-19.776991
360.803711	10.966941	933.410156	405.720245	197.667938	930.768188	467.961548	-19.460638	492.728729	531.359497	189.099869	482.039337	525.888733	-15.829186	81.317162	594.308411	163.513397	95.482857	380.900055	-49.725170	1403.673096	440.569550	249.776657	1400.992065	344.796631	110.541267	1376.968018	289.134247	131.627197	1631.576660	417.387939	-142.224197	1126.389404	498.987427	316.098846	1131.653198	322.966858	-129.947357	878.872253	385.409882	312.461914	873.153687	374.294678	107.883255	1031.622437	-615.601990	181.167664	852.285706	-587.776123	-19.765974
360.858032	11.151354	933.421509	405.761871	197.832535	930.749268	467.934540	-19.321663	492.722229	531.317200	189.149734	482.031891	525.661926	-15.899393	81.187187	594.273010	163.521667	95.478951	381.029999	-49.433681	1403.717041	440.687500	250.047379	1400.958252	344.888031	110.800072	1377.003418	289.269012	131.935089	1631.573120	417.454987	-142.000961	1126.458496	499.073822	316.373810	1131.637817	322.984253	-129.764297	878.941101	385.406067	312.503906	873.199890	374.362213	108.068993	1031.619995	-615.564758	181.276154	852.318604	-587.745911	-19.707268
360.897522	11.316106	933.454041	405.804504	197.999512	930.737122	467.953583	-19.264761	492.738373	531.268860	189.153259	482.002869	525.658386	-15.885791	81.185921	594.243225	163.496887	95.496353	381.122894	-49.145424	1403.755737	440.800781	250.328064	1400.958252	344.987152	111.074211	1377.046021	289.412445	132.262878	1631.580811	417.519043	-141.757935	1126.492188	499.144409	316.618134	1131.623047	323.031189	-129.574860	878.991333	385.428436	312.902405	873.163330	374.419342	108.254936	1031.630981	-615.560547	181.271622	852.299377	-587.749756	-19.680904
360.953979	11.498574	933.481445	405.855774	198.170517	930.730469	467.968658	-19.170750	492.745209	531.341064	189.294449	482.030121	525.624146	-15.866344	81.153664	594.278809	163.525024	95.497650	381.229736	-48.865826	1403.792969	440.903503	250.634827	1400.952759	345.095703	111.370842	1377.074097	289.607574	132.656235	1631.519775	417.582794	-141.536469	1126.547363	499.378540	317.391266	1131.754883	323.060822	-129.398300	879.045959	385.490601	313.123962	873.189514	374.491943	108.445297	1031.642456	-615.574341	181.303116	852.281128	-587.748840	-19.672632
361.012817	11.711573	933.498962	405.903290	198.350327	930.718262	467.934937	-19.053875	492.699982	531.353943	189.372803	481.987579	525.621582	-15.850748	81.137123	594.308044	163.553482	95.499680	381.321808	-48.580994	1403.823364	441.014374	250.913132	1400.949341	345.209442	111.657982	1377.121094	289.746704	132.988342	1631.512573	417.636719	-141.324936	1126.597900	499.436096	317.637024	1131.708984	323.117889	-129.216553	879.113403	385.502869	313.358887	873.166992	374.562469	108.653519	1031.646240	-615.611328	181.333145	852.258667	-587.774231	-19.618372
361.063080	11.909754	933.511169	405.925903	198.588943	930.724182	467.909546	-18.947573	492.691864	531.435791	189.532349	482.006958	525.615112	-15.825749	81.125626	594.277344	163.503754	95.434105	381.419067	-48.279140	1403.852539	441.102295	251.196289	1400.947388	345.328369	111.953865	1377.143799	289.829926	133.277115	1631.551514	417.691406	-141.122635	1126.644897	499.500763	317.933472	1131.682983	323.170624	-129.029617	879.177612	385.518890	313.583862	873.155396	374.622223	108.867615	1031.657593	-615.624451	181.335846	852.222046	-587.786011	-19.600107
361.161682	12.117718	933.535156	405.994476	198.748596	930.693604	467.920959	-18.850727	492.682404	531.470703	189.627762	481.982208	525.593933	-15.820693	81.135239	594.337341	163.598297	95.471069	381.508606	-47.991688	1403.893188	441.229248	251.477966	1400.933716	345.448944	112.223801	1377.149780	289.978058	133.650192	1631.555664	417.766449	-140.887680	1126.729980	499.556274	318.200470	1131.651855	323.221558	-128.841202	879.241089	385.516876	313.827332	873.139893	374.716858	109.077339	1031.654297	-615.631714	181.383224	852.217407	-587.815857	-19.544664
361.246002	12.344499	933.529785	406.059143	198.938400	930.676147	467.936829	-18.760490	492.688202	531.491394	189.730743	481.971893	525.629761	-15.834202	81.151184	594.290466	163.589767	95.468391	381.639038	-47.691605	1403.924316	441.356659	251.760284	1400.887817	345.579346	112.509712	1377.149658	290.116150	133.982880	1631.556396	417.846527	-140.654175	1126.797363	499.427490	317.995789	1131.452759	323.298645	-128.668365	879.323059	385.521423	314.072052	873.095398	374.790771	109.292023	1031.642578	-615.613647	181.471405	852.222717	-587.794922	-19.500908
361.361511	12.539054	933.538879	406.148010	199.145996	930.668091	467.983093	-18.687275	492.705078	531.472046	189.765518	481.962067	525.646851	-15.795364	81.160675	594.291260	163.584244	95.447510	381.756104	-47.401279	1403.972046	441.475708	252.079315	1400.881348	345.706573	112.795448	1377.178955	290.302246	134.307007	1631.540771	417.923401	-140.426651	1126.867676	499.497009	318.305267	1131.415161	323.373444	-128.485977	879.393433	385.529205	314.342682	873.084656	374.884521	109.502739	1031.642090	-615.593506	181.469162	852.212219	-587.787231	-19.483940
361.434326	12.755712	933.550049	406.179901	199.378998	930.677979	468.016266	-18.588999	492.705994	531.441406	189.839264	481.912598	525.626709	-15.773613	81.165100	594.258118	163.562637	95.417671	381.849121	-47.039425	1404.023193	441.572845	252.420410	1400.841187	346.040771	112.787445	1377.217407	290.459351	134.641724	1631.542236	418.021088	-140.202728	1126.951050	499.723511	319.084045	1131.528931	323.455353	-128.300583	879.461975	385.354797	314.643402	873.266113	374.936676	109.726028	1031.652588	-615.552795	181.559967	852.238342	-587.765991	-19.441950
361.520935	12.971914	933.577515	406.233856	199.599640	930.663452	468.014343	-18.463573	492.705719	531.568604	190.082489	481.925446	525.622498	-15.776280	81.206902	594.264709	163.324356	95.363220	381.951660	-46.749313	1404.066406	441.673828	252.702896	1400.809448	346.140930	113.098915	1377.240479	290.621277	135.029144	1631.536621	418.103546	-139.972824	1127.007568	499.779449	319.388977	1131.481079	323.504272	-128.095856	879.541626	385.372467	314.943329	873.244751	375.026825	109.960503	1031.660278	-615.565125	181.592957	852.215637	-587.789490	-19.406216
361.601868	13.171955	933.609558	406.297272	199.821960	930.665833	468.017609	-18.332136	492.705048	531.615295	190.264999	481.910889	525.607239	-15.766835	81.199448	594.376648	163.695526	95.423851	382.094208	-46.508095	1404.088379	441.821289	252.953369	1400.780640	346.049774	113.722603	1377.270142	290.786346	135.417908	1631.517212	418.183380	-139.755600	1127.047729	499.852570	319.692596	1131.448853	323.551880	-127.894974	879.608215	385.594513	315.196167	873.038147	375.089813	110.188377	1031.676025	-615.558777	181.610214	852.200256	-587.793030	-19.384422
361.661346	13.403028	933.634338	406.319733	200.059402	930.675293	468.023682	-18.201698	492.697510	531.718628	190.450851	481.914856	525.595947	-15.731531	81.193901	594.293030	163.382004	95.350410	382.187408	-46.199966	1404.131836	441.930481	253.269073	1400.778809	346.155640	114.010277	1377.264648	290.936829	135.785019	1631.504761	418.263214	-139.543701	1127.113281	499.909027	319.975464	1131.427979	323.610443	-127.723343	879.659485	385.626526	315.461761	872.992065	375.152222	110.423805	1031.695068	-615.590820	181.679703	852.198730	-587.845642	-19.316130
361.744568	13.624880	933.618896	406.372650	200.274857	930.655151	468.017548	-18.059219	492.697784	531.787903	190.634537	481.905243	525.555664	-15.712843	81.168037	594.415833	163.742050	95.400772	382.277069	-45.891766	1404.166382	442.023041	253.583725	1400.756836	346.267822	114.291344	1377.305176	291.076569	136.142838	1631.502197	418.315613	-139.295670	1127.154907	499.770874	319.743225	1131.228882	323.674500	-127.519547	879.726868	385.633850	315.745636	872.954956	375.238892	110.639259	1031.678955	-615.641052	181.690292	852.163147	-587.886292	-19.301220
361.829712	13.786033	933.660645	406.434937	200.512848	930.659668	468.045502	-17.947332	492.691925	531.830750	190.752838	481.892090	525.525391	-15.694056	81.163246	594.430603	163.793106	95.406898	382.414520	-45.586403	1404.233154	442.134460	253.913727	1400.734009	346.377136	114.576065	1377.314087	291.214874	136.539902	1631.487305	418.385376	-139.071365	1127.203125	499.862030	320.021332	1131.199341	323.751434	-127.323441	879.779785	385.654541	315.841736	872.976929	375.302887	110.858360	1031.700562	-615.630371	181.710281	852.161438	-587.878784	-19.241854
361.925507	13.977488	933.681030	406.472198	200.696136	930.644287	468.095764	-17.856821	492.692322	531.768188	190.761658	481.870850	525.520508	-15.664657	81.158646	594.383118	163.743454	95.404228	382.507690	-45.266186	1404.255493	442.260834	254.229919	1400.705688	346.496887	114.856071	1377.345337	291.365784	136.934952	1631.471924	418.464111	-138.817581	1127.268311	499.932220	320.333771	1131.161377	323.823120	-127.142929	879.846497	385.719482	316.317535	872.913879	375.375549	111.060745	1031.703003	-615.638062	181.778183	852.160278	-587.927063	-19.185635
362.039124	14.227997	933.680542	406.522125	200.970367	930.656921	468.138275	-17.727549	492.707275	531.593994	190.745255	481.817505	525.536743	-15.644307	81.138931	594.308105	163.716446	95.422752	382.645691	-44.949211	1404.311646	442.376404	254.542038	1400.694702	346.629211	115.136993	1377.350952	291.515228	137.308136	1631.467285	418.544434	-138.584427	1127.332520	500.183197	321.155304	1131.249512	323.882721	-126.953156	879.917664	385.794373	316.610352	872.928833	375.479156	111.307480	1031.711670	-615.631042	181.803391	852.154114	-587.907715	-19.146288
362.129547	14.420496	933.701172	406.572693	201.140228	930.637573	468.185028	-17.604204	492.719116	531.625916	190.903015	481.833313	525.553528	-15.643644	81.163681	594.329651	163.766785	95.406570	382.772491	-44.660038	1404.385742	442.496643	254.829773	1400.676514	346.740875	115.457375	1377.384766	291.685364	137.766144	1631.463379	418.626862	-138.329468	1127.399170	500.270172	321.453186	1131.232178	323.955597	-126.743996	879.979248	385.848694	316.865417	872.905945	375.558777	111.506386	1031.712402	-615.626343	181.854111	852.153381	-587.905334	-19.112867
362.216187	14.624758	933.746399	406.607666	201.378128	930.624146	468.248077	-17.500187	492.724609	531.991455	191.305084	481.875885	525.558838	-15.639911	81.188866	594.498169	163.898743	95.422401	382.892090	-44.394306	1404.435669	442.606293	255.132782	1400.645264	346.880981	115.768074	1377.412109	291.841919	138.159607	1631.451782	418.710907	-138.086166	1127.465332	500.343414	321.738251	1131.216553	324.021362	-126.534950	880.050049	385.883392	317.152557	872.896118	375.635651	111.751808	1031.728760	-615.647583	181.885101	852.166565	-587.954407	-19.066845
362.312164	14.860858	933.755188	406.656342	201.606018	930.621155	468.248383	-17.363571	492.743622	532.032532	191.463608	481.868713	525.528076	-15.611730	81.210068	594.481323	163.918259	95.405922	383.020416	-44.092377	1404.473755	442.709351	255.452011	1400.636230	347.024506	116.103249	1377.444946	292.067749	138.635269	1631.396484	418.829498	-137.857056	1127.553711	500.260559	321.565948	1131.070679	324.105713	-126.349541	880.118530	385.925446	317.273926	872.919250	375.720184	111.985138	1031.732666	-615.666077	181.933578	852.152954	-587.995178	-19.046068
362.389557	15.094286	933.777405	406.697784	201.845535	930.625366	468.294098	-17.235041	492.744690	531.554504	190.816681	481.702423	525.538391	-15.612000	81.210045	594.184082	163.693268	95.370033	383.130585	-43.792660	1404.526489	442.820953	255.724106	1400.657959	347.144775	116.415756	1377.478027	292.241364	139.067825	1631.370117	418.949829	-137.591507	1127.636719	500.321533	321.859161	1131.040527	324.162170	-126.127960	880.191467	385.980743	317.601471	872.922424	375.788300	112.227341	1031.746460	-615.719666	181.944153	852.136353	-588.073425	-18.995874
362.482239	15.320371	933.810669	406.736755	202.044327	930.641785	468.314240	-17.114750	492.750580	532.123047	191.661209	481.830475	525.512573	-15.603499	81.215576	594.505371	163.965317	95.419235	383.258331	-43.461594	1404.566650	442.942902	256.058411	1400.654907	347.275085	116.705185	1377.512939	292.293640	139.346313	1631.446777	419.066315	-137.373550	1127.692749	500.390869	322.149750	1131.049805	324.246155	-125.916664	880.261230	386.045837	317.909302	872.918457	375.865265	112.444160	1031.772095	-615.752014	181.942642	852.113098	-588.115784	-18.980915
362.555145	15.551454	933.836121	406.749878	202.319565	930.652527	468.324005	-17.005083	492.752136	532.168030	191.854202	481.858032	525.488586	-15.574417	81.194305	594.497070	163.982193	95.428459	383.405182	-43.168427	1404.626953	443.059204	256.372437	1400.665771	347.408173	116.976974	1377.532959	292.451355	139.755310	1631.445923	419.162628	-137.106476	1127.760254	500.646545	323.019012	1131.170776	324.323639	-125.725647	880.329773	386.135742	318.386139	872.878479	375.924133	112.697762	1031.791626	-615.758057	181.967422	852.102295	-588.165039	-18.952740
362.629578	15.748882	933.835205	406.798096	202.557968	930.639893	468.388000	-16.889584	492.757538	532.212952	191.961105	481.820221	525.480347	-15.559236	81.201622	594.536743	164.048752	95.440308	383.555328	-42.829243	1404.674072	443.162292	256.692444	1400.679443	347.526764	117.260185	1377.585327	292.608734	140.144501	1631.439941	419.282654	-136.847260	1127.816162	500.556152	322.845398	1131.018799	324.406525	-125.529228	880.403870	386.166321	318.683502	872.827026	375.987640	112.919334	1031.784912	-615.819214	181.996429	852.099487	-588.221436	-18.931105
362.723236	15.963038	933.829712	406.861938	202.833954	930.613525	468.459106	-16.794832	492.793274	532.265259	192.113846	481.851837	525.489075	-15.561146	81.192574	594.504456	164.010941	95.416458	383.709930	-42.520313	1404.696655	443.273071	257.015594	1400.662720	347.680878	117.563629	1377.606079	292.792236	140.542221	1631.419434	419.398621	-136.621490	1127.873413	500.654785	323.202026	1130.999146	324.500061	-125.327263	880.462585	386.240753	318.797424	872.872620	376.060883	113.174179	1031.768066	-615.818298	182.023376	852.079895	-588.255249	-18.898296
362.806763	16.180595	933.863708	406.924683	203.060577	930.598145	468.499268	-16.676598	492.787170	532.263184	192.190613	481.834412	525.504578	-15.544351	81.179626	594.517944	164.019073	95.380486	383.867767	-42.194553	1404.724731	443.402008	257.303619	1400.621826	347.809662	117.873695	1377.629517	292.998810	141.034836	1631.399414	419.518585	-136.359879	1127.915649	500.749115	323.562897	1130.967773	324.595795	-125.103722	880.530823	386.295685	319.128510	872.848450	376.137268	113.420624	1031.776733	-615.834412	182.033478	852.085938	-588.306885	-18.874090
362.934235	16.425522	933.876160	406.991608	203.266479	930.570984	468.541260	-16.535093	492.780701	532.202271	192.158264	481.788574	525.498840	-15.507550	81.187721	594.455811	163.951355	95.337212	384.035522	-41.901703	1404.763794	443.545013	257.639618	1400.585938	347.947235	118.172119	1377.646484	293.185181	141.372818	1631.380127	419.630096	-136.120956	1127.953613	500.839874	323.865387	1130.937012	324.665253	-124.894608	880.621826	386.362762	319.449158	872.834167	376.240356	113.663727	1031.769287	-615.872559	182.061966	852.080505	-588.350525	-18.848448
362.999817	16.651535	933.895935	407.035339	203.505829	930.566101	468.579407	-16.387312	492.791901	531.985718	192.082703	481.727325	525.498474	-15.502075	81.164009	594.368469	163.921967	95.339104	384.189056	-41.601482	1404.803223	443.677704	257.964783	1400.543701	348.078308	118.498161	1377.668579	293.363434	141.764191	1631.376831	419.743134	-135.906235	1127.997925	500.903473	324.164856	1130.918091	324.754547	-124.688065	880.672607	386.422089	319.742554	872.806702	376.304657	113.905991	1031.777222	-615.897339	182.109848	852.088806	-588.394409	-18.834204
363.085480	16.872171	933.920227	407.101837	203.766327	930.561401	468.625488	-16.286324	492.800415	532.213318	192.334457	481.753510	525.536499	-15.503937	81.201340	594.497803	164.032532	95.357529	384.347137	-41.265606	1404.845459	443.808441	258.290009	1400.532959	348.198608	118.821617	1377.682007	293.567810	142.239197	1631.380371	419.876648	-135.611847	1128.039795	500.977112	324.487000	1130.877075	324.819427	-124.474648	880.718262	386.479858	320.036957	872.775940	376.393219	114.157372	1031.787598	-615.918579	182.126495	852.094849	-588.471008	-18.791800
363.168579	17.117647	933.949890	407.145020	203.996460	930.550354	468.633148	-16.154472	492.812134	532.256348	192.430161	481.745819	525.506348	-15.471897	81.183052	594.486877	164.020569	95.323647	384.480560	-40.927116	1404.858276	443.911133	258.619568	1400.506226	348.331421	119.147530	1377.680908	293.760834	142.630402	1631.384399	419.971954	-135.326660	1128.090820	501.041504	324.847321	1130.829834	324.898529	-124.273628	880.777710	386.543335	320.375885	872.747620	376.475067	114.410927	1031.797974	-615.956421	182.084930	852.068665	-588.537109	-18.818043
363.271851	17.299023	933.971802	407.215851	204.162811	930.519531	468.668427	-16.054035	492.799988	532.168274	192.429688	481.710541	525.503296	-15.458838	81.167488	594.417175	163.978455	95.318542	384.608612	-40.610874	1404.885010	444.015961	258.950348	1400.482910	348.469727	119.464241	1377.682983	293.948120	143.038208	1631.364014	420.040741	-135.052765	1128.140381	501.110535	325.161041	1130.739136	324.980743	-124.077705	880.831116	386.603088	320.697266	872.702759	376.569885	114.609863	1031.793213	-616.013367	182.112595	852.045715	-588.597046	-18.811052
363.348907	17.527742	933.970703	407.248383	204.367188	930.499390	468.708160	-15.915280	492.790588	531.852295	192.028198	481.610901	525.464355	-15.453089	81.157539	594.190430	163.765228	95.253822	384.728638	-40.290730	1404.917480	444.139069	259.286896	1400.455200	348.636200	119.773361	1377.681641	294.128448	143.390945	1631.365234	420.136810	-134.801514	1128.202515	501.378052	326.040161	1130.832886	325.061310	-123.844101	880.878845	386.662872	320.992981	872.701599	376.633728	114.832886	1031.783203	-616.034546	182.132980	852.048218	-588.689087	-18.795280
363.446625	17.772600	933.991882	407.300232	204.577713	930.487915	468.710968	-15.794406	492.795898	531.854492	192.159760	481.569153	525.464600	-15.412267	81.178543	594.183350	163.796753	95.231651	384.904236	-39.956505	1404.953735	444.267426	259.619293	1400.424072	348.789459	120.071060	1377.697144	294.321442	143.767670	1631.359009	420.251251	-134.575058	1128.254639	501.268646	325.878693	1130.641724	325.158447	-123.632225	880.933655	386.703491	321.272430	872.621643	376.706482	115.077026	1031.787109	-616.095581	182.163376	852.044006	-588.746155	-18.784878
363.513519	17.962084	934.025696	407.337677	204.770920	930.468628	468.746307	-15.670593	492.815155	531.829834	192.223450	481.558472	525.444641	-15.406969	81.172974	594.171875	163.792755	95.241913	385.059845	-39.628174	1404.996216	444.399048	259.961761	1400.400879	348.955353	120.399376	1377.716064	294.631317	144.239105	1631.270996	420.344421	-134.323395	1128.314331	501.332153	326.178436	1130.593994	325.223358	-123.405312	880.981201	386.731720	321.560516	872.614563	376.782410	115.289673	1031.795654	-616.122437	182.162888	852.036987	-588.791992	-18.778522
363.598022	18.186968	934.070984	407.413910	204.992218	930.446350	468.768860	-15.515541	492.833008	532.315735	193.059326	481.689301	525.417969	-15.388892	81.191109	594.480103	164.056686	95.302818	385.236237	-39.309246	1405.037476	444.531219	260.278656	1400.362793	349.105774	120.672371	1377.772461	294.744293	144.578964	1631.352295	420.443695	-134.038818	1128.374390	501.411591	326.466064	1130.548096	325.303833	-123.153748	881.061829	386.788086	321.855988	872.595886	376.871796	115.546349	1031.806641	-616.124268	182.168900	852.061279	-588.852417	-18.801413
363.693329	18.448921	934.100586	407.437805	205.259308	930.464722	468.820007	-15.380836	492.843628	532.328796	193.207657	481.705841	525.418335	-15.358190	81.191017	594.506836	164.128998	95.329369	385.437164	-38.999012	1405.091919	444.682770	260.619812	1400.329346	349.263916	120.969040	1377.828735	294.951996	144.975723	1631.362915	420.573425	-133.802429	1128.435303	501.498016	326.796539	1130.509888	325.355560	-122.906067	881.143860	386.752899	322.149628	872.622253	376.945801	115.810059	1031.831909	-616.158203	182.185715	852.070007	-588.901428	-18.780907
363.779297	18.710312	934.130554	407.479370	205.496353	930.454773	468.867279	-15.223557	492.845642	532.134705	193.083862	481.640869	525.376099	-15.350060	81.187134	594.395508	164.075470	95.321030	385.631958	-38.666195	1405.142212	444.839294	260.943665	1400.302979	349.408478	121.263710	1377.873535	295.194885	145.453339	1631.354492	420.680328	-133.514877	1128.509766	501.828461	327.702423	1130.651245	325.403900	-122.653801	881.248962	386.704285	322.387146	872.693054	377.038666	116.072258	1031.843872	-616.205750	182.189163	852.082214	-588.958679	-18.776350
363.864014	18.923117	934.153625	407.536377	205.699051	930.439941	468.925629	-15.089321	492.879089	531.864014	192.813538	481.550323	525.404602	-15.331843	81.214432	594.206848	163.876709	95.261658	385.800507	-38.355175	1405.213867	444.999115	261.261993	1400.271973	349.584686	121.581642	1377.908569	295.463379	145.874207	1631.276123	420.841553	-133.252014	1128.600952	501.733337	327.474121	1130.446655	325.429413	-122.398834	881.372253	386.381165	322.683014	872.907349	377.122955	116.296051	1031.848511	-616.242371	182.168655	852.070740	-589.040649	-18.787287
363.915131	19.176432	934.180542	407.515289	206.040573	930.479370	468.994873	-14.954347	492.901581	531.914612	192.932495	481.511475	525.379761	-15.303060	81.211967	594.232117	163.924606	95.270401	385.963501	-38.041248	1405.253174	445.115021	261.591522	1400.270630	349.755035	121.948364	1377.972778	295.663208	146.264557	1631.263428	420.994537	-132.957657	1128.688965	501.900818	327.837006	1130.435913	325.390015	-122.089966	881.529541	386.416412	322.866913	872.870850	377.164978	116.575348	1031.884766	-616.281921	182.172134	852.046021	-589.113953	-18.792934
363.967773	19.418522	934.220032	407.526703	206.308853	930.474792	469.026245	-14.819645	492.899139	532.322632	193.653000	481.646179	525.356262	-15.309034	81.231323	594.455200	164.127945	95.310753	386.145905	-37.698105	1405.310913	445.261658	261.887848	1400.249878	349.914703	122.233994	1378.047241	295.766052	146.592743	1631.339111	421.151733	-132.636322	1128.730225	502.273315	328.793976	1130.608154	325.321808	-121.783112	881.703064	386.180969	322.993988	873.068604	377.213379	116.847786	1031.902954	-616.324524	182.172562	852.048096	-589.221191	-18.785761
364.037048	19.637531	934.248474	407.551056	206.541748	930.471069	469.077820	-14.711653	492.961487	532.409790	193.866699	481.624084	525.323303	-15.290320	81.269569	594.501587	164.143906	95.282562	386.295898	-37.342804	1405.359009	445.366150	262.244659	1400.249512	350.294678	122.238266	1378.085938	295.977264	147.061295	1631.339355	421.332123	-132.272934	1128.828369	502.431580	329.171265	1130.634766	325.180695	-121.434303	881.859680	385.827606	323.313690	873.277100	377.275330	117.084991	1031.916138	-616.393127	182.137100	852.022034	-589.314575	-18.809853
364.102386	19.840424	934.272522	407.550568	206.768616	930.455505	469.115387	-14.603629	492.964355	532.480591	194.018204	481.614655	525.308350	-15.257672	81.246193	594.533325	164.172470	95.320908	386.466492	-37.034912	1405.415039	445.526794	262.543213	1400.255493	350.465790	122.517761	1378.139648	296.159302	147.386734	1631.315430	421.534576	-131.934799	1128.855957	502.649963	329.553650	1130.663574	325.015533	-121.100441	882.046936	385.385040	323.371582	873.580017	377.325439	117.313347	1031.921387	-616.466064	182.138947	852.039307	-589.421692	-18.826221
364.203308	20.050106	934.283875	407.566376	207.066391	930.463379	469.175690	-14.462624	492.971252	532.515991	194.107986	481.612396	525.273376	-15.237104	81.270187	594.541870	164.187164	95.333473	386.697418	-36.779034	1405.438232	445.764832	262.810150	1400.268555	350.428986	123.088669	1378.183105	296.457642	147.911392	1631.202637	421.806854	-131.598114	1128.890015	502.699493	329.464386	1130.511475	324.758728	-120.723824	882.252502	384.875854	323.367584	873.922485	377.391907	117.561340	1031.931885	-616.484741	182.104294	852.052795	-589.446289	-18.854517
364.297577	20.238979	934.320740	407.583588	207.330185	930.449158	469.233154	-14.364330	492.998108	532.035889	193.691238	481.457764	525.268311	-15.192634	81.254967	594.279480	163.942673	95.268814	386.908264	-36.487499	1405.468872	445.962097	263.116516	1400.264160	350.625916	123.410240	1378.214600	296.542480	148.256500	1631.273560	422.060852	-131.229889	1128.934937	502.989868	329.910370	1130.537109	324.419281	-120.341522	882.512756	384.289185	323.317444	874.303894	377.469849	117.804619	1031.944458	-616.515625	182.107620	852.050415	-589.526489	-18.848999
364.438171	20.447546	934.332458	407.632446	207.509949	930.412903	469.308289	-14.234798	493.001862	532.338135	194.030823	481.522614	525.255859	-15.168858	81.264473	594.445984	164.083603	95.290649	387.129517	-36.180531	1405.479980	446.170074	263.407257	1400.247437	350.791382	123.689758	1378.255615	296.707031	148.640320	1631.213745	422.330139	-130.830078	1128.917358	503.477417	330.918976	1130.721069	323.963654	-119.869354	882.804626	383.383820	323.063660	875.032410	377.565979	118.020454	1031.931396	-616.585632	182.122406	852.065308	-589.580933	-18.874779
364.568420	20.672621	934.354980	407.646454	207.764297	930.394165	469.341858	-14.084883	492.989716	532.380005	194.214951	481.468353	525.260437	-15.163129	81.286736	594.448425	164.063370	95.253075	387.382721	-35.889751	1405.499512	446.352173	263.692200	1400.264893	350.960999	123.989082	1378.309448	296.841309	148.972397	1631.162109	422.622620	-130.404236	1128.923096	503.571320	330.857117	1130.567871	323.373901	-119.320503	883.181030	382.786346	323.078033	875.320923	377.647736	118.274010	1031.933594	-616.604797	182.102585	852.070618	-589.614746	-18.883802
364.688385	20.910137	934.385925	407.644653	207.989899	930.369385	469.258453	-13.736058	492.815948	532.206421	194.153351	481.421234	525.127991	-15.091141	81.244400	594.343750	164.013306	95.248314	387.624603	-35.578995	1405.507202	446.551025	263.988525	1400.276367	351.142975	124.269310	1378.372925	296.958130	149.378738	1631.117920	422.931641	-129.953857	1128.915771	503.949860	331.317474	1130.603882	322.698242	-118.725517	883.604858	381.877106	322.671539	875.983276	377.732147	118.524223	1031.937988	-616.668640	182.096207	852.085083	-589.731323	-18.880438
364.781311	21.093996	934.417969	407.671844	208.200989	930.353088	469.226746	-13.671301	492.858551	532.039368	194.167068	481.357208	525.100525	-15.082035	81.268181	594.287903	163.983139	95.265450	387.836029	-35.243340	1405.527466	446.721283	264.337860	1400.292358	351.580017	124.263618	1378.424194	297.162476	149.821274	1630.981812	423.248596	-129.491592	1128.874023	504.254608	331.739197	1130.639038	321.930450	-118.036087	884.085632	380.778564	322.541443	876.694946	377.806793	118.740486	1031.946289	-616.774048	182.056778	852.063477	-589.872742	-18.913441
364.922821	21.320107	934.442627	407.659912	208.384750	930.337891	469.359955	-13.699020	492.992218	532.111755	194.414536	481.369659	525.201782	-15.099783	81.301010	594.318298	164.014282	95.260544	388.162811	-35.020424	1405.588745	446.952240	264.590088	1400.330200	351.596985	124.839714	1378.498413	297.234192	150.150421	1630.883057	423.580017	-129.065674	1128.854980	504.588593	332.140778	1130.665771	320.986603	-117.273186	884.564209	379.588348	322.213806	877.431824	377.882660	118.958168	1031.951416	-616.857178	182.016617	852.068481	-589.958862	-18.940355
365.004547	21.509481	934.496887	407.624237	208.657990	930.337891	469.363922	-13.607213	493.001617	532.210327	194.733582	481.384674	525.146606	-15.075155	81.290886	594.397034	164.092636	95.277214	388.500854	-34.737492	1405.616211	447.158081	264.879608	1400.372437	351.836853	125.111328	1378.540405	297.180786	150.466034	1630.875977	423.937469	-128.680496	1128.870239	505.166443	333.157471	1130.913696	320.056122	-116.477783	885.128601	378.287445	321.752228	878.385803	377.943390	119.202682	1031.981201	-616.943481	182.019119	852.054138	-590.102661	-18.931166
365.137329	21.719990	934.519775	407.586365	208.921997	930.350708	469.381104	-13.468799	492.966858	532.163574	194.811478	481.374725	525.126099	-15.071665	81.315880	594.395935	164.125290	95.296669	388.861725	-34.454937	1405.604004	447.371613	265.178436	1400.413330	352.105804	125.354362	1378.616943	297.204285	150.867447	1630.772217	424.294861	-128.336197	1128.810547	505.356140	333.075592	1130.797607	318.930664	-115.379738	885.888123	376.819458	321.119934	879.417786	378.007813	119.432678	1032.000854	-616.991760	182.031601	852.077942	-590.175720	-18.966139
365.240143	21.877773	934.554199	407.553314	209.104965	930.337708	469.430511	-13.378699	492.999481	532.190552	195.015900	481.363983	525.126587	-15.038459	81.280128	594.420715	164.120071	95.275978	389.296173	-34.202480	1405.579590	447.643738	265.456940	1400.436890	352.377289	125.564148	1378.688843	297.226532	151.288925	1630.626099	424.676056	-128.048492	1128.762939	505.668091	333.487701	1130.782715	317.782318	-114.271149	886.629089	375.137604	320.707489	880.388977	378.077362	119.613869	1032.014038	-617.037781	182.010544	852.076050	-590.256897	-18.954824
365.371155	22.041088	934.585205	407.536102	209.351563	930.316956	469.482605	-13.274740	492.999329	532.064331	194.947418	481.282501	525.139709	-15.038007	81.301414	594.408936	164.142044	95.273323	389.750275	-33.914101	1405.591675	447.905548	265.733704	1400.440796	352.662933	125.801933	1378.755615	297.227936	151.678436	1630.466431	425.071777	-127.776581	1128.717041	506.045074	333.991791	1130.812866	316.496277	-113.028168	887.417175	373.287231	319.862305	881.649353	378.157715	119.832687	1032.020508	-617.074280	182.035797	852.084656	-590.300171	-19.005047
365.523773	22.192541	934.617126	407.495056	209.499329	930.305969	469.533569	-13.203765	493.016876	532.093018	195.176224	481.297668	525.135620	-15.037148	81.303459	594.442688	164.182831	95.301880	390.226318	-33.663666	1405.622314	448.184448	266.015533	1400.469971	352.999054	126.035843	1378.828125	297.277863	152.146103	1630.209229	425.502960	-127.517799	1128.700439	506.351227	334.419952	1130.861328	315.147858	-111.615685	888.239868	371.393585	319.169159	882.905640	378.236420	119.991508	1032.032471	-617.146240	182.014465	852.091675	-590.385864	-19.013710
365.861969	22.063669	934.683899	407.890350	208.819183	929.894104	469.688141	-13.223911	493.080994	531.940918	195.115616	481.139160	525.174438	-15.018415	81.329956	594.367554	164.114655	95.282639	390.699249	-33.415482	1405.664429	448.424255	266.297119	1400.489136	353.361176	126.262299	1378.928955	297.120972	152.463577	1630.113892	425.928955	-127.248398	1128.675293	506.634277	334.807526	1130.842285	313.671753	-110.021339	889.088257	369.367462	318.571350	884.130432	378.508911	119.877647	1031.839600	-617.228943	181.962402	852.098450	-590.499573	-18.997087
365.825043	22.549452	934.740845	407.406616	209.833740	930.277832	469.586426	-12.944885	493.047607	532.103943	195.512802	481.256165	525.063049	-14.973380	81.334778	594.481750	164.256729	95.321625	391.172760	-33.182110	1405.720337	448.695892	266.573730	1400.522217	353.709717	126.470642	1379.001465	297.054626	152.875458	1629.911133	426.324738	-126.962631	1128.627075	506.929016	335.277618	1130.821411	312.044342	-108.476631	890.152344	367.230652	317.458496	885.640503	378.422424	120.383614	1032.084961	-617.312500	181.966141	852.106079	-590.597717	-19.008659
365.979370	22.699465	934.799194	407.352600	210.026291	930.265747	469.605133	-12.843497	493.082123	532.176697	195.755249	481.298218	525.017395	-14.929782	81.360321	594.480591	164.267410	95.300499	391.662476	-32.916149	1405.759155	448.945923	266.855530	1400.529541	354.021790	126.677467	1379.077026	296.931061	153.246155	1629.700317	426.768372	-126.682632	1128.621216	507.163330	335.769867	1130.801758	310.302338	-106.787079	891.313782	364.906952	316.450928	887.169250	378.512177	120.573616	1032.110474	-617.379944	181.959305	852.126221	-590.710999	-19.009392
366.137634	22.871744	934.852478	407.293549	210.215286	930.265198	469.464539	-12.556876	493.045685	532.235352	196.021469	481.303925	524.877075	-14.896794	81.379089	594.580078	164.380432	95.320335	392.128784	-32.609638	1405.797485	449.189728	267.179657	1400.532227	354.607391	126.575310	1379.137451	296.800232	153.595535	1629.477295	427.218109	-126.277588	1128.518799	507.351959	336.278595	1130.720703	308.503693	-105.037827	892.545898	362.485901	315.638519	888.691467	378.612946	120.761871	1032.140747	-617.495911	181.952255	852.113281	-590.864380	-19.003101
366.279022	22.992300	934.903809	407.232208	210.373428	930.232788	469.475403	-12.436136	493.036621	531.743835	195.446365	481.127197	524.830139	-14.875669	81.365799	594.266968	164.153107	95.264191	392.742432	-32.448051	1405.820557	449.505188	267.429749	1400.510132	354.765289	127.045380	1379.236694	296.657501	153.956390	1629.219971	427.713409	-125.923943	1128.491943	507.709198	337.318237	1130.793701	306.556122	-103.162453	893.918762	359.962006	314.423065	890.390381	378.709229	120.923882	1032.153809	-617.559570	181.956818	852.122131	-590.977112	-19.008514
366.408661	23.148584	934.945557	407.160217	210.631500	930.238159	469.506073	-12.298557	493.007751	531.719299	195.574387	481.131195	524.802612	-14.864661	81.350647	594.268372	164.188736	95.255547	393.290955	-32.211338	1405.870483	449.783417	267.675262	1400.484253	355.143433	127.249207	1379.310059	296.506073	154.319626	1628.934082	428.260010	-125.497360	1128.413086	507.639221	337.250732	1130.541138	304.506409	-101.149597	895.401550	357.174042	313.137939	892.395447	378.807922	121.124420	1032.183228	-617.678650	181.977615	852.134705	-591.100281	-19.007181
366.569336	23.270134	934.978699	407.121613	210.736908	930.204468	469.139343	-11.805326	492.861969	531.709595	195.712845	481.125092	524.518188	-14.755926	81.270210	594.368896	164.266891	95.272461	393.892670	-31.998621	1405.908691	450.066010	267.930603	1400.464111	355.518677	127.434448	1379.379883	296.334534	154.664017	1628.642578	428.785675	-125.136215	1128.325439	507.726929	337.717621	1130.452759	302.357941	-99.016571	897.061951	354.544067	311.996918	894.204346	378.925293	121.253181	1032.186890	-617.776306	181.995056	852.144653	-591.228271	-19.008154
366.751038	23.347258	935.016357	407.070496	210.921448	930.163391	469.447693	-11.964719	492.932037	532.213135	196.733215	481.285919	524.689514	-14.783017	81.282112	594.660339	164.533920	95.346672	394.483887	-31.785202	1405.947510	450.390564	268.204651	1400.429443	355.947205	127.582649	1379.468872	296.146393	154.979919	1628.339355	429.368683	-124.684799	1128.266602	507.773102	338.274658	1130.320801	300.144196	-96.763229	898.849792	351.738251	310.779572	896.214539	379.039337	121.403175	1032.188232	-617.886230	181.920197	852.135742	-591.353699	-19.057991
366.946228	23.460079	935.046875	407.045197	210.978607	930.119873	469.622559	-12.035937	492.941528	532.177551	196.860123	481.278809	524.790344	-14.791553	81.291969	594.643311	164.354736	95.288696	395.158844	-31.582947	1405.983398	450.715912	268.443726	1400.377686	356.373230	127.736969	1379.538574	295.950470	155.365509	1627.993042	429.868896	-124.290497	1128.189453	507.785187	338.838531	1130.206421	297.736511	-94.413353	900.810120	348.722809	309.418030	898.314636	379.174713	121.508789	1032.184692	-617.957703	182.009140	852.172791	-591.469360	-19.031216
367.143433	23.545969	935.057129	407.023804	211.053802	930.059204	469.388885	-11.693591	492.852234	532.131165	196.938141	481.237854	524.572571	-14.724872	81.258011	594.625854	164.353333	95.279579	395.837036	-31.387268	1406.016724	451.018951	268.691315	1400.339355	356.829437	127.902275	1379.636841	295.705719	155.635468	1627.644897	430.390717	-123.930588	1128.205566	507.791412	339.389526	1130.116455	295.269806	-91.886269	902.989441	345.860657	307.763184	900.593994	379.291504	121.612038	1032.160767	-618.070618	181.940460	852.174866	-591.564880	-19.068769
367.389893	23.692213	935.081543	407.025757	211.202759	930.029480	469.151550	-11.376194	492.770569	531.595276	196.310150	481.085205	524.367126	-14.661309	81.226868	594.329956	164.101456	95.223076	396.536499	-31.192587	1406.088135	451.419067	269.017883	1400.468750	357.247009	128.073990	1379.734375	295.479492	155.873978	1627.274902	430.914734	-123.639877	1128.177002	507.783813	339.972565	1129.998413	292.791077	-89.183746	905.249390	342.860901	306.161560	902.923096	379.456390	121.769630	1032.160889	-618.181396	181.934540	852.176819	-591.708923	-19.062830
367.586517	23.773180	935.122131	407.002197	211.222656	929.983704	469.271698	-11.403144	492.773376	531.519531	196.340973	481.011444	524.401245	-14.648776	81.237740	594.297791	164.100357	95.207748	397.234955	-30.976725	1406.121216	451.712616	269.323212	1400.415527	357.719452	128.192078	1379.799561	295.288239	156.184235	1626.833252	431.399963	-123.419807	1128.207397	507.737701	340.563049	1129.854126	290.317444	-86.328201	907.718445	339.678375	304.539307	905.530640	379.591370	121.848167	1032.160889	-618.297852	181.924210	852.191101	-591.861694	-19.068312
367.774353	23.840290	935.162109	406.967377	211.355881	929.930176	469.386658	-11.445370	492.813263	532.056702	197.209030	481.158905	524.458130	-14.659163	81.268997	594.624207	164.408157	95.254631	397.978394	-30.813154	1406.162354	452.042145	269.577637	1400.388672	358.163788	128.308716	1379.902710	294.942200	156.451416	1626.466431	431.915009	-123.210861	1128.254883	507.686859	341.134552	1129.741089	287.789948	-83.341698	910.334656	336.677032	302.790070	908.008057	379.732788	121.973824	1032.157959	-618.410400	181.894180	852.186523	-592.013550	-19.069658
367.983307	23.902514	935.208435	406.905670	211.471298	929.920044	469.419312	-11.363111	492.772644	531.877502	196.990845	481.084198	524.416138	-14.634907	81.265358	594.502869	164.311325	95.215965	398.772034	-30.632700	1406.239746	452.341553	269.824524	1400.332153	358.590973	128.396225	1379.983887	294.668610	156.638763	1626.009277	432.411865	-123.044830	1128.326416	507.563751	341.694733	1129.612793	285.258575	-80.244820	913.215210	333.182434	301.208618	910.961853	379.886353	122.063942	1032.182129	-618.534058	181.836487	852.181580	-592.136841	-19.072250
368.183868	23.928448	935.249573	406.857544	211.590485	929.867920	469.443817	-11.302936	492.741333	531.893372	197.272400	481.073090	524.438171	-14.590874	81.237900	594.551819	164.403015	95.223434	399.526459	-30.435514	1406.277344	452.628357	270.035675	1400.306274	359.091309	128.529297	1380.035400	294.359467	156.825317	1625.531250	432.913116	-122.955223	1128.446045	507.475861	342.358307	1129.515503	282.685760	-77.049339	916.268494	329.913574	299.366333	913.958496	380.043549	122.157280	1032.181763	-618.674255	181.847778	852.190857	-592.279053	-19.069056
368.379089	23.971073	935.311890	406.790466	211.643890	929.827332	469.456299	-11.233226	492.708069	531.675842	197.025452	480.978394	524.394348	-14.589641	81.227867	594.461914	164.313568	95.206268	400.275269	-30.193764	1406.321167	452.946747	270.295563	1400.241577	359.592957	128.639114	1380.099731	294.065552	157.064575	1625.035645	433.398132	-122.891510	1128.500000	507.386292	343.069519	1129.377808	280.104950	-73.782791	919.532654	326.545746	297.441162	917.158447	380.182129	122.234123	1032.196899	-618.751099	181.874908	852.209229	-592.382874	-19.061638
368.554443	24.049353	935.309692	406.680084	211.754974	929.766541	469.481628	-11.167195	492.711700	531.463928	196.890747	480.904480	524.377136	-14.583151	81.227356	594.409180	164.286514	95.180191	400.990509	-29.945805	1406.377808	453.223602	270.554962	1400.185303	360.300354	128.505066	1380.089478	293.819550	157.293579	1624.457520	433.966064	-122.945198	1128.676636	507.267914	343.772247	1129.270264	277.614624	-70.050987	923.062195	323.315643	295.258392	920.613586	380.353973	122.319832	1032.176147	-618.832214	181.891708	852.207825	-592.472717	-19.072397
368.872101	24.104689	935.410278	406.729401	211.794144	929.773193	469.554321	-11.135102	492.710419	531.567688	197.193451	480.936005	524.383301	-14.582827	81.225159	594.507751	164.374756	95.204796	401.755920	-29.750196	1406.422607	453.546692	270.796967	1400.138306	360.748474	128.614243	1380.154053	293.442413	157.379105	1623.998535	434.483826	-123.083420	1128.868408	507.145813	344.444000	1129.141724	274.998383	-66.561104	926.855591	319.918213	293.313965	924.079041	380.508087	122.412788	1032.225586	-618.948181	181.917740	852.244873	-592.612976	-19.027035
369.061554	24.160353	935.421387	406.635834	211.932144	929.734070	469.579956	-11.039034	492.735626	531.549866	197.319489	480.929230	524.334106	-14.554341	81.216667	594.505493	164.436340	95.210152	402.542358	-29.571011	1406.537598	453.891266	271.023651	1400.114136	361.015472	129.021729	1380.270874	293.124084	157.491776	1623.471191	435.003815	-123.180885	1129.030884	506.992188	345.223694	1129.070068	272.602844	-63.107105	930.726990	316.610138	290.972931	927.889832	380.657745	122.503189	1032.219238	-619.032715	181.929581	852.249756	-592.710876	-19.026396
369.284302	24.295372	935.448792	406.496674	211.973740	929.785522	469.611816	-10.967274	492.716309	531.678101	197.655319	480.941040	524.290527	-14.532878	81.216194	594.676575	164.576126	95.224510	403.295197	-29.355640	1406.629150	454.077759	271.149323	1399.922974	361.470978	129.190384	1380.321777	292.836823	157.664017	1622.854736	435.605438	-123.365402	1129.239014	506.794342	346.038574	1128.962036	270.077789	-59.559429	934.922668	313.234558	288.865631	931.707947	380.778870	122.551575	1032.266113	-619.184631	181.892807	852.238770	-592.829651	-19.049381
369.540894	24.202845	935.507080	406.533783	211.793198	929.530579	469.699615	-10.919970	492.741577	531.730713	197.865723	480.923676	524.262634	-14.515511	81.243561	594.714905	164.647522	95.244736	404.056335	-29.127209	1406.716553	454.377258	271.399658	1399.883423	361.880005	129.313629	1380.416870	292.434509	157.657959	1622.349365	436.208466	-123.570984	1129.501831	506.540649	346.784637	1128.874878	267.761993	-56.034691	939.281372	309.848389	286.525909	935.826233	380.938049	122.572548	1032.161621	-619.283447	181.918457	852.255798	-592.947754	-19.014280
369.669800	24.383228	935.606567	406.190125	211.713379	929.731689	469.716370	-10.817343	492.728973	531.514465	197.801697	480.862396	524.200317	-14.465565	81.205177	594.626282	164.588028	95.228691	404.858215	-28.859133	1406.847534	454.701660	271.614410	1399.874512	362.344513	129.463959	1380.494873	292.181091	157.758133	1621.705811	436.807892	-123.734200	1129.742065	506.264069	347.605133	1128.834839	265.413086	-52.899311	943.762817	306.580383	284.150269	940.112427	380.984039	122.527802	1032.327026	-619.442993	181.900040	852.247253	-593.101990	-19.014956
369.460510	24.677584	935.816162	405.501831	211.474655	930.111023	469.624146	-10.600497	492.704681	531.443359	197.862442	480.833862	524.065125	-14.441710	81.190742	594.600464	164.591812	95.189560	405.502380	-28.583935	1406.932861	454.950378	271.882874	1399.837891	363.049438	129.347778	1380.486694	291.792847	157.721161	1621.170654	437.513733	-123.979073	1129.987061	506.049683	348.465546	1128.753052	263.241638	-48.638264	948.692505	303.295532	281.688263	944.632019	380.795288	122.410606	1032.645630	-619.585693	181.870255	852.255432	-593.253235	-18.985352
369.822693	25.293419	935.470093	404.724213	211.381027	930.623901	469.543549	-10.338072	492.585815	531.155396	197.706787	480.774841	523.914307	-14.377964	81.149727	594.553406	164.543396	95.203514	406.198242	-28.356569	1407.073120	455.245422	272.104828	1399.794067	363.370941	129.399979	1380.537720	291.493805	157.704880	1620.608154	438.260345	-124.267822	1130.290283	505.757996	349.310669	1128.628540	261.093536	-44.871780	953.951782	300.083801	279.295044	949.297058	380.640442	122.177856	1032.752808	-619.718811	181.923996	852.266541	-593.400574	-18.968712
370.244873	25.066286	935.520386	405.081207	211.699509	930.277954	469.745209	-10.414618	492.644928	531.235779	197.892746	480.796021	523.992004	-14.365129	81.163712	594.620056	164.643341	95.210907	406.896820	-28.185432	1407.164673	455.580536	272.292572	1399.771484	363.521851	129.796448	1380.662964	291.207886	157.664780	1620.025269	438.947968	-124.422813	1130.561523	505.491211	350.105652	1128.514771	259.223297	-41.546604	959.253784	296.891418	276.840576	954.165955	380.979553	122.430779	1032.593384	-619.823242	181.936859	852.281189	-593.484253	-18.964901
370.463989	25.448824	935.483765	404.576050	211.558411	930.643127	469.726624	-10.269471	492.599762	530.953186	197.719818	480.695953	523.877319	-14.331061	81.135567	594.512207	164.574081	95.213310	407.596344	-27.973976	1407.308838	455.816772	272.538086	1399.732788	363.903656	129.887070	1380.702637	290.938080	157.616226	1619.459106	439.723053	-124.589279	1130.864868	505.151550	350.913086	1128.444946	257.233276	-38.025230	964.573608	293.755615	274.358002	959.196228	380.953461	122.300659	1032.775391	-619.936157	181.973389	852.314697	-593.558655	-18.934694
370.373688	25.591139	935.726074	403.971649	211.267746	930.830078	469.680145	-10.113443	492.577179	530.710388	197.671600	480.644714	523.758606	-14.294243	81.090775	594.493164	164.669815	95.259125	408.274597	-27.660915	1407.452148	456.006561	272.813049	1399.707031	364.511078	129.761292	1380.690552	290.641663	157.542221	1618.912598	440.463623	-124.849487	1131.166626	504.785034	351.697021	1128.317871	255.489685	-34.451008	970.148804	290.744904	271.885834	964.362183	380.814209	122.209610	1033.004150	-620.050598	182.024429	852.338562	-593.687256	-18.888594
370.191620	25.663511	936.066956	403.783142	211.134933	930.807373	469.624908	-9.950465	492.557037	530.563232	197.658875	480.588806	523.684570	-14.294886	81.078087	594.483704	164.709229	95.262894	408.974060	-27.500109	1407.618286	456.218018	273.020782	1399.696411	364.747589	130.184235	1380.832397	290.397308	157.435837	1618.360962	441.222412	-124.989349	1131.481323	504.462891	352.466156	1128.203735	253.858978	-30.897676	975.942810	287.908997	269.283112	969.840515	380.805542	122.346985	1033.167847	-620.176453	182.028809	852.356201	-593.776550	-18.901522
371.113098	26.185209	935.655457	404.026306	211.432648	930.784485	469.693573	-9.901623	492.455109	530.744751	198.035095	480.626129	523.648865	-14.284680	81.062660	594.590027	164.841110	95.247681	409.607025	-27.302866	1407.746460	456.381958	273.279968	1399.725586	364.971191	130.227692	1380.918579	290.133423	157.328400	1617.843018	441.970367	-125.090431	1131.822144	504.043335	353.360016	1128.194580	252.367752	-27.319862	981.829895	285.087952	266.746094	975.231018	381.226990	122.558174	1032.948120	-620.324097	181.988663	852.350098	-593.891724	-18.885242
370.745605	26.258430	936.057983	403.763763	211.251694	930.798645	469.459229	-9.624220	492.423676	530.600342	197.997772	480.538147	523.430176	-14.248641	81.026215	594.511414	164.768738	95.228462	410.218231	-27.071669	1407.921021	456.470886	273.566254	1399.738525	365.515259	130.087784	1380.925049	289.890869	157.199188	1617.337158	442.698761	-125.252449	1132.210571	503.673248	354.140594	1128.171509	251.039047	-23.839571	987.810547	282.478912	264.093170	980.862244	381.136322	122.682541	1033.163696	-620.419006	181.996429	852.330383	-594.012939	-18.873732
371.139282	25.854851	936.078125	403.836121	211.342545	930.783691	469.857910	-9.881397	492.529938	530.633606	198.173050	480.563293	523.648193	-14.280574	81.061432	594.533752	164.713943	95.200638	410.841858	-26.880915	1408.094238	456.580383	273.783936	1399.786987	365.935760	130.231354	1381.013184	289.677490	157.037430	1616.841797	443.383972	-125.424255	1132.554565	503.186554	355.095673	1128.193848	249.872757	-20.362421	993.828369	280.052734	261.522705	986.579956	381.385376	122.521202	1033.167480	-620.537048	182.001007	852.355225	-594.119385	-18.823301
371.125214	25.720512	936.320129	403.747925	211.242401	930.763855	469.809418	-9.753263	492.543182	530.477234	198.102768	480.484192	523.550293	-14.230289	81.027443	594.477539	164.696991	95.170311	411.483826	-26.663706	1408.224243	456.692535	274.028992	1399.862183	366.249268	130.321716	1381.119629	289.446045	156.864929	1616.383423	444.069305	-125.588638	1132.964355	502.706818	355.921051	1128.265991	248.873062	-16.934799	999.920898	277.797302	258.837738	992.381958	381.458130	122.519867	1033.281372	-620.641479	182.003235	852.372681	-594.231689	-18.792028
371.340546	25.689966	936.405273	403.703033	211.201599	930.751160	469.928650	-9.773873	492.539154	530.366577	198.089508	480.461151	523.547119	-14.227415	81.025131	594.454590	164.682770	95.184151	412.109924	-26.482430	1408.377319	456.785217	274.250458	1399.932129	366.568909	130.437103	1381.216187	289.308258	156.763916	1615.877563	444.638977	-125.692871	1133.346558	502.109924	357.280731	1128.316895	248.034088	-13.592570	1005.983215	275.675201	256.195679	998.249634	381.600769	122.518707	1033.319702	-620.737000	181.981705	852.370239	-594.343933	-18.807608
371.902130	25.682756	936.231018	403.557861	211.311142	931.181458	470.076263	-9.821993	492.530609	530.412964	198.213577	480.467316	523.627991	-14.240569	81.045319	594.542175	164.796371	95.210945	412.757355	-26.310438	1408.494629	456.852692	274.459625	1400.003540	366.848755	130.506409	1381.311401	289.064880	156.514832	1615.494141	445.173523	-125.879654	1133.745728	501.447052	357.522949	1128.476318	247.326920	-10.217729	1012.163696	273.602570	253.604385	1004.060425	381.851929	122.213028	1033.464111	-620.821716	181.967957	852.393311	-594.418396	-18.802116
372.681915	24.695095	936.500366	405.444824	210.306839	929.786987	470.499786	-10.124804	492.650696	530.599915	198.408112	480.304291	523.834351	-14.276261	81.093910	594.650391	164.889664	95.192871	413.383545	-26.156776	1408.646729	456.921417	274.689789	1400.094482	367.077148	130.565720	1381.423096	288.982300	156.367462	1615.033813	445.639160	-126.030296	1134.099609	500.819336	358.215942	1128.557617	246.729782	-6.967389	1018.345703	271.666321	251.073364	1009.872742	382.841034	122.205132	1032.838989	-620.935608	181.972595	852.412292	-594.519043	-18.775206
372.569183	25.039253	936.826965	405.129761	209.622894	929.933472	470.365448	-9.921566	492.608124	530.201782	197.974335	480.140472	523.707397	-14.251307	81.052353	594.457886	164.779205	95.181435	414.012909	-26.033556	1408.807861	456.995758	274.858856	1400.192993	367.078033	130.844666	1381.623169	288.839417	156.171875	1614.655273	446.086761	-126.174507	1134.413330	500.001404	359.451721	1128.564331	246.266830	-3.803462	1024.522339	269.839142	248.643707	1015.714966	382.805420	122.120720	1033.082397	-621.035217	181.995544	852.420471	-594.643372	-18.753536
372.929108	24.918339	936.767578	404.938538	209.039749	930.082764	470.494781	-9.939296	492.620300	530.191833	198.116394	480.089081	523.679871	-14.253132	81.057098	594.469849	164.795609	95.175209	414.522064	-25.849722	1408.941162	456.935791	275.054962	1400.275513	367.537964	130.635941	1381.636841	288.670135	155.878464	1614.334961	446.513641	-126.312294	1134.704834	499.274841	360.140564	1128.620850	245.940781	-0.705158	1030.638550	268.113007	246.244843	1021.521851	382.883270	121.650940	1033.132568	-621.139282	181.973602	852.438721	-594.724365	-18.755182
374.035187	24.387375	936.561096	407.231812	212.970596	929.231018	470.911743	-10.242401	492.729462	531.507935	199.419876	480.632233	523.858032	-14.287307	81.109520	595.098328	165.358337	95.201057	415.151489	-25.706650	1409.095581	456.941071	275.223419	1400.355713	367.533661	130.850266	1381.833984	288.654968	155.685364	1613.956299	446.916412	-126.385551	1134.970703	498.439240	360.721497	1128.681274	245.673645	2.305184	1036.723633	266.473938	243.941025	1027.325806	384.228729	123.680504	1032.565308	-621.233337	181.989120	852.446960	-594.841858	-18.757202
374.738098	24.663366	936.548706	406.754425	212.420563	929.625366	471.065277	-10.258341	492.691650	531.232178	199.113861	480.534637	523.857117	-14.275520	81.097076	594.929382	165.230972	95.177971	415.694641	-25.565275	1409.250366	456.843323	275.444031	1400.457397	367.699463	130.822357	1381.944336	288.584106	155.432831	1613.654419	447.240631	-126.438164	1135.214600	497.554138	361.345001	1128.782227	245.509171	5.201134	1042.727661	264.984436	241.616730	1033.110474	384.434265	123.294151	1032.774414	-621.325134	181.984970	852.466614	-594.929199	-18.752501
374.798737	25.295942	937.071777	406.457275	212.047943	929.749084	470.967896	-10.016994	492.538300	531.229980	199.152847	480.505768	523.698181	-14.241491	81.044876	594.935669	165.238007	95.181450	416.199860	-25.427355	1409.369873	456.743225	275.633606	1400.532715	367.930908	130.868835	1382.052490	288.460876	155.149033	1613.431030	447.517517	-126.519920	1135.511597	496.663361	361.998474	1128.873535	245.517715	8.259347	1048.743408	263.658508	239.321198	1038.921265	384.568359	123.608284	1033.104492	-621.421814	181.945786	852.509583	-595.039246	-18.741892
375.210602	24.211376	937.052917	406.589264	212.127884	929.748718	471.353271	-10.265428	492.713379	531.238220	199.121490	480.516205	523.842834	-14.249870	81.047340	594.961914	165.258179	95.193275	416.761688	-25.280827	1409.508179	456.663391	275.826324	1400.623901	368.128387	130.882294	1382.147583	288.464966	154.877060	1613.185181	447.692932	-126.580643	1135.766602	495.785187	362.730652	1128.970947	245.625183	11.052550	1054.456909	262.513947	236.974609	1044.667236	384.785248	123.065666	1033.093506	-621.484924	181.948090	852.509766	-595.139771	-18.737434
375.538025	24.164436	937.105347	406.609924	212.075485	929.762146	471.494690	-10.206791	492.700043	531.408325	199.341766	480.547485	523.850098	-14.256136	81.009514	595.047424	165.318787	95.183052	417.283691	-25.139799	1409.611938	456.551605	276.003143	1400.690552	368.262695	130.918121	1382.234985	288.504211	154.587173	1612.945068	447.780090	-126.637192	1136.048706	494.766296	363.404358	1129.057617	245.929672	13.869081	1060.015625	261.549988	234.628036	1050.364380	384.961456	123.026474	1033.126099	-621.585571	181.922394	852.497498	-595.241333	-18.740488
375.894318	24.095789	937.162231	406.632813	212.104111	929.763245	471.671906	-10.207203	492.693695	531.327881	199.192368	480.513184	523.881897	-14.251217	81.032951	594.964050	165.251785	95.122383	417.747986	-25.023077	1409.734985	456.412811	276.172333	1400.773193	368.366943	130.912338	1382.316162	288.562592	154.329529	1612.751709	447.799011	-126.746269	1136.372437	493.823090	364.286682	1129.156006	246.357254	16.647070	1065.449829	260.810364	232.211044	1056.052979	385.150543	123.022720	1033.154297	-621.647888	181.940903	852.525024	-595.347778	-18.751009
376.271362	23.956150	937.225464	406.710571	212.387955	929.656677	471.874939	-10.249052	492.691833	531.297729	199.042542	480.493561	523.913330	-14.254551	80.982178	594.984619	165.287247	95.104279	418.200348	-24.895618	1409.875122	456.235504	276.355621	1400.877563	368.681854	130.731964	1382.308838	288.635773	154.068054	1612.603271	447.717316	-126.848938	1136.711060	492.673645	364.950317	1129.277710	247.051941	19.536192	1070.610962	260.188141	229.871887	1061.614014	385.349945	123.168205	1033.127197	-621.734802	181.947067	852.537476	-595.410217	-18.767551
376.754669	23.498699	937.056335	406.741241	212.700592	929.446045	472.149200	-10.323546	492.730164	531.373840	199.110794	480.531586	523.969482	-14.266490	80.971016	595.040466	165.335297	95.119865	418.671783	-24.773499	1409.991089	456.060638	276.488342	1400.986328	368.773712	130.737518	1382.382690	288.729614	153.753876	1612.467773	447.569702	-126.981857	1137.006958	491.572723	365.786957	1129.465088	247.797882	22.459433	1075.754272	259.732483	227.554672	1067.130859	385.442261	123.108284	1032.926392	-621.797424	181.941650	852.542847	-595.507629	-18.741699
376.924103	23.625267	937.155090	406.636383	212.692047	929.855225	472.242859	-10.242738	492.702759	531.430359	199.175049	480.548462	523.899231	-14.234759	80.940071	595.036499	165.326721	95.083755	419.121246	-24.663322	1410.125122	455.876678	276.635956	1401.147949	368.850891	130.712311	1382.482788	288.834167	153.466614	1612.379150	447.312378	-127.092323	1137.239746	490.400696	366.472260	1129.648682	248.714661	25.368950	1080.877808	259.277161	225.381653	1072.535278	385.614777	122.976730	1033.198608	-621.862244	181.937073	852.565796	-595.570129	-18.748812
377.294800	23.458248	937.159424	406.675598	212.647827	929.877563	472.395569	-10.225355	492.700165	531.616516	199.440063	480.601440	523.847656	-14.230597	80.890007	595.127869	165.421371	95.094955	419.558685	-24.535358	1410.261230	455.687317	276.773773	1401.344849	368.906677	130.695313	1382.570313	288.975250	153.178879	1612.295288	446.972107	-127.186607	1137.424438	489.182404	367.111023	1129.875366	249.779160	28.346792	1085.864990	258.913879	223.316284	1077.773315	385.816193	122.848274	1033.212769	-621.960449	181.892822	852.557556	-595.664795	-18.757156
377.764648	23.420105	937.274231	406.711670	212.608505	929.905945	472.558167	-10.241628	492.687042	531.697510	199.527954	480.565308	523.837463	-14.221369	80.860336	595.178650	165.493301	95.093651	419.973663	-24.462105	1410.389160	455.509796	276.887360	1401.544678	369.003662	130.673065	1382.659912	289.154602	152.862915	1612.234863	446.599609	-127.271950	1137.586792	487.913086	367.771179	1130.153198	250.709976	31.153791	1090.593262	258.613708	221.335205	1082.857422	386.087463	122.838165	1033.284058	-622.013794	181.872040	852.556458	-595.748108	-18.747158
378.247467	23.357075	937.415771	406.787140	212.759140	929.817627	472.756165	-10.251791	492.693451	531.737305	199.585037	480.594788	523.823608	-14.223566	80.845917	595.229370	165.529678	95.087921	420.424683	-24.413956	1410.510132	455.355316	276.979187	1401.765015	369.102295	130.671280	1382.794434	289.428192	152.602173	1612.144043	446.193359	-127.318047	1137.721069	486.580383	368.308807	1130.390869	252.012344	34.101589	1095.552856	258.343018	219.363617	1087.641724	386.352386	122.986198	1033.304810	-622.117188	181.822479	852.562683	-595.818237	-18.789965
378.746490	23.462887	937.284546	406.945007	213.006668	929.741699	472.910583	-10.247810	492.678314	531.647156	199.410110	480.560211	523.808716	-14.211658	80.842339	595.158997	165.454575	95.036438	420.828217	-24.338854	1410.647095	455.170288	277.071655	1401.998291	369.180542	130.631409	1382.910156	289.636688	152.285431	1612.144287	445.716949	-127.273743	1137.783691	485.217346	368.897308	1130.710083	253.051239	36.698879	1100.199463	258.156067	217.412125	1092.405640	386.549683	123.138245	1033.194214	-622.164001	181.838379	852.578308	-595.879150	-18.769865
379.007141	23.086508	937.665405	406.927734	212.729156	929.827087	473.159302	-10.304982	492.751160	531.616089	199.373383	480.558838	523.845581	-14.223415	80.822105	595.121643	165.447388	95.018417	421.269470	-24.313150	1410.798706	455.071014	277.080719	1402.250366	369.040741	130.802841	1383.121826	289.872284	151.980759	1612.151123	445.217346	-126.309418	1137.716675	483.776520	369.534393	1130.982666	253.744995	39.031013	1104.355103	258.059204	215.427200	1097.018677	386.786926	122.937859	1033.428223	-622.232910	181.812943	852.592041	-595.903687	-18.782293
379.432800	23.121748	937.774353	407.022919	212.583282	929.911072	473.339752	-10.312292	492.750946	531.673706	199.422958	480.551453	523.784363	-14.228623	80.822533	595.198181	165.548676	95.052063	421.637390	-24.238522	1410.966309	454.970032	277.149139	1402.510010	369.092499	130.755432	1383.268921	290.148804	151.649811	1612.161743	444.695160	-126.979752	1137.950928	482.085358	369.814453	1131.308472	254.895050	41.259548	1108.590210	257.978485	213.374252	1101.428345	387.042999	122.890274	1033.524048	-622.315918	181.849609	852.616882	-595.964722	-18.792156
379.827637	22.817387	938.025146	407.055115	212.399567	930.004639	473.569611	-10.384678	492.802856	531.639954	199.376999	480.527557	523.825745	-14.256155	80.839272	595.168579	165.519882	95.043587	421.942047	-24.177309	1411.115967	454.852997	277.154022	1402.763428	369.187469	130.701019	1383.396851	290.402222	151.337967	1612.211914	444.195496	-126.771690	1138.034058	480.629028	370.797943	1131.604248	255.770813	43.205826	1112.226196	258.071716	211.218048	1105.712769	387.313080	122.705765	1033.696655	-622.374207	181.803833	852.620483	-595.995972	-18.803328
380.150543	22.186880	938.433167	407.047821	212.220703	930.077209	473.876465	-10.540497	492.910461	531.807068	199.623856	480.563965	524.048218	-14.394380	80.921257	595.258972	165.615662	95.063263	422.247498	-24.154533	1411.218506	454.717133	277.200256	1403.017212	369.298676	130.620087	1383.517090	290.699005	151.021637	1612.273926	443.673828	-126.442848	1138.167358	478.909424	371.350525	1131.870117	256.533508	45.002754	1115.546021	258.235199	208.973145	1109.808960	387.576721	122.439262	1033.936279	-622.456360	181.767776	852.619324	-596.059570	-18.823668
380.272064	22.394068	938.456482	407.161133	212.417175	930.311279	473.836243	-10.378877	492.846252	531.961304	199.757843	480.633301	523.870361	-14.357944	80.889091	595.337463	165.693787	95.063850	422.575073	-24.100132	1411.339600	454.562653	277.211884	1403.279297	369.395020	130.547653	1383.627197	290.991821	150.701263	1612.329102	443.125427	-125.463081	1138.102417	477.155487	371.962616	1132.199463	256.987366	46.647068	1118.599854	258.493927	206.701797	1113.723633	387.726196	122.526382	1034.072876	-622.519165	181.750381	852.641418	-596.103210	-18.844072
380.541595	22.289833	938.567200	407.231506	212.250641	930.333008	473.941772	-10.365732	492.841888	532.020447	199.837814	480.603668	523.793823	-14.370141	80.858391	595.373108	165.742538	95.081604	422.904877	-24.092714	1411.441040	454.507996	277.208984	1403.568237	369.524933	130.501343	1383.727905	291.337982	150.365036	1612.376709	442.540161	-125.149979	1138.146240	475.309296	372.608765	1132.466187	257.649719	48.323452	1121.516724	258.781372	204.438614	1117.406006	387.887695	122.434166	1034.136353	-622.613159	181.713928	852.632019	-596.140381	-18.886774
380.887085	22.049461	938.688782	407.252228	211.920517	930.226013	474.114380	-10.389855	492.831268	531.912537	199.636871	480.586334	523.799133	-14.389551	80.837563	595.280396	165.658951	95.022865	423.241302	-24.107838	1411.524170	454.428436	277.195557	1403.810181	369.664001	130.423340	1383.815552	291.675842	150.041092	1612.420776	441.966827	-124.867622	1138.212769	473.280304	372.904907	1132.687622	258.456573	50.116566	1124.266846	259.045898	202.070587	1120.814331	388.021545	122.267548	1034.134399	-622.677612	181.723541	852.643860	-596.172729	-18.861279
381.394073	21.842266	938.694397	407.370605	211.899048	930.272156	474.379211	-10.443082	492.862213	531.913208	199.481308	480.539185	523.805725	-14.373551	80.798439	595.276855	165.639282	95.027695	423.578156	-24.080542	1411.584839	454.333771	277.214600	1404.064941	370.034149	130.151825	1383.837280	292.028534	149.704819	1612.491577	441.274048	-124.526253	1138.213501	471.338226	373.263977	1132.890503	259.363129	51.937729	1127.362061	259.314789	199.779968	1124.069214	388.296112	122.119591	1034.159790	-622.737976	181.665527	852.664734	-596.200256	-18.902061
381.911713	21.656149	938.720459	407.493256	211.869827	930.294250	474.597870	-10.507005	492.860413	532.014648	199.570435	480.549500	523.669312	-14.262704	80.709953	595.359619	165.695602	95.033951	423.934235	-24.086664	1411.641602	454.266174	277.210815	1404.273804	370.202576	130.099518	1383.925903	292.415009	149.378723	1612.547852	440.493347	-124.119225	1138.133545	469.506073	373.392059	1133.100586	259.632141	53.205894	1129.976685	259.559113	197.482254	1127.114624	388.586212	122.001030	1034.182617	-622.783997	181.656464	852.656799	-596.224060	-18.944353
382.237091	21.526661	938.800476	407.561401	211.756622	930.305664	474.795502	-10.511351	492.890015	532.077820	199.549225	480.527893	523.711426	-14.278864	80.681694	595.352478	165.685135	94.996620	424.281006	-24.110611	1411.676147	454.170868	277.189301	1404.484619	370.386932	130.018295	1384.023804	292.794708	149.033508	1612.608154	439.740570	-123.818085	1138.043823	467.245361	373.920593	1133.248413	260.097412	54.718018	1132.656860	259.816406	195.206284	1130.035645	388.791016	121.905807	1034.227417	-622.835571	181.667297	852.690979	-596.237793	-18.928295
382.571289	21.417278	938.844910	407.633087	211.656967	930.326599	474.951782	-10.513089	492.887543	532.142029	199.603317	480.527130	523.701843	-14.266366	80.667664	595.427917	165.748184	95.008064	424.688751	-24.199108	1411.703369	454.094543	277.139557	1404.654907	370.365723	130.079483	1384.194214	293.166321	148.693787	1612.683472	438.900238	-123.451996	1137.950562	465.170868	374.179993	1133.330811	260.578766	56.250553	1135.257568	260.073364	192.851471	1132.832397	388.985260	121.806038	1034.259277	-622.886902	181.679199	852.692505	-596.267456	-18.953203
382.693085	21.502981	938.739075	407.701447	211.603439	930.327820	474.989471	-10.424727	492.868713	532.200867	199.595963	480.518555	523.594971	-14.265615	80.614418	595.430542	165.769547	94.978264	425.110077	-24.253181	1411.738892	453.995483	277.138458	1404.801025	370.560364	129.938721	1384.292603	293.516937	148.368256	1612.765015	438.059174	-123.134804	1137.843750	463.047638	374.239502	1133.417847	261.008148	57.695457	1137.831543	260.268494	190.571732	1135.517944	389.033813	121.774200	1034.206665	-622.960022	181.635162	852.690735	-596.308533	-19.004704
383.038971	21.558374	938.770935	407.742676	211.535736	930.352051	475.123840	-10.408271	492.838104	532.234680	199.593536	480.513153	523.564636	-14.269356	80.589317	595.534729	165.975769	94.993187	425.541138	-24.315990	1411.756348	453.892517	277.154388	1404.925537	370.753387	129.803970	1384.382446	293.923798	148.004929	1612.841064	437.116211	-122.809464	1137.744019	460.859924	374.291748	1133.438721	261.357483	59.014824	1140.273926	260.374969	188.438263	1138.062256	389.256287	121.761887	1034.236816	-623.005676	181.578461	852.677368	-596.333435	-19.029634
383.449829	21.508434	938.843506	407.835236	211.439621	930.360229	475.315704	-10.445866	492.782928	532.413940	199.759476	480.541229	523.556274	-14.269286	80.538719	595.565796	165.877960	94.931534	425.919739	-24.319818	1411.805664	453.754730	277.217743	1405.024414	371.174255	129.493591	1384.373657	294.288025	147.594009	1612.910889	436.180054	-122.502876	1137.632324	458.663391	374.307770	1133.473999	261.667542	60.322414	1142.628052	260.637024	185.881317	1140.658325	389.532654	121.710480	1034.277588	-623.063171	181.503204	852.667786	-596.354919	-19.081354
383.832062	21.515451	938.869141	407.919373	211.371674	930.373169	475.491852	-10.434775	492.731598	532.403870	199.610092	480.505737	523.534241	-14.276335	80.479263	595.562561	165.856445	94.912666	426.384735	-24.392214	1411.852783	453.699402	277.195740	1405.160278	371.178619	129.546967	1384.527100	294.704376	147.241226	1612.960693	435.168518	-122.147530	1137.550781	456.345795	374.204376	1133.493652	261.953949	61.561016	1144.880371	260.632874	183.656250	1143.194214	389.788025	121.676414	1034.298462	-623.096008	181.494965	852.670105	-596.414185	-19.093006
384.177704	21.449848	938.918335	407.992554	211.296158	930.391052	475.686615	-10.446127	492.703766	532.456177	199.609924	480.482574	523.625671	-14.340439	80.474518	595.576965	165.869965	94.911720	426.810669	-24.424118	1411.928223	453.564880	277.251129	1405.294189	371.653412	129.226501	1384.507202	295.130310	146.900024	1613.016968	434.198669	-121.910431	1137.566406	454.039185	374.020752	1133.518799	262.539093	63.174007	1146.737427	260.681030	181.247879	1145.515259	390.011719	121.612061	1034.332520	-623.123535	181.500931	852.684021	-596.403931	-19.105772
384.527374	21.275042	938.951294	407.953217	210.540161	930.180359	475.861481	-10.465623	492.697876	532.338318	199.437286	480.406494	523.509888	-14.255898	80.361259	595.528870	165.788727	94.892731	427.291199	-24.553102	1412.030640	453.503601	277.219818	1405.461548	371.725372	129.280472	1384.628174	295.566772	146.537964	1613.043579	433.079712	-121.758751	1137.539795	451.618195	373.678314	1133.475708	263.144135	64.630005	1149.145752	260.509613	179.028549	1147.810791	390.109039	121.285248	1034.232666	-623.158447	181.453979	852.688354	-596.422180	-19.129642
384.835388	21.152035	938.988403	408.066376	210.291245	930.195190	476.010712	-10.447017	492.665802	532.383423	199.391525	480.366333	523.497192	-14.245949	80.299255	595.554260	165.922745	94.886383	427.694183	-24.665493	1412.202515	453.373840	277.218964	1405.612061	372.003021	129.154404	1384.677612	295.999329	146.173553	1613.086426	431.855682	-121.727280	1137.571533	449.199249	373.260895	1133.449097	264.021667	66.299446	1151.834106	260.647522	176.377930	1150.326782	390.327942	121.107262	1034.258789	-623.150208	181.450607	852.705750	-596.460449	-19.162903
[truncated: 321 more rows]
[truncated: 40 more columns]
