# Supplementary material for: A dyadic stimulus set of audiovisual affective displays for the study of multisensory, emotional, social interactions
Source: Behav Res Methods. 2015 Nov 5;48(4):1285–95. doi: 10.3758/s13428-015-0654-4 (PMC5101291; doi:10.3758/s13428-015-0654-4)
Supplement: Supplementary file 1 — (ZIP 270 MB) [file 13428_2015_654_MOESM1_ESM.zip › supplementary_material_2_stimuli_set_files/C/C21.txt]

364.173248	7.980245	936.358154	410.504089	193.655823	932.743042	470.619293	-34.072773	494.971008	528.899475	196.676498	481.265625	496.630493	-45.033054	77.504799	579.702148	184.302368	92.244728	405.327026	-51.418598	1409.166382	467.276367	243.974197	1407.842529	366.276215	109.030350	1382.680542	339.794678	132.921326	1645.120483	434.118134	-142.887726	1131.601685	521.010559	309.905457	1137.952148	331.676331	-136.824692	887.564575	399.965790	325.993286	884.427551	381.274353	104.273506	1034.306763	-624.778015	177.372864	852.100159	-600.410400	-22.864948
364.147888	7.998855	936.353943	410.458344	193.732788	932.755371	470.576630	-34.058281	494.959808	528.910339	196.686844	481.279449	496.625977	-45.006805	77.489265	579.708496	184.307465	92.245399	405.312439	-51.406269	1409.169678	467.274506	243.993164	1407.834595	366.275482	109.047440	1382.659546	339.773499	132.925201	1645.111084	434.112396	-142.873672	1131.622192	521.037598	309.914917	1137.945313	331.669342	-136.831223	887.575989	399.923370	325.796295	884.457092	381.239319	104.310547	1034.311157	-625.078979	177.359177	852.103210	-600.603821	-22.897854
364.005341	8.296665	936.357544	410.118042	194.400299	933.096924	470.496338	-33.962448	494.924683	528.972290	196.758514	481.381317	496.516235	-44.991711	77.490303	579.745239	184.336884	92.250000	405.312683	-51.397202	1409.165283	467.284973	244.012543	1407.824219	366.258972	109.052856	1382.664063	339.755951	132.930252	1645.107178	434.089783	-142.871674	1131.638672	521.033203	309.926727	1137.915527	331.669861	-136.830856	887.577881	399.915466	325.817566	884.457703	381.093719	104.575233	1034.496826	-625.316956	177.346313	852.117310	-600.737061	-22.883987
364.001099	8.327450	936.343201	410.079559	194.444962	933.110901	470.488342	-33.953247	494.919647	528.944641	196.783295	481.409119	496.523804	-44.992741	77.526917	579.732971	184.327545	92.252098	405.307770	-51.391308	1409.177246	467.288391	244.025848	1407.802856	366.256439	109.084106	1382.668579	339.744751	132.947418	1645.112305	434.088257	-142.869476	1131.638306	521.016907	309.930481	1137.897705	331.660797	-136.827103	887.590881	399.867767	325.832031	884.443848	381.072327	104.596428	1034.497192	-625.541443	177.316254	852.123291	-600.843079	-22.912138
363.952332	8.289917	936.369263	410.067047	194.407455	933.092529	470.481537	-33.929363	494.941833	528.925842	196.762878	481.399109	496.514038	-44.991035	77.523285	579.761047	184.349960	92.254707	405.287689	-51.348545	1409.187622	467.281830	244.037216	1407.800903	366.269073	109.097351	1382.670898	339.721313	132.967316	1645.108643	434.079254	-142.871109	1131.651733	521.007324	309.945496	1137.901489	331.657501	-136.820984	887.613037	399.859222	325.839355	884.438110	381.045563	104.582939	1034.500488	-625.763062	177.304642	852.138428	-600.964355	-22.924778
363.932922	8.289749	936.364929	410.051483	194.394394	933.093140	470.467194	-33.912048	494.940643	528.915894	196.742584	481.404755	496.514587	-44.977306	77.517807	579.700195	184.337585	92.277359	405.282471	-51.345291	1409.199951	467.280243	244.064957	1407.786377	366.258026	109.117249	1382.666260	339.704742	132.982330	1645.109863	434.066467	-142.877289	1131.683350	520.986572	309.942932	1137.893799	331.631989	-136.828140	887.631226	399.817505	325.865143	884.434265	381.027893	104.574074	1034.498657	-626.003052	177.258942	852.140930	-601.117188	-22.932327
363.921295	8.319413	936.356812	410.009094	194.457642	933.109497	470.473846	-33.919109	494.941376	528.910950	196.771774	481.411285	496.536957	-44.982483	77.519730	579.740173	184.343704	92.260063	405.279175	-51.330067	1409.210449	467.280182	244.064896	1407.802612	366.255524	109.121338	1382.670776	339.693268	132.990082	1645.110840	434.050903	-142.875778	1131.691650	520.970276	309.967499	1137.891479	331.613434	-136.830063	887.628906	399.806061	325.880127	884.441589	381.005157	104.604813	1034.503540	-626.235474	177.231812	852.139526	-601.235168	-22.933702
363.923004	8.309509	936.354858	410.015259	194.423141	933.093384	470.468109	-33.914509	494.933228	528.879028	196.771683	481.388153	496.534668	-44.969448	77.508728	579.741089	184.343811	92.263443	405.267273	-51.326595	1409.217163	467.279358	244.074951	1407.792480	366.257874	109.133667	1382.669678	339.678802	133.012161	1645.102539	434.040680	-142.871490	1131.689575	520.965210	309.973419	1137.881592	331.600555	-136.832443	887.652832	399.789368	325.904388	884.434326	381.009003	104.590767	1034.494263	-626.478210	177.207291	852.144958	-601.361511	-22.921234
363.915314	8.298082	936.348145	410.031921	194.380157	933.073486	470.467712	-33.932915	494.923889	528.883240	196.780258	481.375824	496.552704	-44.973564	77.511459	579.708801	184.323196	92.258278	405.263336	-51.323330	1409.223633	467.282074	244.098999	1407.799561	366.243713	109.151527	1382.669434	339.672607	133.032211	1645.104492	434.043732	-142.866959	1131.697754	520.931824	309.960968	1137.874512	331.597687	-136.835022	887.654541	399.738861	325.932678	884.448730	380.999084	104.575493	1034.479736	-626.690918	177.174561	852.141357	-601.432861	-22.971081
363.896454	8.285738	936.354492	410.008514	194.375916	933.076233	470.464325	-33.946850	494.936798	528.847778	196.771408	481.351898	496.524384	-44.979931	77.520172	579.723389	184.335083	92.261444	405.252808	-51.297394	1409.230835	467.281860	244.093811	1407.792603	366.233978	109.164200	1382.666870	339.672028	133.041702	1645.107666	434.026031	-142.855469	1131.686401	520.912781	310.010712	1137.875122	331.568024	-136.829361	887.661743	399.722626	325.950714	884.455566	380.980499	104.568222	1034.484375	-626.856628	177.232239	852.183411	-601.501709	-22.945868
363.879822	8.297498	936.346313	409.965576	194.385849	933.075989	470.450989	-33.939968	494.940948	528.830017	196.781342	481.359833	496.530029	-44.980976	77.521820	579.696411	184.333771	92.269928	405.240997	-51.279247	1409.223511	467.269714	244.096024	1407.784668	366.228851	109.165627	1382.666138	339.659607	133.068665	1645.105591	434.015045	-142.859253	1131.693726	520.906067	310.015778	1137.864746	331.554474	-136.841080	887.653259	399.694305	325.972137	884.450806	380.954254	104.573158	1034.480591	-627.059937	177.220291	852.191223	-601.595093	-22.935295
363.881775	8.283865	936.347473	409.973328	194.381500	933.068054	470.435303	-33.944996	494.963959	528.827698	196.771362	481.358002	496.523682	-44.979862	77.520752	579.719788	184.357147	92.309761	405.243866	-51.283840	1409.229370	467.257721	244.113373	1407.773315	366.225098	109.171494	1382.677246	339.650208	133.092651	1645.095337	433.985809	-142.867905	1131.699829	520.885986	310.069153	1137.869385	331.554779	-136.854034	887.648621	399.669128	325.985077	884.463196	380.952271	104.570724	1034.476563	-627.231873	177.263626	852.236877	-601.630249	-22.932751
363.865112	8.300754	936.348328	409.967407	194.411926	933.062927	470.414001	-33.937119	494.923645	528.816345	196.777740	481.365875	496.505829	-44.973785	77.510864	579.717407	184.355469	92.305786	405.235626	-51.265160	1409.223633	467.239136	244.121902	1407.760742	366.210022	109.183640	1382.658081	339.646973	133.113358	1645.096191	433.979248	-142.851486	1131.693726	520.880859	310.088867	1137.862793	331.525909	-136.851532	887.652344	399.645355	325.986938	884.452515	380.951904	104.595009	1034.475098	-627.386108	177.282150	852.247620	-601.692932	-22.917690
363.841431	8.330354	936.347351	409.911957	194.455399	933.075378	470.413910	-33.915859	494.911804	528.815369	196.783493	481.373871	496.502747	-44.972996	77.508553	579.699707	184.352142	92.292503	405.242554	-51.262157	1409.213501	467.210510	244.125198	1407.759644	366.201569	109.189316	1382.655884	339.632019	133.139084	1645.081787	433.949829	-142.815567	1131.688721	520.857910	310.133789	1137.846680	331.494781	-136.886810	887.646790	399.610229	326.019318	884.451965	380.921509	104.620827	1034.481689	-627.540833	177.241684	852.249207	-601.754883	-22.914917
363.832397	8.317147	936.338318	409.902893	194.468399	933.078125	470.401154	-33.904541	494.923553	528.844849	196.826355	481.375488	496.507874	-44.974277	77.508240	579.731628	184.364822	92.300682	405.231964	-51.263317	1409.217041	467.192566	244.136505	1407.741455	366.186615	109.190071	1382.648071	339.633728	133.164627	1645.077515	433.918915	-142.824600	1131.687134	520.831055	310.116791	1137.842407	331.478271	-136.882568	887.655884	399.577942	326.028473	884.444153	380.910492	104.614449	1034.478638	-627.688599	177.253204	852.258240	-601.786255	-22.914753
363.829926	8.342918	936.333862	409.880005	194.468079	933.075867	470.374969	-33.891384	494.903625	528.810181	196.792160	481.367371	496.512878	-44.977264	77.516243	579.742554	184.361649	92.294945	405.216614	-51.245865	1409.213989	467.164368	244.158768	1407.746582	366.168976	109.196083	1382.638184	339.631592	133.179550	1645.077148	433.916504	-142.821335	1131.686279	520.810913	310.155853	1137.829956	331.464844	-136.865356	887.663757	399.552643	326.016693	884.436523	380.899841	104.625305	1034.475464	-627.799866	177.293167	852.286377	-601.830444	-22.874994
363.835693	8.316667	936.328613	409.891174	194.372925	933.035400	470.393433	-33.925972	494.935486	528.790710	196.769363	481.352997	496.543304	-44.972008	77.510658	579.735535	184.397675	92.303490	405.220734	-51.239246	1409.208130	467.152161	244.157074	1407.746094	366.149048	109.198669	1382.637451	339.630249	133.204605	1645.071777	433.897064	-142.814331	1131.696045	520.769043	310.154510	1137.844360	331.411896	-136.889099	887.671387	399.520508	326.025146	884.437500	380.894562	104.588203	1034.451050	-627.946716	177.254395	852.284790	-601.852173	-22.882196
363.830750	8.303446	936.323364	409.889130	194.379150	933.033081	470.403320	-33.913483	494.919769	528.765991	196.783417	481.360352	496.527008	-44.980484	77.518501	579.710510	184.375992	92.283646	405.222351	-51.233753	1409.208130	467.109802	244.168259	1407.735107	366.139557	109.194107	1382.638794	339.619049	133.228500	1645.075439	433.898438	-142.821426	1131.684204	520.742676	310.160034	1137.847900	331.410370	-136.887039	887.668030	399.499756	326.028625	884.432007	380.891937	104.582687	1034.447388	-628.068909	177.213303	852.304382	-601.883911	-22.879953
363.815094	8.324218	936.327881	409.887543	194.348557	933.023621	470.371826	-33.888039	494.918091	528.742126	196.758957	481.348602	496.505981	-44.975750	77.515717	579.714539	184.373566	92.285751	405.223083	-51.219666	1409.205078	467.096985	244.183319	1407.745850	366.124969	109.190742	1382.634033	339.616394	133.252213	1645.070557	433.897888	-142.811142	1131.662598	520.722412	310.183350	1137.834473	331.384644	-136.895340	887.676086	399.492615	326.027252	884.435242	380.884033	104.586464	1034.444580	-628.283508	177.065811	852.344788	-601.935364	-22.885277
363.829498	8.333694	936.320190	409.877106	194.376663	933.029724	470.390656	-33.902885	494.916840	528.753174	196.788406	481.341095	496.505035	-44.967457	77.517174	579.730347	184.389435	92.309616	405.205994	-51.218979	1409.200806	467.064758	244.188354	1407.761841	366.095612	109.224098	1382.633911	339.600372	133.268661	1645.075073	433.890076	-142.808655	1131.670166	520.684082	310.169373	1137.827759	331.370697	-136.890991	887.671997	399.478821	326.056091	884.423462	380.876862	104.598953	1034.443481	-628.376038	177.045822	852.363831	-601.913391	-22.899448
363.819427	8.331081	936.332336	409.874115	194.379578	933.030762	470.404175	-33.898476	494.943176	528.741638	196.778046	481.351837	496.515961	-44.977924	77.516533	579.694214	184.340805	92.294800	405.211945	-51.209499	1409.206421	467.065948	244.201202	1407.767700	366.084503	109.226509	1382.643677	339.590759	133.286057	1645.077271	433.881897	-142.835770	1131.664429	520.612610	310.144012	1137.820801	331.332672	-136.881134	887.673767	399.482971	326.255707	884.379700	380.870850	104.605095	1034.449951	-628.435791	177.089355	852.367126	-601.946533	-22.880581
363.871399	8.186322	936.343628	410.123596	194.068436	932.880554	470.459137	-33.971363	494.949615	528.753113	196.778015	481.308075	496.555054	-44.987438	77.524773	579.708069	184.351242	92.295433	405.184570	-51.206085	1409.208740	467.031708	244.216461	1407.766724	366.067291	109.228416	1382.643188	339.567963	133.303131	1645.082275	433.871826	-142.805969	1131.669312	520.615417	310.213409	1137.844116	331.318359	-136.880417	887.680725	399.434387	326.061401	884.423767	380.975281	104.484482	1034.374146	-628.526794	177.062393	852.377869	-601.974609	-22.850958
363.868378	8.183375	936.341003	410.124664	194.058533	932.873291	470.455841	-33.940891	494.956940	528.755798	196.779953	481.307800	496.535400	-44.982685	77.520683	579.739380	184.397781	92.327362	405.171967	-51.177166	1409.207031	467.021271	244.229584	1407.768188	366.052399	109.236092	1382.649902	339.560059	133.315048	1645.083618	433.874908	-142.795563	1131.682251	520.558411	310.178986	1137.839966	331.308716	-136.880966	887.687622	399.435852	326.280884	884.384277	380.978394	104.479782	1034.369385	-628.586975	177.056549	852.389771	-601.972900	-22.845047
363.870758	8.195038	936.345642	410.108673	194.102982	932.888794	470.477051	-33.957924	494.964874	528.761780	196.773438	481.301910	496.570862	-44.990707	77.525635	579.725159	184.398026	92.309143	405.157379	-51.178280	1409.211304	467.007263	244.237228	1407.767456	366.047546	109.233299	1382.642822	339.530334	133.328766	1645.083618	433.870605	-142.776077	1131.687988	520.528442	310.199951	1137.844360	331.296600	-136.860367	887.711365	399.394287	326.272644	884.383179	380.964783	104.502487	1034.379150	-628.609375	177.092163	852.392151	-601.952637	-22.827871
363.777954	8.313707	936.334900	409.871857	194.403275	933.024780	470.420593	-33.895798	494.956146	528.761841	196.777679	481.363464	496.521851	-44.972183	77.517097	579.737610	184.399078	92.303627	405.151398	-51.172813	1409.214111	466.982574	244.245682	1407.763184	366.029785	109.265976	1382.649780	339.506531	133.341034	1645.085571	433.863281	-142.768066	1131.705811	520.509094	310.240204	1137.835083	331.292877	-136.865204	887.714478	399.371918	326.275208	884.385254	380.839783	104.615639	1034.447388	-628.671326	177.086929	852.411194	-601.949768	-22.826548
363.840912	8.188291	936.346375	410.087372	194.118546	932.898193	470.481750	-33.963596	494.990875	528.762634	196.770691	481.321808	496.555725	-44.979507	77.524246	579.714233	184.358398	92.305283	405.144104	-51.148380	1409.220093	466.968475	244.269485	1407.768188	366.026001	109.267021	1382.642334	339.495758	133.348450	1645.082642	433.857056	-142.739532	1131.714600	520.486145	310.254578	1137.825684	331.284546	-136.870590	887.715393	399.336761	326.271332	884.396851	380.936798	104.502754	1034.384277	-628.686707	177.068527	852.408447	-601.937927	-22.835875
363.852539	8.191558	936.329407	410.108215	194.107758	932.894714	470.473389	-33.940014	494.982178	528.786682	196.797073	481.326202	496.542084	-44.976292	77.521347	579.721497	184.386917	92.304871	405.134308	-51.126743	1409.227783	466.951874	244.283218	1407.752930	366.024750	109.276100	1382.647461	339.462463	133.358673	1645.087158	433.833038	-142.724731	1131.720337	520.471680	310.249695	1137.824951	331.280640	-136.851563	887.736877	399.308746	326.261230	884.385437	380.935150	104.496735	1034.373047	-628.669556	177.115784	852.428894	-601.909851	-22.783661
363.892273	8.191536	936.334045	410.106720	194.084045	932.876831	470.489532	-33.956787	494.983734	528.770935	196.800262	481.305359	496.555603	-44.987484	77.522797	579.754639	184.413651	92.339760	405.135986	-51.114750	1409.246582	466.927917	244.287460	1407.740723	365.998260	109.289635	1382.642334	339.447449	133.369156	1645.084229	433.826263	-142.735626	1131.717529	520.457092	310.274994	1137.812988	331.287598	-136.850403	887.741882	399.272797	326.249786	884.376282	380.942932	104.498833	1034.365234	-628.679016	177.127014	852.435913	-601.870667	-22.767378
363.884674	8.207263	936.324341	410.106201	194.084854	932.875549	470.497345	-33.965588	494.994141	528.773010	196.808228	481.319702	496.544678	-44.977005	77.523399	579.747620	184.400024	92.332542	405.121307	-51.118504	1409.257446	466.933655	244.302917	1407.727051	365.990173	109.317673	1382.658447	339.425598	133.377518	1645.078125	433.814514	-142.720444	1131.725464	520.440979	310.287476	1137.800049	331.287506	-136.848099	887.732361	399.236542	326.247864	884.393616	380.936279	104.503723	1034.359741	-628.673706	177.142319	852.440430	-601.870361	-22.745737
363.799103	8.343916	936.315247	409.866241	194.390213	933.011658	470.441467	-33.872505	494.934326	528.768127	196.787231	481.361877	496.542877	-44.979084	77.506599	579.734802	184.370850	92.315231	405.102600	-51.096027	1409.243408	466.926514	244.307678	1407.717041	365.984741	109.315704	1382.644287	339.399628	133.399536	1645.064087	433.791016	-142.704269	1131.724854	520.437500	310.285278	1137.770752	331.275177	-136.852112	887.728455	399.191742	326.245117	884.384949	380.815674	104.628479	1034.428955	-628.636841	177.147781	852.436584	-601.823059	-22.705898
363.865265	8.225471	936.313904	410.093170	194.079285	932.865906	470.486511	-33.921833	494.953827	528.767517	196.813843	481.309601	496.568939	-44.978127	77.509789	579.715027	184.376556	92.305473	405.077484	-51.086010	1409.243774	466.911011	244.326767	1407.727295	365.966064	109.310638	1382.641479	339.377380	133.399078	1645.063354	433.770813	-142.710159	1131.735840	520.434143	310.287537	1137.788208	331.277985	-136.837555	887.729492	399.180328	326.228790	884.376038	380.922394	104.509689	1034.349854	-628.589417	177.214355	852.438782	-601.788879	-22.692028
363.866241	8.214171	936.319824	410.084808	194.048904	932.856079	470.475189	-33.926533	494.974915	528.762390	196.804016	481.314331	496.550568	-44.986202	77.519859	579.695923	184.352661	92.302841	405.061066	-51.079010	1409.226074	466.899292	244.338943	1407.715576	365.956360	109.338074	1382.633667	339.337463	133.411835	1645.049805	433.760193	-142.705872	1131.733521	520.394958	310.240906	1137.764282	331.264709	-136.851654	887.731384	399.145508	326.226379	884.374207	380.919769	104.497063	1034.347656	-628.501282	177.238953	852.460571	-601.702637	-22.682875
363.853424	8.219652	936.323853	410.087708	194.076477	932.850708	470.462006	-33.912468	494.971313	528.767334	196.808044	481.318420	496.550262	-44.986393	77.519073	579.706421	184.339355	92.300674	405.043427	-51.049805	1409.227661	466.879089	244.360413	1407.711426	365.938629	109.359802	1382.636963	339.307983	133.422363	1645.048706	433.743378	-142.719864	1131.757080	520.382385	310.233551	1137.746216	331.267639	-136.826828	887.733398	399.126587	326.225494	884.366760	380.916626	104.518326	1034.346924	-628.439636	177.258331	852.443970	-601.666504	-22.649971
363.872955	8.218199	936.316833	410.108490	194.069275	932.861389	470.457642	-33.905636	494.969757	528.769775	196.815735	481.308350	496.547180	-44.985558	77.518227	579.733093	184.398148	92.324051	405.015747	-51.045856	1409.235107	466.856903	244.368362	1407.697021	365.930939	109.362701	1382.639038	339.285614	133.432083	1645.048340	433.740448	-142.715179	1131.759033	520.372925	310.278809	1137.759399	331.268494	-136.827820	887.727051	399.059570	326.008850	884.402405	380.926514	104.507156	1034.348389	-628.290466	177.387939	852.428833	-601.602417	-22.593382
363.855469	8.224198	936.324036	410.105927	194.094955	932.844604	470.461212	-33.909542	494.972046	528.775391	196.820648	481.312805	496.540833	-44.984020	77.518066	579.744080	184.408142	92.317749	405.000763	-51.030437	1409.241577	466.855957	244.384918	1407.700073	365.925201	109.373878	1382.633423	339.256470	133.447311	1645.038452	433.724609	-142.680389	1131.738647	520.373230	310.279205	1137.762085	331.274719	-136.815887	887.716919	399.044708	325.978912	884.400391	380.922180	104.534576	1034.343506	-628.115479	177.520874	852.402100	-601.507324	-22.547621
363.790985	8.361965	936.322449	409.867462	194.412079	932.979004	470.417053	-33.849594	494.945099	528.771729	196.826462	481.358948	496.516541	-44.978237	77.511833	579.713318	184.363571	92.281319	404.989349	-51.011364	1409.248291	466.857788	244.390610	1407.718872	365.911774	109.383064	1382.628662	339.231171	133.463135	1645.026978	433.720764	-142.686340	1131.755127	520.321594	310.261169	1137.744263	331.289917	-136.800507	887.712585	399.067535	326.193512	884.352173	380.807953	104.671074	1034.415283	-628.016663	177.553894	852.407410	-601.419739	-22.535282
363.786865	8.365213	936.319946	409.877045	194.404236	932.973694	470.447174	-33.876133	494.949646	528.772461	196.826813	481.357758	496.527710	-44.980904	77.514381	579.721985	184.345932	92.272461	404.976013	-51.005005	1409.235474	466.863373	244.398621	1407.720703	365.892273	109.394592	1382.630249	339.200958	133.483215	1645.019409	433.726563	-142.682678	1131.756958	520.296448	310.264008	1137.723511	331.274567	-136.770508	887.710815	399.051910	326.186615	884.354187	380.807434	104.671700	1034.411011	-627.896484	177.597916	852.421021	-601.353455	-22.513472
363.857483	8.254233	936.323181	410.110046	194.098587	932.851013	470.481079	-33.918320	494.959686	528.774536	196.819962	481.312592	496.551147	-44.986511	77.519127	579.740723	184.394485	92.330437	404.954071	-50.996815	1409.244263	466.840942	244.405243	1407.715210	365.888336	109.402916	1382.621948	339.169830	133.493271	1645.018188	433.720551	-142.685623	1131.758667	520.288086	310.267639	1137.744263	331.288757	-136.760391	887.713623	399.051575	326.183075	884.346985	380.914856	104.550652	1034.345703	-627.786194	177.655914	852.409363	-601.292908	-22.481588
363.797119	8.382811	936.320923	409.880890	194.401733	932.970398	470.434052	-33.866127	494.937408	528.772888	196.827026	481.357391	496.524200	-44.972107	77.514168	579.744690	184.398819	92.332314	404.947784	-51.000858	1409.248779	466.826233	244.409805	1407.710449	365.871887	109.396408	1382.632080	339.141876	133.512009	1645.018066	433.707916	-142.672012	1131.757446	520.277954	310.277130	1137.761108	331.294922	-136.746765	887.706482	399.046173	326.158875	884.342773	380.804108	104.684235	1034.409058	-627.614990	177.701096	852.406189	-601.176636	-22.467392
363.854645	8.256567	936.321960	410.100220	194.107178	932.848328	470.475861	-33.912346	494.970642	528.773132	196.819183	481.313873	496.589539	-44.995152	77.522720	579.719727	184.386292	92.307739	404.926605	-51.007069	1409.237183	466.799957	244.401505	1407.717285	365.850250	109.410881	1382.638184	339.110962	133.523499	1645.007080	433.700439	-142.636230	1131.763306	520.257874	310.280518	1137.752319	331.285492	-136.744934	887.707092	399.039032	326.140594	884.343262	380.910461	104.556076	1034.343872	-627.474854	177.748962	852.401489	-601.100586	-22.413004
363.773407	8.389462	936.317017	409.880707	194.387405	932.969666	470.422729	-33.853745	494.948090	528.814819	196.859726	481.382111	496.543854	-44.976910	77.514702	579.764404	184.416260	92.315727	404.924133	-50.984806	1409.234985	466.776093	244.414612	1407.716797	365.847839	109.412651	1382.639526	339.073242	133.546967	1645.000000	433.704651	-142.634476	1131.742432	520.253357	310.277039	1137.754639	331.294983	-136.731918	887.696960	399.030457	326.136902	884.345032	380.798370	104.678337	1034.407227	-627.318359	177.766998	852.394531	-601.001343	-22.408298
363.766479	8.403173	936.316772	409.861359	194.444870	932.981201	470.401031	-33.841026	494.936096	528.821167	196.866272	481.391174	496.530029	-44.973419	77.512932	579.762634	184.390717	92.307770	404.902771	-50.975670	1409.251587	466.770660	244.412064	1407.708740	365.834137	109.406960	1382.630371	339.039246	133.561264	1644.990967	433.695831	-142.624481	1131.736694	520.249451	310.292542	1137.751709	331.298370	-136.721375	887.698669	399.031586	326.128418	884.347168	380.789001	104.705482	1034.413330	-627.166565	177.787704	852.394836	-600.900208	-22.378712
363.759644	8.401051	936.319885	409.860321	194.437851	932.985718	470.431244	-33.874138	494.947205	528.820435	196.850082	481.393921	496.545776	-44.975449	77.508118	579.758484	184.410980	92.308701	404.883606	-50.969421	1409.240723	466.754089	244.411469	1407.698486	365.820129	109.425636	1382.624878	339.014374	133.579666	1644.982056	433.692078	-142.611176	1131.734619	520.249390	310.292480	1137.753174	331.292480	-136.714783	887.693787	399.026367	326.112946	884.352478	380.782471	104.701103	1034.416992	-626.992798	177.820175	852.382446	-600.801392	-22.377932
363.817657	8.274821	936.315186	410.068329	194.161591	932.856873	470.440918	-33.886398	494.965088	528.817871	196.812439	481.328674	496.544403	-44.975025	77.508804	579.743530	184.359039	92.302376	404.870117	-50.966553	1409.226563	466.726501	244.430344	1407.717041	365.801514	109.434471	1382.621338	338.970245	133.597778	1644.973633	433.688232	-142.583557	1131.738281	520.248901	310.291534	1137.758545	331.293213	-136.716934	887.674133	399.046356	326.101166	884.335510	380.873840	104.584236	1034.344971	-626.803711	177.838516	852.393677	-600.669495	-22.369102
363.812592	8.308705	936.301697	410.071655	194.153549	932.850952	470.427979	-33.857258	494.953827	528.812378	196.788528	481.326172	496.557983	-44.980160	77.515732	579.735535	184.353973	92.295532	404.866272	-50.975338	1409.218628	466.707397	244.430328	1407.710571	365.772461	109.438026	1382.610962	338.949524	133.603592	1644.973389	433.696503	-142.581604	1131.746460	520.247375	310.290344	1137.759766	331.306427	-136.673569	887.679932	399.038910	326.092590	884.329712	380.869812	104.594910	1034.335083	-626.635681	177.859940	852.400024	-600.551025	-22.359659
363.762115	8.433022	936.310425	409.870789	194.440216	932.980347	470.395935	-33.821148	494.936005	528.807800	196.798889	481.358337	496.533112	-44.974270	77.511543	579.746216	184.400848	92.309715	404.816223	-50.965828	1409.239746	466.692200	244.448959	1407.700195	365.774689	109.444855	1382.623779	339.019714	133.629990	1644.927734	433.689606	-142.584152	1131.746704	520.242798	310.281036	1137.775146	331.315857	-136.672729	887.669128	399.036133	326.071106	884.335815	380.776550	104.719902	1034.408813	-626.387024	177.916885	852.413513	-600.411316	-22.332676
363.759796	8.438107	936.310730	409.860687	194.469589	932.982788	470.394318	-33.833969	494.939636	528.810242	196.801620	481.362579	496.536896	-44.975140	77.512955	579.727722	184.373810	92.302864	404.813690	-50.973518	1409.236206	466.664429	244.448364	1407.692627	365.761017	109.453186	1382.624756	338.995178	133.643860	1644.918091	433.686615	-142.589066	1131.735962	520.239685	310.266968	1137.759521	331.318909	-136.660614	887.667053	399.075745	326.088806	884.316284	380.770752	104.735184	1034.410278	-626.167053	177.930527	852.424561	-600.270935	-22.316381
363.753326	8.428193	936.308228	409.883972	194.423096	932.966187	470.420135	-33.848125	494.954041	528.803650	196.809830	481.354523	496.547607	-44.977715	77.514435	579.701843	184.347488	92.293823	404.789673	-50.943920	1409.227295	466.664612	244.451996	1407.694580	365.739258	109.450119	1382.626831	338.954895	133.661911	1644.909180	433.661774	-142.575821	1131.722412	520.237549	310.283600	1137.757446	331.307190	-136.638733	887.655640	399.090302	326.086761	884.305603	380.772278	104.717857	1034.399902	-625.978943	177.922287	852.420349	-600.153992	-22.294174
363.729370	8.447172	936.318054	409.838440	194.453613	932.986267	470.410706	-33.837723	494.951172	528.813049	196.830154	481.364563	496.535156	-44.969509	77.518959	579.735657	184.354706	92.298271	404.763214	-50.938667	1409.218750	466.645813	244.456635	1407.685181	365.710907	109.481651	1382.619995	338.930298	133.668884	1644.901733	433.656647	-142.543579	1131.719238	520.239624	310.279846	1137.767456	331.319061	-136.638489	887.640808	399.101074	326.086823	884.288086	380.748322	104.733536	1034.415771	-625.774841	177.897430	852.400513	-600.037842	-22.279018
363.795807	8.321691	936.305542	410.068756	194.164597	932.859070	470.446259	-33.877056	494.981293	528.803467	196.815247	481.302765	496.560089	-44.980667	77.517471	579.699707	184.325974	92.294777	404.748596	-50.938927	1409.219360	466.640839	244.471008	1407.665894	365.691132	109.475471	1382.607422	338.892456	133.680191	1644.894775	433.648224	-142.549973	1131.729980	520.233948	310.268188	1137.754517	331.318420	-136.621414	887.635681	399.103394	326.088928	884.280579	380.845581	104.608673	1034.340088	-625.516235	177.889877	852.388855	-599.854797	-22.281982
363.729553	8.449656	936.299072	409.847229	194.456009	932.979736	470.394958	-33.813599	494.927490	528.836304	196.848526	481.376984	496.519989	-44.971107	77.509850	579.715210	184.329849	92.291550	404.715973	-50.936691	1409.219727	466.621246	244.492447	1407.672363	365.687256	109.478127	1382.597534	338.866608	133.683990	1644.892822	433.639374	-142.535187	1131.725708	520.222046	310.265015	1137.756348	331.329041	-136.608902	887.643494	399.115723	326.080322	884.265625	380.745056	104.731491	1034.402832	-625.300293	177.919724	852.380554	-599.712097	-22.271570
363.719910	8.458617	936.295166	409.841614	194.470856	932.986328	470.416504	-33.837303	494.942932	528.833435	196.853271	481.370331	496.539063	-44.975666	77.512917	579.707458	184.323456	92.291130	404.701172	-50.930187	1409.227417	466.615814	244.496841	1407.691895	365.672241	109.475342	1382.596680	338.827942	133.689758	1644.898071	433.624939	-142.532928	1131.734497	520.218201	310.253143	1137.738281	331.344635	-136.580292	887.629089	399.155853	326.080566	884.246948	380.734558	104.738510	1034.404053	-625.076477	177.943146	852.387268	-599.561829	-22.250032
363.740204	8.455452	936.287903	409.858154	194.461945	932.985413	470.431854	-33.857151	494.961182	528.809082	196.831711	481.374756	496.547546	-44.977692	77.514999	579.751465	184.357315	92.294662	404.686188	-50.906506	1409.249146	466.608704	244.492905	1407.682739	365.646729	109.487946	1382.603027	338.804993	133.701935	1644.888184	433.617859	-142.511230	1131.745239	520.175537	310.223846	1137.722656	331.353882	-136.574738	887.622375	398.926117	326.113129	884.448120	380.741486	104.731865	1034.399292	-624.839783	178.011795	852.380005	-599.420776	-22.210169
363.727539	8.482021	936.295654	409.856537	194.454437	932.988464	470.423218	-33.831001	494.949310	528.828674	196.867859	481.391449	496.554199	-44.986752	77.513977	579.708740	184.324936	92.292770	404.655670	-50.908680	1409.247803	466.561157	244.494827	1407.677124	365.633209	109.512627	1382.609375	338.775726	133.717148	1644.890625	433.603485	-142.515945	1131.763794	520.220703	310.248901	1137.765015	331.355347	-136.562485	887.630737	399.192993	326.078888	884.241211	380.730988	104.745720	1034.404419	-624.619629	178.032974	852.379883	-599.231873	-22.220112
363.716614	8.486087	936.307739	409.848877	194.447586	932.989685	470.395569	-33.807957	494.931915	528.868469	196.896484	481.389008	496.513580	-44.969673	77.508987	579.741821	184.359161	92.303131	404.649109	-50.910660	1409.253174	466.548279	244.505127	1407.682983	365.614532	109.517120	1382.618408	338.744171	133.719437	1644.888306	433.588196	-142.505844	1131.777100	520.185791	310.229950	1137.753662	331.339447	-136.566986	887.635132	398.974854	326.119965	884.446594	380.729218	104.748596	1034.411377	-624.367126	178.084854	852.364441	-599.076599	-22.186787
363.713959	8.493697	936.307800	409.851379	194.456360	932.990845	470.407684	-33.821411	494.943787	528.861389	196.897903	481.363770	496.530426	-44.974205	77.511032	579.724915	184.337967	92.295120	404.613251	-50.901546	1409.261963	466.520844	244.522110	1407.687500	365.600616	109.524803	1382.617065	338.713440	133.725525	1644.882690	433.570709	-142.505646	1131.779541	520.196289	310.249359	1137.724609	331.347870	-136.558289	887.633240	398.991791	326.108154	884.437683	380.722351	104.758011	1034.411499	-624.140259	178.116699	852.369141	-598.909180	-22.151196
363.712585	8.498384	936.301758	409.839172	194.467606	932.999756	470.391205	-33.803276	494.929871	528.808716	196.861160	481.388123	496.510529	-44.968830	77.508369	579.708740	184.358215	92.304764	404.609344	-50.879898	1409.261108	466.514496	244.524658	1407.692749	365.586578	109.546127	1382.601807	338.681396	133.749527	1644.880615	433.565125	-142.527023	1131.792480	520.204346	310.259033	1137.727173	331.347717	-136.551208	887.635742	399.016968	326.119934	884.435486	380.716675	104.757217	1034.413330	-623.906189	178.121399	852.345886	-598.743530	-22.186758
363.713440	8.490078	936.298401	409.856812	194.453735	932.994019	470.407135	-33.820858	494.944092	528.886414	196.903152	481.385406	496.532135	-44.981949	77.510460	579.753906	184.369980	92.301651	404.589325	-50.881306	1409.267700	466.494507	244.537323	1407.674072	365.563507	109.540375	1382.605103	338.654388	133.752228	1644.878174	433.545593	-142.490646	1131.776245	520.205322	310.259308	1137.731079	331.339447	-136.554596	887.638245	399.036011	326.115356	884.428955	380.716980	104.750252	1034.408081	-623.667419	178.136505	852.339905	-598.584290	-22.178185
363.698425	8.496395	936.292725	409.836670	194.472824	933.002991	470.398254	-33.811092	494.954712	528.876465	196.876099	481.415894	496.514282	-44.956478	77.503960	579.760803	184.389923	92.301537	404.566406	-50.878025	1409.261719	466.475769	244.548172	1407.687988	365.544891	109.537697	1382.593628	338.619080	133.758575	1644.875244	433.538177	-142.493942	1131.774902	520.208923	310.265289	1137.747559	331.331818	-136.536331	887.636169	399.054077	326.122711	884.420471	380.697357	104.755234	1034.409790	-623.365479	178.247498	852.327454	-598.411011	-22.112864
363.699493	8.495955	936.293396	409.837738	194.479752	933.002258	470.421875	-33.829666	494.950165	528.870483	196.877258	481.418030	496.539886	-44.962269	77.506691	579.736084	184.397430	92.310875	404.539642	-50.871067	1409.261108	466.460205	244.548355	1407.697754	365.517792	109.548988	1382.614380	338.600861	133.778305	1644.883057	433.521454	-142.476379	1131.768555	520.202026	310.264160	1137.774292	331.324341	-136.570496	887.635315	399.084290	326.128204	884.432495	380.696777	104.759499	1034.409668	-623.118530	178.285110	852.325134	-598.218628	-22.129477
363.703217	8.499189	936.296631	409.831085	194.487320	933.007874	470.393921	-33.790401	494.936707	528.902405	196.904541	481.414368	496.527130	-44.959366	77.502892	579.778198	184.391541	92.310539	404.528595	-50.873699	1409.261719	466.417755	244.555573	1407.695923	365.504089	109.564079	1382.614014	338.567261	133.783920	1644.876221	433.519226	-142.473038	1131.789063	520.207214	310.284637	1137.772583	331.313232	-136.553619	887.643921	399.085114	326.133362	884.441895	380.689331	104.764694	1034.413696	-622.865784	178.259781	852.273804	-598.051697	-22.150362
363.688049	8.506789	936.299683	409.825226	194.478943	933.006592	470.372620	-33.798199	494.937592	528.872742	196.866882	481.398926	496.505463	-44.959656	77.511360	579.727173	184.381226	92.307915	404.512360	-50.869541	1409.265259	466.395721	244.565460	1407.696289	365.477875	109.558746	1382.620728	338.545013	133.798721	1644.874268	433.512848	-142.472519	1131.777466	520.195679	310.278168	1137.753174	331.313568	-136.551071	887.641663	399.104248	326.141663	884.432373	380.683777	104.766006	1034.414917	-622.632751	178.210632	852.235901	-597.896912	-22.165077
363.688263	8.508761	936.291443	409.832794	194.461823	932.982727	470.386230	-33.796406	494.931335	528.917908	196.873367	481.400940	496.522797	-44.971775	77.508759	579.751099	184.375839	92.301483	404.479858	-50.836689	1409.263062	466.385193	244.572769	1407.693237	365.475189	109.575363	1382.620850	338.518646	133.802597	1644.871582	433.509338	-142.467102	1131.776733	520.197266	310.300232	1137.772705	331.293243	-136.540787	887.640259	399.140228	326.160675	884.411133	380.675842	104.770271	1034.397705	-622.393005	178.248947	852.226746	-597.736145	-22.157669
363.647675	8.482887	936.304077	409.819489	194.492706	932.994629	470.387939	-33.800735	494.935883	528.916016	196.858170	481.396606	496.515503	-44.970070	77.508560	579.793640	184.399277	92.299080	404.473999	-50.844891	1409.257324	466.372864	244.573608	1407.684570	365.454926	109.590935	1382.610718	338.495056	133.807892	1644.853516	433.499298	-142.455353	1131.769653	520.181580	310.307068	1137.779541	331.274231	-136.539047	887.634949	399.131104	326.168213	884.402954	380.654602	104.771667	1034.410400	-622.134583	178.335892	852.216064	-597.578857	-22.136326
363.640442	8.479269	936.304443	409.829529	194.467712	932.989258	470.389038	-33.800312	494.939178	528.883301	196.830521	481.397858	496.531433	-44.973854	77.509590	579.760437	184.372757	92.295448	404.455078	-50.835064	1409.241943	466.360291	244.592285	1407.671631	365.430878	109.609657	1382.621216	338.469666	133.826782	1644.848877	433.497253	-142.452103	1131.769897	520.161499	310.299744	1137.765259	331.267578	-136.536819	887.640259	399.135040	326.175720	884.398865	380.654510	104.761749	1034.407593	-621.880981	178.353790	852.200989	-597.406311	-22.138208
363.643982	8.468623	936.303223	409.841217	194.440536	932.973755	470.410675	-33.825794	494.945526	528.880249	196.827621	481.393890	496.543182	-44.976665	77.512276	579.781433	184.388992	92.298958	404.423767	-50.837521	1409.249390	466.337524	244.607483	1407.676514	365.398071	109.603622	1382.616943	338.441071	133.828888	1644.850830	433.462402	-142.444183	1131.775146	520.156128	310.295776	1137.767456	331.256226	-136.543320	887.635620	399.148773	326.195801	884.386963	380.660431	104.751442	1034.398926	-621.620667	178.366058	852.198303	-597.264343	-22.130913
363.650848	8.463286	936.299561	409.839569	194.438354	932.970093	470.384338	-33.812263	494.949249	528.907959	196.850662	481.387939	496.527527	-44.972908	77.510536	579.749878	184.374222	92.300163	404.400146	-50.796474	1409.243896	466.317474	244.614197	1407.671387	365.375000	109.618782	1382.614502	338.413757	133.843338	1644.849243	433.430756	-142.423813	1131.779663	520.135498	310.305573	1137.764404	331.244965	-136.568253	887.622986	399.147278	326.210297	884.380737	380.655365	104.749275	1034.394653	-621.355103	178.429886	852.179688	-597.116333	-22.115366
363.645721	8.468322	936.291565	409.824951	194.461990	932.970764	470.380493	-33.808193	494.948181	528.915283	196.871414	481.400970	496.522827	-44.977882	77.518669	579.760742	184.377502	92.308968	404.377106	-50.791660	1409.256348	466.284668	244.647903	1407.670166	365.357574	109.623848	1382.617920	338.375946	133.856995	1644.844971	433.416595	-142.416092	1131.785767	520.114136	310.320129	1137.744629	331.221069	-136.559998	887.623474	399.157959	326.229218	884.351990	380.642883	104.758987	1034.390991	-621.122009	178.414063	852.150696	-597.011047	-22.091961
363.651001	8.480742	936.286377	409.808380	194.459503	932.974243	470.378113	-33.805328	494.945770	528.870300	196.840225	481.402954	496.511597	-44.974636	77.517822	579.714050	184.342697	92.280472	404.368500	-50.790939	1409.264893	466.278931	244.647919	1407.671387	365.344757	109.632637	1382.617676	338.339966	133.859085	1644.833618	433.383209	-142.428848	1131.795166	520.110596	310.343567	1137.738770	331.199677	-136.568954	887.635986	399.154083	326.229156	884.337280	380.636505	104.759003	1034.390259	-620.872253	178.426895	852.125854	-596.883362	-22.103497
363.643829	8.479049	936.300354	409.799286	194.472946	932.973328	470.377869	-33.805141	494.946289	528.873413	196.852783	481.393707	496.523071	-44.971882	77.509789	579.747620	184.397507	92.308578	404.359894	-50.769447	1409.280396	466.257935	244.661270	1407.643799	365.343048	109.637764	1382.604858	338.318115	133.875122	1644.828125	433.381622	-142.415375	1131.818359	520.096191	310.369537	1137.741089	331.179138	-136.561981	887.650024	399.145966	326.227356	884.327271	380.623749	104.773689	1034.396240	-620.608887	178.531708	852.122498	-596.753662	-22.057360
363.643158	8.461243	936.307556	409.808716	194.424545	932.963562	470.394592	-33.806633	494.942505	528.836426	196.807648	481.388275	496.526947	-44.972717	77.509674	579.734436	184.369339	92.296707	404.339203	-50.762047	1409.271118	466.256805	244.665085	1407.648071	365.313965	109.638367	1382.611816	338.292206	133.885086	1644.815674	433.365387	-142.425461	1131.824097	520.097839	310.380371	1137.734253	331.170502	-136.558075	887.672668	399.135162	326.239716	884.315918	380.623199	104.751785	1034.394287	-620.371643	178.575516	852.103088	-596.623779	-22.068516
363.658325	8.464398	936.298767	409.811859	194.444672	932.964294	470.396790	-33.808578	494.941528	528.867371	196.839508	481.398804	496.539185	-44.975208	77.512131	579.754089	184.381393	92.317406	404.339355	-50.762623	1409.271118	466.227020	244.683624	1407.618530	365.301453	109.644989	1382.611572	338.254425	133.908035	1644.807617	433.356445	-142.404770	1131.827271	520.064575	310.362000	1137.722046	331.157410	-136.552994	887.675598	399.121948	326.241669	884.313660	380.624634	104.759514	1034.389893	-620.150635	178.563507	852.084045	-596.514893	-22.038042
363.640900	8.425261	936.308716	409.808716	194.442017	932.965820	470.396301	-33.810764	494.944702	528.846802	196.830551	481.400208	496.541199	-44.976208	77.511108	579.728516	184.370941	92.321220	404.300781	-50.750481	1409.310669	466.204742	244.675995	1407.614014	365.267853	109.668411	1382.600586	338.210602	133.926178	1644.802246	433.342804	-142.393860	1131.847778	520.065369	310.396179	1137.721924	331.143280	-136.580597	887.674927	399.107849	326.237701	884.315186	380.616119	104.742500	1034.395630	-619.896545	178.596756	852.037598	-596.385559	-22.055885
363.656769	8.446585	936.303345	409.792542	194.385132	932.973267	470.386566	-33.829346	494.952759	528.816467	196.801239	481.372162	496.522583	-44.985088	77.519806	579.670837	184.322769	92.314949	404.277954	-50.742619	1409.316162	466.176361	244.695160	1407.623901	365.236786	109.663406	1382.612061	338.173859	133.940872	1644.804077	433.285278	-142.406860	1131.838501	520.034973	310.395020	1137.697754	331.127411	-136.595169	887.692505	399.082275	326.240509	884.294739	380.613159	104.718910	1034.396729	-619.632690	178.586090	852.023010	-596.278076	-22.014311
363.646118	8.418394	936.310120	409.804413	194.377121	932.959167	470.404938	-33.850418	494.971039	528.852356	196.847946	481.402863	496.517822	-44.976181	77.521866	579.721741	184.386368	92.315407	404.244385	-50.738926	1409.323242	466.171295	244.687820	1407.608154	365.226624	109.661964	1382.614868	338.145782	133.958694	1644.799683	433.284851	-142.423187	1131.870728	520.026672	310.385712	1137.682129	331.120148	-136.430023	887.731567	399.064545	326.242218	884.286926	380.611450	104.712929	1034.392456	-619.445801	178.601944	851.996521	-596.179810	-22.006998
363.638519	8.414037	936.302124	409.791016	194.388138	932.958557	470.403381	-33.846409	494.964905	528.858765	196.839310	481.399628	496.501678	-44.972099	77.520287	579.755981	184.406830	92.334221	404.211975	-50.749706	1409.331909	466.136475	244.705658	1407.589966	365.192078	109.702721	1382.612305	338.109711	133.985199	1644.788086	433.277832	-142.451233	1131.883301	520.015076	310.378693	1137.671509	331.114197	-136.429108	887.745789	399.046509	326.233368	884.269226	380.596497	104.712929	1034.388062	-619.246765	178.575500	851.952637	-596.081299	-22.014328
363.620453	8.410902	936.296082	409.771423	194.339737	932.952698	470.397675	-33.818829	494.950409	528.828064	196.809540	481.372528	496.510468	-44.971596	77.515213	579.727356	184.381302	92.309753	404.193054	-50.750492	1409.328491	466.118347	244.703766	1407.586792	365.184448	109.701553	1382.613647	338.087555	134.014526	1644.784058	433.259796	-142.448334	1131.880859	519.988220	310.348907	1137.634277	331.094086	-136.421799	887.752014	399.028259	326.221100	884.248291	380.577271	104.687920	1034.382080	-619.050415	178.588486	851.945435	-596.003601	-21.992842
363.619598	8.419451	936.298279	409.759064	194.357864	932.964661	470.417786	-33.830502	494.949524	528.822083	196.790497	481.365906	496.535706	-44.969524	77.503548	579.741211	184.365631	92.322052	404.180542	-50.727497	1409.330811	466.090607	244.712616	1407.566284	365.155212	109.695984	1382.617920	338.062317	134.043259	1644.780396	433.250916	-142.457611	1131.901367	519.982605	310.349609	1137.629028	331.081512	-136.420532	887.759094	399.011444	326.196777	884.252563	380.568970	104.695892	1034.389160	-618.814758	178.655594	851.940552	-595.882568	-21.968176
363.609985	8.385222	936.298340	409.760773	194.297241	932.942261	470.412476	-33.842422	494.962921	528.830566	196.795807	481.362305	496.559357	-44.970341	77.494766	579.721985	184.355026	92.317802	404.160828	-50.724804	1409.328979	466.080170	244.716507	1407.570557	365.113770	109.699921	1382.602661	338.018127	134.069138	1644.778564	433.231140	-142.466217	1131.905884	519.983887	310.327667	1137.646362	331.072388	-136.423019	887.764587	398.985687	326.173889	884.238403	380.555450	104.663719	1034.376953	-618.607910	178.695679	851.922974	-595.786316	-21.933613
363.614563	8.387383	936.313904	409.745270	194.303452	932.968689	470.388062	-33.829391	494.947357	528.854858	196.821075	481.421143	496.524689	-44.972050	77.511581	579.750916	184.393509	92.357559	404.132751	-50.722973	1409.350830	466.034576	244.717484	1407.591431	365.106354	109.691147	1382.607544	337.986389	134.088333	1644.776733	433.200287	-142.452713	1131.924683	519.988464	310.330658	1137.663696	331.049164	-136.578461	887.747131	398.932190	325.941559	884.302551	380.540588	104.663689	1034.397461	-618.417053	178.735397	851.931091	-595.684570	-21.929283
363.598480	8.354216	936.320374	409.734558	194.322632	932.964355	470.393219	-33.859653	494.974701	528.846497	196.815567	481.422455	496.524384	-44.977642	77.523399	579.725403	184.389038	92.354767	404.105042	-50.719330	1409.354614	466.003693	244.724487	1407.608154	365.095459	109.682182	1382.594604	337.957703	134.109085	1644.776611	433.182739	-142.451645	1131.918945	519.926453	310.312561	1137.673462	331.032959	-136.604355	887.745056	398.960907	326.132721	884.265381	380.529541	104.661118	1034.398560	-618.232300	178.741104	851.923828	-595.601624	-21.926964
363.603027	8.351066	936.322754	409.738647	194.318832	932.963196	470.380707	-33.881195	494.977936	528.863525	196.805527	481.417236	496.523315	-44.977364	77.525581	579.735352	184.386887	92.348045	404.083618	-50.718143	1409.339966	465.974670	244.729004	1407.617554	365.085510	109.688080	1382.601440	337.929565	134.143250	1644.776978	433.172485	-142.445709	1131.925537	519.942688	310.342712	1137.698853	331.028442	-136.637207	887.746155	398.898560	325.903259	884.306641	380.528473	104.660866	1034.398682	-618.036743	178.798233	851.911377	-595.513184	-21.916603
363.587433	8.323666	936.326843	409.743042	194.301697	932.946167	470.365021	-33.870716	494.953735	528.838013	196.780960	481.385864	496.540588	-44.983978	77.516647	579.722107	184.376114	92.346565	404.071747	-50.721703	1409.346436	465.938385	244.725204	1407.614136	365.061401	109.693550	1382.601563	337.912140	134.160416	1644.762451	433.175476	-142.447708	1131.904907	519.912231	310.339722	1137.690063	331.021210	-136.631470	887.753418	398.895081	325.871094	884.298889	380.526001	104.649651	1034.392090	-617.886536	178.871719	851.910400	-595.448914	-21.843813
363.540558	8.347327	936.327026	409.714600	194.305267	932.946411	470.329498	-33.847591	494.934357	528.860413	196.784363	481.398193	496.514343	-44.969738	77.514046	579.729248	184.379105	92.333817	404.072205	-50.711269	1409.343018	465.931335	244.727615	1407.613159	365.046356	109.714996	1382.580078	337.891266	134.184387	1644.755127	433.184296	-142.441788	1131.895508	519.897827	310.326050	1137.696533	331.018311	-136.634872	887.718140	398.883575	325.865967	884.286194	380.495911	104.662300	1034.392822	-617.709534	178.918182	851.892639	-595.352905	-21.842823
363.510834	8.346828	936.319641	409.667938	194.296890	932.943787	470.283539	-33.837906	494.941193	528.839600	196.745071	481.380371	496.502289	-44.961525	77.519493	579.686768	184.314590	92.314491	404.059265	-50.715279	1409.334961	465.929657	244.730835	1407.622070	365.032990	109.716751	1382.578125	337.869812	134.208801	1644.752197	433.177551	-142.455704	1131.890991	519.845276	310.341400	1137.668945	331.002777	-136.631607	887.725525	398.897064	326.058350	884.255127	380.458771	104.654655	1034.387939	-617.577820	178.965454	851.895935	-595.302734	-21.810402
363.506287	8.351171	936.317627	409.670319	194.295380	932.949036	470.268005	-33.844082	494.949524	528.828979	196.728653	481.394012	496.515869	-44.970295	77.530113	579.660828	184.297989	92.307983	404.028931	-50.703518	1409.315796	465.919678	244.733093	1407.621704	365.016663	109.709152	1382.587769	337.841309	134.215286	1644.741211	433.161224	-142.450394	1131.897461	519.857605	310.351318	1137.677368	330.982300	-136.672729	887.726257	398.832062	325.819092	884.298462	380.449921	104.654427	1034.389160	-617.434998	179.038086	851.903198	-595.245361	-21.779989
363.472260	8.341627	936.324524	409.665009	194.293976	932.952759	470.253387	-33.859634	494.943878	528.833984	196.725769	481.419800	496.524597	-44.977642	77.526512	579.696106	184.364288	92.326630	404.031677	-50.703316	1409.318359	465.907867	244.743591	1407.623535	365.010101	109.703751	1382.575806	337.820007	134.237381	1644.742920	433.161743	-142.451263	1131.897583	519.833557	310.362061	1137.679199	330.987335	-136.682312	887.715637	398.809113	325.799896	884.296082	380.429901	104.651527	1034.394409	-617.317505	179.061142	851.908142	-595.171021	-21.753895
363.464722	8.333352	936.309448	409.663361	194.273956	932.922852	470.225616	-33.883812	494.949280	528.869751	196.725754	481.419739	496.505310	-44.971176	77.519539	579.726501	184.367981	92.335884	404.022766	-50.708218	1409.313721	465.903809	244.733658	1407.604736	365.005829	109.706512	1382.570435	337.785950	134.241821	1644.726196	433.159027	-142.434998	1131.890503	519.812683	310.373444	1137.657837	330.997070	-136.699615	887.695313	398.793976	325.799011	884.282166	380.414703	104.648392	1034.370850	-617.177979	179.132874	851.897827	-595.139160	-21.724863
363.442200	8.351494	936.299561	409.634155	194.308334	932.929016	470.237366	-33.885891	494.936188	528.850830	196.694855	481.425598	496.517761	-44.974075	77.520203	579.690857	184.336731	92.307564	404.028809	-50.705650	1409.306274	465.874146	244.766220	1407.588623	364.999451	109.704391	1382.561279	337.778015	134.246201	1644.715576	433.146362	-142.464478	1131.877808	519.795105	310.383575	1137.657349	331.010803	-136.720123	887.701172	398.769257	325.797638	884.276428	380.398407	104.663147	1034.369995	-617.049561	179.135757	851.874695	-595.072876	-21.705378
363.389557	8.362708	936.300537	409.610962	194.315140	932.933105	470.220459	-33.889450	494.948425	528.863403	196.706879	481.417999	496.515015	-44.967979	77.512085	579.694092	184.324905	92.308289	404.014221	-50.703381	1409.298584	465.895264	244.763016	1407.571777	364.992310	109.727531	1382.546509	337.764404	134.265808	1644.696777	433.147217	-142.460159	1131.866333	519.791626	310.378723	1137.612549	331.022522	-136.724106	887.695557	398.733765	325.776398	884.255493	380.364655	104.670525	1034.372803	-616.951233	179.180420	851.880676	-595.037537	-21.672844
363.384857	8.339296	936.289978	409.629578	194.261093	932.892639	470.213989	-33.890236	494.933807	528.866333	196.709274	481.399994	496.525421	-44.972179	77.521179	579.694763	184.325394	92.308754	404.006531	-50.684013	1409.299072	465.900085	244.764542	1407.562988	364.975708	109.743393	1382.554199	337.759674	134.263321	1644.690674	433.138458	-142.472275	1131.879028	519.793701	310.362122	1137.607300	331.027283	-136.747498	887.701904	398.703735	325.774445	884.260132	380.370026	104.649544	1034.346558	-616.861328	179.232941	851.867981	-595.029297	-21.642332
363.325104	8.325735	936.308594	409.593597	194.204697	932.884521	470.216522	-33.898079	494.948669	528.840393	196.668945	481.380646	496.537476	-44.980652	77.531662	579.664673	184.295395	92.308098	403.993805	-50.683155	1409.310913	465.899963	244.771378	1407.566040	364.979187	109.754875	1382.541016	337.735809	134.280365	1644.685425	433.133057	-142.469162	1131.894165	519.785828	310.355408	1137.569092	331.034576	-136.759201	887.693054	398.654388	325.745300	884.245483	380.332367	104.627922	1034.352051	-616.760620	179.279358	851.872437	-595.001221	-21.592379
363.292450	8.336747	936.307068	409.554779	194.246002	932.892822	470.194977	-33.895767	494.954315	528.829834	196.664536	481.400909	496.521729	-44.975998	77.541588	579.679565	184.307098	92.309669	403.989777	-50.674725	1409.311523	465.905426	244.779434	1407.532837	364.985962	109.753235	1382.540161	337.719849	134.287918	1644.686646	433.136017	-142.475159	1131.913696	519.781128	310.335876	1137.563477	331.048950	-136.772171	887.699158	398.643951	325.737244	884.234985	380.306702	104.645569	1034.356323	-616.648376	179.318542	851.866760	-594.988647	-21.580784
363.261047	8.318754	936.310364	409.539581	194.225876	932.896851	470.167725	-33.883694	494.952698	528.838562	196.676331	481.417816	496.507843	-44.971996	77.540184	579.678467	184.287201	92.308098	403.978058	-50.677307	1409.309692	465.913483	244.791702	1407.526611	364.993469	109.767105	1382.541260	337.703888	134.286850	1644.691528	433.137207	-142.481461	1131.924194	519.764160	310.330811	1137.538818	331.056946	-136.774811	887.708496	398.603638	325.757629	884.243103	380.281799	104.627068	1034.359863	-616.576111	179.308044	851.851379	-594.966003	-21.578346
363.263702	8.323165	936.305298	409.533813	194.244202	932.886658	470.161743	-33.873142	494.961792	528.811707	196.670883	481.417358	496.508728	-44.973766	77.528679	579.681030	184.329742	92.333839	403.969940	-50.652679	1409.315186	465.918030	244.788208	1407.514771	364.999603	109.772552	1382.544922	337.699768	134.297729	1644.685913	433.130127	-142.513336	1131.933594	519.757202	310.321960	1137.536133	331.083832	-136.793076	887.709595	398.582581	325.750214	884.222656	380.272217	104.642677	1034.351563	-616.447144	179.415161	851.872498	-594.933655	-21.508692
363.353271	8.059617	936.312988	409.824402	193.609894	932.562805	470.234161	-33.977238	495.003418	528.805542	196.646790	481.336182	496.559998	-44.982376	77.557266	579.688293	184.333435	92.353218	403.955078	-50.636600	1409.321533	465.939423	244.794693	1407.520264	364.998779	109.777557	1382.538940	337.696503	134.308472	1644.679565	433.131683	-142.506638	1131.945190	519.755676	310.273041	1137.506592	331.087219	-136.814072	887.713562	398.568512	325.743225	884.213074	380.369690	104.408279	1034.180298	-616.369141	179.462173	851.846069	-594.940430	-21.495155
363.205597	8.317651	936.303650	409.478455	194.241989	932.895142	470.127838	-33.880653	494.968109	528.812622	196.695007	481.429901	496.518066	-44.976025	77.530945	579.703491	184.345551	92.357193	403.950348	-50.641239	1409.321045	465.951569	244.807968	1407.495728	364.999573	109.773682	1382.524658	337.694153	134.313034	1644.677368	433.127319	-142.508987	1131.933838	519.748840	310.278809	1137.481934	331.087097	-136.825409	887.712646	398.535767	325.739960	884.216125	380.215576	104.633354	1034.355225	-616.294739	179.444687	851.839111	-594.941223	-21.476978
363.180847	8.322960	936.293457	409.445679	194.306793	932.908325	470.116608	-33.889240	494.956421	528.796631	196.670258	481.430969	496.520081	-44.976440	77.531746	579.711609	184.343506	92.349480	403.943115	-50.641586	1409.342896	465.960632	244.809433	1407.493164	364.993134	109.782448	1382.537109	337.697693	134.322601	1644.681885	433.119232	-142.532516	1131.944946	519.734070	310.264648	1137.494629	331.087860	-136.845566	887.723999	398.516113	325.736237	884.200684	380.192993	104.653030	1034.357666	-616.238037	179.496048	851.839722	-594.935791	-21.449656
363.169159	8.318175	936.282166	409.431274	194.255951	932.886353	470.095978	-33.910736	494.974854	528.754150	196.644852	481.419006	496.516113	-44.973900	77.544693	579.666138	184.293869	92.333046	403.930389	-50.640980	1409.333374	465.968750	244.802170	1407.496948	364.991486	109.783401	1382.535522	337.703186	134.325089	1644.688477	433.113129	-142.556686	1131.963501	519.729126	310.261383	1137.491455	331.093933	-136.859451	887.716309	398.499634	325.756989	884.213745	380.173126	104.633362	1034.340210	-616.179810	179.478226	851.839294	-594.938171	-21.470757
363.126740	8.311872	936.283020	409.405090	194.276352	932.897766	470.089355	-33.881367	494.973175	528.734192	196.623993	481.414917	496.522522	-44.975502	77.542755	579.618164	184.251801	92.353790	403.927551	-50.628242	1409.326904	465.966980	244.809067	1407.497559	364.991730	109.796036	1382.540771	337.710144	134.332611	1644.695313	433.099152	-142.565002	1131.978394	519.728516	310.260864	1137.492188	331.085480	-136.865723	887.718323	398.488831	325.744507	884.211731	380.159485	104.629700	1034.348022	-616.124084	179.553268	851.851379	-594.949219	-21.460611
363.100708	8.330023	936.297974	409.352905	194.295227	932.907166	470.080139	-33.905315	494.970581	528.743958	196.672485	481.438263	496.511627	-44.973915	77.553749	579.655457	184.280655	92.363029	403.928314	-50.627632	1409.331787	465.996521	244.802109	1407.503540	364.990051	109.801788	1382.545044	337.726501	134.346329	1644.690430	433.098907	-142.564743	1131.978271	519.721375	310.261749	1137.487305	331.095581	-136.885361	887.718323	398.473419	325.738525	884.212524	380.131500	104.647552	1034.360962	-616.068115	179.562271	851.834961	-594.970764	-21.411407
363.099640	8.338584	936.283997	409.349243	194.286743	932.891541	470.060394	-33.878235	494.961823	528.715515	196.675903	481.406982	496.493286	-44.982155	77.561241	579.673157	184.302292	92.371040	403.922333	-50.633842	1409.345093	465.989197	244.806747	1407.496216	364.991028	109.783562	1382.538940	337.742645	134.355347	1644.691772	433.092255	-142.568558	1131.973877	519.724487	310.286957	1137.493408	331.093994	-136.898422	887.724426	398.460480	325.731628	884.209778	380.119171	104.651169	1034.345337	-616.031677	179.560730	851.815613	-594.975464	-21.416338
363.086945	8.353865	936.270569	409.331848	194.312790	932.889771	470.039795	-33.882885	494.942688	528.721375	196.680786	481.411926	496.494843	-44.971703	77.540947	579.665344	184.296265	92.370308	403.925293	-50.636673	1409.327759	465.958313	244.815506	1407.479858	364.987091	109.780174	1382.518921	337.752930	134.360779	1644.695313	433.080353	-142.546387	1131.961914	519.708984	310.299774	1137.469482	331.077332	-136.920013	887.699036	398.453064	325.738129	884.207214	380.095825	104.667297	1034.337402	-616.015381	179.611160	851.820435	-595.002319	-21.374557
363.197479	8.048490	936.285522	409.651520	193.651367	932.531433	470.120880	-33.982407	494.991364	528.664307	196.630264	481.317810	496.523254	-44.986008	77.569328	579.651123	184.294525	92.364197	403.923462	-50.636623	1409.327515	465.948303	244.797699	1407.467163	364.985992	109.780182	1382.518066	337.767365	134.371277	1644.687622	433.066437	-142.544846	1131.952881	519.708740	310.304840	1137.460938	331.064331	-136.916000	887.702026	398.452148	325.734985	884.187988	380.219238	104.420456	1034.151855	-615.964722	179.643295	851.814087	-594.984985	-21.351665
363.058258	8.335918	936.271301	409.313843	194.299088	932.873413	470.046539	-33.898113	494.969116	528.694946	196.673889	481.409943	496.507782	-44.963051	77.548767	579.664612	184.305267	92.376686	403.927155	-50.640839	1409.321167	465.931854	244.795914	1407.465332	364.965881	109.782806	1382.521118	337.776062	134.384369	1644.696289	433.063995	-142.541443	1131.951050	519.695679	310.293182	1137.433960	331.040833	-136.909042	887.708679	398.441864	325.749695	884.182617	380.078217	104.659492	1034.329712	-615.964417	179.645386	851.813599	-595.015991	-21.369148
363.032318	8.351756	936.265564	409.271729	194.333252	932.885925	470.041687	-33.895882	494.971191	528.675659	196.683197	481.419800	496.504150	-44.965443	77.530792	579.675964	184.314499	92.379829	403.929688	-50.658787	1409.319092	465.930481	244.801239	1407.469727	364.954620	109.770531	1382.523926	337.785919	134.385941	1644.692627	433.057678	-142.548828	1131.940430	519.692078	310.289520	1137.446289	331.010254	-136.905365	887.710876	398.452881	325.742981	884.173462	380.047821	104.672943	1034.333740	-615.953918	179.692749	851.804382	-595.039795	-21.329655
363.025116	8.362213	936.264038	409.242798	194.340515	932.891846	470.014679	-33.845440	494.946167	528.694153	196.705154	481.422913	496.483917	-44.960941	77.544205	579.703491	184.329422	92.399269	403.951324	-50.681313	1409.301025	465.914581	244.789413	1407.465576	364.948395	109.778244	1382.519897	337.805786	134.403229	1644.689209	433.058258	-142.545364	1131.914063	519.695557	310.292908	1137.434937	331.008545	-136.943939	887.710632	398.456207	325.763489	884.164673	380.034332	104.676048	1034.336304	-615.956177	179.699341	851.803223	-595.061096	-21.306492
362.993927	8.333358	936.267090	409.218933	194.364365	932.890015	470.019470	-33.878979	494.970032	528.671631	196.680237	481.420410	496.498871	-44.969814	77.542534	579.722412	184.344696	92.390472	403.944122	-50.686935	1409.296509	465.901093	244.795166	1407.469727	364.941986	109.779686	1382.518677	337.821503	134.407639	1644.684204	433.052399	-142.533844	1131.903198	519.681641	310.300110	1137.449951	330.951996	-136.931793	887.712280	398.467346	325.773804	884.161316	380.012146	104.674141	1034.337280	-615.963989	179.703766	851.805664	-595.084900	-21.305223
362.991974	8.339335	936.268188	409.204224	194.370605	932.896912	470.011505	-33.874393	494.963226	528.674255	196.680435	481.442413	496.490601	-44.968891	77.550919	579.673645	184.308136	92.386505	403.938324	-50.685257	1409.283081	465.881195	244.792755	1407.480347	364.927795	109.758652	1382.513306	337.825348	134.413849	1644.695923	433.043488	-142.529709	1131.888428	519.665833	310.304688	1137.455200	330.926270	-136.941971	887.695190	398.471893	325.781525	884.151855	380.003479	104.676781	1034.341309	-615.963684	179.725769	851.806396	-595.097778	-21.292997
362.978363	8.346310	936.260864	409.189819	194.400970	932.876465	469.979492	-33.832500	494.951111	528.701965	196.711136	481.455231	496.477173	-44.967331	77.536278	579.708923	184.343262	92.394394	403.936218	-50.686863	1409.282959	465.878784	244.791168	1407.480225	364.929260	109.757507	1382.514404	337.839813	134.416412	1644.694092	433.042786	-142.537689	1131.870361	519.643494	310.298645	1137.435791	330.906128	-136.940063	887.688416	398.472351	325.788605	884.155640	379.993439	104.701050	1034.327515	-615.963684	179.807434	851.812927	-595.132996	-21.276257
362.999084	8.337675	936.238403	409.227325	194.352890	932.850769	469.961060	-33.849110	494.945038	528.650513	196.668915	481.451447	496.479645	-44.967850	77.538162	579.650391	184.289581	92.395203	403.936401	-50.682194	1409.275757	465.867004	244.793365	1407.495850	364.922180	109.752190	1382.520874	337.850098	134.410995	1644.697632	433.040100	-142.565491	1131.869995	519.618347	310.303802	1137.455078	330.889160	-136.956726	887.695679	398.471527	325.789581	884.154785	379.997223	104.681938	1034.301636	-615.973999	179.801712	851.797791	-595.164063	-21.260450
362.965546	8.353484	936.248657	409.184845	194.386246	932.870972	469.937164	-33.830227	494.944611	528.638794	196.660614	481.454376	496.487671	-44.968708	77.528206	579.635681	184.275269	92.371979	403.937683	-50.679638	1409.275146	465.861816	244.790085	1407.495361	364.924194	109.750328	1382.526855	337.850922	134.417007	1644.705933	433.027008	-142.550415	1131.875000	519.604858	310.290985	1137.461182	330.838043	-136.937286	887.705200	398.470215	325.800171	884.157166	379.971588	104.697525	1034.317871	-615.897217	179.963409	851.812744	-595.150757	-21.226963
362.957184	8.354304	936.243042	409.183258	194.389450	932.871338	469.928680	-33.829231	494.945648	528.627014	196.638474	481.424286	496.489014	-44.967403	77.538918	579.643127	184.288055	92.375435	403.932434	-50.677605	1409.274292	465.840973	244.786758	1407.493286	364.923431	109.748573	1382.516479	337.852509	134.411728	1644.703857	433.006042	-142.559158	1131.863403	519.615784	310.300995	1137.477783	330.811859	-136.941910	887.713318	398.484711	325.815552	884.162903	379.965454	104.696815	1034.315308	-615.912964	179.986893	851.816772	-595.212646	-21.185417
362.949829	8.359539	936.246155	409.168091	194.368118	932.868652	469.941437	-33.840736	494.943420	528.635803	196.650055	481.439789	496.502686	-44.965542	77.547028	579.655334	184.281586	92.368080	403.939880	-50.666672	1409.267578	465.843201	244.796112	1407.501831	364.921692	109.749405	1382.516357	337.864410	134.400131	1644.715820	432.999054	-142.554245	1131.873169	519.615173	310.300598	1137.478760	330.786530	-136.930298	887.723999	398.474426	325.809418	884.164185	379.960754	104.690445	1034.315796	-616.047485	179.860336	851.808899	-595.244995	-21.252695
362.953491	8.362629	936.241028	409.179504	194.390869	932.862976	469.923676	-33.842030	494.949707	528.652222	196.684616	481.432312	496.496887	-44.964085	77.547134	579.685181	184.312363	92.365891	403.943207	-50.669689	1409.268921	465.837921	244.793243	1407.494995	364.917877	109.751228	1382.525391	337.867981	134.393829	1644.719604	432.981506	-142.526443	1131.861572	519.602478	310.320648	1137.457642	330.773407	-136.921631	887.733337	398.473297	325.825104	884.178101	379.961792	104.705193	1034.309937	-616.103699	179.857101	851.810669	-595.310303	-21.238132
362.952484	8.373796	936.243286	409.175659	194.418869	932.884033	469.930450	-33.849438	494.951172	528.649475	196.702393	481.441528	496.453430	-44.966049	77.554947	579.689697	184.316559	92.368027	403.933716	-50.668285	1409.281860	465.813324	244.797791	1407.490723	364.915222	109.755470	1382.520020	337.860626	134.386368	1644.717163	432.960175	-142.521393	1131.859985	519.597839	310.360443	1137.466187	330.727692	-136.909988	887.734009	398.455902	325.838135	884.196777	379.959229	104.714302	1034.322021	-616.138550	179.868546	851.816772	-595.342041	-21.250401
362.937042	8.363424	936.259460	409.163300	194.354721	932.862732	469.930573	-33.849831	494.953339	528.622925	196.710144	481.429993	496.467133	-44.970554	77.568703	579.653625	184.289795	92.364555	403.926605	-50.668514	1409.276978	465.819214	244.810898	1407.473267	364.914612	109.756317	1382.518311	337.851440	134.377563	1644.725708	432.938599	-142.506561	1131.872192	519.594116	310.369080	1137.460938	330.716797	-136.902328	887.729065	398.446991	325.862976	884.199585	379.949188	104.697243	1034.318970	-616.210876	179.837204	851.804016	-595.422119	-21.259762
362.917328	8.394366	936.255554	409.145172	194.437531	932.890625	469.922638	-33.826847	494.953064	528.605347	196.704575	481.440247	496.469696	-44.962215	77.539063	579.656982	184.292374	92.365234	403.926666	-50.676651	1409.291748	465.842255	244.810211	1407.471436	364.914978	109.752556	1382.509888	337.856720	134.363480	1644.725220	432.926056	-142.474823	1131.861938	519.612000	310.392822	1137.459229	330.689301	-136.877167	887.727722	398.432648	325.872742	884.203308	379.939941	104.733841	1034.332275	-616.236694	179.833694	851.811768	-595.445313	-21.264812
362.935394	8.432988	936.239075	409.146332	194.448212	932.891296	469.922028	-33.831978	494.944366	528.598145	196.698959	481.439270	496.497772	-44.970997	77.529190	579.671143	184.301086	92.375618	403.929169	-50.675549	1409.291382	465.843872	244.809647	1407.462280	364.917877	109.764969	1382.515747	337.861847	134.353790	1644.723633	432.911530	-142.495010	1131.876343	519.602722	310.385712	1137.468262	330.666870	-136.861649	887.708923	398.419220	325.878845	884.216553	379.947906	104.749626	1034.324463	-616.216248	179.957748	851.834412	-595.480713	-21.219032
362.937653	8.423118	936.236938	409.159760	194.427750	932.876221	469.912933	-33.837906	494.932861	528.604553	196.715637	481.429260	496.480927	-44.963665	77.531120	579.689758	184.308731	92.375267	403.920074	-50.651546	1409.285767	465.860779	244.814484	1407.470459	364.925934	109.767517	1382.507080	337.858246	134.342026	1644.725586	432.881134	-142.484009	1131.848267	519.607544	310.389893	1137.456421	330.654541	-136.858109	887.724792	398.404114	325.882019	884.222473	379.955872	104.741936	1034.315674	-616.229309	180.057465	851.857727	-595.543945	-21.196676
362.921692	8.441053	936.237122	409.125885	194.457367	932.887085	469.923126	-33.841522	494.935944	528.587158	196.726547	481.438782	496.484009	-44.959019	77.540573	579.672363	184.322647	92.377808	403.915863	-50.637959	1409.283813	465.874695	244.805283	1407.466064	364.921509	109.772522	1382.514526	337.845490	134.329437	1644.725586	432.853851	-142.501160	1131.845337	519.601746	310.395477	1137.442139	330.625122	-136.846725	887.728577	398.380096	325.923767	884.230530	379.932495	104.758812	1034.321533	-616.277100	180.147171	851.874939	-595.618408	-21.164391
362.906464	8.450027	936.237854	409.124146	194.486206	932.908386	469.912201	-33.822975	494.936371	528.588440	196.725281	481.413849	496.469025	-44.966927	77.538025	579.671021	184.318848	92.348793	403.913116	-50.637188	1409.264282	465.869446	244.806046	1407.463501	364.928741	109.790421	1382.502686	337.840485	134.315964	1644.726563	432.824677	-142.508682	1131.859497	519.599792	310.394165	1137.441895	330.589813	-136.816086	887.726868	398.357544	325.913757	884.225220	379.931335	104.765007	1034.333374	-616.326599	180.194717	851.886230	-595.649658	-21.177639
362.900787	8.445970	936.251099	409.094757	194.463303	932.902344	469.917480	-33.837673	494.959412	528.592468	196.748138	481.436584	496.472504	-44.977215	77.559113	579.667908	184.304733	92.351753	403.902557	-50.631981	1409.270630	465.868744	244.806396	1407.463379	364.927338	109.803314	1382.496582	337.826691	134.307312	1644.725586	432.812744	-142.494461	1131.851074	519.601135	310.398712	1137.453979	330.558258	-136.800858	887.730469	398.351227	325.937164	884.224426	379.915344	104.761017	1034.336792	-616.409790	180.160507	851.892151	-595.740417	-21.190147
362.879883	8.438198	936.249512	409.085510	194.446823	932.907288	469.914032	-33.834522	494.961151	528.557739	196.706009	481.404633	496.479218	-44.964577	77.540642	579.648315	184.291428	92.361168	403.888580	-50.627995	1409.255005	465.884888	244.811874	1407.455811	364.929718	109.797409	1382.491211	337.819489	134.291458	1644.728149	432.782227	-142.482315	1131.846680	519.593384	310.377106	1137.446533	330.539764	-136.787308	887.717651	398.337769	325.946899	884.229492	379.905914	104.744522	1034.338989	-616.505066	180.143539	851.898254	-595.809204	-21.181908
362.896729	8.453074	936.242493	409.102264	194.465134	932.904419	469.912903	-33.828136	494.944946	528.543213	196.691788	481.414032	496.480865	-44.966221	77.528954	579.640686	184.278809	92.346565	403.875214	-50.624641	1409.240723	465.898071	244.821213	1407.461426	364.939789	109.813034	1382.499023	337.819672	134.294205	1644.724487	432.775299	-142.467682	1131.830444	519.596680	310.386414	1137.460938	330.513306	-136.756088	887.708313	398.330505	325.949066	884.234314	379.920563	104.759354	1034.333984	-616.589600	180.123337	851.894653	-595.887756	-21.211515
362.865112	8.438797	936.258606	409.077148	194.472900	932.899048	469.899384	-33.793507	494.945831	528.543274	196.692520	481.417084	496.479218	-44.965076	77.535576	579.659790	184.299835	92.341774	403.878815	-50.630863	1409.246826	465.923828	244.811371	1407.451050	364.937378	109.824715	1382.508667	337.813934	134.285645	1644.713013	432.755768	-142.459412	1131.806152	519.599426	310.398041	1137.448486	330.494171	-136.738022	887.695984	398.308594	325.950745	884.228271	379.899353	104.765656	1034.339478	-616.853455	179.797867	851.847107	-596.006287	-21.301775
362.854187	8.467214	936.243530	409.067352	194.443161	932.895203	469.863220	-33.763107	494.915985	528.527100	196.698532	481.410126	496.462646	-44.950474	77.528740	579.638550	184.272476	92.358017	403.859436	-50.620808	1409.236206	465.921082	244.817245	1407.459961	364.938629	109.816101	1382.514404	337.803406	134.281906	1644.709106	432.738129	-142.455704	1131.808228	519.592957	310.384552	1137.456787	330.454163	-136.689789	887.698669	398.285400	325.955597	884.234314	379.888428	104.760201	1034.330078	-616.866943	179.926056	851.877258	-596.073975	-21.265087
362.826050	8.482882	936.239868	409.047546	194.483200	932.901123	469.838531	-33.756859	494.928284	528.520813	196.695282	481.413666	496.462036	-44.947803	77.539200	579.670898	184.303619	92.384888	403.866425	-50.616753	1409.237671	465.903748	244.816559	1407.451416	364.934265	109.814293	1382.520264	337.805542	134.283401	1644.707275	432.733368	-142.433960	1131.795410	519.594727	310.389191	1137.470337	330.440430	-136.680710	887.684998	398.287201	325.974762	884.238892	379.870270	104.781342	1034.331787	-616.983337	179.838501	851.863464	-596.166687	-21.268415
362.831268	8.495223	936.229004	409.053192	194.508011	932.915039	469.853485	-33.755043	494.932495	528.548584	196.721863	481.437958	496.469391	-44.957539	77.538757	579.682129	184.328903	92.381386	403.868591	-50.614723	1409.238037	465.913574	244.821609	1407.468506	364.932404	109.819252	1382.512817	337.801208	134.278275	1644.712280	432.723572	-142.434174	1131.786865	519.587769	310.394409	1137.475464	330.410889	-136.640640	887.677185	398.279938	325.985657	884.249268	379.870941	104.787567	1034.333496	-617.100525	179.788208	851.872559	-596.254211	-21.309999
362.837280	8.492628	936.237854	409.049530	194.536514	932.903687	469.873535	-33.754639	494.938232	528.562195	196.750198	481.439026	496.454346	-44.960560	77.555382	579.652039	184.298920	92.349899	403.868500	-50.613960	1409.229004	465.899170	244.820175	1407.484009	364.922791	109.798210	1382.526489	337.789612	134.270950	1644.719360	432.705353	-142.406876	1131.784424	519.586548	310.393463	1137.476440	330.392853	-136.632492	887.675842	398.274933	325.980225	884.248779	379.868805	104.811295	1034.331665	-617.220032	179.711700	851.877808	-596.336670	-21.318792
362.859985	8.522705	936.219116	409.040405	194.574539	932.909546	469.888428	-33.782963	494.942352	528.531311	196.705185	481.426483	496.470520	-44.956345	77.544830	579.661194	184.314835	92.371315	403.864624	-50.627106	1409.241333	465.897675	244.818344	1407.484009	364.926361	109.813988	1382.534302	337.784241	134.262970	1644.715088	432.699768	-142.388443	1131.763184	519.587708	310.384399	1137.468994	330.371643	-136.587814	887.672302	398.263794	325.983307	884.255676	379.874176	104.831360	1034.325562	-617.315918	179.727875	851.886475	-596.439148	-21.317251
362.870514	8.494466	936.210999	409.083923	194.496445	932.880310	469.903107	-33.782513	494.938019	528.525024	196.715851	481.396881	496.471649	-44.964275	77.543472	579.679871	184.329636	92.344910	403.858032	-50.641335	1409.226563	465.878418	244.818710	1407.493286	364.919159	109.808815	1382.527710	337.781464	134.256622	1644.711304	432.698547	-142.386215	1131.764160	519.580261	310.387085	1137.471680	330.353180	-136.562958	887.664795	398.263794	325.988464	884.255310	379.891205	104.793968	1034.305786	-617.457581	179.709579	851.886047	-596.525574	-21.306990
362.811157	8.499660	936.223999	409.034271	194.530426	932.896179	469.892517	-33.764042	494.942139	528.526245	196.718552	481.403992	496.456635	-44.952827	77.522705	579.680969	184.324478	92.361549	403.852661	-50.649410	1409.213257	465.875732	244.805252	1407.493896	364.915588	109.804970	1382.528198	337.778687	134.261230	1644.711670	432.681305	-142.373688	1131.731934	519.583679	310.389679	1137.471436	330.333740	-136.540924	887.643127	398.271637	325.981323	884.255615	379.852173	104.807991	1034.321289	-617.576660	179.685287	851.880798	-596.635620	-21.306267
362.834076	8.519745	936.211548	409.081787	194.523285	932.878967	469.904236	-33.770344	494.948608	528.513550	196.689743	481.413818	496.478546	-44.949890	77.531647	579.639282	184.280945	92.316292	403.845856	-50.651630	1409.208618	465.865814	244.804886	1407.509888	364.906067	109.789436	1382.535889	337.769257	134.257355	1644.711182	432.660278	-142.344513	1131.727173	519.578918	310.385376	1137.500610	330.308441	-136.514420	887.635864	398.256866	325.984283	884.274109	379.873810	104.821648	1034.305420	-617.704712	179.644058	851.901794	-596.724060	-21.294559
362.814026	8.518095	936.219055	409.054321	194.555740	932.897888	469.872223	-33.764359	494.937439	528.516541	196.717941	481.415192	496.469543	-44.944111	77.548798	579.645874	184.260529	92.320183	403.839905	-50.651707	1409.205200	465.836456	244.787369	1407.510254	364.895966	109.793869	1382.533813	337.754272	134.259491	1644.723145	432.663635	-142.349335	1131.730103	519.567383	310.386017	1137.510132	330.318054	-136.486481	887.629150	398.270081	325.987122	884.271118	379.853180	104.829292	1034.319092	-617.812073	179.640839	851.914124	-596.807251	-21.338697
362.807709	8.515164	936.232239	409.068970	194.506317	932.888306	469.862671	-33.782322	494.955719	528.512085	196.703674	481.419769	496.447571	-44.949772	77.550125	579.626953	184.276520	92.331192	403.826019	-50.647152	1409.194214	465.834473	244.796967	1407.515503	364.887482	109.788857	1382.536621	337.746918	134.263763	1644.730957	432.648834	-142.348160	1131.740479	519.564575	310.393982	1137.518433	330.298218	-136.459457	887.617859	398.281281	325.980682	884.272766	379.853424	104.817825	1034.320190	-617.932678	179.601654	851.927002	-596.899109	-21.334257
362.820740	8.538519	936.225220	409.074463	194.534515	932.896118	469.828064	-33.768902	494.952148	528.558533	196.768127	481.404877	496.426941	-44.953243	77.563950	579.662048	184.299088	92.337700	403.805786	-50.645226	1409.196777	465.824371	244.795609	1407.525513	364.884186	109.792259	1382.529541	337.728333	134.269318	1644.728516	432.643341	-142.329620	1131.717651	519.552612	310.391327	1137.516235	330.296234	-136.428146	887.612000	398.285583	325.987366	884.267944	379.863647	104.835045	1034.320923	-618.087585	179.613556	851.954895	-596.998718	-21.363766
362.804626	8.525620	936.217957	409.070435	194.531281	932.896362	469.805481	-33.756794	494.937347	528.535339	196.787888	481.414124	496.417999	-44.956604	77.566132	579.666992	184.326584	92.331688	403.806000	-50.655998	1409.178955	465.806213	244.775330	1407.523315	364.871307	109.816742	1382.523560	337.721497	134.260559	1644.722412	432.646790	-142.324875	1131.700439	519.551208	310.395447	1137.508179	330.286316	-136.415237	887.611694	398.301910	325.985596	884.252808	379.855194	104.822792	1034.317627	-618.049927	179.935486	852.036621	-597.046692	-21.292055
362.821411	8.536119	936.213074	409.060944	194.566193	932.904419	469.836121	-33.772686	494.934113	528.513611	196.748642	481.404968	496.476654	-44.959492	77.534706	579.646423	184.286621	92.318031	403.791595	-50.642147	1409.177856	465.817444	244.788879	1407.519287	364.860565	109.808876	1382.514526	337.714996	134.256882	1644.722656	432.637573	-142.294128	1131.688843	519.548828	310.378571	1137.501953	330.293976	-136.398331	887.579346	398.316040	325.984711	884.256653	379.857880	104.837532	1034.319458	-618.182434	179.968628	852.060303	-597.158813	-21.265720
362.818848	8.549032	936.211487	409.060730	194.550308	932.899109	469.821808	-33.768463	494.907288	528.520142	196.752533	481.404816	496.463776	-44.947201	77.526863	579.670105	184.319138	92.324554	403.785706	-50.654453	1409.184448	465.804443	244.791199	1407.511108	364.859070	109.806854	1382.515381	337.702515	134.253845	1644.721436	432.629974	-142.308167	1131.687134	519.549011	310.378357	1137.503540	330.290253	-136.365540	887.566162	398.328339	325.980103	884.251282	379.855286	104.838936	1034.315796	-618.390015	179.854156	852.046448	-597.300537	-21.285122
362.807159	8.519333	936.217712	409.064514	194.518433	932.880737	469.824677	-33.772331	494.911835	528.516296	196.749268	481.400726	496.456421	-44.945477	77.532356	579.673767	184.305359	92.334442	403.761902	-50.646381	1409.191406	465.790680	244.805237	1407.525879	364.845703	109.797966	1382.518188	337.687073	134.251587	1644.718018	432.629150	-142.311493	1131.683594	519.542664	310.367767	1137.524292	330.308533	-136.367889	887.568237	398.335571	325.983765	884.246826	379.849243	104.822357	1034.309082	-618.685730	179.563278	851.987976	-597.464783	-21.372892
362.825012	8.534924	936.211975	409.072021	194.521606	932.878357	469.838837	-33.798370	494.939392	528.519958	196.767120	481.408752	496.507507	-44.963928	77.540161	579.656189	184.292679	92.331955	403.753693	-50.652916	1409.186523	465.784576	244.805115	1407.509888	364.828064	109.793243	1382.518677	337.655579	134.245377	1644.723022	432.618774	-142.310303	1131.698364	519.546814	310.381592	1137.520996	330.303680	-136.357941	887.576233	398.330719	325.977448	884.250916	379.858002	104.830803	1034.304810	-618.877686	179.545609	852.009705	-597.589722	-21.390703
362.900696	8.438095	936.210327	409.294312	194.218994	932.761047	469.869934	-33.826790	494.958679	528.527588	196.764984	481.366211	496.514679	-44.955036	77.557831	579.651245	184.294312	92.324326	403.730469	-50.648514	1409.189697	465.771240	244.799194	1407.521973	364.821136	109.794365	1382.526978	337.643494	134.246536	1644.718994	432.611542	-142.286026	1131.693115	519.556519	310.382721	1137.523804	330.311523	-136.321228	887.568298	398.341705	325.974762	884.260010	379.955414	104.714432	1034.239380	-619.014832	179.571045	852.029724	-597.703125	-21.360693
362.823212	8.577270	936.217529	409.063965	194.552063	932.894897	469.828827	-33.781067	494.938904	528.523254	196.795441	481.402008	496.463745	-44.931599	77.571609	579.650513	184.299591	92.326973	403.712524	-50.631580	1409.188721	465.754822	244.805161	1407.527832	364.824677	109.802368	1382.505859	337.622498	134.242432	1644.718140	432.606720	-142.275497	1131.701172	519.556458	310.382355	1137.526245	330.324249	-136.311035	887.587952	398.357086	325.981934	884.252441	379.844208	104.863525	1034.315552	-619.180115	179.610641	852.062073	-597.839478	-21.337206
362.827362	8.588243	936.205933	409.056030	194.578110	932.898010	469.817810	-33.776054	494.943970	528.554077	196.796829	481.404419	496.471222	-44.934063	77.554375	579.644104	184.300873	92.321327	403.707825	-50.640583	1409.196777	465.746857	244.795868	1407.534546	364.787659	109.814598	1382.506226	337.603943	134.253235	1644.713379	432.596741	-142.292999	1131.716919	519.556458	310.382416	1137.525879	330.328979	-136.307663	887.575928	398.355347	325.975067	884.243103	379.836731	104.874847	1034.311157	-619.340149	179.603104	852.081116	-597.958740	-21.313356
362.815521	8.599360	936.200989	409.032623	194.602753	932.902222	469.836029	-33.757706	494.932617	528.489990	196.775452	481.400238	496.460663	-44.946644	77.540352	579.642151	184.297028	92.321510	403.696442	-50.643879	1409.187134	465.727234	244.796768	1407.520752	364.784332	109.808929	1382.510620	337.580261	134.244263	1644.711670	432.593018	-142.271561	1131.704224	519.563721	310.378601	1137.509766	330.335236	-136.303818	887.563599	398.368042	325.973297	884.238281	379.830292	104.884476	1034.311768	-619.542297	179.513840	852.081970	-598.058167	-21.340288
362.818329	8.594705	936.195251	409.032166	194.611069	932.897095	469.836548	-33.743237	494.928375	528.554504	196.781143	481.422455	496.468597	-44.951252	77.530327	579.660583	184.287582	92.329079	403.661316	-50.633377	1409.174316	465.732605	244.795822	1407.523682	364.778229	109.803070	1382.509766	337.567871	134.246597	1644.703003	432.577606	-142.288513	1131.692627	519.571167	310.372711	1137.533447	330.341064	-136.302963	887.550232	398.392792	325.973206	884.232788	379.828705	104.886292	1034.306152	-619.726868	179.530716	852.104187	-598.214111	-21.313766
362.779968	8.576642	936.204590	409.023773	194.581116	932.892273	469.828888	-33.737438	494.931763	528.547852	196.775040	481.418335	496.445984	-44.939568	77.510605	579.671143	184.291977	92.319519	403.650330	-50.613567	1409.164185	465.708527	244.805649	1407.521973	364.764038	109.816620	1382.503418	337.549438	134.248688	1644.706177	432.583221	-142.274597	1131.669434	519.570313	310.374542	1137.561401	330.343201	-136.316162	887.526489	398.408020	325.968597	884.231995	379.799774	104.872444	1034.307739	-619.896118	179.510712	852.120544	-598.311401	-21.302116
362.771057	8.585765	936.201965	409.020203	194.585022	932.891907	469.823303	-33.717075	494.925507	528.534424	196.780075	481.422577	496.466705	-44.961700	77.510124	579.663330	184.308151	92.342094	403.630188	-50.615383	1409.157349	465.722260	244.797226	1407.528076	364.754120	109.821198	1382.505615	337.535980	134.240906	1644.703003	432.582397	-142.272537	1131.671509	519.573730	310.377258	1137.560303	330.356384	-136.333725	887.512695	398.430023	325.972687	884.240112	379.793457	104.878029	1034.306274	-620.041504	179.490509	852.128662	-598.423645	-21.308872
362.775085	8.588203	936.190552	409.023865	194.619553	932.880615	469.827332	-33.748505	494.934265	528.524963	196.771423	481.436981	496.460297	-44.960480	77.512764	579.644714	184.308609	92.324982	403.604614	-50.606956	1409.146118	465.686829	244.809952	1407.522827	364.739227	109.829895	1382.504028	337.508942	134.249161	1644.702515	432.567871	-142.297195	1131.665039	519.556152	310.369446	1137.568359	330.371796	-136.321396	887.505981	398.430054	325.970093	884.243774	379.782776	104.899452	1034.293945	-620.216187	179.506180	852.145508	-598.565796	-21.282667
362.751251	8.593983	936.197205	408.985443	194.664658	932.897095	469.807953	-33.730438	494.936188	528.535461	196.784775	481.413574	496.445587	-44.955257	77.521080	579.651917	184.314255	92.325912	403.586426	-50.604622	1409.152222	465.679626	244.811310	1407.515381	364.735809	109.839996	1382.496826	337.478760	134.246735	1644.702393	432.572144	-142.272934	1131.658325	519.562683	310.384064	1137.549194	330.384613	-136.321945	887.488342	398.428833	325.972809	884.241699	379.756104	104.917358	1034.306030	-620.415161	179.543060	852.189819	-598.699829	-21.236446
362.756256	8.587438	936.184814	409.010254	194.601730	932.879578	469.806427	-33.728649	494.935883	528.517822	196.767899	481.420532	496.449097	-44.953529	77.548157	579.633850	184.299774	92.323784	403.564911	-50.587784	1409.115967	465.675751	244.814911	1407.522095	364.719696	109.833900	1382.505005	337.467529	134.254349	1644.699219	432.567627	-142.288284	1131.666382	519.564026	310.382629	1137.545898	330.409973	-136.344467	887.476807	398.438263	325.985138	884.238403	379.766663	104.888092	1034.290649	-620.599243	179.500610	852.201477	-598.820007	-21.215326
362.730804	8.624050	936.183411	408.962402	194.627396	932.897217	469.788391	-33.710617	494.929535	528.519287	196.770157	481.427124	496.443756	-44.947037	77.520683	579.646729	184.289459	92.325981	403.542664	-50.600029	1409.125366	465.660614	244.808746	1407.522339	364.698425	109.842850	1382.513672	337.445831	134.255402	1644.688232	432.561096	-142.287323	1131.657104	519.561768	310.378326	1137.570923	330.417786	-136.356995	887.466553	398.454803	325.997101	884.227112	379.733368	104.907661	1034.299316	-620.815369	179.545258	852.237854	-598.938110	-21.205751
362.704468	8.643043	936.188965	408.929810	194.661865	932.911133	469.777039	-33.688431	494.917572	528.518188	196.770325	481.432312	496.447723	-44.941757	77.515533	579.662476	184.288559	92.330727	403.518219	-50.596516	1409.119385	465.660217	244.800674	1407.522949	364.670593	109.851776	1382.508667	337.425659	134.243423	1644.682861	432.551270	-142.296310	1131.662476	519.573242	310.358398	1137.561279	330.426697	-136.368347	887.451111	398.469177	325.995300	884.236023	379.713379	104.927109	1034.309814	-621.033203	179.522293	852.255920	-599.079224	-21.174995
362.694763	8.617956	936.198181	408.934021	194.619339	932.887817	469.787354	-33.716782	494.935181	528.421387	196.735580	481.389282	496.474487	-44.959316	77.536812	579.632996	184.273819	92.338715	403.500702	-50.574848	1409.123047	465.632568	244.807175	1407.511353	364.657928	109.862671	1382.500244	337.414581	134.257797	1644.684448	432.519043	-142.291580	1131.670410	519.565430	310.370331	1137.567139	330.440063	-136.372894	887.447266	398.471344	325.997955	884.219238	379.709473	104.911789	1034.302124	-621.264099	179.599884	852.297058	-599.227356	-21.133955
362.697784	8.620404	936.201050	408.935425	194.632538	932.895142	469.779297	-33.737778	494.917267	528.414246	196.736679	481.379974	496.464264	-44.942474	77.537247	579.628967	184.281235	92.328995	403.487213	-50.578407	1409.129150	465.608917	244.823425	1407.528442	364.645538	109.861382	1382.502686	337.389862	134.262985	1644.684448	432.504608	-142.311890	1131.687744	519.530884	310.358521	1137.557617	330.450470	-136.379257	887.456055	398.457367	325.996887	884.208008	379.707489	104.917984	1034.307007	-621.477600	179.612030	852.313110	-599.355896	-21.109627
362.699097	8.618547	936.201172	408.940979	194.625198	932.895020	469.771820	-33.744484	494.931488	528.453003	196.773697	481.390686	496.449280	-44.952251	77.556938	579.632874	184.282913	92.319138	403.468323	-50.573219	1409.152222	465.589172	244.838730	1407.521729	364.620026	109.852112	1382.501953	337.366058	134.258881	1644.683838	432.504486	-142.300446	1131.702271	519.536316	310.372009	1137.541382	330.469269	-136.399399	887.465332	398.482910	326.008087	884.207581	379.710449	104.913887	1034.307007	-621.663757	179.669830	852.343201	-599.479675	-21.055445
362.700043	8.619197	936.201965	408.941132	194.627441	932.896973	469.780823	-33.733578	494.923828	528.472229	196.800720	481.387207	496.471069	-44.951153	77.529716	579.672058	184.314041	92.324043	403.450653	-50.569267	1409.151611	465.561707	244.823532	1407.515747	364.600403	109.874702	1382.505615	337.344543	134.262238	1644.685059	432.495972	-142.296875	1131.709595	519.530640	310.368195	1137.539551	330.469177	-136.413284	887.475220	398.483459	326.028046	884.210022	379.709778	104.914963	1034.308228	-621.873108	179.663803	852.351868	-599.625183	-21.010706
362.723877	8.635262	936.199829	408.952942	194.629700	932.900940	469.780090	-33.739964	494.927063	528.462158	196.813782	481.394073	496.471863	-44.952541	77.540894	579.672607	184.314774	92.325821	403.430542	-50.571129	1409.170532	465.538513	244.836975	1407.501831	364.584473	109.871567	1382.508057	337.315552	134.272202	1644.680664	432.487274	-142.293610	1131.730835	519.523987	310.380768	1137.526978	330.465088	-136.423431	887.497559	398.475250	326.022614	884.189026	379.716553	104.923447	1034.308594	-622.052063	179.675293	852.364075	-599.760681	-20.982494
362.679718	8.626200	936.190613	408.896820	194.671539	932.893799	469.771606	-33.719055	494.909210	528.405640	196.786331	481.391876	496.449402	-44.937759	77.537376	579.660950	184.307114	92.336441	403.415070	-50.557049	1409.165649	465.514618	244.840118	1407.515747	364.553436	109.870148	1382.482422	337.298096	134.277618	1644.680176	432.483887	-142.312469	1131.733765	519.493713	310.405090	1137.543091	330.472992	-136.421799	887.496765	398.476807	326.057617	884.188660	379.674377	104.935455	1034.301025	-622.245728	179.668793	852.382568	-599.923645	-20.941305
362.695190	8.617311	936.180908	408.922974	194.636734	932.881958	469.758575	-33.760765	494.922943	528.392761	196.782013	481.391663	496.472015	-44.956371	77.545380	579.649597	184.303680	92.331985	403.379578	-50.570683	1409.165894	465.510406	244.826187	1407.498047	364.512360	109.888611	1382.487183	337.259949	134.274063	1644.682495	432.476288	-142.302734	1131.743774	519.499939	310.410858	1137.531250	330.465424	-136.429108	887.491028	398.476776	326.060120	884.179810	379.681946	104.918831	1034.289185	-622.446289	179.643082	852.401917	-600.047119	-20.912582
362.680969	8.639068	936.176941	408.903107	194.674240	932.894226	469.760681	-33.722118	494.910645	528.426270	196.834259	481.403778	496.476135	-44.946125	77.535683	579.697998	184.343292	92.339851	403.349091	-50.565948	1409.178345	465.463287	244.845123	1407.489258	364.489258	109.878792	1382.488525	337.241180	134.291885	1644.677490	432.473694	-142.314178	1131.753418	519.477905	310.402130	1137.519043	330.460327	-136.433624	887.502869	398.481415	326.065460	884.166260	379.668976	104.938293	1034.293945	-622.710022	179.616867	852.402466	-600.220947	-20.922581
362.665161	8.641746	936.173340	408.897614	194.678024	932.887756	469.751801	-33.691544	494.939178	528.426086	196.821060	481.397766	496.458038	-44.952351	77.543716	579.662964	184.316788	92.333557	403.309631	-50.549072	1409.181641	465.449707	244.856339	1407.473022	364.466827	109.872414	1382.492920	337.207336	134.302216	1644.675537	432.454834	-142.308380	1131.757080	519.478210	310.411285	1137.512207	330.453217	-136.420151	887.504028	398.482056	326.065826	884.146545	379.656494	104.943802	1034.288818	-622.905579	179.654068	852.436951	-600.385437	-20.848564
362.678040	8.646744	936.169556	408.899475	194.684326	932.886047	469.766327	-33.684685	494.925293	528.426819	196.821304	481.398315	496.451935	-44.925434	77.528923	579.661255	184.318130	92.354507	403.304626	-50.555313	1409.179565	465.429443	244.854309	1407.477905	364.442139	109.900223	1382.486084	337.181244	134.308884	1644.679199	432.439545	-142.329208	1131.760986	519.458313	310.403412	1137.500244	330.447510	-136.442932	887.507568	398.465576	326.073334	884.137817	379.658203	104.949356	1034.285645	-623.141052	179.655151	852.439697	-600.536255	-20.866745
362.678741	8.644619	936.167603	408.884735	194.630966	932.884033	469.776581	-33.695648	494.928589	528.429565	196.841583	481.416626	496.448120	-44.934902	77.565346	579.674377	184.319336	92.352020	403.263794	-50.555984	1409.191162	465.393341	244.862640	1407.466553	364.407410	109.903969	1382.481201	337.142303	134.334869	1644.667114	432.419189	-142.332199	1131.767212	519.443665	310.413147	1137.487061	330.433594	-136.460556	887.509766	398.465759	326.072998	884.138672	379.638855	104.925095	1034.282837	-623.339172	179.747711	852.458984	-600.681274	-20.819876
362.631165	8.666264	936.177368	408.843353	194.693161	932.908691	469.770508	-33.682053	494.928772	528.425232	196.840363	481.424713	496.428070	-44.909790	77.522179	579.698059	184.345139	92.358055	403.253754	-50.533962	1409.187012	465.371216	244.866089	1407.457642	364.386108	109.890739	1382.482544	337.119843	134.339951	1644.666138	432.383514	-142.358047	1131.775757	519.418518	310.370728	1137.506592	330.425873	-136.478622	887.507874	398.461151	326.056946	884.121277	379.597961	104.957634	1034.300537	-623.565002	179.771042	852.495178	-600.825012	-20.793472
362.629822	8.664008	936.170166	408.822815	194.699890	932.897217	469.782959	-33.701508	494.927032	528.418518	196.823364	481.434082	496.426819	-44.907238	77.533531	579.677856	184.309479	92.347977	403.239990	-50.553825	1409.187134	465.339111	244.860397	1407.464966	364.355743	109.894485	1382.479126	337.081848	134.342514	1644.666260	432.368042	-142.358994	1131.778198	519.407349	310.381866	1137.525513	330.391785	-136.479034	887.503967	398.454834	326.045441	884.130737	379.585968	104.961670	1034.291138	-623.780334	179.798080	852.504944	-601.007507	-20.775818
362.613342	8.650444	936.175964	408.806549	194.687653	932.906128	469.797028	-33.717564	494.942810	528.433777	196.800812	481.451416	496.427734	-44.932323	77.535072	579.678833	184.314636	92.379799	403.229645	-50.547737	1409.185669	465.310608	244.879288	1407.481689	364.320740	109.915207	1382.476196	337.045685	134.368408	1644.661865	432.360199	-142.361526	1131.772461	519.396973	310.384644	1137.535156	330.386871	-136.513153	887.513000	398.456696	326.044128	884.134583	379.559967	104.949471	1034.297852	-623.989990	179.814499	852.536255	-601.179565	-20.725145
362.596954	8.651608	936.186584	408.778564	194.660553	932.905579	469.815216	-33.705700	494.946167	528.410095	196.802643	481.424072	496.422852	-44.912041	77.527412	579.620667	184.279175	92.388466	403.186340	-50.545532	1409.178345	465.271637	244.906143	1407.493530	364.296265	109.898651	1382.468750	337.006256	134.380386	1644.661133	432.334442	-142.358627	1131.783936	519.356995	310.383911	1137.557007	330.353729	-136.529831	887.514771	398.453522	326.034302	884.151611	379.542603	104.941376	1034.302979	-624.185486	179.774261	852.553528	-601.354004	-20.721529
362.590637	8.643847	936.188171	408.779541	194.647675	932.897522	469.817474	-33.698273	494.947083	528.407410	196.800690	481.421844	496.446320	-44.931343	77.530540	579.639709	184.270889	92.364418	403.189728	-50.533012	1409.177856	465.251160	244.896698	1407.508545	364.271088	109.912117	1382.474487	336.972412	134.387222	1644.662476	432.335602	-142.377441	1131.784424	519.347290	310.367767	1137.562500	330.344604	-136.544205	887.512878	398.462219	326.044220	884.152771	379.537445	104.937202	1034.299438	-624.405457	179.789093	852.552551	-601.544678	-20.671751
362.574738	8.642612	936.193542	408.742462	194.656738	932.906799	469.813202	-33.688046	494.953674	528.408203	196.783340	481.426056	496.446442	-44.925854	77.536026	579.626343	184.270142	92.373085	403.190247	-50.533539	1409.178711	465.226532	244.901962	1407.520142	364.251495	109.924416	1382.480469	336.940674	134.398956	1644.666382	432.319153	-142.381531	1131.778442	519.325500	310.394775	1137.577026	330.316406	-136.547394	887.526978	398.438232	326.026825	884.166626	379.511658	104.937943	1034.306885	-624.626709	179.732895	852.579712	-601.688293	-20.678774
362.541748	8.636681	936.200073	408.715454	194.682526	932.907043	469.815063	-33.682575	494.967133	528.405273	196.781677	481.429810	496.458435	-44.924969	77.553650	579.610229	184.256241	92.361488	403.162994	-50.516232	1409.182007	465.193878	244.907532	1407.528198	364.227173	109.917130	1382.478271	336.913635	134.401459	1644.664307	432.311798	-142.378326	1131.778076	519.317261	310.424225	1137.597656	330.289520	-136.571411	887.530701	398.434509	326.017578	884.170044	379.479431	104.951447	1034.310059	-624.796570	179.735779	852.596130	-601.826965	-20.680847
362.523651	8.655359	936.201538	408.713318	194.677216	932.912842	469.822998	-33.678501	494.961487	528.404175	196.780869	481.429047	496.415833	-44.952282	77.575577	579.633667	184.261841	92.377098	403.135468	-50.521797	1409.189331	465.166718	244.905045	1407.530151	364.198883	109.916954	1382.478760	336.870361	134.404007	1644.664551	432.313690	-142.363861	1131.790405	519.300232	310.437805	1137.632324	330.280365	-136.566620	887.528809	398.418793	326.023071	884.178040	379.462891	104.958336	1034.313232	-625.020325	179.739120	852.626160	-601.987244	-20.657658
362.513184	8.670748	936.192322	408.707947	194.773193	932.912292	469.816315	-33.688034	494.969940	528.413757	196.784363	481.438660	496.447296	-44.937641	77.568520	579.645325	184.291718	92.379662	403.113403	-50.522751	1409.196167	465.135315	244.944382	1407.543091	364.177032	109.921021	1382.476807	336.835388	134.403488	1644.663452	432.289307	-142.357330	1131.764893	519.261047	310.487976	1137.628662	330.257965	-136.593033	887.524780	398.391754	326.012787	884.184509	379.447357	105.010002	1034.307983	-625.227478	179.708923	852.628052	-602.138306	-20.689810
362.512207	8.689101	936.178711	408.697601	194.743027	932.911316	469.778320	-33.688599	494.953033	528.408447	196.794464	481.442047	496.423584	-44.941547	77.555191	579.641479	184.288940	92.390953	403.089905	-50.530571	1409.163818	465.118378	244.944565	1407.535400	364.153442	109.942612	1382.458496	336.804749	134.405731	1644.656860	432.255188	-142.378983	1131.758301	519.232361	310.469116	1137.622803	330.237701	-136.598572	887.528015	398.364319	326.027222	884.186768	379.435211	104.999481	1034.300415	-625.443909	179.717773	852.658813	-602.307190	-20.663809
362.500854	8.686028	936.178040	408.675842	194.733368	932.898804	469.786560	-33.703892	494.950684	528.413879	196.790131	481.440460	496.433594	-44.969704	77.573067	579.650085	184.295090	92.376831	403.075836	-50.500114	1409.156494	465.099731	244.955841	1407.511841	364.129120	109.958565	1382.451660	336.769073	134.401749	1644.644287	432.246460	-142.366455	1131.754272	519.223938	310.487396	1137.606812	330.212799	-136.623291	887.497742	398.335205	326.029816	884.178650	379.419037	104.999092	1034.293701	-625.667664	179.727310	852.698364	-602.458801	-20.684240
362.494141	8.698075	936.176758	408.668396	194.744095	932.902832	469.753540	-33.671101	494.926361	528.402771	196.769547	481.444092	496.391357	-44.937683	77.540436	579.643677	184.277481	92.367722	403.044525	-50.481277	1409.132080	465.068695	244.963776	1407.511230	364.123840	109.955009	1382.437866	336.738892	134.400192	1644.626343	432.243469	-142.356018	1131.738281	519.214844	310.515167	1137.616699	330.208832	-136.624283	887.488953	398.298096	326.039215	884.170410	379.408661	105.008469	1034.294922	-625.899963	179.745789	852.716553	-602.611267	-20.673536
362.480804	8.703868	936.169861	408.634796	194.738739	932.891785	469.755707	-33.680992	494.927948	528.408447	196.774078	481.447723	496.408752	-44.944847	77.524452	579.627441	184.251877	92.341492	403.046173	-50.480122	1409.138062	465.054901	244.980774	1407.501953	364.096497	109.980156	1382.445801	336.601440	134.382660	1644.658691	432.229645	-142.318375	1131.747314	519.178650	310.508606	1137.608643	330.185425	-136.629684	887.491699	398.250793	326.048218	884.160767	379.397461	105.007431	1034.286743	-626.130798	179.750870	852.752380	-602.782593	-20.696436
362.442596	8.703881	936.165222	408.594849	194.755646	932.900208	469.735596	-33.657448	494.939209	528.403625	196.771347	481.450897	496.423340	-44.948734	77.566986	579.664795	184.288605	92.338425	403.024994	-50.455799	1409.144531	465.023438	245.004700	1407.488770	364.068604	109.996063	1382.437744	336.570770	134.391830	1644.651001	432.208282	-142.326187	1131.742310	519.143677	310.511932	1137.571167	330.182037	-136.634369	887.499084	398.238281	326.056366	884.155396	379.358246	105.008560	1034.288940	-626.334106	179.773056	852.780273	-602.930603	-20.683031
362.417236	8.685148	936.173401	408.594482	194.707520	932.876282	469.733246	-33.649563	494.949066	528.393555	196.767166	481.455597	496.421692	-44.948612	77.567055	579.629883	184.263901	92.337029	403.015137	-50.462029	1409.151611	465.009583	245.004913	1407.488037	364.046478	109.993767	1382.421387	336.532562	134.397751	1644.649902	432.195007	-142.310501	1131.753662	519.110229	310.530762	1137.572998	330.163666	-136.639130	887.506165	398.185669	326.066467	884.148682	379.340363	104.994926	1034.280029	-626.568665	179.704727	852.789368	-603.134949	-20.657660
362.410889	8.689631	936.188782	408.584076	194.739532	932.893250	469.711517	-33.650017	494.962769	528.376221	196.762863	481.441437	496.411987	-44.939022	77.564598	579.640259	184.294220	92.348938	402.992737	-50.445595	1409.148804	464.994965	245.026642	1407.497070	364.035675	110.002197	1382.421509	336.591400	134.411591	1644.614746	432.171448	-142.321945	1131.775635	519.085693	310.524261	1137.563477	330.163055	-136.639282	887.520081	398.150238	326.084625	884.138550	379.335205	105.010925	1034.296509	-626.774841	179.760696	852.829834	-603.298584	-20.623154
362.387634	8.698487	936.189880	408.558777	194.731461	932.878723	469.732330	-33.665997	494.961426	528.393005	196.784439	481.447449	496.408752	-44.931732	77.568619	579.620667	184.280411	92.356827	402.962769	-50.427944	1409.169922	464.967865	245.044693	1407.470337	364.022186	110.019699	1382.431274	336.560822	134.416382	1644.607666	432.149963	-142.322418	1131.786621	519.055603	310.509979	1137.554321	330.156677	-136.618088	887.518860	398.110809	326.095337	884.141418	379.314514	105.018982	1034.289795	-626.979065	179.747009	852.863525	-603.503540	-20.609961
362.389526	8.695024	936.177673	408.558044	194.705338	932.883118	469.733337	-33.666904	494.961853	528.372803	196.810013	481.447937	496.400574	-44.929733	77.568123	579.635925	184.264801	92.395592	402.965546	-50.429142	1409.171753	464.952728	245.048157	1407.485718	364.017456	110.023193	1382.437866	336.515350	134.415100	1644.598145	432.149750	-142.322205	1131.786377	519.011780	310.526764	1137.554565	330.152893	-136.619949	887.524719	398.082092	326.117676	884.141907	379.308533	104.997276	1034.285645	-627.238831	179.669128	852.890808	-603.708862	-20.593668
362.382629	8.693638	936.173645	408.532654	194.747894	932.895203	469.721558	-33.639797	494.954285	528.341919	196.783951	481.445343	496.395477	-44.920170	77.555511	579.613464	184.273453	92.390198	402.966736	-50.425903	1409.176270	464.935181	245.053253	1407.491943	363.999786	110.020683	1382.426880	336.485229	134.428757	1644.588379	432.144928	-142.298233	1131.781738	518.983643	310.542480	1137.563354	330.152161	-136.636688	887.516174	398.041046	326.134155	884.128479	379.290894	105.008194	1034.289917	-627.407959	179.704132	852.901123	-603.889221	-20.543476
362.366455	8.681134	936.179321	408.545013	194.707581	932.887573	469.722473	-33.656197	494.974609	528.336975	196.778656	481.438904	496.406433	-44.917774	77.547569	579.621521	184.257324	92.391937	402.954926	-50.411480	1409.175781	464.913391	245.070831	1407.499878	363.988037	110.026604	1382.425781	336.445404	134.435913	1644.582764	432.140656	-142.301437	1131.789917	518.957642	310.545563	1137.558838	330.159088	-136.628983	887.521851	398.005737	326.142578	884.143066	379.289215	104.990295	1034.288696	-627.632202	179.686523	852.914185	-604.074585	-20.532467
362.416718	8.570328	936.167847	408.749603	194.403961	932.744934	469.783173	-33.723396	495.001404	528.327515	196.786636	481.402374	496.449982	-44.925747	77.548439	579.615356	184.249847	92.371109	402.919647	-50.391861	1409.184570	464.905457	245.075485	1407.497437	363.959442	110.049698	1382.425903	336.413696	134.443146	1644.581299	432.135254	-142.292938	1131.790039	518.924683	310.556671	1137.562744	330.145538	-136.617889	887.550415	397.965759	326.167999	884.150940	379.371368	104.873192	1034.205811	-627.783081	179.728439	852.931458	-604.202271	-20.548653
362.400604	8.571494	936.176025	408.753693	194.399277	932.743958	469.782990	-33.723312	495.002533	528.335754	196.799515	481.391785	496.461060	-44.930759	77.556168	579.619202	184.261124	92.379112	402.910645	-50.394257	1409.179688	464.891998	245.078476	1407.484009	363.952087	110.049950	1382.421021	336.379730	134.452316	1644.570068	432.133331	-142.282135	1131.788330	518.892883	310.596100	1137.556152	330.147247	-136.606186	887.549133	397.933899	326.181885	884.159363	379.361603	104.878075	1034.208984	-627.940369	179.748062	852.947144	-604.358521	-20.529448
362.400024	8.581979	936.179016	408.737518	194.445602	932.754944	469.766571	-33.698776	495.014771	528.270996	196.780884	481.385559	496.422241	-44.913635	77.555077	579.559326	184.231415	92.371284	402.900574	-50.375153	1409.192871	464.870758	245.088394	1407.490845	363.917389	110.063438	1382.417480	336.345581	134.462265	1644.578857	432.128082	-142.277634	1131.782349	518.875549	310.636139	1137.561035	330.143677	-136.572037	887.539490	397.889313	326.185059	884.189209	379.349701	104.901894	1034.215820	-628.107178	179.816879	852.962402	-604.523132	-20.584206
362.391968	8.590818	936.182373	408.713623	194.454208	932.751770	469.776001	-33.703388	495.032837	528.289856	196.799683	481.395813	496.444061	-44.932011	77.562057	579.561707	184.268982	92.379341	402.881683	-50.367390	1409.200073	464.825073	245.091888	1407.494263	363.905060	110.081833	1382.427124	336.314178	134.474670	1644.576904	432.116455	-142.274734	1131.796875	518.833923	310.617493	1137.573730	330.130035	-136.570526	887.526123	397.855560	326.201324	884.169434	379.338959	104.912285	1034.216309	-628.288025	179.764908	852.966431	-604.704773	-20.573910
362.396179	8.594724	936.177795	408.711029	194.451874	932.744507	469.781738	-33.715775	495.015076	528.251587	196.812592	481.406952	496.461548	-44.944359	77.575859	579.576965	184.246460	92.376785	402.846527	-50.367096	1409.186401	464.822144	245.094299	1407.510620	363.888000	110.071838	1382.425903	336.290497	134.489990	1644.574463	432.107941	-142.263245	1131.800903	518.818909	310.669250	1137.584473	330.132355	-136.564407	887.526794	397.813568	326.198730	884.186157	379.331421	104.916473	1034.209717	-628.466187	179.708023	852.965149	-604.871826	-20.631296
362.389771	8.596254	936.173950	408.704651	194.453156	932.740601	469.762665	-33.688961	495.006958	528.257019	196.817352	481.409332	496.455750	-44.933067	77.574844	579.555847	184.261765	92.367798	402.842743	-50.372211	1409.173828	464.788635	245.117798	1407.499512	363.863800	110.083565	1382.421875	336.262939	134.498672	1644.571289	432.099792	-142.245422	1131.798218	518.784363	310.692047	1137.577026	330.139069	-136.561432	887.531128	397.799500	326.212067	884.191895	379.332306	104.916122	1034.206299	-628.631592	179.652557	852.955017	-605.009399	-20.680490
362.382813	8.606427	936.165283	408.679565	194.481018	932.733093	469.742950	-33.686497	494.979309	528.268616	196.811859	481.410156	496.439026	-44.938843	77.572426	579.621399	184.282547	92.389893	402.840088	-50.373203	1409.173340	464.761292	245.109390	1407.500244	363.847839	110.066628	1382.406128	336.230927	134.522049	1644.554688	432.092712	-142.234528	1131.788940	518.770752	310.692902	1137.581299	330.142181	-136.554153	887.505615	397.770508	326.235931	884.182068	379.311279	104.934822	1034.197876	-628.793396	179.630768	852.950012	-605.170227	-20.690781
362.373322	8.609275	936.158630	408.657440	194.476715	932.726501	469.721771	-33.665382	494.970245	528.251282	196.810654	481.397644	496.415466	-44.933392	77.569313	579.612244	184.279282	92.391632	402.836365	-50.370739	1409.169189	464.721222	245.126877	1407.496216	363.817780	110.079643	1382.395386	336.211273	134.527451	1644.546387	432.086975	-142.217529	1131.776001	518.739807	310.717621	1137.553711	330.146637	-136.505920	887.497498	397.733917	326.236938	884.195618	379.293182	104.934334	1034.191162	-628.950256	179.656128	852.945435	-605.342957	-20.703732
362.362122	8.610335	936.159790	408.641388	194.497482	932.723999	469.747955	-33.667484	494.967407	528.264160	196.821503	481.404449	496.425476	-44.928619	77.552612	579.608337	184.289398	92.392723	402.809967	-50.364483	1409.154175	464.696808	245.151947	1407.492798	363.791992	110.070412	1382.385986	336.177124	134.559113	1644.533203	432.081787	-142.209000	1131.746216	518.710083	310.715149	1137.549683	330.131500	-136.506638	887.480957	397.705139	326.220642	884.173950	379.279510	104.946701	1034.190430	-629.108398	179.651337	852.948792	-605.458801	-20.715887
362.367676	8.604394	936.162231	408.635773	194.490952	932.711365	469.740051	-33.660484	494.978973	528.292603	196.845627	481.398651	496.421539	-44.927471	77.551613	579.628052	184.291656	92.359795	402.788788	-50.359859	1409.143677	464.663635	245.142670	1407.498901	363.759369	110.082161	1382.381592	336.164520	134.558868	1644.531860	432.082916	-142.179810	1131.737305	518.672729	310.730011	1137.563965	330.128113	-136.502502	887.461304	397.693176	326.239014	884.170959	379.271271	104.950211	1034.184448	-629.292786	179.639053	852.931091	-605.625488	-20.681993
362.301575	8.746767	936.159851	408.390442	194.768768	932.857361	469.704773	-33.613552	494.960205	528.296692	196.856918	481.442993	496.404572	-44.923027	77.548416	579.632813	184.337265	92.384781	402.772095	-50.360935	1409.149048	464.617615	245.151321	1407.516113	363.751678	110.075134	1382.389404	336.124725	134.586090	1644.531494	432.070374	-142.190613	1131.738403	518.645081	310.744476	1137.574341	330.120972	-136.480942	887.463684	397.671906	326.232605	884.180298	379.156067	105.062370	1034.262085	-629.418762	179.659668	852.941833	-605.746155	-20.681629
362.307678	8.754424	936.166199	408.386017	194.777908	932.877319	469.706482	-33.630009	494.997864	528.268250	196.823059	481.445313	496.380798	-44.917091	77.552437	579.570374	184.245911	92.377113	402.748077	-50.364742	1409.147827	464.585480	245.149216	1407.514404	363.706848	110.075050	1382.394043	336.107208	134.591309	1644.542969	432.072998	-142.166916	1131.739746	518.583191	310.720947	1137.594849	330.108521	-136.454437	887.468750	397.650909	326.241241	884.184875	379.148224	105.065193	1034.274902	-629.572144	179.659195	852.947327	-605.889160	-20.633270
362.340363	8.606377	936.183472	408.595123	194.485962	932.718872	469.723694	-33.667679	495.016602	528.255615	196.820297	481.407166	496.431122	-44.936493	77.571945	579.552063	184.239990	92.381035	402.727631	-50.350128	1409.133545	464.526093	245.165741	1407.543457	363.685852	110.076157	1382.376343	336.070862	134.588562	1644.554077	432.057556	-142.164551	1131.749756	518.539917	310.736206	1137.595093	330.113953	-136.466034	887.461670	397.645905	326.274841	884.180969	379.233307	104.956757	1034.198364	-629.765320	179.671829	852.953979	-606.018127	-20.651524
362.305817	8.700154	936.176758	408.442322	194.675583	932.816589	469.703308	-33.618279	494.986938	528.246216	196.828552	481.437622	496.397125	-44.921169	77.552834	579.576233	184.252823	92.379387	402.712067	-50.337921	1409.136108	464.511963	245.188751	1407.549438	363.669952	110.076248	1382.378784	336.036163	134.608688	1644.547485	432.052490	-142.139069	1131.728027	518.501343	310.748383	1137.626831	330.117950	-136.458115	887.443481	397.630493	326.271851	884.182861	379.158905	105.031998	1034.247314	-629.958252	179.657822	852.943542	-606.189087	-20.594862
362.341064	8.638589	936.167358	408.595398	194.514404	932.712158	469.717651	-33.642944	494.996307	528.249268	196.844604	481.412445	496.421082	-44.934528	77.567513	579.573608	184.270340	92.348610	402.676239	-50.337914	1409.136353	464.476196	245.209290	1407.562988	363.641693	110.114639	1382.391479	336.003662	134.610611	1644.544800	432.038666	-142.147644	1131.727539	518.478699	310.777710	1137.607910	330.121613	-136.419754	887.418457	397.612244	326.265961	884.167786	379.222565	104.984871	1034.186279	-630.172974	179.702026	852.923706	-606.390137	-20.578819
362.355347	8.645980	936.164856	408.604584	194.519119	932.699646	469.732056	-33.643944	494.977905	528.293701	196.853622	481.407410	496.414642	-44.929829	77.570168	579.587341	184.293381	92.367737	402.666260	-50.331436	1409.128296	464.445465	245.214798	1407.560181	363.606537	110.117554	1382.383423	335.978424	134.617767	1644.538940	432.048401	-142.142960	1131.720459	518.446472	310.773560	1137.608276	330.145813	-136.427017	887.402710	397.606171	326.274750	884.172729	379.223328	104.998871	1034.177856	-630.353821	179.716232	852.931213	-606.536682	-20.558828
362.336823	8.651879	936.175171	408.579315	194.489349	932.711182	469.725098	-33.624512	494.975922	528.281921	196.857407	481.409637	496.432556	-44.918823	77.552765	579.619873	184.334869	92.377411	402.638184	-50.328449	1409.136108	464.428619	245.209061	1407.563110	363.592865	110.123528	1382.377930	335.954651	134.621613	1644.537476	432.044250	-142.111496	1131.718506	518.434021	310.816254	1137.625488	330.162720	-136.407944	887.416748	397.589752	326.274963	884.181091	379.210327	104.984528	1034.189453	-630.570618	179.740875	852.947571	-606.728088	-20.544210
362.314880	8.657307	936.184875	408.552979	194.548096	932.746155	469.736237	-33.600368	494.983948	528.287292	196.863220	481.418518	496.432556	-44.931896	77.555283	579.569214	184.258987	92.377541	402.617523	-50.303940	1409.138184	464.397705	245.232590	1407.573975	363.563690	110.122337	1382.392334	335.904266	134.613998	1644.544434	432.040283	-142.095703	1131.745483	518.396606	310.828003	1137.638916	330.159241	-136.387573	887.424622	397.564392	326.273834	884.194153	379.190613	105.000854	1034.212524	-630.731628	179.802383	852.961182	-606.883240	-20.511530
362.312256	8.670982	936.175537	408.544556	194.528503	932.722351	469.710876	-33.610023	494.996246	528.275879	196.841873	481.423431	496.428619	-44.916542	77.576927	579.591919	184.255051	92.374603	402.583679	-50.294579	1409.151489	464.351532	245.243561	1407.584717	363.540009	110.163086	1382.408081	335.868896	134.616577	1644.546631	432.018158	-142.055710	1131.750244	518.383728	310.886322	1137.653931	330.159271	-136.372894	887.438354	397.543701	326.288696	884.186951	379.171204	105.009483	1034.194702	-630.940186	179.809448	853.004761	-607.084656	-20.485826
362.322052	8.682910	936.166443	408.558258	194.531784	932.726929	469.694794	-33.602722	495.013672	528.265259	196.845612	481.410858	496.424774	-44.917061	77.565773	579.538879	184.218079	92.365654	402.557922	-50.268364	1409.170776	464.334534	245.268799	1407.588257	363.503510	110.160187	1382.401489	335.828735	134.622345	1644.555908	432.020660	-142.044525	1131.755127	518.352112	310.875031	1137.658203	330.171661	-136.358734	887.447571	397.518707	326.299316	884.182617	379.164001	105.014717	1034.191406	-631.119995	179.850708	853.016235	-607.265015	-20.486378
362.308044	8.685119	936.168884	408.565735	194.556580	932.714844	469.706268	-33.611942	495.004517	528.268433	196.863907	481.420990	496.410980	-44.920971	77.570175	579.589600	184.251816	92.371918	402.546265	-50.269737	1409.166748	464.285522	245.276505	1407.559937	363.489716	110.180824	1382.384766	335.790649	134.608978	1644.552246	432.011383	-142.051529	1131.769287	518.332581	310.906158	1137.651245	330.203674	-136.354538	887.433838	397.506378	326.307922	884.182739	379.164734	105.035316	1034.186523	-631.313110	179.857483	853.027344	-607.465881	-20.490414
362.310089	8.715219	936.165222	408.534027	194.583206	932.728210	469.699890	-33.590450	494.998505	528.304443	196.885178	481.419464	496.394531	-44.910759	77.542336	579.596069	184.333099	92.399216	402.530548	-50.258251	1409.171509	464.262329	245.297424	1407.572998	363.474396	110.185158	1382.380371	335.754547	134.616730	1644.544556	432.013092	-142.027771	1131.767090	518.322998	310.914307	1137.620361	330.198456	-136.322662	887.419067	397.480133	326.319153	884.170593	379.148163	105.053932	1034.191650	-631.508118	179.870834	853.031738	-607.656982	-20.485308
362.293274	8.707178	936.165222	408.526428	194.623489	932.725403	469.733063	-33.609848	495.001312	528.308960	196.895294	481.428070	496.423004	-44.927040	77.552620	579.626709	184.362183	92.391670	402.497345	-50.240719	1409.156494	464.249695	245.317398	1407.572021	363.461334	110.193291	1382.370239	335.719666	134.608627	1644.533203	431.989868	-142.006989	1131.750244	518.318787	310.920258	1137.613159	330.206818	-136.333221	887.406067	397.463287	326.318268	884.171021	379.134766	105.071281	1034.190063	-631.756592	179.835709	853.034607	-607.911072	-20.496317
362.298981	8.753984	936.148254	408.526917	194.628754	932.721191	469.747375	-33.613937	494.995453	528.316589	196.883224	481.433258	496.444489	-44.912067	77.532280	579.606445	184.333420	92.389740	402.486572	-50.233719	1409.146362	464.235779	245.324081	1407.548950	363.444641	110.210777	1382.373901	335.684692	134.619202	1644.521484	431.984894	-141.992905	1131.740845	518.318970	310.900574	1137.617188	330.217590	-136.322342	887.399536	397.455841	326.312775	884.165100	379.128815	105.093315	1034.179077	-631.961853	179.843231	853.050110	-608.118347	-20.482336
362.295563	8.755657	936.145752	408.523315	194.629227	932.718872	469.746307	-33.599609	495.001831	528.315491	196.882111	481.433228	496.446838	-44.940475	77.564392	579.633911	184.318939	92.391846	402.459320	-50.217972	1409.124146	464.206818	245.335312	1407.567505	363.425598	110.230499	1382.375000	335.647125	134.607712	1644.519287	431.982666	-141.989136	1131.741455	518.255859	310.895599	1137.606445	330.200806	-136.302963	887.387634	397.459198	326.526459	884.117188	379.129425	105.093262	1034.176880	-632.154724	179.828796	853.071533	-608.337402	-20.459406
362.272461	8.756424	936.159668	408.510986	194.673462	932.724304	469.734375	-33.607216	495.003326	528.313721	196.896606	481.445038	496.440735	-44.916981	77.559875	579.640808	184.331238	92.397438	402.415863	-50.210613	1409.128296	464.196075	245.355118	1407.582275	363.405060	110.243500	1382.375732	335.602356	134.610901	1644.531372	431.954865	-141.990891	1131.749878	518.233826	310.897583	1137.613647	330.210815	-136.300018	887.376648	397.434326	326.547516	884.115906	379.114136	105.119293	1034.186646	-632.388428	179.804642	853.073303	-608.601501	-20.437159
362.251923	8.784100	936.162903	408.496552	194.682404	932.722412	469.724274	-33.555775	495.000244	528.311096	196.895218	481.446442	496.434174	-44.917515	77.571861	579.668030	184.326569	92.423378	402.396606	-50.197521	1409.133057	464.182739	245.359833	1407.569702	363.376495	110.247757	1382.386230	335.559814	134.618790	1644.523682	431.949554	-141.990509	1131.744751	518.226624	310.902710	1137.620117	330.217499	-136.278687	887.374146	397.437408	326.561615	884.104858	379.091919	105.142082	1034.186890	-632.625061	179.757904	853.067688	-608.805054	-20.477631
362.252014	8.809705	936.159607	408.482300	194.706116	932.719177	469.712158	-33.543003	495.018311	528.299683	196.917068	481.437500	496.414307	-44.916176	77.575317	579.632141	184.357620	92.398674	402.372467	-50.175304	1409.136841	464.167999	245.367493	1407.565430	363.360962	110.279900	1382.375977	335.526306	134.621033	1644.513916	431.936432	-141.944962	1131.738403	518.196350	310.912323	1137.584961	330.215393	-136.266022	887.369812	397.436096	326.575195	884.095581	379.083893	105.166466	1034.183594	-632.826843	179.799988	853.088623	-609.034668	-20.432961
362.268188	8.799540	936.146362	408.487366	194.684448	932.691895	469.733093	-33.566299	495.012787	528.299683	196.917160	481.435425	496.461060	-44.931602	77.608925	579.635010	184.359207	92.418114	402.356689	-50.166435	1409.120361	464.145203	245.386292	1407.557861	363.352905	110.287048	1382.354248	335.483459	134.626450	1644.501221	431.937103	-141.945496	1131.739868	518.162720	310.907410	1137.586426	330.224152	-136.267395	887.352722	397.428986	326.579285	884.092041	379.087555	105.159653	1034.162598	-633.078552	179.793839	853.082153	-609.289856	-20.442951
362.251770	8.821670	936.139587	408.467621	194.734390	932.705017	469.714935	-33.544643	495.007568	528.317383	196.945709	481.453491	496.440063	-44.931751	77.580956	579.669006	184.364258	92.410973	402.342804	-50.171303	1409.121826	464.126709	245.380264	1407.553467	363.325256	110.301781	1382.353271	335.452972	134.623291	1644.487305	431.920349	-141.943130	1131.721069	518.169800	310.914368	1137.614014	330.215485	-136.253433	887.336243	397.417389	326.589325	884.087158	379.064606	105.185585	1034.165771	-633.276001	179.835037	853.082581	-609.517883	-20.430914
362.265350	8.810539	936.138855	408.473206	194.721649	932.696167	469.731781	-33.572350	495.002625	528.316833	196.945251	481.451965	496.439575	-44.920582	77.565720	579.611877	184.347992	92.419617	402.329834	-50.168373	1409.109375	464.106049	245.391800	1407.566650	363.319519	110.297813	1382.359375	335.414917	134.641388	1644.482544	431.904205	-141.942200	1131.714355	518.149536	310.949738	1137.628906	330.212372	-136.232880	887.325378	397.405273	326.593018	884.097534	379.058807	105.181595	1034.159790	-633.513062	179.864151	853.108521	-609.742737	-20.440590
362.249268	8.842224	936.129395	408.460938	194.735001	932.719788	469.709991	-33.533943	494.988800	528.314148	196.941162	481.476898	496.424225	-44.920334	77.544235	579.596924	184.325821	92.424217	402.295990	-50.166515	1409.109497	464.088989	245.395569	1407.575684	363.308014	110.288620	1382.353882	335.373596	134.644897	1644.476807	431.886749	-141.932831	1131.718872	518.137512	310.959991	1137.625366	330.206512	-136.216431	887.327148	397.393005	326.606049	884.099548	379.048706	105.185791	1034.167725	-633.717285	179.917023	853.137512	-609.959106	-20.414200
362.229248	8.845725	936.144226	408.447144	194.732071	932.719299	469.686462	-33.530815	494.991241	528.295898	196.927170	481.472931	496.408783	-44.910530	77.540276	579.580261	184.297791	92.426132	402.279541	-50.158382	1409.101196	464.064453	245.396851	1407.591187	363.307098	110.282753	1382.357178	335.348022	134.649002	1644.475586	431.875183	-141.919357	1131.710693	518.126831	310.960938	1137.639282	330.193359	-136.216476	887.325989	397.390472	326.607880	884.113525	379.041534	105.192238	1034.175293	-633.923767	179.904526	853.144836	-610.149902	-20.422871
362.231781	8.848356	936.138611	408.461273	194.742523	932.716309	469.721069	-33.526958	495.009766	528.267944	196.935638	481.450592	496.434204	-44.909832	77.569969	579.586609	184.314667	92.426758	402.264404	-50.151833	1409.108032	464.055237	245.415375	1407.585815	363.272675	110.314026	1382.371704	335.306580	134.656281	1644.467285	431.876984	-141.913895	1131.702271	518.113220	310.987244	1137.639648	330.182861	-136.182800	887.313477	397.392853	326.619110	884.112854	379.045746	105.198639	1034.170776	-634.126526	179.901382	853.179199	-610.358337	-20.424124
362.226990	8.854629	936.143555	408.447693	194.768433	932.711365	469.715302	-33.503723	495.023865	528.277039	196.977463	481.454895	496.439117	-44.909592	77.580124	579.612549	184.342056	92.428627	402.256134	-50.142044	1409.097534	464.000183	245.415726	1407.572021	363.261017	110.315804	1382.359497	335.278534	134.660339	1644.464233	431.863617	-141.894318	1131.702026	518.101318	310.996948	1137.646118	330.172577	-136.168915	887.313843	397.387756	326.621185	884.112122	379.038300	105.218925	1034.170654	-634.333618	179.875839	853.161499	-610.556702	-20.438879
362.212036	8.873828	936.150330	408.435669	194.816956	932.727844	469.699158	-33.506538	495.024902	528.285706	196.999512	481.434021	496.423615	-44.901569	77.596962	579.613464	184.348053	92.419800	402.225311	-50.134502	1409.087036	463.987976	245.414841	1407.573364	363.240021	110.321892	1382.349976	335.242493	134.672333	1644.449707	431.843597	-141.873978	1131.702148	518.095581	311.041321	1137.631470	330.164886	-136.162033	887.305359	397.376221	326.627228	884.123108	379.026611	105.246712	1034.182617	-634.505127	179.915955	853.182190	-610.762939	-20.411779
362.197052	8.907562	936.147095	408.418732	194.827332	932.733765	469.690155	-33.494743	495.022034	528.289978	197.015900	481.463959	496.427948	-44.908081	77.605331	579.605347	184.358200	92.428658	402.210602	-50.136608	1409.083374	463.969696	245.429382	1407.587524	363.233032	110.331978	1382.342529	335.216461	134.686783	1644.439941	431.837708	-141.874802	1131.694824	518.094299	311.043945	1137.661499	330.155304	-136.140793	887.298462	397.394135	326.648315	884.124817	379.007568	105.264984	1034.183960	-634.705322	179.892822	853.187561	-610.972778	-20.396128
362.193237	8.904494	936.135925	408.420197	194.831680	932.732544	469.677887	-33.498241	495.029541	528.258972	196.984940	481.465515	496.412109	-44.895348	77.585136	579.582764	184.332474	92.426353	402.210999	-50.140182	1409.066895	463.948364	245.427261	1407.597656	363.213776	110.338654	1382.335083	335.172150	134.688995	1644.436523	431.834412	-141.864456	1131.676392	518.080322	311.053528	1137.679199	330.123230	-136.127090	887.290955	397.397186	326.666962	884.136414	379.001648	105.261505	1034.177490	-634.880371	179.923187	853.214111	-611.174377	-20.361595
362.200989	8.897060	936.138733	408.425934	194.812897	932.724854	469.682373	-33.509296	495.024597	528.240417	196.998077	481.481964	496.413574	-44.900562	77.579613	579.570679	184.311920	92.433060	402.169922	-50.131042	1409.061890	463.931213	245.440796	1407.604858	363.199005	110.342422	1382.360962	335.138184	134.691833	1644.436035	431.820526	-141.828384	1131.659912	518.070068	311.055054	1137.693848	330.099640	-136.097137	887.288452	397.399536	326.670685	884.123413	378.999786	105.256302	1034.174316	-635.081665	179.926346	853.232971	-611.382751	-20.343176
362.190094	8.904716	936.133850	408.411682	194.834732	932.726563	469.688660	-33.499237	495.016022	528.258057	197.023575	481.469055	496.393036	-44.896168	77.586456	579.576782	184.316849	92.434868	402.163635	-50.127621	1409.059937	463.920532	245.445618	1407.595825	363.184967	110.349403	1382.346558	335.106110	134.687073	1644.434082	431.803162	-141.824341	1131.662231	518.059387	311.065704	1137.689941	330.095184	-136.079117	887.283081	397.389862	326.688171	884.124939	378.998444	105.264366	1034.173706	-635.248291	179.930206	853.238647	-611.567078	-20.322344
362.183075	8.930363	936.125183	408.406555	194.818649	932.713440	469.698761	-33.509911	495.017853	528.232239	197.002533	481.453796	496.427338	-44.898968	77.581116	579.595215	184.319229	92.432495	402.152069	-50.115730	1409.056519	463.914124	245.452240	1407.595093	363.161041	110.331177	1382.339844	335.083710	134.691040	1644.427490	431.801361	-141.816391	1131.653931	518.054321	311.063843	1137.677246	330.080902	-136.043198	887.283691	397.385986	326.688965	884.119141	378.993103	105.272171	1034.162720	-635.469910	179.922440	853.255554	-611.780090	-20.323599
362.168243	8.944287	936.131592	408.388733	194.866318	932.720459	469.697357	-33.485199	495.025818	528.236389	197.003769	481.445435	496.417816	-44.891403	77.584122	579.618225	184.334961	92.437790	402.131226	-50.103977	1409.062500	463.898621	245.471863	1407.573608	363.155975	110.346191	1382.339111	335.051147	134.697571	1644.412964	431.790649	-141.804535	1131.660156	518.046570	311.063202	1137.671387	330.064545	-136.030838	887.284424	397.383453	326.696594	884.104980	378.976563	105.301979	1034.169434	-635.713684	179.790619	853.274353	-611.977051	-20.330013
362.167999	8.939053	936.145020	408.389099	194.858597	932.720886	469.687561	-33.476841	495.029205	528.270386	197.053284	481.450073	496.417297	-44.890919	77.574203	579.636230	184.367844	92.438789	402.109863	-50.103977	1409.071899	463.879364	245.474030	1407.596313	363.146271	110.357361	1382.342773	334.923523	134.695297	1644.459595	431.781281	-141.775269	1131.660889	518.049561	311.087799	1137.674683	330.053864	-135.995316	887.286804	397.358612	326.500610	884.145752	378.977966	105.302193	1034.176270	-635.828552	179.904816	853.277954	-612.162537	-20.300541
362.171967	8.954484	936.136841	408.395416	194.869049	932.718018	469.672363	-33.464306	495.029877	528.271851	197.059494	481.485046	496.424744	-44.893806	77.582123	579.635559	184.363617	92.428246	402.103180	-50.092838	1409.069946	463.865265	245.466949	1407.598999	363.125885	110.377052	1382.354736	334.899170	134.697723	1644.451782	431.756897	-141.782532	1131.653931	518.041931	311.095551	1137.704224	330.048645	-135.967194	887.292664	397.364807	326.519257	884.145813	378.964233	105.317139	1034.169434	-636.029968	179.902634	853.321594	-612.312195	-20.315512
362.160156	8.953517	936.154419	408.377686	194.877792	932.729553	469.649445	-33.459438	495.018402	528.294006	197.072266	481.493256	496.392975	-44.891747	77.588936	579.597412	184.334229	92.421555	402.083588	-50.102814	1409.064209	463.859650	245.465714	1407.597046	363.118317	110.381783	1382.341309	334.860229	134.699982	1644.461914	431.743011	-141.779037	1131.655762	518.007324	311.071869	1137.692139	330.037201	-135.948898	887.289795	397.389069	326.731171	884.113892	378.948151	105.324234	1034.183838	-636.359314	179.642700	853.363464	-612.520752	-20.364141
362.175110	8.977113	936.140076	408.382324	194.884476	932.728333	469.639313	-33.435532	494.995209	528.255188	197.055145	481.455231	496.384705	-44.889870	77.586433	579.586365	184.336288	92.437523	402.070038	-50.090679	1409.065552	463.849213	245.475525	1407.601685	363.117737	110.384819	1382.341064	334.836670	134.706680	1644.450928	431.721130	-141.778610	1131.664063	518.007446	311.078217	1137.707886	330.024139	-135.941086	887.282654	397.390259	326.742828	884.112610	378.953979	105.333252	1034.176025	-636.644104	179.491913	853.406677	-612.728394	-20.425529
362.172577	8.978583	936.138062	408.378448	194.888123	932.726257	469.653381	-33.433884	494.988953	528.289429	197.091049	481.466370	496.394165	-44.892879	77.581078	579.642639	184.377090	92.444336	402.054718	-50.082409	1409.065674	463.841461	245.493683	1407.621460	363.101501	110.389580	1382.346191	334.819550	134.701187	1644.451416	431.711273	-141.750656	1131.655884	518.007080	311.100525	1137.708496	330.017212	-135.911591	887.274658	397.393341	326.744965	884.131958	378.953705	105.335037	1034.174194	-636.579346	179.884262	853.365906	-612.848633	-20.385876
362.145844	8.983644	936.140930	408.374268	194.877930	932.724854	469.677582	-33.452332	495.008606	528.276245	197.081146	481.462463	496.412750	-44.892113	77.589592	579.621582	184.349670	92.443512	402.032990	-50.077473	1409.065796	463.826202	245.483200	1407.615479	363.092102	110.384796	1382.338501	334.797363	134.705734	1644.448364	431.697266	-141.745773	1131.636597	517.998108	311.099335	1137.697144	329.999176	-135.896011	887.275635	397.394470	326.758148	884.122498	378.938232	105.335808	1034.174683	-636.726929	179.954681	853.393311	-613.055115	-20.347847
362.145447	8.983412	936.140930	408.369110	194.880035	932.721008	469.646759	-33.412392	495.004883	528.275085	197.080261	481.462769	496.382904	-44.883148	77.576279	579.643127	184.377396	92.439339	402.013458	-50.072285	1409.068970	463.824677	245.502182	1407.616211	363.072906	110.411057	1382.327393	334.775818	134.704605	1644.451904	431.666199	-141.735153	1131.660156	518.002625	311.101410	1137.706909	329.980621	-135.896072	887.278870	397.386200	326.771667	884.136353	378.934601	105.338783	1034.172729	-637.188538	179.452835	853.445557	-613.320190	-20.455292
362.139252	8.995847	936.140381	408.350922	194.919250	932.733032	469.669220	-33.429108	495.011963	528.264038	197.072647	481.464844	496.389771	-44.884735	77.577629	579.634216	184.359711	92.444740	402.009460	-50.073101	1409.063477	463.809143	245.505417	1407.613403	363.063782	110.431915	1382.336914	334.743988	134.705505	1644.447144	431.657318	-141.725540	1131.653076	518.005981	311.113922	1137.734741	329.959412	-135.878555	887.272583	397.377960	326.788147	884.139771	378.926605	105.355942	1034.178955	-637.087341	179.894547	853.396851	-613.468567	-20.366962
362.171295	9.022578	936.131165	408.385437	194.918442	932.714905	469.687164	-33.458714	495.038391	528.301758	197.096848	481.472656	496.384247	-44.892929	77.585327	579.602234	184.334793	92.441803	402.005707	-50.055740	1409.060181	463.800415	245.499908	1407.629517	363.057343	110.435364	1382.334839	334.729675	134.712784	1644.446045	431.642151	-141.715271	1131.649170	517.989136	311.127075	1137.730591	329.941711	-135.852112	887.278015	397.377045	326.785126	884.158203	378.940369	105.379105	1034.163818	-637.516541	179.423325	853.467590	-613.717529	-20.428905
362.163025	9.036415	936.131165	408.391998	194.912476	932.719971	469.671021	-33.448776	495.032806	528.292114	197.089264	481.468964	496.380737	-44.892235	77.584641	579.622742	184.369690	92.451134	401.971558	-50.037163	1409.054199	463.797485	245.512604	1407.644165	363.063263	110.427521	1382.339966	334.712708	134.715897	1644.448242	431.640778	-141.710251	1131.642578	517.990234	311.137115	1137.737549	329.935791	-135.857574	887.254761	397.376556	326.795227	884.157471	378.935669	105.382133	1034.166016	-637.700684	179.362747	853.489502	-613.928101	-20.420778
362.167877	9.030932	936.126892	408.393402	194.934662	932.713440	469.684052	-33.446121	495.026215	528.287476	197.086105	481.469940	496.421936	-44.893257	77.580185	579.626343	184.357300	92.432411	401.954254	-50.036781	1409.042603	463.801147	245.518219	1407.649170	363.046326	110.430267	1382.345703	334.697815	134.710709	1644.441895	431.628937	-141.686493	1131.620605	517.989319	311.145325	1137.728760	329.925018	-135.818344	887.242981	397.381653	326.809998	884.153381	378.932617	105.392609	1034.160156	-637.884521	179.341064	853.479004	-614.158936	-20.409315
362.150452	9.038402	936.125977	408.376801	194.961929	932.722839	469.668793	-33.427311	495.023743	528.278076	197.070572	481.455627	496.412140	-44.890858	77.577950	579.644165	184.389572	92.440826	401.943512	-50.041561	1409.036011	463.794708	245.515091	1407.644897	363.038757	110.460800	1382.338135	334.680389	134.711777	1644.436035	431.616150	-141.667389	1131.599976	517.994324	311.154419	1137.728516	329.914063	-135.798965	887.217590	397.372101	326.820465	884.156555	378.923279	105.402206	1034.165161	-638.061340	179.252350	853.497192	-614.361572	-20.420868
362.148071	9.036372	936.133240	408.376526	194.975952	932.719482	469.646759	-33.447800	495.019775	528.299438	197.057709	481.462067	496.411804	-44.899796	77.601204	579.642151	184.387711	92.434685	401.918671	-50.033733	1409.024292	463.793274	245.521301	1407.629028	363.011932	110.468773	1382.357544	334.662048	134.708191	1644.430176	431.605194	-141.657303	1131.604492	517.979553	311.139008	1137.725586	329.892944	-135.779037	887.226013	397.362701	326.843964	884.163574	378.933838	105.410774	1034.167847	-638.236511	179.210907	853.488281	-614.567993	-20.434193
362.129700	9.064266	936.131958	408.367767	194.993118	932.726929	469.654175	-33.451607	495.026917	528.311218	197.095383	481.490936	496.428009	-44.895954	77.591515	579.634766	184.357361	92.435112	401.897522	-50.032299	1409.010742	463.782104	245.531845	1407.624878	363.010986	110.482216	1382.363525	334.637238	134.711655	1644.428711	431.577576	-141.657700	1131.596802	517.974243	311.134613	1137.726563	329.877380	-135.756119	887.200989	397.368286	326.864105	884.148254	378.920898	105.428993	1034.171143	-638.403625	179.151337	853.488953	-614.775635	-20.455095
362.125305	9.068182	936.130432	408.365570	194.991959	932.732544	469.642395	-33.440620	495.020294	528.323914	197.083572	481.474274	496.407959	-44.894505	77.589279	579.661194	184.391998	92.434021	401.885437	-50.017681	1409.009521	463.789551	245.544571	1407.630005	362.984863	110.484779	1382.358154	334.633240	134.702530	1644.429321	431.565674	-141.651474	1131.588623	517.971191	311.132843	1137.726196	329.867737	-135.735443	887.223267	397.361847	326.876831	884.143250	378.922668	105.425453	1034.173584	-638.553894	179.118622	853.482361	-614.956360	-20.470263
362.151184	9.080071	936.110352	408.389374	194.949951	932.703857	469.629974	-33.432655	495.006042	528.297363	197.084702	481.470093	496.395172	-44.891544	77.587997	579.645874	184.363953	92.447372	401.875031	-50.011463	1409.008301	463.787811	245.542572	1407.628418	362.971832	110.490288	1382.346802	334.614136	134.703262	1644.427246	431.538330	-141.627975	1131.585571	517.966309	311.159760	1137.714966	329.849670	-135.734589	887.207214	397.358643	326.864807	884.144531	378.928406	105.420639	1034.147705	-638.711731	179.072174	853.481934	-615.118286	-20.464506
362.152954	9.083371	936.125977	408.367828	194.981644	932.712646	469.631714	-33.434006	494.997772	528.303833	197.067780	481.467804	496.408783	-44.898876	77.586044	579.629944	184.351074	92.411301	401.865662	-49.991989	1409.006714	463.781952	245.548004	1407.627441	362.981445	110.493767	1382.343872	334.601196	134.702850	1644.424316	431.518799	-141.610733	1131.586548	517.967346	311.164001	1137.728638	329.836182	-135.722275	887.201294	397.355591	326.891693	884.143799	378.932861	105.436943	1034.160889	-638.817200	179.059784	853.483948	-615.247009	-20.484886
362.160553	9.096952	936.113892	408.380524	194.983490	932.724792	469.630188	-33.399097	495.001862	528.288086	197.078217	481.471344	496.417938	-44.900898	77.568695	579.632202	184.349991	92.431435	401.857086	-50.001621	1408.997314	463.776489	245.556335	1407.618042	362.993164	110.497406	1382.329834	334.599304	134.702179	1644.421143	431.522034	-141.607635	1131.594116	517.967712	311.187439	1137.734131	329.827667	-135.727966	887.196106	397.362091	326.909485	884.143188	378.937592	105.433388	1034.160889	-638.958618	179.031219	853.488342	-615.382263	-20.513529
362.156555	9.090600	936.117371	408.382019	194.982208	932.720215	469.650879	-33.442696	495.029236	528.284973	197.094879	481.470154	496.427826	-44.903149	77.572769	579.653320	184.386398	92.436775	401.857391	-49.987713	1409.009888	463.770935	245.553284	1407.618896	362.986694	110.495872	1382.325195	334.593597	134.705994	1644.412476	431.504272	-141.597626	1131.596191	517.966492	311.186676	1137.733765	329.814331	-135.715195	887.207458	397.360992	326.911682	884.146729	378.930054	105.435539	1034.159790	-639.060486	179.041092	853.493042	-615.470642	-20.540119
362.172729	9.085900	936.118591	408.406677	194.980835	932.718384	469.651428	-33.422390	495.009460	528.289734	197.110077	481.460571	496.428833	-44.909290	77.599159	579.643066	184.373123	92.443382	401.854401	-49.980556	1409.006958	463.771698	245.549408	1407.619141	362.977051	110.507774	1382.340210	334.578918	134.707092	1644.414917	431.489105	-141.599762	1131.606567	517.967346	311.196838	1137.723633	329.823120	-135.706223	887.209961	397.369537	326.927734	884.139404	378.944550	105.435829	1034.158936	-639.240356	179.031876	853.498535	-615.640381	-20.509594
362.148590	9.093610	936.112061	408.384521	195.011169	932.723572	469.645477	-33.401306	495.004028	528.286438	197.131149	481.475372	496.415771	-44.898525	77.594910	579.641785	184.377731	92.438324	401.860504	-49.980343	1409.015015	463.761780	245.557205	1407.623047	362.951019	110.513527	1382.355591	334.573334	134.711945	1644.414917	431.488098	-141.593674	1131.611206	517.956177	311.184937	1137.710449	329.814606	-135.694946	887.226318	397.363037	326.936890	884.130615	378.925720	105.447136	1034.158813	-639.383423	179.021652	853.501709	-615.773132	-20.540920
362.144867	9.097120	936.110962	408.379700	195.001266	932.729553	469.629364	-33.383709	494.998474	528.308655	197.148468	481.484589	496.414948	-44.898129	77.593300	579.652893	184.386810	92.439140	401.840912	-49.973667	1409.029663	463.761047	245.557938	1407.596924	362.933655	110.518532	1382.340576	334.568237	134.718109	1644.414429	431.481934	-141.593231	1131.599976	517.959717	311.193909	1137.691650	329.793518	-135.667618	887.206909	397.358490	326.936096	884.124817	378.925690	105.439293	1034.161743	-639.548706	179.044373	853.493774	-615.927795	-20.535990
362.128998	9.109927	936.106750	408.370148	194.996628	932.720886	469.633087	-33.387554	495.012878	528.297302	197.139633	481.481934	496.424774	-44.894005	77.576202	579.669922	184.410416	92.443764	401.827301	-49.985615	1409.022583	463.750519	245.569839	1407.587402	362.931274	110.519333	1382.332886	334.552612	134.725250	1644.412598	431.480225	-141.590302	1131.601685	517.959045	311.198944	1137.680664	329.782471	-135.643967	887.217285	397.358307	326.946411	884.111633	378.915863	105.445610	1034.155396	-639.714600	179.012680	853.509155	-616.067627	-20.516336
362.120209	9.123214	936.114624	408.364594	194.973724	932.710327	469.642395	-33.398045	495.023895	528.293152	197.136108	481.479065	496.417053	-44.893089	77.585556	579.651794	184.369690	92.419556	401.813354	-49.992336	1409.020264	463.756775	245.573181	1407.586914	362.920319	110.513779	1382.340210	334.543365	134.735199	1644.412964	431.472931	-141.580551	1131.604004	517.959167	311.199036	1137.680420	329.778198	-135.643341	887.214111	397.361420	326.954376	884.105652	378.909607	105.451241	1034.153687	-639.857849	179.042953	853.517151	-616.204163	-20.502165
362.127197	9.114852	936.124939	408.370239	194.969833	932.714539	469.655518	-33.412704	495.023865	528.306213	197.145996	481.481659	496.417786	-44.895962	77.577980	579.656982	184.373093	92.419418	401.798431	-49.985622	1409.026611	463.731812	245.570602	1407.580933	362.911560	110.518204	1382.335083	334.539124	134.745712	1644.407104	431.452362	-141.597656	1131.578613	517.955017	311.195984	1137.681152	329.765686	-135.618256	887.212891	397.360321	326.960297	884.097473	378.910431	105.449623	1034.160522	-639.995605	179.070724	853.521545	-616.350159	-20.481659
362.115662	9.093977	936.121277	408.376251	194.967651	932.724426	469.623810	-33.409645	495.015259	528.286804	197.124710	481.483612	496.409637	-44.904232	77.577835	579.655579	184.382828	92.445457	401.785614	-49.981995	1409.027222	463.725189	245.567627	1407.579834	362.903961	110.504768	1382.332153	334.531494	134.767181	1644.418213	431.433319	-141.590881	1131.590820	517.955017	311.178375	1137.683838	329.763306	-135.634384	887.222046	397.377869	326.965363	884.092529	378.900818	105.432739	1034.163330	-640.168457	179.054047	853.519714	-616.527222	-20.446255
362.131378	9.098337	936.118469	408.384888	194.969696	932.727051	469.629974	-33.420265	495.015411	528.296265	197.129837	481.469910	496.409668	-44.904362	77.578789	579.680786	184.403442	92.438080	401.778534	-49.983479	1409.027710	463.719269	245.561569	1407.576904	362.884949	110.519920	1382.337280	334.525818	134.780792	1644.416748	431.429108	-141.591370	1131.597778	517.970825	311.183655	1137.687988	329.747070	-135.637833	887.214661	397.394165	326.952759	884.080994	378.905121	105.434822	1034.162842	-640.316406	179.058899	853.529419	-616.710938	-20.414059
362.130493	9.098399	936.117676	408.372406	194.990997	932.715759	469.628540	-33.410400	495.003937	528.288208	197.097870	481.472626	496.423492	-44.894768	77.587601	579.660095	184.386337	92.444046	401.775177	-49.996952	1409.026123	463.714478	245.558167	1407.577637	362.887268	110.504082	1382.335327	334.526520	134.784286	1644.415771	431.424225	-141.599182	1131.594482	517.981445	311.179260	1137.696655	329.739746	-135.619339	887.222717	397.417603	326.956818	884.095642	378.896820	105.450714	1034.156494	-640.489685	179.052841	853.524353	-616.883545	-20.392530
362.131165	9.100932	936.125000	408.368073	194.962143	932.722534	469.622894	-33.412338	495.004700	528.296875	197.103577	481.472198	496.412994	-44.892147	77.587265	579.648987	184.383118	92.436287	401.776855	-49.999550	1409.026489	463.715332	245.572235	1407.583618	362.874329	110.522598	1382.338379	334.529694	134.800751	1644.421875	431.431427	-141.607529	1131.586304	517.984131	311.180725	1137.699585	329.733978	-135.657211	887.219299	397.426392	326.931152	884.106873	378.900726	105.436852	1034.163940	-640.604919	179.084183	853.515320	-617.022705	-20.359659
362.104889	9.062818	936.136169	408.356049	194.934906	932.705566	469.627136	-33.394978	495.002930	528.308228	197.105026	481.481110	496.398071	-44.886818	77.576149	579.666443	184.376740	92.438347	401.783447	-50.017117	1409.020386	463.699432	245.562866	1407.593628	362.871796	110.518761	1382.342529	334.531372	134.802185	1644.424072	431.424011	-141.607819	1131.585327	517.964661	311.148163	1137.705444	329.730957	-135.663574	887.220886	397.431458	326.932312	884.102112	378.883057	105.419189	1034.160645	-640.784546	179.088898	853.512878	-617.216980	-20.319632
362.089325	9.086127	936.132141	408.326630	195.001556	932.734192	469.624146	-33.405697	495.015320	528.288696	197.105011	481.468994	496.393890	-44.885731	77.576759	579.646606	184.361847	92.435562	401.777679	-50.018856	1409.022217	463.688232	245.563126	1407.611572	362.857178	110.510071	1382.333740	334.513855	134.803467	1644.423096	431.430603	-141.629288	1131.580566	517.958191	311.142242	1137.717285	329.715637	-135.665466	887.228455	397.435455	326.922791	884.104004	378.862579	105.444893	1034.173706	-640.903870	179.050232	853.488708	-617.306519	-20.346834
362.083496	9.071364	936.125793	408.335754	194.978699	932.716492	469.610260	-33.409279	494.997253	528.309021	197.110092	481.486694	496.404449	-44.888283	77.578194	579.661011	184.394196	92.432281	401.770599	-50.017113	1409.016113	463.690308	245.558273	1407.620850	362.863892	110.499863	1382.331909	334.505005	134.816254	1644.425049	431.422180	-141.640656	1131.577393	517.955078	311.168884	1137.728149	329.715637	-135.688766	887.216614	397.455902	326.915009	884.100037	378.856140	105.434830	1034.160889	-641.048523	179.078003	853.505676	-617.469666	-20.323725
362.088928	9.063976	936.127075	408.339600	194.958466	932.706299	469.622559	-33.422653	495.005554	528.295227	197.099167	481.481506	496.407166	-44.895077	77.587975	579.624023	184.364655	92.431351	401.774994	-50.018612	1409.021606	463.676483	245.559158	1407.616577	362.856232	110.503784	1382.327881	334.499756	134.821716	1644.427734	431.414886	-141.644485	1131.577271	517.951843	311.176727	1137.736328	329.706696	-135.712952	887.205444	397.468262	326.905762	884.105103	378.855011	105.428795	1034.155762	-641.226685	179.088806	853.498962	-617.586365	-20.335865
362.069427	9.037467	936.130859	408.335327	194.954346	932.706909	469.602600	-33.422398	495.013824	528.304199	197.106079	481.483704	496.397797	-44.899673	77.570435	579.638550	184.378586	92.446762	401.774933	-50.006966	1408.995850	463.688080	245.566803	1407.634521	362.862091	110.504425	1382.322632	334.505798	134.822052	1644.420532	431.415802	-141.643539	1131.551392	517.977356	311.203827	1137.758423	329.701324	-135.731750	887.202637	397.435486	326.713318	884.156128	378.853546	105.412697	1034.158691	-641.369812	179.094238	853.498901	-617.732788	-20.323914
362.057404	9.067999	936.121582	408.308105	194.950577	932.704468	469.582947	-33.399029	495.007446	528.296143	197.100235	481.483185	496.385742	-44.891117	77.593376	579.636597	184.387131	92.449600	401.781647	-50.006939	1408.984497	463.691803	245.563889	1407.640137	362.867798	110.526215	1382.331055	334.513306	134.814713	1644.420654	431.422729	-141.644272	1131.560181	517.983459	311.198853	1137.747192	329.719269	-135.763123	887.188904	397.442261	326.700836	884.163574	378.833801	105.422554	1034.152832	-641.517395	179.104248	853.494446	-617.846436	-20.325556
362.026154	9.069445	936.128052	408.299042	194.942856	932.705750	469.583282	-33.399639	495.010162	528.291321	197.081619	481.474640	496.408417	-44.891182	77.586868	579.628479	184.342056	92.438400	401.795715	-50.005341	1408.975220	463.696655	245.580719	1407.625000	362.873779	110.519234	1382.330811	334.518036	134.806595	1644.416260	431.445404	-141.656616	1131.560303	518.014709	311.239349	1137.764648	329.709625	-135.780670	887.196838	397.451752	326.716400	884.161743	378.824921	105.420311	1034.157471	-641.656433	179.092072	853.485962	-617.992004	-20.295952
362.028137	9.090117	936.125366	408.293915	194.945007	932.701721	469.592957	-33.413452	495.007568	528.289429	197.079269	481.486542	496.414063	-44.891270	77.579620	579.632996	184.353012	92.445641	401.804260	-50.001568	1408.973511	463.717468	245.576599	1407.588379	362.884552	110.505363	1382.315918	334.525269	134.795990	1644.407227	431.440063	-141.656555	1131.551758	517.982117	311.242126	1137.714966	329.717041	-135.798370	887.197876	397.466949	326.927307	884.089905	378.821808	105.432953	1034.153931	-641.812439	179.146835	853.502136	-618.136841	-20.266457
362.001099	9.057323	936.123169	408.285309	194.944305	932.698547	469.596619	-33.420441	495.011719	528.266663	197.039841	481.473816	496.419952	-44.891918	77.580704	579.623413	184.357101	92.411499	401.807068	-50.001373	1408.974365	463.722107	245.584396	1407.588013	362.888641	110.523697	1382.305420	334.527985	134.791046	1644.403320	431.441284	-141.658569	1131.552246	517.979675	311.235779	1137.699707	329.731720	-135.819153	887.194763	397.463745	326.943359	884.080811	378.810608	105.415123	1034.151733	-641.987366	179.160355	853.482666	-618.294067	-20.256676
361.998840	9.059423	936.123169	408.262787	194.976807	932.687622	469.571350	-33.430565	495.013702	528.269043	197.048447	481.471252	496.405670	-44.890808	77.569725	579.625427	184.366791	92.429756	401.807007	-49.994251	1408.972168	463.728241	245.586502	1407.571655	362.896515	110.532387	1382.283936	334.524323	134.784409	1644.393921	431.448242	-141.649933	1131.542114	517.980530	311.228851	1137.679199	329.741119	-135.862595	887.180542	397.443268	326.945251	884.067261	378.795654	105.437660	1034.145874	-642.121460	179.203445	853.493103	-618.440369	-20.215576
361.983154	9.054117	936.111694	408.261658	194.977722	932.686218	469.540649	-33.432068	494.997345	528.251587	197.066803	481.481476	496.398193	-44.886711	77.581215	579.634216	184.376541	92.433922	401.813293	-49.987225	1408.979736	463.736359	245.582489	1407.572388	362.909027	110.531189	1382.276978	334.525055	134.774353	1644.390625	431.450531	-141.676422	1131.560059	517.989929	311.218567	1137.662964	329.749084	-135.880371	887.183594	397.429962	326.958954	884.060059	378.786407	105.430656	1034.139648	-642.247986	179.241791	853.499817	-618.621704	-20.161009
361.975922	9.057364	936.107971	408.247192	194.946320	932.687317	469.530945	-33.424290	495.008545	528.251892	197.073242	481.471619	496.386749	-44.889473	77.588844	579.640076	184.375809	92.441566	401.814667	-49.981274	1408.983276	463.726318	245.605896	1407.539795	362.901611	110.529694	1382.281860	334.517303	134.764465	1644.399048	431.464630	-141.705460	1131.568726	517.994934	311.226013	1137.667236	329.755585	-135.891861	887.201538	397.413422	326.958008	884.056213	378.783722	105.412361	1034.138916	-642.406067	179.285126	853.504333	-618.800659	-20.133215
361.967072	9.036243	936.119385	408.243164	194.921112	932.683655	469.555389	-33.438553	495.016357	528.229675	197.063095	481.469086	496.402557	-44.894035	77.590759	579.624634	184.354507	92.445412	401.812836	-49.975712	1408.981567	463.737854	245.603256	1407.545166	362.913483	110.540390	1382.293945	334.527496	134.758667	1644.403076	431.466675	-141.699402	1131.579346	517.985046	311.189117	1137.639648	329.757843	-135.927200	887.204651	397.399689	326.962738	884.044861	378.782135	105.396301	1034.142944	-642.570068	179.260956	853.487122	-618.985779	-20.086876
361.960449	9.039053	936.116577	408.241241	194.920929	932.682678	469.531219	-33.425991	495.017578	528.180176	197.028442	481.478729	496.399506	-44.894375	77.598236	579.618530	184.349503	92.444923	401.815918	-49.959743	1408.988525	463.749512	245.606049	1407.537354	362.938599	110.554352	1382.277466	334.523834	134.757248	1644.415039	431.476288	-141.710342	1131.586182	517.977051	311.184937	1137.623291	329.787933	-135.959641	887.225647	397.382233	326.973694	884.052917	378.778656	105.396683	1034.141113	-642.729919	179.310471	853.497925	-619.184570	-20.041636
361.927002	9.049703	936.116943	408.197235	194.913788	932.686279	469.533508	-33.431423	495.010162	528.160400	197.019760	481.467804	496.392700	-44.895058	77.587006	579.595703	184.341568	92.447311	401.789551	-49.930386	1408.989136	463.744293	245.630554	1407.526611	363.113525	110.375648	1382.293213	334.536072	134.761017	1644.415161	431.474548	-141.741653	1131.609863	517.979675	311.186920	1137.627686	329.801544	-135.988602	887.228577	397.371948	326.988739	884.038330	378.753235	105.393364	1034.144043	-642.892029	179.335556	853.497253	-619.365784	-20.002373
361.926453	9.047193	936.111816	408.184174	194.957275	932.693115	469.530579	-33.425827	495.019836	528.208313	197.069931	481.477142	496.390656	-44.894512	77.586174	579.619873	184.342850	92.440758	401.802216	-49.933502	1409.002686	463.751068	245.640945	1407.509033	363.134491	110.381134	1382.274780	334.537933	134.753998	1644.411011	431.487305	-141.756012	1131.611084	517.979431	311.195496	1137.619141	329.810516	-136.032440	887.227295	397.367584	326.991669	884.028015	378.742004	105.407272	1034.144897	-643.047668	179.340652	853.482788	-619.544922	-19.982351
361.899078	8.994302	936.119507	408.185242	194.917084	932.675232	469.538300	-33.433750	495.036774	528.205505	197.067200	481.472565	496.405823	-44.896595	77.599213	579.623596	184.366089	92.437416	401.837006	-49.964615	1409.015625	463.787994	245.609726	1407.526123	362.962067	110.563202	1382.282104	334.546906	134.746902	1644.401489	431.508820	-141.782608	1131.641602	517.972107	311.196503	1137.601929	329.820709	-136.055984	887.233398	397.357452	327.006683	884.015808	378.733612	105.373985	1034.139648	-643.211548	179.348770	853.478333	-619.709595	-19.952837
361.902283	8.995912	936.108093	408.189911	194.919144	932.673950	469.537811	-33.447895	495.020355	528.184265	197.074005	481.492859	496.385559	-44.901844	77.601585	579.630737	184.372787	92.439926	401.861938	-49.964790	1409.018799	463.804810	245.611603	1407.503784	362.964264	110.557655	1382.298462	334.558014	134.746399	1644.408569	431.517059	-141.800491	1131.636353	518.006104	311.242279	1137.622314	329.850403	-136.086960	887.244751	397.329376	326.815674	884.068542	378.732666	105.371635	1034.133179	-643.311279	179.400955	853.490173	-619.809753	-19.958033
361.895538	9.005205	936.104553	408.164642	194.925598	932.680786	469.546967	-33.457966	495.023163	528.149170	197.051987	481.479736	496.420685	-44.892319	77.585472	579.616455	184.349518	92.438599	401.832825	-49.936607	1409.013916	463.786987	245.633469	1407.520020	363.138550	110.365097	1382.303101	334.573853	134.744858	1644.408203	431.519287	-141.782974	1131.646118	517.968628	311.212250	1137.602539	329.844727	-136.134644	887.259399	397.337280	327.015259	884.028992	378.710449	105.374931	1034.134521	-643.497253	179.388092	853.479980	-620.002869	-19.931986
361.885010	9.015571	936.108826	408.128265	194.947769	932.695496	469.533447	-33.478607	495.033905	528.141418	197.053665	481.483063	496.417633	-44.891914	77.587029	579.628601	184.353409	92.446945	401.867462	-49.967728	1409.011841	463.828674	245.603622	1407.525757	362.981506	110.544746	1382.284302	334.681519	134.759384	1644.378662	431.532593	-141.828583	1131.636108	517.947815	311.194763	1137.595703	329.846619	-136.160751	887.259399	397.322357	327.030151	884.037048	378.697021	105.381996	1034.145020	-643.619507	179.460083	853.498535	-620.153809	-19.902100
361.884918	8.997457	936.097046	408.121155	194.927155	932.685608	469.546478	-33.472454	495.029541	528.111694	197.022934	481.472229	496.401672	-44.892986	77.593925	579.601440	184.341217	92.449181	401.879028	-49.953995	1409.034424	463.827301	245.595276	1407.524292	362.976837	110.548660	1382.298706	334.688416	134.758682	1644.380493	431.532257	-141.824005	1131.639160	517.991394	311.235565	1137.622925	329.849335	-136.187241	887.259949	397.294312	326.826477	884.098755	378.692413	105.361702	1034.134155	-643.782104	179.452560	853.504272	-620.315552	-19.871662
361.864563	8.996634	936.103699	408.108612	194.922165	932.681824	469.529358	-33.459602	495.010712	528.117737	197.027344	481.474182	496.402222	-44.895031	77.601631	579.606628	184.341675	92.448547	401.866913	-49.961357	1409.027222	463.812561	245.595062	1407.503662	362.990601	110.528854	1382.294556	334.702179	134.773346	1644.390747	431.539459	-141.816986	1131.655273	517.992188	311.251770	1137.595581	329.855072	-136.223145	887.257507	397.261261	326.826935	884.093994	378.688141	105.361725	1034.136230	-643.929382	179.490738	853.491333	-620.447510	-19.890005
361.854706	8.966199	936.104919	408.117004	194.896637	932.650146	469.526550	-33.456833	495.025909	528.130005	197.048691	481.466064	496.402802	-44.895905	77.601540	579.584351	184.327271	92.418869	401.860779	-49.951233	1409.007935	463.773895	245.621735	1407.497192	363.146729	110.337219	1382.296143	334.718536	134.777222	1644.397705	431.528259	-141.812393	1131.651123	517.993469	311.261078	1137.593994	329.864075	-136.277161	887.260620	397.246948	326.831573	884.076965	378.687866	105.351776	1034.120361	-644.088257	179.522141	853.490356	-620.632202	-19.834362
361.833679	8.959387	936.111511	408.074646	194.872543	932.658936	469.515625	-33.445232	495.024872	528.125732	197.060608	481.472351	496.394745	-44.893951	77.600067	579.609863	184.355026	92.444183	401.896149	-49.991470	1409.019287	463.778992	245.598083	1407.488647	362.973907	110.525215	1382.275269	334.723541	134.777634	1644.384277	431.531830	-141.857056	1131.653076	517.966980	311.286407	1137.580078	329.862732	-136.299026	887.250732	397.233185	326.826294	884.066650	378.659729	105.333855	1034.128418	-644.220947	179.565948	853.492981	-620.754333	-19.804138
361.850647	8.957521	936.101746	408.074188	194.869202	932.648804	469.522827	-33.453251	495.013397	528.124573	197.046082	481.465179	496.403259	-44.889847	77.592583	579.630371	184.367920	92.434021	401.873199	-49.967674	1409.016235	463.735260	245.632584	1407.470947	363.138550	110.331909	1382.265869	334.727051	134.772858	1644.380371	431.542145	-141.869751	1131.644287	517.950256	311.276703	1137.565186	329.874603	-136.340240	887.242126	397.222626	326.826904	884.053406	378.658508	105.333237	1034.117798	-644.367126	179.569778	853.488342	-620.911377	-19.786634
361.854492	8.929149	936.099915	408.079254	194.870499	932.642700	469.566193	-33.474968	495.046265	528.109314	197.033112	481.450073	496.427307	-44.894398	77.585793	579.640015	184.371170	92.435715	401.912140	-50.003586	1409.016235	463.763641	245.607452	1407.471069	362.975769	110.482239	1382.259033	334.753845	134.771332	1644.394653	431.553711	-141.869583	1131.632080	517.939575	311.268585	1137.567383	329.861298	-136.380676	887.247681	397.201263	326.825500	884.060486	378.657684	105.322800	1034.113403	-644.509338	179.620667	853.498779	-621.048767	-19.740490
361.852509	8.935336	936.100708	408.070099	194.841217	932.657837	469.566559	-33.481094	495.039734	528.135803	197.021332	481.464203	496.425629	-44.894669	77.586250	579.643982	184.371140	92.440033	401.917358	-50.026314	1409.000854	463.749481	245.564941	1407.458618	362.952026	110.489616	1382.254761	334.752960	134.765518	1644.387573	431.565613	-141.911987	1131.624146	517.922241	311.256805	1137.560181	329.869049	-136.393799	887.259521	397.203552	326.831635	884.044678	378.654510	105.303360	1034.121704	-644.629211	179.648911	853.489380	-621.182678	-19.706245
361.850555	8.939331	936.100525	408.055817	194.824142	932.661255	469.558563	-33.477898	495.030853	528.117615	196.998016	481.458160	496.406219	-44.895611	77.588181	579.644104	184.365494	92.445999	401.913177	-50.033791	1408.997192	463.734039	245.568756	1407.465820	362.941925	110.465851	1382.257080	334.760620	134.752869	1644.388794	431.569427	-141.904572	1131.636108	517.892700	311.262177	1137.560547	329.857513	-136.458664	887.252869	397.178345	326.809265	884.040527	378.647461	105.294609	1034.123535	-644.773560	179.691025	853.514099	-621.340820	-19.670677
361.858459	8.931334	936.091309	408.057281	194.831100	932.658203	469.575165	-33.488514	495.036591	528.085754	196.993195	481.457581	496.425354	-44.895828	77.596146	579.617676	184.341141	92.442215	401.912598	-50.025787	1408.994873	463.707581	245.576630	1407.456299	362.932800	110.466972	1382.257080	334.765137	134.755157	1644.395630	431.569794	-141.929367	1131.638794	517.845093	311.234070	1137.571289	329.835083	-136.485199	887.258606	397.151459	326.824341	884.032166	378.644897	105.292091	1034.116943	-644.933899	179.730347	853.502441	-621.497131	-19.609892
361.833191	8.921399	936.093811	408.031067	194.840546	932.659241	469.542877	-33.480629	495.029205	528.080139	196.989639	481.458679	496.400055	-44.893379	77.593788	579.598206	184.338516	92.448151	401.906952	-50.035278	1409.003418	463.679901	245.576813	1407.471313	362.920654	110.465599	1382.267090	334.749054	134.756287	1644.401245	431.568970	-141.941162	1131.633789	517.830994	311.252502	1137.582031	329.835968	-136.493958	887.267517	397.136261	326.821960	884.032776	378.629669	105.289635	1034.119507	-645.071899	179.748611	853.512268	-621.642883	-19.603752
361.849457	8.905321	936.101379	408.046967	194.806152	932.639099	469.533508	-33.495277	495.036285	528.073669	197.017593	481.459320	496.400452	-44.895767	77.583992	579.591980	184.342697	92.422462	401.897736	-50.042019	1409.005859	463.661499	245.584915	1407.487549	362.904999	110.467278	1382.267822	334.737640	134.750580	1644.405273	431.581207	-141.964554	1131.650635	517.814636	311.256805	1137.588379	329.839996	-136.526749	887.283203	397.122589	326.808380	884.029236	378.638641	105.281342	1034.112183	-645.234680	179.761002	853.505798	-621.814026	-19.539135
361.844238	8.882956	936.096130	408.048645	194.806641	932.637756	469.528473	-33.525681	495.032379	528.092651	196.999023	481.458252	496.427673	-44.896736	77.579842	579.618530	184.348709	92.427284	401.890930	-50.061073	1409.016113	463.651428	245.578552	1407.475098	362.898560	110.464012	1382.259277	334.738281	134.735550	1644.415039	431.583374	-141.956100	1131.652100	517.792053	311.239563	1137.603638	329.835510	-136.547729	887.272705	397.358826	326.972931	883.778931	378.635345	105.268509	1034.108887	-645.382507	179.781052	853.487732	-621.964783	-19.508585
361.845520	8.888191	936.098633	408.039246	194.823425	932.645081	469.510071	-33.517853	495.023865	528.048035	196.987457	481.445801	496.410248	-44.893570	77.587662	579.585999	184.297974	92.415802	401.881012	-50.054249	1409.017334	463.644012	245.574158	1407.479492	362.886353	110.442841	1382.275146	334.732727	134.722015	1644.421509	431.571899	-141.978897	1131.651733	517.737976	311.230591	1137.597290	329.838226	-136.579102	887.279907	397.100739	327.000885	883.978638	378.627533	105.277267	1034.113647	-645.502930	179.794281	853.495361	-622.096191	-19.525635
361.850220	8.883091	936.106140	408.052185	194.808838	932.641418	469.497009	-33.503075	495.011017	528.045593	197.004395	481.442322	496.403290	-44.892006	77.586296	579.614319	184.347443	92.440842	401.881226	-50.053413	1409.017334	463.628693	245.569626	1407.478638	362.887299	110.428825	1382.275269	334.722839	134.707535	1644.423828	431.576630	-141.993286	1131.661743	517.719910	311.228912	1137.586304	329.833130	-136.599808	887.287476	397.075562	327.003326	883.983459	378.638916	105.273224	1034.115479	-645.641663	179.819595	853.497559	-622.223083	-19.481276
361.855469	8.863146	936.098694	408.055847	194.765366	932.627502	469.504028	-33.532207	495.033844	528.043762	197.002396	481.437500	496.438263	-44.896984	77.593185	579.624023	184.356186	92.442757	401.867035	-50.062157	1409.006592	463.608521	245.573090	1407.467407	362.892059	110.424759	1382.270752	334.711517	134.684875	1644.427246	431.570374	-141.994812	1131.663208	517.695679	311.253021	1137.575195	329.850311	-136.613129	887.281616	397.042847	326.998291	883.990051	378.637482	105.246826	1034.104248	-645.759094	179.863449	853.499268	-622.385376	-19.418938
361.856903	8.865791	936.100342	408.045074	194.747208	932.632385	469.487488	-33.519463	495.014160	528.061035	197.015366	481.440979	496.409882	-44.888390	77.582008	579.649902	184.376480	92.445122	401.872040	-50.060200	1409.002686	463.602722	245.573898	1407.474487	362.883362	110.418999	1382.280029	334.699402	134.661850	1644.426025	431.566223	-141.993423	1131.653931	517.683167	311.239380	1137.573242	329.838654	-136.648499	887.289246	396.997589	326.979370	883.981750	378.630066	105.237968	1034.107422	-645.884521	179.900192	853.496521	-622.515015	-19.393831
361.839050	8.859506	936.101257	408.036194	194.739868	932.625183	469.489014	-33.515865	495.022369	528.076111	197.026993	481.445099	496.418884	-44.891167	77.582115	579.656311	184.384201	92.431946	401.866425	-50.069885	1409.001587	463.572418	245.568054	1407.461182	362.867615	110.414284	1382.272217	334.685577	134.652130	1644.415649	431.570496	-141.988342	1131.655396	517.704773	311.261932	1137.567139	329.834534	-136.665024	887.269470	397.202972	326.938538	883.778870	378.627411	105.233223	1034.104858	-646.032410	179.940353	853.496582	-622.676819	-19.375750
361.833008	8.838535	936.101685	408.021820	194.760223	932.634460	469.502533	-33.536602	495.032135	528.050659	197.017548	481.433350	496.397156	-44.888618	77.580353	579.614868	184.346329	92.420410	401.857147	-50.075939	1409.008179	463.574188	245.560196	1407.458008	362.834900	110.413567	1382.274048	334.651581	134.638824	1644.412476	431.554230	-141.995483	1131.674683	517.686768	311.272827	1137.566284	329.829987	-136.661057	887.283325	397.172455	326.926453	883.777161	378.618896	105.226677	1034.109985	-646.157410	179.956421	853.505859	-622.806335	-19.308998
361.830536	8.842142	936.094299	408.022186	194.765839	932.626831	469.521057	-33.532722	495.031555	528.042969	197.010010	481.440063	496.396240	-44.888412	77.579475	579.627686	184.338120	92.445259	401.848358	-50.077293	1409.008545	463.518433	245.555420	1407.443481	362.830475	110.411568	1382.264038	334.633362	134.624207	1644.414307	431.528656	-142.003845	1131.675171	517.670532	311.289764	1137.571167	329.834229	-136.678070	887.284546	397.134949	326.908966	883.777283	378.604248	105.234856	1034.101563	-646.293274	180.006287	853.514709	-622.958740	-19.286985
361.808502	8.828948	936.088501	408.015472	194.772491	932.625793	469.507813	-33.518631	495.030121	528.034363	196.981232	481.469330	496.361847	-44.885586	77.584862	579.628723	184.359055	92.452347	401.842255	-50.073479	1409.017334	463.519531	245.559448	1407.442383	362.825409	110.401611	1382.256958	334.606323	134.606903	1644.410278	431.522736	-142.009842	1131.670410	517.641846	311.266235	1137.556519	329.833374	-136.689743	887.283508	397.088745	326.897186	883.794922	378.589447	105.229279	1034.098145	-646.396423	180.047516	853.529175	-623.076355	-19.257544
361.825775	8.825570	936.078613	408.008423	194.747391	932.611938	469.511688	-33.522774	495.030334	528.025635	196.987015	481.472412	496.378601	-44.884296	77.577682	579.624695	184.336029	92.444382	401.830994	-50.072525	1409.000000	463.515564	245.540771	1407.439087	362.814514	110.408249	1382.262329	334.574219	134.595810	1644.398560	431.525940	-142.011841	1131.664673	517.652100	311.283844	1137.568848	329.845612	-136.697647	887.273193	397.049988	326.680908	883.833191	378.584106	105.219337	1034.085449	-646.519287	180.093307	853.526367	-623.215088	-19.243629
361.816711	8.841880	936.083862	407.995239	194.771088	932.630859	469.521606	-33.514343	495.046082	528.014404	196.978607	481.445343	496.394653	-44.887146	77.588020	579.597107	184.309235	92.440002	401.798523	-50.071045	1408.995605	463.507050	245.547165	1407.438965	362.808929	110.403976	1382.271606	334.551300	134.579712	1644.399414	431.524902	-142.043610	1131.662109	517.635376	311.252075	1137.562012	329.844208	-136.685242	887.268677	397.016815	326.659332	883.829346	378.580872	105.229782	1034.098389	-646.626648	180.113922	853.514648	-623.354980	-19.224022
361.809998	8.842559	936.072205	407.982666	194.758850	932.633545	469.556824	-33.507465	495.027039	527.985840	196.947601	481.436371	496.401886	-44.888344	77.587265	579.629456	184.366745	92.434586	401.791077	-50.104828	1408.979004	463.508148	245.545700	1407.437378	362.807648	110.389496	1382.269409	334.528503	134.563950	1644.393555	431.523285	-142.045609	1131.658936	517.626526	311.263458	1137.564087	329.844421	-136.687607	887.252441	396.984589	326.663177	883.821228	378.568878	105.216934	1034.093994	-646.735168	180.173355	853.536316	-623.449951	-19.185076
361.807892	8.849675	936.064270	407.976868	194.763443	932.628174	469.546265	-33.516499	495.033569	528.014099	196.975235	481.448090	496.425568	-44.909725	77.600670	579.646240	184.384628	92.438065	401.783875	-50.102734	1408.994751	463.509857	245.555695	1407.429932	362.796936	110.379860	1382.261353	334.500458	134.544296	1644.390381	431.514648	-142.056808	1131.656982	517.587280	311.216461	1137.551147	329.844849	-136.687439	887.253479	396.965942	326.678650	883.829651	378.564087	105.221542	1034.087280	-646.843689	180.202667	853.548279	-623.589905	-19.161089
361.795776	8.841722	936.074402	407.970428	194.739960	932.617126	469.553802	-33.504440	495.027222	528.018433	196.979675	481.465454	496.404419	-44.894382	77.581276	579.609497	184.311752	92.423050	401.775513	-50.107319	1408.976074	463.493225	245.531174	1407.431030	362.774261	110.384171	1382.253906	334.477600	134.534286	1644.384155	431.513275	-142.054779	1131.657471	517.577393	311.223663	1137.559570	329.841858	-136.692688	887.244568	396.942078	326.643677	883.827087	378.557678	105.216949	1034.086670	-646.970276	180.227829	853.548950	-623.704041	-19.158463
361.796783	8.845340	936.070740	407.962891	194.751511	932.624634	469.531464	-33.512257	495.016693	528.019836	196.970749	481.456390	496.398346	-44.892540	77.581573	579.626526	184.324310	92.423599	401.748383	-50.121082	1408.973145	463.461243	245.524460	1407.435425	362.767456	110.374031	1382.254517	334.447632	134.520279	1644.380249	431.498840	-142.054550	1131.642822	517.544617	311.182343	1137.570435	329.832977	-136.691376	887.234863	396.900696	326.629639	883.838684	378.545166	105.220406	1034.088135	-647.107239	180.239716	853.546326	-623.827209	-19.134205
361.781097	8.813979	936.068481	407.968719	194.704651	932.607056	469.504730	-33.521954	495.026550	528.003723	196.948334	481.446381	496.386658	-44.892097	77.571022	579.609314	184.322937	92.440804	401.723907	-50.127285	1408.981689	463.448761	245.521759	1407.452759	362.755920	110.362686	1382.268311	334.408997	134.507050	1644.374023	431.476837	-142.058121	1131.625000	517.534241	311.203156	1137.581299	329.824432	-136.667007	887.239929	396.899811	326.627014	883.839661	378.539154	105.190765	1034.077881	-647.204529	180.245300	853.538940	-623.921143	-19.126194
361.768768	8.795935	936.070679	407.952484	194.708878	932.601196	469.507141	-33.525234	495.030304	528.019104	196.960358	481.452240	496.388885	-44.893677	77.580734	579.624512	184.331207	92.441444	401.686279	-50.132496	1408.966187	463.427551	245.491837	1407.450073	362.717224	110.351097	1382.265991	334.371826	134.488281	1644.369873	431.475739	-142.055817	1131.629639	517.516235	311.199097	1137.569336	329.842102	-136.664124	887.228271	396.868103	326.606964	883.845398	378.522400	105.188271	1034.075684	-647.314880	180.255890	853.534363	-624.042603	-19.104725
361.767181	8.800058	936.062927	407.954773	194.703796	932.595276	469.517578	-33.530476	495.040375	528.040100	196.997543	481.463867	496.418213	-44.899677	77.573837	579.640503	184.348129	92.445717	401.674744	-50.142490	1408.964355	463.385681	245.492722	1407.454102	362.714050	110.333626	1382.265015	334.338989	134.477020	1644.363892	431.473450	-142.052017	1131.630737	517.481873	311.191681	1137.574829	329.830322	-136.661224	887.206970	396.859985	326.594025	883.841125	378.522491	105.187149	1034.068848	-647.411804	180.314850	853.544556	-624.153503	-19.078218
361.742554	8.814393	936.070374	407.929047	194.689575	932.603088	469.513733	-33.526379	495.040009	528.000122	196.981445	481.447083	496.427795	-44.896675	77.580307	579.607666	184.318069	92.442398	401.672180	-50.157677	1408.956299	463.362061	245.490662	1407.437256	362.689880	110.324371	1382.261719	334.319885	134.462051	1644.366089	431.456512	-142.048584	1131.619385	517.429993	311.156494	1137.571777	329.828735	-136.662979	887.193176	396.612427	326.628326	884.047058	378.503174	105.186058	1034.076904	-647.528259	180.290924	853.534058	-624.254822	-19.068630
361.731445	8.818559	936.075378	407.928772	194.677368	932.599792	469.509705	-33.522110	495.039154	527.997009	196.978653	481.444855	496.390533	-44.887787	77.577354	579.627014	184.334991	92.432602	401.651276	-50.160210	1408.947876	463.348846	245.477432	1407.445801	362.660065	110.324814	1382.271240	334.291229	134.455399	1644.359619	431.455597	-142.047028	1131.621704	517.419739	311.171448	1137.580566	329.828003	-136.647812	887.190125	396.587189	326.625305	884.057312	378.497833	105.187073	1034.077637	-647.612000	180.303635	853.527527	-624.351624	-19.045261
361.737427	8.823032	936.069885	407.908234	194.732864	932.604187	469.494934	-33.505444	495.024933	528.003418	196.999664	481.460602	496.415802	-44.891560	77.589378	579.625916	184.328934	92.433273	401.641724	-50.171417	1408.955200	463.321198	245.469940	1407.450806	362.635010	110.301544	1382.267334	334.252991	134.434113	1644.355469	431.436005	-142.021164	1131.598389	517.397034	311.184448	1137.574219	329.823303	-136.610153	887.183167	396.565247	326.613342	884.080261	378.491699	105.209641	1034.077393	-647.702026	180.332596	853.528564	-624.446655	-19.033588
361.726593	8.829340	936.061584	407.919464	194.720596	932.612732	469.506409	-33.518372	495.037506	528.001709	196.986191	481.467133	496.417450	-44.892025	77.590492	579.610718	184.325958	92.436020	401.620758	-50.197948	1408.938232	463.283447	245.466858	1407.443970	362.623352	110.292175	1382.270020	334.214600	134.418457	1644.358887	431.423370	-142.008347	1131.591919	517.372192	311.178467	1137.583374	329.795410	-136.609543	887.178223	396.562561	326.615723	884.071777	378.484344	105.200562	1034.077271	-647.800964	180.349319	853.537598	-624.535095	-19.006945
361.727478	8.832047	936.056519	407.899597	194.747574	932.611328	469.480865	-33.507236	495.031464	527.981812	196.988831	481.473022	496.406158	-44.889309	77.589134	579.605713	184.322357	92.436958	401.586670	-50.197784	1408.938477	463.253265	245.447845	1407.452515	362.592102	110.264282	1382.269043	334.182159	134.398468	1644.348267	431.402496	-142.013199	1131.581909	517.338562	311.151978	1137.593140	329.790680	-136.593826	887.168640	396.570953	326.610962	884.085266	378.470825	105.213295	1034.073853	-647.895691	180.328857	853.527954	-624.612915	-19.015358
361.733551	8.837445	936.038269	407.899719	194.739731	932.612732	469.471771	-33.516068	495.040192	527.979919	197.006592	481.471283	496.396423	-44.893944	77.592735	579.610657	184.330505	92.440269	401.560638	-50.201900	1408.922607	463.219482	245.438797	1407.459595	362.564148	110.261864	1382.257446	334.145630	134.390472	1644.353882	431.400452	-142.015091	1131.578979	517.315735	311.169739	1137.601807	329.776917	-136.576126	887.143982	396.550537	326.597168	884.067017	378.462372	105.204430	1034.064941	-647.989441	180.384705	853.544189	-624.699036	-18.990120
361.717163	8.817566	936.036438	407.892731	194.721329	932.597717	469.475403	-33.526184	495.039185	528.016296	197.009964	481.464325	496.392578	-44.894665	77.582085	579.618713	184.327057	92.444603	401.550873	-50.200840	1408.930420	463.196320	245.449265	1407.462280	362.527924	110.248451	1382.254028	334.106415	134.364639	1644.344238	431.379761	-142.004547	1131.555176	517.298401	311.167572	1137.589966	329.764465	-136.569550	887.130432	396.523315	326.596375	884.073914	378.446411	105.193695	1034.055908	-648.093018	180.393417	853.535706	-624.800659	-19.001162
361.682831	8.828128	936.047852	407.883850	194.701492	932.592285	469.445190	-33.499081	495.032654	527.993835	196.986938	481.442078	496.394531	-44.893936	77.570839	579.636658	184.355362	92.447113	401.525696	-50.228245	1408.914185	463.180298	245.443298	1407.466064	362.520660	110.252884	1382.243042	334.070465	134.344833	1644.337402	431.372986	-142.002747	1131.546631	517.270569	311.174469	1137.608765	329.761627	-136.553055	887.127625	396.530914	326.602814	884.071472	378.431152	105.197990	1034.059082	-648.205627	180.366882	853.528320	-624.897156	-18.977314
361.633453	8.825755	936.051147	407.827179	194.703979	932.593018	469.425873	-33.486870	495.021454	527.977600	197.003738	481.456329	496.381775	-44.883900	77.566795	579.624573	184.322800	92.441986	401.480133	-50.230350	1408.895508	463.142883	245.437683	1407.457520	362.481415	110.250183	1382.236816	334.032379	134.316956	1644.334717	431.350677	-142.025131	1131.546509	517.260864	311.170746	1137.636230	329.756439	-136.514511	887.122131	396.529480	326.613190	884.081482	378.390778	105.195923	1034.061890	-648.306702	180.391724	853.521606	-624.995361	-18.972437
361.635284	8.831944	936.046265	407.830048	194.705856	932.594421	469.446838	-33.501492	495.037231	527.976074	197.003052	481.456238	496.404480	-44.886963	77.580704	579.636963	184.348419	92.445549	401.463623	-50.241291	1408.899048	463.129089	245.427094	1407.463501	362.455078	110.242538	1382.241089	333.995239	134.301956	1644.337402	431.333923	-142.020798	1131.528931	517.246277	311.171753	1137.625244	329.744019	-136.496750	887.096130	396.519440	326.615143	884.074951	378.388275	105.197937	1034.059937	-648.442444	180.378540	853.525696	-625.081726	-18.989100
361.613586	8.853460	936.029602	407.813049	194.749619	932.606995	469.441315	-33.495468	495.035828	527.977905	196.993408	481.471130	496.403107	-44.892193	77.571472	579.630981	184.329300	92.428879	401.447266	-50.245506	1408.878784	463.096161	245.410019	1407.461182	362.434418	110.214058	1382.235474	333.957184	134.278091	1644.336792	431.315735	-142.008118	1131.520386	517.231384	311.189850	1137.633911	329.734253	-136.503677	887.090027	396.503906	326.629578	884.090210	378.365997	105.215324	1034.058228	-648.545044	180.399933	853.539490	-625.164185	-18.954165
361.626434	8.852433	936.010681	407.795654	194.750473	932.587952	469.444366	-33.505981	495.046265	527.956116	196.983643	481.484528	496.416840	-44.893478	77.579369	579.607300	184.318085	92.433701	401.394684	-50.248123	1408.864868	463.079926	245.407501	1407.464355	362.405518	110.218498	1382.235962	333.911774	134.263855	1644.338623	431.291107	-142.011749	1131.520752	517.196838	311.156586	1137.647217	329.715118	-136.507248	887.071655	396.496674	326.653076	884.098938	378.343719	105.219193	1034.037842	-648.634888	180.409149	853.547913	-625.250366	-18.967083
361.608093	8.856489	936.019531	407.793488	194.713974	932.572815	469.464203	-33.527889	495.054504	527.900818	196.932388	481.443176	496.421600	-44.895691	77.590805	579.580933	184.306839	92.436508	401.362488	-50.264977	1408.869263	463.041992	245.408752	1407.484253	362.377686	110.214546	1382.226074	333.869324	134.235809	1644.332642	431.260498	-142.011429	1131.483276	517.182617	311.174194	1137.652710	329.701569	-136.468552	887.062561	396.508636	326.665344	884.090576	378.332062	105.217484	1034.034058	-648.752502	180.450043	853.570190	-625.347229	-18.956152
361.565979	8.851973	936.003906	407.785767	194.715729	932.569946	469.453033	-33.516392	495.055145	527.934631	197.002151	481.453003	496.405029	-44.890854	77.599976	579.603455	184.313446	92.414963	401.334259	-50.284042	1408.847168	463.021729	245.390625	1407.482056	362.340393	110.207535	1382.216064	333.822540	134.221832	1644.322998	431.245026	-141.999222	1131.493652	517.166504	311.180664	1137.664185	329.680328	-136.464142	887.033020	396.489532	326.681854	884.098145	378.304596	105.210968	1034.024902	-648.865234	180.472794	853.563904	-625.454102	-18.951479
361.534149	8.864235	936.004700	407.747192	194.721451	932.568665	469.448944	-33.485085	495.047699	527.913269	196.972427	481.458740	496.398987	-44.893925	77.590782	579.615173	184.320480	92.435150	401.281433	-50.273476	1408.835327	462.987671	245.381714	1407.475098	362.300140	110.201782	1382.220947	333.776367	134.209930	1644.316895	431.207703	-142.016037	1131.449951	517.150391	311.173370	1137.652832	329.664673	-136.461731	887.007813	396.473145	326.703430	884.107788	378.267365	105.221458	1034.024536	-648.976318	180.471863	853.558350	-625.551514	-18.963305
361.517853	8.873274	935.998596	407.746521	194.710297	932.561523	469.452118	-33.487980	495.062042	527.961182	197.010910	481.457092	496.400085	-44.888367	77.567863	579.620605	184.324966	92.442398	401.255646	-50.300629	1408.816895	462.968323	245.377625	1407.475342	362.268646	110.195206	1382.214600	333.736694	134.196533	1644.309448	431.186127	-141.975388	1131.425293	517.129211	311.163544	1137.676880	329.640167	-136.462250	886.986877	396.460876	326.738953	884.117554	378.259186	105.221786	1034.017822	-649.077087	180.488068	853.567200	-625.622375	-18.955536
361.476318	8.914393	935.998047	407.678009	194.760834	932.573547	469.458435	-33.495064	495.064667	527.919678	196.973312	481.464813	496.428619	-44.900444	77.583595	579.628906	184.330124	92.444542	401.207275	-50.294224	1408.796265	462.935089	245.355194	1407.489014	362.214874	110.203598	1382.208984	333.699463	134.191895	1644.312012	431.146606	-141.958450	1131.392212	517.126892	311.178467	1137.700684	329.606628	-136.442474	886.947388	396.450958	326.750702	884.146179	378.216278	105.256760	1034.024658	-649.193176	180.491043	853.558289	-625.747375	-18.947458
361.463501	8.930501	935.970581	407.681915	194.750595	932.554932	469.424774	-33.459858	495.030151	527.924500	197.007751	481.455750	496.389832	-44.892567	77.553162	579.627197	184.320969	92.439583	401.148682	-50.314903	1408.767700	462.922394	245.328308	1407.494263	362.168030	110.189194	1382.218384	333.560852	134.163620	1644.355591	431.103394	-141.963837	1131.367188	517.116821	311.182251	1137.702515	329.580994	-136.412048	886.915466	396.442413	326.788269	884.158630	378.194366	105.260338	1034.000488	-649.276672	180.490128	853.555664	-625.842102	-18.944555
361.433228	8.918602	935.983948	407.655884	194.733841	932.558960	469.420013	-33.480209	495.033508	527.896362	196.974304	481.470123	496.407715	-44.888477	77.579285	579.590698	184.306793	92.425568	401.110840	-50.327171	1408.748535	462.884155	245.298996	1407.504150	362.119934	110.185249	1382.217407	333.506012	134.163132	1644.359131	431.046997	-141.972412	1131.344604	517.115906	311.189301	1137.751343	329.589722	-136.423904	886.877380	396.443542	326.831146	884.190247	378.170837	105.250137	1034.009399	-649.394348	180.493256	853.570190	-625.947144	-18.952427
361.514893	8.643106	935.978149	407.996765	194.084213	932.213745	469.497437	-33.575565	495.078339	527.855225	196.970627	481.372284	496.459961	-44.902065	77.600197	579.603271	184.315994	92.439766	401.034729	-50.353962	1408.736084	462.861328	245.282837	1407.526733	362.062531	110.165619	1382.210938	333.571777	134.179993	1644.328247	431.004517	-141.981049	1131.320190	517.095093	311.203522	1137.757690	329.562714	-136.393921	886.847107	396.427246	326.874512	884.202576	378.276428	105.012115	1033.819092	-649.481812	180.512283	853.566711	-626.045532	-18.956842
361.512421	8.653977	935.967896	408.001709	194.096298	932.188354	469.488800	-33.566921	495.104248	527.851563	196.991959	481.381744	496.468811	-44.902485	77.590721	579.585999	184.313934	92.393303	400.953888	-50.350506	1408.715088	462.835907	245.250488	1407.523438	361.981689	110.161125	1382.203369	333.527069	134.177231	1644.346680	430.930908	-142.006363	1131.304199	517.069275	311.199677	1137.745850	329.554474	-136.384445	886.808899	396.400146	326.915741	884.240723	378.271790	105.033409	1033.800537	-649.563416	180.517700	853.572083	-626.131592	-18.930470
361.510193	8.690126	935.949463	407.989929	194.135727	932.209839	469.492279	-33.597157	495.099243	527.845886	196.988403	481.384735	496.483765	-44.905983	77.594261	579.597473	184.320007	92.412354	400.857544	-50.375580	1408.693848	462.820648	245.237106	1407.527100	361.908783	110.165825	1382.190186	333.481354	134.159866	1644.389160	430.882416	-142.012314	1131.276733	517.050903	311.195862	1137.751343	329.539948	-136.351822	886.763184	396.403351	326.974579	884.226746	378.254303	105.051971	1033.802124	-649.667297	180.534363	853.588074	-626.241211	-18.925093
361.339294	8.986598	935.940063	407.623016	194.828629	932.559021	469.328247	-33.443577	495.025513	527.874512	197.055756	481.486633	496.395844	-44.888645	77.560204	579.617981	184.317703	92.416527	400.766388	-50.400295	1408.687378	462.786499	245.228516	1407.524048	361.836029	110.192657	1382.186157	333.426147	134.154572	1644.440796	430.808777	-142.030502	1131.276123	517.012695	311.169067	1137.739136	329.512054	-136.330582	886.739563	396.398621	327.225311	884.199646	378.094513	105.312737	1033.987305	-649.748291	180.521240	853.590271	-626.324158	-18.937902
361.311798	9.018384	935.934631	407.589539	194.814590	932.553284	469.303772	-33.423698	495.023132	527.813416	197.008041	481.456512	496.389404	-44.887806	77.558136	579.595093	184.307358	92.421555	400.657684	-50.399200	1408.686401	462.758179	245.219727	1407.540894	361.775360	110.182076	1382.201904	333.404114	134.152420	1644.475830	430.756866	-142.035004	1131.264282	517.021179	311.182037	1137.771606	329.504639	-136.294281	886.717834	396.375671	327.066559	884.257568	378.068054	105.321388	1033.981934	-649.862732	180.472702	853.587830	-626.415894	-18.945532
361.273682	9.028680	935.929932	407.599396	194.842117	932.546753	469.234344	-33.389355	495.003784	527.797852	197.037796	481.462036	496.363434	-44.883190	77.543419	579.589172	184.295197	92.416992	400.562958	-50.441685	1408.710327	462.762329	245.248062	1407.558594	361.728058	110.174438	1382.251953	333.362274	134.132477	1644.485596	430.670898	-142.054260	1131.267944	517.009644	311.199310	1137.795654	329.503815	-136.251053	886.711975	396.353333	327.087677	884.261108	378.056549	105.341988	1033.976440	-649.945007	180.492737	853.605408	-626.507263	-18.929550
361.275421	9.060349	935.932190	407.619659	194.823456	932.559143	469.252411	-33.408798	495.006866	527.810608	197.041504	481.470245	496.389832	-44.894638	77.540344	579.588623	184.297287	92.397438	400.428497	-50.467430	1408.746704	462.742920	245.256241	1407.596313	361.690552	110.169044	1382.314575	333.323639	134.134659	1644.477173	430.585236	-142.075912	1131.321411	516.987244	311.205902	1137.823730	329.513123	-136.210602	886.702698	396.365540	327.129608	884.281067	378.054382	105.347893	1033.982910	-650.025208	180.495056	853.612061	-626.590637	-18.906982
361.281158	9.063886	935.936584	407.628113	194.835831	932.572998	469.215485	-33.399773	495.002441	527.815979	197.045425	481.472107	496.382965	-44.893059	77.539848	579.609253	184.332825	92.400497	400.290253	-50.484047	1408.769287	462.729462	245.243332	1407.634888	361.638306	110.149597	1382.400879	333.308350	134.091187	1644.417480	430.484100	-142.104675	1131.378052	516.970947	311.264771	1137.858643	329.515106	-136.122940	886.707397	396.369476	327.156708	884.324890	378.055237	105.352242	1033.991821	-650.127380	180.473129	853.621521	-626.674194	-18.904594
361.276520	9.076859	935.943176	407.650665	194.862274	932.588318	469.194366	-33.391796	494.998199	527.826782	197.068161	481.447021	496.392029	-44.887440	77.573189	579.595398	184.313522	92.389641	400.135437	-50.515877	1408.849976	462.734528	245.241669	1407.688354	361.546753	110.140259	1382.492065	333.307495	134.055527	1644.342407	430.369476	-142.135620	1131.442261	516.965210	311.280060	1137.933960	329.545349	-136.061722	886.711243	396.383698	327.190247	884.375183	378.061188	105.368721	1034.002686	-650.223267	180.446533	853.628540	-626.725891	-18.931240
361.274780	9.098659	935.957886	407.669678	194.885376	932.609802	469.183807	-33.423573	495.019623	527.845520	197.095688	481.453339	496.383850	-44.908695	77.589462	579.632263	184.338364	92.400406	399.952759	-50.514797	1408.962036	462.770935	245.212357	1407.739258	361.427826	110.137337	1382.543213	333.298462	134.016052	1644.250244	430.209595	-142.185806	1131.538086	516.943298	311.328735	1138.008667	329.560211	-136.004242	886.736694	396.356750	327.229309	884.449524	378.064240	105.389618	1034.020508	-650.310913	180.426620	853.658508	-626.834351	-18.908285
361.288330	9.090983	935.996216	407.702087	194.841507	932.630249	469.124603	-33.397671	495.017761	527.801758	197.060242	481.428375	496.376465	-44.902081	77.594032	579.626099	184.308502	92.393265	399.786469	-50.527439	1409.081177	462.803192	245.194305	1407.811890	361.254395	110.139549	1382.565552	333.302917	133.945724	1644.135132	430.058014	-142.269913	1131.638794	517.079956	311.723724	1138.208374	329.585144	-135.945435	886.777405	396.339111	327.272827	884.578369	378.090057	105.374016	1034.049683	-650.414978	180.453247	853.699097	-626.898071	-18.911276
361.352386	9.125977	936.001343	407.773346	194.857300	932.652710	469.090271	-33.381775	494.983246	527.852112	197.095932	481.424255	496.370789	-44.893204	77.592102	579.646790	184.323578	92.404205	399.595856	-50.504063	1409.202881	462.843262	245.152878	1407.868164	361.012604	110.152641	1382.541138	333.320282	133.870667	1644.036987	429.897858	-142.303162	1131.764282	516.916687	311.465820	1138.135620	329.576630	-135.860504	886.851379	396.294861	327.572754	884.633057	378.141144	105.394852	1034.062622	-650.514099	180.428421	853.708313	-626.971191	-18.909765
361.397339	9.143210	936.026306	407.819641	194.899902	932.675110	469.060455	-33.404598	494.998322	527.892883	197.091980	481.432129	496.370331	-44.894127	77.574860	579.679749	184.329422	92.417168	399.425293	-50.486858	1409.339111	462.866058	245.127426	1407.921631	360.693848	110.176628	1382.516235	333.354523	133.739120	1643.935303	429.709839	-142.396683	1131.901733	516.915833	311.560638	1138.206421	329.586029	-135.825317	886.928772	396.182465	327.659546	884.768860	378.182922	105.426659	1034.085938	-650.637268	180.359619	853.711304	-627.044250	-18.943121
361.573486	8.867156	936.082397	408.244629	194.244598	932.368530	469.079041	-33.522354	495.028473	527.886292	196.991730	481.338928	496.433777	-44.908188	77.581154	579.593262	184.211563	92.385223	399.252716	-50.435043	1409.467773	462.873535	245.117569	1407.949707	360.293579	110.229324	1382.441162	333.384491	133.568634	1643.845093	429.517914	-142.471039	1132.082275	516.967957	311.671326	1138.302734	329.590881	-135.781921	887.047363	396.008759	327.545349	884.950989	378.382324	105.196838	1033.945801	-650.725525	180.377609	853.727966	-627.128723	-18.923050
361.512817	9.184874	936.109985	407.926514	194.940796	932.708923	468.929108	-33.426037	494.958008	527.964478	197.006012	481.421967	496.356842	-44.903809	77.569305	579.609741	184.185837	92.358147	399.056000	-50.381935	1409.633423	462.844696	245.116287	1407.961670	359.919006	110.287712	1382.382324	333.412689	133.357086	1643.728638	429.349121	-142.576218	1132.281494	516.989441	311.765625	1138.354736	329.603790	-135.765884	887.193604	395.789612	327.652679	885.144165	378.284180	105.496864	1034.143066	-650.811646	180.417130	853.747253	-627.215454	-18.917055
361.586975	9.271278	936.144958	407.911713	195.052567	932.758728	468.876190	-33.483856	494.927032	527.955383	196.994308	481.435455	496.372925	-44.937225	77.570717	579.627380	184.201736	92.347527	398.897430	-50.308498	1409.814575	462.798187	245.149155	1407.970581	359.516388	110.340904	1382.397583	333.425598	133.104828	1643.638428	429.204865	-142.629501	1132.469116	517.088867	311.924225	1138.464966	329.581818	-135.716385	887.359985	395.660767	327.724884	885.169861	378.314575	105.584274	1034.185913	-650.481567	181.111877	853.708008	-627.200867	-18.774338
361.662476	9.331968	936.193726	407.896698	195.281235	932.833435	468.835236	-33.533493	494.914398	527.972290	196.965561	481.454407	496.393463	-44.969402	77.563698	579.668030	184.212723	92.348640	398.738861	-50.226578	1410.010376	462.692352	245.184021	1407.955322	359.154877	110.471313	1382.449829	333.420776	132.794739	1643.545898	429.076141	-142.646301	1132.715088	517.164307	311.966400	1138.511719	329.536957	-135.701355	887.564026	395.128143	327.835358	885.506165	378.350952	105.707298	1034.248779	-650.881714	180.486069	853.781860	-627.314514	-18.901932
361.692627	9.434502	936.249512	407.835205	195.575394	932.918945	468.738312	-33.515942	494.870087	527.993774	196.957993	481.466156	496.343384	-44.999184	77.550453	579.637573	184.144485	92.332451	398.589355	-50.207886	1410.206055	462.508759	245.191299	1407.950562	358.969757	111.021988	1382.692505	333.371002	132.444824	1643.412109	428.974915	-142.673004	1132.975708	517.262268	311.862152	1138.529663	329.471649	-135.709808	887.830200	394.171173	328.048004	886.217224	378.359863	105.877037	1034.322021	-650.596802	181.095444	853.714722	-627.334656	-18.787670
361.779968	9.562766	936.273010	407.823975	195.788956	932.995728	468.703491	-33.593937	494.829712	528.028076	196.937500	481.461639	496.373657	-45.041935	77.534393	579.696289	184.183640	92.306641	398.482056	-50.097649	1410.460693	462.247437	245.350510	1407.874512	358.755951	111.099785	1382.813843	333.301758	132.094528	1643.267334	428.927246	-142.646103	1133.228394	517.500183	311.700043	1138.547485	329.410553	-135.714890	888.127625	393.066498	328.250580	886.950867	378.401184	106.013702	1034.373413	-650.655029	181.092255	853.710510	-627.419006	-18.772102
361.804565	9.634945	936.321533	407.790222	196.058701	933.063354	468.647064	-33.651413	494.818542	528.090576	196.956238	481.479980	496.380035	-45.091450	77.534256	579.666016	184.170914	92.246605	398.376740	-49.977463	1410.719360	461.931335	245.517014	1407.801514	358.571045	111.206818	1382.895020	333.011414	131.447235	1643.295410	428.920990	-142.590363	1133.522827	517.978333	311.513275	1138.516968	329.316956	-135.763916	888.463928	391.666382	328.626434	887.842834	378.407745	106.166161	1034.432861	-650.734802	181.091827	853.700134	-627.475830	-18.818487
361.793030	9.809462	936.400085	407.689850	196.806030	933.217957	468.580048	-33.688438	494.767853	528.167786	196.995697	481.557800	496.335815	-45.110870	77.505493	579.742126	184.232773	92.231720	398.314972	-49.818420	1410.964355	461.530670	245.760406	1407.676392	358.386993	111.292145	1382.969360	332.824890	131.023712	1643.145142	428.944427	-142.536118	1133.819336	518.852783	311.456696	1138.522827	329.212494	-135.822449	888.814575	389.817322	328.345367	889.101440	378.378235	106.566917	1034.553101	-650.773193	181.091797	853.706238	-627.537842	-18.795042
361.830536	9.848928	936.482666	407.695007	196.805817	933.252258	468.569855	-33.748371	494.743896	528.227722	197.010071	481.531219	496.353394	-45.144508	77.469093	579.785645	184.210510	92.177834	398.266876	-49.648201	1411.204834	461.033142	246.089081	1407.493652	358.170227	111.356125	1383.000244	332.683380	130.715607	1642.883911	429.028198	-142.462463	1134.137451	519.901184	311.557007	1138.511230	329.092438	-135.926941	889.216248	387.624207	328.103821	890.730469	378.392487	106.613586	1034.610229	-650.836548	181.068283	853.688538	-627.594238	-18.822369
362.225433	9.785752	936.473572	407.877472	195.783829	933.073425	468.679230	-33.981934	494.743073	528.071350	196.812195	481.360992	496.408020	-45.228355	77.474144	579.683716	184.105850	92.120796	398.277527	-49.443237	1411.438843	460.479706	246.386185	1407.331177	357.941864	111.449272	1383.047974	332.291626	130.148438	1642.796753	429.127930	-142.402298	1134.432495	521.312439	311.891083	1138.579468	328.968628	-136.055237	889.606323	385.329590	327.631165	892.546814	378.556335	106.202118	1034.503784	-650.899902	181.066345	853.702148	-627.668823	-18.831675
362.352875	9.840149	936.523010	407.833649	195.944199	933.149719	468.718567	-34.094467	494.732880	528.100159	196.797821	481.350586	496.424500	-45.279797	77.446381	579.697815	184.074188	92.085526	398.301636	-49.233917	1411.680298	459.766479	246.715591	1407.123047	357.706024	111.539917	1383.083252	331.890259	129.634674	1642.636475	429.254608	-142.324661	1134.743530	522.886108	312.385956	1138.673340	328.829620	-136.211823	890.034729	382.356781	326.978119	895.143738	378.574219	106.293015	1034.565674	-650.961243	181.088913	853.702881	-627.744385	-18.819040
362.443146	10.034148	936.542969	407.711060	196.867294	933.397278	468.881653	-33.914459	494.543488	528.313843	196.931717	481.479065	496.450073	-45.326439	77.432014	579.815491	184.153961	92.072304	398.328308	-49.040546	1411.909058	459.161133	247.089203	1406.925171	357.438171	111.626175	1383.097412	331.441376	129.185913	1642.427490	429.442169	-142.176041	1135.012817	524.568176	313.058380	1138.857666	328.660126	-136.445007	890.462280	378.953613	326.211426	898.336548	378.577393	106.704796	1034.705566	-650.984131	181.110764	853.727234	-627.792175	-18.796961
362.705872	9.936045	936.536316	407.850769	196.741821	933.360168	468.644653	-34.336033	494.728516	528.367249	196.938034	481.455658	496.350281	-45.310364	77.427010	579.831055	184.136963	92.037613	398.352051	-48.846489	1412.146362	458.547913	247.448837	1406.727173	357.185608	111.737793	1383.120361	330.871338	128.671158	1642.272705	429.657776	-142.079895	1135.302856	526.307373	313.864929	1139.200073	328.531982	-136.686249	890.904907	374.778198	325.121735	902.421631	378.698456	106.624702	1034.677490	-651.045776	181.098785	853.706970	-627.858521	-18.823891
363.115997	9.513002	936.560669	408.227448	195.325470	932.927307	468.975922	-34.504341	494.694031	528.217285	196.763428	481.216736	496.503754	-45.368668	77.436996	579.760376	184.079559	91.960114	398.365326	-48.610374	1412.353516	457.854797	247.821396	1406.492065	356.912018	111.878662	1383.151367	330.215240	128.214874	1642.132080	429.930511	-141.998337	1135.555908	528.200073	314.861938	1139.594238	328.389801	-136.974640	891.317444	370.628632	324.000519	906.854614	378.903595	106.012032	1034.449951	-651.125305	181.066360	853.726440	-627.911133	-18.857336
363.330383	9.702589	936.535095	408.059723	196.212341	933.224792	468.914154	-34.467632	494.595978	528.371277	196.867676	481.327728	496.430511	-45.363873	77.389359	579.921631	184.207901	91.973656	398.376099	-48.364574	1412.520142	457.284546	248.196442	1406.364380	356.648132	111.980949	1383.218506	329.511688	127.752121	1641.943237	430.227081	-141.915680	1135.790161	530.192322	315.951324	1140.168579	328.266357	-137.338104	891.722534	366.175323	322.812836	911.962769	378.947327	106.345497	1034.594482	-651.159180	181.100128	853.700378	-627.965576	-18.851912
363.596527	9.554411	936.596497	408.002777	195.671143	933.181030	468.930969	-34.523663	494.563385	528.309448	196.824066	481.257568	496.423828	-45.379902	77.409576	579.913208	184.183258	91.962410	398.373199	-48.100128	1412.672852	456.710663	248.572464	1406.283203	356.362427	112.104057	1383.271118	328.765808	127.312691	1641.729858	430.548401	-141.881638	1136.034424	532.106689	316.831940	1140.812134	328.196899	-137.806656	892.114258	361.416687	321.921844	917.699280	379.000763	106.064743	1034.597656	-651.183105	181.080154	853.705933	-628.014832	-18.864893
363.863586	9.426410	936.684204	407.857788	195.577423	933.184570	468.907318	-34.514305	494.519196	528.264709	196.779205	481.244934	496.353668	-45.375946	77.401596	579.912231	184.175201	91.936584	398.359253	-47.850735	1412.822876	456.114197	248.936798	1406.278564	356.051392	112.272774	1383.265259	327.953156	126.916855	1641.512695	430.868317	-141.835770	1136.288330	534.076172	317.654541	1141.486084	328.161530	-138.250031	892.574768	356.496277	320.651062	924.160706	379.032166	105.990181	1034.640015	-651.244873	181.101456	853.707031	-628.072998	-18.849745
364.156433	9.326765	936.763794	407.621704	195.557556	933.209900	468.858246	-34.518856	494.491089	528.269226	196.860962	481.272278	496.297760	-45.363510	77.406662	579.933777	184.224411	91.945930	398.347595	-47.589073	1412.943970	455.667847	249.234085	1406.420044	355.783661	112.435547	1383.250732	327.110596	126.550636	1641.292236	431.260040	-141.797089	1136.549438	535.846130	318.434723	1142.265869	328.115997	-138.714294	893.012451	351.273163	319.840088	931.093628	379.012726	105.949707	1034.688477	-651.280640	181.125137	853.711609	-628.130066	-18.881828
364.449524	9.177063	936.863708	407.419647	195.337585	933.245361	468.814728	-34.511375	494.455200	528.235596	196.874359	481.265991	496.254150	-45.350643	77.413704	579.915955	184.208740	91.926224	398.364532	-47.314526	1413.067383	455.201904	249.547623	1406.547852	355.471375	112.636147	1383.221436	326.219849	126.202263	1641.050781	431.667694	-141.734436	1136.808960	537.520691	319.146515	1143.115356	328.138641	-139.304825	893.405396	346.261261	318.850159	938.319702	379.001617	105.795387	1034.751221	-651.335632	181.099472	853.725525	-628.182922	-18.877665
364.817169	8.878351	936.979492	407.480865	195.055084	933.165833	468.896088	-34.614826	494.459290	528.227600	196.907028	481.245850	496.232147	-45.362331	77.429298	579.976929	184.306427	91.952705	398.397064	-47.034786	1413.179565	454.766449	249.803711	1406.759888	355.100281	112.837723	1383.199341	325.275665	125.918091	1640.804688	432.080170	-141.682663	1136.992432	538.918274	319.807098	1144.026855	328.182739	-139.949249	893.774658	341.173859	317.913605	945.903870	379.119720	105.619492	1034.758423	-651.367432	181.091003	853.716187	-628.234985	-18.894651
365.186554	8.416656	937.150269	407.682556	194.584412	932.951111	468.999176	-34.717964	494.493073	528.295715	197.033463	481.211853	496.260803	-45.369518	77.438614	580.035889	184.387299	91.959023	398.457458	-46.812248	1413.271118	454.336456	250.000381	1407.037231	354.755035	112.969269	1383.140015	324.306396	125.633369	1640.563477	432.534454	-141.652679	1137.203613	540.112610	320.387695	1144.867554	328.196228	-140.509933	894.178650	336.071777	316.801727	953.759216	379.278351	105.382141	1034.718750	-651.418762	181.085022	853.722473	-628.288574	-18.875795
365.419952	8.140641	937.307922	407.622467	194.289032	932.908447	469.053558	-34.735931	494.495850	528.255310	197.075867	481.220764	496.205170	-45.381554	77.450966	580.053406	184.448929	91.972290	398.504547	-46.625278	1413.354980	453.869354	250.226761	1407.257202	354.474365	113.086014	1383.083008	323.276184	125.387573	1640.317505	432.989655	-141.660751	1137.357666	541.100525	320.949829	1145.583374	328.291870	-141.106796	894.504333	330.932220	315.892212	961.621765	379.301971	105.206924	1034.767334	-651.454895	181.096649	853.727478	-628.315674	-18.915104
365.681702	7.815972	937.474243	407.576080	193.958008	932.868652	469.137146	-34.769684	494.521667	528.247437	197.153076	481.207611	496.169312	-45.399548	77.478241	580.073120	184.463150	91.970230	398.606506	-46.480648	1413.443726	453.353607	250.424225	1407.389038	354.193634	113.145172	1383.031250	322.197906	125.138092	1640.041992	433.466248	-141.679993	1137.540527	541.806274	321.422272	1146.224976	328.400330	-141.814194	894.852417	325.718811	315.283722	969.530884	379.342377	104.992500	1034.821167	-651.510620	181.096954	853.730957	-628.372192	-18.896765
366.132294	7.431691	937.546753	407.626984	193.459595	932.631104	469.328949	-34.851036	494.580322	528.193665	197.210510	481.185455	496.154083	-45.399940	77.500519	580.078491	184.480942	92.058243	398.735474	-46.336945	1413.528076	452.805634	250.614838	1407.465210	353.855774	113.173058	1382.972656	321.084961	124.909172	1639.744873	433.952881	-141.659348	1137.713623	542.259766	321.901978	1146.759644	328.557343	-142.407944	895.179382	320.610016	314.539215	977.657410	379.433136	104.739265	1034.718872	-651.569824	181.083328	853.715576	-628.433899	-18.928539
366.520172	7.248168	937.634155	407.533386	193.433273	932.672546	469.493866	-34.856064	494.589142	528.216370	197.332062	481.201935	496.151672	-45.399071	77.505844	580.100098	184.522400	92.077538	398.915314	-46.217728	1413.606079	452.295105	250.841080	1407.510620	353.477386	113.164726	1382.915894	319.955994	124.684959	1639.408325	434.463226	-141.634872	1137.869385	542.596924	322.493683	1147.169189	328.860626	-142.970551	895.462097	315.385071	313.414856	986.340088	379.505127	104.652451	1034.776855	-651.624878	181.067352	853.728760	-628.502319	-18.907774
366.655731	7.640288	937.721252	406.642456	193.660446	933.449463	469.491272	-34.656719	494.541779	528.140015	197.366821	481.288025	495.975433	-45.356754	77.475288	580.112915	184.605972	92.101547	399.101013	-46.082375	1413.707642	451.658630	251.107361	1407.416992	353.112091	113.063339	1382.815430	318.791412	124.481956	1639.036377	434.987213	-141.632858	1138.080688	542.642273	323.056580	1147.401001	329.163239	-143.563690	895.770203	310.222412	312.675690	995.076172	379.276855	104.523552	1035.238037	-651.658325	181.058029	853.739990	-628.518616	-18.919020
366.707092	8.190189	937.794922	405.508667	193.508896	934.442200	469.368683	-34.297356	494.382660	527.903625	197.307053	481.270508	495.756012	-45.292206	77.454727	580.015015	184.544632	92.100723	399.305481	-45.973179	1413.836304	450.927551	251.337830	1407.316040	352.867523	113.152069	1382.746826	317.597229	124.264175	1638.605469	435.519135	-141.660965	1138.267456	542.468628	323.617584	1147.572266	329.534027	-144.182556	896.079285	305.142151	312.202789	1003.972778	378.966492	104.148338	1035.808716	-651.686646	181.078644	853.739868	-628.559204	-18.928070
367.538422	7.138479	937.874695	406.767151	193.004852	933.158203	469.901917	-34.615761	494.538544	528.160034	197.591461	481.236053	495.927338	-45.328445	77.502136	580.137878	184.664383	92.125755	399.529663	-45.867657	1413.965698	450.224579	251.592056	1407.217407	352.382538	112.994980	1382.580444	316.370361	124.169037	1638.180298	436.089600	-141.681702	1138.472046	542.020874	324.193512	1147.625610	329.923920	-144.756271	896.359192	300.192474	312.004395	1012.808655	379.576416	104.198845	1035.143555	-651.740112	181.080170	853.743469	-628.622253	-18.917112
367.967804	6.997591	937.902649	406.654785	193.076416	933.155457	470.123413	-34.581284	494.539673	528.140076	197.684677	481.223358	495.921997	-45.308189	77.465118	580.158508	184.731018	92.111893	399.750397	-45.742336	1414.099243	449.500427	251.859299	1407.176147	352.040985	112.914879	1382.426880	315.136597	123.847778	1637.715454	436.635803	-141.718384	1138.658936	541.329041	324.744080	1147.619751	330.365906	-145.430145	896.603271	295.368866	311.525940	1021.848511	379.688812	104.163322	1035.152710	-651.776733	181.072662	853.755127	-628.658813	-18.963470
368.293976	6.953413	937.921387	406.229950	192.870087	933.291199	470.313171	-34.463173	494.506653	528.029297	197.737228	481.195557	495.860382	-45.268681	77.449333	580.134155	184.715881	92.101540	399.951355	-45.717785	1414.228149	448.829742	252.001328	1407.150146	351.842926	113.019371	1382.343994	313.813171	123.622925	1637.307373	437.212646	-141.725540	1138.851929	540.398071	325.316193	1147.593628	330.796906	-146.085876	896.864197	290.752441	311.451508	1030.575806	379.640625	103.948044	1035.233765	-651.777283	181.084549	853.747620	-628.700500	-18.963436
368.539246	7.043581	937.926514	405.641357	192.513214	933.594604	470.407135	-34.293495	494.490265	527.871826	197.719009	481.149078	495.726593	-45.230797	77.429680	580.058167	184.715134	92.106201	400.199951	-45.663757	1414.332642	448.180084	252.164429	1407.167114	351.588226	112.752708	1382.163208	312.510925	123.391144	1636.873657	437.868317	-141.816360	1139.042114	539.262451	325.883881	1147.541382	331.535309	-146.722809	897.007202	286.271179	311.262360	1039.065674	379.527069	103.618591	1035.400146	-651.819153	181.061981	853.742798	-628.762939	-18.949150
368.904785	6.850920	937.958618	405.484100	192.437408	933.414124	470.683197	-34.264725	494.532043	527.834961	197.809570	481.161499	495.696411	-45.204979	77.392151	580.085876	184.783142	92.124062	400.424805	-45.612671	1414.421753	447.561646	252.246658	1407.265015	351.375305	112.586617	1382.097656	311.164001	123.287933	1636.427490	438.502838	-141.928741	1139.199951	537.933044	326.478302	1147.483643	332.213745	-147.357040	897.198425	281.996155	311.320831	1047.174805	379.545258	103.591454	1035.315186	-651.840515	181.108536	853.747498	-628.780762	-18.967680
369.304291	6.678476	937.949829	405.383453	192.384216	933.361084	470.971466	-34.217419	494.547180	527.847473	197.881882	481.184967	495.660400	-45.166687	77.390198	580.107788	184.838135	92.131477	400.692261	-45.587620	1414.482056	447.058319	252.320877	1407.399658	351.131775	112.371521	1382.046997	309.819702	123.023766	1635.929810	439.094360	-142.000168	1139.351074	536.397766	327.138733	1147.410278	332.776428	-147.995422	897.400269	277.772888	311.068970	1054.987549	379.612396	103.495064	1035.277344	-651.863831	181.117172	853.739258	-628.841858	-18.940945
369.667877	6.568932	937.969666	405.152313	192.271072	933.389099	471.257660	-34.108360	494.573822	527.836365	197.964661	481.188843	495.628754	-45.143784	77.392647	580.069275	184.826538	92.155266	400.929901	-45.553959	1414.540649	446.529968	252.383331	1407.634521	350.826111	112.243362	1382.031860	308.448975	122.743454	1635.485107	439.783264	-142.099289	1139.461426	534.724976	327.799103	1147.320557	333.684875	-148.653229	897.499268	273.847961	310.656586	1062.186035	379.615631	103.366585	1035.296997	-651.890259	181.074310	853.758423	-628.871887	-18.950888
369.922424	6.326684	937.987549	404.957794	192.195084	933.396423	471.542755	-34.018810	494.608795	527.909180	198.110062	481.234772	495.608063	-45.149887	77.415863	580.152893	184.943542	92.169510	401.152618	-45.511105	1414.528931	445.999451	252.414368	1407.786133	350.430908	112.094597	1381.963989	307.124298	122.435616	1634.987427	440.491669	-142.156464	1139.577393	532.694763	328.471100	1147.132935	334.280762	-149.265778	897.608948	270.214203	310.967224	1069.263428	379.550507	103.208496	1035.302124	-651.906006	181.067261	853.737183	-628.881592	-18.938488
370.400940	6.048806	938.067566	405.525085	192.754593	933.232178	471.846375	-33.933685	494.645325	528.224365	198.409561	481.338104	495.596008	-45.142811	77.392441	580.269348	185.074905	92.224884	401.334076	-45.522339	1414.493286	445.397034	252.409592	1407.960083	349.903961	112.060638	1381.827148	305.814606	122.099823	1634.540527	441.236389	-142.160400	1139.590942	530.616028	329.221466	1146.903687	335.125671	-149.949844	897.640503	266.659576	310.835022	1075.765137	379.959290	103.486755	1035.245361	-651.942932	181.082596	853.737488	-628.938416	-18.952208
370.678375	6.003864	938.119080	405.340546	192.741379	933.251465	472.134369	-33.846016	494.672333	528.302185	198.469376	481.371582	495.525787	-45.157040	77.388817	580.332764	185.129822	92.202843	401.436432	-45.539562	1414.421143	444.788757	252.441330	1408.158081	349.236664	111.933716	1381.610962	304.551025	121.620216	1634.137207	441.995941	-142.193436	1139.581787	528.318787	329.961945	1146.720093	335.947083	-150.582489	897.608887	263.223877	310.580811	1081.688843	379.921204	103.469910	1035.273438	-651.942871	181.098465	853.731567	-628.942993	-18.948393
370.967651	5.890145	938.146912	405.186249	192.709671	933.248169	472.527161	-33.818367	494.741943	528.436646	198.593063	481.389038	495.506409	-45.141724	77.365814	580.397156	185.184296	92.198845	401.439728	-45.555626	1414.265503	443.989716	252.511139	1408.271851	348.678619	111.739067	1381.421143	303.304962	121.304543	1633.805908	442.828827	-142.176605	1139.493530	525.994202	330.652344	1146.470703	336.796509	-151.221909	897.554626	260.074860	310.282501	1086.869019	379.896576	103.409416	1035.277588	-651.939575	181.121765	853.734558	-628.974854	-18.915237
371.236267	5.804111	938.196655	405.045288	192.694138	933.243958	472.931183	-33.792587	494.795807	528.582520	198.729218	481.429474	495.496674	-45.183758	77.354561	580.411621	185.228317	92.211716	401.374420	-45.601105	1414.104614	443.102631	252.576172	1408.442627	348.171021	111.600777	1381.288818	302.129761	120.871452	1633.526367	443.648865	-142.167603	1139.374390	523.506958	331.212250	1146.198730	337.898468	-151.781586	897.395935	256.911926	310.378143	1091.390137	379.855682	103.386620	1035.290527	-651.962769	181.151184	853.759094	-628.983459	-18.911066
371.500336	5.704031	938.215332	404.918030	192.754745	933.210571	473.400513	-33.788364	494.873352	528.731506	198.827087	481.499054	495.447144	-45.183964	77.351364	580.500244	185.302109	92.266571	401.299103	-45.676960	1413.979736	442.184509	252.651077	1408.568848	347.644073	111.361603	1381.161011	300.966492	120.372780	1633.291016	444.499084	-142.145462	1139.330078	520.923584	331.619476	1145.938599	338.834167	-152.313400	897.260376	253.873306	310.890808	1095.490845	379.821625	103.391724	1035.273560	-651.962280	181.131454	853.770874	-629.000000	-18.926184
371.738678	5.662320	938.215515	404.773590	192.850189	933.182861	473.856476	-33.735989	494.922699	528.903809	198.937271	481.572266	495.424347	-45.199059	77.336143	580.550171	185.367279	92.279251	401.245392	-45.715210	1413.864258	441.171783	252.733948	1408.682373	347.081543	111.156662	1380.990479	299.827942	119.858658	1633.085938	445.296143	-142.027206	1139.217285	518.258301	331.818542	1145.591064	339.671173	-152.871017	897.183716	250.887390	311.939850	1099.149658	379.758820	103.432343	1035.249878	-651.952209	181.130951	853.763306	-628.997192	-18.926414
371.932373	5.634246	938.210083	404.535187	192.960510	933.127136	474.388275	-33.667881	495.025513	529.048828	198.965576	481.638733	495.430206	-45.225513	77.326820	580.559753	185.372589	92.294594	401.245483	-45.787319	1413.788574	440.210144	252.809631	1408.890137	346.525482	111.002258	1380.814453	298.755615	119.269485	1632.893799	446.064056	-141.975082	1139.180786	515.632935	331.899994	1145.238403	340.676331	-153.344177	897.089966	247.765686	313.318329	1101.877441	379.637390	103.494484	1035.209961	-651.985229	181.146362	853.761169	-629.026855	-18.933502
372.089691	5.583491	938.211121	404.329681	193.019897	933.092834	474.917694	-33.617607	495.127594	529.257141	199.055420	481.723755	495.375153	-45.260841	77.332794	580.412964	184.948166	92.161400	401.285553	-45.837566	1413.713501	439.223816	252.870850	1409.081665	346.021912	110.757202	1380.682007	297.757782	118.630051	1632.680786	446.558258	-141.804047	1139.406982	512.904785	332.001404	1144.872803	341.731445	-153.805405	896.980164	244.672577	314.866150	1103.855225	379.510559	103.515877	1035.183716	-652.001038	181.140411	853.766541	-629.014587	-18.951777
372.221924	5.558552	938.214600	404.114136	193.033600	933.055664	475.425537	-33.506332	495.239563	529.388489	199.079590	481.789429	495.329407	-45.248646	77.302956	580.611877	185.393723	92.285851	401.352051	-45.892273	1413.670410	438.263947	252.924561	1409.350098	345.524658	110.443085	1380.590576	296.768860	118.009514	1632.481445	447.310944	-141.627106	1139.404419	510.086334	332.081726	1144.554321	342.801910	-154.211395	896.880798	241.563263	316.503601	1105.070679	379.388733	103.528282	1035.159058	-651.996643	181.142700	853.761780	-629.032043	-18.922798
372.385040	5.519553	938.208191	403.916016	193.012802	933.043091	475.926178	-33.413357	495.316925	529.522949	199.061874	481.807190	495.323212	-45.267216	77.280266	580.576843	185.359955	92.275330	401.477081	-46.003773	1413.632813	437.396759	252.884445	1409.591553	345.064514	110.186707	1380.540527	295.827148	117.340935	1632.246948	448.030304	-141.424393	1139.417847	507.195770	332.181519	1144.321411	343.931030	-154.664688	896.754822	238.421402	318.112030	1105.627319	379.256317	103.503342	1035.139160	-652.003967	181.164856	853.758606	-629.041077	-18.908222
372.504578	5.469488	938.250977	403.713562	193.061890	933.042603	476.475616	-33.376266	495.396637	529.703369	199.067322	481.916718	495.325287	-45.293110	77.296486	580.639771	185.360382	92.325020	401.609772	-46.112831	1413.578369	436.567078	252.866165	1409.815308	344.596375	109.883591	1380.525024	294.926453	116.617699	1632.033936	448.764374	-141.239731	1139.393677	504.249664	332.444214	1144.160156	345.081726	-155.098953	896.612732	235.392578	319.559021	1105.532715	379.127380	103.522636	1035.151611	-652.032654	181.182922	853.762329	-629.041382	-18.902342
372.642212	5.438601	938.267090	403.492157	193.128311	933.063293	476.977386	-33.278370	495.454468	529.915710	199.131744	481.965454	495.306549	-45.303223	77.297432	580.660217	185.402298	92.348328	401.727661	-46.253300	1413.499878	435.734283	252.801300	1410.079834	344.093842	109.558052	1380.515015	294.070679	115.873802	1631.846436	449.504486	-141.087631	1139.347534	501.323151	332.815094	1144.058716	346.263916	-155.514725	896.440857	232.474396	320.879303	1104.936157	378.987915	103.534355	1035.161377	-652.013000	181.220184	853.775757	-629.037842	-18.896229
372.781525	5.401837	938.305725	403.248901	193.187775	933.109741	477.391144	-33.076160	495.531616	530.037537	199.199387	482.064240	495.184753	-45.287842	77.298424	580.678955	185.417969	92.373283	401.832581	-46.449490	1413.433594	434.885742	252.686340	1410.217896	343.596100	109.231926	1380.517944	293.201324	115.098602	1631.693359	450.309814	-140.894821	1139.349243	498.339630	333.307831	1143.816528	347.749756	-155.841705	896.213196	229.599976	322.001892	1103.889526	378.840698	103.536125	1035.195557	-652.022705	181.245987	853.777771	-629.030151	-18.858974
372.933929	5.366997	938.313049	403.012878	193.247284	933.110413	478.069305	-33.112225	495.707733	530.242065	199.261658	482.132233	495.256439	-45.289581	77.349709	580.547241	185.013855	92.247810	401.873535	-46.667072	1413.350220	433.996307	252.596207	1410.334229	343.098389	108.858406	1380.484131	292.336731	114.325623	1631.543091	451.047546	-140.670288	1139.274536	495.428741	334.021759	1143.622192	349.004547	-156.276154	895.994873	226.851944	323.137665	1102.754761	378.702850	103.546005	1035.190796	-652.049683	181.255035	853.785339	-629.041077	-18.872400
373.198883	5.171281	938.341125	403.327972	193.455017	932.953247	478.624695	-33.071018	495.858246	530.522583	199.471390	482.220490	495.289429	-45.322727	77.355064	580.743347	185.506302	92.380913	401.885132	-46.867767	1413.240234	432.940521	252.539963	1410.343994	342.561249	108.472076	1380.418091	291.471252	113.532822	1631.421021	451.855743	-140.606339	1139.250366	492.683167	334.836456	1143.303589	350.541443	-156.546036	895.640381	224.264893	323.978882	1101.474976	378.861847	103.663742	1035.109131	-652.039001	181.236984	853.772827	-629.058289	-18.851440
373.377075	5.269038	938.313721	402.770142	193.489639	932.924744	479.049286	-32.956924	495.881958	530.519104	199.412476	482.279968	495.258118	-45.297623	77.331543	580.715759	185.507782	92.401482	401.878571	-47.020287	1413.142700	431.767700	252.536911	1410.206055	342.016205	108.055847	1380.327881	290.591919	112.722839	1631.272461	452.579102	-140.481400	1139.175659	490.055115	335.715485	1143.029175	351.491882	-156.836594	895.481628	221.869980	324.979797	1100.656860	378.591827	103.707565	1035.074585	-652.036011	181.256439	853.773499	-629.040405	-18.833508
373.528992	5.338968	938.252808	402.459442	193.251129	933.090271	479.349640	-32.788761	495.876343	530.575378	199.445206	482.283203	495.157440	-45.277641	77.291962	580.540161	185.084930	92.256752	401.829224	-47.182426	1413.045166	430.279236	252.607925	1409.977661	341.460083	107.654152	1380.222290	289.729492	111.903458	1631.130493	453.342712	-140.436722	1139.120605	487.601166	336.593628	1142.603882	352.988617	-157.147537	895.145752	219.705917	326.046509	1100.241333	378.493011	103.490295	1035.130737	-652.056091	181.312439	853.788574	-629.053101	-18.831482
373.711182	5.369481	938.162964	402.222534	193.347992	933.039063	479.853088	-32.836239	495.908508	530.653992	199.656448	482.338257	495.219421	-45.301910	77.258720	580.605225	185.132797	92.248665	401.774628	-47.306786	1412.978760	428.650330	252.705505	1409.653442	340.915070	107.208984	1380.045288	288.839264	111.113922	1630.966797	454.033356	-140.359161	1139.118774	485.501587	337.399475	1142.322998	354.310852	-157.375046	894.900818	217.835068	327.067139	1100.237915	378.395447	103.521385	1035.054810	-652.066711	181.283173	853.764465	-629.074890	-18.850124
373.889893	5.339592	938.130188	401.945038	193.436554	932.967529	480.229248	-32.769203	495.879150	530.679138	199.739624	482.363922	495.223511	-45.295528	77.205421	580.704163	185.239563	92.255966	401.710785	-47.391453	1412.935669	426.885254	252.848068	1409.288208	340.271851	106.801712	1379.789185	287.912506	110.319168	1630.798096	454.746307	-140.326218	1139.199097	483.751190	338.176697	1141.997437	355.746826	-157.675705	894.673340	216.235977	327.907318	1100.694336	378.290497	103.553505	1034.997192	-652.082275	181.292435	853.782898	-629.087830	-18.815149
373.891632	5.102984	938.222290	401.622498	193.429337	932.881653	480.610931	-32.735275	495.937378	530.639160	199.761490	482.341919	495.219666	-45.277924	77.176491	580.709900	185.264297	92.251564	401.654907	-47.395428	1412.939941	425.077698	252.998459	1408.916260	339.541626	106.428040	1379.503784	286.967926	109.534065	1630.604736	455.448639	-140.303925	1139.316040	482.455872	338.940247	1141.859863	357.125305	-157.935104	894.566101	214.949326	328.417419	1101.712891	378.125183	103.504532	1034.996704	-652.074951	181.299728	853.774170	-629.093750	-18.790451
374.709412	5.647434	937.752808	401.612091	193.656158	932.788635	480.941437	-32.634777	495.830597	530.730591	199.986710	482.368958	495.203278	-45.276352	77.166405	580.786072	185.384491	92.255730	401.574982	-47.388714	1412.997559	423.340363	253.117218	1408.645020	338.767151	106.072906	1379.248901	285.989075	108.794594	1630.438599	456.104919	-140.189575	1139.520142	481.462463	339.691650	1141.889038	358.511932	-158.241837	894.486511	213.920853	328.656586	1103.076050	378.258667	103.693962	1034.697144	-652.060974	181.348282	853.790344	-629.074829	-18.781864
374.988556	5.524730	937.724792	401.358093	193.630936	932.694946	481.227448	-32.577209	495.926819	530.679016	200.010193	482.363220	495.159119	-45.255074	77.186256	580.753296	185.406464	92.216766	401.454346	-47.285530	1413.061523	421.686981	253.273071	1408.547729	338.145569	105.523071	1378.999878	284.992676	108.094315	1630.227661	456.815430	-140.006424	1139.774780	480.617584	340.386139	1142.165771	359.958984	-158.579941	894.513916	213.055054	328.629364	1104.809326	378.146301	103.641701	1034.622925	-652.081726	181.359863	853.779297	-629.096313	-18.766596
375.145355	5.109437	937.639038	401.061462	193.522705	932.645569	481.544220	-32.551594	496.032410	530.686279	200.174149	482.379913	495.153259	-45.274235	77.231239	580.839966	185.506226	92.246689	401.369049	-47.235928	1413.135132	420.236877	253.353699	1408.601196	337.195374	105.519104	1378.724976	283.975250	107.398567	1630.012939	457.581360	-139.818054	1140.062988	479.886139	340.947296	1142.617432	361.571045	-158.847397	894.499939	212.268631	328.365479	1106.702759	377.899109	103.353951	1034.538330	-652.062439	181.375763	853.804749	-629.092651	-18.747705
375.306763	4.734535	937.973389	400.559845	193.408234	932.644836	481.895813	-32.541985	496.122925	530.555420	200.229630	482.406464	495.139465	-45.243382	77.271957	580.788086	185.532394	92.291061	401.179688	-47.164349	1413.190796	418.991180	253.360107	1408.792603	336.439880	105.370445	1378.588501	282.965820	106.742203	1629.811768	458.325745	-139.538467	1140.314209	479.213257	341.459961	1143.184937	362.714050	-159.270142	894.618652	211.497772	328.037109	1108.679077	377.718445	103.245575	1034.698364	-652.070068	181.410538	853.809692	-629.092407	-18.746548
375.568726	4.455999	938.178650	400.100250	193.174026	932.632080	482.682465	-33.020412	496.326630	530.467712	200.332977	482.437744	495.366577	-45.302845	77.334236	580.803406	185.591049	92.363884	400.896271	-47.039894	1413.204956	417.820465	253.472305	1409.127808	335.826141	104.916298	1378.470337	281.961853	106.085938	1629.640015	459.089874	-139.168167	1140.465576	478.462830	341.917847	1143.887695	364.075012	-159.634247	894.680908	210.656693	327.692902	1110.555176	377.541321	103.073822	1034.782959	-652.067993	181.412735	853.811584	-629.090088	-18.756367
375.925720	4.181013	938.288391	399.780243	193.012604	932.625793	483.223663	-33.235298	496.427399	530.381714	200.446350	482.512268	495.469330	-45.313976	77.372925	580.798950	185.666412	92.417839	400.595825	-47.065048	1413.186523	416.904663	253.393936	1409.613403	334.943390	105.052315	1378.384766	281.049042	105.541817	1629.514038	459.963470	-138.545837	1140.491943	477.665802	342.238159	1144.526855	365.420044	-160.047852	894.627625	209.858063	327.565918	1112.293701	377.402435	102.896568	1034.816528	-652.096680	181.412109	853.810547	-629.115540	-18.745054
376.274872	3.967242	938.394409	399.422974	192.858810	932.656372	483.343842	-33.124161	496.430023	530.351318	200.584961	482.568176	495.371368	-45.342606	77.426163	581.018005	186.218643	92.611526	400.180054	-47.066738	1413.084595	416.041840	253.372833	1410.110840	334.312225	105.098061	1378.409912	280.128204	104.981232	1629.464478	460.810822	-138.253906	1140.607422	476.810486	342.567291	1145.286011	367.118347	-160.313263	894.581299	208.880920	327.198334	1113.366821	377.251099	102.729546	1034.868530	-652.097534	181.418335	853.806335	-629.121033	-18.733416
376.608429	3.834029	938.514893	398.974640	192.768127	932.713562	483.477081	-33.023369	496.428772	530.232727	200.660034	482.622650	495.244324	-45.309193	77.430489	581.066528	186.299210	92.684586	399.664551	-47.086475	1412.957764	415.203430	253.315170	1410.597412	333.681763	104.987610	1378.499390	279.306061	104.398941	1629.493408	461.554413	-137.948166	1140.672119	475.780365	342.943481	1145.969238	368.101868	-160.638611	894.493225	207.920441	327.237061	1114.202759	377.069183	102.620384	1034.943848	-652.093201	181.430862	853.796509	-629.117004	-18.713930
376.903778	3.680274	938.660522	398.652924	192.716812	932.751770	483.563721	-32.904938	496.426300	530.093689	200.904572	482.666840	495.101624	-45.313141	77.488602	581.105225	186.396103	92.755753	399.071960	-47.091412	1412.735962	414.390839	253.276642	1411.080444	333.258118	104.583199	1378.567383	278.535217	103.849670	1629.612061	462.274902	-137.699203	1140.658325	474.670990	343.313812	1146.583862	369.494843	-160.965485	894.294312	206.731979	327.212402	1114.369873	376.929108	102.551056	1035.020508	-652.104309	181.474182	853.798340	-629.111145	-18.713572
377.192169	3.588811	938.784912	398.422943	192.656952	932.788940	483.576294	-32.737026	496.461060	530.027100	201.065460	482.686493	494.951141	-45.319534	77.484886	581.117493	186.456390	92.807396	398.500153	-47.185062	1412.526611	413.528198	253.150650	1411.530396	332.555084	104.513710	1378.610229	277.905212	103.292343	1629.777344	462.993256	-137.597992	1140.718628	473.431396	343.758148	1147.117310	371.153992	-161.207687	894.042358	205.579254	327.438690	1114.102539	376.805420	102.507332	1035.083130	-652.099792	181.448578	853.812561	-629.085999	-18.707674
377.436523	3.476490	938.906982	398.162079	192.644104	932.827942	483.521210	-32.558662	496.428802	529.928772	201.178787	482.719269	494.788788	-45.322666	77.512459	581.124268	186.511032	92.857956	397.978790	-47.352245	1412.332031	412.656769	252.995651	1411.946411	331.656952	104.747757	1378.531616	277.426453	102.698654	1629.989380	463.580231	-137.418594	1140.647827	472.102661	344.235046	1147.591675	372.266083	-161.553650	893.821350	204.288452	327.763306	1113.445923	376.660980	102.471062	1035.147217	-652.082581	181.470886	853.840332	-629.072937	-18.677572
377.673126	3.454618	939.000488	397.916870	192.662491	932.855957	483.502380	-32.423565	496.405396	529.950012	201.408737	482.759979	494.648956	-45.356770	77.511719	581.184265	186.577026	92.904633	397.392059	-47.442726	1412.105469	411.668243	252.844498	1412.248779	330.841431	104.565552	1378.490723	277.005524	102.139626	1630.253540	464.174408	-137.401840	1140.647461	470.745850	344.794556	1147.965576	373.574066	-161.756088	893.484131	203.056046	328.142120	1112.544678	376.516998	102.488792	1035.191406	-652.080811	181.499557	853.852844	-629.072144	-18.669914
377.853180	3.406793	939.030334	397.694794	192.673523	932.831665	483.544312	-32.325508	496.344788	529.977661	201.214172	482.812134	494.524597	-45.400726	77.487953	581.161072	186.576981	92.906067	396.795074	-47.482975	1411.828247	410.564392	252.778458	1412.478516	330.297699	104.088577	1378.455688	276.695068	101.557091	1630.508179	464.613861	-137.361496	1140.543823	469.329376	345.421570	1148.305420	374.800659	-161.908371	893.116638	201.827728	328.525513	1111.562500	376.358032	102.487350	1035.177612	-652.089722	181.492615	853.862976	-629.096008	-18.655048
378.083191	3.422653	938.978638	397.547546	192.701355	932.765320	483.600464	-32.258492	496.253448	529.983826	201.249100	482.809326	494.443939	-45.411205	77.430611	581.192505	186.579803	92.890625	396.300446	-47.586834	1411.596436	409.415741	252.717575	1412.528564	329.576813	103.801285	1378.391602	276.452942	100.978325	1630.799438	464.933746	-137.255219	1140.390015	467.954468	346.132599	1148.501587	376.028442	-162.041199	892.705200	200.703461	328.885040	1110.484741	376.236481	102.509972	1035.099731	-652.071960	181.518356	853.861328	-629.096863	-18.648174
378.287292	3.490687	938.821960	397.416534	192.762024	932.679443	483.650574	-32.144146	496.168549	530.016052	201.289749	482.779694	494.385468	-45.392429	77.347847	581.031982	186.162994	92.734711	395.944519	-47.784889	1411.431274	408.231049	252.631134	1412.507446	328.738525	103.786850	1378.235352	276.281372	100.396339	1631.087158	465.283539	-137.242172	1140.352905	466.661713	346.787964	1148.596802	377.415344	-162.151062	892.273193	199.595398	329.269806	1109.445801	376.102997	102.533478	1034.960205	-652.104004	181.445786	853.823303	-629.092102	-18.666128
378.511383	3.612588	938.502380	397.273407	192.838074	932.551636	483.691803	-32.041969	496.048187	530.025452	201.220993	482.758698	494.340454	-45.429565	77.295883	581.210022	186.590881	92.835724	395.565338	-47.897869	1411.249512	406.941559	252.630173	1412.461670	328.050201	103.570984	1378.109619	276.184540	99.810577	1631.375732	465.516205	-137.149323	1140.266602	465.435791	347.375092	1148.675659	378.381012	-162.350052	891.965820	198.576828	329.721649	1108.385986	375.923950	102.531258	1034.714722	-652.088440	181.508438	853.825439	-629.109375	-18.629002
378.706360	3.756509	938.278320	397.098969	192.888443	932.440125	483.833130	-31.958769	495.990021	530.091492	201.215454	482.745911	494.267975	-45.432495	77.258720	581.231873	186.589111	92.804436	395.299561	-47.981239	1411.175415	405.596100	252.616501	1412.316406	327.368652	103.290123	1377.979370	276.186646	99.276352	1631.646729	465.738495	-137.060440	1140.272949	464.396545	347.926025	1148.713745	379.566620	-162.497620	891.633179	197.669388	330.138397	1107.333008	375.765594	102.563965	1034.529297	-652.075623	181.500137	853.825745	-629.069824	-18.653120
378.809875	3.869474	938.142517	396.834839	192.931335	932.344421	484.050415	-31.905052	495.987274	530.204163	201.474167	482.791656	494.242950	-45.413834	77.256973	581.168579	186.205780	92.641205	395.079987	-48.026768	1411.117798	404.248810	252.655609	1412.189209	326.675995	102.973175	1377.778198	276.119263	98.642395	1631.936401	465.903137	-136.942383	1140.307495	463.391571	348.372009	1148.705078	380.674377	-162.671890	891.401978	196.835434	330.526276	1106.376709	375.558258	102.610527	1034.399292	-652.061768	181.536575	853.843384	-629.077393	-18.614532
378.642120	3.656995	938.316040	396.400330	192.824081	932.249023	484.403015	-31.905144	496.034210	530.252808	201.397583	482.797394	494.269440	-45.390812	77.256126	581.320251	186.626282	92.745674	394.926483	-48.076714	1411.109375	403.022644	252.636093	1412.055176	325.958557	102.753906	1377.645386	276.066315	98.123383	1632.241699	466.075500	-136.855972	1140.426880	462.440002	348.740204	1148.728516	381.809479	-162.768265	891.187073	196.026215	330.951477	1105.433350	375.257904	102.571739	1034.433228	-652.030579	181.597412	853.880066	-629.057678	-18.595928
378.551361	3.573428	938.263550	396.075256	192.757507	932.167908	484.707611	-31.883724	496.086578	530.392334	201.350098	482.850037	494.296539	-45.381451	77.240685	581.189270	186.195374	92.592499	394.792908	-48.092567	1411.145996	401.781158	252.637268	1411.976318	325.344910	102.506996	1377.553101	275.996399	97.603645	1632.534424	466.237976	-136.682266	1140.559448	461.607910	349.031158	1148.813232	382.844330	-162.863388	891.044067	195.291840	331.279755	1104.550537	374.963959	102.503723	1034.355469	-651.991943	181.576630	853.873840	-629.028503	-18.587128
378.485779	3.503178	938.208008	395.756775	192.661499	932.107849	485.082581	-31.951242	496.188019	529.880005	200.291962	482.725006	494.341187	-45.358734	77.258202	580.796509	185.831131	92.497864	394.703522	-48.080189	1411.209839	400.716309	252.618546	1411.959229	324.695313	102.172203	1377.510620	275.924500	97.119141	1632.801025	466.448364	-136.558350	1140.736084	460.762604	349.311096	1148.917114	384.033661	-162.897415	890.921570	194.643570	331.579712	1103.644531	374.675903	102.415421	1034.285767	-652.003235	181.601471	853.880310	-629.047791	-18.582756
378.403351	3.495265	938.148315	395.348267	192.626633	932.075806	485.309021	-31.915993	496.203979	530.510315	201.255875	482.956573	494.319061	-45.346249	77.265900	581.136841	186.147903	92.575363	394.544312	-48.119373	1411.288574	399.709564	252.602585	1411.935059	324.181946	101.966499	1377.519531	275.843719	96.644653	1633.075195	466.629700	-136.345947	1140.945679	459.983643	349.436951	1149.054688	384.729095	-162.989197	890.940857	193.940018	331.855957	1102.783936	374.329987	102.367332	1034.228394	-651.995605	181.579117	853.873840	-629.040222	-18.591122
378.283936	3.379378	938.133423	394.955414	192.652878	932.013977	485.533569	-31.914063	496.270233	530.613770	201.262894	483.028839	494.310791	-45.325924	77.258759	581.302063	186.615326	92.717598	394.351166	-48.091522	1411.344360	398.800201	252.601440	1412.021973	323.876312	101.487854	1377.595215	275.764343	96.229912	1633.345947	466.780823	-136.155350	1141.086548	459.184570	349.540741	1149.198242	385.604889	-163.037766	890.917419	193.298630	332.085480	1101.819458	373.990112	102.332748	1034.178955	-651.989136	181.568787	853.874023	-629.032043	-18.599546
378.168793	3.339251	938.146606	394.579193	192.628235	932.025208	485.682922	-31.892525	496.314911	530.626038	201.279022	483.088989	494.302307	-45.308563	77.235817	581.304138	186.618134	92.761856	394.148834	-48.179550	1411.418213	398.012848	252.512527	1412.118164	323.252167	101.532570	1377.641968	275.691467	95.810410	1633.603760	466.957733	-135.949020	1141.224243	458.461182	349.579437	1149.371948	386.330597	-163.067947	890.908203	192.682602	332.217621	1100.862183	373.670227	102.289749	1034.182129	-651.952454	181.557938	853.870728	-629.016846	-18.580362
378.086517	3.294592	938.178528	394.274384	192.538879	932.058472	485.793274	-31.883612	496.359894	530.073486	200.395813	482.987427	494.314209	-45.307312	77.286354	581.014038	186.432693	92.767525	393.838898	-48.190327	1411.488159	397.278656	252.512848	1412.228394	322.904022	101.075180	1377.729858	275.574371	95.388107	1633.866455	467.165558	-135.704895	1141.365723	457.700592	349.547882	1149.508789	387.031128	-163.032715	890.913574	192.114655	332.389618	1099.705444	373.391663	102.215057	1034.204224	-651.916016	181.604675	853.894348	-629.003418	-18.559586
377.949493	3.250942	938.241272	393.898224	192.440247	932.079224	485.760925	-31.811611	496.362366	530.515137	201.352341	483.216309	494.288208	-45.293358	77.291588	581.373596	186.768646	92.867348	393.498688	-48.267921	1411.522583	396.616608	252.412521	1412.386108	322.477814	100.935287	1377.778931	275.525726	95.026924	1634.144775	467.392700	-135.564896	1141.511108	456.942566	349.466919	1149.647217	387.662048	-162.991699	890.942322	191.418274	332.542297	1098.398193	373.078583	102.155518	1034.238159	-651.900635	181.609512	853.911438	-628.972900	-18.547800
377.850677	3.214176	938.285583	393.535065	192.435349	932.088074	485.683228	-31.780767	496.395020	530.498230	201.593292	483.306610	494.246735	-45.278416	77.312325	581.424927	186.874847	92.956589	393.189606	-48.395134	1411.541626	396.095642	252.256653	1412.543457	321.862427	101.144447	1377.825439	275.493927	94.682610	1634.430664	467.603027	-135.412384	1141.601929	456.140869	349.389343	1149.745483	388.214844	-162.941345	890.943787	190.843307	332.673767	1096.830688	372.779419	102.139931	1034.255615	-651.852722	181.659912	853.918640	-628.938110	-18.545576
377.464050	2.867787	938.617676	393.059204	192.289154	932.151123	485.568512	-31.735277	496.462280	530.302673	201.680145	483.312531	494.173431	-45.283718	77.324974	581.432922	186.948288	93.043732	392.796173	-48.499714	1411.543945	395.566986	252.182236	1412.717773	321.372314	100.987686	1377.899780	275.453735	94.351387	1634.705322	467.803741	-135.314133	1141.668457	455.289246	349.253998	1149.869629	388.687927	-162.894058	890.915649	190.191238	332.864624	1094.995117	372.407501	102.018898	1034.455322	-651.819580	181.643814	853.927307	-628.904236	-18.552805
377.155975	2.607962	938.706177	392.707581	192.246811	932.182617	485.370911	-31.708080	496.465912	530.165649	201.830276	483.352844	494.110657	-45.285954	77.370094	581.463928	187.029434	93.091263	392.400848	-48.613728	1411.543457	395.095978	252.052597	1412.900879	320.974579	100.897003	1377.941162	275.436615	94.027657	1634.975098	467.988953	-135.229858	1141.695679	454.401062	349.105927	1149.935669	389.082367	-162.824707	890.866943	189.585861	333.215729	1092.843384	372.044312	101.892075	1034.509888	-651.791992	181.669785	853.942200	-628.863098	-18.538580
377.454773	3.075046	938.242920	392.637390	192.464096	932.188293	485.129120	-31.633835	496.344788	530.003601	201.942474	483.352905	494.058472	-45.288799	77.376450	581.458191	187.065216	93.156059	391.992828	-48.741455	1411.498901	394.676453	251.892075	1413.091187	320.613495	100.769829	1377.927368	275.411682	93.713058	1635.199707	468.126740	-135.186905	1141.699585	453.389191	348.903748	1150.011597	389.384888	-162.747879	890.796448	188.970062	333.679688	1090.313599	371.917084	101.988480	1034.260132	-651.760681	181.711899	853.944031	-628.862244	-18.520519
377.348816	3.178291	938.407471	392.257172	192.433563	932.201355	484.933319	-31.598984	496.317841	529.744629	201.931107	483.368530	493.972137	-45.265728	77.395660	581.418274	187.085999	93.213264	391.613922	-48.880890	1411.411133	394.301697	251.741318	1413.307251	320.263458	100.625206	1377.963013	275.395477	93.414513	1635.427734	468.230133	-135.135269	1141.652954	452.347565	348.641449	1150.078369	389.552429	-162.664169	890.732422	188.390091	334.240662	1087.555786	371.717102	102.084763	1034.352173	-651.692688	181.681183	853.944092	-628.808044	-18.503099
377.209076	3.161959	938.409119	391.978394	192.445694	932.178345	484.766083	-31.588116	496.311493	529.504456	201.968964	483.377716	493.951508	-45.278561	77.415154	581.354065	187.017731	93.267609	391.270782	-49.021622	1411.314941	393.907013	251.579910	1413.449585	319.943939	100.443283	1377.976074	275.386597	93.119614	1635.619385	468.332367	-135.171082	1141.622925	451.255707	348.494873	1150.091919	389.792999	-162.533798	890.600952	187.860397	334.810455	1084.654907	371.479889	102.087349	1034.337524	-651.690186	181.678040	853.943970	-628.786316	-18.500555
376.997009	3.175211	938.398560	391.684814	192.479141	932.160156	484.600403	-31.530273	496.293304	529.236511	201.968307	483.376129	493.923767	-45.274731	77.418465	581.291077	187.018616	93.321800	390.941650	-49.143097	1411.207886	393.514679	251.441666	1413.570435	319.767975	99.995361	1378.002930	275.402618	92.824974	1635.783936	468.303680	-135.101730	1141.510986	450.165955	348.304565	1150.098511	389.738525	-162.468124	890.529724	187.371353	335.439545	1081.590088	371.212280	102.109688	1034.321289	-651.637878	181.694748	853.941040	-628.752014	-18.475971
376.753998	3.175181	938.390564	391.397980	192.470871	932.164612	484.518921	-31.531622	496.319763	528.999878	201.939621	483.357391	493.909698	-45.274330	77.459747	581.218445	186.973465	93.342293	390.694977	-49.292236	1411.119141	393.043640	251.346313	1413.571411	319.435059	99.850601	1377.958618	275.421204	92.537209	1635.922852	468.242828	-135.102615	1141.383789	449.136780	348.177124	1150.037842	389.754089	-162.366745	890.396179	186.985611	335.957062	1078.540283	370.952759	102.095772	1034.320679	-651.587158	181.697327	853.956299	-628.740356	-18.456663
376.512756	3.211026	938.338623	391.113129	192.548340	932.153198	484.463715	-31.530947	496.318909	528.846985	202.053024	483.375183	493.913940	-45.275074	77.461067	581.200256	186.964813	93.410011	390.519043	-49.460300	1411.024902	392.637299	251.186096	1413.557617	319.160553	99.644997	1377.906616	275.465210	92.266335	1636.034302	468.171539	-135.107452	1141.261719	448.102753	348.157013	1149.900269	389.806763	-162.246567	890.166870	186.703323	336.542999	1075.383423	370.694183	102.126999	1034.290649	-651.492188	181.766052	853.976318	-628.629578	-18.446264
375.921478	2.922065	938.571106	390.687683	192.415665	932.128906	484.411438	-31.513187	496.380310	528.612915	201.946899	483.328430	493.913818	-45.238850	77.436150	581.108765	186.874603	93.408836	390.347443	-49.613358	1410.938232	392.053131	251.136337	1413.491577	318.889282	99.469795	1377.838745	275.489777	91.993950	1636.126953	467.975983	-135.029205	1141.061157	447.215576	348.142059	1149.766846	389.660858	-162.161774	890.003357	186.534531	337.034607	1072.246094	370.327850	102.047722	1034.407715	-651.449585	181.759689	853.966736	-628.591492	-18.431906
375.513580	2.760894	938.434082	390.392334	192.391556	932.062195	484.403381	-31.513014	496.424500	528.404907	201.557831	483.312988	493.940613	-45.229092	77.431305	580.978333	186.746628	93.395821	390.212982	-49.743172	1410.834961	391.556610	251.025620	1413.382446	318.606445	99.232590	1377.746948	275.529724	91.698685	1636.200684	467.744812	-135.006073	1140.883545	446.322937	348.198242	1149.595337	389.326813	-162.166473	889.908936	186.412155	337.488861	1069.013794	369.960754	101.924080	1034.305176	-651.397034	181.782639	853.970825	-628.540955	-18.425211
375.642365	3.218394	937.829102	390.343689	192.658447	932.007629	484.371979	-31.520765	496.347382	528.434692	202.000107	483.358093	493.980774	-45.224274	77.408562	581.106506	186.865112	93.435760	390.156586	-49.900047	1410.749146	391.101135	250.840424	1413.322632	318.143555	99.240608	1377.669800	275.538483	91.412628	1636.266724	467.498047	-134.963013	1140.714722	445.533508	348.218475	1149.399170	388.992554	-162.094513	889.732056	186.401321	337.922363	1065.738525	369.786194	102.006836	1033.958862	-651.334045	181.790543	853.963562	-628.465515	-18.425278
375.327789	3.198008	937.925720	389.979095	192.601913	931.958313	484.334900	-31.524456	496.343628	528.289490	201.924728	483.364044	494.024445	-45.202259	77.367760	581.023499	186.784409	93.435852	390.051971	-50.022167	1410.691406	390.612091	250.726593	1413.278320	317.856110	99.050774	1377.588745	275.568481	91.127121	1636.344482	467.272400	-134.960541	1140.595947	444.725464	348.277222	1149.221191	388.844360	-161.984161	889.570557	186.538071	338.356750	1062.381226	369.529907	102.035782	1033.990845	-651.279358	181.795944	853.955444	-628.411743	-18.417110
375.035614	3.213076	937.846863	389.690155	192.613007	931.911255	484.266541	-31.520885	496.345398	528.210876	201.877396	483.372986	494.016083	-45.188934	77.347099	580.979797	186.748947	93.424332	389.912567	-50.120235	1410.616089	390.254578	250.519409	1413.225464	317.574921	98.879478	1377.526489	275.565216	90.860489	1636.418213	466.948395	-134.853851	1140.431519	443.960083	348.261475	1149.067993	388.230499	-162.010605	889.487854	186.653534	338.836029	1058.908569	369.230408	102.033226	1033.927368	-651.222900	181.789505	853.959961	-628.358337	-18.387642
374.777222	3.208999	937.760071	389.403259	192.641022	931.854431	484.162567	-31.499828	496.341705	528.147278	201.856827	483.382690	494.059021	-45.176899	77.358757	580.995911	186.754837	93.456894	389.786438	-50.219437	1410.570313	389.781891	250.464615	1413.182007	317.324280	98.707138	1377.437012	275.542786	90.620789	1636.508423	466.656250	-134.873062	1140.327026	443.144562	348.292358	1149.011108	387.884460	-161.913773	889.350708	186.906097	339.360168	1055.405518	368.948029	102.027573	1033.854980	-651.130798	181.829056	853.976624	-628.270203	-18.392866
374.014130	2.679959	938.117493	388.903870	192.448685	931.819397	484.020660	-31.504318	496.420471	527.929810	201.403397	483.366364	494.048096	-45.168030	77.338081	580.886841	186.674576	93.444847	389.666260	-50.296780	1410.543823	389.470917	250.319214	1413.176270	317.070251	98.577019	1377.376831	275.546936	90.367554	1636.583618	466.329865	-134.859619	1140.201172	442.357849	348.253693	1148.905029	387.233887	-161.884064	889.362000	187.230011	339.973389	1051.814575	368.498016	101.868980	1034.031494	-651.055847	181.820755	853.960938	-628.184509	-18.381269
373.802521	2.648392	937.974426	388.782959	192.485275	931.665710	483.890076	-31.501282	496.428619	527.876282	201.405426	483.387177	494.004333	-45.151531	77.364212	580.887695	186.650482	93.457100	389.493042	-50.385403	1410.500488	389.138489	250.208725	1413.165527	316.781006	98.412170	1377.321167	275.563782	90.144829	1636.674805	465.960327	-134.846573	1140.060181	441.617645	348.248322	1148.835205	386.601685	-161.816452	889.332581	187.644180	340.607483	1048.217163	368.239410	101.888557	1033.870239	-651.005859	181.833054	853.956177	-628.129700	-18.343184
373.590790	2.555420	937.961426	388.696594	192.494003	931.523682	483.777008	-31.539236	496.478607	527.831360	201.387878	483.416168	494.044891	-45.145718	77.388786	580.890442	186.675873	93.483932	389.285858	-50.483677	1410.454956	388.845215	250.097473	1413.142456	316.478424	98.312050	1377.265991	275.585571	89.927963	1636.773804	465.590729	-134.848633	1139.940552	440.825165	348.258698	1148.709106	386.049744	-161.709351	889.235901	188.061325	341.240417	1044.725708	368.020966	101.925102	1033.780029	-650.889954	181.858292	853.964294	-627.999634	-18.348015
372.999817	3.013322	937.905884	387.311127	191.747910	932.045105	483.458008	-31.397976	496.399353	527.355042	200.997986	483.322784	493.916748	-45.142208	77.371399	580.659790	186.428940	93.493721	388.984039	-50.537277	1410.399292	388.492249	250.060776	1413.090088	316.364899	97.953957	1377.284424	275.643005	89.747627	1636.873169	465.167389	-134.820999	1139.797485	440.186707	348.331299	1148.635742	385.327820	-161.636307	889.185364	188.603653	341.806885	1041.299194	367.245728	101.436256	1034.055786	-650.830322	181.944138	853.968872	-627.941956	-18.302685
372.766296	2.977162	937.902954	387.184021	191.812744	931.993164	483.361267	-31.464281	496.427765	527.365479	201.069962	483.383362	493.887665	-45.143070	77.403015	580.691528	186.454102	93.523705	388.666351	-50.625099	1410.367676	388.222595	249.978409	1413.068604	316.079071	97.918991	1377.253052	275.654266	89.535622	1636.991577	464.735687	-134.780090	1139.710327	439.584167	348.361511	1148.581665	384.440491	-161.614532	889.257446	189.178589	342.264191	1038.048828	367.025299	101.484283	1034.021606	-650.779724	181.942398	853.970032	-627.853882	-18.301023
372.593628	2.911711	937.908447	387.137604	191.928040	931.889648	483.301971	-31.527668	496.451935	527.298950	201.062988	483.432495	493.891449	-45.159290	77.428947	580.789978	186.572586	93.597954	388.322754	-50.694950	1410.326904	387.913910	249.904633	1413.018433	315.761383	97.885506	1377.213867	275.651917	89.349686	1637.104736	464.277802	-134.824829	1139.599976	439.077515	348.460114	1148.494385	383.490509	-161.499420	889.273621	189.821808	342.647919	1034.934937	366.850037	101.575775	1033.961304	-650.704834	181.918198	853.956543	-627.763977	-18.288191
372.426117	2.841657	937.905151	387.126740	192.057358	931.792053	483.267181	-31.594854	496.491455	527.332397	201.170151	483.454437	493.937897	-45.162582	77.459343	580.547791	186.015869	93.481331	387.993042	-50.741558	1410.320190	387.669830	249.772049	1413.029907	315.432648	97.882370	1377.193115	275.631134	89.179756	1637.225464	463.816010	-134.866379	1139.524536	438.628174	348.563110	1148.439697	382.616943	-161.447952	889.300293	190.592804	342.982117	1031.918945	366.697723	101.665749	1033.899902	-650.662659	181.927322	853.964905	-627.713196	-18.261190
372.224426	2.786717	937.900879	387.057404	192.146347	931.725037	483.229401	-31.633989	496.540924	527.257019	201.145203	483.511383	493.958862	-45.182144	77.461380	580.818970	186.562393	93.658562	387.621307	-50.770283	1410.335571	387.300842	249.738983	1413.034912	315.071747	97.808266	1377.145996	275.540222	88.961761	1637.349731	463.273132	-134.829681	1139.398071	438.283447	348.683014	1148.358398	381.699921	-161.329407	889.330078	191.403961	343.271851	1029.065674	366.509644	101.725334	1033.855591	-650.547668	181.998062	853.970825	-627.624573	-18.250519
372.023163	2.720877	937.885193	387.003418	192.242493	931.669067	483.176819	-31.661957	496.570099	527.196777	201.184753	483.525055	493.984558	-45.183315	77.480247	580.774475	186.530060	93.672050	387.264771	-50.779785	1410.349854	386.810333	249.806412	1413.075439	314.751617	97.760567	1377.122681	275.491486	88.805923	1637.442383	462.721649	-134.876816	1139.339600	437.963715	348.728729	1148.357666	380.735260	-161.299866	889.379822	192.265167	343.542511	1026.269653	366.334259	101.771637	1033.812012	-650.476624	181.964752	853.971741	-627.516296	-18.222979
371.865906	2.664689	937.839172	386.951508	192.322510	931.609131	483.136719	-31.727865	496.584137	527.184814	201.239853	483.595886	493.958893	-45.182049	77.509888	580.684204	186.511703	93.665733	386.926483	-50.824753	1410.336792	386.503357	249.712997	1413.097656	314.254395	98.023964	1377.101074	275.425842	88.655037	1637.521729	462.147888	-134.879486	1139.301025	437.674683	348.783386	1148.361816	379.757141	-161.265594	889.466309	193.226669	343.800049	1023.526184	366.157410	101.800468	1033.748657	-650.405273	181.996368	853.995117	-627.427002	-18.197178
371.661499	2.589626	937.802185	386.857513	192.366653	931.569275	483.048981	-31.693558	496.606079	527.135437	201.235901	483.622559	493.952393	-45.176937	77.499535	580.708923	186.523651	93.707199	386.532257	-50.820667	1410.366821	386.139526	249.667969	1413.092163	313.933197	98.002289	1377.064453	275.338074	88.529907	1637.579102	461.518280	-134.894058	1139.236084	437.392334	348.823578	1148.426270	378.731995	-161.198624	889.570801	194.215179	344.110077	1020.813354	365.966888	101.794601	1033.704346	-650.289978	182.043777	854.002563	-627.327271	-18.159443
371.471863	2.578570	937.767456	386.695282	192.323318	931.550903	482.962036	-31.681822	496.588928	527.031738	201.186707	483.647308	493.912140	-45.187031	77.516777	580.746033	186.541763	93.738441	386.136993	-50.846252	1410.380615	385.786255	249.642349	1413.151855	313.628448	97.985123	1377.027344	275.215546	88.418816	1637.654785	460.898651	-134.943939	1139.212769	437.142029	348.850586	1148.526489	377.817230	-161.156555	889.568481	195.307007	344.436981	1018.035522	365.756012	101.764206	1033.673218	-650.198242	182.052490	853.981384	-627.249268	-18.167608
371.294525	2.526715	937.733398	386.533447	192.318436	931.532898	482.839142	-31.670752	496.586792	526.993286	201.170013	483.697479	493.876831	-45.182381	77.516678	580.409912	185.920624	93.592018	385.751801	-50.883991	1410.386841	385.459106	249.585327	1413.201782	313.341461	98.022957	1377.010498	275.087280	88.307785	1637.702026	460.220642	-134.946655	1139.140015	436.876312	348.836273	1148.642822	376.605682	-161.188217	889.703369	196.466324	344.795868	1015.247925	365.556549	101.729744	1033.643433	-650.124878	182.080109	854.001221	-627.163391	-18.153362
371.123047	2.482703	937.725281	386.387634	192.233185	931.506409	482.791779	-31.699865	496.592438	526.875916	201.030609	483.673737	493.870239	-45.190701	77.539764	580.369202	185.874268	93.587090	385.343506	-50.928436	1410.381592	385.152710	249.504318	1413.252197	313.053986	98.002884	1377.021606	274.959625	88.218361	1637.739258	459.457306	-134.908691	1139.023193	436.552063	348.814972	1148.789307	375.467773	-161.169617	889.747925	197.630219	345.194794	1012.394043	365.368622	101.679642	1033.621460	-650.062622	182.061829	853.995972	-627.084717	-18.125256
370.948334	2.436508	937.706909	386.227600	192.197693	931.495667	482.754333	-31.725748	496.625153	526.813843	201.148865	483.678802	493.850311	-45.202110	77.571907	580.455139	185.933472	93.619881	384.919098	-50.915333	1410.355469	384.844208	249.474838	1413.303345	312.924438	97.736221	1377.054810	274.829010	88.127632	1637.761963	458.853058	-135.036957	1139.003540	436.186829	348.857208	1148.900146	374.681732	-161.051529	889.725098	198.861954	345.624115	1009.521057	365.169586	101.638016	1033.602661	-649.963318	182.076584	853.985657	-627.000000	-18.105026
370.764923	2.391680	937.717346	386.066650	192.151550	931.477417	482.790253	-31.842854	496.691925	526.750305	201.087357	483.691772	493.892670	-45.200298	77.612350	580.373169	185.885651	93.634109	384.549988	-50.949219	1410.337769	384.636719	249.341339	1413.350952	312.401886	97.979515	1377.000610	274.703552	88.052338	1637.765991	458.085846	-135.044800	1138.897705	435.818787	348.879761	1149.042480	373.287048	-161.103531	889.775146	200.106049	345.949707	1006.701538	364.972046	101.611023	1033.594482	-649.851379	182.145432	853.995789	-626.905640	-18.070879
370.576477	2.375148	937.701355	385.910919	192.143875	931.468994	482.832397	-31.911489	496.729004	526.637695	200.985809	483.675995	493.929962	-45.205471	77.631706	580.322693	185.784958	93.615120	384.237885	-50.970081	1410.311157	384.480072	249.243729	1413.411377	311.951752	97.983772	1376.952515	274.573517	87.986343	1637.782837	457.403748	-135.161469	1138.761841	435.496033	349.025024	1149.181641	372.291901	-161.044693	889.776428	201.391006	346.282806	1003.865417	364.774597	101.599022	1033.578857	-649.779358	182.106369	854.000732	-626.808350	-18.040964
370.406891	2.347869	937.685852	385.792725	192.114929	931.456970	482.905151	-32.053017	496.797455	526.559204	200.788651	483.672241	493.992584	-45.212120	77.644852	580.296936	185.743668	93.647224	383.950531	-50.951496	1410.286743	384.328400	249.192490	1413.476440	311.551392	98.011017	1376.932739	274.489166	87.788109	1637.772217	456.636902	-135.238785	1138.613281	435.109253	349.186279	1149.300171	370.889740	-161.047852	889.775635	202.691666	346.515625	1001.090515	364.589111	101.575966	1033.559204	-649.658630	182.182693	854.019531	-626.719543	-18.004812
370.189178	2.278787	937.699585	385.661682	192.110184	931.438354	482.972290	-32.160576	496.856506	526.502991	200.770935	483.710297	494.064270	-45.237560	77.676491	580.271912	185.714417	93.650330	383.641998	-50.982616	1410.257202	384.139648	249.136551	1413.530640	311.304993	98.018219	1376.975342	274.315399	87.739410	1637.775269	455.757629	-135.282166	1138.404663	434.775299	349.332092	1149.384277	369.677094	-161.024704	889.735535	204.047455	346.759735	998.355652	364.406250	101.561264	1033.554688	-649.553772	182.159256	854.011353	-626.608459	-17.978230
369.969849	2.260944	937.673950	385.536041	192.118057	931.427307	483.024994	-32.296413	496.907196	526.528076	200.791199	483.732086	494.099670	-45.254410	77.700340	580.266479	185.698059	93.668610	383.307678	-51.013802	1410.215820	383.989746	249.030014	1413.561279	311.046356	98.025871	1376.985352	274.120331	87.714592	1637.772827	455.003479	-135.408142	1138.231934	434.459961	349.553345	1149.442871	368.446472	-160.973969	889.738220	205.401001	346.961212	995.707458	364.223358	101.555534	1033.534912	-649.460938	182.192642	854.029846	-626.507874	-17.960989
369.730621	2.279858	937.650085	385.360840	192.093552	931.425842	483.032379	-32.347782	496.952515	526.415894	200.849152	483.693939	494.134308	-45.294319	77.724274	580.258362	185.690414	93.672195	383.014801	-51.033638	1410.192505	383.840790	248.979874	1413.595215	310.790314	98.010086	1376.934448	273.856903	87.646515	1637.743408	454.122925	-135.502930	1138.079712	434.171661	349.658875	1149.483398	367.221191	-160.968262	889.736328	206.773804	347.236145	993.135437	364.028564	101.545685	1033.524292	-649.354065	182.184479	854.036255	-626.391113	-17.891695
369.513275	2.326169	937.602173	385.245026	192.089005	931.400757	483.009766	-32.380520	496.977783	526.338806	200.821426	483.706848	494.152832	-45.314804	77.729897	580.238403	185.648987	93.680443	382.678558	-51.016880	1410.152588	383.613983	248.911514	1413.598145	310.754608	97.918320	1376.988159	273.646271	87.635208	1637.681396	453.398407	-135.669769	1137.972778	433.931244	349.719666	1149.500122	366.195984	-160.903595	889.692444	208.145050	347.518158	990.586365	363.856903	101.563431	1033.487183	-649.241455	182.241150	854.022766	-626.301147	-17.865276
369.294342	2.342557	937.572083	385.100555	192.107269	931.393982	482.967194	-32.456909	497.008972	526.292053	200.761978	483.721649	494.163574	-45.306042	77.748962	580.233337	185.615265	93.692444	382.380280	-51.048203	1410.107788	383.403442	248.845215	1413.616455	310.438721	97.744316	1376.870239	273.419800	87.633316	1637.610352	452.519897	-135.739319	1137.825073	433.702087	349.801575	1149.514648	364.787781	-160.910828	889.785828	209.579163	347.807251	988.110413	363.681091	101.573425	1033.469849	-649.144775	182.270889	854.036255	-626.235168	-17.815369
369.099030	2.352063	937.541382	384.976288	192.131134	931.373779	482.614349	-32.239204	496.907806	526.231750	200.759781	483.700195	493.988403	-45.288532	77.725822	580.251404	185.652786	93.702736	382.070374	-51.047508	1410.085815	383.182159	248.797119	1413.628784	310.168243	97.658165	1376.832153	273.265350	87.705582	1637.521606	451.703247	-135.812592	1137.675171	433.462494	349.794586	1149.553833	363.521942	-160.914032	889.839661	211.067749	348.180023	985.640564	363.513367	101.590004	1033.443359	-649.051453	182.269379	854.054993	-626.086304	-17.786692
368.893188	2.346733	937.504883	384.818573	192.145447	931.359680	482.557648	-32.294891	496.931030	526.118530	200.652267	483.683228	494.034515	-45.298241	77.720078	580.205811	185.587372	93.693825	381.770264	-51.042801	1410.074829	382.964935	248.771378	1413.629272	309.970062	97.669746	1376.800659	273.025574	87.720901	1637.448730	450.934113	-135.920731	1137.568848	433.234192	349.773254	1149.603760	362.316772	-160.890335	889.843018	212.575012	348.576721	983.179443	363.334106	101.585609	1033.418823	-648.927979	182.334747	854.053223	-625.996033	-17.707495
368.749237	2.357308	937.459473	384.696136	192.139877	931.353699	482.528687	-32.387024	496.929169	526.116821	200.735260	483.705444	494.075134	-45.315910	77.708656	580.229980	185.621826	93.714294	381.413147	-51.081871	1410.051270	382.699402	248.681839	1413.629883	309.755096	97.653633	1376.767090	272.787628	87.735428	1637.404785	450.176605	-136.002579	1137.475464	433.016937	349.693359	1149.632202	361.025391	-160.829788	889.922241	214.125381	349.075714	980.775330	363.182678	101.570915	1033.391357	-648.802979	182.348404	854.057129	-625.868408	-17.665993
368.574982	2.314198	937.433228	384.537476	192.181076	931.337952	482.458344	-32.441746	496.942566	526.010925	200.710693	483.719025	494.094788	-45.293259	77.727165	580.228760	185.618561	93.732124	381.117249	-51.111179	1410.066162	382.508148	248.618423	1413.625732	309.557831	97.633545	1376.725586	272.509888	87.796875	1637.374023	449.350922	-136.058472	1137.307495	432.805084	349.624664	1149.657349	359.815094	-160.770416	889.977722	215.766235	349.506348	978.334778	363.018860	101.563484	1033.370972	-648.701904	182.411270	854.070190	-625.775330	-17.632549
368.421051	2.295978	937.424805	384.419373	192.176468	931.316711	482.048126	-32.167820	496.824158	526.013306	200.685913	483.760864	493.910950	-45.275520	77.726265	580.331726	186.028870	93.884644	380.869202	-51.140202	1410.074341	382.396942	248.556137	1413.622803	309.219727	97.915993	1376.679932	272.323669	87.856110	1637.350708	448.657104	-136.142685	1137.233765	432.584290	349.487244	1149.674438	358.505157	-160.600891	890.066284	217.435684	349.994537	975.855408	362.874817	101.561623	1033.354614	-648.573486	182.456589	854.079224	-625.664307	-17.579012
368.181610	2.404284	937.398010	384.007538	192.065353	931.499512	482.166412	-32.325489	496.900909	525.855957	200.581421	483.748291	493.991699	-45.249138	77.755684	580.121033	185.542374	93.775314	380.569061	-51.143837	1410.078003	382.242340	248.486267	1413.589722	309.039795	97.946762	1376.681030	272.124725	87.850937	1637.336914	447.914093	-136.186554	1137.116211	432.429474	349.456207	1149.710938	357.292603	-160.503632	890.114624	219.214264	350.389740	973.351563	362.619202	101.438118	1033.447510	-648.469299	182.492218	854.083618	-625.573059	-17.523148
367.926880	2.519117	937.363403	383.698730	192.032135	931.664001	481.796509	-32.079250	496.791718	525.797913	200.538452	483.749023	493.781158	-45.206760	77.735550	580.054016	185.494339	93.760056	380.265076	-51.153542	1410.083740	382.111542	248.450211	1413.563477	308.875610	97.940086	1376.681519	271.845428	87.832893	1637.334839	447.266998	-136.292068	1137.090332	432.248901	349.478790	1149.766846	356.016602	-160.354996	890.203552	221.047394	350.692352	970.831116	362.394318	101.370018	1033.524658	-648.336365	182.463791	854.077820	-625.421997	-17.486433
367.883789	2.352711	937.355347	383.863800	192.138977	931.476868	481.752991	-32.069027	496.821655	525.851685	200.621765	483.833344	493.813660	-45.217590	77.770279	580.124023	185.559937	93.809708	379.969421	-51.174927	1410.095825	381.982056	248.410522	1413.525757	308.727081	97.935951	1376.680664	271.605377	87.871353	1637.336182	446.546417	-136.294769	1136.940308	432.024323	349.559967	1149.820557	354.868408	-160.310760	890.306091	222.901672	350.951691	968.341858	362.366974	101.449379	1033.410522	-648.190247	182.544388	854.076721	-625.280884	-17.432196
367.791687	2.200145	937.346741	384.028595	192.305405	931.337280	481.768280	-32.119911	496.882019	525.889709	200.636154	483.851715	493.843140	-45.227421	77.770264	580.125305	185.574646	93.836815	379.646942	-51.189159	1410.089478	381.874664	248.362488	1413.489258	308.588074	97.952209	1376.679199	271.366394	87.895523	1637.345703	445.885895	-136.359528	1136.863159	431.840820	349.607483	1149.884644	353.648407	-160.165649	890.412842	224.808319	351.194427	965.825928	362.322021	101.542206	1033.321655	-648.070984	182.568039	854.076172	-625.149353	-17.369495
367.611664	2.165272	937.338135	383.982666	192.341064	931.283630	481.749939	-32.140060	496.912445	525.891907	200.649704	483.916687	493.845642	-45.244019	77.788399	580.162476	185.593323	93.855667	379.363800	-51.221111	1410.114258	381.800446	248.315369	1413.495239	308.458130	97.945686	1376.666626	271.112030	87.943298	1637.356445	445.287628	-136.423904	1136.801758	431.831451	350.290436	1150.085083	352.459381	-160.067291	890.511169	226.777130	351.363922	963.359802	362.172852	101.576927	1033.284058	-647.923767	182.653946	854.072876	-625.018127	-17.290499
367.378357	2.180187	937.324585	383.847198	192.345612	931.282410	481.706085	-32.133095	496.925629	525.824707	200.593903	483.942535	493.807098	-45.255779	77.800713	580.122192	185.538986	93.864571	379.090668	-51.225941	1410.069458	381.712555	248.277542	1413.479126	308.374756	97.931419	1376.695190	270.868195	87.991478	1637.382324	444.674713	-136.444504	1136.680054	431.412964	350.019226	1150.061157	351.560883	-159.931534	890.513184	228.784744	351.528381	960.840576	361.977142	101.588417	1033.275024	-647.776001	182.666489	854.114258	-624.854065	-17.247711
367.139832	2.171213	937.304932	383.742859	192.344025	931.283813	481.679810	-32.140411	496.953186	525.784546	200.574951	483.944214	493.835632	-45.277142	77.823357	580.118958	185.526535	93.917686	378.840027	-51.247242	1410.062866	381.640106	248.221390	1413.476929	308.272919	97.921005	1376.712646	270.597961	88.082230	1637.390381	444.050323	-136.430206	1136.576904	431.144409	350.144958	1150.166504	350.200378	-159.865372	890.676514	230.846390	351.761200	958.314087	361.804138	101.581749	1033.265747	-647.621643	182.696716	854.118469	-624.726990	-17.183147
366.857697	2.216486	937.288635	383.602264	192.364746	931.284058	481.629578	-32.137581	496.994293	525.723877	200.534302	483.968506	493.846619	-45.275349	77.841820	580.294922	185.972595	94.057404	378.608826	-51.279224	1410.046021	381.551849	248.153458	1413.474976	308.194366	97.957390	1376.720947	270.359497	88.137299	1637.417236	443.524506	-136.450027	1136.507690	430.842407	350.283203	1150.209351	349.084076	-159.772766	890.774109	232.939468	352.134766	955.858093	361.591858	101.616928	1033.257446	-647.490540	182.711304	854.114380	-624.592957	-17.122837
366.612305	2.258436	937.280090	383.492401	192.396210	931.301453	481.527130	-32.105194	497.046661	525.687866	200.457458	483.997253	493.784698	-45.272789	77.897919	580.514587	186.193390	94.143242	378.379181	-51.292320	1410.014404	381.466736	248.100861	1413.473511	308.155731	98.000488	1376.745605	270.130981	88.222496	1637.437744	443.000336	-136.520554	1136.419556	430.584747	350.397797	1150.291382	348.039917	-159.636414	890.872986	235.170776	352.581909	953.345825	361.411194	101.650360	1033.261597	-647.316223	182.746979	854.139343	-624.436218	-17.067318
366.338531	2.304253	937.253479	383.350830	192.421127	931.285828	481.487427	-32.108723	497.050568	525.647644	200.568451	483.981781	493.783630	-45.276405	77.917526	580.099365	185.515411	93.978844	378.153748	-51.323925	1409.967163	381.347229	248.038773	1413.441528	308.117310	98.013138	1376.746582	269.965942	88.244026	1637.447998	442.396332	-136.431732	1136.239014	430.468170	350.902557	1150.481079	346.967651	-159.543579	890.941895	237.450958	353.066101	950.885925	361.214844	101.688995	1033.241943	-647.147461	182.798950	854.125977	-624.262756	-17.018093
366.100800	2.354994	937.204956	383.204529	192.472641	931.267639	481.429047	-32.134235	497.091431	524.919250	199.442612	483.755188	493.854584	-45.281952	77.905777	579.640564	185.116180	93.895714	377.925995	-51.345997	1409.918457	381.219604	247.988693	1413.400879	308.089691	98.028114	1376.739868	269.727997	88.319397	1637.469727	441.934143	-136.507065	1136.203491	430.023010	350.466309	1150.397217	345.977936	-159.439758	890.989563	239.730591	353.562988	948.348938	361.021667	101.731003	1033.208740	-646.969849	182.910934	854.158691	-624.097229	-16.956121
365.901520	2.405027	937.153137	383.082703	192.538757	931.233948	481.361359	-32.192509	497.098297	524.888489	199.437332	483.750824	493.857361	-45.275864	77.885162	579.687256	185.158325	93.905251	377.668854	-51.408318	1409.847412	381.085571	247.934769	1413.337158	308.031586	98.001083	1376.707886	269.575378	88.345367	1637.495117	441.342010	-136.436310	1135.965576	429.954803	350.902130	1150.498413	345.041901	-159.370590	891.010803	242.109253	354.113068	945.881653	360.863312	101.784637	1033.166504	-646.806641	182.918762	854.169861	-623.958679	-16.880377
365.680542	2.417929	937.091553	382.954681	192.573975	931.188782	481.254089	-32.222160	497.088135	524.830933	199.454727	483.767944	493.874573	-45.283714	77.892525	579.703186	185.163864	93.919044	377.467773	-51.421101	1409.772461	380.953949	247.894272	1413.269165	308.047729	97.963753	1376.692017	269.379700	88.393478	1637.522095	440.867462	-136.482788	1135.846558	429.727203	350.943146	1150.549561	344.275116	-159.262695	890.985107	244.542862	354.654083	943.469177	360.672974	101.807686	1033.110962	-646.619141	182.933960	854.186890	-623.735107	-16.839228
365.437653	2.427294	937.053528	382.789520	192.604980	931.161255	481.122253	-32.261600	497.085632	525.383789	200.399994	483.990509	493.874603	-45.290291	77.890205	580.083923	185.484314	94.010376	377.253845	-51.425068	1409.710571	380.785370	247.898407	1413.175537	308.055237	97.938049	1376.680542	269.193542	88.450645	1637.555664	440.421661	-137.041382	1136.017212	429.520386	350.970734	1150.549316	343.422852	-159.177231	891.048340	247.010162	355.104584	941.071838	360.482483	101.826309	1033.080200	-646.476868	182.923111	854.201355	-623.579285	-16.795935
365.236816	2.451724	937.001160	382.638245	192.665237	931.125427	481.021240	-32.310875	497.115906	525.363953	200.423462	484.026001	493.910187	-45.306999	77.907745	580.043396	185.441742	94.014938	377.079102	-51.427917	1409.638672	380.627563	247.898788	1413.090942	308.098785	97.945206	1376.682617	269.025330	88.487465	1637.596436	439.921509	-137.017700	1135.835571	429.409454	351.024963	1150.562012	342.366028	-159.134338	891.131226	249.534500	355.483063	938.706299	360.308289	101.862663	1033.036621	-646.269775	183.008148	854.233032	-623.395874	-16.729553
365.002197	2.494296	936.953369	382.489349	192.675858	931.077759	480.858429	-32.271164	497.121094	525.335388	200.416916	484.034485	493.866821	-45.291397	77.916916	580.060608	185.462997	94.028748	376.904999	-51.452541	1409.557983	380.483154	247.913422	1412.990356	308.149750	97.959259	1376.698364	268.906616	88.570473	1637.601318	439.431854	-137.006805	1135.722900	429.359772	351.097443	1150.550659	341.532013	-159.110550	891.132019	252.012604	355.854095	936.481750	360.112396	101.896408	1032.988037	-646.083862	182.990921	854.226807	-623.175781	-16.717796
364.726227	2.508396	936.937256	382.312958	192.689438	931.042358	480.720856	-32.254631	497.137299	525.238770	200.361496	484.050781	493.819458	-45.261135	77.961624	579.976135	185.391632	94.025978	376.739655	-51.448601	1409.487305	380.327515	247.945755	1412.885742	308.215942	98.029366	1376.769531	268.689880	88.572144	1637.619385	438.904602	-136.930984	1135.542480	429.298676	351.135559	1150.544067	340.741760	-159.040009	891.151428	254.544296	356.223907	934.329956	359.909851	101.925316	1032.964844	-645.808716	183.099899	854.235901	-622.939880	-16.613436
364.496246	2.527743	936.921143	382.164764	192.696808	931.012024	480.626495	-32.236874	497.158295	525.115173	200.329468	484.029663	493.842010	-45.248699	77.972298	579.944946	185.365692	94.028046	376.593201	-51.460701	1409.430054	380.182312	247.984695	1412.762085	308.276489	98.117653	1376.826416	268.594330	88.649536	1637.609619	438.595795	-137.026703	1135.487915	429.301880	351.169067	1150.519775	340.076782	-158.963623	891.133972	257.050385	356.485657	932.300171	359.732819	101.951118	1032.942749	-645.568420	183.215073	854.228821	-622.712952	-16.587862
364.247864	2.557860	936.874939	381.987183	192.690765	930.980591	480.523071	-32.239010	497.157867	524.971191	200.234726	484.013947	493.844452	-45.243881	77.989067	579.922668	185.367233	94.080193	376.440430	-51.440628	1409.388916	380.061432	248.021408	1412.665527	308.291290	98.139458	1376.873779	268.414398	88.715195	1637.582275	438.275299	-137.113663	1135.408569	429.361328	351.170868	1150.481812	339.627380	-158.876389	891.077148	259.607727	356.867340	930.303040	359.520508	101.961311	1032.904053	-645.313721	183.297806	854.236877	-622.446350	-16.534908
364.010834	2.547568	936.866821	381.816986	192.697510	930.965149	480.455841	-32.203026	497.180573	524.855164	200.177689	484.013519	493.839508	-45.246925	77.997360	579.893494	185.355408	94.091225	376.313995	-51.426617	1409.344238	379.967712	248.087875	1412.589478	308.252167	98.180809	1376.894775	268.274597	88.680374	1637.563599	437.815735	-136.987457	1135.240967	429.489227	351.136322	1150.511475	338.995026	-158.834778	891.098206	262.155548	357.249359	928.393005	359.325470	101.966965	1032.893188	-645.051147	183.402695	854.244141	-622.185303	-16.491398
363.773407	2.538178	936.838074	381.672485	192.726181	930.940369	480.394165	-32.213982	497.202789	524.777954	200.129913	484.053131	493.847748	-45.258892	78.008415	579.917053	185.360168	94.140060	376.166473	-51.361446	1409.337280	379.897034	248.173859	1412.546997	308.256683	98.249466	1376.959839	268.158661	88.703499	1637.541382	437.409607	-136.946777	1135.133301	429.652161	351.083618	1150.540771	338.232117	-158.846848	891.208740	264.701630	357.589722	926.656616	359.129761	101.980705	1032.865601	-644.745789	183.481491	854.240356	-621.881775	-16.456812
363.512573	2.563562	936.827881	381.492737	192.710526	930.922729	480.316010	-32.220596	497.256927	524.666748	200.142242	484.069122	493.838776	-45.259506	78.049896	579.875793	185.340347	94.164795	376.009827	-51.317326	1409.322021	379.799927	248.239410	1412.472778	308.207458	98.291084	1377.009766	268.044250	88.734634	1637.539185	437.136017	-136.973663	1135.110352	429.876648	350.978363	1150.571533	337.965637	-158.744553	891.165161	267.179779	357.947754	924.962097	358.916687	101.995544	1032.852173	-644.479675	183.558304	854.226440	-621.618225	-16.445002
363.262146	2.589387	936.804321	381.333496	192.740845	930.911987	480.248322	-32.224098	497.272980	524.593201	200.160431	484.062195	493.833008	-45.246727	78.069008	579.836426	185.316269	94.162987	375.813995	-51.290565	1409.311035	379.878784	248.167633	1412.421509	308.159363	98.342575	1377.034668	267.964111	88.765732	1637.549683	436.878204	-137.026581	1135.147827	430.191315	350.877045	1150.593140	337.273315	-158.759781	891.267944	269.856506	358.316467	923.327759	358.718475	102.022736	1032.836060	-644.163025	183.688461	854.228943	-621.304443	-16.433107
362.973358	2.748763	936.756409	380.803864	192.775955	930.932312	480.084564	-32.140537	497.269257	524.429871	200.139221	484.085388	493.777771	-45.223522	78.083122	579.816895	185.326080	94.185539	375.622711	-51.234192	1409.301636	379.674316	248.345230	1412.388428	308.076813	98.477493	1377.082886	267.846741	88.821091	1637.579590	436.576721	-137.007736	1135.164429	430.493591	350.727142	1150.681030	336.850586	-158.724869	891.319641	272.485260	358.663849	921.721313	358.344940	102.066940	1032.829346	-643.848450	183.741562	854.241699	-620.991760	-16.422153
362.748077	2.785231	936.754639	380.646515	192.848770	930.903809	479.944672	-32.100597	497.291962	524.324829	200.146851	484.100220	493.761322	-45.220592	78.115837	579.806335	185.306870	94.218483	375.442505	-51.158298	1409.328125	379.617584	248.415756	1412.358765	307.974976	98.570335	1377.096558	267.792511	88.866737	1637.612305	436.220673	-136.910461	1135.122070	430.854309	350.609497	1150.764648	336.476532	-158.701752	891.371460	275.039001	358.992737	920.289673	358.154297	102.139420	1032.813599	-643.494385	183.820328	854.232605	-620.651917	-16.433237
362.585114	2.850579	936.724426	380.531555	192.941208	930.872742	479.870209	-32.123917	497.297607	524.282349	200.216125	484.126251	493.781464	-45.220917	78.145622	579.814087	185.332275	94.239998	375.227936	-51.112522	1409.339600	379.572021	248.466965	1412.330811	307.896210	98.643684	1377.137817	267.776672	88.879295	1637.659180	436.133331	-137.061142	1135.250122	431.270203	350.503174	1150.827026	336.393738	-158.627243	891.375183	277.492126	359.275757	918.959778	358.005798	102.222420	1032.781494	-643.139099	183.923615	854.233948	-620.357178	-16.390341
362.432343	2.862958	936.716003	380.459534	193.034317	930.825500	479.742340	-32.093277	497.301422	524.197693	200.234543	484.150574	493.784088	-45.217888	78.161987	579.806396	185.297440	94.258614	375.022766	-51.046272	1409.340576	379.498993	248.528473	1412.309204	307.804138	98.779602	1377.184204	267.729126	88.920982	1637.709595	435.797333	-136.971863	1135.196777	431.714233	350.365143	1150.903442	335.917847	-158.666794	891.457581	279.849365	359.505798	917.748291	357.882751	102.300247	1032.751099	-642.820496	183.943314	854.238159	-620.036743	-16.406237
362.270233	2.864986	936.688843	380.413147	193.062744	930.792542	479.594452	-32.104046	497.280243	524.098633	200.229919	484.143646	493.759705	-45.211765	78.158539	579.789124	185.319183	94.299736	374.784515	-50.983219	1409.310059	379.429077	248.615936	1412.257690	307.715240	98.825371	1377.205566	267.703918	88.979103	1637.751831	435.540466	-136.959961	1135.193115	432.206360	350.208435	1150.996582	335.694733	-158.670303	891.464111	282.241486	359.733612	916.638062	357.756714	102.328102	1032.717529	-642.468262	184.013840	854.243713	-619.715820	-16.375357
362.088531	2.886465	936.671326	380.357483	193.122101	930.761475	479.466339	-32.099342	497.268829	524.067932	200.321396	484.183899	493.703033	-45.212872	78.160248	579.820068	185.343826	94.341782	374.526672	-50.988838	1409.297485	379.338013	248.625504	1412.205078	307.590668	98.872047	1377.217407	267.656525	89.045891	1637.797607	435.378265	-137.025497	1135.237183	432.722321	350.041473	1151.087402	335.536774	-158.697525	891.461853	284.518799	359.913025	915.582031	357.638733	102.383621	1032.692627	-642.121582	184.069672	854.269775	-619.387573	-16.353403
361.894653	2.861873	936.671631	380.293549	193.128159	930.716858	479.376343	-32.114582	497.278687	523.955933	200.280945	484.142578	493.736145	-45.182899	78.164642	579.801025	185.328110	94.344307	374.332825	-50.894341	1409.280884	379.318817	248.738083	1412.164063	307.526123	98.997017	1377.236206	267.628693	89.101074	1637.816406	435.098938	-136.981110	1135.178955	433.319855	349.881958	1151.150757	335.422333	-158.706070	891.421204	286.748138	360.079224	914.608398	357.506378	102.406563	1032.668579	-641.807983	184.142136	854.276123	-619.099854	-16.269165
361.718201	2.838371	936.646667	380.268372	193.132004	930.649048	479.295410	-32.134674	497.322388	523.863464	200.282608	484.143829	493.759430	-45.178825	78.185600	579.804932	185.332565	94.340912	374.097656	-50.799198	1409.272461	379.241394	248.852966	1412.097656	307.572327	98.815842	1377.277344	267.618622	89.179710	1637.827637	435.002655	-137.122894	1135.266968	433.936035	349.729004	1151.221436	335.336334	-158.711365	891.414001	288.922577	360.266602	913.702393	357.391327	102.430473	1032.618774	-641.410583	184.219238	854.281128	-618.777405	-16.207182
361.535858	2.816236	936.649292	380.246124	193.063293	930.591492	479.213806	-32.154552	497.350098	523.845337	200.352524	484.133423	493.734314	-45.178158	78.216209	579.789429	185.345474	94.352890	373.888519	-50.754158	1409.271362	379.193665	248.903595	1412.057129	307.464539	98.930000	1377.309692	267.564514	89.259186	1637.863770	434.823547	-137.132568	1135.279907	434.563416	349.608551	1151.302979	335.283325	-158.750381	891.372253	291.034729	360.460022	912.848633	357.276886	102.429962	1032.587524	-640.974060	184.304733	854.302979	-618.369141	-16.194134
361.359772	2.795687	936.658386	380.248108	192.919083	930.512939	479.138733	-32.157856	497.371826	523.723633	200.272232	484.102783	493.721436	-45.161854	78.240044	579.771179	185.322540	94.379578	373.680969	-50.720890	1409.282593	379.169067	248.932938	1412.021851	307.253784	99.251625	1377.301514	267.471985	89.367149	1637.902832	434.654388	-137.159851	1135.329468	435.246277	349.460358	1151.380371	335.283966	-158.828552	891.295288	293.104279	360.601471	912.124573	357.173859	102.410294	1032.547729	-640.581116	184.358398	854.301636	-617.987427	-16.182425
361.224701	2.759901	936.659119	380.255676	192.844467	930.432190	479.103271	-32.188725	497.403046	523.629211	200.233353	484.096069	493.740112	-45.164349	78.242668	579.692627	185.257767	94.377083	373.493591	-50.681107	1409.285156	379.175415	248.993240	1411.966553	307.157257	99.369774	1377.325195	267.450806	89.432510	1637.933228	434.401184	-137.077789	1135.339355	435.925964	349.349792	1151.463745	335.310516	-158.801193	891.270935	295.113647	360.777283	911.369751	357.084412	102.411026	1032.501587	-640.134949	184.400711	854.294617	-617.539551	-16.188837
361.048859	2.737044	936.649231	380.208374	192.756653	930.349915	479.030487	-32.184353	497.418274	522.966980	199.345627	483.878357	493.763306	-45.151257	78.256065	579.362610	184.977417	94.339005	373.298401	-50.619083	1409.267944	379.156067	249.073730	1411.930542	307.099884	99.443413	1377.333618	267.344635	89.558456	1637.953613	434.220917	-137.111893	1135.366455	436.583588	349.205811	1151.559692	335.383118	-158.841507	891.220337	297.100037	360.942993	910.644897	356.947784	102.406555	1032.449707	-639.631958	184.482117	854.280884	-617.119873	-16.160498
360.685394	2.991722	936.623596	379.615692	193.436996	930.537415	478.861420	-32.084862	497.406372	523.465149	200.227554	484.163971	493.715485	-45.157196	78.252579	579.700012	185.272217	94.417038	373.088959	-50.530865	1409.245850	379.137421	249.177582	1411.901733	307.145996	99.326447	1377.379028	267.310303	89.636185	1637.974365	434.095886	-137.162445	1135.386597	437.239868	349.056152	1151.653442	335.501495	-158.908478	891.140930	298.978058	361.072601	910.049988	356.576599	102.726517	1032.552124	-639.156677	184.490753	854.253418	-616.684875	-16.172043
360.507629	3.074235	936.582886	379.504913	193.506897	930.542419	478.763794	-32.049858	497.385956	522.859009	199.380707	483.996368	493.688324	-45.146503	78.250862	579.370728	185.004852	94.388321	372.905334	-50.482841	1409.226563	379.169128	249.240387	1411.885742	307.076813	99.436127	1377.377930	267.184387	89.769142	1637.990112	434.022217	-137.325409	1135.488403	437.884552	348.934753	1151.730591	335.626068	-158.948944	891.075684	300.842194	361.256958	909.384827	356.435974	102.783730	1032.535645	-638.658691	184.538300	854.246277	-616.259583	-16.102791
360.328430	3.102972	936.564697	379.408844	193.555161	930.528442	478.680481	-32.038071	497.432617	522.780945	199.340118	483.973419	493.700470	-45.129608	78.276848	579.330566	184.964478	94.402100	372.720856	-50.418060	1409.189087	379.193909	249.311935	1411.859497	307.019897	99.510513	1377.396240	267.095642	89.890762	1638.018066	433.952332	-137.425476	1135.501831	438.494293	348.840942	1151.829468	336.021027	-159.024689	890.907104	302.620636	361.432159	908.840759	356.306152	102.824715	1032.520508	-638.096008	184.603287	854.201538	-615.759521	-16.102871
360.181274	3.146680	936.548096	379.336090	193.604050	930.508423	478.591217	-32.029564	497.425110	523.372742	200.260574	484.214813	493.723602	-45.133003	78.278542	579.687744	185.248901	94.473389	372.555267	-50.413631	1409.174438	379.235809	249.327652	1411.859741	306.813019	99.872147	1377.390869	267.004395	90.003464	1638.017822	433.812286	-137.448090	1135.510010	439.098389	348.663147	1151.904907	335.983887	-159.102768	890.882080	304.315216	361.597443	908.309448	356.197662	102.877823	1032.502197	-637.540466	184.590500	854.173157	-615.190857	-16.158733
359.970337	3.218380	936.527893	379.227356	193.664642	930.504700	478.486267	-31.983994	497.458191	523.333679	200.273743	484.223907	493.698242	-45.123398	78.294800	579.657593	185.226822	94.486382	372.394684	-50.375900	1409.129517	379.283447	249.379623	1411.854126	306.740112	99.962448	1377.399780	266.903625	90.124527	1638.024536	433.717834	-137.481674	1135.517578	439.700256	348.575439	1152.018677	336.193573	-159.189941	890.781189	306.018646	361.781311	907.807739	356.045837	102.942177	1032.491333	-636.954468	184.593735	854.124817	-614.610962	-16.183214
359.795441	3.274358	936.519287	379.144928	193.730499	930.495850	478.389526	-31.982735	497.480469	523.241821	200.231995	484.214569	493.728638	-45.121044	78.314400	579.643494	185.202866	94.458328	372.207092	-50.310642	1409.105103	379.356812	249.461182	1411.875366	306.703674	100.070236	1377.421875	266.812561	90.245506	1638.020752	433.653290	-137.574997	1135.557861	440.271027	348.397186	1152.090210	336.440033	-159.154282	890.669312	307.596558	361.976349	907.335999	355.931519	103.008171	1032.484375	-636.294617	184.638535	854.082703	-613.989990	-16.146790
359.635162	3.330200	936.494934	379.091766	193.795639	930.493713	478.294403	-31.972359	497.485535	523.217590	200.229492	484.214233	493.741974	-45.126804	78.341927	579.646545	185.205338	94.459450	372.033905	-50.262249	1409.058472	379.417389	249.491043	1411.863159	306.679688	100.167068	1377.429932	266.744171	90.352547	1638.014038	433.565460	-137.599747	1135.579468	440.841370	348.208923	1152.186401	336.686676	-159.211166	890.567322	309.130981	362.148956	906.902283	355.825928	103.064423	1032.471436	-635.598145	184.738907	854.087646	-613.398743	-16.044779
359.471527	3.436428	936.456055	379.017944	193.854324	930.478760	478.179443	-31.950701	497.493896	523.158386	200.235062	484.199799	493.734711	-45.125145	78.321327	579.602112	185.162628	94.454262	371.883820	-50.215881	1409.015747	379.484863	249.540375	1411.861938	306.620087	100.258842	1377.437134	266.632080	90.483627	1638.005615	433.458588	-137.670197	1135.572754	441.392365	348.009827	1152.236938	336.922882	-159.248840	890.466370	310.566315	362.330292	906.505249	355.713104	103.141373	1032.445557	-634.892212	184.795242	854.058167	-612.707581	-16.092701
359.292786	3.511746	936.443848	378.964874	193.923508	930.469910	478.080475	-31.986988	497.496765	523.146118	200.249176	484.190308	493.788239	-45.124348	78.316734	579.636902	185.206375	94.456749	371.718384	-50.192997	1408.975708	379.538727	249.596710	1411.862549	306.593201	100.380226	1377.435547	266.560425	90.589554	1637.981567	433.324585	-137.646500	1135.552002	441.914642	347.849518	1152.319336	337.196594	-159.294022	890.335022	312.037079	362.505615	906.140869	355.611572	103.219521	1032.436768	-634.118774	184.800583	853.999756	-611.970459	-16.142223
359.136108	3.615353	936.413635	378.924469	193.958954	930.449890	477.929718	-31.949001	497.459930	523.097717	200.290421	484.160858	493.775360	-45.126736	78.323189	579.602234	185.172501	94.454811	371.561890	-50.152905	1408.926392	379.604218	249.623276	1411.854248	306.555359	100.513428	1377.421387	266.434296	90.736855	1637.953125	433.308105	-137.736313	1135.564453	442.434387	347.649567	1152.349854	337.716797	-159.329376	890.149536	313.397461	362.677795	905.778320	355.512268	103.293678	1032.411255	-633.368164	184.802109	853.962830	-611.319824	-16.147982
358.989502	3.701085	936.365723	378.895905	194.025040	930.429688	477.794983	-31.901903	497.437653	523.080078	200.284454	484.156464	493.804199	-45.118416	78.317001	579.583984	185.156891	94.453194	371.364319	-50.119617	1408.885376	379.664734	249.674332	1411.873291	306.519775	100.588028	1377.411621	266.345306	90.863770	1637.929199	433.231537	-137.322647	1135.336426	442.946014	347.459045	1152.407837	337.734344	-159.423141	890.033264	314.652496	362.837433	905.445129	355.430328	103.363464	1032.378296	-632.554932	184.928116	853.929138	-610.622925	-16.141304
358.857269	3.804779	936.328125	378.868652	194.089645	930.413452	477.783966	-31.979944	497.462128	523.130432	200.379990	484.151093	493.855621	-45.104912	78.292740	579.625854	185.180542	94.432434	371.192596	-50.074608	1408.837891	379.703766	249.719131	1411.867554	306.466431	100.652992	1377.384277	266.261353	90.987648	1637.898560	433.197968	-137.372025	1135.350708	443.454529	347.283752	1152.477783	338.023315	-159.455902	889.906372	315.916595	362.959900	905.136353	355.350281	103.444931	1032.351440	-631.694885	184.923950	853.880554	-609.821411	-16.157276
358.728882	3.856498	936.294434	378.867889	194.106552	930.387390	477.636322	-31.909914	497.446442	523.054993	200.342133	484.117615	493.816162	-45.089558	78.272697	579.596741	185.155930	94.430954	371.033813	-50.035282	1408.783813	379.756561	249.755005	1411.846436	306.429840	100.753311	1377.382813	266.188995	91.093971	1637.854492	433.168030	-137.406357	1135.356323	443.949463	347.075531	1152.542236	338.297729	-159.453964	889.790161	317.058655	363.070709	904.839539	355.291016	103.484596	1032.322021	-630.788696	184.844589	853.832153	-609.010071	-16.206097
358.606140	3.937283	936.249084	378.844666	194.183914	930.361450	477.487335	-31.834591	497.404816	523.113770	200.390625	484.138947	493.807190	-45.086639	78.278252	579.601807	185.159454	94.408180	370.810699	-50.038506	1408.708984	379.741241	249.761627	1411.842651	306.358337	100.789070	1377.353271	266.126129	91.198967	1637.822754	433.199860	-137.477875	1135.408936	444.461792	346.847198	1152.578857	338.600586	-159.464417	889.670715	318.175873	363.175964	904.583618	355.216705	103.560852	1032.286377	-629.932922	184.925537	853.820190	-608.240112	-16.215075
358.462372	3.994047	936.229370	378.835785	194.245697	930.347961	477.404022	-31.822727	497.412964	523.062927	200.385300	484.122070	493.806915	-45.073689	78.273491	579.609924	185.161118	94.411400	370.693573	-49.979084	1408.652710	379.833191	249.848618	1411.821289	306.356171	100.929443	1377.332642	266.066254	91.296379	1637.791260	433.203156	-137.507721	1135.416992	444.935822	346.641174	1152.629517	338.903412	-159.445572	889.523254	319.211426	363.257202	904.390198	355.149689	103.625412	1032.270874	-628.970764	184.896484	853.767761	-607.356262	-16.269297
358.357391	4.077628	936.175049	378.849701	194.347305	930.330566	477.372620	-31.801104	497.388092	523.053467	200.402359	484.079498	493.851257	-45.077015	78.290909	579.606506	185.166931	94.405640	370.495239	-49.896702	1408.599609	379.864349	249.928436	1411.782837	306.450165	100.764709	1377.324219	265.999298	91.407104	1637.756104	433.166504	-137.554901	1135.415894	445.150269	346.354614	1152.869141	339.199158	-159.429779	889.392883	320.250305	363.337280	904.135559	355.104736	103.706749	1032.235596	-628.001160	184.838913	853.735840	-606.517822	-16.292789
358.230438	4.114907	936.141602	378.819244	194.427826	930.313293	477.313049	-31.790375	497.400848	523.059082	200.434174	484.100677	493.843781	-45.042820	78.300499	579.608521	185.169479	94.408585	370.334320	-49.882782	1408.540771	379.910339	249.979080	1411.744141	306.401611	100.866730	1377.290894	265.941528	91.511475	1637.730347	433.143372	-137.588409	1135.403931	445.626251	346.156250	1152.887451	339.499237	-159.422562	889.251221	321.208466	363.396606	903.937561	355.031128	103.762520	1032.211060	-627.032166	184.883850	853.689087	-605.657837	-16.323860
358.131439	4.187770	936.095459	378.840912	194.545319	930.323303	477.268524	-31.754648	497.398560	523.084534	200.464462	484.125244	493.853394	-45.041420	78.289635	579.618774	185.177719	94.409157	370.181976	-49.858494	1408.480103	379.974396	250.009888	1411.724487	306.371887	100.994865	1377.275513	265.910492	91.575195	1637.706177	433.154236	-137.613831	1135.431274	446.100922	345.972137	1152.898438	339.790527	-159.394272	889.131287	322.159454	363.442719	903.750916	354.999512	103.835312	1032.194946	-625.960632	184.834686	853.615112	-604.672607	-16.432039
358.006805	4.285022	936.076111	378.836182	194.609406	930.309998	477.197510	-31.715321	497.409027	523.097351	200.491806	484.109192	493.877106	-45.045357	78.287979	579.706604	185.536377	94.510048	370.003845	-49.852699	1408.433594	379.994202	250.018951	1411.721924	306.288055	101.034462	1377.263062	265.820801	91.695038	1637.686768	433.095123	-137.634796	1135.435913	446.543488	345.795898	1152.937134	340.082092	-159.339218	889.036133	323.036407	363.455292	903.560364	354.936859	103.921867	1032.178589	-624.689209	185.193878	853.677307	-603.647461	-16.356190
357.883484	4.346468	936.081238	378.831970	194.698013	930.334412	477.145172	-31.689493	497.420898	523.082397	200.497009	484.148254	493.880768	-45.030643	78.287552	579.584229	185.147400	94.406044	369.846771	-49.828918	1408.416382	380.047363	250.049164	1411.717163	306.240784	101.124474	1377.259033	265.759766	91.779877	1637.670898	433.039642	-137.611191	1135.412354	446.983704	345.577545	1152.953979	340.362793	-159.288528	888.937378	323.849670	363.488800	903.417725	354.882507	103.993706	1032.194824	-623.533081	185.145950	853.596863	-602.604919	-16.468384
357.776733	4.463690	936.074097	378.839233	194.732681	930.343506	477.089294	-31.643909	497.403748	523.075623	200.504135	484.157898	493.882385	-45.022392	78.287712	579.659851	185.490967	94.520180	369.705536	-49.809467	1408.393555	380.106964	250.096390	1411.722900	306.200104	101.170792	1377.244141	265.704895	91.858955	1637.670410	433.012390	-137.608871	1135.436768	447.433929	345.387238	1153.015991	340.609589	-159.244614	888.844177	324.624420	363.442505	903.266479	354.829041	104.071617	1032.195190	-622.596924	184.853729	853.473083	-601.682434	-16.662394
357.680481	4.570776	936.049744	378.881256	194.851288	930.358582	477.005157	-31.599627	497.413025	523.102966	200.583725	484.164734	493.870361	-45.000320	78.315483	579.686218	185.531387	94.547752	369.606873	-49.826908	1408.387939	380.198334	250.108994	1411.744263	306.045441	101.506607	1377.214600	265.641022	91.943436	1637.656494	433.053680	-137.663345	1135.483154	447.861176	345.177551	1153.043823	341.125000	-159.140747	888.695923	325.383789	363.406494	903.156006	354.797638	104.173935	1032.190430	-621.116272	185.292877	853.538025	-600.547485	-16.556688
357.533295	4.681638	936.042358	378.850433	194.938828	930.386414	476.939117	-31.568672	497.403839	523.067749	200.564621	484.174255	493.880768	-45.005184	78.295624	579.652039	185.494171	94.529305	369.448944	-49.768059	1408.365479	380.261383	250.173035	1411.734131	306.169678	101.364685	1377.267578	265.564819	92.032547	1637.635376	433.027496	-137.631393	1135.476440	448.287506	344.975800	1153.058105	341.367706	-159.046387	888.601135	326.091644	363.345184	903.037476	354.724152	104.261917	1032.203247	-619.958740	185.246048	853.429932	-599.454346	-16.654047
357.454498	4.791787	936.008423	378.883514	194.990402	930.367737	476.877106	-31.524954	497.385284	523.111023	200.650101	484.181366	493.915131	-44.991806	78.295357	579.580933	185.149796	94.418457	369.330627	-49.747025	1408.326416	380.336426	250.217194	1411.715942	306.149384	101.444595	1377.246704	265.492432	92.124382	1637.617310	433.025726	-137.619446	1135.482666	448.711334	344.741577	1153.092773	341.597107	-158.969376	888.521484	326.771790	363.288483	902.957397	354.689636	104.345406	1032.175293	-618.612976	185.303329	853.356689	-598.317871	-16.691383
357.384735	4.888253	936.009094	378.911255	195.078064	930.370300	476.823944	-31.530939	497.404083	523.120117	200.637756	484.160889	493.922150	-44.983139	78.274719	579.692322	185.538940	94.528236	369.239410	-49.756191	1408.319702	380.436646	250.201431	1411.708496	305.992828	101.744301	1377.217773	265.397369	92.221504	1637.610229	432.980560	-137.553802	1135.462158	449.085968	344.600067	1153.116211	341.534973	-158.922363	888.489990	327.369507	363.217896	902.883118	354.672058	104.443230	1032.177124	-617.600342	184.802048	853.174683	-597.244446	-16.825119
357.305542	4.981290	935.977295	378.920349	195.142792	930.373596	476.730682	-31.503254	497.378265	523.111328	200.659698	484.160004	493.923553	-44.953583	78.263275	579.560913	185.128952	94.418198	369.121979	-49.686539	1408.288330	380.507172	250.314011	1411.711304	306.122986	101.621895	1377.253784	265.324524	92.314758	1637.598877	432.974915	-137.540359	1135.447876	449.514191	344.421051	1153.165527	341.746307	-158.818069	888.409546	327.969238	363.064331	902.805725	354.634064	104.511101	1032.162964	-616.287659	184.739044	853.062866	-596.043335	-16.967710
357.221252	5.048709	935.982971	378.941223	195.203918	930.383545	476.680756	-31.490465	497.401978	523.169678	200.739136	484.177521	493.953979	-44.954693	78.281418	579.699768	185.549133	94.534538	368.993469	-49.740837	1408.256714	380.553345	250.255066	1411.724487	305.948547	101.872429	1377.207397	265.254242	92.402641	1637.590942	432.955353	-137.503510	1135.471558	449.898712	344.222229	1153.158325	341.923676	-158.682281	888.327515	328.571716	362.907593	902.759216	354.602997	104.580673	1032.170654	-614.923584	184.735199	852.970764	-594.889709	-16.924026
357.153717	5.120321	935.970276	378.941895	195.250107	930.376709	476.634705	-31.479586	497.369476	523.138367	200.725998	484.160522	493.986755	-44.956238	78.279884	579.558044	185.116119	94.411270	368.888550	-49.728062	1408.246094	380.607422	250.277237	1411.737183	305.933014	101.941032	1377.197266	265.167236	92.487923	1637.594238	432.974243	-137.508072	1135.502930	450.261475	344.048676	1153.168091	342.354431	-158.522873	888.173584	329.061066	362.799255	902.702637	354.568207	104.642120	1032.160522	-613.544067	184.716263	852.870239	-593.620361	-17.045776
357.090546	5.170277	935.965027	378.967194	195.334503	930.380005	476.575073	-31.477655	497.384064	523.185608	200.794159	484.171112	493.969391	-44.936409	78.283768	579.698730	185.534317	94.516106	368.769836	-49.721867	1408.225098	380.674500	250.302582	1411.752075	305.915833	102.009323	1377.206909	265.095581	92.555931	1637.584717	432.903076	-137.447571	1135.472656	450.605927	343.857880	1153.204590	342.243774	-158.461304	888.163635	329.536285	362.645477	902.681580	354.553223	104.709846	1032.160034	-612.169800	184.708527	852.789490	-592.444397	-17.017263
357.022125	5.230505	935.932129	378.990906	195.400314	930.381226	476.455780	-31.407036	497.347870	523.187439	200.818085	484.147003	493.948364	-44.930805	78.278381	579.591614	185.151764	94.377319	368.665131	-49.699715	1408.178833	380.739502	250.326065	1411.754272	305.913818	102.022964	1377.190674	265.030579	92.642700	1637.555176	432.857605	-137.421768	1135.446533	450.963715	343.686829	1153.269165	342.350708	-158.338776	888.075256	330.014801	362.462341	902.654907	354.526215	104.762016	1032.144043	-610.787476	184.631119	852.690186	-591.145081	-17.063679
356.957184	5.314049	935.922363	378.994171	195.474014	930.382935	476.411774	-31.390928	497.344116	523.193481	200.857864	484.136780	493.954559	-44.903744	78.260429	579.577942	185.131012	94.347038	368.583313	-49.629124	1408.125610	380.826416	250.389465	1411.764526	305.940613	102.128525	1377.181030	264.959351	92.715546	1637.524414	432.819611	-137.400497	1135.414185	451.294281	343.498413	1153.279053	342.451660	-158.211334	887.980713	330.415039	362.329803	902.629456	354.511475	104.837967	1032.142334	-609.213562	185.028107	852.694275	-589.900940	-16.949837
356.880371	5.364279	935.893127	379.015625	195.532562	930.357239	476.394989	-31.380518	497.355255	523.200745	200.882645	484.138489	493.972626	-44.906284	78.260193	579.590759	185.136597	94.349052	368.447266	-49.665066	1408.067139	380.867035	250.367371	1411.753540	305.931427	102.164322	1377.161621	264.893707	92.788361	1637.481567	432.817993	-137.431458	1135.393188	451.608582	343.344086	1153.312256	342.803833	-158.042145	887.811340	330.813171	362.187805	902.606323	354.489532	104.896629	1032.115479	-608.114319	184.477798	852.460693	-588.698059	-17.121693
356.831085	5.418820	935.857666	379.045074	195.592804	930.345398	476.330475	-31.329157	497.346313	523.163818	200.888062	484.127380	493.959351	-44.904423	78.255966	579.716675	185.557892	94.447853	368.369751	-49.619637	1408.032593	380.974213	250.424713	1411.762207	305.960358	102.268822	1377.177246	264.822327	92.848953	1637.450806	432.718475	-137.349731	1135.340576	451.912811	343.211243	1153.342285	342.626831	-157.980621	887.779358	331.197113	361.992706	902.612793	354.476135	104.947548	1032.091675	-606.867493	184.469284	852.392212	-587.471313	-17.097275
356.757294	5.519550	935.834839	379.054474	195.668869	930.356812	476.342438	-31.336412	497.329407	523.170532	200.918457	484.119171	493.979279	-44.886173	78.252480	579.711975	185.560181	94.452866	368.280396	-49.598896	1407.982178	381.033630	250.457047	1411.751343	305.972198	102.327591	1377.146362	264.758118	92.919044	1637.393799	432.714874	-137.369247	1135.318848	452.223083	343.084930	1153.376343	342.903137	-157.809402	887.633423	331.534973	361.798859	902.593994	354.458710	105.022934	1032.088501	-605.488708	184.472092	852.319519	-586.221069	-17.033665
356.673248	5.586195	935.822998	379.089569	195.725143	930.348328	476.312195	-31.282440	497.350037	523.161560	200.946915	484.128204	493.973877	-44.895046	78.268837	579.701294	185.549316	94.463127	368.180023	-49.592045	1407.938232	381.101471	250.473343	1411.749512	305.987427	102.382515	1377.154663	264.688293	92.971863	1637.365356	432.652954	-137.315598	1135.275146	452.496613	342.951721	1153.407959	342.924500	-157.672363	887.557983	331.818665	361.616425	902.603088	354.438538	105.090805	1032.078613	-604.177856	184.483948	852.287109	-584.952881	-17.022209
356.596161	5.659192	935.815613	379.089813	195.789368	930.375305	476.250641	-31.218210	497.346924	523.168640	200.968216	484.116516	493.958649	-44.864506	78.279594	579.719971	185.575027	94.473640	368.088593	-49.573090	1407.900635	381.179962	250.483414	1411.761963	305.967377	102.444710	1377.133789	264.643646	93.009529	1637.332520	432.588409	-137.290039	1135.246094	452.769562	342.797577	1153.418213	342.921570	-157.540604	887.497559	332.046448	361.433197	902.621155	354.407379	105.146400	1032.090088	-602.798401	184.593399	852.307617	-583.692078	-16.923008
356.527771	5.736566	935.800781	379.125519	195.837814	930.367188	476.234802	-31.188505	497.333374	523.211853	200.949768	484.108734	493.988464	-44.855633	78.279449	579.718872	185.573685	94.469620	367.984283	-49.565353	1407.870728	381.251038	250.504166	1411.785767	305.969269	102.515953	1377.150635	264.578857	93.053093	1637.306396	432.531433	-137.252640	1135.181396	453.029999	342.690765	1153.439209	342.892120	-157.392532	887.404785	332.276184	361.213074	902.622925	354.395599	105.213303	1032.078979	-601.435425	184.572067	852.272034	-582.385132	-16.927197
356.464813	5.816701	935.769043	379.158875	195.899551	930.373657	476.168152	-31.143166	497.360138	523.244507	200.975739	484.130737	493.984436	-44.837040	78.268333	579.753601	185.598740	94.490715	367.889160	-49.548111	1407.824219	381.319275	250.514816	1411.774292	305.979492	102.567253	1377.127563	264.507721	93.109276	1637.277466	432.449768	-137.176605	1135.135376	453.253662	342.549683	1153.445313	342.825623	-157.249115	887.338806	332.505646	361.005432	902.618286	354.379028	105.271812	1032.066650	-600.175232	184.598175	852.216614	-581.229248	-16.832338
356.394409	5.888232	935.743347	379.167450	195.978424	930.375671	476.131531	-31.122219	497.325592	523.290466	201.017380	484.149139	493.969543	-44.823505	78.258156	579.840271	185.632950	94.536705	367.793030	-49.535458	1407.772949	381.393097	250.532333	1411.756104	305.965851	102.604149	1377.107544	264.435486	93.150841	1637.236938	432.375885	-137.165405	1135.086426	453.494904	342.475922	1153.457031	342.766815	-157.109116	887.267273	332.702271	360.805420	902.599243	354.356110	105.337074	1032.056396	-598.760437	184.601654	852.137390	-579.888000	-16.829521
356.348022	5.953118	935.727539	379.214020	196.007446	930.356995	476.120850	-31.081699	497.301544	523.301880	201.042511	484.160065	493.978241	-44.793983	78.232162	579.580139	185.112167	94.306259	367.698456	-49.533676	1407.740845	381.508698	250.527008	1411.792603	305.969391	102.630859	1377.087646	264.343506	93.205399	1637.206543	432.276245	-137.111008	1135.032227	453.715515	342.425110	1153.439575	342.694489	-156.965424	887.211426	332.867035	360.633179	902.605103	354.348419	105.393806	1032.037720	-597.142334	185.241089	852.175842	-578.589905	-16.642212
356.273590	6.025663	935.709534	379.252991	196.092133	930.363403	476.068237	-31.075401	497.305542	523.345032	201.056198	484.155090	493.954224	-44.794308	78.239700	579.604309	185.132141	94.328423	367.607941	-49.537083	1407.726929	381.565765	250.534439	1411.800415	305.976959	102.711029	1377.076050	264.267639	93.259735	1637.171509	432.166870	-137.077103	1134.984985	453.909546	342.300995	1153.414307	342.569031	-156.829697	887.144287	332.995789	360.460114	902.635193	354.335693	105.466835	1032.032837	-596.083862	184.700882	851.929749	-577.429016	-16.790083
356.231079	6.114028	935.687439	379.267426	196.147736	930.371399	476.042480	-31.052179	497.309082	523.352783	201.047348	484.174225	493.964844	-44.802319	78.260490	579.634094	185.178040	94.330971	367.520142	-49.525810	1407.706665	381.629181	250.534073	1411.793335	305.993042	102.758369	1377.085449	264.181885	93.311615	1637.151001	432.054535	-137.019882	1134.965698	454.110962	342.207703	1153.401367	342.449036	-156.680984	887.130371	333.103058	360.298676	902.666992	354.336334	105.526215	1032.028320	-594.836609	184.712051	851.831360	-576.250427	-16.743637
356.203369	6.181607	935.692200	379.311401	196.183426	930.380310	476.034210	-31.060139	497.310028	523.381592	201.079086	484.166992	493.976501	-44.799046	78.268433	579.606628	185.146820	94.335861	367.452209	-49.525833	1407.690674	381.687592	250.557739	1411.817261	305.978790	102.816513	1377.106201	264.103302	93.375153	1637.130371	431.957733	-136.974670	1134.954834	454.272522	342.104004	1153.422852	342.315125	-156.531708	887.105835	333.190308	360.134827	902.715210	354.339783	105.582054	1032.034302	-593.515076	184.709503	851.695374	-575.022156	-16.757854
356.160828	6.254086	935.689941	379.336853	196.227142	930.402954	475.967560	-30.988094	497.306549	523.370361	201.067291	484.169434	493.968933	-44.797729	78.262543	579.609802	185.149109	94.335884	367.394867	-49.532730	1407.689819	381.723267	250.553711	1411.831421	305.999329	102.844025	1377.137939	264.018921	93.429863	1637.111206	431.841339	-136.943817	1134.920898	454.452026	342.012604	1153.448730	342.164948	-156.396332	887.089478	333.285828	359.980377	902.755554	354.335785	105.632126	1032.045410	-591.890869	185.368195	851.721863	-573.706299	-16.558456
356.140167	6.290165	935.690186	379.393402	196.270782	930.412476	475.941559	-31.004021	497.306396	523.412354	201.074463	484.183716	493.994171	-44.806274	78.265610	579.594421	185.130020	94.325424	367.322540	-49.533367	1407.683594	381.782013	250.561081	1411.862183	306.016052	102.874382	1377.136353	263.932678	93.474617	1637.083618	431.715515	-136.928055	1134.902466	454.600006	341.898438	1153.473999	341.988190	-156.255417	887.086548	333.331146	359.851898	902.804260	354.341827	105.673843	1032.048584	-590.954224	184.676178	851.447144	-572.596741	-16.730068
356.118500	6.324336	935.682922	379.443176	196.293579	930.423523	475.932220	-31.012636	497.300110	523.454956	201.124527	484.158234	494.034454	-44.812870	78.268295	579.615356	185.147751	94.329041	367.197754	-49.541759	1407.645264	381.780396	250.518372	1411.859985	305.988647	102.866058	1377.122437	263.852905	93.530891	1637.054321	431.536072	-136.841736	1134.841187	454.748810	341.826385	1153.498901	341.565948	-156.154999	887.111023	333.398224	359.712677	902.845276	354.346344	105.699219	1032.049438	-589.703125	184.790894	851.349915	-571.403748	-16.648418
356.109192	6.339279	935.656067	379.519531	196.340515	930.395203	475.906769	-31.054428	497.302246	523.439148	201.101196	484.154053	494.043030	-44.808853	78.225769	579.583435	185.123047	94.282249	367.137268	-49.569141	1407.642212	381.819305	250.530136	1411.858887	305.970886	102.874222	1377.088989	263.775208	93.568245	1637.029907	431.400818	-136.813599	1134.802612	454.882996	341.750641	1153.481079	341.353668	-156.040619	887.079102	333.420441	359.593628	902.890808	354.366852	105.737808	1032.019653	-588.103577	185.334763	851.358765	-570.016174	-16.509233
356.071533	6.388872	935.634766	379.542236	196.396927	930.400574	475.883606	-31.046028	497.247742	523.481079	201.117279	484.168091	494.094940	-44.815796	78.222992	579.595703	185.120071	94.264145	367.037628	-49.563656	1407.611084	381.853333	250.540894	1411.869507	305.950348	102.887611	1377.064697	263.677582	93.610863	1636.998535	431.237579	-136.801376	1134.725220	454.998291	341.699127	1153.499146	341.125122	-155.900360	887.032776	333.453186	359.504395	902.939026	354.361938	105.780739	1032.012573	-587.150146	184.794205	851.118286	-568.929749	-16.553230
356.051544	6.420452	935.629700	379.586823	196.414948	930.403809	475.822906	-31.038536	497.232574	523.478760	201.111450	484.121338	494.075104	-44.825661	78.201256	579.567810	185.105255	94.254402	366.964844	-49.550739	1407.581055	381.882721	250.542221	1411.876465	305.937561	102.939064	1377.061768	263.568512	93.675690	1636.983154	431.091797	-136.787064	1134.692627	455.090515	341.607178	1153.487793	340.906708	-155.774673	887.002563	333.474701	359.411499	902.966125	354.378937	105.805519	1032.012207	-585.945557	184.916046	851.024719	-567.625000	-16.560246
356.027679	6.453338	935.614197	379.623322	196.439468	930.401062	475.811829	-31.014133	497.233765	523.540405	201.143097	484.136261	494.074493	-44.812527	78.214493	579.566040	185.103653	94.252602	366.877960	-49.548580	1407.592529	381.901459	250.551788	1411.881714	305.938446	102.987320	1377.059082	263.480988	93.711723	1636.972046	430.927521	-136.767120	1134.639648	455.203400	341.575012	1153.524658	340.670502	-155.646393	886.984009	333.464203	359.313751	903.021484	354.379883	105.832680	1032.002441	-584.675049	184.875946	850.883240	-566.426147	-16.505503
356.016632	6.491920	935.621155	379.658691	196.471832	930.408936	475.767395	-31.007795	497.248352	523.550720	201.132339	484.144226	494.058777	-44.797760	78.214333	579.576843	185.082520	94.254234	366.780640	-49.548378	1407.572998	381.934448	250.561691	1411.911011	305.925171	103.013618	1377.073486	263.394501	93.755249	1636.954102	430.756897	-136.771591	1134.629761	455.279205	341.532379	1153.506226	340.404938	-155.534332	887.006592	333.463593	359.239197	903.080444	354.395477	105.870682	1032.010254	-583.159668	185.579926	850.968506	-565.073792	-16.273626
356.014648	6.533848	935.614197	379.709595	196.494614	930.407715	475.757263	-30.956234	497.241241	523.562744	201.126328	484.162445	494.037598	-44.788662	78.229202	579.559021	185.067001	94.250778	366.683075	-49.569885	1407.553101	381.946930	250.535248	1411.898438	305.898560	103.045052	1377.055054	263.291351	93.792274	1636.936523	430.635834	-136.794510	1134.597290	455.355499	341.522583	1153.536133	340.402130	-155.363235	886.929199	333.446472	359.157928	903.135925	354.417297	105.904549	1032.005737	-582.277283	184.992310	850.712097	-563.926147	-16.427368
356.002594	6.533298	935.614563	379.784851	196.474213	930.403198	475.769745	-30.972450	497.245270	523.630981	201.148178	484.150848	494.055725	-44.788036	78.247269	579.596558	185.104050	94.257179	366.595245	-49.565041	1407.535767	381.965942	250.531601	1411.921265	305.892914	103.050415	1377.030518	263.195099	93.822266	1636.911743	430.473969	-136.788376	1134.560547	455.413574	341.506927	1153.521484	340.156891	-155.273758	886.938354	333.406342	359.091858	903.182190	354.437286	105.904655	1032.001587	-581.111328	185.014511	850.613403	-562.787415	-16.339491
356.012115	6.570611	935.580750	379.830170	196.516632	930.410583	475.765778	-30.991163	497.249573	523.574158	201.066284	484.138794	494.074066	-44.757416	78.225487	579.554138	185.076950	94.243057	366.508118	-49.553692	1407.516479	381.977509	250.536224	1411.920044	305.888519	103.034431	1376.994995	263.080688	93.857063	1636.867920	430.308014	-136.763168	1134.498901	455.448853	341.469574	1153.526733	339.853729	-155.182770	886.931580	333.366394	359.047638	903.224243	354.453522	105.926857	1031.987671	-579.638733	185.736725	850.707336	-561.493286	-16.136105
355.980988	6.607585	935.561951	379.865997	196.541504	930.418701	475.741089	-30.953398	497.224518	523.660217	201.137238	484.157776	494.067688	-44.761135	78.215202	579.597961	185.092316	94.236458	366.404144	-49.587761	1407.501709	382.012634	250.509964	1411.952271	305.842865	103.074013	1376.972168	262.984406	93.874161	1636.833618	430.085541	-136.733261	1134.425537	455.476013	341.470703	1153.541016	339.287231	-155.144363	886.985596	333.325409	359.011871	903.268372	354.450470	105.949455	1031.981934	-578.462646	185.746048	850.614014	-560.367615	-16.071648
355.920258	6.597386	935.566833	379.877472	196.506592	930.420837	475.744934	-30.969543	497.217407	523.601929	201.040924	484.135773	494.069153	-44.764359	78.202492	579.516479	185.041763	94.209038	366.289276	-49.590881	1407.466064	382.015778	250.496597	1411.957397	305.832672	103.061218	1376.963623	262.873627	93.898277	1636.790039	429.919250	-136.692627	1134.384521	455.500641	341.424133	1153.561523	338.998993	-155.102402	886.981628	333.278503	358.996796	903.321777	354.429352	105.933601	1031.985596	-577.385925	185.847275	850.568909	-559.256897	-16.084551
355.927582	6.638527	935.556152	379.919952	196.530243	930.437256	475.746399	-30.967346	497.215240	523.598511	201.003952	484.139099	494.097321	-44.771568	78.211807	579.529297	185.032043	94.208633	366.186218	-49.592514	1407.443604	382.031342	250.463882	1411.984619	305.783539	103.100388	1376.973877	262.765350	93.924683	1636.758789	429.762726	-136.672272	1134.356079	455.522858	341.381104	1153.577271	338.667877	-155.028702	886.992310	333.240570	359.013672	903.384033	354.445770	105.955795	1031.987793	-576.574768	185.287567	850.435242	-558.266968	-16.163633
355.879333	6.637521	935.568970	379.958069	196.529694	930.445801	475.771729	-30.985605	497.235107	523.603149	200.951218	484.118774	494.102753	-44.782681	78.212929	579.520142	185.003220	94.206078	366.078156	-49.598736	1407.439575	382.018738	250.430054	1411.998413	305.767883	103.126961	1376.977905	262.671082	93.944016	1636.734375	429.609039	-136.666855	1134.310547	455.515320	341.371124	1153.575928	338.354523	-154.957657	886.989685	333.189423	359.028015	903.431519	354.443939	105.962952	1031.998535	-575.567810	185.272110	850.394287	-557.235229	-16.165401
355.869080	6.671736	935.553284	380.002838	196.570099	930.455017	475.753143	-30.960699	497.245941	523.656311	201.008774	484.119965	494.095245	-44.769840	78.218895	579.552246	185.031418	94.234093	365.975342	-49.598522	1407.415161	382.034058	250.431961	1412.016846	305.726227	103.130966	1376.979614	262.590790	94.001320	1636.709839	429.461823	-136.644653	1134.282471	455.526611	341.346588	1153.577148	338.064148	-154.881073	887.003479	333.147369	359.070831	903.482361	354.451782	105.992210	1031.994385	-574.176086	185.915497	850.512878	-556.057617	-16.045822
355.844086	6.699878	935.577881	380.017914	196.554855	930.454773	475.734619	-30.956814	497.256348	523.653442	200.977295	484.134827	494.115997	-44.766975	78.253395	579.531982	185.018585	94.218811	365.885681	-49.614029	1407.408813	382.042358	250.417969	1412.002930	305.673767	103.191971	1376.957764	262.507080	94.045219	1636.669678	429.302368	-136.632263	1134.267090	455.518646	341.309540	1153.613037	337.783997	-154.824631	887.011902	333.093140	359.131897	903.516602	354.435455	106.016846	1032.004150	-573.460388	185.277527	850.364807	-555.211121	-16.159794
355.849548	6.711221	935.540344	380.064392	196.609222	930.457642	475.770752	-30.991758	497.255310	523.702026	201.006805	484.131531	494.118317	-44.807926	78.248405	579.541077	185.030350	94.222588	365.757782	-49.620010	1407.397583	382.026123	250.412964	1412.025146	305.640930	103.207375	1376.954590	262.309143	94.010353	1636.693359	429.138000	-136.672714	1134.239624	455.511749	341.307159	1153.610229	337.512115	-154.760147	887.011963	333.038361	359.188782	903.576599	354.440857	106.033134	1031.984863	-572.473267	185.312668	850.329041	-554.267578	-16.212940
355.828796	6.728086	935.535095	380.078064	196.603699	930.472473	475.762512	-31.005877	497.271423	523.694519	201.007889	484.142639	494.121613	-44.815590	78.246208	579.522766	185.027130	94.227516	365.646606	-49.645077	1407.411987	382.013458	250.374847	1412.047485	305.597931	103.202026	1376.938721	262.180603	94.022903	1636.671997	428.952728	-136.686020	1134.216064	455.522583	341.274475	1153.615601	337.222870	-154.717682	887.020813	332.987061	359.244171	903.613403	354.435059	106.031586	1031.989624	-571.531250	185.290619	850.352417	-553.336182	-16.283787
355.806763	6.719738	935.536621	380.119141	196.586563	930.471130	475.744263	-31.026409	497.235352	523.789734	201.038483	484.176453	494.116486	-44.833900	78.230576	579.544983	185.045074	94.225868	365.527069	-49.655590	1407.383667	381.998322	250.369339	1412.077026	305.542847	103.200371	1376.940918	262.055267	94.029854	1636.645874	428.747406	-136.701263	1134.156494	455.511871	341.255066	1153.625000	336.919556	-154.747925	887.025513	332.917419	359.316406	903.664246	354.436005	106.026100	1031.988281	-570.236877	185.713715	850.451721	-552.384644	-16.169346
355.795166	6.724263	935.537354	380.154541	196.589264	930.494385	475.758759	-31.059837	497.234955	523.764893	200.976135	484.167084	494.140778	-44.846893	78.212761	579.533325	185.014450	94.222313	365.397705	-49.670097	1407.393311	381.992981	250.366104	1412.093018	305.523468	103.205666	1376.937622	261.919861	94.039131	1636.618774	428.562622	-136.692062	1134.162720	455.500153	341.231262	1153.669434	336.650482	-154.713806	887.034058	332.874908	359.365845	903.720581	354.436554	106.022789	1031.998901	-569.626831	185.244934	850.381287	-551.644287	-16.329094
355.799622	6.738849	935.528564	380.188080	196.590210	930.500305	475.756714	-31.057657	497.232666	523.758484	200.913193	484.143097	494.159088	-44.849606	78.204529	579.548096	185.004578	94.214668	365.295959	-49.669914	1407.414185	381.978973	250.340378	1412.091187	305.485474	103.169273	1376.930908	261.798676	94.050735	1636.575806	428.382233	-136.732010	1134.145630	455.507324	341.258636	1153.691528	336.372650	-154.691483	887.056702	332.826355	359.434845	903.785095	354.451691	106.025749	1031.997192	-568.778442	185.142014	850.334229	-550.834167	-16.421152
355.781464	6.746945	935.543945	380.198090	196.591110	930.505249	475.722870	-31.050550	497.237488	523.725708	200.849411	484.153076	494.165802	-44.853283	78.227768	579.509033	184.971542	94.207298	365.225403	-49.675514	1407.414551	381.977142	250.296295	1412.113647	305.433685	103.214264	1376.936646	261.656097	94.055801	1636.540405	428.236725	-136.735092	1134.110840	455.504852	341.281311	1153.714111	336.114838	-154.654602	887.091919	332.777100	359.516571	903.841858	354.449738	106.037590	1032.007324	-567.873596	185.076691	850.296753	-550.004089	-16.477249
355.766510	6.769031	935.531250	380.229492	196.593948	930.502747	475.728394	-31.070225	497.243469	523.733704	200.848572	484.144043	494.164276	-44.847656	78.234283	579.520081	184.946686	94.180382	365.129303	-49.682808	1407.423828	381.944702	250.288986	1412.107422	305.407623	103.227211	1376.929443	261.558868	94.082329	1636.468506	428.106232	-136.771362	1134.145508	455.499573	341.282166	1153.742798	336.113037	-154.593460	887.050720	332.739532	359.615814	903.888306	354.450073	106.049477	1031.998657	-566.659912	185.689041	850.419556	-549.192017	-16.310843
356.177795	7.224308	935.252075	380.425690	196.742584	930.503845	475.707123	-31.060915	497.174103	523.869385	200.978241	484.172546	494.165680	-44.833694	78.220772	579.576538	185.002975	94.191002	365.035950	-49.696617	1407.448120	381.920410	250.269485	1412.094238	305.321594	103.240250	1376.899292	261.434998	94.089882	1636.438721	427.950104	-136.819397	1134.137939	455.519226	341.305756	1153.742798	335.847992	-154.581070	887.102722	332.700562	359.726288	903.928833	354.610138	106.214767	1031.845825	-566.194092	185.078857	850.242615	-548.563232	-16.515623
356.205048	7.211356	935.233521	380.457031	196.776184	930.510742	475.679047	-31.053318	497.153656	523.915466	201.016037	484.179657	494.159058	-44.839550	78.237053	579.589172	185.018555	94.181328	364.945862	-49.715954	1407.437500	381.886322	250.243408	1412.084351	305.274475	103.205948	1376.891479	261.282410	94.107521	1636.391357	427.776489	-136.819092	1134.135620	455.500671	341.302704	1153.757935	335.597198	-154.583801	887.122070	332.668762	359.840485	903.977478	354.618469	106.213692	1031.837524	-565.350159	184.942703	850.207153	-547.810181	-16.590635
356.191833	7.211921	935.216797	380.481934	196.769501	930.520447	475.700317	-31.071301	497.170105	523.867920	200.943008	484.187012	494.164215	-44.845272	78.213348	579.561035	185.001434	94.192703	364.844849	-49.748592	1407.422974	381.823608	250.215775	1412.096069	305.195160	103.216660	1376.870605	261.113983	94.122879	1636.358765	427.623810	-136.867371	1134.091431	455.509430	341.300568	1153.760864	335.379883	-154.567764	887.138000	332.639496	359.946320	904.007935	354.605530	106.202118	1031.831787	-564.579468	184.947311	850.180786	-547.154968	-16.648647
356.171265	7.175454	935.198669	380.505157	196.714645	930.517456	475.697296	-31.061153	497.160309	523.882813	200.949554	484.175812	494.128174	-44.836124	78.211555	579.580505	185.009216	94.201958	364.731445	-49.759228	1407.409058	381.789154	250.189697	1412.107666	305.114410	103.179001	1376.857178	260.958160	94.132240	1636.310303	427.460205	-136.908783	1134.064941	455.489288	341.303802	1153.785400	335.148193	-154.572754	887.143921	332.613159	360.048920	904.047791	354.600586	106.152901	1031.820557	-563.813171	184.987457	850.187744	-546.529541	-16.636482
356.147644	7.174513	935.185303	380.504578	196.704025	930.525635	475.716919	-31.058798	497.155121	523.903442	200.952820	484.196167	494.134369	-44.837280	78.211662	579.603394	185.027969	94.203072	364.613098	-49.787209	1407.404175	381.740814	250.160721	1412.096558	305.069397	103.144768	1376.833984	260.794373	94.166054	1636.275391	427.302246	-136.926178	1134.038940	455.476563	341.283813	1153.780273	334.940552	-154.567032	887.152588	332.604004	360.174866	904.080566	354.582153	106.138580	1031.817383	-563.023743	184.903854	850.130493	-545.850464	-16.685541
355.720245	6.717127	935.477112	380.342194	196.543686	930.539063	475.702667	-31.045071	497.224213	523.819763	200.815567	484.156494	494.116150	-44.838230	78.212135	579.526855	184.954193	94.193253	364.503479	-49.794903	1407.389038	381.679138	250.168137	1412.087524	305.000183	103.125771	1376.822632	260.630371	94.175011	1636.234253	427.157684	-136.966263	1134.034790	455.476990	341.319153	1153.806152	334.747284	-154.516815	887.184631	332.593292	360.295044	904.089294	354.424652	105.969955	1031.983032	-562.319702	184.869751	850.093750	-545.246704	-16.739197
355.684174	6.720310	935.491028	380.334625	196.542206	930.549683	475.771820	-31.080023	497.263062	523.846558	200.834488	484.183960	494.153961	-44.833645	78.231323	579.537048	184.971680	94.190384	364.410217	-49.821026	1407.396240	381.634735	250.129333	1412.062866	304.939941	103.140488	1376.822876	260.455688	94.198280	1636.193604	426.971283	-136.960709	1134.027344	455.480316	341.330963	1153.801636	334.251587	-154.573608	887.279785	332.586395	360.427551	904.108643	354.404053	105.974518	1031.995239	-561.564270	184.946915	850.087280	-544.647400	-16.726332
355.671936	6.682131	935.503845	380.354370	196.544434	930.542908	475.784119	-31.080313	497.293549	523.866394	200.847168	484.192383	494.149078	-44.839504	78.253525	579.522339	184.952133	94.203720	364.313324	-49.848564	1407.404785	381.580811	250.112717	1412.070190	304.848724	103.134689	1376.807739	260.299561	94.225868	1636.162354	426.830170	-136.990112	1134.040161	455.493103	341.373138	1153.833984	334.071808	-154.557037	887.300964	332.601929	360.552826	904.120850	354.399109	105.969223	1031.996460	-561.035339	184.641220	849.976135	-544.132141	-16.778740
355.677338	6.693999	935.510925	380.360168	196.527649	930.561035	475.813049	-31.079573	497.318481	523.890198	200.851471	484.232300	494.168732	-44.836723	78.286331	579.530762	184.958801	94.203133	364.209320	-49.863873	1407.418823	381.510193	250.068146	1412.076050	304.783600	103.146172	1376.793823	260.118988	94.256775	1636.130127	426.713196	-137.014404	1134.042480	455.472534	341.406036	1153.881348	333.889648	-154.581085	887.319458	332.617157	360.686371	904.153381	354.388092	105.963799	1032.006958	-560.164551	184.783035	850.036987	-543.511475	-16.694420
355.681763	6.699336	935.510132	380.376038	196.517899	930.579773	475.801361	-31.104538	497.317108	523.878418	200.799606	484.232208	494.175110	-44.839668	78.280037	579.476746	184.944351	94.235199	364.096741	-49.890457	1407.422485	381.453735	250.022339	1412.093506	304.697357	103.121323	1376.781128	259.961487	94.281708	1636.100220	426.583710	-137.062790	1134.065063	455.449249	341.448090	1153.920288	333.731750	-154.609100	887.339111	332.656982	360.790680	904.179993	354.374969	105.955536	1032.013062	-559.396545	184.999130	850.066589	-542.899414	-16.677099
355.670929	6.637766	935.533264	380.396881	196.460312	930.588562	475.795013	-31.113518	497.322693	523.921265	200.826248	484.248688	494.165436	-44.837940	78.280151	579.510925	184.974152	94.252563	363.961426	-49.921150	1407.426514	381.374084	250.007233	1412.108521	304.649078	103.058716	1376.759277	259.787445	94.293182	1636.074829	426.455719	-137.086884	1134.064941	455.435242	341.453217	1153.988159	333.599274	-154.667999	887.352173	332.706421	360.895081	904.201721	354.365936	105.907387	1032.026489	-558.701599	185.070053	850.070190	-542.317749	-16.682783
355.658691	6.633786	935.526489	380.392975	196.447266	930.597839	475.751190	-31.099611	497.286743	523.911133	200.779312	484.284637	494.157166	-44.850132	78.272560	579.519836	184.973129	94.280594	363.860260	-49.933979	1407.417114	381.301483	249.961044	1412.120117	304.561554	103.065804	1376.753662	259.619202	94.307114	1636.041016	426.369141	-137.128510	1134.054688	455.418427	341.463684	1154.044800	333.454651	-154.702179	887.359436	332.758331	361.002472	904.215637	354.351807	105.892067	1032.027222	-558.453125	184.687103	849.918945	-541.907654	-16.802994
355.642914	6.625319	935.532654	380.398193	196.433899	930.608398	475.720764	-31.110519	497.285767	523.964233	200.803787	484.269836	494.157318	-44.851238	78.246880	579.511536	184.964600	94.273247	363.744415	-49.967216	1407.430054	381.223724	249.935562	1412.153198	304.459259	103.048225	1376.721802	259.442352	94.326187	1636.014038	426.254547	-137.173676	1134.031738	455.397766	341.482727	1154.082275	333.314880	-154.756226	887.367615	332.800476	361.126434	904.238831	354.329803	105.882584	1032.033203	-557.516602	184.967056	849.966858	-541.335693	-16.660212
355.628296	6.590549	935.535339	380.383667	196.407730	930.609924	475.715332	-31.148996	497.292389	523.971741	200.785690	484.263489	494.155273	-44.866650	78.264938	579.526184	184.977982	94.278175	363.624817	-49.971867	1407.424561	381.126343	249.897247	1412.147339	304.382660	103.037865	1376.694336	259.275574	94.331291	1635.979126	426.176575	-137.236633	1134.052612	455.386017	341.473846	1154.109985	333.213654	-154.798538	887.373474	332.876709	361.247467	904.239502	354.309326	105.853294	1032.034424	-556.239563	185.940536	850.087158	-540.625549	-16.429340
355.611450	6.569764	935.524353	380.390167	196.407425	930.613770	475.645630	-31.122536	497.285950	524.012268	200.770737	484.288116	494.139404	-44.862507	78.274055	579.555298	184.981125	94.295631	363.517426	-50.005413	1407.414795	381.033020	249.870087	1412.157715	304.276611	103.028328	1376.652832	259.098877	94.359039	1635.954102	426.099091	-137.282440	1134.056641	455.370422	341.509186	1154.135742	333.110168	-154.835922	887.396118	332.938843	361.356262	904.257690	354.290649	105.837952	1032.029297	-555.693420	186.000565	850.037781	-540.111084	-16.486694
355.612427	6.568542	935.519226	380.395325	196.409180	930.615906	475.652496	-31.164732	497.287170	523.986450	200.725296	484.295868	494.160553	-44.864716	78.304619	579.541260	184.948624	94.295044	363.404297	-50.037151	1407.399536	380.916595	249.839417	1412.163818	304.228943	103.194542	1376.709106	258.930359	94.380127	1635.928101	426.034424	-137.332565	1134.075928	455.353455	341.506927	1154.194458	333.025940	-154.889740	887.406433	333.000916	361.481537	904.265442	354.286774	105.835579	1032.026855	-555.889038	185.057892	849.871521	-539.770203	-16.787766
355.578369	6.544479	935.545410	380.405640	196.378235	930.625366	475.642334	-31.190081	497.303833	523.993713	200.702118	484.283264	494.134003	-44.873817	78.305687	579.540039	184.947083	94.292641	363.305176	-50.036499	1407.403687	380.824646	249.819214	1412.169189	304.149536	103.153030	1376.700806	258.755554	94.390633	1635.899170	425.980316	-137.376709	1134.088989	455.363586	341.560822	1154.236572	332.962494	-154.933182	887.410400	333.088562	361.573578	904.276794	354.255188	105.822617	1032.041382	-555.401917	185.115555	849.869690	-539.338196	-16.745943
355.552734	6.497960	935.549805	380.407013	196.313782	930.631042	475.631378	-31.164574	497.286652	523.950745	200.658310	484.295197	494.110596	-44.866451	78.319214	579.505981	184.918777	94.288094	363.243225	-50.017399	1407.410278	380.778992	249.833496	1412.173096	304.095978	103.174057	1376.666504	258.571045	94.398460	1635.870361	425.964172	-137.460281	1134.107788	455.350342	341.569244	1154.305908	333.174744	-154.938660	887.352722	333.174408	361.669647	904.289917	354.229156	105.770576	1032.044312	-554.467285	185.806320	849.972473	-538.798462	-16.523079
355.549438	6.501398	935.517761	380.412079	196.297821	930.616882	475.668854	-31.202374	497.297974	523.960571	200.603668	484.276733	494.150696	-44.871861	78.298431	579.493103	184.904266	94.301460	363.119629	-50.070702	1407.386353	380.659760	249.782196	1412.173096	303.989319	103.132111	1376.638672	258.384583	94.400276	1635.834229	425.851013	-137.458710	1134.102783	455.341003	341.564270	1154.319336	332.871368	-155.039612	887.423340	333.255249	361.755005	904.296936	354.211243	105.758461	1032.018799	-553.962708	185.845154	849.923828	-538.401245	-16.515675
355.515808	6.428939	935.517273	380.412720	196.278442	930.595032	475.714905	-31.256201	497.324097	523.983215	200.633560	484.284546	494.193604	-44.887367	78.304146	579.534973	184.939224	94.307144	363.043610	-50.068592	1407.371948	380.562622	249.793564	1412.151978	303.864594	102.964233	1376.548340	258.173615	94.404396	1635.771118	425.838409	-137.528931	1134.136108	455.327209	341.576324	1154.335571	333.120178	-155.077454	887.346924	333.360443	361.851807	904.277344	354.178589	105.727020	1032.004761	-553.988586	185.185089	849.760010	-538.113953	-16.684584
355.474030	6.408442	935.517334	380.405151	196.258774	930.592896	475.732605	-31.261698	497.318512	523.975586	200.617340	484.278931	494.173035	-44.889931	78.286697	579.545959	184.948212	94.307480	362.946075	-50.095882	1407.373413	380.485504	249.787506	1412.150757	303.792419	102.991631	1376.563843	257.975830	94.411781	1635.715454	425.783997	-137.578781	1134.139282	455.322052	341.595703	1154.355469	333.117279	-155.127045	887.341309	333.450195	361.941193	904.278687	354.156860	105.710152	1032.004028	-553.628662	185.160690	849.693420	-537.730591	-16.697762
355.443390	6.414278	935.498596	380.373566	196.257477	930.589478	475.698975	-31.237265	497.322357	524.020935	200.633469	484.313477	494.161316	-44.876129	78.273865	579.542175	184.944107	94.281670	362.852997	-50.106590	1407.344849	380.414276	249.763535	1412.131592	303.725800	102.959465	1376.530518	257.792419	94.411972	1635.650024	425.742889	-137.598312	1134.149170	455.335754	341.609558	1154.377686	333.115112	-155.198517	887.340454	333.551422	362.029022	904.257263	354.123871	105.704781	1031.993042	-553.310364	185.198639	849.632568	-537.379761	-16.704458
355.392151	6.386495	935.500977	380.349304	196.226440	930.602051	475.700378	-31.273079	497.325470	524.010986	200.596024	484.298004	494.166473	-44.883713	78.278831	579.520447	184.928574	94.257507	362.757843	-50.114128	1407.337036	380.307648	249.783722	1412.119385	303.662567	102.910065	1376.505127	257.600800	94.415588	1635.588135	425.701660	-137.614349	1134.161011	455.331757	341.619965	1154.414429	333.116974	-155.259003	887.340210	333.649200	362.084778	904.230225	354.087921	105.671867	1032.000854	-553.028259	185.261002	849.584778	-537.067139	-16.709909
355.402008	6.370031	935.502747	380.375092	196.183945	930.588684	475.695099	-31.287771	497.321136	524.024475	200.564957	484.298248	494.182098	-44.883049	78.298485	579.521729	184.920502	94.261475	362.676636	-50.134609	1407.326416	380.240967	249.759003	1412.126465	303.599243	102.903381	1376.498535	257.401245	94.415695	1635.526733	425.674866	-137.656372	1134.180542	455.334625	341.624786	1154.432129	333.149170	-155.329102	887.318481	333.753326	362.177063	904.214844	354.073975	105.656082	1031.990112	-552.726624	185.271423	849.520325	-536.736572	-16.736298
355.382507	6.347615	935.506836	380.377747	196.177719	930.592712	475.628662	-31.280132	497.310516	524.048401	200.580170	484.313019	494.146332	-44.884041	78.314415	579.516113	184.911972	94.278694	362.564667	-50.135345	1407.322754	380.165344	249.751129	1412.131714	303.529358	102.883881	1376.449341	257.188171	94.420456	1635.462524	425.645966	-137.689545	1134.177856	455.354004	341.637421	1154.453369	333.185272	-155.378021	887.313782	333.849823	362.227509	904.208496	354.057404	105.644066	1031.992920	-552.061523	185.994125	849.623291	-536.364746	-16.527658
355.370300	6.301611	935.490479	380.355225	196.148026	930.591431	475.635101	-31.313383	497.318848	524.048401	200.589325	484.337219	494.165649	-44.888603	78.313286	579.547241	184.944275	94.318130	362.488129	-50.150936	1407.323486	380.063354	249.724442	1412.114380	303.445068	102.893730	1376.415405	256.972565	94.433167	1635.392822	425.637268	-137.748901	1134.208984	455.371063	341.667786	1154.471191	333.243805	-155.441772	887.299255	333.958099	362.291718	904.192200	354.022858	105.599426	1031.981934	-552.246094	185.334045	849.425964	-536.238220	-16.711128
355.344940	6.255694	935.507507	380.341278	196.115555	930.591980	475.580902	-31.311369	497.325562	524.047607	200.609009	484.341339	494.144165	-44.898495	78.311783	579.517395	184.931030	94.300034	362.381378	-50.151825	1407.325806	379.988068	249.723953	1412.081787	303.377319	102.911263	1376.368164	256.759552	94.447472	1635.320557	425.607666	-137.808105	1134.226074	455.370239	341.668518	1154.490601	333.312256	-155.518219	887.300232	334.046204	362.354034	904.178711	353.998749	105.569893	1031.989624	-552.085327	185.297592	849.347534	-536.032104	-16.733868
355.316406	6.250057	935.490845	380.311035	196.099869	930.592590	475.557251	-31.325214	497.303802	524.098938	200.653915	484.359222	494.127838	-44.897415	78.306679	579.543518	184.951569	94.291321	362.298767	-50.166565	1407.319458	379.919678	249.709244	1412.070435	303.308136	102.869781	1376.335327	256.537262	94.452560	1635.244629	425.595032	-137.841187	1134.238403	455.388031	341.663055	1154.491699	333.369019	-155.568787	887.288086	334.129944	362.409424	904.155579	353.963593	105.551102	1031.981201	-551.920776	185.320496	849.308411	-535.843567	-16.726282
355.258545	6.217739	935.482483	380.247009	196.086792	930.582886	475.530640	-31.339861	497.310089	524.078918	200.621826	484.365631	494.129486	-44.890507	78.291481	579.581421	184.968689	94.330147	362.195343	-50.211052	1407.312744	379.841583	249.689453	1412.056641	303.244690	102.876030	1376.315918	256.333405	94.451294	1635.182373	425.582672	-137.888977	1134.261597	455.419098	341.661285	1154.482666	333.472382	-155.654434	887.266968	334.229736	362.414276	904.127380	353.899994	105.528549	1031.971802	-551.780823	185.302399	849.247375	-535.665283	-16.715879
355.217102	6.181321	935.490356	380.218323	196.017960	930.577026	475.558746	-31.351627	497.329559	523.981628	200.486526	484.334015	494.146088	-44.898308	78.286407	579.503662	184.903809	94.310318	362.115814	-50.198521	1407.285278	379.753601	249.697952	1412.031860	303.186768	102.855324	1376.303589	256.109924	94.459419	1635.105957	425.540497	-137.898590	1134.251221	455.414673	341.642303	1154.522827	333.300110	-155.773056	887.318054	334.312805	362.455322	904.107300	353.861603	105.485207	1031.971924	-551.672607	185.326035	849.174561	-535.550781	-16.665468
355.194702	6.145144	935.477173	380.182373	195.983063	930.582825	475.556183	-31.395493	497.344238	523.954346	200.438873	484.311157	494.156677	-44.919827	78.297081	579.504211	184.925888	94.336510	362.027008	-50.221523	1407.294800	379.670319	249.679642	1412.024658	303.118195	102.846855	1376.286621	255.890350	94.469574	1635.056885	425.536255	-137.929092	1134.265015	455.422913	341.636230	1154.547119	333.397003	-155.848190	887.319946	334.406372	362.456818	904.091431	353.816650	105.440765	1031.966431	-551.597168	185.298950	849.113037	-535.449219	-16.670803
355.160706	6.132935	935.487732	380.147125	195.966995	930.586792	475.543060	-31.396370	497.337921	523.952209	200.422745	484.337738	494.134308	-44.921066	78.305252	579.519165	184.910660	94.369522	361.958832	-50.225990	1407.299683	379.595215	249.678726	1412.039185	303.061554	102.828102	1376.263672	255.656799	94.494377	1635.010010	425.528503	-137.941956	1134.293091	455.434662	341.612396	1154.567627	333.499481	-155.914642	887.306580	334.503754	362.476074	904.059265	353.772705	105.431252	1031.972168	-551.507202	185.323822	849.080994	-535.378906	-16.632885
355.128052	6.100560	935.498230	380.127441	195.948914	930.593079	475.522705	-31.405565	497.344208	523.953979	200.459381	484.343872	494.144165	-44.916157	78.338478	579.514648	184.917511	94.368988	361.884308	-50.234409	1407.318970	379.504028	249.684647	1412.019287	302.995422	102.807648	1376.254883	255.439514	94.524353	1634.958740	425.542908	-137.986908	1134.332275	455.447113	341.592987	1154.578125	333.623413	-155.968506	887.305603	334.599152	362.508087	904.038940	353.737030	105.410057	1031.979004	-551.461975	185.362198	849.058411	-535.359741	-16.578718
355.099548	6.066342	935.512512	380.099335	195.932388	930.602600	475.539734	-31.452316	497.373291	523.954468	200.469955	484.345398	494.142090	-44.920605	78.351837	579.486206	184.895203	94.377167	361.811035	-50.269863	1407.339111	379.402863	249.662018	1412.014648	302.943420	102.804604	1376.245850	255.231934	94.550041	1634.900635	425.548126	-137.980545	1134.362061	455.439392	341.594910	1154.588867	333.729279	-156.029404	887.309448	334.699402	362.521973	904.008423	353.695068	105.388496	1031.988892	-550.761536	186.317551	849.165588	-535.168335	-16.308258
355.072845	6.071696	935.503479	380.069702	195.897125	930.586670	475.525757	-31.442265	497.367035	523.948425	200.462418	484.362091	494.144379	-44.915886	78.357498	579.488647	184.873856	94.382980	361.725616	-50.238056	1407.323853	379.299927	249.684906	1411.978760	303.001190	102.579002	1376.252319	255.032959	94.576721	1634.849609	425.566650	-138.004257	1134.385254	455.454926	341.616547	1154.619995	333.861908	-156.091797	887.306763	334.789581	362.525574	903.981506	353.663605	105.378281	1031.975708	-550.885864	186.375336	849.145020	-535.210083	-16.273962
355.040863	6.054270	935.505188	380.019806	195.876907	930.578552	475.503418	-31.454575	497.371063	523.959778	200.493652	484.387177	494.125671	-44.922253	78.344772	579.489868	184.901749	94.374672	361.644470	-50.267029	1407.309326	379.212189	249.668823	1411.957642	302.929962	102.520523	1376.243042	254.837219	94.616531	1634.791016	425.592346	-137.996933	1134.407104	455.437775	341.581848	1154.620850	333.993195	-156.132874	887.281921	334.894989	362.534729	903.945313	353.611145	105.364807	1031.970703	-551.875427	185.260666	848.956421	-535.521484	-16.593969
354.996857	6.003520	935.489807	379.988098	195.834152	930.579346	475.551849	-31.546783	497.384399	523.971497	200.511520	484.381989	494.175903	-44.918934	78.344536	579.550293	184.940964	94.408226	361.573547	-50.301361	1407.307617	379.118378	249.665802	1411.944458	302.864197	102.492340	1376.225098	254.640427	94.650276	1634.735474	425.621552	-138.035934	1134.415161	455.433136	341.557739	1154.642090	334.125763	-156.173431	887.274780	334.972168	362.510223	903.908264	353.566895	105.311180	1031.962769	-552.183838	185.172974	848.902344	-535.672241	-16.611334
354.964020	5.985678	935.496643	379.965149	195.806046	930.567749	475.572205	-31.595182	497.396942	523.875916	200.390289	484.370331	494.212036	-44.929005	78.318596	579.518616	184.915466	94.435715	361.493134	-50.310257	1407.289551	379.024353	249.642456	1411.937012	302.791901	102.467812	1376.224365	254.453888	94.670502	1634.693848	425.704865	-138.085892	1134.448364	455.433899	341.485962	1154.646851	334.516998	-156.187469	887.155579	335.047699	362.485413	903.872131	353.528320	105.300110	1031.958374	-552.525208	185.197861	848.895142	-535.864075	-16.622429
354.944336	5.981165	935.491638	379.918427	195.777054	930.561951	475.424835	-31.525862	497.374573	523.869446	200.382782	484.368958	494.112793	-44.941673	78.333443	579.526367	184.922028	94.437294	361.418518	-50.345345	1407.274414	378.937073	249.618576	1411.935791	302.709167	102.440353	1376.201050	254.275787	94.701332	1634.651733	425.688446	-138.073654	1134.438965	455.400452	341.447723	1154.640137	334.397705	-156.283951	887.224121	335.114990	362.440308	903.859680	353.488495	105.283218	1031.952026	-552.944702	185.237122	848.868958	-536.100830	-16.617575
354.892822	5.963707	935.503967	379.875977	195.759750	930.573853	475.366974	-31.520172	497.374969	523.930054	200.447739	484.398834	494.084991	-44.925701	78.354019	579.531677	184.938400	94.444740	361.340912	-50.354866	1407.281982	378.849640	249.607758	1411.944214	302.622711	102.414467	1376.193359	254.089447	94.731094	1634.616089	425.720337	-138.108292	1134.481934	455.393127	341.416443	1154.652588	334.533051	-156.327927	887.222900	335.175293	362.409668	903.833496	353.439423	105.266991	1031.963745	-553.422302	185.279068	848.893066	-536.367981	-16.607088
354.894287	5.957978	935.496765	379.868927	195.762131	930.574463	475.331177	-31.521965	497.391846	523.853210	200.415253	484.405609	494.079224	-44.930630	78.385628	579.532227	184.955505	94.463928	361.268524	-50.369640	1407.281738	378.768097	249.596420	1411.946899	302.555450	102.413666	1376.189087	253.896927	94.768822	1634.577393	425.796295	-138.170837	1134.541626	455.368744	341.352783	1154.666748	334.925385	-156.314194	887.141724	335.228760	362.378418	903.811035	353.409393	105.263885	1031.956665	-553.804199	185.215927	848.999207	-536.683411	-16.533442
354.847992	5.937957	935.512329	379.811707	195.739944	930.574341	475.315369	-31.570332	497.415405	523.853760	200.426743	484.412994	494.095490	-44.919456	78.389832	579.519104	184.923767	94.453239	361.221039	-50.415867	1407.288452	378.715515	249.558578	1411.947021	302.343109	102.644646	1376.147217	253.733765	94.788269	1634.535400	425.832550	-138.205872	1134.566895	455.355438	341.306915	1154.657104	335.062714	-156.355591	887.124756	335.265167	362.324585	903.787231	353.364960	105.249275	1031.965210	-553.914795	184.937057	849.166809	-536.951050	-16.412590
354.823883	5.937971	935.517944	379.765442	195.732605	930.573181	475.302338	-31.564583	497.382935	523.800842	200.438950	484.422668	494.089508	-44.938843	78.401039	579.503540	184.905380	94.451073	361.130920	-50.428459	1407.273193	378.649323	249.535812	1411.932739	302.245056	102.668221	1376.127441	253.552826	94.823418	1634.476074	425.841248	-138.201477	1134.570801	455.343353	341.279846	1154.653687	335.184387	-156.398193	887.117798	335.322235	362.284882	903.760925	353.332672	105.247337	1031.967773	-554.774719	184.789612	848.769592	-537.425293	-16.704985
354.792603	5.914248	935.512024	379.722412	195.710678	930.562683	475.318390	-31.591652	497.379242	523.788086	200.450836	484.417908	494.087921	-44.937988	78.382477	579.500793	184.903061	94.451759	361.044983	-50.424805	1407.265259	378.557861	249.530807	1411.905762	302.169708	102.651413	1376.106812	253.384109	94.846214	1634.423096	425.857422	-138.252472	1134.601074	455.319427	341.211456	1154.637451	335.319092	-156.478607	887.105652	335.357910	362.240326	903.714233	353.286285	105.227135	1031.958130	-554.088867	185.659790	849.362671	-537.368408	-16.217329
354.735535	5.927889	935.507141	379.659760	195.703369	930.575500	475.300354	-31.618593	497.388336	523.750793	200.436462	484.392731	494.091156	-44.943672	78.380302	579.549377	184.946457	94.494972	360.970123	-50.432682	1407.282104	378.485718	249.542664	1411.891968	302.113586	102.620728	1376.084961	253.207397	94.864700	1634.362549	425.868073	-138.262741	1134.612793	455.277802	341.161346	1154.639038	335.416809	-156.515823	887.093994	335.377808	362.171417	903.695984	353.230225	105.220695	1031.963013	-557.140869	182.640030	848.538757	-538.280273	-17.385368
354.704834	5.921445	935.505310	379.611389	195.682129	930.575684	475.319672	-31.652014	497.403381	523.687378	200.376007	484.399994	494.121155	-44.944698	78.382866	579.502197	184.917145	94.486961	360.890625	-50.439388	1407.269165	378.390228	249.541931	1411.877197	302.036011	102.609016	1376.085083	253.052780	94.879120	1634.312988	425.875671	-138.283340	1134.654297	455.248718	341.110962	1154.619141	335.533813	-156.576218	887.085632	335.395050	362.111755	903.650696	353.194580	105.204346	1031.962891	-556.613953	182.275055	848.846252	-538.303833	-17.049896
354.667694	5.900996	935.503662	379.566528	195.701324	930.582520	475.267395	-31.625763	497.395447	523.685547	200.360809	484.407135	494.075012	-44.932484	78.381668	579.514709	184.923492	94.483192	360.801483	-50.440907	1407.285889	378.298584	249.548248	1411.857422	301.960388	102.602905	1376.066528	252.898880	94.881645	1634.272705	425.889069	-138.307816	1134.677124	455.217560	341.077789	1154.619385	335.671326	-156.625412	887.081543	335.398468	362.055664	903.619141	353.145233	105.198898	1031.964478	-556.177124	181.654694	849.074158	-538.472290	-16.792206
354.628021	5.865757	935.520996	379.522369	195.657150	930.570435	475.283813	-31.644424	497.415771	523.709229	200.408600	484.417328	494.097168	-44.948154	78.388367	579.553345	184.942795	94.503456	360.734253	-50.425900	1407.293213	378.195282	249.551193	1411.856689	301.893677	102.569740	1376.052490	252.751923	94.883896	1634.234497	425.878479	-138.316299	1134.715698	455.186279	341.009277	1154.605225	335.757568	-156.685150	887.086060	335.385986	361.976990	903.586426	353.097626	105.175087	1031.965576	-556.466675	181.130600	849.190796	-539.005676	-16.703377
354.586426	5.905215	935.512451	379.472626	195.672409	930.581238	475.244080	-31.608295	497.400940	523.702820	200.373505	484.443604	494.080231	-44.930882	78.395317	579.509277	184.922821	94.499069	360.664795	-50.435986	1407.297852	378.102966	249.567657	1411.829102	301.832947	102.596077	1376.044189	252.587067	94.903839	1634.195190	425.831787	-138.280151	1134.725708	455.146210	341.000000	1154.586792	335.595825	-156.777573	887.135620	335.375549	361.912689	903.564453	353.050201	105.192566	1031.966919	-559.299255	184.614075	849.289978	-540.255066	-17.204451
354.566254	5.891494	935.509338	379.431854	195.641037	930.558838	475.238953	-31.622555	497.442078	523.708008	200.422867	484.463379	494.052826	-44.949059	78.425018	579.509033	184.923340	94.502174	360.590271	-50.435787	1407.302002	378.017548	249.560806	1411.813599	301.750031	102.604286	1376.043457	252.425537	94.909988	1634.159546	425.830231	-138.273163	1134.739746	455.104889	340.953644	1154.572266	335.691925	-156.827255	887.129883	335.367157	361.834534	903.528503	353.001678	105.181252	1031.951172	-561.263794	186.687225	849.421570	-540.936829	-17.572912
354.551056	5.881352	935.513977	379.400848	195.619995	930.556641	475.237976	-31.629608	497.437408	523.695068	200.431061	484.451660	494.052551	-44.949474	78.426147	579.517883	184.925247	94.508049	360.535553	-50.427059	1407.297852	377.937897	249.565125	1411.789551	301.691650	102.593208	1376.009277	252.274643	94.939247	1634.115967	425.831512	-138.308945	1134.760376	455.063782	340.915771	1154.559082	335.785278	-156.885712	887.131714	335.347321	361.762268	903.500793	352.978943	105.168243	1031.952271	-562.100769	186.852142	849.463623	-541.443115	-17.761736
354.489380	5.895794	935.510437	379.330566	195.634048	930.563232	475.184387	-31.594418	497.428589	523.635498	200.344604	484.464752	494.025299	-44.931652	78.416992	579.498413	184.905441	94.522293	360.468506	-50.427853	1407.297119	377.843170	249.584671	1411.764038	301.628113	102.597839	1376.009155	252.129120	94.949051	1634.079590	425.835602	-138.332275	1134.783447	455.023926	340.894958	1154.569214	335.866913	-156.922226	887.106445	335.328094	361.683044	903.470032	352.910736	105.176888	1031.953735	-562.372620	186.210297	849.446899	-541.953430	-17.805435
354.471802	5.860963	935.497925	379.300751	195.654846	930.555664	475.170135	-31.588682	497.409119	523.654541	200.400696	484.448120	494.034607	-44.928242	78.392021	579.498108	184.938614	94.504593	360.417114	-50.436134	1407.292603	377.777374	249.586426	1411.767456	301.541962	102.592094	1375.997559	251.999054	94.940010	1634.048706	425.835052	-138.324585	1134.778564	454.972870	340.863922	1154.544434	335.922760	-156.982147	887.085815	335.313904	361.631012	903.438171	352.877747	105.166283	1031.942627	-562.861816	185.743774	849.454712	-542.514954	-17.855450
354.459534	5.859950	935.494324	379.283112	195.618454	930.545532	475.222076	-31.621710	497.430634	523.650696	200.410645	484.464294	494.078766	-44.942181	78.406990	579.514893	184.932907	94.507706	360.346436	-50.456585	1407.285645	377.687836	249.588364	1411.747559	301.468475	102.592995	1375.984375	251.865234	94.934380	1634.012939	425.822601	-138.330002	1134.774414	454.913544	340.839783	1154.544312	335.978394	-157.037811	887.075928	335.282532	361.535828	903.411255	352.851654	105.152832	1031.933838	-563.550842	185.647125	849.487915	-543.142151	-17.926338
354.414612	5.851115	935.499084	379.210938	195.608597	930.539063	475.162781	-31.589035	497.420868	523.598083	200.375381	484.445587	494.033051	-44.931587	78.397255	579.508850	184.928482	94.531151	360.258545	-50.466862	1407.264160	377.580200	249.589615	1411.747070	301.406921	102.579475	1375.965454	251.730835	94.942764	1633.993042	425.815277	-138.336502	1134.783691	454.857544	340.791870	1154.536499	336.042358	-157.081894	887.058167	335.247253	361.476929	903.383972	352.797424	105.146790	1031.933472	-564.178955	185.502914	849.499878	-543.646790	-17.976025
354.394135	5.860417	935.495239	379.174316	195.591156	930.548035	475.138000	-31.603521	497.417053	523.611023	200.405777	484.456818	494.032684	-44.922508	78.422066	579.479675	184.905167	94.499451	360.171661	-50.492172	1407.258057	377.488953	249.575119	1411.725830	301.379639	102.752914	1376.017212	251.606842	94.936401	1633.973633	425.796875	-138.356308	1134.820313	454.800690	340.768921	1154.507690	336.098083	-157.160507	887.035706	335.190491	361.385803	903.374573	352.767609	105.135651	1031.936157	-564.938416	185.555542	849.552246	-544.034912	-18.034332
354.405212	5.861993	935.481262	379.173615	195.596741	930.538635	475.113129	-31.587439	497.416992	523.595276	200.413269	484.441376	494.027130	-44.921623	78.421051	579.479675	184.921097	94.510330	360.110565	-50.459671	1407.263916	377.411255	249.613342	1411.727539	301.279480	102.602776	1375.937988	251.480774	94.942383	1633.957886	425.759552	-138.363892	1134.822388	454.744873	340.762909	1154.506348	336.132324	-157.221664	887.040405	335.143646	361.321503	903.352661	352.752472	105.138466	1031.921631	-565.443115	185.797989	849.539795	-544.375366	-18.068039
354.366547	5.868762	935.487671	379.127472	195.615845	930.540466	475.123932	-31.621365	497.429657	523.537109	200.409927	484.432373	494.053497	-44.928028	78.448563	579.455872	184.902161	94.511780	360.023529	-50.454853	1407.260620	377.311951	249.617172	1411.717407	301.192963	102.603340	1375.923462	251.345734	94.949440	1633.938110	425.734894	-138.366272	1134.838379	454.681519	340.744476	1154.481323	336.168640	-157.265518	887.033691	335.067657	361.245178	903.332214	352.707642	105.153229	1031.925293	-568.175049	187.543060	849.666138	-545.034607	-18.558266
354.357025	5.874799	935.477051	379.126587	195.616806	930.536377	475.103577	-31.623135	497.419708	523.556824	200.406891	484.438934	494.060242	-44.929298	78.449730	579.438110	184.895660	94.533684	359.954926	-50.467182	1407.255737	377.240753	249.619125	1411.726074	301.117004	102.610840	1375.904663	251.211411	94.964943	1633.915894	425.701813	-138.398972	1134.863892	454.610413	340.744904	1154.499512	336.178986	-157.281387	887.028748	335.023041	361.182465	903.324036	352.685730	105.156212	1031.915649	-568.452087	187.139374	849.787231	-545.343994	-18.475512
354.331909	5.857085	935.480103	379.098114	195.609406	930.521729	475.097839	-31.631027	497.422760	523.507996	200.376129	484.422882	494.050354	-44.931080	78.432770	579.426880	184.889374	94.529953	359.879425	-50.473709	1407.257935	377.169312	249.622009	1411.721558	301.067474	102.651627	1375.902710	251.085648	94.965797	1633.883057	425.663757	-138.398224	1134.890015	454.550049	340.740967	1154.484741	336.202362	-157.316025	887.028381	334.949890	361.103943	903.307556	352.661316	105.152092	1031.909790	-568.138245	186.132050	849.716675	-545.611084	-18.362867
354.304199	5.863081	935.478516	379.065674	195.620987	930.544312	475.080017	-31.616838	497.423370	523.523987	200.373093	484.460510	494.036499	-44.928516	78.429207	579.453674	184.892105	94.556999	359.828613	-50.459541	1407.260132	377.101227	249.622223	1411.756348	301.014191	102.639099	1375.893799	250.956482	94.985687	1633.843384	425.675415	-138.457397	1134.897095	454.458893	340.723175	1154.481323	336.460510	-157.298340	886.953613	334.874939	361.029175	903.306946	352.616302	105.149696	1031.918701	-568.331055	185.321365	849.791748	-545.921082	-18.340466
354.274445	5.879482	935.477966	379.037689	195.624527	930.535400	475.113586	-31.647205	497.429779	523.551025	200.365524	484.509674	494.069641	-44.928749	78.428627	579.421448	184.870422	94.554276	359.763336	-50.454456	1407.264282	377.025238	249.621552	1411.741699	300.949158	102.601959	1375.901855	250.841522	94.970657	1633.812866	425.602295	-138.410690	1134.881104	454.392975	340.710144	1154.504517	336.176117	-157.366013	887.031860	334.801331	360.960632	903.299011	352.588379	105.164307	1031.913818	-568.631287	184.887207	849.828674	-546.353210	-18.379402
354.261597	5.871459	935.484497	379.004486	195.607071	930.538879	475.114777	-31.629374	497.441864	523.546570	200.354370	484.517059	494.059021	-44.926914	78.426392	579.444397	184.890259	94.558327	359.724579	-50.473839	1407.263306	376.954376	249.620300	1411.740234	300.903595	102.599945	1375.887573	250.714905	94.972626	1633.782471	425.582153	-138.415741	1134.911865	454.309967	340.712280	1154.504761	336.156921	-157.375275	887.054626	334.717316	360.868317	903.295105	352.550476	105.153770	1031.916748	-569.071167	184.698212	849.859741	-547.067871	-18.439489
354.200897	5.868390	935.495911	378.969757	195.619705	930.534729	475.118713	-31.659349	497.472260	523.543701	200.359970	484.512451	494.064850	-44.924286	78.450363	579.447937	184.898666	94.562111	359.668854	-50.473576	1407.265991	376.866486	249.612030	1411.736938	300.832031	102.574226	1375.897705	250.593231	94.971710	1633.765381	425.555237	-138.415085	1134.914673	454.232941	340.689850	1154.486328	336.115540	-157.377533	887.073242	334.621124	360.800232	903.289917	352.492645	105.169510	1031.918335	-569.431824	184.627090	849.843933	-547.732361	-18.490997
354.203156	5.882376	935.485657	378.973541	195.629913	930.546387	475.081512	-31.638962	497.481812	523.545654	200.367096	484.511292	494.034515	-44.924145	78.458244	579.462524	184.901901	94.577011	359.619324	-50.479946	1407.279663	376.800171	249.617828	1411.738892	300.795898	102.603058	1375.888672	250.479919	94.976982	1633.743408	425.489990	-138.382156	1134.909424	454.153473	340.689178	1154.476685	336.051453	-157.432556	887.117554	334.533203	360.736725	903.288391	352.479614	105.172417	1031.917114	-569.995300	184.233459	849.896606	-548.141724	-18.579676
354.179108	5.905506	935.507385	378.932465	195.651001	930.569824	475.031219	-31.595295	497.476471	523.508972	200.339493	484.504974	493.969635	-44.926147	78.486061	579.431885	184.909439	94.590820	359.569122	-50.474659	1407.279907	376.730774	249.603134	1411.753662	300.730072	102.589363	1375.882446	250.359894	94.983398	1633.738281	425.455566	-138.390503	1134.931030	454.097778	340.678864	1154.472778	336.000275	-157.470840	887.138733	334.437988	360.687256	903.306091	352.444489	105.192741	1031.939453	-570.401855	184.017456	849.938171	-548.623962	-18.656216
354.132446	5.880117	935.509033	378.914368	195.645462	930.571045	475.071716	-31.628372	497.503601	523.506287	200.377960	484.511871	494.006927	-44.929432	78.495148	579.432312	184.890442	94.597427	359.496094	-50.472591	1407.284180	376.645081	249.614075	1411.762207	300.667358	102.587868	1375.888184	250.235687	94.978012	1633.726807	425.411011	-138.387589	1134.947998	454.020325	340.669220	1154.481079	335.945313	-157.450684	887.135803	334.352509	360.652252	903.302673	352.399384	105.180786	1031.938965	-570.801575	183.805603	849.954041	-549.139587	-18.769873
354.120880	5.886499	935.509155	378.901672	195.617874	930.569214	475.052795	-31.625710	497.525269	523.513123	200.434616	484.545715	494.026001	-44.934990	78.504364	579.458618	184.912354	94.603592	359.417023	-50.462856	1407.292236	376.571930	249.620697	1411.787109	300.619629	102.591255	1375.873291	250.127853	94.982483	1633.719482	425.352905	-138.377930	1134.931274	453.946014	340.611664	1154.463623	335.887878	-157.475098	887.132690	334.251617	360.641815	903.306152	352.379333	105.172920	1031.936890	-571.272827	183.651474	849.977173	-549.623352	-18.938913
354.107056	5.915709	935.506348	378.874786	195.647797	930.579041	475.074188	-31.654264	497.513092	523.444458	200.369324	484.540894	494.024689	-44.921776	78.501549	579.420349	184.870850	94.613228	359.354095	-50.443775	1407.271240	376.509460	249.649414	1411.784424	300.564514	102.578423	1375.891235	250.024307	94.983269	1633.700195	425.313354	-138.369904	1134.912476	453.873138	340.606567	1154.441284	335.813873	-157.463196	887.133484	334.159210	360.599945	903.319580	352.351044	105.195900	1031.939575	-571.698914	183.451065	850.046387	-550.103027	-19.044243
354.057556	5.928343	935.489136	378.859131	195.655289	930.576843	475.045593	-31.616526	497.487244	523.410034	200.333115	484.503540	494.001343	-44.905212	78.500420	579.410095	184.850632	94.605911	359.293488	-50.439503	1407.262451	376.456055	249.657928	1411.774292	300.519653	102.567070	1375.886230	249.923386	94.981827	1633.682251	425.244202	-138.346893	1134.899658	453.802979	340.586609	1154.462036	335.745758	-157.479309	887.134338	334.049408	360.576019	903.305176	352.316284	105.201065	1031.929688	-572.317505	183.473785	850.084961	-551.176514	-19.367489
354.037567	5.913348	935.478638	378.844177	195.631821	930.549683	475.044128	-31.621101	497.496674	523.417603	200.367371	484.516266	494.038666	-44.906639	78.493996	579.417969	184.862198	94.601608	359.230103	-50.446327	1407.226318	376.410339	249.653183	1411.762329	300.472931	102.607529	1375.892090	249.839020	94.977776	1633.654663	425.191406	-138.361359	1134.878784	453.729248	340.612274	1154.452393	335.671570	-157.437973	887.114868	333.938477	360.537048	903.313660	352.294434	105.191658	1031.909790	-573.194946	183.758560	850.118225	-553.325745	-19.244774
354.016174	5.935023	935.481506	378.811035	195.629868	930.545227	475.040710	-31.634121	497.487915	523.427612	200.392395	484.513855	494.034271	-44.901588	78.497635	579.434082	184.875839	94.604637	359.176025	-50.419731	1407.224854	376.377716	249.667679	1411.754517	300.412567	102.635696	1375.868286	249.740143	94.968506	1633.617798	425.154633	-138.391251	1134.898682	453.645081	340.606995	1154.444702	335.641052	-157.393326	887.073547	333.827667	360.520447	903.324036	352.264618	105.205330	1031.908447	-573.154480	183.269302	850.135559	-552.848022	-19.208063
353.979370	5.930861	935.462585	378.785217	195.680222	930.552246	474.954712	-31.564102	497.466156	523.384644	200.394104	484.498535	493.983368	-44.893040	78.489960	579.399109	184.868774	94.608963	359.099518	-50.455490	1407.200317	376.310791	249.650299	1411.754395	300.433441	102.821945	1375.938110	249.637634	94.979568	1633.585083	425.082520	-138.378220	1134.881348	453.596069	340.619049	1154.426636	335.555664	-157.404861	887.056580	333.720001	360.490387	903.338928	352.231812	105.214668	1031.902954	-573.934814	183.171021	850.214355	-554.436035	-19.466032
353.971375	5.923878	935.474548	378.784241	195.667511	930.544373	474.921814	-31.542152	497.481934	523.408020	200.413971	484.524933	493.968292	-44.897873	78.504761	579.420044	184.868637	94.638596	359.049011	-50.408772	1407.197876	376.268188	249.691696	1411.762939	300.320953	102.655487	1375.868408	249.541214	94.981621	1633.568848	424.995941	-138.387131	1134.869507	453.537079	340.643402	1154.438843	335.459320	-157.380905	887.045349	333.626740	360.456482	903.328735	352.224884	105.216095	1031.904175	-574.381836	182.824829	850.245178	-555.030457	-19.671438
353.965546	5.960671	935.482483	378.770264	195.668610	930.540100	474.960907	-31.613251	497.515289	523.386719	200.402969	484.525452	493.975677	-44.906006	78.517914	579.451782	184.943466	94.663452	358.996033	-50.394745	1407.197510	376.222687	249.683517	1411.776123	300.282135	102.638237	1375.862427	249.441452	94.993240	1633.545166	424.914917	-138.379227	1134.846069	453.478851	340.653320	1154.417480	335.372345	-157.377014	887.034607	333.518707	360.439575	903.334778	352.197052	105.243881	1031.902954	-574.856079	182.549026	850.299622	-555.537903	-19.806398
353.947083	5.971209	935.486694	378.750275	195.690781	930.547241	474.943756	-31.608629	497.505829	523.395996	200.448380	484.573883	493.984161	-44.917522	78.539909	579.399353	184.909897	94.690384	358.935211	-50.378983	1407.172974	376.172241	249.707550	1411.781494	300.251129	102.640770	1375.859131	249.359467	95.010895	1633.512085	424.836761	-138.368042	1134.855835	453.415680	340.689423	1154.432373	335.273041	-157.349548	887.023743	333.410339	360.424347	903.358337	352.185150	105.257423	1031.909790	-575.260803	182.455276	850.337585	-556.049500	-19.924637
353.923523	6.002037	935.476807	378.713654	195.718445	930.561829	474.940186	-31.599127	497.510132	523.413513	200.461807	484.584595	493.999756	-44.917522	78.554741	579.422180	184.936035	94.674774	358.900085	-50.354034	1407.180908	376.137482	249.710281	1411.772217	300.197662	102.659462	1375.846558	249.293182	95.023262	1633.492432	424.734344	-138.348846	1134.827881	453.358521	340.700226	1154.411377	335.126434	-157.357971	887.042786	333.312927	360.417053	903.374451	352.156006	105.272873	1031.912964	-575.898987	182.254074	850.401978	-556.731812	-20.037397
353.902618	6.006103	935.470886	378.707031	195.723450	930.553589	474.924927	-31.569740	497.531555	523.419922	200.481934	484.578918	493.947235	-44.906158	78.541290	579.454407	184.952805	94.673904	358.865875	-50.361866	1407.160400	376.082001	249.719894	1411.776978	300.167023	102.675308	1375.846680	249.208618	95.050629	1633.464844	424.664307	-138.337738	1134.812134	453.303467	340.716431	1154.402344	335.020996	-157.291519	887.035767	333.236511	360.432281	903.369995	352.134979	105.280602	1031.904663	-576.113770	182.069473	850.226440	-557.431030	-20.200640
353.857758	6.003950	935.470520	378.671936	195.724762	930.542786	474.935883	-31.583580	497.537811	523.380127	200.451218	484.569946	493.990204	-44.896770	78.525200	579.442444	184.945068	94.674049	358.822540	-50.336578	1407.152344	376.039978	249.721649	1411.739990	300.119537	102.701714	1375.828613	249.155670	95.052864	1633.454712	424.651062	-138.374435	1134.817627	453.248505	340.709656	1154.380005	335.150696	-157.111786	886.970520	333.145233	360.433807	903.378235	352.091187	105.286758	1031.898315	-577.121155	181.510895	850.243286	-558.344971	-20.481386
353.834717	6.003551	935.466492	378.651764	195.740768	930.546570	474.923340	-31.555241	497.532990	523.375854	200.447708	484.571472	493.983673	-44.891895	78.539314	579.447083	184.945923	94.694038	358.768250	-50.339119	1407.165649	376.023346	249.712448	1411.721069	300.072449	102.666687	1375.818848	249.096420	95.065536	1633.441650	424.590118	-138.364731	1134.817627	453.204193	340.761261	1154.375610	335.041840	-157.056534	886.976135	333.062775	360.450928	903.385742	352.064758	105.290924	1031.897583	-578.308105	181.722092	850.738525	-559.308167	-20.582502
353.797455	6.001583	935.454407	378.641052	195.739655	930.536560	474.903046	-31.549414	497.510925	523.370667	200.450470	484.563080	493.985748	-44.897713	78.533417	579.426880	184.918915	94.684090	358.709503	-50.342655	1407.148926	375.985535	249.727859	1411.729980	300.026306	102.705498	1375.817993	249.035721	95.077667	1633.442627	424.463043	-138.296814	1134.784912	453.132385	340.745300	1154.358398	334.683960	-157.087692	887.033264	332.974976	360.470276	903.397949	352.033295	105.291229	1031.885376	-579.030518	181.854813	850.850220	-560.130188	-20.666859
353.778381	6.021710	935.445496	378.629364	195.720306	930.528320	474.896545	-31.536331	497.508789	523.365234	200.423904	484.576965	494.004028	-44.899174	78.543877	579.422668	184.917969	94.709656	358.653931	-50.334614	1407.155151	375.950836	249.734482	1411.729980	299.974518	102.681870	1375.821045	248.974625	95.086067	1633.448730	424.383087	-138.281189	1134.774902	453.094971	340.758118	1154.357544	334.555389	-157.028549	887.036499	332.891663	360.469238	903.412354	352.004028	105.294510	1031.874634	-580.019958	181.626511	850.965027	-561.056824	-20.928452
353.758789	6.034643	935.454407	378.616272	195.738144	930.540710	474.860901	-31.543150	497.529053	523.355591	200.415207	484.576355	493.993317	-44.911575	78.563591	579.408508	184.879639	94.683250	358.601440	-50.309761	1407.153320	375.928650	249.746445	1411.727417	299.936981	102.699463	1375.815674	248.920090	95.120026	1633.451050	424.304962	-138.254730	1134.788452	453.058685	340.765411	1154.339600	334.444580	-156.985138	887.042908	332.818665	360.498993	903.416870	351.984741	105.308815	1031.885010	-580.837830	181.311707	851.014893	-562.013000	-21.057503
353.753204	6.056943	935.447205	378.613892	195.782501	930.546326	474.839172	-31.539284	497.525909	523.348389	200.473389	484.580841	493.980377	-44.909103	78.578125	579.433777	184.905319	94.694061	358.567535	-50.297482	1407.171021	375.893433	249.763275	1411.734497	299.895966	102.763718	1375.839111	248.886795	95.145508	1633.455078	424.258545	-138.271210	1134.803345	453.022278	340.797943	1154.348389	334.400269	-156.908737	887.029480	332.740723	360.532776	903.432129	351.976654	105.335724	1031.883911	-581.675415	181.163239	851.071899	-562.919312	-21.184782
353.728973	6.092973	935.439331	378.612915	195.792389	930.550842	474.801208	-31.541992	497.526581	523.364258	200.492508	484.599487	493.972046	-44.879639	78.573166	579.430298	184.928024	94.694054	358.506836	-50.295597	1407.182739	375.882294	249.773300	1411.727783	299.850952	102.751205	1375.848145	248.837585	95.185730	1633.459717	424.227570	-138.265259	1134.823730	452.991852	340.816986	1154.344849	334.561981	-156.797943	886.965149	332.669830	360.564575	903.454956	351.958466	105.355278	1031.881592	-582.256226	180.648804	851.063354	-562.942078	-21.487602
353.683014	6.092111	935.462585	378.577576	195.768707	930.543213	474.742462	-31.514528	497.487244	523.319214	200.477829	484.586975	493.975311	-44.874516	78.577469	579.427307	184.920792	94.712265	358.477753	-50.294998	1407.193970	375.850769	249.786102	1411.739746	299.800323	102.794533	1375.822266	248.801056	95.216087	1633.457031	424.160828	-138.264420	1134.817139	452.951294	340.819855	1154.346924	334.468719	-156.731430	886.987793	332.624451	360.598083	903.469360	351.928253	105.359085	1031.890137	-582.751709	180.133316	850.901306	-563.669678	-21.581953
353.672791	6.096838	935.461792	378.563385	195.804016	930.555664	474.704407	-31.522160	497.508606	523.307861	200.475586	484.579529	493.963928	-44.872501	78.576874	579.403809	184.924240	94.738045	358.423981	-50.281334	1407.204834	375.833740	249.802826	1411.765381	299.763580	102.786942	1375.830566	248.765747	95.247086	1633.470215	424.095184	-138.231049	1134.807007	452.928375	340.831207	1154.345825	334.363708	-156.688919	886.985535	332.563721	360.624786	903.497070	351.907379	105.372307	1031.895020	-583.671143	179.713226	851.018799	-565.427734	-21.430595
353.631683	6.104196	935.470032	378.551971	195.796967	930.566772	474.652710	-31.517136	497.494812	523.284058	200.453506	484.571442	493.961304	-44.851723	78.554932	579.417114	184.933212	94.751480	358.367310	-50.262035	1407.179321	375.789398	249.789917	1411.782593	299.736847	102.804993	1375.842651	248.756805	95.291306	1633.471313	424.030426	-138.213486	1134.810181	452.901123	340.847351	1154.372925	334.263702	-156.644745	886.981079	332.526855	360.654327	903.533142	351.881805	105.373413	1031.904785	-584.765991	179.918961	851.098755	-567.001770	-21.609673
353.601044	6.087125	935.478638	378.547546	195.787491	930.569458	474.635284	-31.529484	497.495514	523.262512	200.476334	484.594452	493.975372	-44.879368	78.572533	579.417053	184.933517	94.754356	358.309692	-50.248215	1407.188721	375.764526	249.798584	1411.779907	299.699768	102.775284	1375.827148	248.730438	95.329071	1633.485107	423.959137	-138.179184	1134.777222	452.878510	340.858765	1154.390747	334.146790	-156.598694	886.979004	332.488892	360.666260	903.562866	351.862701	105.365219	1031.910034	-585.625000	180.050766	851.150879	-568.050537	-21.785315
353.560669	6.138712	935.451843	378.512360	195.820541	930.572693	474.597534	-31.529505	497.490814	523.254700	200.452774	484.592133	493.935120	-44.862457	78.560661	579.418640	184.914001	94.761703	358.283844	-50.265347	1407.163330	375.766083	249.790878	1411.780762	299.680389	102.811592	1375.825562	248.723297	95.341644	1633.489868	423.899323	-138.191452	1134.761475	452.857697	340.863525	1154.409424	334.055481	-156.550262	886.971680	332.451416	360.704681	903.577087	351.821442	105.393173	1031.898315	-586.320374	179.894394	851.209778	-568.694031	-21.892405
353.516113	6.126262	935.457458	378.492157	195.832703	930.557495	474.574127	-31.536211	497.507751	523.219055	200.409073	484.582825	493.970428	-44.884335	78.576996	579.374451	184.872574	94.752045	358.236633	-50.243885	1407.162720	375.753845	249.796967	1411.779053	299.664398	102.821693	1375.823608	248.712631	95.376183	1633.492188	423.852631	-138.197922	1134.740112	452.830902	340.871582	1154.407104	333.974426	-156.509491	886.968811	332.432068	360.757721	903.590149	351.792816	105.404640	1031.893555	-586.941223	180.011200	851.322876	-569.441162	-21.952747
353.468964	6.126492	935.453125	378.467834	195.853104	930.550781	474.669586	-31.613041	497.532532	523.219055	200.409927	484.586884	494.047821	-44.890495	78.594849	579.411987	184.911926	94.749115	358.206543	-50.251591	1407.151245	375.755096	249.799728	1411.771484	299.650421	102.855919	1375.797119	248.787201	95.582581	1633.436768	423.744629	-138.153793	1134.708984	452.822449	340.915710	1154.420166	333.583588	-156.501953	887.047241	332.427643	360.810638	903.587830	351.760559	105.417007	1031.888428	-587.696106	179.663635	851.372009	-570.208008	-22.060991
353.429962	6.162774	935.438477	378.444916	195.879303	930.541809	474.629120	-31.598234	497.529907	523.195618	200.394470	484.585297	494.304260	-44.935444	78.607468	579.386597	184.861862	94.762611	358.187866	-50.230949	1407.143921	375.761993	249.814255	1411.788818	299.644318	102.905975	1375.794800	248.710052	95.469231	1633.505859	423.677582	-138.132492	1134.691895	452.811859	340.948425	1154.432007	333.510010	-156.445938	887.035461	332.413391	360.853851	903.616760	351.726563	105.447098	1031.876221	-588.360229	179.799744	851.449463	-570.898926	-22.060106
353.354828	6.168989	935.442932	378.401154	195.896774	930.551208	474.636932	-31.648993	497.564484	523.192322	200.403458	484.592651	494.028320	-44.893803	78.623520	579.377930	184.857681	94.775520	358.160675	-50.219383	1407.154663	375.757477	249.828461	1411.806274	299.639435	102.926224	1375.810669	248.711365	95.500488	1633.524536	423.618866	-138.122299	1134.685913	452.799377	340.947296	1154.439941	333.415100	-156.389984	887.035095	332.387360	360.899139	903.628540	351.676056	105.457314	1031.884521	-588.864624	179.796555	851.509705	-571.508179	-21.957573
353.307861	6.191981	935.442261	378.371185	195.893234	930.554932	474.600983	-31.615740	497.585266	523.223511	200.451736	484.620575	494.046906	-44.886639	78.637985	579.394287	184.884201	94.795990	358.147369	-50.196819	1407.147583	375.778259	249.843597	1411.829224	299.643219	102.933456	1375.835938	248.701416	95.525002	1633.541504	423.556335	-138.114746	1134.655273	452.805786	340.961578	1154.454834	333.340637	-156.357208	887.028564	332.389435	360.987671	903.655579	351.636963	105.466721	1031.885986	-589.244141	179.608170	851.597107	-572.115784	-21.923756
353.242432	6.190232	935.427612	378.329681	195.906952	930.551453	474.562408	-31.617104	497.591644	523.177246	200.466873	484.651672	494.030853	-44.890316	78.635910	579.396118	184.878891	94.830246	358.133270	-50.203533	1407.148438	375.804840	249.827957	1411.862427	299.648010	102.950897	1375.833008	248.716095	95.574570	1633.557983	423.484985	-138.063278	1134.645386	452.806366	340.993896	1154.460693	333.252319	-156.343399	887.013306	332.366364	361.032776	903.676880	351.578979	105.468903	1031.876465	-589.578003	179.357971	851.705444	-572.608276	-21.833935
353.206726	6.200189	935.424500	378.305603	195.888916	930.552917	474.534271	-31.629995	497.591766	523.139282	200.414993	484.636810	494.009460	-44.903709	78.640564	579.396851	184.885284	94.835922	358.128906	-50.193745	1407.137573	375.832672	249.854828	1411.860596	299.634064	102.965599	1375.828735	248.732666	95.608223	1633.561035	423.430481	-138.079407	1134.629761	452.820160	340.981903	1154.466919	333.177551	-156.308868	887.025452	332.373474	361.086731	903.664185	351.554871	105.463264	1031.876465	-589.857849	179.154037	851.796692	-573.093079	-21.776728
353.136200	6.176101	935.430359	378.252777	195.882950	930.548645	474.539001	-31.651024	497.608215	523.104187	200.379593	484.642456	494.055420	-44.907478	78.645142	579.396423	184.884903	94.835175	358.110138	-50.179745	1407.136353	375.852905	249.869934	1411.842896	299.651703	102.986237	1375.832520	248.759140	95.635460	1633.570557	423.378906	-138.045746	1134.614014	452.835327	341.022095	1154.449951	333.089294	-156.260803	887.002502	332.395538	361.148651	903.665466	351.501984	105.453262	1031.878296	-590.080688	179.025726	851.875305	-573.587097	-21.802971
353.081909	6.198080	935.402588	378.197937	195.898605	930.521606	474.491852	-31.578630	497.580383	523.065674	200.424088	484.609467	494.024536	-44.900330	78.648460	579.398499	184.884399	94.828697	358.088287	-50.163261	1407.132690	375.906219	249.886688	1411.828003	299.658142	103.008186	1375.823853	248.795822	95.673706	1633.576538	423.327454	-138.008759	1134.612427	452.876923	341.030731	1154.424316	333.040619	-156.260986	886.984009	332.406464	361.218140	903.657959	351.451782	105.471237	1031.851563	-590.287659	178.959625	851.924683	-574.134399	-22.078772
353.018097	6.191457	935.409607	378.162048	195.909637	930.518555	474.450226	-31.607826	497.578613	523.048279	200.367859	484.603027	494.021545	-44.886848	78.643646	579.378052	184.885147	94.847504	358.081543	-50.168186	1407.142944	375.936798	249.908066	1411.805908	299.691772	103.057785	1375.842285	248.831772	95.714272	1633.596802	423.285645	-138.014404	1134.592651	452.913757	341.090546	1154.429688	332.956085	-156.197510	887.016907	332.420441	361.269989	903.656616	351.413574	105.478882	1031.854980	-590.831421	179.423050	852.012390	-576.048950	-24.371580
352.956726	6.162054	935.428162	378.113831	195.901550	930.513611	474.406433	-31.587446	497.592834	523.046570	200.425003	484.651886	494.013916	-44.891327	78.666862	579.381287	184.888016	94.828712	358.081177	-50.144459	1407.154541	375.978516	249.915726	1411.790649	299.699799	103.060143	1375.858032	248.866760	95.749626	1633.630493	423.229279	-137.998016	1134.622070	452.945068	341.092072	1154.413574	332.877808	-156.177338	887.029724	332.425140	361.332245	903.664978	351.356232	105.473190	1031.860840	-590.935974	179.369232	852.020142	-576.548462	-24.644514
352.883026	6.186370	935.431335	378.045166	195.906570	930.535095	474.360352	-31.554440	497.605652	523.028320	200.413544	484.675873	494.014893	-44.878223	78.671799	579.366089	184.883804	94.836227	358.074585	-50.119385	1407.179688	376.011963	249.943756	1411.804810	299.687531	103.109489	1375.875244	248.976959	95.962860	1633.611694	423.157959	-137.976974	1134.623413	452.978943	341.106293	1154.410034	332.756439	-156.174072	887.080017	332.433136	361.389740	903.683105	351.304718	105.476601	1031.876587	-590.845581	179.216370	852.004822	-576.467896	-24.356491
352.826294	6.189909	935.426147	377.992493	195.910080	930.523621	474.328735	-31.579885	497.604279	522.949036	200.369904	484.644989	494.018799	-44.879795	78.700829	579.320007	184.841873	94.863106	358.065674	-50.102821	1407.214966	376.056610	249.946777	1411.797119	299.725250	103.139992	1375.902466	248.967514	95.858406	1633.709106	423.100250	-137.969849	1134.655640	452.999969	341.099121	1154.390991	332.685364	-156.176514	887.093994	332.446106	361.438721	903.668762	351.257294	105.482750	1031.869141	-590.929077	179.351349	851.984802	-577.160339	-24.871038
352.808807	6.177807	935.417297	377.981781	195.876801	930.512695	474.300781	-31.589338	497.610199	522.933960	200.387405	484.649506	494.033112	-44.884216	78.692383	579.311035	184.846252	94.870811	358.049561	-50.082691	1407.230103	376.095337	249.985947	1411.807617	299.753662	103.157494	1375.911133	249.028931	95.905067	1633.732422	423.062592	-138.000168	1134.675415	453.047882	341.081299	1154.382324	332.614136	-156.084808	887.131165	332.438477	361.512177	903.680603	351.227264	105.464218	1031.856689	-590.801331	179.245651	851.953186	-577.296509	-25.029898
352.732178	6.156234	935.410706	377.907837	195.911469	930.494690	474.291901	-31.636177	497.629395	522.917664	200.391281	484.674286	494.061310	-44.894215	78.691917	579.307068	184.844772	94.874031	358.061920	-50.057446	1407.246460	376.178101	249.977966	1411.809326	299.772919	103.189285	1375.917358	249.099823	95.952118	1633.757568	423.032959	-138.012375	1134.682251	453.088196	341.089691	1154.333618	332.549225	-156.055862	887.135742	332.457123	361.563080	903.666992	351.172119	105.472984	1031.847290	-590.792419	179.358047	851.933228	-577.580566	-25.078348
352.679443	6.181752	935.401794	377.864960	195.893234	930.486816	474.218689	-31.602837	497.601990	522.893311	200.361160	484.665833	494.012238	-44.877239	78.675728	579.286865	184.827850	94.871025	358.059753	-50.038044	1407.223755	376.224579	249.996948	1411.801025	299.796173	103.209694	1375.899536	249.195969	95.998581	1633.787842	423.010559	-138.040588	1134.706421	453.136841	341.107452	1154.338379	332.532440	-156.068695	887.119812	332.501373	361.614899	903.668762	351.132019	105.476860	1031.839966	-590.351807	178.750107	851.899963	-577.000610	-24.424597
352.626862	6.179702	935.383179	377.830688	195.896378	930.471313	474.199249	-31.612820	497.621857	522.872986	200.382095	484.673645	494.024445	-44.879128	78.677460	579.341125	184.870102	94.899307	358.059509	-50.025505	1407.222534	376.261169	250.022690	1411.761475	299.809814	103.232552	1375.904907	249.297073	96.068031	1633.813110	422.978149	-138.032379	1134.670776	453.160645	341.089600	1154.333496	332.470947	-156.069702	887.126038	332.520935	361.679657	903.652771	351.089905	105.476868	1031.823120	-590.104126	179.050995	851.827759	-577.265320	-24.637022
352.539734	6.190421	935.383667	377.748993	195.911407	930.487976	474.143341	-31.616041	497.599701	522.825989	200.332611	484.658386	494.007782	-44.894779	78.709320	579.323853	184.847488	94.903976	358.066864	-49.986816	1407.229248	376.313324	250.035828	1411.751099	299.835815	103.231560	1375.901733	249.423553	96.131310	1633.855957	422.942993	-138.041748	1134.676147	453.208221	341.070465	1154.303223	332.393707	-156.078735	887.139587	332.552094	361.731995	903.630798	351.019653	105.479782	1031.834106	-589.982117	178.687225	851.733826	-577.156067	-24.539005
352.465698	6.191474	935.385681	377.706116	195.897385	930.484558	474.105988	-31.627970	497.636566	522.811890	200.317398	484.654785	494.004578	-44.886074	78.699936	579.319580	184.826340	94.890411	358.059753	-49.983479	1407.238647	376.366241	250.035690	1411.734009	299.851593	103.269997	1375.915527	249.544800	96.179741	1633.908203	422.882599	-138.044571	1134.683594	453.231537	341.052521	1154.263672	332.320831	-156.069763	887.144836	332.596954	361.797272	903.619385	350.970215	105.477631	1031.834595	-589.582336	178.397049	851.640259	-576.343994	-22.863905
352.389038	6.173327	935.385498	377.640991	195.899887	930.453674	474.067596	-31.640560	497.621735	522.782776	200.296082	484.657532	494.010284	-44.886677	78.701492	579.332886	184.832489	94.898796	358.068481	-49.961800	1407.237915	376.417145	250.061050	1411.729004	299.845886	103.325737	1375.911255	249.679688	96.254448	1633.959595	422.868958	-138.056854	1134.672729	453.269775	341.071991	1154.237915	332.256531	-156.076324	887.138672	332.630798	361.848633	903.588806	350.908844	105.484955	1031.819702	-589.244995	178.578125	851.544434	-576.351013	-22.907257
352.327362	6.172446	935.383057	377.588898	195.906509	930.443115	474.022186	-31.640049	497.631592	522.722046	200.267868	484.643555	494.011627	-44.887684	78.711746	579.308777	184.816696	94.901138	358.083801	-49.933620	1407.256592	376.472900	250.059174	1411.675903	299.862274	103.348122	1375.917480	249.833847	96.304710	1634.020264	422.811462	-138.048203	1134.675659	453.295624	341.070892	1154.179199	332.172119	-156.077957	887.142944	332.662628	361.904510	903.555176	350.863464	105.491066	1031.814697	-589.051025	178.576157	851.470642	-576.398315	-23.010572
352.287537	6.195732	935.354431	377.545959	195.892044	930.404785	473.985474	-31.636665	497.618958	522.721436	200.298706	484.630615	493.983765	-44.874390	78.699081	579.300964	184.800858	94.898552	358.092102	-49.930103	1407.227295	376.528839	250.083984	1411.656860	299.880676	103.372681	1375.905762	249.982376	96.379250	1634.068604	422.752655	-138.024460	1134.651733	453.329590	341.080170	1154.122437	332.083893	-156.100800	887.154480	332.700775	361.963196	903.510132	350.818756	105.501617	1031.780396	-588.861938	178.606781	851.395081	-576.428772	-23.064878
352.208923	6.171011	935.335388	377.503784	195.910553	930.397522	473.920837	-31.601192	497.606781	522.667358	200.284882	484.613892	493.965179	-44.881142	78.698166	579.264587	184.771698	94.876106	358.121887	-49.895958	1407.228516	376.561035	250.118103	1411.603394	299.893829	103.392563	1375.892334	250.150864	96.457642	1634.135498	422.701843	-138.056870	1134.657715	453.357361	341.066345	1154.067993	331.999786	-156.113174	887.149536	332.734985	362.007477	903.475220	350.774353	105.492012	1031.769897	-588.842896	178.734726	851.311401	-576.500427	-23.194141
352.155090	6.180042	935.329529	377.445831	195.901337	930.394958	473.848877	-31.568493	497.609894	522.666992	200.292221	484.658386	493.920959	-44.874146	78.703140	579.262817	184.800308	94.910202	358.110535	-49.901794	1407.234619	376.600464	250.131165	1411.599365	299.927216	103.408356	1375.922485	250.403717	96.672661	1634.137207	422.633209	-138.037643	1134.649170	453.415863	341.098358	1154.059937	331.853119	-156.133255	887.201477	332.770203	362.035339	903.435303	350.725403	105.489449	1031.766724	-588.579895	178.457077	851.340698	-576.487427	-23.201674
352.069397	6.189584	935.326416	377.375549	195.910278	930.391052	473.798553	-31.532177	497.586365	522.645996	200.284805	484.657471	493.895721	-44.861584	78.699699	579.238586	184.769165	94.927338	358.135223	-49.873524	1407.238159	376.671021	250.153503	1411.590698	299.950104	103.429161	1375.941650	250.591476	96.744141	1634.212646	422.596680	-138.070526	1134.656860	453.458191	341.081268	1154.025635	331.832794	-156.146729	887.180298	332.793518	362.057037	903.414612	350.666168	105.497803	1031.765991	-588.502502	178.412369	851.310547	-576.505737	-23.276365
351.986328	6.178449	935.322754	377.318146	195.872559	930.382813	473.782898	-31.555490	497.608185	522.598267	200.243423	484.661591	493.926849	-44.866753	78.703712	579.192322	184.730423	94.921661	358.166687	-49.837513	1407.251587	376.733734	250.166992	1411.584106	299.985046	103.437256	1375.958740	250.706482	96.649658	1634.353760	422.552490	-138.068848	1134.661255	453.477081	341.069366	1153.982422	331.751709	-156.172012	887.201416	332.823761	362.067352	903.401794	350.606049	105.476944	1031.761230	-588.445190	178.483887	851.299072	-576.500977	-23.260429
351.926117	6.172530	935.314026	377.270172	195.905731	930.372314	473.741333	-31.547020	497.611786	522.543884	200.186432	484.657379	493.898651	-44.848976	78.696968	579.225403	184.742493	94.948601	358.203125	-49.811028	1407.277832	376.805237	250.190720	1411.570190	300.018250	103.480431	1375.971680	250.901703	96.733376	1634.421631	422.500885	-138.088715	1134.658325	453.532898	341.050629	1153.965332	331.642365	-156.204544	887.239075	332.859741	362.081238	903.359070	350.562622	105.490097	1031.753174	-588.551819	178.588699	851.273193	-576.542175	-23.293158
351.846710	6.157274	935.327087	377.209839	195.892578	930.348572	473.731720	-31.572306	497.624298	522.537231	200.215942	484.669373	493.937317	-44.850567	78.692665	579.254578	184.769714	94.951103	358.227142	-49.779675	1407.282471	376.893250	250.212479	1411.539063	300.055298	103.541237	1375.977783	251.103546	96.802193	1634.488525	422.462433	-138.077393	1134.669678	453.564453	341.073334	1153.924194	331.551666	-156.208298	887.273865	332.885345	362.089478	903.342407	350.506683	105.494644	1031.749023	-588.900269	178.509888	851.255676	-576.431458	-23.422829
351.778809	6.175683	935.326538	377.138031	195.921417	930.344788	473.654999	-31.548508	497.601471	522.522888	200.240921	484.663635	493.942108	-44.846123	78.698006	579.252869	184.776184	94.923409	358.252167	-49.755539	1407.291626	376.969910	250.228470	1411.519287	300.104980	103.571907	1376.005737	251.288361	96.893959	1634.559570	422.412567	-138.110031	1134.680176	453.602570	341.039459	1153.872925	331.459290	-156.247421	887.304932	332.911102	362.094391	903.312073	350.451965	105.517448	1031.749023	-589.201416	178.914841	851.161377	-576.491943	-23.426485
351.706512	6.163217	935.324402	377.096222	195.928513	930.341248	473.591583	-31.564695	497.633026	522.502502	200.230988	484.678741	493.892426	-44.855240	78.713516	579.276550	184.794373	94.979523	358.295502	-49.725403	1407.322876	377.044708	250.255417	1411.517212	300.149658	103.599190	1376.018311	251.491928	96.969704	1634.638062	422.359589	-138.114792	1134.675537	453.654938	341.020905	1153.849731	331.314819	-156.257080	887.354614	332.919403	362.096893	903.283508	350.398163	105.516876	1031.746460	-589.489380	179.286911	851.354736	-576.513000	-23.327944
351.636688	6.174472	935.331604	377.021454	195.903610	930.349243	473.528778	-31.585068	497.645508	522.454651	200.247131	484.693939	493.914276	-44.855629	78.735268	579.251648	184.777847	94.994835	358.322693	-49.691505	1407.340820	377.117218	250.306519	1411.517212	300.190582	103.613289	1376.022705	251.693176	97.028496	1634.721802	422.320282	-138.125931	1134.698486	453.671875	340.970764	1153.832031	331.263397	-156.304199	887.377258	332.932556	362.091248	903.279541	350.335907	105.508789	1031.755615	-589.630371	179.409973	851.350281	-576.548950	-23.238140
351.584198	6.173415	935.332153	376.989471	195.890656	930.333252	473.457581	-31.573605	497.637024	522.430542	200.227188	484.694794	493.893250	-44.851471	78.749329	579.206787	184.749435	94.999397	358.342102	-49.699631	1407.364990	377.165405	250.285233	1411.503418	300.312439	103.805542	1376.117310	251.905731	97.090408	1634.806885	422.280762	-138.168671	1134.728760	453.739014	340.956909	1153.785400	331.168793	-156.349060	887.414429	332.951202	362.079224	903.258728	350.307739	105.510384	1031.749512	-589.763245	179.330704	851.123840	-576.634766	-23.222477
351.524536	6.192826	935.326660	376.914032	195.872940	930.337036	473.415619	-31.578825	497.659607	522.377136	200.206512	484.716156	493.892303	-44.851688	78.759644	579.208557	184.751160	95.001015	358.399780	-49.659428	1407.375000	377.258698	250.315155	1411.504028	300.358215	103.836372	1376.151855	252.120544	97.165115	1634.881958	422.237488	-138.175690	1134.738525	453.791382	340.909363	1153.752563	331.064911	-156.365097	887.439148	332.946686	362.059875	903.247437	350.254089	105.504288	1031.750854	-589.892395	179.501068	851.318481	-576.745667	-23.073551
351.453033	6.191822	935.334717	376.879272	195.892456	930.339478	473.355072	-31.563709	497.631348	522.330383	200.196198	484.714539	493.866669	-44.819466	78.752342	579.203979	184.747665	95.002655	358.404388	-49.585251	1407.376221	377.311371	250.384720	1411.475708	300.577667	103.628708	1376.189697	252.338776	97.240173	1634.957520	422.177887	-138.181030	1134.720703	453.827271	340.896545	1153.725464	330.945160	-156.410294	887.474182	332.979340	362.059631	903.218384	350.218109	105.516457	1031.758423	-589.783875	179.641479	851.221924	-576.837769	-22.940123
351.369965	6.189961	935.333740	376.799286	195.871323	930.308411	473.350159	-31.597527	497.636719	522.331970	200.206650	484.695587	493.880676	-44.823700	78.762840	579.245178	184.770508	95.002144	358.450928	-49.567207	1407.406372	377.402130	250.419037	1411.458374	300.648987	103.663948	1376.236328	252.556961	97.309341	1635.026611	422.126617	-138.179825	1134.730225	453.886383	340.898132	1153.705078	330.824768	-156.434921	887.523621	332.972961	362.045685	903.195190	350.157410	105.518608	1031.744751	-589.202698	178.896805	851.185425	-574.902588	-22.804951
351.311646	6.192737	935.325134	376.778046	195.881210	930.294006	473.303619	-31.592880	497.652771	522.267822	200.183456	484.692322	493.890564	-44.803608	78.757324	579.193481	184.711456	94.988571	358.510895	-49.505489	1407.425659	377.511627	250.472687	1411.417847	300.660095	103.581879	1376.181641	252.780289	97.380974	1635.093628	422.102234	-138.179626	1134.729980	453.945282	340.885986	1153.663208	330.717255	-156.459915	887.556396	332.966278	362.034271	903.165161	350.123657	105.529732	1031.733887	-589.285645	178.958160	851.177368	-574.841492	-22.769484
351.217529	6.173555	935.329041	376.705811	195.871078	930.286377	473.352295	-31.687922	497.711609	522.262878	200.211533	484.702332	493.952362	-44.823956	78.771080	579.199951	184.735062	95.015343	358.568298	-49.470631	1407.437378	377.634918	250.507370	1411.407715	300.731964	103.592369	1376.200928	253.025238	97.427063	1635.174072	422.054810	-138.186646	1134.727295	453.989685	340.888214	1153.604858	330.608978	-156.472046	887.581543	332.946777	362.017029	903.151550	350.064697	105.519310	1031.735229	-589.446960	179.161163	851.173462	-575.277344	-22.679525
351.163055	6.198484	935.316772	376.663574	195.892075	930.280518	473.326904	-31.732843	497.708466	522.219971	200.170013	484.677582	493.945160	-44.844173	78.781662	579.167236	184.711670	95.028381	358.620453	-49.450363	1407.463135	377.740417	250.533157	1411.387817	300.795959	103.632935	1376.217651	253.218033	97.514442	1635.227051	422.057892	-138.240524	1134.787476	454.045349	340.864075	1153.576538	330.754700	-156.457108	887.560669	332.930054	362.009735	903.149231	350.045410	105.536125	1031.730591	-589.696289	179.438812	851.189209	-575.930359	-22.578743
351.081879	6.201692	935.321838	376.612854	195.874893	930.278076	473.141815	-31.604450	497.678314	522.241638	200.235214	484.703888	493.871521	-44.820576	78.783760	579.195801	184.730499	95.050529	358.688446	-49.426373	1407.480103	377.844666	250.564133	1411.383179	300.877106	103.636429	1376.247681	253.426331	97.582306	1635.290894	422.000885	-138.238571	1134.766602	454.099640	340.852509	1153.528809	330.623535	-156.507751	887.598511	332.920837	361.975861	903.133301	350.002075	105.532784	1031.734863	-589.839966	179.689224	851.180908	-576.368835	-22.633617
351.015533	6.213245	935.314087	376.539124	195.869629	930.268005	473.114960	-31.597147	497.662689	522.136169	200.139511	484.712769	493.857788	-44.832214	78.787407	579.145630	184.686203	95.051247	358.748169	-49.402454	1407.494141	377.956909	250.568878	1411.354858	300.966309	103.686943	1376.271240	253.625732	97.660622	1635.335938	421.960663	-138.243484	1134.772461	454.141174	340.797577	1153.483887	330.456512	-156.523056	887.629517	332.877563	361.938904	903.131287	349.950562	105.534576	1031.728516	-590.091309	179.749802	851.239380	-576.461975	-22.702736
350.947388	6.210859	935.317871	376.507599	195.869659	930.254639	473.057892	-31.590794	497.682648	522.159973	200.207047	484.740417	493.833954	-44.819275	78.799873	579.154480	184.699570	95.039024	358.817566	-49.363064	1407.503174	378.076935	250.606720	1411.329834	301.051086	103.708649	1376.271240	253.820496	97.721680	1635.380859	421.913696	-138.258194	1134.763672	454.199707	340.812531	1153.433105	330.319275	-156.578964	887.673523	332.841034	361.906860	903.124451	349.920197	105.542427	1031.726074	-590.042419	179.891785	851.210754	-576.471008	-22.755230
350.883636	6.222935	935.320068	376.457062	195.893661	930.244507	473.008759	-31.587801	497.696747	522.148071	200.206268	484.709259	493.841583	-44.804298	78.795189	579.163696	184.707367	95.040810	358.866486	-49.345142	1407.498535	378.197296	250.637405	1411.331421	301.130890	103.758972	1376.293945	254.032822	97.801521	1635.422363	421.849945	-138.266525	1134.757080	454.254456	340.783478	1153.378662	330.151947	-156.605576	887.690063	332.798187	361.871277	903.107849	349.886230	105.564522	1031.725098	-589.948364	180.010025	851.172119	-576.526428	-22.792547
350.813110	6.235910	935.315613	376.396881	195.897751	930.242737	472.946136	-31.561676	497.659393	522.065430	200.190689	484.718903	493.851349	-44.794003	78.783440	579.240051	184.829895	95.108040	358.956635	-49.351711	1407.508545	378.333313	250.619629	1411.327759	301.076355	104.034760	1376.287476	254.235367	97.885010	1635.460083	421.799988	-138.292984	1134.737793	454.320343	340.731049	1153.308350	330.008942	-156.647842	887.711243	332.769531	361.866821	903.088501	349.853851	105.568275	1031.726807	-589.806946	180.138931	851.093689	-576.460327	-22.791227
350.764709	6.239125	935.305359	376.357513	195.888412	930.223755	472.917053	-31.554174	497.655182	522.045898	200.178787	484.716797	493.863190	-44.779297	78.795891	579.174377	184.716141	95.040932	359.004456	-49.272694	1407.492920	378.417084	250.667480	1411.292114	301.298218	103.852905	1376.340332	254.421524	97.982010	1635.508911	421.752502	-138.290512	1134.720093	454.382629	340.735870	1153.261719	329.849030	-156.674149	887.739197	332.721680	361.842010	903.079590	349.822021	105.569145	1031.713745	-589.588623	180.253830	851.023926	-576.370605	-22.735941
350.722870	6.235659	935.278748	376.335175	195.901733	930.212952	472.862183	-31.554190	497.668945	522.039734	200.206726	484.705963	493.847260	-44.768230	78.796631	579.413025	185.197968	95.237022	359.055634	-49.251678	1407.507080	378.535034	250.681854	1411.283081	301.395477	103.873985	1376.352051	254.608368	98.074791	1635.551758	421.721252	-138.327118	1134.720703	454.442139	340.739563	1153.216064	329.718903	-156.692520	887.773315	332.688507	361.812012	903.086121	349.800842	105.565414	1031.696899	-589.419800	180.342789	850.965881	-576.305603	-22.724619
350.672729	6.237204	935.292847	376.295654	195.888199	930.195557	472.812927	-31.535618	497.650574	522.020447	200.217804	484.703705	493.837402	-44.781517	78.779022	579.340942	185.188965	95.206009	359.138947	-49.240013	1407.499512	378.663239	250.698593	1411.260986	301.450958	103.912628	1376.360962	254.803619	98.152023	1635.594971	421.683807	-138.349365	1134.715942	454.480194	340.735535	1153.191650	329.583008	-156.727432	887.797546	332.665283	361.784851	903.083801	349.787476	105.572838	1031.698975	-589.913208	181.115997	850.936890	-576.324463	-22.874697
350.623322	6.241936	935.272827	376.248596	195.901947	930.189392	472.806366	-31.547817	497.655487	521.985535	200.195023	484.693176	493.851685	-44.761517	78.801598	579.108948	184.640289	95.026817	359.229523	-49.255844	1407.510010	378.810089	250.666870	1411.251221	301.423309	104.189964	1376.349854	255.001953	98.233971	1635.651611	421.633636	-138.359619	1134.703125	454.535919	340.701141	1153.102051	329.427917	-156.734451	887.820862	332.620422	361.758240	903.069885	349.747467	105.573730	1031.687500	-589.149414	180.156601	850.746216	-576.189026	-22.838400
350.587494	6.228499	935.260071	376.235840	195.910492	930.156799	472.787506	-31.579983	497.661438	521.972351	200.176819	484.675995	493.822540	-44.767281	78.780388	579.102112	184.642639	95.020393	359.286652	-49.194946	1407.524170	378.895599	250.732132	1411.221436	301.638824	103.945808	1376.402588	255.184631	98.301193	1635.694336	421.585175	-138.357788	1134.700317	454.580994	340.702484	1153.074341	329.282288	-156.758224	887.866577	332.571655	361.726685	903.071411	349.743561	105.580070	1031.667236	-587.489807	178.062485	850.457581	-575.889343	-22.604931
350.541290	6.273051	935.262329	376.187469	195.903305	930.162964	472.767090	-31.538061	497.658081	521.963562	200.195938	484.686584	493.809509	-44.765228	78.775665	579.241089	185.069046	95.151360	359.400543	-49.227959	1407.536377	379.059937	250.723312	1411.221924	301.573822	104.211105	1376.385986	255.369919	98.369820	1635.740723	421.501190	-138.322845	1134.665283	454.635315	340.703735	1153.018311	328.873932	-156.823242	887.977478	332.531036	361.707001	903.070068	349.711060	105.595856	1031.673584	-586.085693	176.478943	850.228088	-575.595642	-22.428837
350.513062	6.277052	935.243591	376.159241	195.917984	930.145996	472.757629	-31.536854	497.636139	521.958618	200.193069	484.689423	493.804138	-44.755466	78.799004	579.254700	185.069763	95.109344	359.480011	-49.198589	1407.540283	379.192474	250.731750	1411.206665	301.640350	104.250565	1376.405396	255.555054	98.451279	1635.779785	421.456177	-138.320663	1134.664673	454.682556	340.650482	1152.978271	328.724701	-156.835815	888.013550	332.488861	361.699280	903.046326	349.703583	105.601295	1031.658813	-585.833740	176.706757	850.190125	-575.433838	-22.404469
350.475922	6.287768	935.239258	376.160797	195.923355	930.139587	472.748383	-31.550148	497.646393	521.918030	200.157745	484.691742	493.833313	-44.748653	78.791901	579.226807	185.041290	95.098465	359.550995	-49.195698	1407.567383	379.308533	250.746719	1411.197388	301.732788	104.286423	1376.421387	255.735565	98.520515	1635.821289	421.434143	-138.329987	1134.652710	454.732300	340.649567	1152.932373	328.613800	-156.820496	888.028198	332.450714	361.674500	903.043823	349.699951	105.611458	1031.655273	-586.805298	178.787369	850.326172	-575.460144	-22.565138
350.454956	6.293892	935.243469	376.157776	195.928314	930.134399	472.720245	-31.549400	497.658997	521.942688	200.183212	484.686493	493.852509	-44.746956	78.784271	579.235718	185.039246	95.097565	359.621887	-49.170418	1407.578613	379.411346	250.763779	1411.194580	301.826538	104.292976	1376.438354	255.912445	98.604309	1635.859619	421.413544	-138.321793	1134.640015	454.781494	340.645264	1152.918945	328.502960	-156.816345	888.044373	332.425446	361.659149	903.056580	349.698975	105.621765	1031.656006	-586.205200	179.161072	850.372437	-575.178589	-22.411768
350.425323	6.313384	935.238953	376.141510	195.937057	930.129639	472.704651	-31.521780	497.650970	521.902344	200.166946	484.690399	493.859436	-44.750725	78.790649	579.226685	185.015228	95.115707	359.706268	-49.146275	1407.586426	379.529144	250.774811	1411.169189	301.910858	104.307831	1376.444214	256.093079	98.671600	1635.913452	421.381287	-138.328217	1134.643066	454.821655	340.645325	1152.871338	328.386566	-156.818100	888.070923	332.384033	361.641083	903.054626	349.687805	105.635674	1031.653076	-586.289429	179.516663	850.227661	-575.114197	-22.492882
350.387543	6.339467	935.245483	376.109131	195.962082	930.123108	472.699860	-31.526634	497.667938	521.923462	200.219955	484.699982	493.842773	-44.752758	78.799286	579.088928	184.622849	95.006035	359.772430	-49.125656	1407.612427	379.625488	250.802429	1411.145142	301.994080	104.345543	1376.466431	256.286194	98.725021	1635.958618	421.359619	-138.321808	1134.617920	454.872742	340.641479	1152.847290	328.253906	-156.821991	888.103760	332.344330	361.632446	903.055542	349.673492	105.665733	1031.655640	-586.092651	179.396652	850.149414	-574.679993	-22.198267
350.372681	6.316477	935.245667	376.125549	195.965759	930.112366	472.679657	-31.514246	497.678253	521.927246	200.259598	484.689331	493.842346	-44.764530	78.808998	579.227661	185.020569	95.110275	359.834991	-49.119564	1407.621826	379.717896	250.827713	1411.142090	302.090729	104.358513	1376.466553	256.456512	98.795319	1636.004395	421.309265	-138.340485	1134.627441	454.890289	340.623474	1152.792725	328.161652	-156.838318	888.127014	332.302795	361.633881	903.054565	349.682770	105.662209	1031.651367	-586.297852	178.575012	849.941040	-574.096130	-22.976105
350.336395	6.321411	935.251221	376.102600	195.970261	930.110901	472.657501	-31.524822	497.664459	521.894409	200.226151	484.645355	493.852386	-44.767494	78.785263	579.203186	185.007111	95.088081	359.922852	-49.088192	1407.637573	379.844147	250.830338	1411.118530	302.167542	104.377892	1376.488159	256.629120	98.858475	1636.049561	421.299591	-138.339859	1134.611206	454.936096	340.639771	1152.770142	328.065247	-156.845673	888.149475	332.278107	361.609192	903.049988	349.681000	105.667900	1031.657104	-585.687744	180.325439	849.986328	-574.744446	-22.958008
350.306335	6.331774	935.243225	376.101227	195.988251	930.092468	472.606873	-31.509300	497.670471	521.861023	200.207443	484.643433	493.826416	-44.759224	78.800034	579.199341	185.007187	95.084518	359.989014	-49.073872	1407.637939	379.939819	250.840500	1411.100952	302.273499	104.401031	1376.488892	256.790863	98.918716	1636.091431	421.271301	-138.356888	1134.593384	454.985443	340.616211	1152.725220	327.971802	-156.834457	888.157227	332.246613	361.584625	903.034241	349.668152	105.689011	1031.644043	-585.541138	180.453934	849.960571	-574.673096	-22.897484
350.271484	6.364234	935.226746	376.068573	195.995941	930.099548	472.565552	-31.496271	497.653198	521.851807	200.199829	484.643799	493.829315	-44.751957	78.788734	579.216248	184.998856	95.084724	360.055298	-49.059036	1407.641724	380.081268	250.853958	1411.098145	302.354675	104.406433	1376.518311	256.964630	98.991119	1636.127197	421.232544	-138.357437	1134.586548	455.022339	340.610718	1152.677246	327.845123	-156.793869	888.175659	332.225433	361.575226	903.029663	349.666351	105.693352	1031.644409	-585.468933	180.422119	849.929260	-574.467529	-22.794088
[truncated: 253 more rows]
[truncated: 40 more columns]
