# Supplementary material for: A dyadic stimulus set of audiovisual affective displays for the study of multisensory, emotional, social interactions
Source: Behav Res Methods. 2015 Nov 5;48(4):1285–95. doi: 10.3758/s13428-015-0654-4 (PMC5101291; doi:10.3758/s13428-015-0654-4)
Supplement: Supplementary file 1 — (ZIP 270 MB) [file 13428_2015_654_MOESM1_ESM.zip › supplementary_material_2_stimuli_set_files/C/C22.txt]

330.097809	1.066007	935.731506	386.785187	182.843170	930.529053	440.875763	-47.103321	496.564362	519.029175	175.080399	482.680878	458.962280	-58.661823	76.926926	569.550537	160.222504	92.033638	383.186279	-66.968414	1406.472778	459.142578	227.701218	1400.266235	347.885345	96.570557	1383.267334	319.834229	129.898865	1645.006836	412.804291	-159.526825	1129.740845	513.802734	283.173553	1129.452271	309.337708	-160.825073	885.162781	395.854950	324.505127	876.603027	354.587402	96.014008	1032.973511	-642.182373	188.992188	853.500793	-624.877747	-12.269423
330.092865	1.074328	935.730408	386.761444	182.858063	930.531189	440.858246	-47.080364	496.557281	519.037659	175.052246	482.716766	458.946167	-58.656704	76.924522	569.543518	160.220581	92.020790	383.162750	-66.967239	1406.467529	459.117950	227.695831	1400.272461	347.876709	96.590889	1383.291870	319.771698	129.925705	1644.991699	412.727905	-159.512070	1129.727173	513.723328	283.154175	1129.442505	309.185028	-160.809067	885.181519	395.566101	324.515106	876.826477	354.575653	96.022469	1032.974243	-641.728455	189.470291	853.594849	-624.691467	-12.097010
330.081146	1.070933	935.739136	386.756348	182.835556	930.532043	440.856964	-47.078972	496.558105	519.039490	175.058533	482.729645	458.948761	-58.657532	76.924576	569.546265	160.236313	92.037537	383.116791	-66.963989	1406.463013	459.073822	227.698303	1400.269409	347.843323	96.614304	1383.288086	319.740326	129.947662	1644.986938	412.650238	-159.493652	1129.722412	513.686523	283.168915	1129.446655	309.071228	-160.761536	885.205444	395.522980	324.482910	876.818237	354.569305	96.013771	1032.978882	-641.584778	189.555878	853.627441	-624.575256	-12.038920
330.393738	1.063371	935.736145	386.829376	182.877594	930.532654	440.923523	-47.183784	496.562958	519.052490	175.072784	482.725006	458.998322	-58.648838	76.894722	569.533813	160.214798	92.049690	383.107422	-66.958481	1406.469604	459.047760	227.714615	1400.275391	347.809814	96.598167	1383.284790	319.694611	129.982880	1644.976563	412.587952	-159.464722	1129.731689	513.668091	283.158325	1129.442505	308.927063	-160.731842	885.209106	395.545563	324.452271	876.654541	354.753387	96.025528	1032.977661	-641.810852	189.146851	853.524841	-624.567383	-12.186739
330.383179	1.062167	935.729614	386.814697	182.902145	930.544800	440.893219	-47.169895	496.565216	519.070618	175.063049	482.733521	459.006317	-58.668354	76.914459	569.557678	160.221237	92.045547	383.064850	-66.959908	1406.475464	459.030609	227.729034	1400.290161	347.786865	96.598694	1383.291992	319.656433	130.001999	1644.969971	412.515717	-159.426865	1129.716309	513.609131	283.139404	1129.435791	308.782288	-160.670456	885.234985	395.485870	324.405426	876.642273	354.739777	96.026642	1032.980835	-641.705750	189.184891	853.548462	-624.473145	-12.132269
330.410492	1.062858	935.726868	386.828796	182.861267	930.524658	440.858185	-47.166885	496.557922	519.072083	175.042496	482.743408	458.992432	-58.661922	76.902565	569.560974	160.214371	92.038277	383.033539	-66.951401	1406.475830	458.996674	227.724289	1400.293701	347.781281	96.636406	1383.306519	319.612976	130.037918	1644.959595	412.451172	-159.411835	1129.688843	513.532898	283.127838	1129.416016	308.666534	-160.622513	885.253662	395.364655	324.410034	876.671753	354.745178	96.021454	1032.968140	-641.604248	189.253387	853.557373	-624.378418	-12.092903
330.393005	1.040790	935.730591	386.831268	182.822830	930.527283	440.848419	-47.186779	496.547150	519.055969	174.995239	482.718475	459.029968	-58.672485	76.895042	569.548767	160.046005	92.031479	382.990417	-66.959198	1406.485962	458.977509	227.727173	1400.286133	347.752747	96.624161	1383.302490	319.563263	130.063110	1644.962158	412.388214	-159.366989	1129.692505	513.426392	283.120758	1129.392212	308.512787	-160.572144	885.277466	395.015717	324.440277	876.882874	354.732605	95.994156	1032.971069	-641.519104	189.284119	853.565735	-624.282227	-12.034913
330.384705	1.048191	935.721008	386.833099	182.824326	930.528564	440.821167	-47.214436	496.532684	519.059875	175.000153	482.705292	459.025909	-58.672276	76.912575	569.566528	160.185989	92.041809	382.966217	-66.956879	1406.493774	458.954529	227.731186	1400.290039	347.729828	96.641106	1383.324829	319.529877	130.099640	1644.959473	412.314453	-159.366653	1129.698486	513.373840	283.144531	1129.395508	308.370514	-160.507309	885.307129	394.862244	324.427948	876.917786	354.723175	95.994919	1032.966797	-640.926392	189.979691	853.707336	-624.066223	-11.825204
330.382080	1.043459	935.725708	386.838074	182.820618	930.531555	440.757416	-47.206440	496.527740	519.063538	174.991135	482.714935	459.008667	-58.666843	76.909569	569.554932	160.199554	92.042267	382.946869	-66.944733	1406.503174	458.943756	227.740921	1400.311646	347.691986	96.627426	1383.281738	319.475739	130.121017	1644.955200	412.245911	-159.360733	1129.682617	513.285645	283.112579	1129.407715	308.243225	-160.464279	885.317383	394.715332	324.443390	876.959839	354.717407	95.993904	1032.970215	-640.825623	190.066849	853.721008	-623.967102	-11.774433
330.369781	1.051282	935.737244	386.852264	182.824188	930.539307	440.740906	-47.211689	496.542450	519.074646	174.973709	482.745941	459.007721	-58.679302	76.920815	569.583679	160.226288	92.049477	382.908112	-66.923759	1406.509033	458.926544	227.738937	1400.306152	347.690155	96.693718	1383.311035	319.445526	130.159027	1644.957520	412.193390	-159.370422	1129.690796	513.176453	283.119843	1129.403931	308.149658	-160.398438	885.341492	394.578430	324.560303	876.963257	354.727997	95.999374	1032.980225	-640.760376	190.106506	853.737610	-623.888550	-11.743411
330.355347	1.051659	935.742188	386.856567	182.828995	930.551086	440.716003	-47.225422	496.556580	519.112671	174.975006	482.741882	459.011780	-58.680809	76.923302	569.563538	160.212509	92.044518	382.873444	-66.911194	1406.516724	458.912048	227.744507	1400.318726	347.661713	96.700806	1383.315186	319.403320	130.190704	1644.966553	412.127319	-159.330826	1129.706665	513.120728	283.145233	1129.400391	307.992584	-160.345917	885.384460	394.392914	324.420074	877.034973	354.723541	95.998344	1032.988770	-640.688293	190.174896	853.747620	-623.810364	-11.724322
330.360657	1.051606	935.751831	386.857788	182.826035	930.553650	440.715393	-47.221775	496.552277	519.092712	174.952988	482.735291	459.031219	-58.686958	76.923889	569.575439	160.203964	92.050468	382.833679	-66.892403	1406.542725	458.921844	227.760712	1400.328125	347.654816	96.693390	1383.323975	319.370117	130.230255	1644.968018	412.050385	-159.285828	1129.693115	513.055847	283.156952	1129.411499	307.844086	-160.306961	885.418579	394.212677	324.406067	877.092102	354.726257	96.000862	1032.994751	-639.953491	191.226654	853.957520	-623.565552	-11.417545
330.366730	1.045103	935.754150	386.875916	182.818161	930.552551	440.679688	-47.225094	496.539276	519.101746	174.933578	482.760620	459.024597	-58.681522	76.946465	569.557068	160.191498	92.046593	382.799561	-66.903038	1406.563110	458.900726	227.771744	1400.333130	347.630432	96.704506	1383.318726	319.335754	130.272919	1644.965088	411.989868	-159.248489	1129.709473	512.970886	283.168182	1129.419678	307.692505	-160.235870	885.467163	394.057983	324.388641	877.118103	354.733490	95.997322	1032.994995	-639.843384	191.337524	853.982178	-623.494141	-11.355525
330.355743	1.036384	935.752991	386.894501	182.808792	930.576965	440.661377	-47.222019	496.548737	519.159241	174.955124	482.788879	459.018066	-58.685928	76.957901	569.539551	160.172668	92.065910	382.755554	-66.857735	1406.577515	458.887268	227.774490	1400.346802	347.597504	96.680504	1383.293457	319.315674	130.302277	1644.965820	411.908508	-159.232162	1129.702515	512.894104	283.171570	1129.418091	307.489838	-160.184036	885.499451	393.891754	324.366669	877.172180	354.735260	95.975533	1033.007080	-639.786499	191.345535	853.964417	-623.448853	-11.341408
330.002838	1.048238	935.789368	386.815430	182.761581	930.572571	440.568909	-47.155525	496.548553	519.109802	174.907761	482.767731	458.963562	-58.668571	76.951775	569.495361	159.996033	92.063385	382.728058	-66.867607	1406.604858	458.872955	227.776581	1400.348145	347.595093	96.719337	1383.324585	319.280426	130.341904	1644.960571	411.819733	-159.191315	1129.696045	512.809875	283.091888	1129.362305	307.317352	-160.124908	885.549255	393.725861	324.366333	877.200317	354.537018	95.981873	1033.022827	-639.744019	191.362152	853.961731	-623.393677	-11.359962
330.002441	1.049578	935.773499	386.821716	182.767731	930.573669	440.566467	-47.146751	496.554138	519.102966	174.903061	482.765717	458.972229	-58.671291	76.951408	569.509705	160.139359	92.038094	382.672089	-66.847992	1406.603516	458.888947	227.782974	1400.348511	347.572266	96.742050	1383.327637	319.258423	130.385345	1644.957520	411.736023	-159.126511	1129.721924	512.802795	283.178345	1129.384766	307.136414	-160.062515	885.594543	393.751648	324.308777	877.037537	354.531128	95.979095	1033.015381	-639.677368	191.459869	853.956604	-623.365112	-11.297145
329.965332	1.050394	935.778931	386.808441	182.760300	930.570679	440.555969	-47.135033	496.545593	519.121704	174.884079	482.775391	458.979889	-58.673759	76.951050	569.534851	159.962570	92.039864	382.635132	-66.819901	1406.611694	458.887146	227.776398	1400.348511	347.565338	96.762077	1383.323242	319.253357	130.427780	1644.951416	411.663391	-159.105835	1129.715454	512.717896	283.198242	1129.359375	306.977966	-160.009872	885.634766	393.380188	324.346558	877.258423	354.513428	95.978775	1033.016724	-639.656677	191.473160	853.949951	-623.341309	-11.276507
329.962341	1.053033	935.774414	386.821625	182.723419	930.569092	440.525208	-47.133099	496.541870	519.146606	174.873886	482.760956	458.968414	-58.649742	76.951813	569.534424	159.964752	92.043472	382.611176	-66.809914	1406.626221	458.876251	227.788391	1400.332397	347.548889	96.789993	1383.333252	319.220978	130.465729	1644.947021	411.603638	-159.053406	1129.718384	512.647339	283.177948	1129.334473	306.836304	-159.934128	885.666138	393.204987	324.337891	877.300415	354.512726	95.963074	1033.013428	-639.616760	191.492264	853.943298	-623.305908	-11.275569
329.950745	1.050432	935.777893	386.829437	182.715302	930.558411	440.510620	-47.130371	496.534027	519.120667	174.831894	482.744781	458.980713	-58.652397	76.932968	569.503906	160.140305	92.033516	382.561127	-66.784668	1406.641113	458.881775	227.780579	1400.318359	347.536865	96.808784	1383.331665	319.225159	130.518448	1644.945190	411.515808	-159.007828	1129.709961	512.611877	283.188934	1129.285400	306.688324	-159.859436	885.687561	393.020050	324.342377	877.315125	354.511932	95.965691	1033.009521	-639.573242	191.519043	853.926758	-623.283569	-11.264619
329.939941	1.036947	935.779358	386.829254	182.705750	930.541565	440.524841	-47.171497	496.537048	519.122131	174.830994	482.764313	459.000122	-58.668026	76.953148	569.558411	159.984543	92.043831	382.543701	-66.771645	1406.642822	458.900421	227.810440	1400.304932	347.525879	96.802536	1383.322021	319.204071	130.556183	1644.943359	411.420227	-159.007751	1129.712769	512.548828	283.210541	1129.291260	306.552795	-159.789276	885.713440	392.839905	324.343414	877.357178	354.506256	95.964424	1033.001343	-639.573059	191.564667	853.920593	-623.246460	-11.242005
329.928986	1.043978	935.773376	386.815186	182.730972	930.544250	440.522003	-47.173458	496.532867	519.105835	174.821655	482.763672	458.982941	-58.656677	76.915344	569.544983	160.138733	92.029518	382.494843	-66.742081	1406.657227	458.899231	227.803009	1400.288574	347.506897	96.842094	1383.319336	319.184906	130.591293	1644.940796	411.340698	-158.988007	1129.716064	512.467651	283.127045	1129.222534	306.468719	-159.741287	885.723694	392.585541	324.352295	877.383118	354.493073	95.975502	1032.999878	-639.555725	191.623886	853.923706	-623.237061	-11.227550
329.928558	1.053072	935.764404	386.819824	182.723038	930.559509	440.504547	-47.191605	496.527710	519.107056	174.822113	482.762421	459.002594	-58.677422	76.925156	569.504272	159.935196	92.055679	382.474182	-66.746895	1406.669189	458.896057	227.811371	1400.278442	347.488770	96.828659	1383.306396	319.172943	130.641708	1644.932129	411.228363	-158.978745	1129.727905	512.462341	283.218323	1129.238525	306.374786	-159.727966	885.726807	392.420776	324.344971	877.409119	354.489929	95.964912	1033.003296	-639.550354	191.623169	853.920349	-623.234314	-11.164065
330.221954	1.050520	935.772827	386.883301	182.759705	930.560669	440.566742	-47.267540	496.522522	519.118164	174.826279	482.779053	459.049622	-58.692898	76.933327	569.538391	159.961014	92.035362	382.442352	-66.709785	1406.653564	458.907654	227.816162	1400.278442	347.469299	96.862251	1383.296021	319.185150	130.706573	1644.908203	411.135529	-158.980743	1129.730713	512.431763	283.205719	1129.209106	306.253143	-159.705734	885.726624	392.273590	324.341095	877.456787	354.666199	95.980835	1033.008057	-639.578918	191.659363	853.915222	-623.235352	-11.150373
330.232574	1.051036	935.742676	386.900024	182.737747	930.551147	440.546844	-47.274158	496.526245	519.103699	174.836945	482.781006	459.024292	-58.691040	76.944122	569.538879	160.140305	92.033112	382.415985	-66.697945	1406.676392	458.914032	227.830078	1400.252197	347.466248	96.863289	1383.295898	319.186401	130.758118	1644.892944	411.026733	-158.979599	1129.728760	512.365845	283.167694	1129.164551	306.112305	-159.645660	885.742798	392.114868	324.333984	877.468994	354.663971	95.964401	1032.987793	-639.572021	191.722046	853.923950	-623.220337	-11.113982
330.210266	1.006262	935.766602	386.887085	182.694626	930.522827	440.557831	-47.296570	496.522156	519.110229	174.828140	482.775879	459.033356	-58.694031	76.946487	569.567322	159.995438	92.038536	382.381592	-66.680855	1406.671143	458.922211	227.822754	1400.252808	347.463226	96.889587	1383.282227	319.170471	130.801132	1644.898804	410.919800	-158.951096	1129.732544	512.316833	283.138947	1129.128784	305.983887	-159.623337	885.764343	392.080109	324.496857	877.438599	354.653503	95.947052	1032.984863	-639.608582	191.723602	853.924438	-623.242432	-11.089173
330.186646	1.026819	935.759277	386.852661	182.732086	930.550659	440.542603	-47.282055	496.513123	519.086182	174.833832	482.783264	459.011566	-58.684357	76.931557	569.550293	159.963058	92.052948	382.354065	-66.670395	1406.678833	458.932617	227.834717	1400.245117	347.456696	96.904480	1383.291992	319.189697	130.867645	1644.878662	410.824799	-158.950745	1129.727539	512.311462	283.168884	1129.103149	305.844391	-159.597366	885.800171	391.948212	324.329010	877.505188	354.631195	95.954041	1032.996216	-639.639160	191.749069	853.937378	-623.239929	-11.065336
330.156189	1.023080	935.755005	386.850464	182.695526	930.545532	440.542511	-47.277187	496.520172	519.096497	174.841660	482.763031	459.046448	-58.691635	76.934372	569.541260	160.137650	92.031570	382.325073	-66.647003	1406.701416	458.950958	227.837601	1400.222168	347.436707	96.925240	1383.280396	319.188202	130.928391	1644.869385	410.706451	-158.927979	1129.744019	512.280273	283.175140	1129.107422	305.727081	-159.525986	885.815247	391.845917	324.306641	877.520874	354.614288	95.935898	1032.991455	-639.673035	191.797195	853.940369	-623.267639	-11.049684
330.137054	1.021182	935.753113	386.850098	182.691010	930.546082	440.528076	-47.253735	496.522797	519.130798	174.841370	482.782898	459.025238	-58.684929	76.931847	569.561279	160.150574	92.039978	382.306427	-66.617859	1406.705322	458.953674	227.840759	1400.226929	347.437164	96.945648	1383.291504	319.195587	130.974121	1644.874878	410.624451	-158.905060	1129.733154	512.259338	283.170837	1129.096069	305.615295	-159.528351	885.835205	391.764648	324.304016	877.534668	354.600250	95.933159	1032.990601	-640.195374	191.014694	853.794128	-623.397827	-11.242317
330.131439	1.020891	935.750732	386.840576	182.715576	930.551636	440.550446	-47.281544	496.540405	519.143738	174.850098	482.789978	459.023132	-58.672504	76.958572	569.552185	159.996597	92.071701	382.263550	-66.604889	1406.720947	458.948639	227.846558	1400.228516	347.429932	96.960922	1383.293701	319.193481	131.045456	1644.867065	410.551544	-158.908478	1129.758667	512.212402	283.122070	1129.073364	305.493286	-159.468445	885.854370	391.677643	324.266571	877.553467	354.587738	95.941849	1032.992065	-639.744873	191.820923	853.946228	-623.301453	-11.009603
330.123901	1.026996	935.745911	386.819641	182.712646	930.554810	440.535522	-47.269119	496.523254	519.118896	174.838226	482.785126	459.036133	-58.685055	76.955544	569.538391	159.984970	92.078377	382.259735	-66.588921	1406.721680	458.966370	227.850204	1400.227539	347.416107	96.965660	1383.274292	319.200653	131.105286	1644.859863	410.470795	-158.921097	1129.769531	512.203064	283.116821	1129.069580	305.384583	-159.443726	885.882690	391.606842	324.270691	877.559692	354.569885	95.940063	1032.991211	-640.241150	191.175446	853.816711	-623.466125	-11.144365
330.092377	0.989316	935.753235	386.806641	182.694260	930.535400	440.547974	-47.286648	496.534088	519.132690	174.815079	482.788605	459.045441	-58.694656	76.968239	569.533386	159.975937	92.063728	382.225037	-66.563019	1406.732178	458.967285	227.843323	1400.207397	347.407745	96.978828	1383.272217	319.208618	131.153275	1644.859009	410.406372	-158.890213	1129.787964	512.186768	283.178833	1129.060303	305.280914	-159.411301	885.923950	391.548553	324.241394	877.565430	354.554108	95.924667	1032.984985	-640.326965	191.129227	853.805481	-623.511841	-11.132637
330.063385	0.993311	935.761353	386.797943	182.687073	930.535889	440.517487	-47.272102	496.523804	519.133362	174.815109	482.788391	459.015411	-58.688335	76.944748	569.530518	160.148239	92.056007	382.207214	-66.547462	1406.746948	458.974030	227.858521	1400.199463	347.398499	96.957672	1383.262695	319.208374	131.204346	1644.854370	410.343811	-158.878403	1129.774658	512.160339	283.149017	1129.041382	305.142517	-159.399475	885.949219	391.500275	324.222565	877.569519	354.538483	95.926949	1032.989258	-640.340942	191.167450	853.793091	-623.528442	-11.123205
330.040649	1.000108	935.754578	386.791443	182.680801	930.535645	440.514984	-47.269382	496.524658	519.137329	174.817841	482.789337	459.029846	-58.692829	76.944786	569.542480	159.952896	92.056870	382.172943	-66.536972	1406.753906	458.970093	227.855286	1400.189331	347.387482	96.999634	1383.290771	319.217010	131.260193	1644.842773	410.289459	-158.867828	1129.781006	512.155029	283.145416	1129.039063	305.013855	-159.387146	885.974426	391.451172	324.211548	877.562317	354.519775	95.925514	1032.985596	-640.399841	191.207184	853.795898	-623.595581	-11.083474
330.016235	0.991275	935.750427	386.778442	182.687637	930.529541	440.505066	-47.266659	496.515198	519.140076	174.803223	482.792603	459.033356	-58.687565	76.934143	569.559387	159.957275	92.072083	382.146545	-66.500107	1406.750610	458.977325	227.881439	1400.177002	347.357361	96.960907	1383.265381	319.230438	131.321503	1644.847290	410.232635	-158.850494	1129.788330	512.139832	283.134674	1129.003540	304.910126	-159.378952	885.997375	391.429626	324.198273	877.556030	354.508911	95.923042	1032.980957	-640.453186	191.202332	853.783264	-623.667847	-11.059872
329.988220	0.980784	935.755493	386.767395	182.660492	930.522705	440.481323	-47.269447	496.521637	519.134949	174.785858	482.780914	459.028961	-58.686031	76.934647	569.546387	160.131546	92.068649	382.140106	-66.492821	1406.764648	458.974060	227.885193	1400.177002	347.339722	96.964363	1383.249390	319.240082	131.383041	1644.847778	410.183624	-158.850464	1129.787842	512.134155	283.143555	1128.985229	304.817566	-159.358810	886.014160	391.403442	324.168549	877.537292	354.485809	95.912613	1032.979492	-640.504456	191.247070	853.762939	-623.715149	-11.012910
329.958374	0.968906	935.762207	386.752838	182.661926	930.519836	440.491150	-47.288891	496.526031	519.147400	174.781616	482.812500	459.046783	-58.691807	76.937157	569.524109	159.966003	92.059006	382.115265	-66.470894	1406.760376	458.980133	227.906021	1400.139282	347.324982	96.999084	1383.255615	319.238983	131.435425	1644.843018	410.145721	-158.840027	1129.773315	512.132935	283.112732	1128.962524	304.740906	-159.354080	886.032959	391.392090	324.148102	877.514160	354.459503	95.913956	1032.980957	-640.557068	191.299942	853.787170	-623.768127	-10.998836
329.949921	0.995851	935.749939	386.747528	182.652176	930.520020	440.460052	-47.291882	496.531738	519.114014	174.767868	482.796021	459.018707	-58.685894	76.969566	569.521729	159.959259	92.073502	382.094055	-66.462196	1406.773926	458.979645	227.904968	1400.139038	347.310699	96.999641	1383.257446	319.245056	131.493698	1644.839966	410.127472	-158.839828	1129.807495	512.131226	283.097382	1128.946655	304.770050	-159.329681	886.042542	391.379150	324.116913	877.498657	354.443512	95.919434	1032.974731	-640.587341	191.321442	853.784973	-623.829895	-10.967134
329.928650	0.995164	935.760193	386.741241	182.643341	930.531738	440.452393	-47.282703	496.531036	519.084167	174.728912	482.791595	459.019409	-58.686337	76.969666	569.511169	159.955719	92.074364	382.072021	-66.435188	1406.767578	458.970032	227.925644	1400.129272	347.293579	97.004608	1383.246826	319.243042	131.550018	1644.835938	410.084778	-158.852707	1129.803833	512.118286	283.077332	1128.909180	304.698517	-159.344330	886.053223	391.316040	324.043274	877.460571	354.429962	95.914314	1032.985718	-640.660339	191.310623	853.784058	-623.897156	-10.979146
329.901459	0.980315	935.755249	386.736786	182.631378	930.522583	440.413177	-47.272091	496.510376	519.068970	174.712692	482.787201	459.021545	-58.686924	76.969620	569.508728	160.126556	92.065384	382.046936	-66.422020	1406.770752	458.970367	227.946747	1400.105103	347.277374	97.011093	1383.233887	319.254364	131.613647	1644.828125	410.046570	-158.839432	1129.807007	512.133362	283.058929	1128.893799	304.637970	-159.348343	886.055237	391.389648	324.056854	877.448059	354.413116	95.903946	1032.978516	-640.730469	191.319580	853.779663	-623.956787	-10.981994
329.874695	0.985009	935.740356	386.725159	182.624115	930.509460	440.420197	-47.303795	496.520386	519.060608	174.699219	482.807434	459.027863	-58.692211	76.950935	569.469177	159.925339	92.057610	382.038666	-66.398804	1406.778931	458.960449	227.943054	1400.098267	347.269470	97.032486	1383.223755	319.249786	131.669128	1644.814697	410.021362	-158.847961	1129.827881	512.135132	283.043335	1128.865723	304.603546	-159.351578	886.065735	391.426453	324.017975	877.413147	354.391510	95.903030	1032.964355	-640.789368	191.363251	853.783997	-624.037415	-10.941849
329.853638	1.014898	935.734863	386.679230	182.671768	930.522095	440.405396	-47.290943	496.500244	519.049194	174.698914	482.803955	459.023926	-58.690853	76.949539	569.510315	159.939148	92.056221	382.025818	-66.380501	1406.770264	458.950989	227.972336	1400.087036	347.262146	97.024574	1383.215820	319.237427	131.721802	1644.801514	409.989502	-158.852570	1129.808960	512.135254	283.020355	1128.841553	304.564270	-159.379150	886.075500	391.463379	323.989929	877.376526	354.366119	95.928413	1032.968872	-640.873779	191.312485	853.772827	-624.133789	-10.917983
329.802643	0.976869	935.739441	386.654907	182.609726	930.504089	440.406433	-47.300022	496.502350	519.036194	174.684891	482.778595	459.049530	-58.692696	76.940826	569.506470	159.939804	92.047745	382.010986	-66.363174	1406.781494	458.958649	227.970963	1400.069092	347.251373	97.054100	1383.211426	319.233734	131.779587	1644.780884	409.966827	-158.857361	1129.813599	512.155090	283.003143	1128.836060	304.527100	-159.371750	886.090454	391.515289	323.954071	877.333374	354.326202	95.892601	1032.961426	-640.507690	192.044998	853.906555	-624.082092	-10.719232
329.797150	0.979530	935.730103	386.644806	182.602020	930.489319	440.403625	-47.296490	496.501740	519.054810	174.690735	482.807587	459.029999	-58.692734	76.950417	569.530457	159.945038	92.051819	381.989410	-66.354919	1406.784790	458.939819	227.985733	1400.044922	347.232300	97.056030	1383.194580	319.219299	131.827728	1644.763428	409.945557	-158.867615	1129.829102	512.145203	282.925568	1128.783325	304.488159	-159.382309	886.113220	391.559326	323.919037	877.282288	354.320648	95.892471	1032.949341	-640.580322	192.126968	853.924561	-624.159729	-10.709249
329.729462	1.066843	935.735596	386.498199	182.895187	930.602478	440.369904	-47.257404	496.484558	519.024963	174.677094	482.824249	459.007019	-58.676468	76.923096	569.494934	159.910416	92.063683	381.973267	-66.349998	1406.791870	458.953491	228.001526	1400.021118	347.243652	97.072182	1383.198120	319.209564	131.885254	1644.738525	409.913391	-158.861313	1129.843018	512.175781	282.945496	1128.792236	304.463867	-159.417023	886.120667	391.623627	323.904816	877.256897	354.244080	96.007843	1033.012939	-640.657410	192.157654	853.942261	-624.247375	-10.689914
329.694122	1.060918	935.720886	386.474457	182.872620	930.582947	440.385132	-47.275723	496.523193	519.041870	174.682205	482.836761	459.011139	-58.677467	76.923950	569.513794	159.945145	92.066017	381.964172	-66.330360	1406.797974	458.951630	228.003967	1400.006958	347.258301	97.109032	1383.197388	319.186737	131.948639	1644.727051	409.896820	-158.900040	1129.873535	512.190735	282.890564	1128.738403	304.456024	-159.425613	886.136108	391.675598	323.872314	877.213867	354.212982	95.997330	1032.995605	-640.737122	192.184555	853.947815	-624.348206	-10.677740
329.735474	0.966777	935.716675	386.600311	182.568542	930.473633	440.401123	-47.291317	496.539948	519.019165	174.660461	482.781158	459.006958	-58.683334	76.954185	569.443298	159.895096	92.057785	381.948730	-66.313126	1406.812622	458.952759	228.032654	1399.998047	347.239441	97.104668	1383.187256	319.170105	132.010223	1644.709473	409.878052	-158.895737	1129.897949	512.194397	282.850861	1128.712036	304.443024	-159.462616	886.151794	391.749542	323.833679	877.165222	354.259003	95.874115	1032.934326	-640.825745	192.224762	853.952026	-624.444519	-10.630870
329.667297	1.062349	935.724670	386.438568	182.864151	930.574280	440.355164	-47.227646	496.519165	519.045715	174.692551	482.844604	458.984406	-58.675098	76.965462	569.493591	159.935440	92.073868	381.932648	-66.287140	1406.816528	458.967285	228.040161	1399.967163	347.234985	97.106262	1383.185913	319.149597	132.074463	1644.686768	409.863708	-158.915955	1129.912598	512.234375	282.813263	1128.688843	304.438751	-159.466949	886.162659	391.809204	323.821320	877.116272	354.179535	96.001312	1032.992798	-640.937195	192.207657	853.948486	-624.557678	-10.615275
329.649078	1.047675	935.719543	386.431732	182.898376	930.593445	440.329681	-47.244053	496.502014	519.039063	174.682892	482.851837	458.989563	-58.679985	76.949959	569.451294	159.909744	92.068962	381.925049	-66.270905	1406.836792	458.968597	228.056641	1399.958618	347.244568	97.160439	1383.193359	319.123718	132.140152	1644.666992	409.863647	-158.925308	1129.951050	512.270081	282.758698	1128.662354	304.436401	-159.505463	886.194397	391.884674	323.790649	877.070068	354.164917	95.997581	1033.000244	-641.047791	192.206909	853.953308	-624.663391	-10.593861
329.635864	1.032066	935.721802	386.413879	182.875549	930.581970	440.338837	-47.257896	496.506226	518.993713	174.673721	482.838165	459.006744	-58.678970	76.936638	569.475403	159.917679	92.062157	381.905243	-66.244095	1406.836182	458.971893	228.062592	1399.920532	347.236542	97.170143	1383.190796	319.099976	132.204391	1644.649170	409.857452	-158.942429	1129.972046	512.289551	282.708099	1128.601685	304.451782	-159.539017	886.207886	391.973633	323.744659	877.012329	354.151062	95.985428	1032.995483	-641.134827	192.243835	853.953613	-624.760925	-10.589550
329.600464	1.040922	935.723816	386.361389	182.889038	930.593445	440.294586	-47.250412	496.478943	518.982910	174.682877	482.845795	458.971558	-58.673950	76.946228	569.482483	159.913986	92.093765	381.906128	-66.219955	1406.848022	458.976532	228.068069	1399.894531	347.238922	97.189911	1383.191772	319.069366	132.271957	1644.622314	409.842224	-158.982559	1129.998535	512.299377	282.612457	1128.567261	304.465179	-159.557724	886.232117	392.056671	323.722656	876.961914	354.115906	95.988228	1033.002930	-641.246582	192.242279	853.943298	-624.885559	-10.548816
329.594299	1.037207	935.717896	386.365234	182.852509	930.592712	440.270081	-47.286907	496.486664	518.989319	174.699402	482.851013	458.979401	-58.673962	76.941872	569.497864	159.923462	92.096832	381.886139	-66.206367	1406.876587	458.981750	228.085220	1399.870728	347.235596	97.218254	1383.190308	319.037354	132.340179	1644.604736	409.835999	-158.974472	1130.017334	512.380493	282.642548	1128.573120	304.479279	-159.616043	886.240967	392.155945	323.672028	876.908447	354.113342	95.966667	1032.999512	-641.348572	192.275955	853.950073	-625.001282	-10.520341
329.580200	1.031281	935.721313	386.350067	182.833588	930.586731	440.244415	-47.277977	496.486542	518.960815	174.668060	482.835266	458.965240	-58.669292	76.937088	569.476501	159.914734	92.113571	381.856140	-66.177231	1406.886230	458.992401	228.112671	1399.843384	347.228119	97.220146	1383.176392	319.021301	132.400711	1644.575928	409.829224	-158.973099	1130.037842	512.362122	282.459106	1128.484253	304.506134	-159.665543	886.256042	392.254852	323.651581	876.842651	354.104126	95.957970	1032.998291	-641.463379	192.340347	853.974854	-625.125061	-10.458214
329.556763	0.997539	935.723816	386.328522	182.837723	930.586304	440.232819	-47.289036	496.490448	518.953918	174.676437	482.842621	458.997314	-58.679550	76.943756	569.471985	159.924255	92.095192	381.834686	-66.156532	1406.918701	458.980499	228.135117	1399.832764	347.233215	97.278732	1383.192505	318.982819	132.462570	1644.558594	409.832855	-159.003586	1130.093750	512.462708	282.543488	1128.484131	304.529236	-159.702744	886.282349	392.357025	323.608398	876.794800	354.075531	95.945839	1032.999023	-641.573120	192.341217	853.963318	-625.240662	-10.431011
329.560059	0.992186	935.731445	386.326294	182.805817	930.576355	440.201813	-47.282429	496.477173	518.951904	174.673386	482.858795	458.974609	-58.672333	76.939362	569.468933	160.102737	92.086563	381.825256	-66.126930	1406.919312	459.010345	228.137009	1399.799805	347.215302	97.295441	1383.179077	318.960663	132.547867	1644.543335	409.837860	-159.021423	1130.115234	512.514404	282.430481	1128.448853	304.542542	-159.730438	886.307556	392.670990	323.539001	876.531067	354.071075	95.938889	1032.997192	-641.686646	192.359024	853.971008	-625.370300	-10.398335
329.542450	0.968205	935.744019	386.319977	182.799850	930.576416	440.209747	-47.333477	496.492798	518.948853	174.666382	482.855194	459.001953	-58.680988	76.945000	569.503601	159.947739	92.101768	381.788605	-66.088287	1406.932129	459.008392	228.171783	1399.782837	347.209991	97.300102	1383.183350	318.944824	132.608475	1644.518921	409.816559	-159.040497	1130.137573	512.514221	282.370270	1128.424438	304.564545	-159.771225	886.344055	392.593719	323.539948	876.668518	354.064972	95.928802	1033.003540	-641.781006	192.366333	853.979187	-625.487122	-10.354357
329.533203	0.976882	935.732483	386.303619	182.790466	930.568665	440.177063	-47.307198	496.466766	518.920776	174.638214	482.841248	458.977386	-58.673138	76.942307	569.488708	159.933472	92.114128	381.760345	-66.073448	1406.937988	459.004700	228.196976	1399.752197	347.207764	97.355194	1383.203735	318.919006	132.681595	1644.494385	409.824615	-159.033386	1130.172852	512.566650	282.326050	1128.392578	304.604248	-159.830032	886.343689	392.691772	323.519623	876.618835	354.059174	95.924461	1032.994385	-641.912903	192.362488	853.967834	-625.593201	-10.350220
329.529938	0.984854	935.731934	386.285675	182.803070	930.573547	440.153015	-47.303123	496.461639	518.928894	174.643494	482.845734	459.004486	-58.678051	76.945801	569.528931	159.942398	92.098526	381.755768	-66.033073	1406.960205	459.010986	228.219147	1399.725952	347.192139	97.369209	1383.188232	318.899780	132.750641	1644.476318	409.840363	-159.090714	1130.202148	512.622559	282.305450	1128.373413	304.647797	-159.865051	886.354431	392.784729	323.505737	876.556213	354.050079	95.930885	1032.996704	-642.402588	191.773270	853.848206	-625.810852	-10.486379
329.512451	0.936652	935.741638	386.285553	182.759476	930.559875	440.137970	-47.325344	496.465973	518.911743	174.623444	482.846375	458.980682	-58.674191	76.945358	569.459839	160.084488	92.105751	381.726044	-66.022690	1406.982056	459.028198	228.221695	1399.715576	347.181030	97.407120	1383.175903	318.881622	132.831284	1644.465576	409.824432	-159.094650	1130.219482	512.663391	282.297302	1128.334351	304.673553	-159.918991	886.360657	392.906464	323.462036	876.503174	354.038239	95.898994	1032.994019	-642.123840	192.374191	853.957214	-625.825623	-10.294506
329.499603	0.919300	935.744629	386.275116	182.726593	930.573547	440.145447	-47.344261	496.470886	518.910156	174.605591	482.835480	459.010193	-58.677162	76.937172	569.484985	159.931915	92.120789	381.714325	-65.990189	1406.976563	459.005219	228.261627	1399.682129	347.169128	97.415611	1383.163086	318.865845	132.910950	1644.444580	409.824158	-159.108566	1130.237793	512.713135	282.277527	1128.329346	304.707764	-159.965073	886.375244	393.007141	323.442200	876.439941	354.025360	95.868805	1033.002563	-642.226440	192.396851	853.971680	-625.932739	-10.279592
329.483093	0.931522	935.736328	386.255341	182.758499	930.580505	440.126099	-47.320583	496.455780	518.912903	174.606430	482.860321	458.965820	-58.669281	76.944122	569.480591	159.926071	92.119583	381.686371	-65.965981	1406.993164	459.015472	228.290375	1399.663574	347.163727	97.455513	1383.165649	318.837006	132.984085	1644.436523	409.821503	-159.112915	1130.269653	512.736572	282.288940	1128.294312	304.750397	-160.010498	886.382813	393.112061	323.423889	876.408325	354.013458	95.880066	1033.002563	-642.309509	192.410110	853.974548	-626.054321	-10.251851
329.485504	0.932114	935.737976	386.249176	182.747833	930.582214	440.141235	-47.338604	496.469513	518.908752	174.603882	482.858704	458.988342	-58.676666	76.946846	569.469055	159.914093	92.112442	381.668121	-65.944901	1407.015259	459.005859	228.300903	1399.651855	347.161224	97.457314	1383.136719	318.826385	133.072403	1644.424805	409.833038	-159.149170	1130.312500	512.779602	282.267426	1128.273438	304.784027	-160.067017	886.397583	393.202606	323.405243	876.357422	354.008179	95.876099	1033.004028	-642.409058	192.446838	853.943970	-626.179565	-10.263517
329.477081	0.883115	935.727356	386.270721	182.730240	930.563538	440.139343	-47.350780	496.477600	518.871826	174.573029	482.835419	458.996765	-58.681931	76.961151	569.452942	160.083588	92.101707	381.655487	-65.927742	1407.032227	459.011139	228.309357	1399.630737	347.140930	97.510162	1383.150879	318.800934	133.143494	1644.407959	409.823792	-159.162109	1130.361206	512.837585	282.273682	1128.267944	304.830078	-160.130524	886.414795	393.298462	323.370911	876.299072	354.003845	95.850548	1032.988647	-642.501770	192.438889	853.951416	-626.295044	-10.217123
329.465515	0.848703	935.733826	386.275116	182.682312	930.537109	440.142120	-47.355347	496.482635	518.869019	174.553680	482.822083	458.996460	-58.681973	76.961800	569.447327	159.890366	92.096466	381.629425	-65.901199	1407.053955	459.009125	228.333252	1399.610352	347.132263	97.495506	1383.134521	318.782715	133.207550	1644.386597	409.811829	-159.164276	1130.375122	512.866821	282.237061	1128.256348	304.851440	-160.183090	886.429504	393.402039	323.348083	876.251282	353.992371	95.830521	1032.977539	-642.596252	192.453995	853.951538	-626.394836	-10.210286
329.456512	0.866883	935.732849	386.253143	182.697311	930.561584	440.134003	-47.351334	496.464478	518.886108	174.570206	482.843811	458.981232	-58.678326	76.944550	569.498474	159.918365	92.101768	381.598969	-65.877693	1407.067505	458.994324	228.352951	1399.575562	347.122681	97.512794	1383.128662	318.764160	133.288574	1644.369629	409.798126	-159.161591	1130.405884	512.888733	282.191132	1128.208130	304.829773	-160.264572	886.448853	393.493195	323.312408	876.199036	353.985046	95.830406	1032.990234	-642.698730	192.500626	853.956116	-626.536438	-10.162786
329.458801	0.861943	935.726379	386.249329	182.713058	930.551392	440.139008	-47.392174	496.461578	518.893127	174.551285	482.849976	458.984070	-58.684544	76.939537	569.487793	159.912674	92.098755	381.598480	-65.879631	1407.094604	458.990173	228.358521	1399.555542	347.135925	97.578751	1383.139404	318.749329	133.358658	1644.341431	409.802368	-159.177948	1130.452515	512.911255	282.190186	1128.210449	304.868744	-160.294540	886.463623	393.585754	323.277893	876.137451	353.981537	95.838135	1032.981689	-642.805725	192.497253	853.950073	-626.633484	-10.156165
329.454712	0.868099	935.724304	386.226563	182.708023	930.557678	440.126373	-47.360229	496.459381	518.854858	174.518387	482.851105	458.964325	-58.674397	76.939323	569.466736	159.899643	92.095543	381.573730	-65.850601	1407.099976	458.989746	228.383209	1399.528809	347.127106	97.571297	1383.133057	318.733185	133.442139	1644.331299	409.797546	-159.210388	1130.461914	512.950928	282.181671	1128.199707	304.914520	-160.370880	886.484070	393.611725	323.235413	876.117249	353.959686	95.836555	1032.983643	-642.917114	192.493866	853.941040	-626.749023	-10.163796
329.443787	0.819065	935.736572	386.231842	182.662079	930.552124	440.127533	-47.383095	496.458893	518.864197	174.490128	482.841888	458.992676	-58.698853	76.940613	569.443970	159.887695	92.074982	381.536957	-65.835777	1407.127930	458.990448	228.403564	1399.523315	347.099518	97.597290	1383.133789	318.806274	133.587357	1644.226196	409.795868	-159.209747	1130.492432	512.988342	282.156586	1128.172119	304.947388	-160.417969	886.493774	393.763519	323.213135	876.050781	353.952087	95.800621	1032.986328	-642.997620	192.527008	853.931580	-626.845886	-10.138080
329.429749	0.806055	935.739563	386.227509	182.659180	930.550598	440.107056	-47.380978	496.464905	518.877625	174.498291	482.845245	458.985626	-58.691357	76.949135	569.461975	159.898895	92.076843	381.504974	-65.828285	1407.138672	458.994873	228.415115	1399.518066	347.093292	97.594719	1383.110229	318.701294	133.592804	1644.295166	409.790771	-159.224945	1130.545532	513.007751	282.140198	1128.177979	305.029053	-160.444336	886.499939	393.842010	323.179199	876.010071	353.946594	95.793968	1032.987183	-643.489868	191.897705	853.816284	-627.095947	-10.236765
329.430450	0.809385	935.747314	386.220245	182.643845	930.552673	440.095093	-47.365402	496.459900	518.882996	174.494690	482.873840	458.954895	-58.698559	76.935165	569.464233	159.900085	92.076286	381.489624	-65.804008	1407.150269	458.992828	228.427261	1399.493408	347.074310	97.636604	1383.137939	318.679443	133.677200	1644.291992	409.774902	-159.269516	1130.571411	513.036011	282.107422	1128.153320	305.052246	-160.490555	886.520081	393.930725	323.166962	875.978027	353.940765	95.792076	1032.991821	-643.606995	191.895966	853.825012	-627.237305	-10.181808
329.438354	0.798188	935.750183	386.233398	182.605209	930.545471	440.109985	-47.411285	496.471558	518.882507	174.473145	482.860382	458.988983	-58.700153	76.950218	569.440735	159.885513	92.072090	381.447388	-65.782944	1407.175537	458.993805	228.444122	1399.480835	347.074890	97.664665	1383.136230	318.658020	133.751816	1644.287598	409.774323	-159.279633	1130.612427	513.058655	282.065613	1128.151855	305.085571	-160.545258	886.518433	394.009918	323.133606	875.929626	353.944427	95.775574	1032.989014	-643.700684	191.948181	853.836243	-627.322815	-10.157243
329.442291	0.797737	935.745361	386.235779	182.602264	930.553467	439.864014	-46.740540	496.357544	518.912292	174.472229	482.860016	458.758392	-58.633335	76.880409	569.402161	159.861862	92.066284	381.434113	-65.757423	1407.181396	458.989105	228.460709	1399.465454	347.064697	97.656250	1383.120361	318.652405	133.830154	1644.275879	409.776672	-159.319656	1130.627686	513.085144	282.073212	1128.159668	305.113403	-160.602585	886.537170	394.099121	323.110291	875.912781	353.944550	95.767815	1032.990723	-643.808533	191.987640	853.836487	-627.491821	-10.086055
329.441437	0.776334	935.749146	386.237427	182.602234	930.554871	439.870575	-46.749756	496.321625	518.921753	174.442261	482.867249	458.736511	-58.631958	76.867874	569.414612	159.869080	92.064468	381.413452	-65.759735	1407.193481	458.997559	228.464798	1399.465698	347.052063	97.696442	1383.134644	318.647644	133.900406	1644.256592	409.755157	-159.327393	1130.644775	513.113037	282.049164	1128.128784	305.132751	-160.648193	886.545227	394.101776	323.079681	875.886963	353.944031	95.758263	1032.993164	-643.914185	191.995575	853.850159	-627.586731	-10.038159
329.438904	0.772213	935.734802	386.238464	182.608231	930.552490	439.865112	-46.735508	496.330231	518.925049	174.444168	482.868866	458.717438	-58.623211	76.852509	569.407715	159.856339	92.070145	381.363800	-65.731117	1407.198853	458.988647	228.495239	1399.441650	347.033142	97.704399	1383.133789	318.628723	133.983932	1644.249756	409.748505	-159.319519	1130.653564	513.113037	282.008301	1128.108032	305.139404	-160.666534	886.544617	394.163116	323.072235	875.855530	353.941376	95.753075	1032.985107	-644.033447	192.039658	853.849365	-627.717834	-10.011810
329.458405	0.765321	935.740234	386.232452	182.603180	930.551147	439.864594	-46.745770	496.320282	518.912170	174.435913	482.864624	458.717407	-58.623051	76.853210	569.403748	159.846512	92.060684	381.341125	-65.717247	1407.193848	458.984741	228.484055	1399.428467	347.002136	97.732887	1383.117188	318.622345	134.049408	1644.245361	409.728363	-159.362625	1130.677368	513.129272	281.991028	1128.110107	305.176422	-160.716293	886.556152	394.219757	323.047028	875.822205	353.942841	95.751892	1032.986694	-644.131409	192.109207	853.877502	-627.847473	-9.925401
329.471252	0.751655	935.726746	386.254089	182.569321	930.543823	440.099335	-47.417824	496.423859	518.928528	174.450790	482.878937	458.987671	-58.706863	76.941467	569.428406	159.883408	92.066666	381.323364	-65.687546	1407.210571	458.997131	228.502289	1399.429810	346.985657	97.745163	1383.130249	318.613434	134.139145	1644.227661	409.731323	-159.358521	1130.689209	513.163757	281.988068	1128.110229	305.188171	-160.732178	886.567993	394.262939	323.032410	875.811218	353.943024	95.730690	1032.975464	-644.236450	192.165909	853.885010	-627.958252	-9.895259
329.443481	0.722831	935.743958	386.265625	182.540878	930.539612	440.113892	-47.433327	496.446228	518.935303	174.436310	482.889435	458.993927	-58.712116	76.936737	569.393738	159.846527	92.058594	381.281982	-65.701912	1407.220581	458.982788	228.502884	1399.432983	346.962433	97.772118	1383.137085	318.603516	134.209122	1644.219849	409.709198	-159.391464	1130.724731	513.163452	281.977295	1128.098022	305.193878	-160.745331	886.575378	394.316528	323.021698	875.787048	353.941803	95.712471	1032.981812	-644.344666	192.215500	853.902710	-628.073486	-9.850587
329.480621	0.731198	935.752747	386.281067	182.515930	930.533813	440.116211	-47.448170	496.448029	518.957825	174.401764	482.893921	458.984650	-58.700436	76.948463	569.402283	159.850952	92.055328	381.261505	-65.665344	1407.227539	458.963470	228.519058	1399.418701	346.951111	97.771179	1383.131348	318.603668	134.273560	1644.212036	409.682220	-159.405289	1130.747192	513.206177	281.972473	1128.102051	305.211548	-160.784393	886.604248	394.357239	322.988068	875.771912	353.968231	95.712448	1032.983032	-644.470703	192.239594	853.886230	-628.190247	-9.814664
329.471039	0.683649	935.754211	386.297974	182.482101	930.532776	440.133423	-47.466736	496.464233	518.957092	174.399857	482.888855	458.993134	-58.712097	76.974129	569.405151	159.852783	92.055595	381.236694	-65.663109	1407.251953	458.954346	228.540359	1399.416260	346.943542	97.768425	1383.123169	318.585724	134.347229	1644.209473	409.661530	-159.402634	1130.789307	513.220764	281.947906	1128.098389	305.211975	-160.782928	886.611572	394.387543	322.986237	875.757446	353.968323	95.674477	1032.983032	-644.551025	192.286499	853.901978	-628.276428	-9.771114
329.488068	0.677041	935.758789	386.304199	182.482193	930.534668	439.904816	-46.805660	496.346222	518.965088	174.381439	482.876892	458.749786	-58.637062	76.892563	569.411926	159.856720	92.054443	381.207855	-65.640442	1407.246826	458.952057	228.546219	1399.402710	346.924591	97.779015	1383.113159	318.577087	134.413086	1644.187622	409.636353	-159.401855	1130.794556	513.223450	281.934875	1128.056641	305.208893	-160.838318	886.613525	394.405243	322.951080	875.723816	353.977448	95.673088	1032.986084	-644.662109	192.333832	853.885559	-628.408875	-9.733513
329.492493	0.671585	935.753418	386.321381	182.451141	930.543640	440.120300	-47.449848	496.448730	518.960632	174.360748	482.862793	458.964020	-58.704155	76.958794	569.426514	159.851898	92.066086	381.198639	-65.628662	1407.260864	458.938232	228.551346	1399.381592	346.896118	97.800735	1383.098511	318.565002	134.471191	1644.178711	409.611816	-159.411255	1130.816895	513.229248	281.937195	1128.059448	305.185242	-160.832260	886.643616	394.424957	322.927277	875.701477	353.988037	95.647888	1032.988159	-644.779907	192.375443	853.901306	-628.503662	-9.698564
329.542755	0.561825	935.759460	386.457428	182.165894	930.433716	439.924744	-46.836525	496.359650	518.948792	174.346039	482.822205	458.763672	-58.654915	76.891586	569.435913	159.839783	92.079155	381.186157	-65.606842	1407.281738	458.925934	228.573120	1399.355225	346.882721	97.769836	1383.083618	318.542633	134.533691	1644.174561	409.578827	-159.440628	1130.832764	513.237915	281.928925	1128.056274	305.185699	-160.852737	886.665344	394.437531	322.908173	875.691162	354.044586	95.531288	1032.931396	-644.884094	192.362183	853.892151	-628.601990	-9.681977
329.535004	0.570495	935.760803	386.452576	182.166580	930.446594	440.184631	-47.516800	496.462524	518.979980	174.362640	482.830658	459.004089	-58.713596	76.932983	569.439148	159.856323	92.065483	381.156647	-65.608673	1407.295898	458.915253	228.571213	1399.348999	346.864746	97.816124	1383.086792	318.532867	134.586823	1644.153320	409.576996	-159.428040	1130.842041	513.247131	281.898804	1128.013794	305.180298	-160.869003	886.675293	394.455292	322.862274	875.650452	354.042847	95.528450	1032.938965	-644.973511	192.435440	853.874939	-628.716064	-9.636434
329.568726	0.572385	935.750305	386.466156	182.168259	930.431580	440.207855	-47.538818	496.477814	518.961853	174.338333	482.817993	459.011963	-58.722942	76.935333	569.411804	159.839767	92.061356	381.133179	-65.609726	1407.298584	458.898468	228.576935	1399.324585	346.855804	97.817230	1383.079468	318.530243	134.649231	1644.138916	409.566559	-159.431076	1130.843018	513.244019	281.893829	1128.000488	305.173004	-160.888306	886.677002	394.453827	322.842316	875.627197	354.057617	95.535049	1032.925659	-645.068970	192.446198	853.889343	-628.809082	-9.572001
329.554626	0.533711	935.758423	386.464844	182.143188	930.441040	440.188477	-47.511696	496.473633	518.976318	174.326706	482.810791	459.003052	-58.738098	76.908386	569.417786	159.843231	92.060493	381.121338	-65.623672	1407.323608	458.886261	228.570938	1399.302979	346.851044	97.837700	1383.097534	318.505981	134.708160	1644.129150	409.546112	-159.448761	1130.882935	513.251282	281.913605	1127.986694	305.163208	-160.849899	886.703064	394.467621	322.823303	875.583740	354.053101	95.501427	1032.934692	-645.165283	192.485870	853.881042	-628.913818	-9.527264
329.597412	0.538433	935.757202	386.481964	182.136246	930.437134	440.208160	-47.534798	496.484802	518.977539	174.339813	482.816589	459.019501	-58.734844	76.943718	569.463318	159.853058	92.069939	381.093719	-65.627655	1407.337036	458.867859	228.578781	1399.269165	346.834534	97.851845	1383.105835	318.484009	134.770950	1644.114990	409.529663	-159.440002	1130.902222	513.248413	281.898743	1127.944580	305.131775	-160.851654	886.724365	394.459595	322.790070	875.567932	354.070801	95.505310	1032.931396	-645.235168	192.543716	853.882019	-628.972656	-9.499170
329.599792	0.538171	935.757813	386.483826	182.135056	930.437500	440.211456	-47.560326	496.475372	518.971924	174.325348	482.824310	459.039520	-58.749245	76.948929	569.426025	159.855988	92.066101	381.063965	-65.602142	1407.358032	458.870026	228.596542	1399.270874	346.786804	97.821442	1383.096313	318.473694	134.819672	1644.117065	409.500763	-159.437546	1130.913452	513.250244	281.858704	1127.921753	305.111664	-160.872604	886.735535	394.455872	322.753662	875.525391	354.070862	95.505379	1032.931763	-645.332825	192.564529	853.887878	-629.085938	-9.435611
329.605530	0.535940	935.761841	386.489716	182.133163	930.441040	440.222778	-47.583973	496.486359	518.996643	174.337448	482.807739	459.037109	-58.753010	76.939774	569.434570	159.852982	92.073296	381.030731	-65.607399	1407.374390	458.835602	228.593170	1399.249146	346.773590	97.816406	1383.095703	318.448669	134.877594	1644.105225	409.473969	-159.450241	1130.929077	513.251282	281.855743	1127.910034	305.080078	-160.841461	886.756775	394.455536	322.715912	875.506409	354.070038	95.505615	1032.935181	-645.423462	192.592850	853.882385	-629.165588	-9.394625
329.586914	0.630785	935.767334	386.381653	182.398849	930.559204	440.205292	-47.513878	496.457855	518.994629	174.357025	482.853668	458.993103	-58.738827	76.931297	569.429443	159.858322	92.067764	380.997620	-65.610840	1407.397705	458.822144	228.600433	1399.255615	346.760590	97.842422	1383.102417	318.441711	134.941666	1644.090210	409.441803	-159.470047	1130.951904	513.242493	281.839508	1127.909790	305.061646	-160.830322	886.766907	394.448456	322.671265	875.492249	354.027557	95.611725	1033.000854	-645.540894	192.619431	853.883667	-629.252197	-9.352886
329.613251	0.636332	935.758179	386.383972	182.407410	930.561401	440.184265	-47.487820	496.425751	519.028442	174.384140	482.878906	458.988098	-58.735332	76.918556	569.458008	159.875946	92.071068	381.000641	-65.607147	1407.398071	458.812653	228.597031	1399.246704	346.743408	97.809540	1383.098877	318.425903	134.998260	1644.089233	409.422455	-159.480698	1130.937378	513.213135	281.805573	1127.882813	305.042786	-160.814804	886.776184	394.443542	322.623871	875.476379	354.031982	95.615067	1032.997192	-645.624939	192.651993	853.882446	-629.338257	-9.299169
329.668823	0.490025	935.769836	386.529816	182.082916	930.447449	440.267334	-47.591419	496.465332	518.999573	174.346710	482.838318	459.027039	-58.747650	76.927376	569.441833	159.844345	92.074722	380.979492	-65.631462	1407.398926	458.792023	228.587891	1399.233887	346.733337	97.812653	1383.111328	318.419098	135.049957	1644.079956	409.403503	-159.487579	1130.960083	513.292114	281.985413	1127.964355	305.005737	-160.783066	886.793640	394.457214	322.578674	875.479431	354.105042	95.463226	1032.941528	-645.696655	192.707993	853.887146	-629.425659	-9.236944
329.658508	0.455867	935.775696	386.527954	182.063278	930.436462	440.276184	-47.599155	496.489502	519.011108	174.355927	482.825623	459.033112	-58.750401	76.928108	569.442139	159.849289	92.070007	380.960114	-65.650581	1407.426758	458.771667	228.579758	1399.248413	346.720673	97.798187	1383.117065	318.401245	135.111908	1644.069214	409.377899	-159.474152	1130.971680	513.295898	282.001740	1127.989258	304.969269	-160.797089	886.796936	394.456268	322.510529	875.497375	354.093018	95.447250	1032.938232	-645.782227	192.788437	853.882263	-629.501343	-9.187977
329.681335	0.471004	935.772156	386.527039	182.019806	930.440186	440.286102	-47.605125	496.467590	519.002136	174.329987	482.832672	459.025360	-58.747932	76.927925	569.469177	159.866806	92.076622	380.939880	-65.650917	1407.433472	458.746735	228.571793	1399.269897	346.724335	97.817993	1383.123047	318.389343	135.164276	1644.058960	409.351929	-159.502777	1130.950195	513.323669	282.053986	1128.020874	304.923187	-160.778885	886.823425	394.445526	322.459320	875.493530	354.095062	95.432739	1032.937988	-645.887573	192.787125	853.865540	-629.581909	-9.145141
329.629272	0.541604	935.780762	386.394165	182.308716	930.559143	440.289185	-47.569801	496.473938	519.011230	174.337097	482.870056	459.008392	-58.742512	76.923782	569.452698	159.875793	92.058090	380.918701	-65.676971	1407.417603	458.733246	228.556641	1399.272461	346.712402	97.798347	1383.113525	318.371796	135.217087	1644.037598	409.334869	-159.495575	1130.957886	513.301086	282.021576	1128.057495	304.886047	-160.781570	886.819580	394.504089	322.414642	875.499512	354.024170	95.538445	1033.005737	-645.955566	192.867844	853.882690	-629.662354	-9.071826
329.644928	0.538286	935.786926	386.400970	182.326401	930.573547	440.317932	-47.568848	496.465210	519.013428	174.343903	482.873871	459.022430	-58.747044	76.923637	569.477844	159.893936	92.071098	380.910187	-65.673752	1407.422363	458.704590	228.562851	1399.284302	346.693634	97.785553	1383.109497	318.370728	135.272522	1644.022705	409.327362	-159.484528	1130.954712	513.301697	282.053070	1128.072266	304.852386	-160.778152	886.815125	394.478882	322.367401	875.514160	354.037292	95.539818	1033.016357	-646.071289	192.970688	853.881836	-629.752441	-9.017114
329.631958	0.523116	935.783203	386.402191	182.321609	930.571411	440.326508	-47.570522	496.480103	519.015869	174.327316	482.886139	459.015869	-58.744930	76.923172	569.466003	159.874252	92.082466	380.897308	-65.675362	1407.427734	458.700287	228.571884	1399.306763	346.671234	97.761642	1383.103027	318.364044	135.312134	1644.013428	409.308533	-159.477570	1130.942261	513.273071	282.008789	1128.080688	304.817566	-160.771774	886.814514	394.478119	322.319183	875.513306	354.029266	95.529724	1033.013306	-646.160461	193.025696	853.891785	-629.809143	-8.963974
329.682770	0.425632	935.790833	386.532471	182.035217	930.470215	440.359009	-47.594730	496.484375	519.004700	174.300171	482.838531	459.044586	-58.740013	76.931541	569.459167	159.867905	92.061035	380.888885	-65.694374	1407.401489	458.687927	228.554947	1399.320801	346.682617	97.786484	1383.104126	318.367615	135.352066	1643.997925	409.305847	-159.476776	1130.909790	513.278687	282.010498	1128.080811	304.766541	-160.738678	886.804932	394.448090	322.265594	875.517883	354.085175	95.414337	1032.961914	-646.224915	193.108170	853.892334	-629.886292	-8.887979
329.683929	0.417776	935.771118	386.554657	182.020889	930.466553	440.366669	-47.611794	496.495850	519.011536	174.303864	482.837433	459.026031	-58.748055	76.926414	569.458923	159.849777	92.077972	380.886108	-65.695541	1407.378418	458.672852	228.570908	1399.305420	346.678650	97.772461	1383.092651	318.352386	135.372513	1643.991089	409.298889	-159.490601	1130.902954	513.259644	282.018250	1128.066650	304.746887	-160.748703	886.804016	394.408081	322.216980	875.510132	354.086975	95.398140	1032.950073	-646.306030	193.155670	853.898499	-629.964050	-8.815035
329.675171	0.412742	935.771912	386.545593	182.014435	930.458374	440.359650	-47.627529	496.502563	518.979187	174.237595	482.826996	459.024811	-58.747799	76.927773	569.432190	159.819489	92.069267	380.871277	-65.701118	1407.374390	458.658264	228.577942	1399.299561	346.681915	97.801163	1383.103027	318.346313	135.389008	1643.976440	409.282196	-159.473862	1130.886841	513.253357	282.004700	1128.037598	304.694214	-160.753174	886.799011	394.365356	322.190002	875.511658	354.076935	95.397659	1032.946167	-646.376831	193.206009	853.888367	-630.014832	-8.756221
329.668457	0.408235	935.766724	386.540863	181.986343	930.445374	440.349060	-47.614056	496.499542	518.996948	174.240250	482.821930	459.033112	-58.737568	76.916794	569.426758	159.823959	92.072670	380.848633	-65.680168	1407.357300	458.652649	228.576462	1399.270508	346.679352	97.814392	1383.092041	318.343811	135.401077	1643.968506	409.263153	-159.455826	1130.855957	513.251953	282.016510	1128.045898	304.675446	-160.737381	886.786865	394.340759	322.160004	875.506042	354.079773	95.383606	1032.937256	-646.451904	193.301285	853.894348	-630.081848	-8.675823
329.665833	0.418278	935.759949	386.528473	182.000107	930.443420	440.341675	-47.604973	496.494202	518.965027	174.211960	482.815125	459.025604	-58.734959	76.915535	569.410278	159.814163	92.070251	380.845917	-65.690048	1407.358398	458.645691	228.577820	1399.276123	346.679657	97.823471	1383.085083	318.329620	135.399780	1643.961670	409.258484	-159.448639	1130.854004	513.236389	281.990662	1128.005249	304.638336	-160.727386	886.782043	394.289886	322.124573	875.502747	354.070770	95.393021	1032.932983	-646.505920	193.357803	853.888977	-630.131470	-8.610529
329.666626	0.402686	935.748535	386.545715	181.989655	930.425293	440.352814	-47.619911	496.500031	518.976501	174.201416	482.816437	459.025635	-58.734287	76.916824	569.409363	159.826859	92.057266	380.837646	-65.685959	1407.355957	458.638580	228.575363	1399.241333	346.682922	97.832870	1383.075684	318.339081	135.403809	1643.956299	409.243408	-159.446289	1130.864014	513.219666	282.003601	1127.991089	304.616425	-160.712692	886.778076	394.250244	322.089142	875.490845	354.071747	95.386414	1032.917603	-646.566772	193.400711	853.893982	-630.185608	-8.559843
329.635406	0.406321	935.752014	386.515442	181.989090	930.441345	440.351044	-47.624294	496.495789	519.017883	174.244507	482.819702	459.006531	-58.741776	76.926704	569.464722	159.836151	92.057884	380.852051	-65.672096	1407.354736	458.633453	228.582474	1399.232056	346.678131	97.840607	1383.074341	318.319702	135.407074	1643.955688	409.239410	-159.452148	1130.861206	513.189636	281.929474	1127.967041	304.612701	-160.700592	886.799744	394.207886	322.068665	875.470520	354.047943	95.379036	1032.927979	-646.638550	193.479507	853.891602	-630.237000	-8.504993
329.649048	0.424203	935.755920	386.515472	181.980789	930.428284	440.358185	-47.618233	496.498474	518.991455	174.208191	482.821075	459.014618	-58.765705	76.935577	569.444336	159.823227	92.054039	380.839844	-65.673882	1407.359619	458.636627	228.609848	1399.217651	346.686523	97.874298	1383.088379	318.318390	135.393265	1643.958862	409.224609	-159.426041	1130.849854	513.180786	281.928711	1127.931519	304.599701	-160.724457	886.799744	394.161377	322.039917	875.460876	354.052734	95.394043	1032.922974	-646.692627	193.530472	853.873352	-630.297974	-8.426554
329.608612	0.416050	935.750183	386.495758	181.992798	930.444580	440.350983	-47.600018	496.489685	518.992676	174.195801	482.816345	459.002502	-58.762867	76.933548	569.444031	159.823013	92.052841	380.851990	-65.650108	1407.371094	458.646149	228.613815	1399.209717	346.679993	97.863731	1383.081787	318.322327	135.393494	1643.961670	409.230316	-159.401993	1130.866943	513.176575	281.939667	1127.931030	304.579163	-160.715271	886.829102	394.130798	322.020203	875.453125	354.024872	95.383186	1032.928833	-646.743225	193.587265	853.873779	-630.353333	-8.360963
329.599060	0.395058	935.753357	386.488373	181.972244	930.427307	440.386719	-47.621265	496.509735	518.983093	174.189407	482.812103	459.033569	-58.772648	76.935928	569.430237	159.809677	92.056465	380.858612	-65.652687	1407.389282	458.647217	228.631088	1399.194458	346.698425	97.910927	1383.094849	318.320007	135.386032	1643.962646	409.235168	-159.401764	1130.884155	513.158997	281.940948	1127.900024	304.573639	-160.702637	886.832520	394.086761	321.989319	875.448792	354.014099	95.374382	1032.921143	-646.816528	193.613861	853.852112	-630.410522	-8.299174
329.594330	0.399815	935.752197	386.474762	181.958786	930.432190	440.384216	-47.626942	496.519531	518.956848	174.183655	482.819946	459.027069	-58.770542	76.936157	569.425842	159.815094	92.064934	380.846893	-65.644402	1407.394531	458.656860	228.632126	1399.182007	346.705872	97.930565	1383.099365	318.320496	135.380447	1643.966553	409.213318	-159.423599	1130.903076	513.136719	281.896881	1127.887817	304.573425	-160.665085	886.846558	394.048553	321.972931	875.434021	354.009705	95.365463	1032.923462	-646.866943	193.669937	853.851807	-630.450500	-8.237288
329.588531	0.415740	935.758179	386.446289	181.987152	930.440674	440.377319	-47.630924	496.486511	518.979492	174.186020	482.824158	459.038391	-58.754093	76.915794	569.435608	159.821121	92.065132	380.846069	-65.642036	1407.398193	458.661377	228.634125	1399.188232	346.725433	97.926826	1383.114746	318.329773	135.376755	1643.977661	409.203735	-159.406891	1130.908081	513.137024	281.957520	1127.908081	304.565765	-160.685806	886.851990	394.022766	321.958588	875.434509	353.994110	95.384972	1032.930786	-646.941162	193.731644	853.845459	-630.493652	-8.179352
329.564514	0.387787	935.769836	386.420807	181.965668	930.429993	440.373108	-47.628475	496.513855	518.961731	174.192749	482.817352	459.029236	-58.764462	76.925186	569.443970	159.826096	92.067917	380.844116	-65.639908	1407.405884	458.660645	228.630066	1399.182007	346.717438	97.923805	1383.106567	318.333405	135.360001	1643.985229	409.195679	-159.407394	1130.922607	513.113831	281.918213	1127.885132	304.550934	-160.667038	886.882507	393.982025	321.950226	875.435059	353.977386	95.369843	1032.931274	-647.003784	193.794861	853.845703	-630.539856	-8.108030
329.570007	0.369823	935.759644	386.419617	181.969406	930.427368	440.394012	-47.660599	496.525360	518.980286	174.188599	482.816193	459.047607	-58.764305	76.929459	569.422485	159.821228	92.068832	380.854645	-65.618088	1407.407715	458.656769	228.644348	1399.182373	346.717133	97.923958	1383.106201	318.336456	135.359344	1643.994141	409.200928	-159.421875	1130.948364	513.104187	281.950195	1127.881958	304.548492	-160.668137	886.886353	393.964447	321.939240	875.446289	353.960968	95.363686	1032.924072	-647.042542	193.884384	853.845398	-630.598511	-7.994185
329.560516	0.367101	935.760864	386.409943	181.956909	930.425964	440.381622	-47.644306	496.508698	518.949951	174.199600	482.828369	459.014313	-58.741127	76.949753	569.428467	159.830048	92.066643	380.870850	-65.610016	1407.409912	458.664215	228.655792	1399.183472	346.716919	97.924728	1383.105835	318.353912	135.355835	1643.989258	409.187286	-159.436676	1130.950562	513.083862	281.973694	1127.889648	304.550903	-160.704956	886.888672	393.927460	321.939880	875.450439	353.951416	95.357765	1032.923950	-647.091064	193.927933	853.840820	-630.643372	-7.939268
329.528473	0.346197	935.764832	386.389435	181.967468	930.442261	440.374420	-47.635731	496.510590	518.944519	174.228027	482.842590	459.019196	-58.742680	76.949860	569.438477	159.830170	92.084991	380.867310	-65.611671	1407.409668	458.636200	228.663696	1399.195190	346.715790	97.924362	1383.105103	318.380127	135.485718	1643.976318	409.178101	-159.426437	1130.942749	513.063782	281.955719	1127.879150	304.544464	-160.714981	886.889832	393.908936	321.914917	875.455139	353.932343	95.343102	1032.934692	-647.148926	193.973602	853.826599	-630.693726	-7.877063
329.524414	0.354216	935.765381	386.355835	181.991119	930.440308	440.375763	-47.643898	496.497711	518.910400	174.193069	482.822693	459.020233	-58.745037	76.944969	569.410522	159.837082	92.062790	380.877014	-65.607964	1407.400879	458.639587	228.672562	1399.187622	346.706146	97.903915	1383.102539	318.395081	135.478897	1643.979370	409.178589	-159.427292	1130.941284	513.021606	281.907104	1127.852783	304.532257	-160.693039	886.893250	393.880188	321.946167	875.456299	353.912903	95.359482	1032.933960	-647.160889	194.053299	853.833008	-630.719788	-7.828778
329.507782	0.341208	935.767639	386.333862	181.981918	930.434509	440.365784	-47.619858	496.519043	518.893860	174.198563	482.826294	458.999603	-58.739750	76.925827	569.398987	159.824265	92.077110	380.901428	-65.620193	1407.405273	458.632599	228.672073	1399.184204	346.710144	97.923332	1383.102173	318.418884	135.489441	1643.983887	409.182281	-159.436783	1130.915161	512.983948	281.898590	1127.851685	304.529816	-160.696518	886.878906	393.849243	321.947449	875.452881	353.908600	95.347916	1032.932861	-647.204407	194.105133	853.834412	-630.750671	-7.775722
329.501648	0.330026	935.763245	386.321106	181.958466	930.427002	440.373779	-47.633877	496.502655	518.877869	174.225784	482.828430	459.019104	-58.733017	76.916977	569.468750	159.865082	92.068466	380.915314	-65.634125	1407.385376	458.622345	228.666626	1399.184082	346.719543	97.908295	1383.093872	318.434631	135.493851	1643.983521	409.195435	-159.415146	1130.898438	512.980652	281.934265	1127.841309	304.516876	-160.695953	886.862305	393.813385	321.947998	875.455505	353.901642	95.331696	1032.926880	-647.247803	194.137115	853.814026	-630.817383	-7.715679
329.524689	0.314823	935.768311	386.310791	181.941330	930.415283	440.372253	-47.643375	496.529144	518.910583	174.246887	482.837189	459.005676	-58.740612	76.927773	569.477295	159.873138	92.079536	380.917755	-65.639809	1407.380737	458.599701	228.671356	1399.192017	346.714813	97.882881	1383.088989	318.456268	135.505035	1643.983398	409.194183	-159.394608	1130.892212	512.929565	281.854279	1127.816650	304.467590	-160.729691	886.850037	393.792114	321.956024	875.454956	353.908997	95.323738	1032.923340	-647.295715	194.191315	853.811829	-630.861023	-7.650407
329.480072	0.419859	935.745117	386.197784	182.215988	930.510925	440.340240	-47.596134	496.493256	518.924011	174.265427	482.876984	458.993835	-58.737175	76.924225	569.454468	159.855057	92.076561	380.936798	-65.631554	1407.381104	458.581299	228.654572	1399.176270	346.690643	97.845757	1383.065552	318.473755	135.508621	1643.977173	409.212311	-159.393539	1130.859985	512.917542	281.882965	1127.816284	304.480316	-160.720001	886.842773	393.771698	321.955261	875.460754	353.845398	95.438263	1032.963257	-647.292725	194.248901	853.802063	-630.881042	-7.585767
329.471771	0.432765	935.740723	386.145874	182.259262	930.519104	440.320557	-47.570171	496.484924	518.924622	174.281723	482.872437	458.951447	-58.721657	76.907051	569.455505	159.868546	92.072617	380.962158	-65.672501	1407.357056	458.555298	228.647171	1399.176514	346.690460	97.857216	1383.064087	318.499329	135.517899	1643.976440	409.226440	-159.376877	1130.856445	512.828064	281.757751	1127.744263	304.463287	-160.722504	886.838196	393.734863	321.990509	875.425293	353.816498	95.457436	1032.965576	-647.334534	194.305984	853.781494	-630.924805	-7.556736
329.472717	0.428261	935.750061	386.134033	182.235947	930.506348	440.318695	-47.572842	496.469940	518.882813	174.272552	482.881409	458.974243	-58.717846	76.910637	569.426208	159.837189	92.070518	380.971161	-65.686874	1407.355469	458.525330	228.655960	1399.177124	346.678284	97.829147	1383.065674	318.519226	135.522324	1643.976318	409.246368	-159.353348	1130.842041	512.834961	281.842377	1127.766235	304.467163	-160.723969	886.821716	393.734314	321.995117	875.417175	353.812347	95.455391	1032.963379	-647.345703	194.353271	853.789856	-630.959229	-7.475864
329.455231	0.417080	935.734253	386.096130	182.226593	930.505859	440.334656	-47.587547	496.490601	518.845276	174.252426	482.873138	458.990753	-58.719845	76.934258	569.452209	159.858887	92.074135	380.984619	-65.686806	1407.346069	458.512360	228.645950	1399.178101	346.656677	97.785851	1383.047729	318.547455	135.541092	1643.982056	409.264374	-159.363907	1130.840820	512.800720	281.811371	1127.756470	304.448151	-160.706818	886.825134	393.713501	322.008270	875.423340	353.786407	95.435684	1032.955688	-647.347839	194.434174	853.790466	-630.961914	-7.429746
329.467926	0.415805	935.735168	386.099518	182.209579	930.493103	440.341797	-47.596706	496.492523	518.827087	174.254089	482.857513	458.982147	-58.726467	76.928726	569.469543	159.874130	92.078011	380.992676	-65.743584	1407.326782	458.465240	228.601181	1399.169312	346.727112	97.969223	1383.144775	318.574158	135.544861	1643.974487	409.307281	-159.369690	1130.830444	512.763123	281.820129	1127.748047	304.538055	-160.715668	886.811340	393.695313	322.035278	875.424316	353.795013	95.434044	1032.949463	-647.350159	194.499084	853.786011	-630.963745	-7.358860
329.425507	0.409112	935.743042	386.051758	182.274963	930.507996	440.338287	-47.587601	496.499298	518.809448	174.238617	482.859558	458.960785	-58.720985	76.910507	569.452209	159.854233	92.080132	381.012177	-65.721603	1407.318604	458.471497	228.639130	1399.176758	346.641937	97.766968	1383.049561	318.596222	135.569534	1643.977539	409.321167	-159.383133	1130.799683	512.745728	281.826538	1127.772949	304.489960	-160.746918	886.788452	393.664276	322.049286	875.434204	353.763428	95.453575	1032.961792	-647.366760	194.573273	853.795593	-630.999268	-7.312296
329.439087	0.402711	935.735901	386.052979	182.268814	930.508728	440.352356	-47.581860	496.492432	518.817749	174.243790	482.861816	458.974731	-58.712448	76.899368	569.417358	159.825546	92.085281	381.024017	-65.732582	1407.315796	458.463135	228.640381	1399.178467	346.637146	97.728172	1383.040771	318.617432	135.570724	1643.980225	409.353180	-159.364960	1130.778931	512.716003	281.804382	1127.778931	304.501526	-160.748962	886.781799	393.664825	322.076416	875.439331	353.762421	95.445320	1032.958374	-647.367554	194.631958	853.788269	-631.003601	-7.253787
329.417419	0.417617	935.731018	386.015228	182.241379	930.499451	440.344055	-47.570938	496.489990	518.820251	174.258453	482.868988	458.968994	-58.715569	76.925430	569.431213	159.840256	92.073273	381.036957	-65.762512	1407.329102	458.432068	228.624588	1399.180664	346.636658	97.731506	1383.042847	318.637390	135.576645	1643.982788	409.382111	-159.399368	1130.779053	512.683167	281.836609	1127.800537	304.528015	-160.739868	886.781982	393.655640	322.090240	875.434509	353.733978	95.441681	1032.951294	-647.379089	194.722580	853.786621	-631.022217	-7.186255
329.415070	0.418436	935.731079	386.001251	182.258896	930.508728	440.341370	-47.555290	496.485077	518.797363	174.247803	482.866058	458.966095	-58.715000	76.924698	569.409851	159.831787	92.087158	381.027222	-65.757729	1407.305054	458.412903	228.627884	1399.198608	346.619904	97.685219	1383.035400	318.660980	135.577454	1643.992065	409.397736	-159.393921	1130.773315	512.663513	281.906647	1127.840454	304.540039	-160.728989	886.788635	393.624695	322.123260	875.449341	353.716400	95.448074	1032.955688	-647.389832	194.756180	853.786682	-631.034180	-7.093940
329.415222	0.418549	935.731262	386.001221	182.259949	930.509338	440.342621	-47.556782	496.485474	518.812561	174.270386	482.877655	458.960022	-58.712967	76.924202	569.413086	159.832687	92.097939	381.030884	-65.753265	1407.297485	458.393250	228.622299	1399.202759	346.611420	97.674194	1383.039795	318.687469	135.585022	1643.991821	409.428802	-159.435257	1130.759644	512.619629	281.874359	1127.822754	304.606354	-160.731415	886.779358	393.623413	322.153168	875.457703	353.716217	95.448463	1032.956055	-647.382935	194.831543	853.790344	-631.010315	-7.050873
329.400970	0.428733	935.743103	385.945862	182.277039	930.513733	440.338379	-47.551392	496.484253	518.792236	174.279083	482.885864	458.969513	-58.703224	76.952240	569.410400	159.845840	92.105354	381.026947	-65.786362	1407.290649	458.385132	228.615692	1399.194824	346.598907	97.656845	1383.035522	318.707367	135.583328	1643.998535	409.443298	-159.437241	1130.763306	512.631775	281.954376	1127.833252	304.631744	-160.767319	886.767578	393.603210	322.174042	875.471985	353.689240	95.462708	1032.964478	-647.383667	194.903610	853.791565	-631.011963	-6.977663
329.407898	0.414964	935.743774	385.958862	182.243103	930.497131	440.342194	-47.550419	496.492523	518.790283	174.277267	482.881195	458.977631	-58.700336	76.961372	569.394287	159.849258	92.105736	381.036133	-65.782608	1407.297363	458.366852	228.617233	1399.200806	346.591980	97.663956	1383.029419	318.717529	135.452530	1644.028442	409.455658	-159.445450	1130.758789	512.616577	282.005829	1127.842407	304.682587	-160.778961	886.766968	393.589996	322.219971	875.475952	353.693085	95.450821	1032.955811	-647.376465	194.993927	853.796509	-631.007019	-6.919887
329.409302	0.428801	935.723145	385.958313	182.286179	930.505371	440.332672	-47.549168	496.477966	518.792603	174.298035	482.866486	458.964600	-58.711117	76.946144	569.412537	159.866348	92.113289	381.022797	-65.797760	1407.287354	458.345337	228.622467	1399.213013	346.602600	97.670380	1383.032715	318.738495	135.452911	1644.035034	409.483276	-159.429214	1130.754150	512.588440	281.991943	1127.837891	304.693176	-160.774506	886.760620	393.560516	322.245880	875.474792	353.686462	95.464890	1032.949829	-647.346802	195.061340	853.810547	-630.997864	-6.823445
329.400421	0.425578	935.735535	385.949768	182.287094	930.508118	440.338287	-47.551418	496.484558	518.807373	174.320557	482.881744	458.963745	-58.702793	76.935844	569.449097	159.863647	92.101059	381.028320	-65.793213	1407.288330	458.317566	228.625580	1399.203369	346.594360	97.675697	1383.039063	318.758636	135.454254	1644.047607	409.492310	-159.419937	1130.758301	512.612976	282.137573	1127.877686	304.727020	-160.779480	886.755127	393.539215	322.263885	875.485535	353.685547	95.466545	1032.957642	-646.985352	195.729721	853.919067	-630.873657	-6.609878
329.393799	0.430410	935.732300	385.918549	182.297379	930.497131	440.344208	-47.534000	496.482117	518.795654	174.313980	482.882050	458.976196	-58.697903	76.910164	569.455139	159.863815	92.102829	381.018097	-65.793579	1407.292603	458.302185	228.621384	1399.190552	346.589325	97.660851	1383.026733	318.785645	135.438202	1644.049316	409.508423	-159.433594	1130.768433	512.586853	282.181915	1127.887207	304.778748	-160.801285	886.740051	393.510284	322.286499	875.506714	353.670197	95.476601	1032.950562	-646.956055	195.829773	853.933411	-630.867188	-6.519114
329.398224	0.426028	935.733948	385.919678	182.294373	930.490479	440.341888	-47.531082	496.493835	518.791992	174.312943	482.861084	458.974396	-58.710918	76.911148	569.411011	159.840256	92.097237	381.012909	-65.802399	1407.286621	458.289886	228.617554	1399.196045	346.596375	97.686943	1383.038818	318.809052	135.428299	1644.066284	409.518951	-159.417816	1130.776367	512.590149	282.225464	1127.888550	304.812866	-160.810928	886.731995	393.482727	322.319366	875.510803	353.667511	95.479012	1032.947632	-646.950867	195.941193	853.937805	-630.852234	-6.440221
329.396851	0.426295	935.733093	385.918427	182.294434	930.489502	440.335541	-47.541664	496.490356	518.744629	174.282120	482.849823	458.954773	-58.705841	76.931007	569.416504	159.835236	92.091743	381.013214	-65.797768	1407.286377	458.276245	228.623062	1399.196167	346.582794	97.665627	1383.036255	318.822540	135.414597	1644.077637	409.531006	-159.426178	1130.773193	512.580994	282.238068	1127.896484	304.845856	-160.799500	886.710876	393.467072	322.337799	875.518250	353.667786	95.478783	1032.946777	-646.919067	195.979568	853.934998	-630.833313	-6.342344
329.395355	0.425123	935.730469	385.924011	182.293686	930.492126	440.334564	-47.530853	496.499207	518.758667	174.305069	482.872864	458.968506	-58.697472	76.959068	569.455933	159.863831	92.097885	381.013977	-65.807877	1407.288208	458.266418	228.614380	1399.211670	346.581451	97.680168	1383.055908	318.852783	135.404068	1644.083374	409.549561	-159.429077	1130.778809	512.559753	282.321106	1127.912354	304.887177	-160.857819	886.688721	393.440033	322.374817	875.528809	353.661652	95.477608	1032.946411	-646.917175	196.055435	853.938354	-630.815796	-6.284557
329.379852	0.435624	935.723572	385.914673	182.295319	930.487671	440.346130	-47.536621	496.504150	518.773193	174.297470	482.858124	458.972473	-58.704193	76.951500	569.400818	159.833893	92.094841	381.002686	-65.827583	1407.271118	458.249634	228.626373	1399.215820	346.572205	97.671387	1383.045654	318.861176	135.387482	1644.091064	409.555603	-159.406311	1130.764038	512.528625	282.270966	1127.898682	304.937531	-160.845459	886.678406	393.405853	322.406555	875.535034	353.657074	95.480270	1032.941162	-646.861938	196.118744	853.934875	-630.774658	-6.210761
329.385468	0.440043	935.720764	385.921814	182.295135	930.490417	440.346649	-47.522831	496.492340	518.744812	174.293442	482.840424	458.962921	-58.705185	76.951447	569.397400	159.831970	92.095734	380.994843	-65.828728	1407.267822	458.236847	228.619034	1399.210693	346.570190	97.685127	1383.061035	318.886871	135.369843	1644.104004	409.571899	-159.427551	1130.762207	512.532593	282.272522	1127.884766	304.981171	-160.871384	886.653870	393.395355	322.405457	875.535278	353.654633	95.482178	1032.940796	-646.827942	196.218521	853.951111	-630.754578	-6.130583
329.364380	0.482223	935.718933	385.871735	182.331512	930.485962	440.363342	-47.501900	496.481750	518.756592	174.302536	482.850952	458.974030	-58.707916	76.930359	569.407654	159.838394	92.097954	381.015411	-65.812073	1407.250122	458.247559	228.623367	1399.216309	346.555145	97.699913	1383.050415	318.891510	135.351349	1644.115723	409.579498	-159.439499	1130.762329	512.520264	282.360321	1127.917236	305.018799	-160.899277	886.635498	393.366302	322.425842	875.540955	353.626068	95.520226	1032.937988	-646.807983	196.260040	853.926392	-630.742432	-6.050475
329.362000	0.496155	935.716675	385.854065	182.366531	930.492188	440.342529	-47.507641	496.475159	518.737854	174.291428	482.850464	458.962189	-58.689182	76.922707	569.378967	159.822922	92.098640	381.012360	-65.813774	1407.244263	458.251892	228.629944	1399.205933	346.553741	97.700729	1383.050171	318.907410	135.335632	1644.115234	409.582397	-159.457855	1130.752686	512.494263	282.311279	1127.901489	305.053619	-160.894257	886.615540	393.343811	322.446014	875.556213	353.618988	95.538345	1032.940430	-646.744629	196.372498	853.942444	-630.700134	-5.945558
329.349854	0.484393	935.725464	385.849945	182.363190	930.493286	440.347443	-47.505722	496.501282	518.748291	174.284882	482.846313	458.971771	-58.682514	76.929031	569.415100	159.839890	92.106575	381.011200	-65.807701	1407.243896	458.241425	228.620224	1399.210449	346.546417	97.689445	1383.034668	318.925507	135.319717	1644.130493	409.609741	-159.450760	1130.750610	512.479248	282.305542	1127.898193	305.090118	-160.934555	886.600708	393.330048	322.450287	875.564941	353.613892	95.534058	1032.945313	-646.703735	196.447845	853.959045	-630.666138	-5.867299
329.360016	0.490229	935.713806	385.855408	182.334793	930.480774	440.341248	-47.506168	496.485413	518.727173	174.259125	482.846344	458.962006	-58.673969	76.937325	569.365479	159.809509	92.100159	380.996216	-65.823853	1407.234619	458.221497	228.636520	1399.219482	346.563263	97.715996	1383.071045	318.937714	135.307831	1644.143799	409.619904	-159.460907	1130.746826	512.472839	282.356567	1127.919800	305.117584	-160.937119	886.585999	393.308502	322.459991	875.570068	353.608551	95.527962	1032.932495	-646.656616	196.492004	853.970520	-630.634338	-5.799956
329.355896	0.487823	935.729065	385.855286	182.356125	930.488586	440.342316	-47.517376	496.496918	518.734436	174.277374	482.857605	458.958679	-58.679359	76.949318	569.359558	159.819046	92.100304	380.994629	-65.825912	1407.234375	458.218628	228.630722	1399.228516	346.558289	97.723488	1383.070557	318.949341	135.283096	1644.159546	409.636749	-159.457779	1130.747070	512.462097	282.382202	1127.911133	305.147003	-160.922424	886.580017	393.307251	322.485748	875.573547	353.608704	95.540375	1032.943970	-646.988770	195.890808	853.841003	-630.688721	-5.890802
329.360046	0.496945	935.716064	385.847961	182.339874	930.493408	440.352600	-47.500320	496.502838	518.776855	174.331009	482.880585	458.955414	-58.678467	76.947472	569.361511	159.820602	92.102707	380.994324	-65.817009	1407.225220	458.213043	228.623947	1399.234619	346.558563	97.712051	1383.081177	318.955017	135.269897	1644.168701	409.640350	-159.463135	1130.732178	512.464233	282.428497	1127.964722	305.184540	-160.937042	886.575378	393.275482	322.486084	875.592712	353.603821	95.528366	1032.940186	-646.939819	195.884598	853.825745	-630.635498	-5.849912
329.359680	0.500395	935.708923	385.840637	182.395050	930.491394	440.351227	-47.498142	496.502075	518.750244	174.324570	482.871887	458.954285	-58.678062	76.947189	569.352234	159.797394	92.097443	380.999878	-65.818810	1407.217773	458.194611	228.617706	1399.232544	346.552429	97.714806	1383.078613	318.972290	135.253616	1644.167358	409.653320	-159.457153	1130.720581	512.425415	282.393829	1127.943970	305.201355	-160.930267	886.551758	393.255096	322.485992	875.597290	353.598785	95.553917	1032.935669	-646.877747	195.971939	853.844421	-630.591492	-5.750334
329.352844	0.517994	935.709473	385.809052	182.432907	930.507996	440.366913	-47.466103	496.498077	518.739868	174.294785	482.860779	458.965393	-58.687107	76.936073	569.391968	159.822296	92.094154	381.003662	-65.821762	1407.209961	458.189545	228.620987	1399.239868	346.551880	97.708092	1383.084717	318.989990	135.236679	1644.174561	409.677826	-159.455078	1130.721924	512.418152	282.443359	1127.953247	305.225739	-160.929565	886.540466	393.246155	322.496979	875.596069	353.582855	95.570831	1032.944824	-646.797546	196.027847	853.831909	-630.493103	-5.680636
329.352448	0.512538	935.707397	385.801544	182.406754	930.494385	440.364258	-47.462582	496.510315	518.753357	174.302567	482.862366	458.970978	-58.697285	76.932632	569.387695	159.828201	92.099579	381.010010	-65.833122	1407.200684	458.188263	228.623383	1399.235107	346.546143	97.692741	1383.067383	318.996948	135.212311	1644.183105	409.702667	-159.447266	1130.710693	512.400696	282.403748	1127.940552	305.248749	-160.891190	886.525818	393.237457	322.498047	875.597717	353.579224	95.561562	1032.936768	-646.345825	196.749985	853.971191	-630.323914	-5.429163
329.354309	0.498046	935.703552	385.822052	182.386826	930.477661	440.386505	-47.473141	496.508911	518.769287	174.312363	482.863953	458.964813	-58.680649	76.925003	569.379333	159.842087	92.085251	381.001465	-65.846954	1407.196289	458.156982	228.592133	1399.242065	346.567535	97.746292	1383.095215	319.009949	135.201004	1644.186890	409.718842	-159.428879	1130.698853	512.404480	282.440704	1127.949829	305.262817	-160.888306	886.518738	393.218109	322.476227	875.606995	353.580292	95.555077	1032.925659	-646.245178	196.793839	853.977661	-630.223633	-5.351484
329.347351	0.514454	935.709778	385.804626	182.401718	930.496033	440.412354	-47.481297	496.514496	518.761108	174.313065	482.855469	458.943542	-58.681065	76.945595	569.378540	159.840973	92.117432	381.025787	-65.862717	1407.196655	458.143463	228.613953	1399.250732	346.543365	97.690735	1383.074829	319.018768	135.180557	1644.196899	409.731445	-159.402176	1130.703857	512.387146	282.404968	1127.955444	305.275757	-160.892380	886.507202	393.207153	322.490448	875.607422	353.572906	95.562408	1032.938477	-646.157776	196.854828	853.976563	-630.148132	-5.288531
329.340851	0.526584	935.709045	385.803589	182.423813	930.502502	440.410065	-47.487801	496.524384	518.772522	174.327011	482.896088	458.953949	-58.678101	76.944778	569.353516	159.827728	92.119812	381.038208	-65.863075	1407.192505	458.127197	228.627228	1399.254517	346.532257	97.665779	1383.074463	319.026245	135.159225	1644.200317	409.751984	-159.387939	1130.662476	512.383545	282.431885	1127.967651	305.281982	-160.855515	886.492981	393.199677	322.482941	875.611328	353.566315	95.576324	1032.941284	-646.039612	196.895676	853.974487	-630.029541	-5.194206
329.348907	0.525942	935.715454	385.804657	182.422958	930.503723	440.454285	-47.490036	496.537354	518.757141	174.334686	482.879974	458.977722	-58.685539	76.944733	569.339233	159.819199	92.119698	381.053040	-65.872551	1407.171753	458.114624	228.625107	1399.261841	346.525909	97.666496	1383.064697	319.042847	135.150146	1644.204346	409.753998	-159.405106	1130.649902	512.369263	282.455505	1127.968140	305.298065	-160.831924	886.485901	393.190125	322.477875	875.615540	353.571655	95.578033	1032.945068	-645.939270	196.916580	853.958984	-629.927856	-5.132948
329.378601	0.518065	935.709839	385.825378	182.380295	930.479492	440.460144	-47.495941	496.539307	518.766663	174.357117	482.876617	458.975159	-58.684742	76.944977	569.342102	159.826065	92.116333	381.050964	-65.875038	1407.168335	458.108551	228.621490	1399.264893	346.532074	97.670090	1383.067139	319.046143	135.136490	1644.210693	409.778412	-159.387711	1130.622559	512.381226	282.505463	1127.984009	305.311066	-160.803925	886.467590	393.169556	322.467926	875.623230	353.592163	95.565033	1032.929443	-646.145630	196.418304	853.832458	-629.886902	-5.169988
329.360931	0.513599	935.712158	385.800812	182.411652	930.482605	440.444916	-47.489307	496.514771	518.735474	174.341064	482.878235	458.984406	-58.681252	76.934204	569.346863	159.828979	92.116989	381.060669	-65.872765	1407.151489	458.093994	228.626328	1399.265991	346.533295	97.671181	1383.066406	319.062134	135.113113	1644.205933	409.787689	-159.389877	1130.623291	512.369812	282.511780	1127.987183	305.316040	-160.800629	886.454712	393.173523	322.461090	875.612366	353.581848	95.573738	1032.932739	-646.038025	196.453979	853.817017	-629.741211	-5.083916
329.372131	0.539510	935.703308	385.788055	182.443924	930.483337	440.438812	-47.481155	496.521881	518.754272	174.343079	482.866638	458.994324	-58.686928	76.946838	569.382751	159.833923	92.098534	381.070038	-65.867485	1407.136963	458.088135	228.635788	1399.270142	346.524719	97.644768	1383.056152	319.068848	135.095047	1644.208862	409.813110	-159.366669	1130.598755	512.345886	282.489777	1127.984619	305.305695	-160.761856	886.429749	393.168427	322.447998	875.606812	353.582275	95.596512	1032.928955	-645.908447	196.512283	853.788818	-629.566711	-5.008282
329.378967	0.529612	935.698792	385.800781	182.414322	930.481018	440.424255	-47.477020	496.513580	518.761108	174.359833	482.871613	458.975281	-58.692944	76.949097	569.355469	159.825623	92.102890	381.077881	-65.891907	1407.138550	458.062073	228.627472	1399.251831	346.503174	97.616997	1383.057251	319.170044	135.147278	1644.122437	409.815491	-159.343292	1130.576416	512.322937	282.493286	1127.974121	305.322174	-160.749374	886.418884	393.165161	322.451752	875.607727	353.587860	95.577400	1032.925415	-645.763794	196.562088	853.769165	-629.407410	-4.935262
329.372498	0.533800	935.695801	385.784119	182.450638	930.472046	440.403961	-47.469460	496.504547	518.749390	174.353668	482.873657	458.944153	-58.683784	76.912598	569.378662	159.823364	92.103615	381.081085	-65.912201	1407.120728	458.037140	228.625580	1399.261353	346.534454	97.637589	1383.072021	319.178528	135.129196	1644.120605	409.812988	-159.329590	1130.550293	512.312256	282.487946	1127.981689	305.316071	-160.734848	886.405701	393.154053	322.436462	875.605591	353.580566	95.598671	1032.919556	-645.620300	196.697205	853.773621	-629.232727	-4.840849
329.396667	0.580911	935.678650	385.777161	182.475876	930.485718	440.373871	-47.440388	496.469421	518.727417	174.360474	482.879059	458.933990	-58.676998	76.931190	569.371216	159.838852	92.126732	381.094025	-65.908768	1407.097046	458.024994	228.642090	1399.277100	346.537415	97.640625	1383.042358	319.092743	135.040070	1644.205566	409.836578	-159.319748	1130.547241	512.285828	282.478241	1127.973511	305.321167	-160.708511	886.377563	393.148560	322.445190	875.598511	353.584656	95.619179	1032.918335	-645.458313	196.835403	853.792480	-629.022827	-4.761123
329.401642	0.587742	935.664307	385.780273	182.481430	930.484009	440.374115	-47.430347	496.467316	518.713318	174.366272	482.866913	458.938538	-58.673191	76.939690	569.374878	159.827072	92.112488	381.108856	-65.926399	1407.095581	458.024170	228.640411	1399.269165	346.534851	97.637840	1383.046143	319.101501	135.024277	1644.211060	409.858704	-159.308228	1130.527832	512.270996	282.485260	1127.973755	305.329163	-160.658157	886.345825	393.129517	322.418213	875.588013	353.585388	95.619461	1032.910400	-645.310425	196.901764	853.771240	-628.853760	-4.682278
329.398956	0.590855	935.670227	385.778198	182.478561	930.484436	440.398071	-47.450909	496.474396	518.731750	174.363220	482.844482	458.949036	-58.670013	76.930267	569.397766	159.830551	92.123138	381.102966	-65.920486	1407.094971	458.009338	228.634338	1399.268066	346.565857	97.694412	1383.087158	319.117889	135.007965	1644.204346	409.866272	-159.285522	1130.519043	512.251587	282.518402	1127.974121	305.330475	-160.594086	886.343567	393.148254	322.398010	875.582764	353.584869	95.622124	1032.913574	-645.174744	196.997742	853.774536	-628.694397	-4.574847
329.422638	0.606612	935.686584	385.775330	182.473206	930.477661	440.430664	-47.455421	496.515930	518.731079	174.377808	482.851105	458.962158	-58.674072	76.930183	569.381775	159.842468	92.119667	381.129211	-65.948914	1407.078491	458.006622	228.629364	1399.255371	346.568298	97.681778	1383.099121	319.210632	135.061752	1644.118896	409.880707	-159.265610	1130.502930	512.234497	282.467255	1127.969360	305.334778	-160.594986	886.348145	393.131897	322.387177	875.566833	353.599426	95.638641	1032.917969	-645.041321	197.087143	853.775513	-628.491272	-4.507568
329.441925	0.597553	935.685242	385.786163	182.474945	930.480469	440.453247	-47.461124	496.525360	518.709656	174.380890	482.852509	458.972321	-58.677368	76.930702	569.374084	159.837875	92.118980	381.140259	-65.940933	1407.074341	458.010132	228.635681	1399.255493	346.570984	97.665581	1383.087891	319.125488	134.974625	1644.208130	409.885101	-159.242188	1130.496338	512.255981	282.537231	1127.993896	305.332092	-160.537918	886.341553	393.137238	322.347717	875.581848	353.605713	95.634987	1032.918335	-644.882507	197.174255	853.789246	-628.275940	-4.419530
329.425720	0.599682	935.704590	385.772064	182.486313	930.493225	440.465332	-47.462833	496.514587	518.722351	174.403671	482.857086	458.969025	-58.685394	76.954292	569.365051	159.824112	92.123238	381.148193	-65.954918	1407.078003	457.984985	228.641968	1399.265869	346.571381	97.662537	1383.089722	319.129089	134.946121	1644.227905	409.898773	-159.219650	1130.486084	512.239868	282.532715	1127.995239	305.330200	-160.503906	886.338745	393.137695	322.342102	875.583923	353.602905	95.641380	1032.934937	-644.717102	197.265991	853.789978	-628.084961	-4.350613
329.445404	0.601755	935.687744	385.782196	182.494522	930.492798	440.496521	-47.473377	496.528656	518.717163	174.398239	482.883728	458.968109	-58.685356	76.954857	569.335999	159.822922	92.121666	381.148010	-65.972145	1407.075562	457.979645	228.633667	1399.276245	346.586548	97.697441	1383.114258	319.156433	135.046585	1644.216553	409.903473	-159.207565	1130.464600	512.224243	282.521271	1127.983276	305.345520	-160.454208	886.336914	393.130463	322.333710	875.583069	353.609436	95.639755	1032.926270	-644.555908	197.364120	853.776611	-627.862732	-4.288044
329.458557	0.604253	935.692383	385.795135	182.468887	930.485718	440.489807	-47.454460	496.533539	518.753723	174.413513	482.883179	458.952972	-58.680439	76.952309	569.369080	159.834747	92.109528	381.148895	-65.962135	1407.075195	457.975006	228.658249	1399.275146	346.571228	97.671577	1383.106201	319.160187	135.026093	1644.208984	409.906281	-159.194809	1130.456177	512.235107	282.541046	1128.006836	305.341125	-160.440781	886.324463	393.117188	322.308746	875.591187	353.618317	95.636520	1032.924561	-644.360352	197.451538	853.799072	-627.620056	-4.196161
329.468994	0.597793	935.687195	385.797211	182.474350	930.485413	440.514252	-47.428459	496.498688	518.761719	174.418747	482.885773	458.960541	-58.682869	76.949623	569.366150	159.839233	92.113632	381.155060	-65.960068	1407.064087	457.971222	228.644043	1399.263184	346.570709	97.667877	1383.104370	319.167145	134.887772	1644.230835	409.924744	-159.179291	1130.438110	512.247620	282.575317	1128.029175	305.304016	-160.402390	886.314453	393.114075	322.295624	875.589600	353.625427	95.632629	1032.921997	-644.175903	197.547943	853.809631	-627.393799	-4.087783
329.474152	0.605298	935.673035	385.797119	182.498611	930.481201	440.526886	-47.449024	496.520721	518.758606	174.418793	482.868073	458.974091	-58.680752	76.940758	569.391907	159.861588	92.128304	381.164093	-65.958786	1407.041382	457.956268	228.655563	1399.261719	346.591217	97.701698	1383.110718	319.194855	134.992722	1644.211792	409.934967	-159.174286	1130.415405	512.241821	282.569733	1127.978271	305.286926	-160.373032	886.293030	393.111725	322.288086	875.573608	353.622864	95.644127	1032.912720	-644.017395	197.595078	853.822388	-627.177185	-4.025330
329.487213	0.604334	935.666382	385.802399	182.502914	930.481079	440.533386	-47.433563	496.549377	518.760559	174.420013	482.868530	458.967010	-58.678394	76.938629	569.398132	159.844315	92.126244	381.173248	-65.953140	1407.043579	457.960938	228.658890	1399.262207	346.570251	97.668648	1383.091309	319.298279	135.043182	1644.135254	409.953003	-159.165100	1130.406494	512.250732	282.573303	1127.980469	305.364563	-160.321457	886.285217	393.104187	322.247559	875.574463	353.628571	95.643013	1032.909302	-643.508240	198.163361	853.953979	-626.864441	-3.797200
329.486298	0.610144	935.687683	385.786469	182.530930	930.499756	440.528748	-47.426670	496.534027	518.761719	174.421478	482.872620	458.954681	-58.674557	76.937584	569.402832	159.842026	92.131775	381.181213	-65.954834	1407.042603	457.950409	228.659561	1399.265015	346.566528	97.647934	1383.085327	319.315735	135.030807	1644.141846	409.953552	-159.155014	1130.410645	512.221069	282.529114	1127.974487	305.372681	-160.294830	886.274353	393.109924	322.245911	875.568176	353.626892	95.658440	1032.929688	-643.429077	198.102478	853.922852	-626.661804	-3.757239
329.489777	0.594253	935.700562	385.798065	182.492828	930.486938	440.542786	-47.421738	496.528748	518.764709	174.421005	482.888367	458.947693	-58.678761	76.947464	569.355591	159.834763	92.123260	381.179321	-65.958794	1407.038940	457.953491	228.649094	1399.267456	346.567352	97.680466	1383.099976	319.239868	134.947998	1644.252686	409.957642	-159.147232	1130.402344	512.231262	282.512329	1127.988525	305.310944	-160.261810	886.283020	393.101898	322.222534	875.575073	353.634064	95.646317	1032.929077	-643.236023	198.207031	853.946350	-626.445435	-3.677244
329.522278	0.616654	935.686035	385.810028	182.516617	930.499695	440.556519	-47.433529	496.528503	518.736328	174.412964	482.862091	458.974335	-58.680904	76.938652	569.348206	159.814072	92.121513	381.182098	-65.960571	1407.034058	457.939728	228.662460	1399.263916	346.568115	97.668945	1383.091919	319.260315	134.919250	1644.268677	409.951477	-159.123093	1130.401611	512.230225	282.539673	1127.996704	305.326263	-160.251709	886.276611	393.104309	322.197113	875.579041	353.645905	95.657166	1032.928223	-643.031250	198.328812	853.962952	-626.222839	-3.588923
329.533081	0.612798	935.698364	385.802643	182.519928	930.499878	440.561615	-47.428764	496.522095	518.749939	174.430756	482.866760	458.951355	-58.673439	76.936546	569.413391	159.837021	92.109207	381.191437	-65.969322	1407.034302	457.952484	228.651947	1399.281616	346.582001	97.685089	1383.109619	319.281464	134.907059	1644.276855	409.966827	-159.104279	1130.386841	512.221130	282.519928	1127.975708	305.325226	-160.238541	886.270752	393.103088	322.191742	875.579163	353.660461	95.659042	1032.934937	-642.833069	198.423218	853.973267	-625.989258	-3.483171
329.539612	0.614842	935.695679	385.802338	182.519791	930.496338	440.566742	-47.408268	496.512390	518.761353	174.407806	482.863464	458.944031	-58.671207	76.934265	569.425293	159.851883	92.123199	381.186493	-65.967987	1407.028931	457.949219	228.657700	1399.272827	346.582825	97.676659	1383.096436	319.313416	134.894791	1644.273193	409.976013	-159.101837	1130.394409	512.227600	282.524200	1127.978271	305.344879	-160.202240	886.268799	393.110046	322.166626	875.572937	353.666412	95.659492	1032.932007	-642.575134	198.593781	853.983337	-625.757568	-3.408628
329.554047	0.609045	935.683472	385.818451	182.518570	930.484009	440.579651	-47.425533	496.514618	518.753723	174.415421	482.867157	458.938049	-58.669292	76.935143	569.407104	159.835159	92.110939	381.192596	-65.965378	1407.032593	457.927368	228.656097	1399.279541	346.569336	97.665092	1383.082153	319.335876	134.885757	1644.286377	409.980225	-159.061249	1130.382568	512.224670	282.518738	1127.992188	305.373474	-160.199081	886.259827	393.123932	322.150238	875.556885	353.676605	95.657539	1032.919434	-642.636292	198.272537	853.916809	-625.596008	-3.457147
329.549500	0.623429	935.683899	385.805267	182.570282	930.499756	440.589966	-47.427406	496.527191	518.771240	174.459381	482.854736	458.976013	-58.681393	76.940598	569.375244	160.002213	92.113152	381.196014	-65.961784	1407.029175	457.910675	228.679398	1399.279053	346.572510	97.648567	1383.078491	319.359283	134.881470	1644.297729	409.988983	-159.056427	1130.374023	512.224487	282.516144	1128.003418	305.363098	-160.177841	886.256042	393.121857	322.144318	875.551941	353.670074	95.680473	1032.927979	-642.499817	198.331589	853.916138	-625.430176	-3.407197
329.587036	0.620679	935.687134	385.832855	182.524323	930.481262	440.609100	-47.428932	496.518005	518.741394	174.436859	482.853760	458.958008	-58.681152	76.927437	569.388855	159.829605	92.121719	381.206940	-65.962830	1407.031372	457.902893	228.682571	1399.283081	346.568939	97.660957	1383.094116	319.472473	134.930130	1644.217529	409.994385	-159.064529	1130.375854	512.231506	282.550537	1128.030884	305.384125	-160.155212	886.265442	393.129639	322.119995	875.565063	353.689514	95.672783	1032.919189	-642.276428	198.434250	853.941162	-625.191101	-3.348469
329.616882	0.624664	935.692627	385.834137	182.541779	930.503052	440.625061	-47.420090	496.517822	518.745850	174.439697	482.856567	458.958801	-58.675949	76.937836	569.375732	159.839844	92.116699	381.219910	-65.986641	1407.042969	457.886414	228.671478	1399.290649	346.564056	97.650551	1383.087158	319.398621	134.753754	1644.337646	410.010101	-159.076004	1130.370728	512.220886	282.551910	1128.030151	305.416016	-160.140411	886.260315	393.144958	322.120056	875.566711	353.708466	95.672630	1032.933472	-642.084412	198.508591	853.977356	-624.961853	-3.273695
329.623566	0.620648	935.695435	385.831909	182.589890	930.502502	440.638245	-47.428089	496.512207	518.779480	174.483948	482.881470	458.966888	-58.678551	76.938965	569.397888	159.836105	92.127899	381.221252	-66.001289	1407.056152	457.877411	228.664612	1399.298218	346.569946	97.643089	1383.083984	319.521393	134.819702	1644.263916	410.031342	-159.022202	1130.359009	512.220581	282.542297	1128.033569	305.420441	-160.120804	886.250000	393.160950	322.101807	875.581482	353.710510	95.695198	1032.934448	-641.851013	198.537170	854.001648	-624.729248	-3.190983
329.632568	0.616458	935.706421	385.853851	182.565231	930.511963	440.631012	-47.421806	496.522705	518.762634	174.466995	482.870209	458.963501	-58.677471	76.938332	569.404480	160.028259	92.123230	381.241669	-65.991302	1407.032349	457.878479	228.675583	1399.319580	346.552704	97.633720	1383.097290	319.469086	134.751282	1644.352295	410.035767	-159.058182	1130.348145	512.200684	282.530945	1128.049561	305.426941	-160.131149	886.240112	393.184906	322.087463	875.584839	353.724640	95.682785	1032.944580	-641.640930	198.614624	854.019226	-624.513184	-3.163778
329.654175	0.622885	935.699951	385.872894	182.536957	930.500732	440.638214	-47.415119	496.525909	518.782349	174.486801	482.860077	458.966248	-58.678356	76.937660	569.419922	159.873291	92.131470	381.234070	-66.021805	1407.013550	457.863464	228.677994	1399.325562	346.556305	97.621185	1383.089478	319.587189	134.833557	1644.268921	410.050842	-159.057129	1130.330933	512.197327	282.522949	1128.069702	305.451294	-160.127945	886.213562	393.194336	322.077698	875.590271	353.737885	95.677353	1032.935303	-641.581665	198.803711	854.067261	-624.801514	-2.769354
329.648651	0.618502	935.702576	385.865845	182.536377	930.497437	440.623932	-47.412132	496.518341	518.783081	174.487686	482.860535	458.952209	-58.673897	76.937057	569.418335	159.860413	92.107727	381.228394	-66.030006	1406.997437	457.847961	228.662003	1399.343994	346.550964	97.611641	1383.089111	319.548798	134.796494	1644.356567	410.057587	-159.049728	1130.307373	512.180664	282.486603	1128.072510	305.471893	-160.123352	886.192993	393.199829	322.076172	875.586121	353.740540	95.675270	1032.935181	-641.807495	197.985596	853.927246	-624.236755	-3.200957
329.668396	0.640008	935.700745	385.868866	182.542633	930.504578	440.629791	-47.410290	496.506378	518.777405	174.484024	482.859283	458.970703	-58.666981	76.927116	569.430298	159.870056	92.107452	381.220337	-66.034363	1406.986206	457.841736	228.636810	1399.358154	346.550415	97.611298	1383.088379	319.593109	134.813110	1644.362549	410.076538	-159.046112	1130.282837	512.193420	282.511810	1128.089600	305.485046	-160.146423	886.167725	393.222076	322.064575	875.602051	353.756500	95.682747	1032.938354	-641.209717	198.477890	854.054932	-623.935364	-2.986761
329.689392	0.643044	935.684875	385.879700	182.596252	930.507751	440.630493	-47.395035	496.507202	518.776001	174.485550	482.844238	458.962311	-58.664143	76.925026	569.433960	159.852509	92.095238	381.216675	-66.043221	1406.949219	457.837585	228.647552	1399.357178	346.530975	97.592300	1383.071655	319.632294	134.827682	1644.360840	410.094452	-159.058731	1130.247437	512.206604	282.495270	1128.135864	305.497986	-160.139130	886.127136	393.241577	322.050659	875.608826	353.761749	95.702568	1032.931885	-641.423523	198.038315	853.987671	-623.843750	-3.028177
329.692993	0.644983	935.690186	385.874237	182.597595	930.506165	440.640228	-47.388451	496.498810	518.793457	174.484421	482.852905	458.952759	-58.666683	76.915466	569.455566	160.055862	92.082138	381.207672	-66.055237	1406.933960	457.807648	228.631653	1399.378540	346.509766	97.578064	1383.075439	319.688293	134.854553	1644.347534	410.120239	-159.052551	1130.213135	512.153992	282.394562	1128.098022	305.530090	-160.146271	886.098206	393.243866	322.058289	875.623779	353.769043	95.705307	1032.934082	-641.395813	198.184402	854.001038	-624.186340	-2.686259
329.696381	0.648221	935.691345	385.893585	182.575150	930.490601	440.630768	-47.375877	496.494293	518.806702	174.501175	482.853668	458.949799	-58.665802	76.914322	569.453857	159.874985	92.102921	381.203430	-66.071732	1406.922119	457.813538	228.624329	1399.386475	346.515411	97.563553	1383.075806	319.750031	134.996414	1644.327881	410.137543	-159.050171	1130.197754	512.208435	282.499664	1128.152100	305.559784	-160.144135	886.071045	393.270020	322.041870	875.631104	353.770660	95.708778	1032.925903	-641.192932	198.227798	854.043091	-623.992310	-2.604291
329.719788	0.663769	935.690063	385.903564	182.609055	930.503174	440.631073	-47.384544	496.501312	518.800171	174.496567	482.870392	458.950409	-58.660412	76.919891	569.455750	159.866791	92.117554	381.223297	-66.072044	1406.902832	457.799774	228.602615	1399.387451	346.517853	97.564140	1383.076172	319.793884	135.014114	1644.332520	410.152313	-159.051758	1130.181763	512.210327	282.459167	1128.171387	305.593170	-160.159500	886.063782	393.287872	322.047668	875.640808	353.790710	95.724174	1032.932129	-640.991211	198.219635	854.092285	-623.760315	-2.565076
329.719696	0.662457	935.702332	385.900238	182.589401	930.493958	440.632629	-47.387417	496.502563	518.781372	174.484024	482.863251	458.955566	-58.662041	76.924004	569.425049	160.037704	92.111076	381.220154	-66.090607	1406.896973	457.770355	228.605682	1399.408813	346.489105	97.536171	1383.066650	319.822632	134.912811	1644.355103	410.157410	-159.066559	1130.189209	512.217896	282.475677	1128.176758	305.623566	-160.118225	886.061035	393.286499	322.063477	875.649231	353.793365	95.724472	1032.933350	-640.776794	198.305496	854.140991	-623.554810	-2.474370
329.736725	0.695754	935.673706	385.916260	182.613037	930.497253	440.646484	-47.362091	496.480621	518.808838	174.523315	482.843781	458.935730	-58.674122	76.922615	569.394897	160.010757	92.090553	381.219818	-66.112083	1406.905151	457.749298	228.596100	1399.401001	346.486450	97.534775	1383.073608	319.871826	134.933517	1644.350830	410.178314	-159.075806	1130.193481	512.180420	282.408752	1128.160156	305.669525	-160.119537	886.046265	393.312927	322.071808	875.652039	353.807678	95.736313	1032.921265	-640.527100	198.224167	854.178955	-623.126099	-2.543274
329.748444	0.677956	935.682983	385.917206	182.610001	930.491028	440.680786	-47.390110	496.517090	518.787659	174.492477	482.846100	458.959381	-58.663578	76.923309	569.418091	160.023239	92.072144	381.220428	-66.111122	1406.924316	457.734467	228.605331	1399.405273	346.479401	97.535828	1383.073853	319.921204	134.964783	1644.355713	410.202484	-159.058517	1130.181885	512.213257	282.499573	1128.179077	305.708893	-160.125076	886.046021	393.318542	322.068604	875.651184	353.812469	95.734283	1032.922363	-640.323853	198.257889	854.209290	-622.935242	-2.505833
329.776154	0.686245	935.668091	385.931854	182.616211	930.492249	440.705078	-47.407436	496.506195	518.819641	174.533112	482.846130	458.967896	-58.665901	76.924377	569.444763	160.032379	92.091003	381.245331	-66.133926	1406.925049	457.713348	228.604568	1399.396973	346.486847	97.514107	1383.067749	319.981781	134.972763	1644.365845	410.226593	-159.077118	1130.207886	512.174927	282.450958	1128.178101	305.790314	-160.112915	886.046936	393.337524	322.079926	875.654785	353.820740	95.736443	1032.915283	-640.122742	198.320450	854.281860	-622.760498	-2.399614
329.769501	0.684412	935.688782	385.919373	182.648819	930.506226	440.710388	-47.411793	496.517517	518.811035	174.528961	482.847748	458.988373	-58.671642	76.906448	569.449280	159.867996	92.106003	381.255646	-66.129677	1406.924927	457.717377	228.598511	1399.408203	346.465179	97.486496	1383.059204	320.037262	134.996735	1644.370850	410.257294	-159.070908	1130.218384	512.210327	282.531097	1128.203857	305.820679	-160.116959	886.050720	393.360657	322.081146	875.652100	353.817444	95.752678	1032.932861	-639.922791	198.318573	854.325867	-622.567261	-2.373107
329.778748	0.690593	935.698120	385.919830	182.666168	930.522461	440.702026	-47.400608	496.512756	518.816040	174.543289	482.856171	458.958466	-58.662952	76.923080	569.451233	159.879211	92.099495	381.254364	-66.127815	1406.935547	457.674133	228.590485	1399.415527	346.469635	97.494148	1383.050537	320.086639	135.007965	1644.382080	410.287903	-159.070297	1130.229980	512.206665	282.563538	1128.215210	305.891235	-160.152267	886.046204	393.379272	322.108734	875.645325	353.820923	95.760651	1032.945679	-639.731201	198.419846	854.401550	-622.453430	-2.271366
329.820953	0.722093	935.684998	385.919891	182.706879	930.530518	440.703491	-47.400799	496.513458	518.813843	174.531906	482.854431	458.963196	-58.670040	76.915504	569.409729	159.859741	92.100197	381.271118	-66.129555	1406.944946	457.655121	228.601807	1399.413574	346.455139	97.480171	1383.050781	320.141602	135.042435	1644.383301	410.310944	-159.073669	1130.237915	512.182556	282.579376	1128.215698	305.930054	-160.138916	886.063538	393.393524	322.138458	875.631653	353.832886	95.786812	1032.943237	-639.577026	198.571884	854.477600	-622.440430	-2.108518
329.835175	0.720531	935.680481	385.929443	182.691055	930.519470	440.692902	-47.377960	496.497772	518.841614	174.554047	482.836761	458.939514	-58.657085	76.920517	569.414795	159.860901	92.106728	381.267609	-66.147049	1406.940918	457.637878	228.599640	1399.405884	346.454834	97.484879	1383.062134	320.191711	135.073853	1644.398438	410.351715	-159.065918	1130.235596	512.183655	282.624420	1128.218750	305.959778	-160.158859	886.054626	393.406647	322.154755	875.618530	353.837463	95.784142	1032.934814	-639.417175	198.564545	854.532715	-622.259766	-2.086545
329.850922	0.692518	935.685852	385.935089	182.691238	930.519958	440.704010	-47.373432	496.490906	518.860168	174.582596	482.834991	458.944305	-58.658566	76.920235	569.421875	159.861450	92.082642	381.270142	-66.156136	1406.940796	457.628448	228.586319	1399.386719	346.444427	97.481621	1383.058350	320.241852	135.089935	1644.398804	410.376312	-159.073105	1130.244873	512.180237	282.620148	1128.214722	306.008392	-160.147308	886.047791	393.419098	322.174957	875.607483	353.847778	95.772171	1032.937744	-639.162964	198.601669	854.599854	-622.041809	-2.024658
329.859314	0.691438	935.688904	385.939240	182.653442	930.507629	440.725189	-47.377972	496.484833	518.855164	174.554718	482.831482	458.940643	-58.657429	76.919777	569.460938	159.876694	92.079453	381.288391	-66.168579	1406.933105	457.629883	228.594696	1399.384644	346.432281	97.466446	1383.059814	320.273102	135.121185	1644.405884	410.429413	-159.087051	1130.243408	512.180176	282.649780	1128.210571	306.064575	-160.144485	886.041321	393.445282	322.179443	875.578796	353.859283	95.760300	1032.932983	-638.958496	198.569305	854.637329	-621.833008	-1.971656
329.865021	0.689388	935.675232	385.916473	182.711411	930.526001	440.730682	-47.372437	496.460938	518.840332	174.549271	482.835114	458.948242	-58.656296	76.887360	569.449768	160.057999	92.071404	381.281342	-66.170975	1406.925537	457.595612	228.605774	1399.372803	346.430664	97.446198	1383.059082	320.313049	135.153000	1644.408081	410.444183	-159.096481	1130.237915	512.159485	282.641785	1128.197266	306.102081	-160.140335	886.050415	393.438660	322.183441	875.570801	353.849731	95.769028	1032.936035	-638.694519	198.585190	854.695801	-621.604370	-1.945526
329.898315	0.709914	935.680359	385.898315	182.715622	930.531128	440.748749	-47.384434	496.460266	518.839539	174.578079	482.851013	458.968262	-58.665092	76.901108	569.486267	159.883987	92.087013	381.300781	-66.179260	1406.932007	457.579742	228.605957	1399.380005	346.415741	97.438782	1383.068604	320.343445	135.191299	1644.409058	410.462463	-159.113174	1130.253418	512.157532	282.670837	1128.208252	306.140808	-160.165253	886.047424	393.449005	322.183075	875.560852	353.855804	95.781105	1032.941162	-638.451477	198.538879	854.715637	-621.395874	-1.909923
329.891571	0.681215	935.690613	385.903961	182.669357	930.523987	440.761230	-47.379822	496.485657	518.824158	174.565079	482.855774	458.937988	-58.662102	76.910477	569.445862	159.881165	92.086632	381.308563	-66.188148	1406.944580	457.543365	228.599869	1399.381836	346.407471	97.435722	1383.070801	320.386383	135.352188	1644.385986	410.485321	-159.105438	1130.249023	512.144165	282.654755	1128.220337	306.180267	-160.186188	886.035583	393.459869	322.197723	875.567200	353.848175	95.755981	1032.941895	-638.206238	198.544250	854.743164	-621.138367	-1.884250
329.945465	0.678780	935.693542	385.924622	182.671646	930.528564	440.789856	-47.386593	496.484100	518.850464	174.608673	482.846466	458.940796	-58.663033	76.910454	569.429932	159.903534	92.106514	381.319153	-66.193848	1406.954712	457.528595	228.601471	1399.409058	346.396027	97.415863	1383.071289	320.409241	135.384064	1644.395630	410.526764	-159.122696	1130.276245	512.143005	282.653534	1128.221802	306.217072	-160.182434	886.050659	393.470428	322.200165	875.576538	353.872894	95.758003	1032.945068	-637.888123	198.603943	854.814514	-620.878845	-1.783220
329.973663	0.695296	935.698975	385.936462	182.671097	930.534058	440.805756	-47.381676	496.484436	518.854858	174.611816	482.846710	458.934418	-58.655499	76.917427	569.419983	159.889359	92.100708	381.341614	-66.206848	1406.958984	457.508850	228.610626	1399.422241	346.394348	97.424454	1383.095825	320.441650	135.433456	1644.406006	410.556244	-159.113968	1130.272217	512.116394	282.648651	1128.266235	306.253479	-160.195236	886.045959	393.482025	322.206543	875.585327	353.882690	95.769096	1032.949951	-637.580566	198.617188	854.839661	-620.602600	-1.748791
329.974091	0.706560	935.708069	385.911835	182.689835	930.542725	440.809998	-47.384739	496.490173	518.860107	174.591049	482.853241	458.929474	-58.653908	76.917473	569.454590	159.890747	92.117836	381.364441	-66.213127	1406.956421	457.483826	228.618347	1399.443237	346.394958	97.417130	1383.104858	320.469421	135.467285	1644.401978	410.607147	-159.134583	1130.282715	512.113464	282.651672	1128.292358	306.300049	-160.219269	886.041016	393.498901	322.192352	875.607727	353.872345	95.783051	1032.958984	-637.286377	198.604599	854.866211	-620.316406	-1.697030
330.003540	0.683250	935.719604	385.905182	182.687241	930.538757	440.844421	-47.386616	496.466309	518.857300	174.588882	482.852570	458.961792	-58.656719	76.896301	569.476685	159.881729	92.106216	381.381317	-66.214165	1406.952393	457.452545	228.625580	1399.461914	346.387207	97.378586	1383.085083	320.494324	135.512833	1644.400879	410.645386	-159.134689	1130.262573	512.099548	282.654755	1128.315186	306.318604	-160.226944	886.043823	393.514160	322.182404	875.627441	353.882965	95.777573	1032.962402	-636.908325	198.612503	854.848694	-619.994385	-1.649501
330.014496	0.660244	935.716003	385.904114	182.678406	930.536987	440.871124	-47.407219	496.467834	518.874451	174.594391	482.865234	458.928925	-58.661285	76.876350	569.478210	159.887238	92.120934	381.416992	-66.224686	1406.937256	457.444794	228.622253	1399.501831	346.372864	97.364143	1383.088379	320.501312	135.541290	1644.401489	410.687347	-159.126740	1130.242432	512.114319	282.709351	1128.368286	306.347626	-160.254501	886.039246	393.509918	322.184509	875.658813	353.884674	95.761055	1032.959595	-636.564148	198.535614	854.823730	-619.599548	-1.679843
330.094513	0.529203	935.704041	386.054596	182.331177	930.402405	440.898804	-47.444717	496.480072	518.856689	174.564148	482.800140	458.976776	-58.678185	76.871315	569.436035	159.860229	92.111366	381.419830	-66.242973	1406.934814	457.413635	228.623428	1399.503784	346.397919	97.347450	1383.090576	320.519012	135.583435	1644.397461	410.728851	-159.116943	1130.227295	512.112671	282.736389	1128.380859	306.385132	-160.324600	886.020447	393.508820	322.171631	875.670471	353.955719	95.609138	1032.880981	-636.136169	198.451126	854.815674	-619.195740	-1.678895
330.054199	0.642489	935.698914	385.915161	182.660583	930.525696	440.864258	-47.404915	496.454681	518.841980	174.572983	482.859039	458.908875	-58.652428	76.862305	569.435059	159.866974	92.099037	381.436707	-66.243698	1406.932373	457.370300	228.643280	1399.514526	346.387329	97.342453	1383.099243	320.532501	135.609970	1644.387817	410.759338	-159.146973	1130.227295	512.101196	282.796783	1128.423096	306.412201	-160.305252	886.009155	393.500153	322.178467	875.696533	353.889282	95.745796	1032.944458	-635.692017	198.477722	854.800903	-618.768738	-1.690843
330.080475	0.588191	935.701355	385.934448	182.612595	930.505615	440.869690	-47.400013	496.457245	518.854919	174.567383	482.849579	458.925415	-58.654839	76.875137	569.448792	160.057739	92.092506	381.456268	-66.240944	1406.911377	457.375275	228.656158	1399.525513	346.397034	97.348419	1383.075684	320.555603	135.645691	1644.392944	410.812042	-159.142227	1130.224243	512.093689	282.827759	1128.426880	306.459045	-160.360870	885.997253	393.494263	322.181030	875.706543	353.904449	95.708984	1032.934692	-635.212830	198.561295	854.781494	-618.343140	-1.637998
330.146881	0.476333	935.717651	386.068176	182.317429	930.399780	440.928986	-47.461849	496.473175	518.844849	174.553329	482.808319	458.965302	-58.674534	76.871727	569.436218	160.046844	92.090462	381.489532	-66.246498	1406.905518	457.358093	228.668259	1399.536133	346.400024	97.344620	1383.082153	320.568604	135.666748	1644.386475	410.859894	-159.127396	1130.215454	512.084961	282.880646	1128.451904	306.472717	-160.386032	886.007629	393.490234	322.204254	875.712952	353.972687	95.587837	1032.885254	-634.728210	198.507996	854.680664	-617.831421	-1.613024
330.092072	0.591451	935.717529	385.917938	182.608871	930.507690	440.884003	-47.387676	496.453827	518.869812	174.579391	482.840240	458.924927	-58.698677	76.880486	569.476074	160.084122	92.101257	381.514343	-66.240799	1406.880981	457.335632	228.683411	1399.540527	346.408081	97.350258	1383.081665	320.583466	135.708130	1644.387573	410.899139	-159.123245	1130.196655	512.061829	282.882751	1128.428833	306.467499	-160.401520	886.024170	393.465546	322.209229	875.718201	353.908844	95.713905	1032.943970	-634.176147	198.472092	854.584045	-617.315369	-1.612493
330.116302	0.584364	935.732300	385.889191	182.635864	930.513000	440.893585	-47.375858	496.431000	518.856140	174.566254	482.826324	458.920837	-58.692478	76.887947	569.463806	160.069733	92.088394	381.528748	-66.234222	1406.880859	457.321075	228.694794	1399.536743	346.413757	97.358414	1383.087524	320.596436	135.731781	1644.379883	410.938782	-159.110840	1130.189575	512.045898	282.929230	1128.437988	306.521790	-160.433960	886.015198	393.439758	322.244507	875.709045	353.914795	95.724617	1032.954346	-633.551697	198.626556	854.528809	-616.699219	-1.661401
330.123566	0.592999	935.726807	385.868469	182.642914	930.527283	440.905060	-47.375301	496.434753	518.857239	174.578217	482.818939	458.922913	-58.692802	76.887527	569.449524	160.061462	92.088829	381.560364	-66.210701	1406.890869	457.314178	228.720627	1399.524292	346.417908	97.364799	1383.080444	320.599548	135.761490	1644.364868	410.994995	-159.099014	1130.195313	512.018921	282.990936	1128.431885	306.549652	-160.467941	886.013550	393.413696	322.258820	875.712585	353.911255	95.720016	1032.959351	-632.954468	198.643204	854.424866	-616.102783	-1.651872
330.150055	0.588230	935.712646	385.864105	182.684677	930.533142	440.922882	-47.389355	496.429535	518.873413	174.636169	482.842834	458.926514	-58.699440	76.880013	569.446533	160.060822	92.089745	381.583221	-66.221298	1406.889160	457.286621	228.746475	1399.509521	346.424622	97.372253	1383.067383	320.588165	135.658279	1644.390381	411.038727	-159.077774	1130.187988	511.989655	282.973846	1128.421631	306.598663	-160.465988	886.021240	393.367157	322.282318	875.703552	353.917786	95.727234	1032.955444	-632.322693	198.578629	854.321411	-615.503296	-1.697819
330.170929	0.570498	935.731323	385.861237	182.677216	930.528870	440.930817	-47.397282	496.449493	518.897339	174.653641	482.830200	458.930695	-58.700783	76.880608	569.448669	160.066620	92.091881	381.613770	-66.204025	1406.900513	457.289246	228.755920	1399.499634	346.430725	97.381363	1383.057739	320.586517	135.685089	1644.380371	411.076630	-159.099777	1130.215942	511.969543	283.031158	1128.398438	306.650970	-160.489731	886.023376	393.323273	322.320038	875.683228	353.927185	95.726318	1032.962158	-631.612122	198.541122	854.210388	-614.854370	-1.726776
330.171539	0.558533	935.729187	385.857117	182.626816	930.507568	440.937592	-47.396984	496.438110	518.839478	174.593430	482.801331	458.920410	-58.675648	76.871162	569.436523	160.059097	92.092995	381.624603	-66.195068	1406.902588	457.272888	228.781158	1399.467163	346.448212	97.397705	1383.059082	320.585815	135.709320	1644.368042	411.139801	-159.079285	1130.218994	511.926300	282.975739	1128.369629	306.801849	-160.486099	886.014771	393.291901	322.327209	875.664551	353.925720	95.706291	1032.950073	-630.912292	198.567947	854.096802	-614.135925	-1.834996
330.193359	0.511700	935.739624	385.852325	182.609467	930.497070	440.958221	-47.396362	496.447052	518.828247	174.571716	482.819641	458.907990	-58.671379	76.869545	569.442322	160.054016	92.086250	381.659576	-66.173378	1406.923950	457.286774	228.816879	1399.472534	346.469849	97.397720	1383.071167	320.567993	135.744629	1644.359863	411.196960	-159.088730	1130.240601	511.917847	283.018890	1128.343750	306.876526	-160.508362	886.030212	393.249084	322.356140	875.660706	353.941528	95.682175	1032.949951	-630.182129	198.619553	854.006104	-613.483093	-1.829656
330.210785	0.524553	935.736816	385.857056	182.615311	930.504639	440.961578	-47.383049	496.444427	518.831482	174.573929	482.821075	458.888916	-58.650700	76.859726	569.439575	160.041016	92.072083	381.688263	-66.152390	1406.927002	457.281342	228.826355	1399.466431	346.478271	97.423744	1383.066162	320.577423	135.755753	1644.362061	411.222290	-159.051498	1130.261108	511.898285	283.030121	1128.334595	306.828461	-160.553650	886.056152	393.203430	322.374664	875.648499	353.954956	95.684990	1032.952759	-629.421387	198.484268	853.905273	-612.753235	-1.868655
330.240540	0.523450	935.743958	385.845520	182.616974	930.498840	440.934875	-47.371395	496.442566	518.843628	174.587372	482.839966	458.881470	-58.642639	76.867126	569.467773	160.054489	92.085747	381.713959	-66.132446	1406.945190	457.292145	228.872284	1399.449951	346.502747	97.424614	1383.072876	320.585449	135.905334	1644.329834	411.285187	-159.101746	1130.304199	511.838654	283.042389	1128.290283	307.009735	-160.537598	886.055115	393.135773	322.390839	875.636047	353.959229	95.692841	1032.952881	-628.565125	198.474060	853.789246	-611.988770	-1.923225
329.897583	0.470308	935.773621	385.762054	182.564560	930.499756	440.866333	-47.290890	496.454590	518.793030	174.588455	482.841888	458.832458	-58.627468	76.859596	569.393677	160.011856	92.065834	381.745544	-66.106003	1406.954712	457.291626	228.890640	1399.428955	346.533478	97.442123	1383.063354	320.560791	135.825333	1644.336670	411.316895	-159.091721	1130.313232	511.819550	283.035156	1128.261841	306.972961	-160.599899	886.084595	393.099121	322.428070	875.604919	353.765320	95.655739	1032.968262	-627.791321	198.457062	853.671387	-611.239075	-1.971373
330.246338	0.490922	935.761047	385.838409	182.615738	930.496948	440.927216	-47.362061	496.441528	518.834229	174.602539	482.820709	458.887573	-58.659534	76.874748	569.418640	160.024734	92.082458	381.791809	-66.093491	1406.969849	457.289795	228.908905	1399.419922	346.532928	97.448997	1383.053955	320.551575	135.839081	1644.325928	411.365051	-159.092621	1130.333252	511.799622	283.085449	1128.263794	307.037323	-160.611481	886.098572	393.039398	322.449341	875.618958	353.972748	95.681084	1032.960815	-626.906860	198.428314	853.544067	-610.473999	-1.974123
330.256165	0.493767	935.754700	385.820862	182.629105	930.495850	440.921600	-47.361332	496.429901	518.841003	174.600845	482.848114	458.877167	-58.662037	76.866211	569.404541	160.028183	92.085236	381.807220	-66.066574	1406.985107	457.305450	228.933975	1399.413452	346.556793	97.452774	1383.072754	320.536652	135.873871	1644.310181	411.406189	-159.090393	1130.348145	511.762085	283.094818	1128.220093	307.088196	-160.631088	886.112732	392.976379	322.473267	875.611877	353.962952	95.687279	1032.956909	-626.092102	198.292221	853.424988	-609.705505	-2.026736
330.295135	0.495469	935.751038	385.820435	182.624725	930.492676	440.933899	-47.390263	496.434113	518.851868	174.607986	482.851410	458.894592	-58.667370	76.869095	569.467651	160.054459	92.086098	381.834412	-66.046593	1406.991821	457.302368	228.962326	1399.419800	346.580292	97.472122	1383.063843	320.530212	135.920258	1644.302368	411.463348	-159.078537	1130.368042	511.769836	283.163177	1128.220947	307.155884	-160.657761	886.122498	392.926727	322.465424	875.612122	353.983643	95.684494	1032.953613	-625.188782	198.330795	853.361694	-608.903687	-2.023363
330.297028	0.466817	935.762329	385.823425	182.621307	930.495300	440.938202	-47.411938	496.435059	518.858826	174.610886	482.872437	458.891449	-58.666336	76.870819	569.466003	160.056778	92.098946	381.867706	-66.022606	1407.014404	457.303986	228.993622	1399.407471	346.588806	97.480286	1383.056519	320.519226	135.948044	1644.298706	411.519379	-159.090668	1130.392456	511.746460	283.197723	1128.213989	307.214478	-160.675476	886.140015	392.886108	322.473083	875.617981	353.984863	95.673004	1032.960449	-624.365051	198.143112	853.229065	-608.162415	-2.050276
330.306366	0.465005	935.760620	385.829712	182.596497	930.492737	440.930634	-47.402081	496.431244	518.878052	174.590881	482.875519	458.894592	-58.689232	76.879051	569.457092	159.873917	92.101761	381.884644	-66.011215	1407.026001	457.306061	229.004166	1399.411743	346.610626	97.497261	1383.076416	320.500885	135.988632	1644.296509	411.578461	-159.073410	1130.403198	511.700104	283.128265	1128.190186	307.287659	-160.712875	886.148193	392.831421	322.469696	875.618591	353.993439	95.660378	1032.958252	-623.480652	198.066788	853.098267	-607.407654	-2.106698
330.310486	0.468871	935.764160	385.818634	182.632126	930.507813	440.930084	-47.399635	496.438324	518.878967	174.604996	482.887390	458.870789	-58.654743	76.877602	569.461060	159.873444	92.088966	381.935333	-66.009727	1407.026245	457.307739	229.033264	1399.403809	346.625763	97.527641	1383.082520	320.497162	136.018784	1644.283447	411.624451	-159.057297	1130.412476	511.702240	283.217224	1128.164673	307.340576	-160.731552	886.160583	392.800415	322.486053	875.620056	353.992615	95.671944	1032.968018	-622.590759	197.896835	852.942505	-606.628174	-2.163449
330.340912	0.442913	935.773682	385.831268	182.570938	930.484070	440.950073	-47.407200	496.458130	518.877014	174.601028	482.863190	458.889038	-58.687271	76.878685	569.434387	159.875092	92.084686	381.955994	-65.991241	1407.033936	457.302887	229.066696	1399.393066	346.628998	97.529961	1383.079346	320.474640	136.068481	1644.267578	411.668945	-159.053436	1130.429321	511.719604	283.311218	1128.179688	307.400482	-160.746201	886.177856	392.733704	322.470673	875.623779	354.010071	95.648239	1032.959961	-621.722351	197.742203	852.749023	-605.886841	-2.205653
330.337616	0.429037	935.786560	385.835876	182.542664	930.475830	440.951447	-47.406513	496.443359	518.867188	174.595398	482.837158	458.880646	-58.657848	76.878052	569.458801	159.895416	92.100700	381.992645	-65.966873	1407.031982	457.309479	229.077240	1399.381226	346.638000	97.537407	1383.065796	320.464355	136.118484	1644.254150	411.722198	-159.018066	1130.418335	511.664001	283.259460	1128.123535	307.464142	-160.774689	886.167236	392.696442	322.469574	875.609009	354.014557	95.638054	1032.961914	-620.933350	197.656540	852.528687	-605.175110	-2.303309
330.345032	0.400099	935.796204	385.833191	182.543411	930.474548	440.969879	-47.411709	496.440125	518.870056	174.597244	482.838135	458.889923	-58.665665	76.869804	569.480835	159.915512	92.114769	382.039795	-65.960884	1407.031860	457.294708	229.112305	1399.370728	346.662537	97.550537	1383.049805	320.451111	136.158401	1644.233398	411.776489	-159.006149	1130.437988	511.650726	283.280975	1128.119873	307.499176	-160.820633	886.168091	392.666534	322.460297	875.600708	354.025452	95.626442	1032.966309	-619.993286	197.486771	852.247681	-604.467346	-2.357223
330.353424	0.400531	935.801636	385.819641	182.559128	930.475281	440.974457	-47.416916	496.427856	518.884644	174.588257	482.865112	458.897400	-58.668236	76.870499	569.482178	159.924408	92.118927	382.077118	-65.964264	1407.040527	457.289032	229.135956	1399.349121	346.683441	97.552216	1383.049683	320.437927	136.210419	1644.216064	411.826843	-158.998077	1130.449463	511.636505	283.296661	1128.114014	307.561584	-160.841919	886.168884	392.606995	322.435974	875.589661	354.023773	95.635986	1032.969360	-619.131348	197.272827	851.907898	-603.731995	-2.509793
330.353851	0.404979	935.802917	385.810181	182.543839	930.484131	440.975616	-47.403553	496.426514	518.880432	174.585175	482.862946	458.884979	-58.686310	76.881042	569.459656	159.904327	92.105225	382.092438	-65.936523	1407.031982	457.294434	229.149307	1399.345703	346.686554	97.543739	1383.057617	320.419739	136.251648	1644.189941	411.869171	-158.972961	1130.429932	511.580627	283.205109	1128.086304	307.608185	-160.865799	886.180115	392.572937	322.424591	875.584351	354.018280	95.626938	1032.974609	-618.336548	197.133163	851.520630	-603.066956	-2.627304
330.373413	0.388190	935.800171	385.816254	182.514984	930.472107	440.966187	-47.382381	496.411896	518.891113	174.580032	482.871857	458.856689	-58.655914	76.866051	569.470093	159.893463	92.105377	382.129181	-65.932259	1407.038208	457.270569	229.186310	1399.345947	346.693115	97.557381	1383.061768	320.409088	136.296188	1644.180054	411.918182	-158.992142	1130.456909	511.564362	283.242828	1128.097534	307.651184	-160.904999	886.192932	392.539459	322.406921	875.580383	354.021820	95.611992	1032.966553	-617.468140	196.900696	851.049072	-602.419373	-2.753917
330.395813	0.395080	935.801514	385.819641	182.528610	930.478821	440.960449	-47.368679	496.410522	518.884155	174.559967	482.863831	458.845856	-58.646423	76.872078	569.474609	159.904526	92.098335	382.146759	-65.931953	1407.043213	457.262665	229.194473	1399.347412	346.695221	97.570419	1383.066650	320.386230	136.349823	1644.169800	411.949219	-158.965775	1130.461060	511.536163	283.233887	1128.048218	307.689819	-160.929092	886.201172	392.510223	322.389648	875.570557	354.030243	95.620087	1032.970459	-616.593201	196.865906	850.604858	-601.709900	-2.871035
330.400757	0.352246	935.825989	385.816895	182.515640	930.468384	440.989197	-47.398449	496.435059	518.882080	174.569458	482.852753	458.879456	-58.657150	76.879639	569.468689	159.885391	92.096077	382.183655	-65.912331	1407.067505	457.238251	229.231216	1399.345947	346.691132	97.567795	1383.058472	320.371643	136.404404	1644.148926	412.012939	-158.983505	1130.474731	511.485199	283.224457	1128.036621	307.733917	-160.939804	886.220337	392.491211	322.385345	875.555176	354.039978	95.607834	1032.977173	-615.747192	196.808090	850.113953	-601.040649	-2.979063
330.434845	0.373647	935.817444	385.814423	182.507584	930.463806	440.983917	-47.398430	496.436768	518.867065	174.556183	482.813782	458.884857	-58.651512	76.857574	569.394775	159.858261	92.075607	382.201385	-65.898506	1407.068237	457.241821	229.246765	1399.348145	346.696350	97.593697	1383.056641	320.351532	136.444931	1644.134521	412.040619	-158.983337	1130.479614	511.476379	283.222565	1128.038452	307.795837	-160.956650	886.222473	392.463531	322.348328	875.520691	354.054504	95.612549	1032.970581	-614.783752	196.763657	849.605957	-600.326111	-3.003972
330.468994	0.361690	935.805847	385.841278	182.503281	930.457214	441.006287	-47.417450	496.429840	518.873596	174.559662	482.813141	458.876648	-58.661488	76.868240	569.441406	159.871155	92.077713	382.215027	-65.883949	1407.069092	457.213135	229.268906	1399.337158	346.704315	97.602058	1383.048218	320.335114	136.495438	1644.114258	412.091339	-158.980301	1130.492188	511.434418	283.215820	1128.015259	307.838196	-160.993744	886.224060	392.448822	322.321625	875.521484	354.082550	95.602119	1032.961548	-613.933716	196.632172	849.048096	-599.606140	-3.096375
330.471924	0.366550	935.812012	385.828186	182.535248	930.470093	441.003906	-47.401714	496.401947	518.890808	174.562302	482.848969	458.887482	-58.665287	76.871536	569.483276	159.909821	92.099091	382.227478	-65.872360	1407.075562	457.204315	229.296066	1399.342773	346.701385	97.595879	1383.056763	320.329407	136.554916	1644.105347	412.120758	-158.986099	1130.512329	511.345032	283.107971	1127.991943	307.880798	-161.003159	886.240356	392.473022	322.469666	875.444153	354.081726	95.614586	1032.971436	-612.948059	196.363297	848.446960	-598.814514	-3.282396
330.477325	0.354924	935.812683	385.842957	182.503372	930.459106	440.992584	-47.400124	496.408966	518.892944	174.562927	482.845856	458.869904	-58.681652	76.879601	569.516724	159.930557	92.102905	382.227570	-65.858078	1407.078613	457.191498	229.305511	1399.325439	346.713409	97.602921	1383.050293	320.307526	136.608902	1644.095947	412.155548	-158.999496	1130.528687	511.365753	283.152496	1127.993164	307.925293	-161.034744	886.252197	392.423950	322.272369	875.486511	354.087860	95.601105	1032.965820	-611.925110	196.333954	847.883423	-597.943604	-3.459830
330.517334	0.311255	935.828186	385.856323	182.502777	930.462280	440.999451	-47.428295	496.401276	518.912476	174.581161	482.852844	458.903473	-58.686142	76.872925	569.456177	159.877563	92.094093	382.251709	-65.835732	1407.103149	457.177460	229.342239	1399.324707	346.719940	97.613441	1383.042480	320.294952	136.665878	1644.074463	412.196442	-158.994507	1130.553223	511.324799	283.123810	1127.948975	307.988892	-161.064606	886.259033	392.408203	322.233643	875.468018	354.111816	95.584923	1032.974731	-610.909302	196.258560	847.328064	-597.082947	-3.514701
330.531921	0.330033	935.820313	385.869110	182.518768	930.466187	440.992554	-47.414421	496.395660	518.909607	174.574341	482.838226	458.863312	-58.657642	76.868057	569.500549	159.920395	92.101189	382.233215	-65.816551	1407.101074	457.178040	229.362274	1399.310547	346.718933	97.627121	1383.043335	320.264709	136.715912	1644.062256	412.221558	-158.992371	1130.576782	511.312622	283.145935	1127.951172	308.018097	-161.065659	886.268677	392.403015	322.207245	875.442139	354.126953	95.595444	1032.973145	-609.732422	196.233276	846.830017	-596.102661	-3.550274
330.549042	0.335288	935.817261	385.870575	182.489960	930.454651	441.030975	-47.453331	496.404388	518.944641	174.595139	482.830475	458.896729	-58.676876	76.870140	569.619202	160.003983	92.075607	382.247467	-65.791611	1407.105347	457.157532	229.381470	1399.297241	346.725769	97.654984	1383.049805	320.259796	136.769089	1644.038208	412.236267	-159.007690	1130.598877	511.316223	283.159607	1127.916382	308.071167	-161.081924	886.285339	392.386139	322.185394	875.423462	354.129089	95.590942	1032.965210	-608.625732	196.108932	846.351013	-595.063354	-3.694429
330.552826	0.337651	935.827271	385.871765	182.509552	930.470093	441.005005	-47.419640	496.393524	518.954529	174.603546	482.815552	458.875183	-58.683388	76.881203	569.633301	160.011093	92.072830	382.239441	-65.795624	1407.128418	457.125061	229.417313	1399.277588	346.703156	97.675285	1383.035156	320.232605	136.830032	1644.026489	412.244965	-158.990723	1130.620605	511.302155	283.153137	1127.898560	308.107941	-161.080063	886.292175	392.369751	322.160797	875.403625	354.135345	95.597336	1032.978271	-607.438293	196.110001	845.998718	-593.988220	-3.694848
330.594482	0.337856	935.816528	385.881134	182.514740	930.476501	441.011841	-47.427681	496.392120	518.965759	174.619247	482.818512	458.887329	-58.674580	76.872116	569.646362	160.018997	92.074730	382.250793	-65.781631	1407.131836	457.119995	229.431351	1399.267334	346.704926	97.685242	1383.046265	320.203552	136.892578	1644.021240	412.273895	-158.972595	1130.635986	511.298798	283.192383	1127.894531	308.174072	-161.106903	886.290466	392.377045	322.128479	875.375732	354.157166	95.590919	1032.976440	-606.168335	196.120270	845.660950	-592.808411	-3.733689
330.597015	0.305762	935.812500	385.908508	182.515350	930.471436	440.994965	-47.412045	496.381714	518.937683	174.590164	482.822906	458.882263	-58.672688	76.870529	569.590088	159.982224	92.076813	382.249603	-65.758743	1407.134644	457.105652	229.443497	1399.262939	346.702087	97.692459	1383.043945	320.185486	136.953537	1643.996582	412.291656	-158.978653	1130.640625	511.296967	283.189026	1127.882813	308.199005	-161.106491	886.283142	392.373444	322.099792	875.353577	354.172089	95.575592	1032.971802	-604.903076	195.991455	845.367493	-591.618042	-3.746261
330.626526	0.303201	935.819214	385.898895	182.513931	930.453735	441.021942	-47.462242	496.371674	518.945068	174.605621	482.812073	458.889984	-58.680523	76.862694	569.633606	160.000275	92.084534	382.248016	-65.744247	1407.135986	457.100342	229.467422	1399.240845	346.704407	97.694160	1383.031616	320.173889	137.010788	1643.980957	412.302917	-158.977341	1130.633179	511.263092	283.160858	1127.847168	308.238403	-161.134949	886.288086	392.402435	322.250214	875.292542	354.184723	95.585236	1032.965942	-603.649658	196.105927	845.222412	-590.370605	-3.703294
330.649414	0.284428	935.827148	385.936310	182.478683	930.431580	441.060242	-47.443161	496.372803	518.958191	174.593124	482.801331	458.901520	-58.656860	76.863579	569.638550	160.005875	92.067894	382.247101	-65.736275	1407.145020	457.092621	229.482666	1399.237915	346.703613	97.712593	1383.022095	320.148987	137.080673	1643.963379	412.324524	-158.970047	1130.675415	511.298340	283.181427	1127.853394	308.286407	-161.151306	886.302734	392.369232	322.041473	875.313599	354.209564	95.577003	1032.957886	-602.287231	196.078430	845.125122	-589.071411	-3.710929
330.645905	0.288317	935.825928	385.941040	182.486084	930.439636	441.067200	-47.445740	496.379272	518.961060	174.581604	482.794800	458.893372	-58.653885	76.859619	569.642212	160.008041	92.066994	382.244049	-65.704849	1407.149170	457.089508	229.514069	1399.217529	346.704315	97.723816	1383.029541	320.132568	137.147217	1643.935303	412.326843	-158.968781	1130.680542	511.294250	283.139008	1127.826172	308.299072	-161.152908	886.308411	392.380066	321.996643	875.302185	354.215088	95.576187	1032.961670	-601.042542	196.215866	845.122742	-587.867920	-3.597696
330.665802	0.278998	935.825134	385.936829	182.464142	930.439880	441.071045	-47.417629	496.363892	518.972778	174.555435	482.824066	458.887939	-58.674332	76.868950	569.630615	159.993958	92.051346	382.264221	-65.702766	1407.163452	457.084198	229.534042	1399.203979	346.703461	97.746666	1383.016846	320.102539	137.210327	1643.922363	412.341217	-158.978714	1130.683350	511.305908	283.117676	1127.809570	308.339661	-161.152466	886.313110	392.400299	321.983948	875.277710	354.211670	95.563141	1032.960938	-599.745056	196.182587	845.128235	-586.589050	-3.653415
330.676514	0.269306	935.829773	385.948151	182.475250	930.443054	441.082733	-47.416340	496.381592	518.961182	174.554901	482.793579	458.873810	-58.648441	76.859596	569.665039	160.021759	92.067085	382.249725	-65.676140	1407.168213	457.089752	229.542343	1399.192261	346.707214	97.762840	1383.016724	320.077393	137.279099	1643.900146	412.339874	-158.979340	1130.694946	511.310150	283.118103	1127.825073	308.363708	-161.175949	886.309265	392.414917	321.943634	875.249329	354.220703	95.564789	1032.964600	-598.559021	196.308365	845.198364	-585.477539	-3.528446
330.684082	0.263933	935.826599	385.943726	182.448883	930.443420	441.126434	-47.444408	496.397705	519.014099	174.592667	482.824829	458.921722	-58.678436	76.860474	569.679138	160.012756	92.074928	382.252106	-65.680161	1407.179077	457.085388	229.567825	1399.180054	346.708649	97.768867	1383.027832	320.137207	137.410706	1643.791870	412.351105	-158.990143	1130.732056	511.295441	283.085083	1127.797485	308.399078	-161.178833	886.331299	392.424866	321.917877	875.227295	354.214569	95.549484	1032.962891	-597.390625	196.330124	845.278442	-584.285950	-3.531477
330.699982	0.225234	935.848267	385.961029	182.424011	930.428284	441.166565	-47.478596	496.401093	519.001831	174.581085	482.832855	458.919403	-58.678139	76.862656	569.347107	159.810638	92.030670	382.254028	-65.669830	1407.190308	457.082092	229.563065	1399.171509	346.697235	97.788254	1383.019043	320.030884	137.415619	1643.864502	412.375214	-158.978073	1130.745239	511.328796	283.118347	1127.796265	308.412537	-161.185806	886.335754	392.454346	321.867218	875.211670	354.231354	95.537506	1032.965332	-596.230347	196.378326	845.392944	-583.177673	-3.499871
330.732971	0.237960	935.837769	385.978546	182.431366	930.433105	441.135437	-47.421619	496.387573	519.007141	174.578674	482.842163	458.848755	-58.640388	76.857063	569.155212	159.695679	92.009438	382.231781	-65.650864	1407.218506	457.063904	229.569138	1399.184692	346.687683	97.788048	1383.019409	320.012634	137.471054	1643.850952	412.376007	-158.983643	1130.769897	511.311523	283.101868	1127.781006	308.445343	-161.183060	886.342041	392.476715	321.849945	875.207031	354.242523	95.543182	1032.962158	-595.077087	196.591049	845.542297	-582.122620	-3.326145
330.719177	0.216017	935.874146	385.976868	182.423981	930.449829	441.192657	-47.472504	496.405426	519.024292	174.598282	482.846405	458.907043	-58.682941	76.884415	568.977600	159.597580	91.996681	382.223053	-65.627380	1407.243774	457.048737	229.600479	1399.183716	346.684937	97.798859	1383.027954	319.997375	137.543869	1643.842773	412.385315	-158.979279	1130.790649	511.330933	283.106323	1127.789673	308.462128	-161.174408	886.390015	392.516174	321.808014	875.187988	354.249634	95.534752	1032.989014	-594.013428	196.641052	845.675720	-581.100647	-3.305477
330.733093	0.230788	935.872925	385.980774	182.420975	930.459534	441.163483	-47.439419	496.410065	519.026855	174.594772	482.831909	458.889191	-58.678032	76.882126	569.614441	159.982819	92.063469	382.206299	-65.632034	1407.256348	457.047211	229.595749	1399.181152	346.678589	97.830193	1383.054077	319.966522	137.608078	1643.834229	412.387909	-158.979645	1130.826782	511.342133	283.047760	1127.791260	308.458771	-161.180649	886.403748	392.524597	321.768707	875.173218	354.254578	95.536034	1032.993286	-593.067566	196.721237	845.768005	-580.172241	-3.231517
330.746429	0.234502	935.880005	385.989319	182.432068	930.462219	441.151489	-47.425461	496.395630	519.022583	174.580505	482.840210	458.882721	-58.670242	76.888771	569.650024	160.004562	92.066139	382.204376	-65.592964	1407.271606	457.035004	229.621979	1399.193481	346.679169	97.834106	1383.056152	320.034729	137.738068	1643.748901	412.403870	-158.963409	1130.848022	511.350952	283.050476	1127.798706	308.460052	-161.152023	886.433105	392.582336	321.733856	875.153870	354.267059	95.545097	1032.998169	-592.169617	196.870148	845.905762	-579.310913	-3.136787
330.770477	0.242889	935.875427	386.015778	182.419205	930.457581	441.169250	-47.446308	496.407410	519.019592	174.561844	482.829254	458.892578	-58.673267	76.890770	569.634033	159.998535	92.072441	382.197266	-65.583969	1407.277100	457.033936	229.635208	1399.194092	346.677094	97.841606	1383.056274	319.932404	137.732925	1643.812744	412.397064	-158.955063	1130.852905	511.360382	283.055389	1127.803589	308.447998	-161.171417	886.439209	392.622345	321.699768	875.157837	354.284332	95.545868	1032.993164	-591.242249	196.931702	845.998718	-578.496399	-3.022342
330.789276	0.251457	935.871582	386.018951	182.441238	930.470032	441.164795	-47.459866	496.400360	519.044678	174.605576	482.836243	458.904449	-58.676170	76.873360	569.672363	160.008224	92.088905	382.169891	-65.574348	1407.296509	457.036346	229.625900	1399.185181	346.659363	97.842445	1383.047852	319.910706	137.797195	1643.800293	412.390930	-158.973694	1130.856689	511.386322	283.066711	1127.821167	308.465363	-161.158463	886.457947	392.573029	321.643463	875.141418	354.293854	95.552025	1032.997803	-590.452881	196.993378	846.029846	-577.702332	-2.973458
330.846100	0.104308	935.882080	386.173828	182.077118	930.332458	441.206940	-47.531223	496.420227	519.013184	174.565720	482.788300	458.915710	-58.682327	76.857567	569.645813	159.982925	92.099358	382.157471	-65.564583	1407.296387	457.027130	229.649048	1399.183228	346.645294	97.850151	1383.047729	319.892883	137.865005	1643.776733	412.384064	-158.972748	1130.876221	511.421173	283.046234	1127.824097	308.444336	-161.151001	886.461548	392.702026	321.639099	875.123779	354.370514	95.393555	1032.928833	-589.666321	197.190689	846.067078	-576.954712	-2.921812
330.873627	0.097238	935.880310	386.191498	182.074036	930.340149	441.215302	-47.547302	496.414978	519.012451	174.581146	482.793823	458.910126	-58.686821	76.869209	569.634277	159.984238	92.104729	382.129852	-65.546799	1407.313354	457.003082	229.666534	1399.171997	346.629303	97.863777	1383.040649	319.874725	137.925797	1643.775391	412.362823	-158.945709	1130.874023	511.442139	283.018768	1127.801636	308.449524	-161.160172	886.465576	392.736725	321.625519	875.113831	354.385040	95.385391	1032.931641	-588.967773	197.259476	846.090088	-576.325500	-2.809906
330.886871	0.088722	935.876648	386.219482	182.066498	930.341370	441.217743	-47.544643	496.421631	519.011597	174.551178	482.776123	458.926758	-58.692242	76.870262	569.650818	160.002380	92.095840	382.111481	-65.527412	1407.311646	456.994720	229.679016	1399.175781	346.627655	97.883293	1383.032104	319.850037	137.987610	1643.750366	412.352692	-158.941895	1130.896729	511.448578	283.021301	1127.805786	308.437744	-161.182297	886.472351	392.769135	321.600311	875.101257	354.397858	95.377396	1032.930054	-588.280518	197.230164	846.024597	-575.688782	-2.810582
330.824036	0.223904	935.894104	386.048248	182.442459	930.487610	441.153625	-47.466221	496.387848	519.033325	174.569626	482.838196	458.880402	-58.672188	76.870842	569.648987	160.009903	92.065323	382.106720	-65.511627	1407.328735	456.992004	229.688538	1399.178955	346.616455	97.899193	1383.046265	319.838623	138.044113	1643.741943	412.338928	-158.943069	1130.901367	511.492188	283.000763	1127.806030	308.429230	-161.165451	886.496399	392.824860	321.577637	875.085266	354.321808	95.541992	1033.017456	-587.677673	197.258896	845.994141	-575.069946	-2.786684
330.867920	0.080504	935.906311	386.228668	182.035202	930.347534	441.218292	-47.539856	496.430359	518.993286	174.527115	482.776001	458.929291	-58.681919	76.886604	569.625061	159.980331	92.063293	382.083923	-65.492424	1407.336670	456.990936	229.694656	1399.185181	346.601929	97.938141	1383.053955	319.825928	138.104507	1643.744507	412.308258	-158.928329	1130.924316	511.555206	283.044281	1127.811890	308.404205	-161.175812	886.517395	393.051880	321.532776	874.891907	354.404205	95.368279	1032.947998	-587.072083	197.370865	845.943054	-574.469788	-2.701446
330.822968	0.207686	935.918152	386.073883	182.395660	930.476929	441.153870	-47.461586	496.384827	519.040588	174.556808	482.826019	458.861816	-58.660065	76.878204	569.705872	160.021912	92.066879	382.075592	-65.471184	1407.342285	456.967346	229.724548	1399.172119	346.590302	97.948051	1383.061035	319.811615	138.175446	1643.715332	412.295929	-158.930313	1130.937134	511.523529	283.012024	1127.790405	308.393921	-161.166901	886.529297	392.901581	321.545532	875.057983	354.337402	95.529800	1033.023438	-586.518494	197.447189	845.859009	-573.943604	-2.665068
330.836914	0.213894	935.901611	386.071136	182.416061	930.484863	441.151978	-47.458889	496.382202	519.016907	174.559189	482.820892	458.892365	-58.666821	76.881218	569.691833	160.005310	92.062431	382.050995	-65.440117	1407.347656	456.957489	229.737274	1399.159302	346.593842	97.956276	1383.048706	319.792603	138.224060	1643.697388	412.275452	-158.933105	1130.970581	511.549438	282.986603	1127.788330	308.392609	-161.178909	886.543457	392.952179	321.543182	875.035889	354.338104	95.530464	1033.019531	-585.940063	197.384338	845.773254	-573.323669	-2.679757
330.834930	0.195711	935.895752	386.081635	182.410431	930.485229	441.173218	-47.485947	496.387207	519.028992	174.549820	482.823456	458.878296	-58.671558	76.872261	569.640198	159.989502	92.057732	382.024872	-65.454498	1407.357300	456.962952	229.752975	1399.147095	346.591736	97.984772	1383.038208	319.779327	138.271118	1643.675903	412.262970	-158.936981	1130.975586	511.553070	283.003998	1127.775391	308.378510	-161.191345	886.540466	392.978394	321.537598	875.017761	354.330902	95.518616	1033.016357	-585.345764	197.433517	845.709900	-572.814636	-2.674950
330.854889	0.224522	935.885803	386.084839	182.414856	930.483093	441.169159	-47.485855	496.374939	519.030090	174.550278	482.824280	458.869568	-58.674271	76.863190	569.653503	159.977127	92.080940	381.988342	-65.421135	1407.347534	456.944122	229.755920	1399.123291	346.585724	97.985115	1383.030884	319.750122	138.318893	1643.662598	412.220001	-158.932892	1130.983521	511.630920	283.051636	1127.783813	308.356232	-161.206161	886.544434	393.245758	321.512085	874.797241	354.341827	95.531364	1033.010376	-584.863708	197.483246	845.654053	-572.336609	-2.620778
330.854706	0.237889	935.873657	386.086823	182.468353	930.493347	441.168243	-47.485336	496.371826	519.059998	174.550278	482.829254	458.883362	-58.684074	76.855629	569.658203	159.989487	92.076393	381.995972	-65.389107	1407.351196	456.947479	229.782974	1399.095825	346.569061	97.993698	1383.027466	319.727448	138.360519	1643.637329	412.193451	-158.941284	1130.965576	511.640564	283.056030	1127.789917	308.341614	-161.203354	886.561829	393.294830	321.492310	874.763550	354.340546	95.552292	1033.009888	-584.390503	197.546173	845.631226	-571.817322	-2.594533
330.847168	0.235363	935.882996	386.081848	182.449600	930.494995	441.158234	-47.472626	496.368774	519.043152	174.522293	482.817352	458.876953	-58.676659	76.862663	569.664368	159.985535	92.070381	381.964752	-65.380981	1407.355591	456.952332	229.779602	1399.100830	346.566193	98.007683	1383.033325	319.716675	138.412308	1643.628784	412.164795	-158.947693	1131.000488	511.617249	283.029266	1127.756958	308.303894	-161.209030	886.568726	393.139923	321.536346	874.937927	354.345062	95.543037	1033.015747	-583.913208	197.542374	845.557495	-571.332947	-2.599963
330.834473	0.210903	935.873413	386.092010	182.433105	930.472778	441.158081	-47.480076	496.395721	519.036072	174.517136	482.813232	458.856476	-58.664680	76.870811	569.687561	160.002106	92.057510	381.952362	-65.352600	1407.373413	456.941528	229.805969	1399.108154	346.552429	98.042206	1383.014648	319.690063	138.464722	1643.617920	412.148102	-158.931534	1131.003662	511.653839	283.035553	1127.743286	308.294189	-161.229263	886.592896	393.373779	321.511108	874.709900	354.345154	95.529373	1032.999634	-583.486389	197.533447	845.487854	-570.937744	-2.582121
330.832275	0.205589	935.877319	386.100677	182.423035	930.459229	441.165649	-47.477406	496.373779	519.037903	174.505051	482.805176	458.882813	-58.666580	76.860756	569.677551	159.989319	92.043930	381.917175	-65.332031	1407.385254	456.950012	229.823212	1399.084839	346.550262	98.082214	1383.032104	319.670105	138.510635	1643.613892	412.126801	-158.938873	1131.048340	511.626373	283.031006	1127.722168	308.270447	-161.225357	886.610901	393.221069	321.542755	874.876892	354.351013	95.530830	1032.994507	-583.047974	197.527084	845.452576	-570.455688	-2.576247
330.861115	0.223495	935.869995	386.119720	182.429474	930.456543	441.174042	-47.468670	496.374481	519.069702	174.522659	482.782806	458.882751	-58.660973	76.867874	569.675293	159.979599	92.037827	381.909851	-65.324478	1407.393311	456.960693	229.839432	1399.072144	346.541412	98.112152	1383.030151	319.648071	138.566040	1643.597656	412.113708	-158.933899	1131.052979	511.670319	283.024780	1127.699707	308.252289	-161.226608	886.622498	393.250519	321.555359	874.862244	354.356506	95.546074	1032.988647	-582.618896	197.554550	845.468628	-570.013672	-2.558968
330.841919	0.193324	935.897461	386.112579	182.419235	930.460510	441.182953	-47.474251	496.396393	519.040833	174.501633	482.787689	458.886810	-58.667782	76.860229	569.675171	159.987228	92.043655	381.874146	-65.297348	1407.422852	456.959229	229.860229	1399.066040	346.539703	98.125648	1383.016724	319.615814	138.614761	1643.582275	412.088593	-158.935440	1131.094727	511.725342	283.065613	1127.724243	308.238556	-161.227554	886.642883	393.501007	321.523773	874.640930	354.349457	95.536705	1033.004150	-582.199829	197.601913	845.435852	-569.566895	-2.536936
330.835480	0.221179	935.893188	386.091217	182.475082	930.488647	441.173645	-47.468288	496.384827	519.057983	174.531876	482.821808	458.887939	-58.668194	76.859795	569.664307	159.985672	92.063721	381.870667	-65.275558	1407.431519	456.965973	229.856033	1399.054443	346.535034	98.124847	1383.010986	319.605103	138.671509	1643.573364	412.068848	-158.939438	1131.083374	511.744202	283.031769	1127.725830	308.198944	-161.237259	886.659668	393.541290	321.519043	874.628479	354.336121	95.559647	1033.016968	-581.844299	197.570343	845.435669	-569.172302	-2.530643
330.841583	0.214345	935.896362	386.096924	182.456940	930.503906	441.185822	-47.468082	496.379272	519.074768	174.546570	482.860382	458.856445	-58.682938	76.871078	569.663330	159.995636	92.080589	381.860504	-65.260384	1407.428101	456.961792	229.873856	1399.062988	346.522217	98.144112	1383.013550	319.575836	138.725769	1643.569824	412.042328	-158.954605	1131.124878	511.760895	283.026001	1127.732544	308.178772	-161.234283	886.681152	393.591736	321.520020	874.614624	354.340088	95.541374	1033.026245	-581.488953	197.509644	845.432800	-568.724976	-2.546773
330.840576	0.221668	935.897522	386.091187	182.489639	930.512695	441.199738	-47.474751	496.362640	519.067200	174.525970	482.854858	458.889221	-58.680733	76.862663	569.692139	159.987701	92.105843	381.842072	-65.248177	1407.439941	456.951538	229.871750	1399.061157	346.526611	98.141655	1383.017578	319.557922	138.781952	1643.557007	412.012726	-158.941071	1131.137451	511.793182	283.025116	1127.728882	308.132416	-161.248779	886.714722	393.626343	321.523895	874.631897	354.336151	95.556679	1033.031494	-581.086792	197.458023	845.408081	-568.308594	-2.559877
330.846710	0.211756	935.898926	386.102417	182.453125	930.504883	441.209503	-47.465355	496.375916	519.052429	174.505585	482.835510	458.872742	-58.675224	76.860313	569.636108	159.959030	92.065239	381.813660	-65.220642	1407.469604	456.950836	229.871124	1399.067139	346.524506	98.149948	1383.024170	319.544952	138.818329	1643.552490	411.984680	-158.941498	1131.157715	511.811646	283.031586	1127.727661	308.119507	-161.264679	886.722717	393.670959	321.514832	874.619995	354.339813	95.540794	1033.027710	-580.724731	197.444763	845.398560	-567.913635	-2.568457
330.903168	0.068232	935.906372	386.281097	182.067993	930.347534	441.256226	-47.525928	496.421570	519.038269	174.497757	482.771881	458.910004	-58.681458	76.874886	569.673950	159.984818	92.060753	381.814270	-65.208115	1407.476074	456.922577	229.902008	1399.051514	346.509125	98.153053	1383.023193	319.525787	138.876175	1643.545898	411.964905	-158.944351	1131.171265	511.847473	283.018951	1127.729980	308.085114	-161.266113	886.756104	393.701294	321.543915	874.617493	354.420685	95.386177	1032.946533	-580.341064	197.458466	845.385498	-567.498413	-2.585636
330.833618	0.204507	935.908752	386.116852	182.434357	930.473083	441.220184	-47.470196	496.393066	519.049622	174.515030	482.807800	458.902405	-58.681789	76.883438	569.651001	159.987610	92.057518	381.777740	-65.194260	1407.477905	456.927185	229.902252	1399.065674	346.480713	98.202217	1383.023071	319.514709	138.929062	1643.541748	411.935608	-158.946426	1131.185547	511.865692	283.035339	1127.723633	308.067200	-161.273560	886.768677	393.739716	321.552887	874.608337	354.333954	95.553398	1033.015381	-579.992065	197.455872	845.379639	-567.117554	-2.574040
330.822083	0.215948	935.904114	386.108795	182.455444	930.481812	441.215729	-47.476528	496.395630	519.046021	174.505798	482.793152	458.909271	-58.684086	76.884750	569.658020	159.977478	92.041718	381.753052	-65.193024	1407.502319	456.908783	229.913177	1399.039551	346.478027	98.221291	1383.022827	319.493652	138.971008	1643.537231	411.916992	-158.939682	1131.200073	511.957031	283.217590	1127.774414	308.033081	-161.284302	886.781494	393.765381	321.555267	874.623474	354.323090	95.562546	1033.017700	-579.648071	197.441513	845.418823	-566.723328	-2.619803
330.825592	0.234904	935.901062	386.115509	182.450150	930.466431	441.202087	-47.490921	496.410553	519.073120	174.517944	482.818939	458.904724	-58.682568	76.886055	569.666687	159.999420	92.069847	381.715973	-65.170219	1407.489868	456.916290	229.922729	1399.037231	346.456604	98.234009	1383.013550	319.491333	139.022919	1643.527710	411.897400	-158.970825	1131.215820	512.023560	283.333862	1127.821655	308.016205	-161.284332	886.785095	393.809692	321.551788	874.644470	354.316589	95.580246	1033.007568	-579.273682	197.352554	845.405945	-566.364319	-2.642239
330.842072	0.239263	935.892273	386.123352	182.449081	930.474792	441.175751	-47.483006	496.388000	519.081482	174.495010	482.830109	458.880737	-58.687832	76.895447	569.704712	160.003464	92.085526	381.694366	-65.164124	1407.486816	456.895905	229.940140	1399.057861	346.435547	98.246628	1383.012085	319.484039	139.065186	1643.529297	411.877472	-158.976700	1131.215454	511.914795	283.041351	1127.735474	307.977234	-161.308762	886.796082	393.843048	321.559418	874.595093	354.321320	95.574692	1033.007324	-578.826843	197.267670	845.399536	-565.928894	-2.678122
330.850037	0.220134	935.892456	386.154999	182.403458	930.457947	441.161591	-47.506462	496.394958	519.100159	174.510559	482.843414	458.910034	-58.693947	76.921410	569.650330	159.969955	92.079689	381.649506	-65.132828	1407.481323	456.898071	229.934402	1399.066040	346.427887	98.239899	1383.035278	319.478546	139.102097	1643.526001	411.826202	-158.981964	1131.230591	512.032288	283.288147	1127.830688	307.950287	-161.318481	886.812439	393.868744	321.554047	874.613831	354.337006	95.554039	1032.998291	-578.424316	197.202759	845.425232	-565.504333	-2.705169
330.841583	0.244246	935.892029	386.131165	182.465683	930.485779	441.091675	-47.460209	496.390350	519.088806	174.488403	482.865967	458.890778	-58.691174	76.896873	569.615356	159.943771	92.074501	381.623810	-65.137550	1407.505859	456.886536	229.938934	1399.064941	346.398773	98.260002	1383.032593	319.474426	139.150436	1643.522705	411.807251	-158.981216	1131.227661	512.034668	283.293457	1127.834839	307.937408	-161.330856	886.802429	393.915985	321.568939	874.614807	354.326904	95.578659	1033.013062	-578.114990	197.162888	845.422546	-565.152161	-2.739606
330.825165	0.243912	935.908203	386.130005	182.478073	930.482056	441.074493	-47.488922	496.370758	519.122864	174.505539	482.825836	458.899384	-58.693684	76.899681	569.625610	159.956619	92.034050	381.586151	-65.106667	1407.489624	456.876740	229.950607	1399.064453	346.379669	98.284340	1383.043091	319.450989	139.169937	1643.514282	411.765198	-159.006973	1131.244629	512.036865	283.302155	1127.839722	307.908386	-161.331680	886.807861	393.942352	321.578339	874.606812	354.324615	95.593674	1033.019165	-577.740112	197.190659	845.430481	-564.783325	-2.739619
330.830017	0.252756	935.905334	386.150238	182.459549	930.470276	441.026062	-47.493042	496.395050	519.105591	174.499634	482.793549	458.897583	-58.690468	76.888672	569.613403	159.930832	92.037079	381.555756	-65.084579	1407.510620	456.864044	229.983566	1399.068970	346.383179	98.293701	1383.032227	319.444061	139.212173	1643.502197	411.714905	-158.983185	1131.248779	511.922089	283.038574	1127.744019	307.889954	-161.350662	886.808838	393.961212	321.601379	874.567383	354.335724	95.595123	1033.011475	-577.321716	197.187881	845.421814	-564.414063	-2.765596
330.864044	0.279905	935.896545	386.164825	182.470963	930.466187	441.001221	-47.471581	496.380310	519.097839	174.494720	482.791687	458.900726	-58.691322	76.887253	569.668640	159.962845	92.037529	381.531494	-65.064957	1407.511353	456.869202	229.992661	1399.062256	346.365082	98.315422	1383.051147	319.435608	139.241196	1643.500000	411.692749	-159.022476	1131.269043	512.027283	283.293976	1127.817017	307.881561	-161.350906	886.821716	394.002350	321.590179	874.572388	354.350250	95.614716	1033.004639	-576.958923	197.100357	845.419067	-564.021362	-2.810604
330.860199	0.291553	935.896362	386.160980	182.511414	930.481506	440.995544	-47.491913	496.389526	519.071350	174.485580	482.789368	458.923492	-58.690521	76.889389	569.659790	159.957031	92.037498	381.498657	-65.056473	1407.520752	456.868347	229.997757	1399.062134	346.345673	98.330658	1383.064087	319.427002	139.270233	1643.483276	411.649109	-159.008545	1131.283447	512.037964	283.281342	1127.827637	307.883942	-161.356155	886.826477	394.023865	321.600800	874.567871	354.349945	95.630554	1033.012817	-576.596741	196.967072	845.401306	-563.635132	-2.886318
330.838593	0.326431	935.910522	386.166962	182.525436	930.497009	440.949524	-47.474678	496.377625	519.079224	174.495667	482.809235	458.886414	-58.653419	76.896431	569.675110	159.993225	92.086617	381.482391	-65.039345	1407.531982	456.855804	229.993744	1399.079224	346.327820	98.349632	1383.051880	319.418579	139.296082	1643.471558	411.601685	-159.032990	1131.298950	512.031982	283.306061	1127.836060	307.860687	-161.356506	886.831604	394.056030	321.616272	874.572327	354.346039	95.654198	1033.027832	-576.186890	196.936890	845.430786	-563.241516	-2.907466
330.845734	0.314140	935.912109	386.190521	182.513962	930.485168	440.926514	-47.487656	496.387573	519.097900	174.520340	482.823334	458.878448	-58.651718	76.908882	569.683960	159.997040	92.097794	381.453430	-65.020035	1407.542603	456.849670	230.001144	1399.082275	346.335114	98.360306	1383.076050	319.406494	139.329544	1643.470459	411.572021	-159.026886	1131.324951	512.039673	283.311493	1127.848877	307.831177	-161.368164	886.853394	394.068146	321.617249	874.578918	354.355316	95.651863	1033.022095	-575.769958	196.971161	845.447205	-562.853699	-2.922359
330.852966	0.310145	935.915527	386.210693	182.513977	930.490967	440.937500	-47.501984	496.391632	519.096069	174.541901	482.802368	458.898041	-58.664330	76.922012	569.686462	159.988007	92.102509	381.430603	-65.009621	1407.569702	456.830994	230.021347	1399.095825	346.332916	98.376411	1383.074707	319.400604	139.346481	1643.465576	411.532867	-159.008774	1131.344482	511.886566	283.032593	1127.741821	307.830048	-161.381348	886.865234	393.857788	321.657166	874.768616	354.362823	95.650642	1033.026367	-575.416931	196.997574	845.462463	-562.478455	-2.937045
330.858368	0.372591	935.909790	386.199066	182.578018	930.514648	440.933411	-47.486233	496.407166	519.086182	174.553940	482.806061	458.903992	-58.646008	76.921776	569.693237	160.005005	92.093414	381.412933	-64.986641	1407.569580	456.835968	230.041092	1399.096924	346.318817	98.391113	1383.082397	319.389679	139.374512	1643.452637	411.513428	-158.997070	1131.341919	511.901001	283.049561	1127.745361	307.813293	-161.371414	886.885681	393.871826	321.650452	874.751648	354.368561	95.694679	1033.036499	-575.092651	196.975906	845.495422	-562.136230	-2.932918
330.843048	0.382896	935.927063	386.203644	182.595932	930.517944	440.914948	-47.482956	496.397003	519.086975	174.554840	482.807983	458.899292	-58.658993	76.929207	569.683411	159.998856	92.047363	381.385742	-64.960861	1407.590942	456.835999	230.035385	1399.084961	346.303925	98.425667	1383.091064	319.371429	139.397247	1643.440186	411.492065	-159.002991	1131.364624	511.903381	283.053314	1127.745850	307.808838	-161.370636	886.885864	393.887787	321.655548	874.740723	354.372894	95.713791	1033.046997	-574.749451	196.932953	845.471985	-561.784485	-2.986495
330.846008	0.392906	935.910889	386.203400	182.606461	930.505005	440.895599	-47.434700	496.393768	519.101440	174.589645	482.821716	458.876099	-58.637329	76.916878	569.649719	159.970154	92.039215	381.350403	-64.939690	1407.605469	456.848022	230.051529	1399.084351	346.290741	98.435432	1383.098633	319.358429	139.414841	1643.432861	411.485016	-158.995041	1131.372437	511.912842	283.053436	1127.747559	307.791748	-161.355392	886.891724	393.881317	321.657654	874.746948	354.376770	95.721458	1033.032593	-574.367493	196.879807	845.458801	-561.416199	-2.997635
330.840851	0.401583	935.902222	386.197266	182.621674	930.505676	440.885712	-47.421085	496.382324	519.066956	174.569962	482.794647	458.892395	-58.641151	76.909103	569.661987	160.002808	92.048920	381.305695	-64.940262	1407.603149	456.852386	230.051346	1399.084717	346.284149	98.448700	1383.102417	319.353180	139.430923	1643.411377	411.462280	-158.999969	1131.391479	511.932983	283.076721	1127.739258	307.792603	-161.340836	886.894958	393.891541	321.661835	874.743408	354.367706	95.729126	1033.028687	-573.995361	196.830475	845.457092	-561.079956	-3.042849
330.864105	0.439384	935.894653	386.205231	182.624786	930.507446	440.895935	-47.439213	496.374451	519.076355	174.574066	482.816254	458.899750	-58.643677	76.898811	569.690918	160.004288	92.049797	381.281891	-64.945549	1407.616943	456.871277	230.060440	1399.079590	346.265045	98.463875	1383.102051	319.336365	139.453400	1643.409546	411.438263	-159.009720	1131.382935	512.034607	283.273895	1127.800903	307.795532	-161.329041	886.892273	393.904694	321.654907	874.759521	354.375458	95.747314	1033.025513	-573.601379	196.828415	845.455627	-560.715820	-3.066744
330.863251	0.428140	935.901978	386.240204	182.629410	930.487366	440.906189	-47.452316	496.366394	519.086243	174.580246	482.818146	458.887543	-58.646038	76.909805	569.646423	159.950256	92.063446	381.236786	-64.916748	1407.621704	456.877167	230.065170	1399.063843	346.255066	98.477760	1383.107056	319.322876	139.474335	1643.396729	411.417297	-159.031815	1131.420532	512.094543	283.338440	1127.828491	307.792847	-161.303192	886.892334	394.113312	321.620178	874.553711	354.384186	95.761932	1033.018066	-573.190979	196.858917	845.466675	-560.332886	-3.094400
330.858795	0.431559	935.898987	386.247131	182.634293	930.499756	440.906250	-47.433281	496.376587	519.110413	174.603577	482.814941	458.895813	-58.642513	76.897903	569.672302	159.971985	92.067741	381.195587	-64.906769	1407.631836	456.878815	230.073257	1399.058472	346.249481	98.489220	1383.124390	319.308624	139.507111	1643.391113	411.396454	-159.009262	1131.421265	512.022400	283.119690	1127.731079	307.778900	-161.297775	886.893921	394.131104	321.619476	874.519531	354.380920	95.759254	1033.022827	-572.739685	196.916412	845.477844	-559.976501	-3.071486
330.856171	0.470057	935.897156	386.229126	182.675888	930.522949	440.911102	-47.404930	496.392181	519.100403	174.585403	482.809509	458.887085	-58.639645	76.894478	569.663208	159.960373	92.055275	381.166779	-64.906876	1407.657959	456.884216	230.094940	1399.058838	346.246216	98.533691	1383.130127	319.291534	139.528549	1643.393188	411.357849	-159.002167	1131.439941	512.056763	283.237000	1127.774414	307.774292	-161.254959	886.886230	393.913696	321.655151	874.747314	354.372559	95.784615	1033.034180	-572.334473	196.923599	845.453613	-559.657898	-3.080036
330.865234	0.469809	935.902527	386.230164	182.692123	930.498657	440.917419	-47.399052	496.390381	519.135864	174.639801	482.785889	458.889130	-58.639267	76.882950	569.729797	160.034897	92.056152	381.141846	-64.876785	1407.664063	456.879517	230.100891	1399.064453	346.227966	98.568253	1383.139648	319.267639	139.544861	1643.392090	411.324677	-159.012405	1131.462891	512.084106	283.314148	1127.801758	307.771301	-161.233536	886.908508	393.901093	321.662720	874.757996	354.372009	95.809952	1033.023804	-571.974609	196.858871	845.441162	-559.356567	-3.107064
330.867279	0.500775	935.909241	386.214630	182.701553	930.525452	440.918060	-47.369778	496.382202	519.106567	174.608032	482.802612	458.880707	-58.631119	76.888054	569.689148	159.994965	92.045120	381.116974	-64.882645	1407.684570	456.881256	230.098907	1399.076782	346.221313	98.565964	1383.171143	319.247986	139.568390	1643.402466	411.281158	-158.982483	1131.476318	512.103210	283.341217	1127.806274	307.749908	-161.231964	886.920349	393.913177	321.660004	874.765686	354.367462	95.818611	1033.041138	-571.550598	196.822266	845.439819	-558.978943	-3.131494
330.878937	0.516809	935.917542	386.220184	182.698471	930.530701	440.921875	-47.358280	496.383881	519.103088	174.620972	482.794708	458.854858	-58.629372	76.896873	569.717529	160.018341	92.061081	381.077484	-64.875298	1407.704224	456.856964	230.119461	1399.108276	346.220367	98.570511	1383.196045	319.215942	139.596466	1643.420898	411.240845	-158.990295	1131.489502	512.113708	283.270782	1127.831665	307.742340	-161.196701	886.932922	393.919312	321.650513	874.796265	354.369507	95.829048	1033.047485	-571.161316	196.781616	845.459656	-558.631348	-3.160929
330.901855	0.514323	935.899475	386.245819	182.672028	930.529907	440.913971	-47.354046	496.386719	519.120178	174.636871	482.809265	458.854828	-58.629501	76.896873	569.665649	159.994827	92.072746	381.058746	-64.855293	1407.706055	456.853882	230.136459	1399.129639	346.209564	98.577919	1383.209595	319.205261	139.614929	1643.439087	411.211365	-159.002060	1131.507568	512.091492	283.242676	1127.865723	307.728638	-161.198120	886.926941	393.925415	321.650269	874.824951	354.376831	95.810837	1033.037476	-570.724426	196.827591	845.488281	-558.258118	-3.154497
330.884247	0.534854	935.920776	386.240723	182.689713	930.544678	440.935455	-47.368813	496.376678	519.116089	174.634491	482.809662	458.862091	-58.638206	76.900406	569.616333	159.964859	92.056503	381.027954	-64.864548	1407.711792	456.842743	230.146820	1399.154785	346.202118	98.581604	1383.219604	319.194916	139.628738	1643.441772	411.156158	-158.966049	1131.481567	512.085205	283.306671	1127.903564	307.692352	-161.191956	886.922302	393.936859	321.660614	874.831665	354.375000	95.831009	1033.055908	-570.364502	196.860855	845.486145	-557.913391	-3.143901
330.911041	0.535903	935.901123	386.277435	182.736099	930.540161	440.951202	-47.388477	496.380127	519.127808	174.651459	482.816406	458.879242	-58.643658	76.902664	569.654053	159.988022	92.060745	381.006744	-64.837982	1407.723633	456.827118	230.153625	1399.162354	346.201996	98.601448	1383.235229	319.188995	139.643143	1643.447998	411.134583	-158.976913	1131.497314	512.084839	283.358124	1127.936401	307.679626	-161.184418	886.913635	393.935822	321.658081	874.845154	354.389557	95.850861	1033.043213	-570.016907	196.883469	845.507080	-557.594055	-3.122918
330.927521	0.541316	935.901306	386.320099	182.702377	930.527039	440.953613	-47.391281	496.379059	519.140015	174.661682	482.799622	458.906586	-58.646008	76.896866	569.658386	159.969101	92.047745	381.004425	-64.813911	1407.730713	456.819611	230.174347	1399.194092	346.190063	98.626343	1383.237305	319.204681	139.449844	1643.399414	411.126404	-158.992294	1131.491943	512.079712	283.349426	1127.937378	307.663391	-161.144821	886.912476	393.958008	321.651459	874.846313	354.410156	95.848167	1033.035889	-569.625732	196.888123	845.513306	-557.244446	-3.076387
330.910278	0.574732	935.921875	386.297974	182.718887	930.538208	440.925812	-47.355156	496.366821	519.143311	174.681000	482.810760	458.877441	-58.635647	76.878166	569.686035	160.000946	92.040512	380.969299	-64.810715	1407.737061	456.789642	230.192307	1399.203369	346.195831	98.634720	1383.248291	319.207550	139.452606	1643.405029	411.080292	-158.991043	1131.518433	512.045044	283.391327	1127.969360	307.637299	-161.122955	886.923950	393.958008	321.673492	874.866638	354.403931	95.874466	1033.052368	-569.251282	196.898773	845.522949	-556.874390	-3.066534
330.911407	0.571096	935.922058	386.304169	182.729813	930.531006	440.934601	-47.366501	496.370422	519.155334	174.685898	482.814758	458.883575	-58.637489	76.878983	569.620789	159.947159	92.041252	380.939850	-64.784981	1407.727173	456.792145	230.216614	1399.226318	346.173889	98.655815	1383.286987	319.208130	139.436386	1643.417725	411.059906	-158.964966	1131.522705	512.001404	283.373871	1127.972168	307.613342	-161.090652	886.921997	393.960571	321.691284	874.878052	354.406036	95.882439	1033.048584	-568.859070	196.911865	845.527893	-556.480896	-3.073627
330.906769	0.579085	935.919495	386.301147	182.766388	930.543274	440.895416	-47.339539	496.365479	519.144470	174.654922	482.817078	458.874146	-58.634586	76.877335	569.618652	159.924179	92.043930	380.931763	-64.777496	1407.744751	456.770447	230.223999	1399.263184	346.166107	98.670097	1383.292480	319.213562	139.425842	1643.429077	411.022614	-158.953537	1131.512085	511.993256	283.392609	1127.989624	307.550873	-161.078613	886.940186	393.957550	321.713989	874.889954	354.395966	95.897865	1033.053467	-568.552246	196.935165	845.581421	-556.127991	-3.092413
330.922424	0.594583	935.918518	386.313141	182.776047	930.555664	440.891083	-47.378410	496.363342	519.128601	174.644257	482.812469	458.858063	-58.636871	76.902122	569.595276	159.924744	92.055687	380.914856	-64.769989	1407.731812	456.745148	230.229187	1399.273315	346.169830	98.673195	1383.300293	319.201538	139.636719	1643.497314	410.989105	-158.952316	1131.521118	511.990997	283.411102	1128.007446	307.524872	-161.060318	886.934570	394.168121	321.706696	874.696594	354.404663	95.904701	1033.059204	-568.266479	196.943573	845.598450	-555.814270	-3.102368
330.920288	0.618623	935.906677	386.319885	182.780960	930.549011	440.886780	-47.360977	496.358246	519.132935	174.611069	482.798187	458.857330	-58.636826	76.901047	569.625549	159.931702	92.057686	380.891571	-64.736359	1407.737061	456.736328	230.251968	1399.271484	346.160004	98.702721	1383.299072	319.207489	139.411957	1643.440918	410.957703	-158.932449	1131.516113	511.997101	283.469360	1128.012451	307.572388	-161.018555	886.905029	394.171661	321.740265	874.700928	354.396393	95.920227	1033.049438	-567.969727	196.989532	845.628906	-555.520020	-3.088861
330.976593	0.485765	935.911255	386.477905	182.404449	930.406799	440.916412	-47.405781	496.368591	519.115540	174.584412	482.735931	458.880127	-58.643867	76.905212	569.670288	159.961426	92.046341	380.892517	-64.732986	1407.721069	456.735046	230.277054	1399.271484	346.137390	98.723709	1383.307739	319.212067	139.392838	1643.434082	410.921387	-158.886963	1131.483032	511.947479	283.524750	1128.031372	307.446625	-160.983841	886.922058	393.931915	321.828400	874.906494	354.475983	95.762344	1032.975342	-567.667603	197.033600	845.663879	-555.264160	-3.028463
330.911041	0.602435	935.922180	386.332794	182.718887	930.501221	440.895142	-47.352787	496.368713	519.145020	174.630676	482.778992	458.863037	-58.641796	76.878433	569.684448	159.994934	92.020233	380.871063	-64.721695	1407.719482	456.720306	230.278214	1399.289185	346.140594	98.741562	1383.287720	319.212341	139.389954	1643.436279	410.898499	-158.861206	1131.493042	511.992828	283.587341	1128.032837	307.388123	-160.952469	886.919434	394.132324	321.831757	874.723022	354.414642	95.912338	1033.032593	-567.348022	197.124039	845.702148	-554.954041	-2.983731
330.959503	0.484537	935.924622	386.476440	182.390366	930.379089	440.918457	-47.379520	496.382874	519.101440	174.631805	482.720825	458.871918	-58.639008	76.888519	569.682556	159.970200	92.041161	380.860931	-64.696465	1407.720581	456.725189	230.312469	1399.285645	346.132416	98.764778	1383.311157	319.217377	139.611237	1643.501709	410.873077	-158.828995	1131.472534	511.957031	283.593597	1128.042114	307.356506	-160.927094	886.915588	394.109283	321.883392	874.725647	354.478912	95.774162	1032.967773	-567.022583	197.172852	845.746277	-554.652283	-2.949762
330.903290	0.629500	935.913391	386.325806	182.747147	930.504883	440.898041	-47.318802	496.373383	519.139160	174.643021	482.775421	458.874237	-58.632427	76.862221	569.711121	159.978775	92.049164	380.859741	-64.692749	1407.725830	456.705688	230.319046	1399.304443	346.124420	98.780975	1383.316406	319.203583	139.593735	1643.509155	410.859283	-158.815094	1131.481445	511.963013	283.659973	1128.059448	307.312927	-160.894012	886.912903	394.080170	321.939850	874.748718	354.406647	95.933350	1033.030273	-566.750366	197.202438	845.773193	-554.407227	-2.913927
330.862274	0.654926	935.924316	386.278320	182.807877	930.537964	440.894531	-47.292114	496.358643	519.128235	174.653702	482.780212	458.865784	-58.626411	76.880692	569.667480	159.969925	92.042252	380.857788	-64.682838	1407.727661	456.690735	230.325943	1399.300903	346.116547	98.780716	1383.317261	319.210327	139.588608	1643.512695	410.817230	-158.801270	1131.479370	511.959564	283.738708	1128.079956	307.265564	-160.822723	886.937561	394.047333	321.983154	874.783203	354.372253	95.960342	1033.053467	-566.448303	197.180649	845.809937	-554.113220	-2.887146
330.878448	0.658876	935.915588	386.280487	182.788956	930.531433	440.922333	-47.288151	496.356537	519.121277	174.646576	482.790405	458.855194	-58.635094	76.882393	569.660461	159.978012	92.072624	380.842712	-64.676826	1407.746948	456.696320	230.341385	1399.312134	346.110596	98.789993	1383.316040	319.207489	139.574402	1643.518799	410.794525	-158.808594	1131.498535	511.896332	283.670135	1128.055908	307.270020	-160.781281	886.930115	394.015869	322.034668	874.771118	354.362946	95.957458	1033.044800	-566.145081	197.240891	845.856262	-553.835083	-2.861261
330.875793	0.650341	935.903076	386.274658	182.775940	930.516418	440.942932	-47.303307	496.370605	519.128418	174.664246	482.799744	458.864990	-58.632996	76.883453	569.635620	159.962906	92.071411	380.838745	-64.659370	1407.743652	456.692017	230.353348	1399.307983	346.112335	98.794350	1383.301147	319.200195	139.561432	1643.508911	410.759125	-158.820908	1131.496582	511.897919	283.748657	1128.073364	307.230743	-160.747070	886.927246	393.977844	322.105774	874.791687	354.352722	95.949913	1033.030762	-565.854858	197.267853	845.861206	-553.567383	-2.840370
330.881378	0.655196	935.890564	386.279144	182.780121	930.515198	440.973114	-47.327530	496.394318	519.133911	174.668091	482.801575	458.873810	-58.635605	76.885185	569.664978	159.983246	92.059029	380.815948	-64.626038	1407.756958	456.690369	230.368103	1399.313232	346.111542	98.812424	1383.316040	319.199768	139.551361	1643.506592	410.715027	-158.776581	1131.495483	511.848358	283.779938	1128.077637	307.190582	-160.734451	886.930237	393.736481	322.197479	875.015930	354.353027	95.949669	1033.023804	-565.578064	197.319366	845.836365	-553.310120	-2.818260
330.890472	0.640280	935.893860	386.276062	182.738449	930.486816	440.988312	-47.322304	496.395325	519.145264	174.678574	482.767059	458.870880	-58.634727	76.884155	569.604980	159.958115	92.057785	380.810608	-64.628899	1407.757568	456.680756	230.371140	1399.324829	346.106812	98.834526	1383.342163	319.207672	139.546692	1643.502563	410.681335	-158.800034	1131.517456	511.837555	283.816254	1128.075317	307.139618	-160.691528	886.958679	393.698059	322.280273	875.022156	354.356049	95.939041	1033.010498	-565.330933	197.382980	845.817749	-553.080261	-2.832199
330.865021	0.655234	935.908081	386.244293	182.756866	930.497742	440.970856	-47.286419	496.401886	519.127991	174.667374	482.800049	458.843506	-58.625984	76.888481	569.606873	159.941177	92.041725	380.816772	-64.596786	1407.769653	456.698578	230.385284	1399.333862	346.114990	98.859024	1383.349365	319.205933	139.530273	1643.505493	410.663879	-158.792725	1131.536133	511.814423	283.846313	1128.079956	307.099457	-160.662445	886.984253	393.656219	322.338867	875.047668	354.341553	95.953011	1033.023804	-565.104614	197.434052	845.805603	-552.816895	-2.793544
330.861176	0.673030	935.910278	386.219971	182.810760	930.516907	440.971100	-47.267941	496.381378	519.132813	174.675751	482.774933	458.845367	-58.629864	76.865295	569.658569	159.973785	92.061844	380.824280	-64.592545	1407.794189	456.692169	230.395203	1399.352051	346.113708	98.867592	1383.354980	319.193024	139.532242	1643.526123	410.625641	-158.794785	1131.538208	511.862854	283.988251	1128.150024	307.040924	-160.623169	886.992859	393.823639	322.383270	874.890808	354.326996	95.978432	1033.034912	-564.856506	197.502213	845.786682	-552.599426	-2.739724
330.860901	0.676374	935.917664	386.219757	182.809082	930.519653	440.975861	-47.267612	496.396790	519.125916	174.684448	482.805847	458.882782	-58.631893	76.877197	569.650757	159.971619	92.046707	380.809570	-64.600502	1407.787720	456.690125	230.393799	1399.364258	346.097046	98.887428	1383.382813	319.202209	139.528702	1643.528931	410.600586	-158.757126	1131.536255	511.811554	283.968079	1128.133423	306.995239	-160.604919	887.002930	393.796570	322.467377	874.902588	354.325836	95.982193	1033.039795	-564.631653	197.555588	845.777161	-552.369080	-2.706688
330.879578	0.672345	935.901917	386.200378	182.799469	930.503357	440.955414	-47.264584	496.399445	519.098816	174.709320	482.806824	458.857910	-58.624111	76.876686	569.607300	159.967712	92.068192	380.804840	-64.579536	1407.796021	456.666626	230.407608	1399.364502	346.088837	98.870522	1383.395264	319.203827	139.524429	1643.529053	410.571533	-158.748581	1131.535767	511.762390	284.009796	1128.131958	306.959106	-160.569046	887.001770	393.744507	322.531830	874.920532	354.312714	95.978806	1033.023071	-564.407593	197.623383	845.735718	-552.140747	-2.659510
330.863403	0.662821	935.902283	386.186493	182.815079	930.503418	440.932953	-47.252472	496.366333	519.097046	174.709183	482.808899	458.842468	-58.625843	76.877937	569.637634	160.006302	92.076515	380.795807	-64.581413	1407.806641	456.649902	230.405945	1399.370850	346.079803	98.866425	1383.388184	319.199615	139.515289	1643.533569	410.529755	-158.765213	1131.536987	511.764954	284.123413	1128.171509	306.935791	-160.552933	887.015503	393.690216	322.600891	874.940430	354.291779	95.983253	1033.023071	-564.190002	197.703140	845.685547	-551.954590	-2.631581
330.868408	0.673965	935.904480	386.181152	182.831055	930.512634	440.945496	-47.266796	496.377411	519.104004	174.726761	482.783875	458.857422	-58.630596	76.879700	569.649414	160.021912	92.084007	380.791565	-64.566353	1407.806641	456.645294	230.402847	1399.370972	346.070618	98.881432	1383.379150	319.200684	139.506363	1643.529297	410.497894	-158.740906	1131.541016	511.584137	283.893005	1128.061890	306.879822	-160.519577	887.009155	393.415253	322.734772	875.141602	354.296509	95.991127	1033.029175	-563.950378	197.784164	845.639343	-551.751038	-2.570327
330.896454	0.656980	935.901917	386.195923	182.769058	930.486145	440.936432	-47.266800	496.374115	519.104980	174.739380	482.784271	458.859039	-58.636528	76.871643	569.666321	160.032272	92.086418	380.771393	-64.562469	1407.813599	456.624176	230.406998	1399.377197	346.043304	98.878067	1383.392700	319.202576	139.502762	1643.533691	410.449524	-158.736465	1131.547974	511.670807	284.226532	1128.161621	306.836121	-160.515091	887.002258	393.367493	322.811890	875.181030	354.299286	95.971077	1033.013062	-563.729614	197.845306	845.563782	-551.589539	-2.547126
330.872437	0.663140	935.906372	386.171783	182.777328	930.490845	440.912079	-47.231552	496.377594	519.075012	174.712540	482.787964	458.818665	-58.624760	76.886307	569.675537	160.006134	92.062386	380.771088	-64.560020	1407.818481	456.607666	230.410782	1399.403809	346.039917	98.870659	1383.407959	319.195007	139.501343	1643.535889	410.420685	-158.712708	1131.545776	511.627228	284.265839	1128.179077	306.791016	-160.498123	887.019226	393.329651	322.876984	875.204773	354.279572	95.976799	1033.017822	-563.563416	197.821762	845.504883	-551.440002	-2.523521
330.841339	0.644274	935.938293	386.133850	182.775864	930.489624	440.912140	-47.232262	496.381897	519.063904	174.722595	482.786682	458.799835	-58.598518	76.886459	569.658142	159.992813	92.056664	380.771332	-64.560913	1407.821045	456.607208	230.419388	1399.418457	346.023224	98.889244	1383.418457	319.202148	139.501236	1643.542725	410.390564	-158.682465	1131.543213	511.587372	284.273407	1128.203979	306.749695	-160.468613	887.049316	393.269257	322.946625	875.233154	354.270233	95.976593	1033.033813	-563.386780	197.855835	845.466248	-551.277466	-2.467092
330.844543	0.667781	935.927856	386.132416	182.816483	930.501221	440.925262	-47.228184	496.395782	519.083557	174.765503	482.811707	458.818390	-58.579346	76.898987	569.653320	159.990280	92.058723	380.766205	-64.548210	1407.831665	456.558289	230.441132	1399.431885	345.997284	98.861458	1383.427124	319.187683	139.480835	1643.546143	410.363617	-158.690720	1131.559082	511.521973	284.307648	1128.215820	306.707367	-160.453842	887.069946	393.220245	323.015778	875.255859	354.263367	95.998466	1033.034546	-563.218750	197.898148	845.423340	-551.136108	-2.402177
330.886353	0.558573	935.938049	386.256653	182.486633	930.377502	440.990753	-47.274956	496.420380	519.081787	174.768326	482.761322	458.865265	-58.630676	76.920319	569.625183	159.989624	92.078751	380.752289	-64.533073	1407.832886	456.542358	230.441467	1399.441528	345.986908	98.882034	1383.432251	319.185089	139.484024	1643.550903	410.352600	-158.677917	1131.550415	511.489594	284.360168	1128.216797	306.664001	-160.425064	887.057068	393.166809	323.071899	875.280823	354.307098	95.871269	1032.972168	-563.081665	197.899185	845.385437	-550.980591	-2.405854
330.827850	0.626742	935.932190	386.135559	182.746292	930.458862	440.964813	-47.246830	496.404144	519.088562	174.779297	482.796997	458.829437	-58.595684	76.895576	569.701660	160.053574	92.088669	380.756470	-64.550919	1407.827637	456.541809	230.424561	1399.439453	345.969177	98.898239	1383.440918	319.180237	139.482254	1643.547607	410.334686	-158.674438	1131.535156	511.469177	284.426239	1128.239624	306.609894	-160.423431	887.058350	393.119598	323.130219	875.305786	354.232391	95.976852	1033.013062	-562.962952	197.967316	845.357910	-550.852722	-2.334585
330.804443	0.665370	935.917114	386.095642	182.811447	930.477173	440.963959	-47.248882	496.417877	519.093018	174.767426	482.800232	458.837891	-58.621635	76.917229	569.691345	160.050507	92.085045	380.746643	-64.549973	1407.808350	456.516541	230.430069	1399.446167	345.954102	98.906128	1383.438110	319.174652	139.476669	1643.536865	410.313080	-158.686951	1131.527588	511.402863	284.425873	1128.246094	306.579437	-160.406494	887.043823	393.074097	323.188171	875.321167	354.198944	96.010017	1033.015381	-562.805420	198.013275	845.299194	-550.696899	-2.312053
330.803955	0.684349	935.911743	386.086029	182.805084	930.465698	440.962494	-47.256325	496.396667	519.088196	174.764038	482.798859	458.828735	-58.613224	76.880829	569.738770	160.066757	92.089531	380.712463	-64.551170	1407.790771	456.496979	230.429153	1399.446289	345.928345	98.865021	1383.432251	319.160675	139.462997	1643.535400	410.274811	-158.677536	1131.512939	511.362396	284.432098	1128.263916	306.546722	-160.427505	887.024414	393.013214	323.220245	875.348206	354.195618	96.019524	1033.006958	-562.710327	198.037643	845.272278	-550.597107	-2.285808
330.800507	0.671323	935.897522	386.098480	182.777252	930.450134	440.940521	-47.236675	496.380157	519.096985	174.756226	482.790253	458.836212	-58.601879	76.866806	569.682373	160.033569	92.078941	380.695282	-64.546547	1407.791870	456.490784	230.421295	1399.450928	345.903595	98.878914	1383.427856	319.159271	139.446152	1643.535034	410.258118	-158.698792	1131.483643	511.323944	284.505646	1128.269531	306.504578	-160.417099	887.023376	392.960388	323.272278	875.361816	354.197937	96.001175	1032.991821	-562.598755	198.087311	845.210632	-550.484436	-2.241914
330.772949	0.680781	935.901123	386.085297	182.768448	930.455933	440.932678	-47.227215	496.378845	519.083984	174.736191	482.795593	458.828888	-58.584549	76.858177	569.722534	160.049850	92.066757	380.673615	-64.544449	1407.778931	456.493530	230.416107	1399.460693	345.890350	98.877563	1383.443970	319.152161	139.440384	1643.534424	410.235077	-158.695023	1131.470459	511.276764	284.487152	1128.265503	306.477997	-160.409088	887.008057	392.915009	323.314117	875.380615	354.186127	95.998489	1032.996948	-562.517883	198.057251	845.141113	-550.365234	-2.240047
330.769562	0.693980	935.909119	386.076752	182.805038	930.469604	440.928314	-47.215614	496.382721	519.101074	174.747986	482.804810	458.840576	-58.585278	76.879105	569.760681	160.073227	92.069687	380.661316	-64.544273	1407.770996	456.477783	230.404694	1399.471191	345.877594	98.902512	1383.447388	319.137177	139.424744	1643.536011	410.202209	-158.697464	1131.481812	511.249176	284.550629	1128.275391	306.438446	-160.397263	887.022278	392.855011	323.364105	875.400818	354.180450	96.019524	1033.008057	-562.405334	198.097214	845.084229	-550.225708	-2.208197
330.753021	0.705625	935.902954	386.044891	182.809540	930.450867	440.910583	-47.211678	496.388336	519.083801	174.748749	482.793396	458.849335	-58.588272	76.880310	569.693542	160.031693	92.063660	380.626740	-64.528839	1407.773926	456.463593	230.411942	1399.476074	345.847290	98.912338	1383.461182	319.122864	139.411392	1643.536133	410.173492	-158.692184	1131.473389	511.247589	284.559479	1128.287598	306.414276	-160.388550	887.018127	392.996063	323.377655	875.222900	354.152313	96.035500	1032.995117	-562.284302	198.168930	845.054504	-550.121338	-2.162887
330.742798	0.712566	935.906494	386.038666	182.830414	930.464294	440.898315	-47.198170	496.402618	519.087402	174.781174	482.811615	458.808502	-58.576252	76.896469	569.724976	160.054596	92.079369	380.594391	-64.525696	1407.790894	456.450073	230.404846	1399.492065	345.825439	98.938637	1383.456055	319.105255	139.410400	1643.533936	410.140533	-158.703766	1131.512939	511.198975	284.583679	1128.278198	306.407501	-160.408264	887.031738	392.945587	323.397491	875.241455	354.136749	96.045959	1033.003418	-562.166504	198.230347	845.013123	-549.999268	-2.159570
330.715393	0.735356	935.903320	386.007935	182.827499	930.457520	440.893524	-47.194771	496.416504	519.087769	174.782181	482.813812	458.838806	-58.582649	76.919800	569.710999	160.063644	92.094215	380.587402	-64.520363	1407.797241	456.441467	230.421188	1399.494507	345.811584	98.923439	1383.463623	319.093994	139.393723	1643.527344	410.106781	-158.671524	1131.503906	511.158295	284.565247	1128.286499	306.396698	-160.387253	887.034485	392.885040	323.449310	875.256104	354.096558	96.061768	1032.997681	-562.027954	198.323120	844.985413	-549.860046	-2.123280
330.730194	0.726094	935.889038	386.031219	182.802475	930.447510	440.908600	-47.222595	496.418854	519.090027	174.782623	482.810364	458.850708	-58.591839	76.914429	569.711731	160.064285	92.094337	380.564606	-64.516602	1407.797485	456.443604	230.409927	1399.502075	345.806946	98.934868	1383.479004	319.075195	139.508774	1643.503296	410.067535	-158.680771	1131.498291	511.154541	284.598572	1128.308472	306.349731	-160.405228	887.014282	392.839844	323.463928	875.281921	354.101715	96.047012	1032.984863	-561.923035	198.377823	844.970703	-549.746155	-2.069464
330.717316	0.750450	935.886414	385.994293	182.854538	930.469910	440.887054	-47.186504	496.390198	519.082642	174.799667	482.824493	458.828339	-58.582211	76.897209	569.713257	160.055725	92.088211	380.545410	-64.525932	1407.789429	456.441376	230.412369	1399.506958	345.781830	98.934822	1383.472534	319.073639	139.496384	1643.496094	410.044128	-158.682556	1131.490112	511.097565	284.601410	1128.294312	306.348267	-160.413116	887.013794	392.581635	323.529480	875.502075	354.086945	96.067276	1032.995972	-561.781677	198.456238	844.943298	-549.591980	-2.013905
330.671570	0.724466	935.890991	386.003601	182.797089	930.447388	440.881226	-47.186569	496.380219	519.050537	174.781219	482.809692	458.818909	-58.582306	76.875092	569.725220	160.066528	92.088356	380.518951	-64.509880	1407.790771	456.452454	230.390244	1399.502197	345.773468	98.947922	1383.475464	319.053131	139.467773	1643.500488	409.997345	-158.689301	1131.480347	511.087646	284.557190	1128.282959	306.325531	-160.413376	886.992310	392.714722	323.503998	875.318115	354.072662	96.041229	1032.986450	-561.673035	198.499435	844.901672	-549.450867	-2.024908
330.652130	0.741817	935.895752	385.988922	182.832565	930.458374	440.880402	-47.186054	496.393188	519.053040	174.783508	482.814819	458.820343	-58.582741	76.874870	569.725281	160.060394	92.077393	380.490265	-64.501381	1407.778809	456.427979	230.375183	1399.497681	345.758759	98.966599	1383.479126	319.047729	139.453033	1643.510986	409.972504	-158.696976	1131.488525	511.081207	284.559570	1128.281738	306.307983	-160.442368	886.994873	392.661591	323.510406	875.324463	354.061859	96.062035	1032.994873	-561.574646	198.550613	844.880798	-549.332886	-1.975185
330.635223	0.778961	935.889404	385.982086	182.822174	930.456177	440.868164	-47.198650	496.407257	519.049316	174.781021	482.813141	458.826508	-58.584694	76.876900	569.682007	160.033447	92.072670	380.453583	-64.521820	1407.786377	456.411346	230.395386	1399.500244	345.726715	98.960030	1383.477173	319.030853	139.430420	1643.515259	409.928253	-158.682449	1131.477295	511.041229	284.529541	1128.273926	306.282715	-160.424820	886.996582	392.604065	323.504028	875.340637	354.048553	96.074928	1032.990479	-561.470154	198.651672	844.863098	-549.209167	-1.916905
330.593536	0.782935	935.898254	385.963287	182.849686	930.474731	440.859924	-47.183701	496.397827	519.049561	174.781891	482.816986	458.848572	-58.594242	76.889923	569.678284	160.031006	92.071983	380.423767	-64.507065	1407.775757	456.415833	230.398315	1399.500854	345.695679	98.952087	1383.480469	319.012634	139.416489	1643.532227	409.896606	-158.697876	1131.497681	510.989929	284.543152	1128.245850	306.262085	-160.432526	887.000244	392.350525	323.539978	875.547729	354.014191	96.086563	1033.004272	-561.367126	198.666611	844.830811	-549.099548	-1.853277
330.569458	0.791994	935.904358	385.924744	182.892899	930.488342	440.837463	-47.170864	496.418091	519.036743	174.776550	482.800415	458.838623	-58.588078	76.910812	569.695190	160.031433	92.083931	380.386749	-64.508514	1407.784302	456.401459	230.395126	1399.515625	345.660187	98.979263	1383.469604	319.009216	139.389542	1643.538452	409.841644	-158.709412	1131.512329	510.930084	284.471863	1128.240601	306.235657	-160.433380	886.985474	392.302460	323.547394	875.559204	353.987335	96.106102	1033.014526	-561.253357	198.786636	844.848083	-548.956543	-1.810624
330.577240	0.790312	935.873535	385.956360	182.845840	930.444031	440.843475	-47.174282	496.418915	519.043518	174.778046	482.815643	458.837494	-58.587746	76.911148	569.684082	160.041122	92.084473	380.361420	-64.510628	1407.768555	456.379028	230.385956	1399.508057	345.656891	98.978455	1383.469360	319.000244	139.382980	1643.537231	409.827545	-158.706818	1131.491943	510.928406	284.507904	1128.257080	306.219269	-160.440079	886.981689	392.268555	323.558868	875.568420	353.978546	96.099373	1032.975098	-561.155762	198.834045	844.835266	-548.841431	-1.768775
330.553101	0.771888	935.882813	385.949707	182.826996	930.452332	440.816925	-47.168018	496.443634	519.054688	174.764557	482.808655	458.827148	-58.596699	76.905357	569.684753	160.041565	92.082840	380.320923	-64.488998	1407.773071	456.377991	230.376770	1399.509888	345.626465	98.997482	1383.457520	318.996490	139.356079	1643.553711	409.790833	-158.742599	1131.497437	510.906830	284.515045	1128.253296	306.196106	-160.435898	886.979919	392.234955	323.553040	875.568176	353.964142	96.081367	1032.983887	-561.085449	198.900848	844.841248	-548.732666	-1.727890
330.515167	0.807047	935.887634	385.937714	182.819138	930.453918	440.800110	-47.146828	496.397064	519.023315	174.764496	482.808105	458.823547	-58.597744	76.898193	569.619385	160.001297	92.077515	380.288574	-64.489258	1407.764404	456.375000	230.380661	1399.517456	345.596985	98.990578	1383.471191	318.977448	139.326523	1643.556030	409.763580	-158.701889	1131.491943	510.871460	284.516815	1128.269287	306.178223	-160.416458	886.971375	392.203278	323.529755	875.575928	353.941071	96.097847	1032.987061	-560.989075	198.938644	844.840515	-548.637756	-1.672088
330.503204	0.812012	935.888062	385.912659	182.843140	930.451111	440.833679	-47.202827	496.414215	519.019348	174.763153	482.811432	458.859589	-58.610138	76.887917	569.618774	159.983673	92.075539	380.246643	-64.488838	1407.756348	456.368591	230.377335	1399.510864	345.575073	98.989349	1383.477539	318.973236	139.317917	1643.562866	409.733856	-158.734467	1131.497437	510.841644	284.515869	1128.285156	306.134857	-160.400391	886.965088	392.170776	323.536285	875.573792	353.922394	96.113396	1032.985718	-560.924500	198.987030	844.849609	-548.562012	-1.617862
330.461548	0.816436	935.885254	385.911652	182.808990	930.438477	440.851349	-47.213509	496.421570	519.006165	174.753571	482.809174	458.859436	-58.609970	76.888084	569.607605	159.978592	92.059235	380.213440	-64.491676	1407.756348	456.351379	230.347900	1399.513916	345.542358	99.014282	1383.477539	318.955811	139.292068	1643.565186	409.706299	-158.697983	1131.472412	510.823608	284.487671	1128.253662	306.106934	-160.399246	886.957214	392.131409	323.517731	875.556030	353.902771	96.105270	1032.977783	-560.824341	199.066833	844.876282	-548.441040	-1.572657
330.430450	0.815283	935.876831	385.884003	182.861282	930.453796	440.823120	-47.196308	496.437378	519.009155	174.757187	482.812225	458.870697	-58.613560	76.888077	569.611877	159.996536	92.076599	380.191010	-64.495346	1407.756226	456.314301	230.361267	1399.478882	345.504700	98.998161	1383.468628	318.949585	139.267578	1643.562500	409.666595	-158.686966	1131.453125	510.789612	284.486328	1128.229492	306.081177	-160.402222	886.953491	392.108612	323.503540	875.554688	353.873505	96.116646	1032.981812	-560.730164	199.093369	844.870544	-548.343994	-1.527516
330.408112	0.843346	935.871094	385.864502	182.854202	930.436462	440.779419	-47.198193	496.442657	518.997070	174.744141	482.795105	458.857544	-58.609417	76.888817	569.622620	160.003342	92.077713	380.131256	-64.488785	1407.735474	456.305115	230.369736	1399.476929	345.491089	98.992935	1383.462158	318.941833	139.241653	1643.574829	409.631927	-158.681961	1131.441040	510.776093	284.492920	1128.216797	306.046478	-160.382767	886.935425	392.098083	323.489807	875.541321	353.853058	96.134254	1032.970093	-560.675110	199.152115	844.870789	-548.274231	-1.477420
330.392365	0.867634	935.865112	385.827606	182.883926	930.447449	440.768921	-47.194210	496.449615	518.991882	174.738037	482.812958	458.864166	-58.608265	76.910713	569.570740	159.971237	92.071663	380.109680	-64.511871	1407.734375	456.296448	230.362045	1399.483765	345.452911	99.019997	1383.462280	318.921265	139.104034	1643.611450	409.613678	-158.685349	1131.441528	510.779572	284.496674	1128.217407	305.997559	-160.356277	886.920410	392.094696	323.460876	875.547241	353.819550	96.153488	1032.972656	-560.607849	199.185806	844.897095	-548.186340	-1.455693
330.379150	0.842523	935.872925	385.834503	182.848862	930.441162	440.780914	-47.228111	496.458282	518.981934	174.727798	482.806763	458.876312	-58.612137	76.914482	569.566833	159.970825	92.090454	380.074188	-64.504997	1407.730103	456.261627	230.352753	1399.488525	345.424042	99.000763	1383.452881	318.920135	139.081421	1643.608887	409.560760	-158.677292	1131.423218	510.761078	284.471649	1128.226318	305.962830	-160.344986	886.912537	392.083710	323.434357	875.537231	353.810883	96.133499	1032.972656	-560.535706	199.235886	844.899109	-548.106689	-1.431823
330.410492	0.773585	935.866882	385.930542	182.616959	930.341553	440.766083	-47.233681	496.436707	518.977051	174.742218	482.789886	458.897095	-58.618618	76.916229	569.533691	159.922348	92.089058	380.041992	-64.499741	1407.709473	456.238464	230.345184	1399.491455	345.391479	99.013214	1383.451904	318.918121	139.079300	1643.613892	409.517761	-158.674057	1131.408936	510.740509	284.445587	1128.236450	305.932281	-160.334244	886.889221	392.072479	323.411896	875.529541	353.848053	96.047768	1032.915894	-560.492126	199.233398	844.889282	-548.017090	-1.408431
330.324341	0.831136	935.850586	385.814148	182.801941	930.409058	440.721130	-47.193356	496.412140	518.933167	174.726044	482.788666	458.854401	-58.608456	76.890053	569.594177	159.959335	92.076462	380.010803	-64.513611	1407.703979	456.231842	230.343521	1399.486328	345.372406	99.002335	1383.432129	318.908386	139.065338	1643.622559	409.471497	-158.657623	1131.395508	510.738953	284.421997	1128.242798	305.888062	-160.306854	886.875183	392.060394	323.375458	875.531311	353.772766	96.111504	1032.945068	-560.438354	199.296280	844.885132	-547.954041	-1.385501
330.346222	0.774336	935.843384	385.879150	182.644531	930.331970	440.727814	-47.217403	496.436798	518.919189	174.712875	482.741882	458.870972	-58.598648	76.884773	569.588074	159.951797	92.066391	379.975159	-64.509583	1407.697144	456.198181	230.336731	1399.487305	345.346222	99.005203	1383.428223	318.893494	139.037094	1643.619751	409.429962	-158.665237	1131.394165	510.761566	284.435394	1128.255981	305.834076	-160.301941	886.877441	392.269836	323.317566	875.334045	353.798645	96.051453	1032.900146	-560.410461	199.317291	844.875977	-547.893616	-1.378226
330.300201	0.743345	935.853882	385.846893	182.607437	930.304443	440.744873	-47.259163	496.462006	518.934631	174.722473	482.744904	458.901123	-58.622772	76.897255	569.592163	159.967560	92.067657	379.951569	-64.525513	1407.683472	456.186401	230.312668	1399.468872	345.309448	99.017975	1383.438965	318.876465	139.009888	1643.629761	409.399048	-158.650543	1131.366821	510.758057	284.384094	1128.236816	305.791870	-160.275070	886.875549	392.268585	323.287598	875.310181	353.769226	96.035728	1032.891235	-560.359070	199.352554	844.864624	-547.807190	-1.356162
330.281342	0.757550	935.852417	385.826477	182.598892	930.321533	440.713501	-47.237640	496.462097	518.905212	174.734711	482.777252	458.886505	-58.618572	76.895874	569.553955	159.933212	92.059685	379.919159	-64.511314	1407.690430	456.156281	230.313446	1399.492188	345.276062	99.000954	1383.433594	318.866821	138.998489	1643.644043	409.334412	-158.656860	1131.372925	510.739288	284.328217	1128.224731	305.730927	-160.250778	886.865540	392.269501	323.258179	875.312622	353.738373	96.032326	1032.898926	-560.347412	199.375717	844.870911	-547.783997	-1.314542
330.277679	0.773084	935.853333	385.794983	182.628540	930.334412	440.709839	-47.232857	496.459808	518.885254	174.724365	482.781555	458.893097	-58.605644	76.888077	569.558655	159.946396	92.094986	379.882172	-64.517319	1407.681274	456.122284	230.312302	1399.475464	345.252838	98.968681	1383.425903	318.861969	138.996384	1643.645752	409.301514	-158.665939	1131.364136	510.733765	284.334991	1128.222046	305.679321	-160.223557	886.853699	392.286560	323.235535	875.305481	353.720306	96.047531	1032.906128	-560.343994	199.356598	844.852783	-547.712036	-1.330538
330.204102	0.848933	935.839844	385.653717	182.846176	930.407654	440.636536	-47.203094	496.428467	518.863708	174.732544	482.814087	458.855469	-58.605190	76.914459	569.551025	159.937866	92.100983	379.856384	-64.524330	1407.681030	456.114532	230.304672	1399.473999	345.210938	98.980644	1383.414307	318.840210	138.982285	1643.662598	409.246765	-158.668167	1131.344116	510.677032	284.240601	1128.206177	305.629456	-160.202499	886.848145	392.077301	323.242584	875.488708	353.622192	96.138954	1032.938721	-560.326660	199.400101	844.842102	-547.663208	-1.305310
330.189423	0.860637	935.824524	385.648071	182.847122	930.396179	440.629669	-47.194115	496.428406	518.863770	174.745789	482.786163	458.856323	-58.609211	76.893219	569.556519	159.945435	92.097794	379.822540	-64.540207	1407.678467	456.105988	230.316330	1399.471191	345.172394	98.994781	1383.416260	318.826721	138.958511	1643.671387	409.215027	-158.659393	1131.334839	510.679657	284.243530	1128.209473	305.596588	-160.199768	886.840149	392.077393	323.219940	875.474304	353.605072	96.145714	1032.925049	-560.350891	199.377869	844.799744	-547.636597	-1.294660
330.144257	0.836407	935.833435	385.610229	182.839081	930.397705	440.625000	-47.211086	496.416107	518.869873	174.750031	482.789032	458.856628	-58.609020	76.894051	569.554871	159.950256	92.083168	379.785309	-64.537949	1407.664795	456.080536	230.286484	1399.448730	345.153259	98.974632	1383.408203	318.811218	138.940536	1643.672852	409.187073	-158.681503	1131.340698	510.682007	284.271393	1128.194946	305.551270	-160.157867	886.846741	392.103119	323.195679	875.450684	353.573669	96.130363	1032.930664	-560.358093	199.404617	844.771362	-547.599182	-1.285279
330.092896	0.857464	935.835754	385.541504	182.877411	930.420349	440.600342	-47.183342	496.416595	518.862854	174.744354	482.809082	458.852386	-58.607750	76.892258	569.586792	159.962219	92.081001	379.763123	-64.540573	1407.676147	456.053162	230.296585	1399.441284	345.106018	98.970268	1383.411621	318.797668	138.926682	1643.688843	409.148529	-158.630951	1131.329712	510.655365	284.209106	1128.173218	305.481384	-160.121109	886.854736	392.099060	323.176147	875.434143	353.513580	96.148117	1032.943726	-560.343689	199.452789	844.765320	-547.540527	-1.274368
330.057129	0.860773	935.826721	385.507050	182.877594	930.416016	440.591614	-47.201691	496.424530	518.821289	174.699570	482.790436	458.848511	-58.606499	76.893944	569.538574	159.930267	92.083298	379.725739	-64.536919	1407.673584	456.035034	230.292038	1399.448242	345.082886	98.966263	1383.403564	318.780670	138.918808	1643.703857	409.114014	-158.639526	1131.336304	510.677246	284.202911	1128.177490	305.432220	-160.105927	886.842407	392.302063	323.124481	875.230713	353.476532	96.147987	1032.937012	-560.381653	199.426102	844.736877	-547.534424	-1.231394
330.025940	0.853708	935.829529	385.474945	182.866043	930.400024	440.580170	-47.234161	496.443390	518.807129	174.716873	482.805237	458.863708	-58.596344	76.890297	569.541931	159.926208	92.100418	379.698608	-64.559074	1407.671387	456.004486	230.277100	1399.437866	345.039215	98.958008	1383.392578	318.760101	138.887909	1643.718750	409.059570	-158.638519	1131.308350	510.664612	284.137665	1128.171753	305.372253	-160.083405	886.860291	392.320496	323.112061	875.213623	353.441772	96.150032	1032.929810	-560.394958	199.474335	844.736633	-547.512695	-1.208420
329.967560	0.866624	935.810547	385.431274	182.890839	930.397278	440.540497	-47.204044	496.419556	518.807434	174.737274	482.810089	458.878265	-58.615559	76.896866	569.495361	159.912155	92.087326	379.656372	-64.572716	1407.654907	455.974091	230.261429	1399.427002	345.008514	98.962166	1383.376709	318.741516	138.888336	1643.724976	409.002197	-158.639374	1131.318115	510.642151	284.043060	1128.148804	305.297577	-160.026474	886.866455	392.315979	323.087097	875.202637	353.375671	96.164612	1032.918457	-560.425110	199.452255	844.698425	-547.502930	-1.201927
329.915894	0.850361	935.793457	385.400299	182.894196	930.385071	440.513245	-47.232628	496.439056	518.767700	174.714447	482.794617	458.863037	-58.608395	76.887009	569.459656	159.895386	92.078644	379.624176	-64.590240	1407.642578	455.945709	230.249374	1399.426880	344.975708	98.947777	1383.343262	318.722443	138.865967	1643.726563	408.974243	-158.623581	1131.317139	510.651001	284.109314	1128.154053	305.222076	-160.027740	886.854126	392.331268	323.080872	875.184998	353.329437	96.157005	1032.903564	-560.442993	199.485565	844.681580	-547.468140	-1.227565
329.853394	0.841751	935.770081	385.340546	182.911652	930.367981	440.458252	-47.220089	496.410675	518.752625	174.712570	482.768250	458.863831	-58.611099	76.899818	569.533936	159.934631	92.063423	379.587799	-64.601837	1407.642456	455.940918	230.232590	1399.421387	344.891174	98.937538	1383.311035	318.715973	138.862137	1643.736694	408.915070	-158.633057	1131.306519	510.621155	284.022430	1128.131714	305.148163	-160.029755	886.847534	392.335358	323.077911	875.175354	353.257019	96.160873	1032.882935	-560.462891	199.490234	844.649048	-547.458008	-1.226833
329.486053	0.771864	935.783630	385.213684	182.874664	930.330872	440.376495	-47.164543	496.443695	518.727051	174.708420	482.756348	458.832977	-58.601658	76.896049	569.601685	159.963287	92.071754	379.557098	-64.638527	1407.617798	455.941986	230.196579	1399.413452	344.791840	98.922783	1383.250366	318.728485	138.860596	1643.745117	408.861023	-158.641190	1131.260864	510.620911	284.009430	1128.139648	305.080383	-160.025513	886.841553	392.336914	323.073761	875.179443	353.022644	96.136215	1032.870483	-560.500000	199.522446	844.633728	-547.496887	-1.195044
329.726776	0.742717	935.713257	385.336670	182.686447	930.232361	440.428375	-47.249245	496.416931	518.710144	174.701675	482.731598	458.895691	-58.618202	76.872620	569.552368	159.912094	92.043747	379.549316	-64.664276	1407.609863	455.982971	230.170319	1399.415283	344.608246	98.929871	1383.163330	318.754242	138.854324	1643.757568	408.829315	-158.631302	1131.230591	510.607574	283.974274	1128.122192	305.002319	-160.015671	886.824646	392.328979	323.077240	875.182922	353.138245	96.064079	1032.781494	-560.540283	199.516098	844.610718	-547.473877	-1.218751
329.552704	0.901444	935.681519	385.077454	183.134598	930.371094	440.316528	-47.160995	496.353516	518.723267	174.729385	482.798553	458.863007	-58.634033	76.854828	569.631348	159.922104	92.047112	379.509827	-64.708237	1407.626709	456.028656	230.132706	1399.414551	344.339874	98.928345	1383.033691	318.872589	138.909363	1643.700195	408.758759	-158.611053	1131.212524	510.526184	283.738342	1128.087891	304.933136	-160.007568	886.813232	392.107635	323.121918	875.387329	352.934601	96.261383	1032.840210	-560.552612	199.531738	844.592346	-547.453003	-1.226175
329.419830	0.934727	935.641174	384.969696	183.274307	930.380859	440.254761	-47.167133	496.340576	518.670166	174.735321	482.786011	458.837891	-58.627792	76.840004	569.631653	159.920090	92.011284	379.449127	-64.734100	1407.681152	456.081238	230.106735	1399.451416	344.013672	98.946007	1382.880005	318.723328	138.627258	1643.966797	408.694580	-158.585068	1131.216431	510.584381	283.839844	1128.125122	304.840912	-159.981583	886.827148	392.092255	323.147583	875.428101	352.788666	96.326385	1032.824707	-560.567505	199.522781	844.581360	-547.446899	-1.211133
329.302246	0.964869	935.598450	384.848175	183.410568	930.419067	440.225708	-47.166649	496.351044	518.633606	174.739670	482.758453	458.839172	-58.627918	76.840500	569.594177	159.884277	92.007965	379.357697	-64.746391	1407.771851	456.115997	230.107452	1399.473022	343.641479	98.986137	1382.736450	318.795807	138.589722	1644.063477	408.641022	-158.586502	1131.264282	510.604614	283.774506	1128.149292	304.779266	-159.918533	886.897461	392.060364	323.170959	875.500122	352.624359	96.376328	1032.821777	-560.621948	199.534897	844.570129	-547.454773	-1.237678
329.219513	0.946595	935.585938	384.770752	183.460754	930.419983	440.182983	-47.172417	496.402985	518.543152	174.725693	482.731812	458.883667	-58.642834	76.870895	569.533936	159.893173	92.004295	379.160126	-64.685394	1407.892334	456.082062	230.151901	1399.550781	343.452820	98.718590	1382.599609	318.965118	138.512421	1644.152588	408.532288	-158.514587	1131.370972	510.661377	283.801270	1128.237549	304.596497	-159.868164	887.035339	392.043549	323.175446	875.592957	352.483551	96.401924	1032.812866	-560.663757	199.528000	844.539795	-547.463562	-1.241110
329.126495	0.923607	935.578064	384.739960	183.521179	930.440613	440.144257	-47.213451	496.405273	518.547791	174.770599	482.744446	458.889313	-58.654861	76.911499	569.578735	159.928802	92.033089	378.996185	-64.702995	1408.054565	456.085693	230.092667	1399.636353	342.854340	99.003761	1382.552612	319.181671	138.445251	1644.219238	408.459991	-158.474670	1131.531372	510.741455	283.805054	1128.350098	304.576874	-159.784714	887.206787	392.044586	323.178864	875.737488	352.360779	96.423134	1032.816406	-560.674316	199.530533	844.523010	-547.465942	-1.234304
328.802521	0.822391	935.621643	384.708618	183.532959	930.471313	440.023071	-47.145668	496.402222	518.508972	174.829178	482.758118	458.844635	-58.633511	76.871124	569.566406	159.920578	92.030350	378.763702	-64.652740	1408.205811	456.030884	230.033401	1399.744263	342.382111	99.155861	1382.514893	319.481140	138.317642	1644.232422	408.355225	-158.363174	1131.693115	510.853149	283.803711	1128.530762	304.341431	-159.730331	887.451538	392.065369	323.185669	875.934082	352.133942	96.405106	1032.850098	-560.696411	199.511368	844.501587	-547.455200	-1.251950
328.748718	0.764538	935.672241	384.730194	183.606125	930.517700	439.896729	-47.124695	496.376801	518.412170	174.861954	482.758362	458.832367	-58.641827	76.881409	569.513977	159.900131	92.057518	378.485687	-64.511330	1408.424683	455.989166	229.951706	1399.836548	341.858948	99.134705	1382.350586	319.863770	138.257523	1644.276611	408.277374	-158.239624	1131.924805	511.000061	283.696350	1128.727783	304.324432	-159.639221	887.707275	392.084961	323.269958	876.200012	352.056976	96.432457	1032.895020	-560.736816	199.501892	844.490295	-547.434387	-1.285253
328.658966	0.853759	935.713074	384.606903	184.010132	930.732788	439.758301	-47.103279	496.335510	518.395935	174.924561	482.852570	458.812225	-58.631523	76.871536	569.604248	159.955933	92.066185	378.217560	-64.398666	1408.658081	455.954102	229.816925	1399.931396	341.431702	99.084717	1382.123657	320.254822	138.125580	1644.367310	408.165588	-158.065399	1132.204102	511.206024	283.673981	1128.966309	304.062378	-159.620804	888.074097	392.072784	323.415985	876.522522	351.924957	96.583870	1033.025757	-560.771423	199.500809	844.468140	-547.438904	-1.280658
328.625580	0.825287	935.774780	384.606262	183.995071	930.787659	439.643463	-47.084560	496.342682	518.300842	174.971222	482.829315	458.850342	-58.642216	76.867348	569.603088	159.961014	92.080139	377.914886	-64.267189	1408.878296	455.915100	229.729324	1399.998535	341.205475	98.887718	1382.092651	320.690369	137.976471	1644.478394	408.105591	-157.909470	1132.509521	511.357208	283.369507	1129.116333	303.922455	-159.649490	888.433044	392.008301	323.676544	876.862915	351.873657	96.576775	1033.081787	-560.738586	199.525711	844.477600	-547.383240	-1.266521
328.559143	0.829573	935.815002	384.584747	183.971848	930.825134	439.492615	-47.089375	496.343811	518.167908	175.018738	482.802002	458.820984	-58.600788	76.889702	569.586487	159.950592	92.094521	377.672272	-64.258553	1409.123047	455.926453	229.565659	1400.065674	340.675934	99.315697	1382.079224	321.091400	137.812836	1644.615723	408.088501	-157.746475	1132.819946	511.493958	282.970367	1129.154663	303.854218	-159.708618	888.793640	391.889923	324.080383	877.193726	351.812256	96.575912	1033.119385	-560.708496	199.524872	844.488403	-547.336975	-1.298270
328.585999	0.754853	935.845398	384.718842	183.680649	930.733948	439.396301	-47.166718	496.352356	518.112305	175.091507	482.743652	458.871735	-58.605228	76.884392	569.572754	159.974792	92.083466	377.323822	-64.201714	1409.328857	455.855133	229.516327	1400.076660	340.334351	99.463676	1382.053711	321.419891	137.441879	1644.872681	408.076172	-157.497055	1133.077515	511.850952	282.723450	1129.249756	303.566650	-159.883896	889.204529	391.851166	324.516968	877.525024	351.837311	96.483795	1033.082520	-560.688660	199.522217	844.497864	-547.299438	-1.320614
328.561188	0.776860	935.855957	384.724518	183.694077	930.751831	439.224670	-47.199455	496.332184	518.005066	175.148361	482.721313	458.891388	-58.632431	76.911522	569.524719	159.972839	92.089043	376.978577	-64.171494	1409.564331	455.772125	229.521225	1400.072632	339.885254	99.630165	1381.962158	321.772064	137.151688	1645.125977	408.104065	-157.300674	1133.312866	512.225464	282.423553	1129.268799	303.293610	-160.041931	889.585327	391.839874	325.027557	877.823853	351.803009	96.506081	1033.095337	-560.640930	199.525421	844.513000	-547.262878	-1.300327
328.480377	0.947853	935.840027	384.535248	184.068130	930.905334	438.812408	-46.518780	496.171906	517.958618	175.265381	482.766113	458.662476	-58.553516	76.819557	569.485962	159.998978	92.106094	376.614075	-64.069603	1409.786255	455.597900	229.643143	1400.053589	339.673981	99.462341	1381.905151	322.114563	136.837631	1645.460938	408.143005	-157.160248	1133.520508	512.632141	282.192535	1129.287231	303.049530	-160.232285	889.967407	391.729095	325.551086	878.140747	351.685822	96.673347	1033.169434	-560.589111	199.532120	844.545532	-547.192566	-1.320466
328.457977	0.803467	935.847107	384.666626	183.766068	930.768738	438.873688	-47.225918	496.238708	517.934509	175.357422	482.744293	458.872070	-58.640381	76.892616	569.555664	160.049515	92.107880	376.303253	-64.099632	1410.075195	455.444397	229.687485	1400.005493	339.158478	99.936523	1381.853760	322.448486	136.477295	1645.823975	408.229218	-157.078674	1133.728760	513.066223	281.858734	1129.176636	302.963379	-160.448288	890.291687	391.680267	326.070770	878.372803	351.683014	96.553558	1033.097534	-560.560059	199.517838	844.541687	-547.128418	-1.368693
328.339966	0.888240	935.853821	384.490753	184.080887	930.895081	438.730804	-47.232555	496.221741	517.957520	175.450272	482.789124	458.880890	-58.661812	76.883865	569.523376	160.077179	92.080429	376.028473	-64.057968	1410.360107	455.248657	229.801254	1399.976563	338.882782	100.074326	1381.931519	322.837921	136.104279	1646.234741	408.309784	-156.940063	1133.990601	513.463501	281.580292	1129.138550	302.528259	-160.733215	890.788208	391.622925	326.619659	878.615662	351.557739	96.674751	1033.168457	-560.522095	199.465500	844.546631	-547.088196	-1.376462
328.277679	0.903554	935.867126	384.399780	184.151642	930.912781	438.592194	-47.242527	496.167145	517.964050	175.504395	482.784485	458.863586	-58.650787	76.892265	569.572876	160.111374	92.035568	375.812958	-64.014130	1410.681519	455.041016	229.926987	1399.950684	338.477417	100.132774	1381.935669	323.194397	135.796173	1646.727783	408.405273	-156.837036	1134.274414	513.924316	281.318512	1129.047119	302.277588	-161.102753	891.263184	391.623932	327.206573	878.868713	351.452789	96.721977	1033.182373	-560.449402	199.474792	844.551270	-546.998901	-1.379760
328.177521	0.878776	935.892395	384.282440	184.184799	930.911377	438.508545	-47.260014	496.154083	517.965393	175.574493	482.759766	458.856598	-58.633377	76.892159	569.164856	159.811829	91.869720	375.629211	-63.956245	1411.054077	454.806183	230.089371	1399.994385	338.162079	100.173935	1382.015503	323.616150	135.349625	1647.217041	408.193665	-156.724350	1134.848755	514.347473	281.141449	1129.053223	302.003662	-161.567093	891.831665	391.722198	327.858795	879.118591	351.304810	96.750854	1033.191406	-560.361572	199.500946	844.575806	-546.915283	-1.383243
328.106506	0.847930	935.930054	384.163696	184.214844	930.934082	438.462830	-47.293159	496.117950	517.973877	175.631866	482.805145	458.844238	-58.627174	76.897377	569.746765	160.297012	92.066574	375.477631	-63.904266	1411.425537	454.576019	230.184616	1400.064941	337.939148	100.221756	1382.164429	324.060699	134.833984	1647.706665	408.254730	-156.514862	1135.184937	514.661987	280.881805	1129.125000	301.735596	-162.123169	892.421997	391.866577	328.486511	879.399841	351.124420	96.781883	1033.215942	-560.250488	199.501877	844.597290	-546.782715	-1.384454
327.999268	0.798480	935.974548	383.971405	184.242203	930.958252	438.445648	-47.310490	496.103455	517.969849	175.676926	482.817200	458.857483	-58.649849	76.902069	569.280640	159.966660	91.872719	375.383972	-63.836868	1411.800049	454.349731	230.266785	1400.201538	337.633911	100.188080	1382.281128	324.478790	134.305649	1648.153076	408.366669	-156.327774	1135.575928	514.942993	280.678894	1129.220337	301.678101	-162.757492	893.012695	392.100677	329.242004	879.697998	350.888580	96.803886	1033.244507	-560.128662	199.529724	844.620056	-546.657654	-1.431010
327.876617	0.662693	936.028748	383.814545	184.157028	930.956970	438.462952	-47.383400	496.175171	518.006226	175.719162	482.855591	458.849823	-58.644138	76.929710	569.240662	159.993866	91.872368	375.332397	-63.767002	1412.160767	454.167053	230.299530	1400.333130	337.359406	100.144913	1382.401733	324.859375	133.738022	1648.545044	408.453156	-156.038971	1135.964600	515.404297	280.778656	1129.491699	301.268158	-163.554825	893.765198	392.426514	329.992401	880.088257	350.646790	96.752373	1033.263184	-560.017212	199.555756	844.624878	-546.530579	-1.455591
327.679504	0.576894	936.090637	383.578796	184.119629	930.978027	438.441833	-47.377663	496.192200	517.958191	175.724106	482.869568	458.837219	-58.666878	76.970757	569.728088	160.405014	92.061180	375.250305	-63.696587	1412.519775	454.006470	230.275299	1400.484985	337.137482	100.139175	1382.530151	325.314636	133.099060	1648.914551	408.614777	-155.752823	1136.349487	515.753845	280.528839	1129.703003	300.996185	-164.436661	894.477295	392.820007	330.898682	880.391357	350.361847	96.731422	1033.299316	-559.932983	199.506622	844.628845	-546.441467	-1.445783
327.504150	0.401571	936.147888	383.418274	183.814468	930.904724	438.435730	-47.410500	496.237732	517.899658	175.685608	482.832306	458.803772	-58.650227	76.966568	569.761963	160.447968	92.038780	375.171661	-63.627846	1412.828247	453.889832	230.246048	1400.651855	336.964386	100.138878	1382.664795	325.782013	132.429489	1649.322510	408.799011	-155.351105	1136.641479	515.745544	280.245911	1129.947876	300.630646	-165.390579	895.188965	393.279999	331.922760	880.688416	350.115234	96.589455	1033.282715	-559.849243	199.477921	844.629578	-546.364075	-1.471853
327.281403	0.336259	936.217773	383.106964	183.761215	930.955566	438.521118	-47.530872	496.294189	517.887207	175.668106	482.851196	458.905243	-58.673439	76.959183	569.791565	160.462631	92.045113	375.028992	-63.469330	1413.068115	453.821747	230.282288	1400.799927	336.969421	99.923424	1382.858154	326.175598	131.803543	1649.676025	409.066528	-154.963120	1136.854736	515.670349	279.892059	1130.155029	300.223602	-166.300140	895.829346	393.685028	333.037628	880.968933	349.791626	96.554756	1033.338867	-559.789795	199.427521	844.636475	-546.266663	-1.465050
327.074493	0.300551	936.250916	382.787781	183.720352	930.980286	438.290405	-47.258663	496.206482	517.868164	175.633530	482.880707	458.729370	-58.612198	76.939255	569.794861	160.461899	92.058769	374.909302	-63.391991	1413.235229	453.837463	230.220932	1400.922241	336.652161	100.174644	1382.915039	326.517578	131.230072	1649.985107	409.390533	-154.569839	1136.979736	515.579041	279.525848	1130.251587	299.635010	-167.301712	896.483948	394.113983	334.208771	881.201721	349.464478	96.537209	1033.363403	-559.688416	199.435684	844.654846	-546.174988	-1.440663
326.870575	0.271606	936.251038	382.515717	183.679276	930.962891	438.543732	-47.670067	496.330261	517.897888	175.621643	482.936554	458.920959	-58.672771	76.976814	569.814209	160.473892	92.051338	374.746216	-63.294628	1413.330322	453.863617	230.180435	1401.010254	336.493225	100.256851	1382.978760	326.908295	130.823425	1650.216797	409.774048	-154.219681	1137.052612	515.446533	279.104034	1130.284302	299.205353	-168.254105	897.016541	394.506653	335.424622	881.358643	349.170868	96.526741	1033.350586	-559.591003	199.394485	844.648010	-546.086304	-1.486952
326.857117	0.334732	936.229004	382.208344	183.861191	931.024841	438.574921	-47.794735	496.331421	517.917847	175.613953	482.969391	458.975281	-58.695583	76.985138	569.830505	160.459290	92.041092	374.567596	-63.218002	1413.389160	453.943939	230.134720	1401.036255	336.333252	100.276733	1383.064453	327.219849	130.336212	1650.429688	410.107758	-153.802795	1136.979980	515.334839	278.649353	1130.275024	298.504791	-169.361862	897.666260	394.921997	336.632568	881.483337	348.968719	96.604416	1033.370239	-559.471375	199.403366	844.668762	-545.996521	-1.480681
326.623505	0.226632	936.207520	382.038422	183.621628	930.865356	438.540771	-47.851563	496.344604	517.920349	175.619873	482.917389	458.969757	-58.721203	76.991341	569.884460	160.490082	92.031281	374.349396	-63.187244	1413.443848	454.037109	230.055756	1401.071411	336.137482	100.335876	1383.124023	327.504883	129.843460	1650.603394	410.479065	-153.467514	1136.916992	515.253845	278.202515	1130.206665	297.897919	-170.452316	898.224487	395.312469	337.908356	881.599365	348.714233	96.526520	1033.272461	-559.353882	199.407104	844.667358	-545.891968	-1.498748
326.323883	0.205182	936.170532	381.788849	183.640503	930.792480	438.405396	-47.776985	496.294830	517.927917	175.632065	482.908295	458.941040	-58.711205	76.967911	569.897156	160.478485	92.003685	374.124329	-63.176235	1413.450317	454.169495	229.972427	1401.108398	335.936676	100.386482	1383.205322	327.747681	129.429062	1650.695923	410.787476	-153.166702	1136.826660	515.171875	277.719269	1130.153076	297.208069	-171.589966	898.858521	395.702240	339.125549	881.707642	348.419800	96.551201	1033.215210	-559.285583	199.368637	844.656677	-545.842163	-1.533889
325.720703	0.179737	936.130432	381.503540	183.599274	930.730225	438.197968	-47.647831	496.272522	517.852600	175.592422	482.874512	458.848633	-58.707249	76.917305	569.936646	160.475769	91.973763	373.875214	-63.216049	1413.504395	454.313171	229.829315	1401.182373	335.741852	100.422142	1383.275879	327.956604	129.076019	1650.795654	411.092834	-152.741913	1136.732422	515.063721	277.235931	1130.095825	296.779755	-172.739365	899.265259	396.095093	340.421936	881.893250	347.966553	96.542747	1033.162354	-559.194824	199.334366	844.646973	-545.779846	-1.541617
325.384369	0.196618	936.089600	381.283722	183.596283	930.641113	437.836304	-47.361710	496.173187	517.840454	175.586075	482.870483	458.645264	-58.679443	76.892738	569.917847	160.459717	91.969879	373.604248	-63.287594	1413.556519	454.448853	229.647552	1401.276489	335.567078	100.447472	1383.344971	328.158905	128.777557	1650.878418	411.345123	-152.242340	1136.687500	515.003967	276.782867	1130.107788	296.267853	-174.144730	899.868042	396.467285	341.685455	882.119751	347.685760	96.580856	1033.095703	-559.096191	199.280807	844.634827	-545.732300	-1.566172
325.016510	0.259418	936.071167	381.088104	183.633072	930.611572	437.906464	-47.600784	496.245575	517.767517	175.577301	482.846466	458.757172	-58.713566	76.913528	569.900208	160.445251	91.944656	373.344757	-63.394535	1413.666992	454.561829	229.410919	1401.409058	335.512756	100.533630	1383.419556	328.322693	128.527298	1650.934814	411.656647	-151.809586	1136.734497	514.894592	276.235229	1130.136963	295.835632	-175.641632	900.613770	396.929596	343.052338	882.462524	347.398529	96.644302	1033.070801	-558.980408	199.272552	844.637634	-545.666931	-1.595172
324.564911	0.364119	936.034973	380.879181	183.666275	930.574951	437.787537	-47.638214	496.287201	517.695374	175.547516	482.853912	458.770844	-58.736572	76.939323	569.913269	160.453552	91.946976	373.178619	-63.493168	1413.785767	454.675903	229.199478	1401.539307	335.425720	100.284378	1383.410034	328.448303	128.334686	1651.000977	411.893250	-150.726593	1136.575684	514.814453	275.570953	1130.203247	295.392212	-177.174301	901.346924	397.411163	344.471680	882.824341	347.056824	96.726250	1033.033203	-558.891663	199.192932	844.630066	-545.582214	-1.662227
324.030548	0.524654	935.980835	380.659546	183.778152	930.562866	437.308685	-47.563866	496.313416	517.573975	175.533615	482.858521	458.610901	-58.697968	76.966713	569.841431	160.429276	91.960953	373.056274	-63.669514	1413.984741	454.788513	228.903015	1401.667969	335.336609	100.334457	1383.512451	328.494293	128.155884	1651.048828	412.074738	-149.987595	1136.623291	514.746033	274.879913	1130.336914	294.998016	-178.646240	902.148987	397.954163	346.034912	883.305115	346.671082	96.853294	1033.000000	-558.829895	199.190704	844.616943	-545.519348	-1.691259
323.470367	0.839040	935.930725	380.230347	184.262451	930.736694	437.132660	-47.258904	496.184143	517.439392	175.479584	482.899475	458.566284	-58.669033	76.934502	569.856140	160.449280	91.994156	372.959747	-63.789742	1414.224243	454.888245	228.678162	1401.780518	335.267426	100.014641	1383.431030	328.469330	127.973373	1651.020508	412.341309	-149.258972	1136.764771	514.665344	274.063263	1130.461548	294.556000	-180.219940	903.054993	398.471527	347.636261	883.865051	346.215637	97.118675	1033.070313	-558.692627	199.240326	844.637451	-545.440308	-1.715817
322.780548	1.663508	935.838806	379.214752	186.109009	931.315308	436.900970	-46.669800	495.954346	517.366821	175.516205	483.189941	458.457947	-58.638599	76.922493	569.862854	160.447769	92.014076	372.933411	-63.938572	1414.473511	455.002106	228.410400	1401.870605	335.183929	99.807159	1383.453125	328.391541	127.582207	1650.961060	412.524689	-148.644043	1136.906616	514.607117	273.312347	1130.543213	293.944000	-181.756851	904.017273	399.004181	349.256287	884.425781	345.479034	98.021400	1033.338989	-558.622498	199.173843	844.624756	-545.380188	-1.790695
322.121277	2.156325	935.796631	378.866577	187.472412	931.665771	436.551697	-46.820816	496.189240	517.354126	175.595108	483.425812	458.470062	-58.648579	76.955391	569.920105	160.510574	92.079544	372.947113	-64.106407	1414.745361	455.125092	228.112381	1401.932617	335.022888	99.722633	1383.517212	328.291077	127.314857	1650.833252	412.699432	-148.174042	1137.033936	514.646545	272.653534	1130.564819	293.187408	-183.335785	905.067749	399.532837	350.831909	884.944641	345.060608	98.702202	1033.507813	-558.550598	199.123398	844.621155	-545.312500	-1.856811
321.711884	1.902163	935.802979	378.966461	185.776321	931.311768	436.427612	-47.023735	496.343994	516.944031	175.355423	483.217224	458.551758	-58.639858	76.969963	569.658569	160.357208	92.085449	372.996643	-64.250549	1415.004028	455.228699	227.799438	1401.963989	334.942169	99.627823	1383.564453	328.072815	127.012924	1650.639771	412.844086	-147.783722	1137.180298	514.649109	272.115234	1130.564819	292.328217	-184.957535	906.211731	400.009705	352.410065	885.457581	344.815186	97.996010	1033.318115	-558.448669	199.051743	844.632874	-545.243042	-1.928791
321.312561	1.801175	935.796753	379.030121	185.187210	931.161438	436.302643	-47.150120	496.417023	516.711365	175.264084	483.121338	458.668091	-58.653069	77.050476	570.349121	160.796494	92.196800	373.112823	-64.388504	1415.274780	455.361816	227.538071	1401.938354	334.926910	99.515923	1383.609253	327.867249	126.542587	1650.398926	412.910522	-147.501038	1137.357422	514.701355	271.762817	1130.560547	291.371552	-186.676575	907.380188	400.463562	353.948517	885.907776	344.621185	97.762436	1033.233643	-558.360779	199.022980	844.641785	-545.163818	-1.974522
320.790436	1.929300	935.785767	378.749207	185.257507	931.181335	435.793610	-46.386139	496.327087	516.541870	175.204422	483.151489	458.466797	-58.551094	77.033501	570.317139	160.788132	92.229706	373.239960	-64.482292	1415.527832	455.510010	227.277893	1401.864502	334.890991	99.451187	1383.610962	327.585114	126.053307	1650.130859	412.894226	-147.409637	1137.518066	514.811829	271.574738	1130.476685	290.408234	-188.503891	908.637085	400.907562	355.489807	886.324524	344.268219	97.838249	1033.241821	-558.277405	199.013824	844.659424	-545.109314	-1.991113
320.204956	2.034716	935.767334	378.386414	185.337845	931.188782	435.697723	-46.988186	496.471344	516.294006	175.146240	483.122131	458.714355	-58.586349	77.127823	570.203857	160.726089	92.223213	373.350220	-64.497086	1415.758179	455.697662	227.066025	1401.780518	335.051361	99.200142	1383.440430	327.255432	125.537056	1649.803345	412.788422	-147.387756	1137.686768	514.929504	271.494690	1130.398804	289.366760	-190.349854	909.836792	401.268463	356.987823	886.716858	343.863220	97.902466	1033.241333	-558.210754	198.976685	844.631042	-545.060547	-2.070637
319.794037	1.815205	935.743591	378.523956	184.502655	930.868652	435.548035	-47.198242	496.592743	516.133606	175.095535	483.004883	458.866486	-58.554844	77.210472	570.176819	160.727951	92.255997	373.452942	-64.541267	1415.954712	455.891785	226.790970	1401.679810	335.140869	99.145538	1383.383301	326.795105	124.983147	1649.410889	412.619019	-147.493973	1137.869263	514.991577	271.542572	1130.282227	288.547150	-192.472748	911.021118	401.689148	358.512054	887.024841	343.729675	97.566238	1033.061279	-558.151245	198.986694	844.623474	-545.010437	-2.117156
319.270355	1.964147	935.728271	378.130615	184.614227	930.873657	435.190369	-47.120335	496.596863	515.956848	175.085876	483.020416	458.843994	-58.499142	77.247238	570.159668	160.687485	92.288712	373.556091	-64.680771	1416.105591	456.126190	226.430344	1401.631348	335.230469	99.693771	1383.729614	326.257172	124.447441	1649.014282	412.457092	-147.806702	1138.101929	515.079102	271.668701	1130.172852	287.651855	-194.589615	912.112793	402.072144	360.000671	887.349670	343.371918	97.657906	1033.063232	-558.066284	198.969955	844.649353	-544.927124	-2.162513
318.768463	2.058921	935.687744	377.729187	184.748703	930.851379	434.722351	-46.924583	496.572815	515.814148	175.133255	483.094330	458.780579	-58.449394	77.253990	570.160645	160.684753	92.340584	373.641266	-64.631973	1416.208496	456.370728	226.240051	1401.582886	335.535248	99.083664	1383.497314	325.682861	123.951324	1648.587036	412.217102	-148.215759	1138.249146	515.209778	271.870911	1130.099976	286.750305	-196.742325	913.193054	402.496429	361.408020	887.643372	343.015869	97.733902	1033.038574	-558.005981	198.898605	844.679138	-544.863770	-2.219453
318.200836	2.347121	935.630859	376.997375	185.527161	931.041809	434.416077	-46.903011	496.593140	515.638245	175.163788	483.218658	458.817596	-58.463974	77.338173	569.403381	160.186798	92.311340	373.752441	-64.664993	1416.253662	456.690216	225.965302	1401.583008	335.713593	98.958397	1383.423096	325.037689	123.391243	1648.080566	411.943420	-148.710098	1138.340942	515.317932	272.075714	1130.059937	285.845459	-198.902679	914.222961	402.946747	362.754028	887.972290	342.515442	98.068687	1033.121582	-557.932617	198.802139	844.691223	-544.826782	-2.249441
317.716919	2.442764	935.573608	376.600281	185.673904	930.989990	434.024841	-46.810844	496.571075	515.507446	175.232529	483.245819	458.769287	-58.435654	77.357582	569.451538	160.192261	92.361137	373.949402	-64.792656	1416.264648	457.107880	225.539551	1401.611572	335.753265	99.167297	1383.437866	324.305298	122.865501	1647.466064	411.728668	-149.503738	1138.429443	515.413086	272.269531	1130.049438	284.843018	-200.957657	915.130859	403.370087	364.141479	888.320496	342.178680	98.155022	1033.073608	-557.876953	198.739609	844.687561	-544.762756	-2.331950
317.198792	2.539978	935.526794	376.205872	185.714020	930.906799	433.671814	-46.722347	496.569550	515.347595	175.320755	483.250671	458.729950	-58.404705	77.396133	569.444458	160.190903	92.397324	374.087402	-64.826836	1416.257813	457.510681	225.226501	1401.645630	336.216217	98.726761	1383.248413	323.483429	122.375916	1646.717407	411.469910	-150.443619	1138.482910	515.480347	272.432098	1130.099976	283.892883	-202.954498	915.988708	403.916443	365.502563	888.716675	341.838135	98.211029	1033.014893	-557.823547	198.710953	844.665710	-544.728699	-2.382524
316.722443	2.596370	935.478760	375.825073	185.749283	930.819031	433.335327	-46.619976	496.561920	515.212402	175.388321	483.287781	458.691071	-58.402920	77.434494	569.475037	160.219833	92.449554	374.262726	-64.897133	1416.215698	457.993561	224.846268	1401.691040	336.444305	98.613808	1383.125854	322.600830	121.956993	1645.876587	411.118866	-151.414902	1138.565063	515.505859	272.498901	1130.181519	283.304840	-205.112045	916.784363	404.466461	366.865662	889.143738	341.516968	98.246994	1032.952515	-557.770752	198.618591	844.642700	-544.664612	-2.442471
316.288177	2.682039	935.440491	375.437836	185.817978	930.752075	432.951447	-46.459812	496.541321	514.937195	175.410828	483.300720	458.583710	-58.342705	77.458664	569.359497	160.167664	92.500114	374.451874	-64.983643	1416.171509	458.483673	224.383865	1401.780396	336.643219	98.429085	1382.991211	321.667358	121.564804	1644.924805	410.857330	-152.627762	1138.619263	515.518250	272.484772	1130.300171	282.232788	-206.908325	917.466736	404.918243	368.361542	889.735596	341.201385	98.310806	1032.905029	-557.698669	198.614517	844.672424	-544.614868	-2.491953
315.856384	2.735766	935.401794	375.069214	185.875259	930.712463	432.733490	-46.526978	496.611298	514.679443	175.475723	483.345215	458.607880	-58.362446	77.482132	569.278381	160.161850	92.541168	374.610168	-65.106575	1416.115601	458.912720	223.911865	1401.879639	336.856171	98.246017	1382.838989	320.680664	121.192093	1643.917236	410.530701	-153.817017	1138.662720	515.617371	272.420990	1130.448486	281.364807	-208.710785	918.083618	405.482544	369.564728	890.230774	340.885712	98.341148	1032.870728	-557.656128	198.566025	844.681030	-544.565735	-2.551607
315.449829	2.801814	935.355957	374.736908	185.877441	930.687988	432.345337	-46.416779	496.587219	514.293945	175.478485	483.326294	458.575958	-58.357399	77.509323	569.166626	160.065338	92.597389	374.815765	-65.301003	1416.037354	459.362000	223.366486	1401.992798	336.786469	98.413506	1382.775391	319.702148	120.871765	1642.860352	410.146759	-154.893799	1138.632202	515.787598	272.379181	1130.574463	280.684357	-210.632767	918.642334	406.060394	370.658051	890.722839	340.601318	98.339462	1032.840942	-557.586670	198.501633	844.696228	-544.516113	-2.594408
315.068970	2.862873	935.292175	374.393311	185.915802	930.664185	432.045898	-46.368534	496.575806	514.081421	175.596695	483.354675	458.536621	-58.364128	77.530334	569.087097	160.038544	92.640221	374.940735	-65.418381	1415.933105	459.659180	222.946396	1402.021851	337.129730	97.826904	1382.508057	318.678345	120.594856	1641.792969	409.782501	-155.921082	1138.586914	516.029419	272.351044	1130.691162	279.774933	-212.252731	919.147034	406.614380	371.664581	891.155945	340.316315	98.343887	1032.802368	-557.518066	198.434143	844.725952	-544.458069	-2.655734
314.722992	2.913846	935.207642	374.076874	185.869659	930.592834	431.788300	-46.347454	496.566986	513.715698	175.619568	483.337341	458.538910	-58.322861	77.528198	568.999268	160.024567	92.646042	375.064880	-65.646782	1415.815430	459.862457	222.476196	1402.014893	337.235321	97.721306	1382.359497	317.657959	120.356895	1640.723999	409.477478	-156.916000	1138.557617	516.332031	272.332001	1130.765503	278.754852	-213.679428	919.561340	407.114655	372.592499	891.574158	340.060608	98.317543	1032.728882	-557.488037	198.355835	844.732300	-544.410889	-2.730365
314.374268	2.961440	935.122131	373.815399	185.876892	930.552063	431.536377	-46.318329	496.532349	513.352783	175.609100	483.292328	458.569092	-58.311565	77.530128	568.897400	159.981247	92.654037	375.329712	-65.895195	1415.701050	460.066193	222.047745	1402.018921	337.203522	97.358627	1382.104004	316.608337	120.151741	1639.664917	409.073303	-157.789658	1138.469238	516.652161	272.364227	1130.829224	278.596039	-215.494827	919.928040	407.564209	373.554901	891.963318	339.830841	98.299095	1032.670776	-557.450623	198.306412	844.739014	-544.376709	-2.769555
314.058380	3.003076	935.016479	373.544952	185.874725	930.489563	431.509033	-46.574440	496.617493	513.080444	175.657089	483.240662	458.746063	-58.369446	77.565735	568.823792	159.953995	92.663567	375.461304	-66.165909	1415.540283	460.125702	221.583847	1402.002686	337.165192	97.076233	1381.875732	315.538483	120.114197	1638.661987	408.786469	-158.690659	1138.436401	517.005249	272.393890	1130.929932	277.864532	-216.767502	920.222168	408.025085	374.395020	892.322876	339.619720	98.270744	1032.592041	-557.377686	198.272568	844.735901	-544.316650	-2.811992
313.754425	3.024332	934.887573	373.318512	185.812286	930.417603	431.282837	-46.585201	496.600677	512.814087	175.694611	483.178680	458.792908	-58.385075	77.573669	568.781982	159.929321	92.702034	375.590454	-66.445892	1415.410889	460.131378	221.152649	1401.972046	337.163025	96.832245	1381.718628	314.518555	119.780991	1637.706421	408.448792	-159.489609	1138.347412	517.338196	272.463867	1131.029541	277.064240	-217.864182	920.489502	408.437775	375.207672	892.751648	339.413605	98.203384	1032.495850	-557.351074	198.253052	844.775696	-544.300476	-2.859544
313.453674	2.975852	934.777710	373.113434	185.781265	930.354065	431.097595	-46.588161	496.612518	512.499329	175.695572	483.143066	458.798553	-58.356365	77.537407	568.688293	159.911667	92.722389	375.734406	-66.744972	1415.258789	460.117493	220.685547	1401.921265	336.746094	96.721436	1381.538574	313.541962	119.549202	1636.940674	408.087158	-160.248001	1138.261719	517.736145	272.580505	1131.151733	276.511993	-219.015015	920.763794	408.858704	375.862366	893.110596	339.227753	98.118378	1032.413574	-557.309448	198.176315	844.802429	-544.234131	-2.940712
313.169434	2.954300	934.663391	372.912109	185.691193	930.303772	430.893433	-46.567326	496.595551	512.253601	175.732056	483.132324	458.814484	-58.371525	77.533470	568.671448	159.878860	92.767807	375.692047	-66.981476	1415.103271	460.010254	220.393494	1401.880737	336.856781	96.072189	1381.293701	312.602631	119.315720	1636.429688	407.752808	-160.966690	1138.141479	518.052979	272.702759	1131.261230	275.806305	-219.806335	920.906555	409.230682	376.663239	893.484924	339.055664	98.007843	1032.336182	-557.291870	198.164917	844.841980	-544.241577	-2.987089
312.920135	2.888117	934.539795	372.787048	185.587601	930.241272	430.723114	-46.575172	496.588654	512.077576	175.732437	483.144867	458.795197	-58.357578	77.537346	568.697327	159.904282	92.813744	375.519104	-67.253418	1414.973633	459.787872	220.131927	1401.824219	336.687592	95.814171	1381.140747	311.778961	119.028946	1636.091309	407.449005	-161.513184	1137.999512	518.431335	272.867035	1131.350830	275.195190	-220.635162	921.080933	409.648621	377.146576	893.745239	338.895203	97.884323	1032.245605	-557.266357	198.088242	844.881836	-544.205872	-3.070502
312.691528	2.804959	934.441284	372.700378	185.472885	930.175537	430.595154	-46.605217	496.584259	511.895020	175.730637	483.131744	458.783966	-58.320324	77.501999	568.676331	159.917023	92.851326	375.261475	-67.534142	1414.882813	459.560364	219.873215	1401.832031	336.479523	95.623856	1381.061279	311.057556	118.689606	1635.922607	407.151703	-161.985611	1137.886353	518.750488	273.057922	1131.472168	274.663269	-221.338562	921.191528	410.014465	377.583405	893.949829	338.754822	97.765518	1032.164917	-557.275391	198.031769	844.890442	-544.222900	-3.113338
312.608276	2.768651	934.254456	372.684906	185.367065	930.122253	430.506561	-46.623573	496.616730	511.782349	175.709778	483.135437	458.772949	-58.310135	77.512680	568.603821	159.855042	92.858749	374.925446	-67.767403	1414.802002	459.275574	219.628998	1401.849121	336.229095	95.454720	1380.981201	310.480957	118.281609	1635.867798	406.856018	-162.267731	1137.780762	519.036194	273.185669	1131.582031	274.281830	-222.020859	921.279968	410.373779	377.871552	894.111755	338.624420	97.650909	1032.043091	-557.290527	197.984360	844.907837	-544.221985	-3.209313
312.417908	2.736680	934.179871	372.588257	185.294327	930.141174	430.440002	-46.644138	496.624207	511.660919	175.650314	483.117035	458.758942	-58.309048	77.547424	568.581055	159.851852	92.917519	374.578796	-67.965965	1414.781006	458.982819	219.388092	1401.922485	335.882904	95.198608	1380.941040	309.998871	117.839790	1635.905640	406.588470	-162.470169	1137.749878	519.290405	273.305908	1131.786377	273.684998	-222.396057	921.436035	410.716400	378.159424	894.322449	338.432465	97.566216	1032.014526	-557.312439	197.924057	844.911316	-544.254456	-3.273315
312.024414	2.553473	934.332703	372.421570	185.146835	930.185791	430.387085	-46.698795	496.698944	511.524231	175.526108	483.126282	458.768219	-58.342178	77.612137	568.512573	159.822189	92.961243	374.240082	-68.147346	1414.780273	458.728394	219.127609	1402.035400	335.591553	95.011856	1380.983765	309.624298	117.373459	1636.014160	406.293854	-162.579391	1137.739014	519.471497	273.351227	1132.035400	273.359894	-222.753494	921.545776	411.150269	378.307800	894.524109	338.166779	97.459625	1032.111694	-557.309326	197.851715	844.925476	-544.232727	-3.379434
311.811981	2.464637	934.348999	372.338531	185.054474	930.259766	430.319336	-46.745071	496.729523	511.503357	175.455109	483.186462	458.753174	-58.352787	77.626038	568.516479	159.822662	93.032921	373.826263	-68.355568	1414.825317	458.461578	218.860397	1402.228760	335.360931	94.856796	1381.030396	309.316620	116.893463	1636.161499	405.990234	-162.586594	1137.797363	519.576538	273.319672	1132.340698	273.088531	-222.992294	921.612244	411.616028	378.313934	894.718872	337.937103	97.367516	1032.153564	-557.309265	197.782837	844.943542	-544.224976	-3.445840
311.550385	2.360264	934.407593	372.215363	184.937180	930.341248	430.272827	-46.788654	496.743256	511.479584	175.326996	483.232788	458.695404	-58.335625	77.621521	568.547058	159.843399	93.090012	373.443359	-68.552780	1414.843140	458.228058	218.602661	1402.429932	335.147858	94.747963	1381.136841	309.086853	116.395912	1636.362061	405.650299	-162.580551	1137.860718	519.581665	273.211456	1132.653809	272.851349	-223.154236	921.661743	412.061066	378.282745	894.880615	337.680115	97.268936	1032.220459	-557.391357	197.692184	844.974915	-544.266785	-3.530082
311.505981	2.369796	934.312927	372.203278	184.895935	930.411987	430.229095	-46.866596	496.778015	511.510010	175.178024	483.284851	458.674652	-58.374763	77.654190	568.555115	159.802658	93.110374	373.070313	-68.733696	1414.878052	457.974640	218.369659	1402.660278	334.926849	94.555290	1381.228027	308.925049	115.936699	1636.590820	405.298920	-162.549652	1137.922119	519.573242	273.047333	1133.016846	272.674133	-223.209229	921.666260	412.549255	378.191589	895.023376	337.495789	97.216148	1032.203125	-557.425049	197.609741	844.998901	-544.300598	-3.599814
311.169769	2.199024	934.458008	372.023071	184.700134	930.454834	430.194794	-46.957142	496.793701	511.474823	174.955536	483.296509	458.711029	-58.409203	77.664154	568.453003	159.717941	93.112785	372.633820	-68.914627	1414.886963	457.652100	218.140976	1402.845093	334.693604	94.364799	1381.312866	308.815918	115.417641	1636.849365	404.945190	-162.532745	1137.946533	519.469788	272.847870	1133.367310	272.496246	-223.171204	921.618103	413.012299	378.067719	895.111145	337.206390	97.103355	1032.293213	-557.479431	197.542892	844.981384	-544.330750	-3.707999
310.998566	2.103235	934.487305	371.927795	184.564651	930.505920	429.986328	-46.436218	496.701050	511.475922	174.745026	483.341187	458.488739	-58.392956	77.603683	568.404297	159.678162	93.123306	372.208160	-69.104156	1414.913940	457.348633	217.950394	1403.044434	334.420898	94.100601	1381.353394	308.697754	115.097969	1637.238281	404.559723	-162.453140	1137.909058	519.338501	272.652893	1133.666992	272.483856	-223.134857	921.491211	413.437653	377.898895	895.194641	336.979675	97.009514	1032.328369	-557.528137	197.509201	845.001648	-544.407288	-3.757113
310.814880	1.985387	934.473999	371.831635	184.401581	930.530884	430.205872	-47.248436	496.852325	511.559113	174.553848	483.371857	458.731476	-58.507591	77.669563	568.406372	159.617996	93.118896	371.769531	-69.381767	1414.898193	457.044769	217.699783	1403.204346	334.004608	94.273422	1381.554443	308.700317	114.607887	1637.567749	404.192169	-162.285339	1137.876831	519.196045	272.435455	1133.921875	272.392273	-223.015549	921.329651	413.818115	377.655304	895.212769	336.741791	96.883804	1032.329224	-557.615906	197.470047	845.023804	-544.464905	-3.815051
310.620117	1.823688	934.471252	371.741699	184.241776	930.537170	430.030304	-46.737907	496.759857	511.604126	174.322662	483.411346	458.545380	-58.469074	77.571640	568.410950	159.586655	93.086403	371.268677	-69.612137	1414.874756	456.690002	217.492310	1403.309570	333.752594	94.134758	1381.621338	308.697113	114.161896	1637.954590	403.906616	-162.144073	1137.791504	519.034363	272.226898	1134.116577	272.161163	-222.660767	921.073975	414.152191	377.418121	895.179443	336.501892	96.753273	1032.325439	-557.690308	197.396317	845.015015	-544.545105	-3.895570
310.401703	1.670163	934.439392	371.672119	184.125183	930.515381	430.285187	-47.587502	496.905609	511.678009	174.146896	483.436737	458.823792	-58.571705	77.643723	568.369690	159.495605	93.092247	370.740967	-69.816422	1414.838623	456.282684	217.312256	1403.405029	333.390625	93.958290	1381.683472	308.731140	113.772835	1638.366455	403.592834	-161.914093	1137.660889	518.858826	271.996033	1134.259399	271.995300	-222.303558	920.815857	414.455078	377.144012	895.109558	336.266541	96.646317	1032.293213	-557.770020	197.316544	845.038391	-544.617737	-3.973787
310.305298	1.547012	934.338745	371.615662	183.985718	930.482971	430.219696	-47.538956	496.851471	511.738190	173.951065	483.468262	458.748871	-58.576633	77.614624	568.397278	159.485046	93.085426	370.190552	-69.998878	1414.799072	455.864868	217.154877	1403.483887	333.016205	93.741432	1381.679932	308.803864	113.342270	1638.752563	403.286133	-161.600342	1137.525513	518.683105	271.763824	1134.400024	271.615997	-221.798492	920.601379	414.733490	376.787445	894.997253	336.068878	96.519691	1032.220581	-557.905701	197.292191	845.067810	-544.750732	-4.051383
309.999237	1.382280	934.401306	371.434265	183.776566	930.447449	430.260620	-47.645821	496.854309	511.774506	173.773727	483.479370	458.754883	-58.601822	77.635338	569.086731	159.862747	93.140862	369.657990	-70.195282	1414.743164	455.462067	216.999664	1403.567017	332.764404	93.618881	1381.704590	308.898132	112.884674	1639.155518	402.977020	-161.255859	1137.420044	518.480408	271.477600	1134.526733	271.726654	-221.514496	920.327454	414.959747	376.397186	894.855774	335.810974	96.395370	1032.231079	-558.019836	197.181976	845.072144	-544.832520	-4.135006
309.784851	1.235433	934.335510	371.333038	183.624130	930.397522	430.361511	-47.807579	496.885071	511.814087	173.629410	483.502319	458.791656	-58.634674	77.647598	569.084961	159.827911	93.121292	369.141571	-70.365189	1414.694214	455.091736	216.903961	1403.623657	332.739136	93.131454	1381.604370	308.999878	112.458031	1639.549561	402.685181	-160.893768	1137.298340	518.310974	271.216949	1134.629395	271.627960	-221.006927	920.012207	415.133453	375.968475	894.725525	335.560394	96.271416	1032.167603	-558.159119	197.153854	845.121643	-544.978455	-4.198637
309.516876	1.113513	934.271851	371.222076	183.462448	930.369507	430.437836	-47.898258	496.940369	511.851929	173.515732	483.512543	458.772034	-58.650162	77.618408	568.403198	159.387238	93.023293	368.643341	-70.667717	1414.683716	454.748993	216.702332	1403.671021	332.287109	93.275398	1381.749756	309.109802	112.072876	1639.932007	402.387177	-160.549896	1137.196899	518.119080	270.957458	1134.690063	271.522034	-220.437149	919.702393	415.244781	375.509521	894.614624	335.284180	96.144470	1032.116821	-558.332764	197.092804	845.144653	-545.109680	-4.270509
309.243530	1.036723	934.217102	371.084106	183.315186	930.350830	430.520508	-48.014530	496.967896	511.844971	173.399292	483.515045	458.775238	-58.673264	77.607819	569.057251	159.792511	93.079422	368.146729	-70.916878	1414.663330	454.369354	216.511673	1403.687500	332.034668	93.146698	1381.778442	309.277405	111.812813	1640.291748	402.126129	-160.264343	1137.069946	517.916992	270.664276	1134.722534	271.227142	-219.675598	919.411804	415.344482	375.015045	894.477722	335.003113	96.043472	1032.075806	-558.515076	196.990723	845.141479	-545.275513	-4.347293
308.948853	0.914323	934.162231	370.950745	183.135086	930.325745	430.783752	-48.364872	497.101807	511.810150	173.259918	483.545685	458.887146	-58.744450	77.602325	569.056519	159.767349	93.084167	367.629608	-71.116837	1414.615479	454.024841	216.355057	1403.711792	331.736969	92.967796	1381.791870	309.295105	111.290726	1640.660522	401.864746	-160.032196	1136.937744	517.720093	270.303558	1134.764771	271.313202	-219.071747	919.022217	415.378204	374.514709	894.334473	334.715851	95.906517	1032.031494	-558.660706	196.928497	845.171448	-545.392090	-4.444541
308.659393	0.830057	934.142029	370.797974	182.968521	930.322754	430.713226	-48.238503	497.064453	511.765686	173.081207	483.543579	458.799133	-58.735954	77.576042	569.002808	159.739395	93.090652	367.140228	-71.313454	1414.565674	453.765503	216.187958	1403.738647	331.529938	92.812599	1381.849976	309.447235	111.084152	1640.987305	401.618347	-159.824615	1136.819946	517.505981	269.912476	1134.802246	271.074921	-218.196411	918.705688	415.390442	373.980347	894.191589	334.419128	95.803032	1032.015015	-558.841736	196.804123	845.187683	-545.532776	-4.547303
308.340546	0.736160	934.109985	370.607971	182.853180	930.365417	430.810059	-48.333797	497.127991	511.720825	172.983322	483.619415	458.817749	-58.751209	77.598022	568.247986	159.290421	93.018120	366.674133	-71.528221	1414.508423	453.542145	216.009842	1403.758423	331.389923	92.612450	1381.896973	309.494904	110.739616	1641.273682	401.311707	-159.557297	1136.669434	517.341858	269.538239	1134.830566	270.895721	-217.406326	918.302734	415.370880	373.376465	894.057007	334.104858	95.682121	1032.017822	-559.055847	196.676834	845.209961	-545.718262	-4.616858
308.054352	0.493426	934.084412	370.549164	182.354309	930.270203	430.914825	-48.486164	497.208618	511.640656	172.854507	483.618256	458.846497	-58.800812	77.587387	568.208374	159.264389	93.054482	366.233276	-71.713135	1414.422485	453.386383	215.804352	1403.764038	331.215668	92.427483	1381.942627	309.530243	110.396370	1641.531738	401.050537	-159.319244	1136.551514	517.179932	269.178253	1134.819824	270.911224	-216.688690	917.881470	415.274780	372.777557	893.926392	333.857361	95.387344	1031.950317	-559.259277	196.604950	845.272522	-545.898621	-4.683615
307.746918	0.400426	934.031250	370.351776	182.230942	930.281311	430.940247	-48.562370	497.236542	511.588562	172.745316	483.623047	458.813477	-58.790546	77.587097	568.193176	159.242508	93.084930	365.826202	-71.935188	1414.327637	453.234253	215.594635	1403.760010	331.048645	92.284584	1381.956665	309.567261	110.066444	1641.727051	400.781281	-159.081238	1136.439575	517.001587	268.763306	1134.790527	270.835266	-216.028610	917.488464	415.143799	372.195526	893.780701	333.557281	95.264229	1031.927246	-559.493408	196.533432	845.311707	-546.107300	-4.776071
307.432678	0.331912	933.977478	370.101227	182.124878	930.277100	430.903168	-48.604664	497.255005	511.493744	172.605789	483.655609	458.794678	-58.780251	77.587578	568.898010	159.665802	93.165695	365.404541	-72.158745	1414.195679	453.116608	215.425034	1403.727661	330.890961	92.147957	1381.937256	309.616821	109.739784	1641.903809	400.510162	-158.846222	1136.275269	516.768188	268.316406	1134.717896	270.787170	-215.323059	917.015381	414.973633	371.635651	893.615112	333.245819	95.162476	1031.897217	-559.736633	196.437943	845.345886	-546.304565	-4.845975
307.059723	0.357592	933.897583	369.693420	182.321274	930.324097	430.819733	-48.582661	497.231110	511.343903	172.499649	483.687408	458.774139	-58.766670	77.574959	568.816284	159.617416	93.160942	364.980225	-72.325089	1414.049561	452.972900	215.262344	1403.668823	330.861450	91.766830	1381.784546	309.699463	109.403130	1642.060425	400.130249	-158.495667	1135.977539	516.594116	267.887939	1134.609253	270.906128	-214.812820	916.510986	414.761841	371.042755	893.432251	332.853973	95.199738	1031.883545	-559.988403	196.327377	845.372009	-546.511475	-4.905786
306.751068	0.268541	933.814209	369.462494	182.178833	930.288086	430.762543	-48.649994	497.248596	511.296295	172.423843	483.679779	458.771179	-58.760151	77.536682	568.056335	159.123337	93.062187	364.604156	-72.513237	1413.925415	452.865417	215.113449	1403.592896	330.595123	91.646973	1381.761719	309.805481	109.073997	1642.257324	399.810364	-158.191742	1135.709717	516.439636	267.481842	1134.498901	270.588135	-214.064987	916.041504	414.513397	370.449036	893.226379	332.564301	95.068367	1031.823364	-560.251587	196.317230	845.402832	-546.738586	-4.977488
306.432159	0.178694	933.738159	369.218140	182.063507	930.237793	430.677582	-48.711887	497.251068	511.149323	172.317276	483.668457	458.773346	-58.775333	77.551468	567.999939	159.082535	93.075172	364.238556	-72.713455	1413.754639	452.726349	214.930161	1403.505859	330.255188	91.549545	1381.731934	309.936127	108.757172	1642.454102	399.529846	-157.967422	1135.503662	516.306641	267.096649	1134.368652	270.387360	-213.323151	915.483337	414.248352	369.823029	893.014160	332.273254	94.957718	1031.760010	-560.520935	196.294525	845.460815	-546.921448	-5.063246
306.086273	0.099768	933.658936	368.974915	181.948654	930.205811	430.546326	-48.792145	497.258087	511.036957	172.247177	483.684265	458.764099	-58.800663	77.583748	568.006958	159.080521	93.089310	363.876099	-72.929062	1413.575073	452.560059	214.748077	1403.446289	329.887299	91.412262	1381.694336	310.113953	108.421638	1642.660522	399.162964	-157.808762	1135.233032	516.178406	266.716675	1134.244873	270.534729	-212.854416	914.939575	413.915955	369.182770	892.833984	331.967255	94.842751	1031.704468	-560.809204	196.250809	845.516724	-547.184448	-5.128081
305.755371	-0.008462	933.599426	368.765198	181.862885	930.171021	430.397797	-48.886444	497.252899	510.896210	172.182190	483.688171	458.745819	-58.803135	77.615173	567.931702	159.015015	93.115372	363.520508	-73.144485	1413.379395	452.379150	214.561905	1403.379883	329.483154	91.291328	1381.625122	310.324036	108.069000	1642.870483	398.810883	-157.711334	1134.927368	516.019165	266.318451	1134.137451	270.412079	-212.199570	914.397644	413.548431	368.487610	892.668335	331.704498	94.732841	1031.658203	-561.114990	196.196243	845.576660	-547.400635	-5.252028
305.438904	-0.068718	933.538513	368.568604	181.819519	930.135254	430.251831	-48.946419	497.248291	510.771301	172.110291	483.684296	458.736023	-58.814034	77.618340	567.933716	158.965866	93.135551	363.172668	-73.356522	1413.207275	452.202911	214.396378	1403.313965	329.121277	91.167374	1381.529053	310.582764	107.752426	1643.078003	398.407623	-157.610321	1134.634644	515.859863	265.960510	1134.042969	270.204315	-211.499069	913.845154	413.187531	367.833557	892.537537	331.461090	94.665977	1031.611206	-561.393127	196.164764	845.650574	-547.625977	-5.324126
305.121796	-0.136859	933.484802	368.361084	181.728485	930.072083	429.867676	-48.342129	497.136932	510.681122	172.088608	483.720215	458.534424	-58.759838	77.532738	567.937683	158.967224	93.143684	362.848358	-73.618332	1413.041138	452.049072	214.147247	1403.230347	328.592072	91.314430	1381.538086	310.861389	107.402931	1643.243164	398.055206	-157.576065	1134.445923	515.706909	265.674713	1133.952637	269.853882	-210.673569	913.344666	412.790771	367.205353	892.384094	331.215088	94.589737	1031.553467	-561.695740	196.057465	845.680420	-547.867676	-5.411091
304.784515	-0.166550	933.405518	368.125732	181.703705	930.032776	429.910156	-49.060200	497.258636	510.559570	172.023087	483.719696	458.770264	-58.843681	77.641052	567.905457	158.920639	93.169884	362.428894	-73.775032	1412.854858	451.814911	213.996811	1403.186035	328.499237	90.908897	1381.326416	311.081024	107.127075	1643.422119	397.608032	-157.480453	1134.157959	515.517944	265.355560	1133.884033	269.865692	-210.104950	912.773315	412.424255	366.507782	892.223083	330.936279	94.541000	1031.495483	-561.954346	195.952728	845.734375	-548.100220	-5.475367
304.399139	-0.264010	933.347107	367.865326	181.582932	929.970093	429.749878	-49.134953	497.308197	510.371765	171.975082	483.710236	458.807800	-58.869362	77.666809	567.806702	158.879623	93.166794	362.109528	-74.020050	1412.690674	451.684814	213.743088	1403.138184	328.052002	91.024277	1381.369263	311.294495	106.855217	1643.561279	397.222076	-157.500626	1133.936768	515.306274	265.071930	1133.833374	269.754425	-209.463821	912.243286	412.023407	365.904175	892.100891	330.634338	94.431198	1031.436035	-562.224854	195.915359	845.795898	-548.361267	-5.512073
304.029053	-0.326938	933.296204	367.582764	181.497192	929.936340	429.525391	-49.162518	497.315918	510.179962	171.903336	483.697754	458.803497	-58.875057	77.684044	567.815979	158.905914	93.224106	361.765747	-74.222389	1412.554932	451.543030	213.504822	1403.074097	327.809448	90.852173	1381.288086	311.482910	106.586845	1643.638550	396.904114	-157.476013	1133.737183	515.060791	264.787933	1133.749878	269.353577	-208.710617	911.824463	411.574951	365.293915	891.999268	330.317963	94.347137	1031.394653	-562.500427	195.824173	845.870728	-548.601685	-5.578999
303.640656	-0.381412	933.246765	367.266724	181.407990	929.912842	429.291931	-49.183384	497.323517	509.994263	171.839661	483.721527	458.785400	-58.883118	77.713356	567.707458	158.828659	93.276886	361.396606	-74.383728	1412.399780	451.399780	213.318253	1403.039795	327.835571	90.387459	1381.098877	311.631989	106.343941	1643.678223	396.465149	-157.336868	1133.504272	514.842712	264.541656	1133.695923	269.489441	-208.265610	911.344177	411.167450	364.718048	891.872620	329.978058	94.259682	1031.359497	-562.863525	195.797775	845.963318	-548.909973	-5.662024
303.233032	-0.450271	933.187134	366.932281	181.318176	929.877136	429.045471	-49.184601	497.321869	509.791534	171.781204	483.736084	458.743317	-58.856777	77.709526	567.674683	158.816422	93.335068	361.142883	-74.698692	1412.268677	451.375031	213.024490	1402.975464	327.538239	90.470840	1381.111816	311.732086	106.123657	1643.688965	396.109467	-157.266068	1133.338623	514.582458	264.239166	1133.597046	269.316223	-207.657730	910.885986	410.725983	364.203369	891.744263	329.628693	94.162270	1031.313599	-563.218628	195.765564	846.085815	-549.196106	-5.695859
302.821808	-0.470952	933.107422	366.614532	181.278442	929.844055	428.830048	-49.197845	497.317871	509.587891	171.716431	483.749817	458.709595	-58.870209	77.749870	567.650696	158.811203	93.367554	360.937988	-74.944260	1412.114746	451.363220	212.760315	1402.910889	327.483551	90.290558	1381.051636	311.800934	105.938873	1643.658813	395.765045	-157.165070	1133.119995	514.315918	263.934906	1133.468140	268.970764	-207.006668	910.485901	410.272644	363.717407	891.623840	329.277740	94.104927	1031.259033	-563.537109	195.804016	846.183838	-549.458252	-5.723936
302.385315	-0.491494	933.036987	366.229309	181.311005	929.818359	428.632568	-49.253811	497.367279	509.373077	171.670807	483.769470	458.727203	-58.877220	77.759430	567.590820	158.811554	93.383514	360.771942	-75.188705	1411.978760	451.397827	212.500778	1402.807251	327.484528	90.067780	1381.011841	311.859558	105.744835	1643.557983	395.455383	-157.158096	1132.897827	514.030945	263.604065	1133.330933	268.428833	-206.245605	910.084656	409.780518	363.290924	891.495361	328.910248	94.071678	1031.214722	-563.834290	195.774429	846.262146	-549.699890	-5.786031
301.953735	-0.469862	932.997498	365.863129	181.293091	929.779480	428.183411	-48.590538	497.251099	509.170807	171.657883	483.827423	458.507172	-58.784492	77.745979	567.589661	158.814468	93.430168	360.659515	-75.449814	1411.847900	451.483185	212.246964	1402.705322	327.494232	89.875420	1381.005737	311.899109	105.571815	1643.467407	395.125549	-157.090149	1132.677490	513.724365	263.232727	1133.123291	268.599396	-205.876617	909.646851	409.269714	362.856537	891.355469	328.561737	94.058273	1031.178833	-564.159180	195.709213	846.370361	-549.985840	-5.779246
301.527069	-0.456414	932.943054	365.507751	181.276382	929.757080	428.141876	-49.247524	497.351898	508.961487	171.622360	483.821991	458.659210	-58.815853	77.767715	567.520142	158.763138	93.473373	360.567871	-75.703758	1411.702881	451.559021	212.008789	1402.593506	327.501801	89.675880	1380.972046	311.939270	105.403465	1643.395020	394.843048	-157.083572	1132.450928	513.383362	262.829132	1132.900879	268.370850	-205.351135	909.237122	408.725677	362.461243	891.261780	328.229401	94.021202	1031.144897	-564.540161	195.635941	846.496887	-550.265137	-5.840861
301.077515	-0.491234	932.890259	365.180420	181.198181	929.744446	427.952240	-49.293659	497.366882	508.750336	171.594040	483.821838	458.648010	-58.832363	77.800735	567.479065	158.714493	93.513443	360.465454	-75.975121	1411.546021	451.628693	211.768188	1402.463379	327.501404	89.468163	1380.944458	311.972992	105.205711	1643.335205	394.546021	-157.070236	1132.204468	513.108826	262.430115	1132.667603	268.347748	-204.941513	908.840942	408.119141	362.077179	891.135864	327.883575	93.932060	1031.115479	-564.924316	195.562042	846.614563	-550.548584	-5.931495
300.665985	-0.531847	932.789856	364.892029	181.119537	929.695679	427.747711	-49.328201	497.372742	508.611389	171.608963	483.840607	458.658661	-58.843426	77.823814	567.414429	158.678894	93.549034	360.337280	-76.248062	1411.365479	451.674744	211.567932	1402.316406	327.470764	89.280594	1380.922852	312.041992	105.010284	1643.323242	394.088959	-156.636124	1131.807129	512.828003	262.070221	1132.380493	268.058746	-204.457962	908.390381	407.525177	361.711548	890.983887	327.558167	93.839752	1031.043457	-565.277100	195.513474	846.706848	-550.831787	-6.006732
300.263794	-0.559468	932.713501	364.608856	181.045319	929.665344	427.600769	-49.365353	497.396545	508.452637	171.606506	483.824432	458.649811	-58.852665	77.839836	567.399719	158.693054	93.560486	360.173279	-76.518570	1411.168579	451.676178	211.352814	1402.133911	327.429382	89.073593	1380.861572	312.130249	104.783821	1643.339355	393.951965	-156.984253	1131.634033	512.535828	261.668884	1132.106689	267.824524	-204.034637	908.042419	406.884857	361.376282	890.843262	327.242004	93.758492	1030.992554	-565.634094	195.555344	846.819702	-551.151428	-6.021475
299.877747	-0.586989	932.643616	364.339294	180.917358	929.609985	427.423035	-49.418530	497.423859	508.244324	171.572403	483.771851	458.670471	-58.859810	77.851669	567.317139	158.648514	93.597130	360.006714	-76.689049	1410.981812	451.653961	211.238937	1401.969482	327.590454	88.620712	1380.695801	312.289612	104.525658	1643.397583	393.714203	-156.989960	1131.386597	512.258606	261.303162	1131.875854	267.593750	-203.628952	907.684570	406.259033	361.039246	890.735046	326.949951	93.665398	1030.932251	-566.035278	195.565323	846.951599	-551.453064	-6.063696
299.508575	-0.594835	932.557312	364.062653	180.887054	929.558838	427.241882	-49.393814	497.451599	508.046906	171.530685	483.749054	458.668518	-58.848583	77.868744	567.304443	158.634293	93.612404	359.790680	-76.908226	1410.774658	451.603699	211.057571	1401.816406	327.544098	88.464844	1380.665039	312.490936	104.251816	1643.517334	393.523529	-157.030518	1131.191162	512.005554	260.990723	1131.635742	267.110352	-203.114975	907.371216	405.664429	360.714508	890.613586	326.642975	93.624405	1030.865112	-566.443909	195.523926	847.070801	-551.785217	-6.086498
299.129883	-0.579418	932.462158	363.775085	180.876602	929.502869	427.077057	-49.432491	497.456573	507.841675	171.503036	483.783234	458.696503	-58.838009	77.882385	567.237671	158.595306	93.653778	359.551697	-77.084480	1410.584595	451.510284	210.933731	1401.662109	327.465912	88.329460	1380.618042	312.795837	103.914635	1643.666504	393.262146	-157.003113	1130.888794	511.722351	260.681244	1131.428833	266.833740	-202.782288	907.031860	405.022247	360.417664	890.532532	326.318054	93.605507	1030.790771	-566.812500	195.459778	847.197876	-552.120361	-6.104876
298.727631	-0.585620	932.380920	363.468994	180.863113	929.470947	426.862640	-49.436630	497.452545	507.656342	171.459808	483.802826	458.655579	-58.819778	77.899605	567.205994	158.595322	93.695892	359.234070	-77.269211	1410.411621	451.378632	210.808990	1401.540649	327.351532	88.193443	1380.586060	313.164093	103.563927	1643.907349	392.950958	-156.950394	1130.582397	511.414551	260.388428	1131.232056	266.784729	-202.616333	906.693176	404.447723	360.124634	890.466248	325.983521	93.564453	1030.736328	-567.206787	195.403198	847.288635	-552.489929	-6.123085
298.338684	-0.565846	932.309021	363.162537	180.857986	929.407959	426.501770	-48.785889	497.320160	507.437927	171.378937	483.802765	458.419312	-58.747746	77.825188	567.047852	158.472031	93.694603	358.854858	-77.433357	1410.234253	451.189178	210.703201	1401.452148	327.186951	88.068726	1380.550659	313.616364	103.155449	1644.185181	392.660126	-156.945572	1130.336304	511.111755	260.133667	1131.060547	266.528137	-202.383118	906.383057	403.893280	359.849945	890.396912	325.652527	93.563705	1030.669922	-567.712036	195.359116	847.401062	-552.905945	-6.150190
297.926056	-0.518941	932.237305	362.834564	180.876465	929.373291	426.283417	-48.749649	497.278381	507.251923	171.281555	483.815247	458.406464	-58.746387	77.809113	567.017761	158.463943	93.700043	358.438141	-77.565399	1410.073853	450.986023	210.605316	1401.384644	326.991638	87.991516	1380.518677	314.121643	102.728035	1644.513916	392.409637	-156.892792	1130.171875	510.825592	259.922058	1130.938721	266.303131	-202.156372	906.083435	403.339722	359.585968	890.348877	325.283234	93.578552	1030.617432	-568.181946	195.333481	847.529663	-553.289551	-6.249766
297.524536	-0.517151	932.156128	362.545837	180.859329	929.308411	426.099396	-48.799686	497.276703	507.106720	171.200180	483.828796	458.398163	-58.743816	77.814926	566.965027	158.425140	93.701675	358.052887	-77.769989	1409.931641	450.756134	210.437408	1401.338989	326.589905	88.160187	1380.609009	314.742249	102.262398	1644.895630	392.146729	-156.869354	1130.024292	510.556396	259.741089	1130.840454	266.135376	-201.950180	905.825195	402.823059	359.302643	890.328735	324.931519	93.567833	1030.544189	-568.574280	195.392654	847.652344	-553.623169	-6.281190
297.193237	-0.524252	932.074890	362.311401	180.771362	929.239075	426.180420	-49.535755	497.405945	507.036499	171.094559	483.834930	458.623840	-58.830467	77.891273	566.938416	158.396133	93.699379	357.657959	-77.885605	1409.829590	450.523438	210.354767	1401.304688	326.385437	88.114746	1380.619019	315.418304	101.773216	1645.294312	391.858215	-156.873383	1129.887939	510.275970	259.540710	1130.792358	265.942871	-201.801956	905.598755	402.370758	359.073730	890.318787	324.604095	93.533905	1030.466187	-568.968079	195.332199	847.753113	-553.996948	-6.336777
296.880280	-0.529900	932.003357	362.075012	180.667908	929.181824	426.054962	-49.607517	497.425781	506.952332	171.013214	483.835785	458.661652	-58.849693	77.903633	566.940735	158.401382	93.733139	357.235229	-77.957123	1409.735718	450.264984	210.271118	1401.308472	326.150513	88.047371	1380.658813	316.140076	101.228546	1645.756104	391.571228	-156.825684	1129.743408	509.971527	259.379089	1130.771240	265.581665	-201.503891	905.437012	401.901184	358.804657	890.331665	324.274597	93.495171	1030.398315	-569.442078	195.216751	847.850220	-554.365967	-6.395975
296.531342	-0.554302	931.980103	361.804871	180.567657	929.136047	425.913513	-49.623905	497.425873	506.891113	170.915771	483.843445	458.622345	-58.878838	77.933098	566.905212	158.373718	93.736229	356.823090	-78.027908	1409.649170	450.002808	210.183212	1401.336670	325.877625	87.976936	1380.752808	316.918488	100.701584	1646.252319	391.269958	-156.793655	1129.653687	509.640839	259.239746	1130.782715	265.392303	-201.328156	905.254028	401.436462	358.583374	890.362488	323.916504	93.466393	1030.360107	-569.910156	195.100342	847.934082	-554.828186	-6.415791
296.126465	-0.562012	931.986450	361.474365	180.514954	929.133057	425.794739	-49.636730	497.475922	506.792114	170.841339	483.882538	458.613373	-58.883160	77.949425	566.863403	158.337585	93.771370	356.427307	-78.118935	1409.604736	449.703522	210.099091	1401.366577	325.587158	87.912971	1380.828857	317.746521	100.132996	1646.772095	390.948303	-156.743637	1129.605835	509.283234	259.113190	1130.813232	265.199524	-201.195450	905.095825	401.046570	358.500793	890.381958	323.516968	93.455818	1030.359497	-570.360779	195.150055	848.061584	-555.270020	-6.448962
295.767273	-0.561517	931.950684	361.196533	180.491013	929.145142	425.675812	-49.638943	497.475800	506.771576	170.804535	483.960358	458.550659	-58.877903	77.991722	566.858826	158.333969	93.824364	356.059937	-78.170410	1409.540649	449.415161	210.025055	1401.400879	325.266296	87.821884	1380.896729	318.607147	99.541077	1647.298584	390.580292	-156.637268	1129.539063	508.924988	259.004791	1130.851440	265.216522	-201.220749	904.912170	400.643311	358.296570	890.454163	323.118713	93.449310	1030.343140	-570.886963	195.147461	848.199951	-555.705505	-6.485570
295.398743	-0.560828	931.937500	360.890411	180.489548	929.155884	425.573608	-49.650600	497.535980	506.664856	170.730103	483.992340	458.550507	-58.875286	78.014778	566.816711	158.314972	93.869705	355.670288	-78.246513	1409.498413	449.100464	209.939529	1401.441772	324.857849	87.494919	1380.861084	319.495880	98.940727	1647.829712	390.255554	-156.619568	1129.498779	508.559326	258.900299	1130.880737	264.839355	-201.038300	904.807129	400.238831	358.146332	890.473083	322.712769	93.462387	1030.337769	-571.379944	195.134216	848.331665	-556.155090	-6.519814
295.051300	-0.535769	931.908936	360.602997	180.505783	929.200317	425.471069	-49.673542	497.568420	506.609711	170.692017	484.063873	458.548431	-58.882595	78.065941	566.813171	158.319733	93.914810	355.321625	-78.233208	1409.430176	448.807587	209.987656	1401.442627	324.705444	87.107056	1380.730469	320.409332	98.332237	1648.360840	389.935822	-156.600464	1129.454834	508.177460	258.847778	1130.920410	264.699005	-200.979538	904.650330	399.809967	358.083130	890.496887	322.332794	93.467377	1030.342773	-571.841492	195.099594	848.417236	-556.572327	-6.575282
294.696136	-0.619562	931.887817	360.424377	180.217117	929.160889	425.353638	-49.691635	497.598938	506.537445	170.666458	484.112946	458.516144	-58.874260	78.064552	566.798523	158.318176	94.014198	354.898010	-78.308212	1409.358276	448.435486	209.913391	1401.444092	324.420013	87.000786	1380.827393	321.326752	97.702583	1648.868042	389.613220	-156.581924	1129.411377	507.785034	258.771576	1130.908813	264.733582	-201.044540	904.477661	399.423828	358.023651	890.478760	321.989105	93.328377	1030.306641	-572.360352	194.952942	848.518188	-557.026855	-6.672451
294.312195	-0.545905	931.827454	360.043427	180.390610	929.221375	425.222473	-49.674564	497.604340	506.431946	170.615479	484.182098	458.519470	-58.884155	78.090942	566.752197	158.310394	94.095535	354.533112	-78.391907	1409.319702	448.087311	209.872513	1401.438110	323.982452	87.137733	1381.031006	322.230164	97.092255	1649.366821	389.263062	-156.562958	1129.355347	507.364258	258.725311	1130.878662	264.551941	-201.024216	904.298035	399.023529	358.012665	890.457520	321.568787	93.397209	1030.306519	-572.899414	194.957932	848.640259	-557.511475	-6.718380
293.979156	-0.541866	931.760010	359.779327	180.324448	929.223755	425.095917	-49.702721	497.652130	506.353668	170.643005	484.265381	458.514954	-58.872414	78.084038	566.763062	158.314178	94.160614	354.128998	-78.433693	1409.270264	447.753632	209.858017	1401.416748	323.743927	87.127426	1381.072876	323.122437	96.492386	1649.826294	388.894135	-156.581131	1129.293945	506.913391	258.707642	1130.852173	264.204224	-200.918335	904.162903	398.657928	358.029327	890.403809	321.215668	93.350922	1030.271362	-573.446777	194.970505	848.791504	-558.001160	-6.731044
293.615784	-0.594798	931.732422	359.489288	180.240906	929.208801	424.981842	-49.751316	497.691345	506.213287	170.566711	484.289825	458.539520	-58.882889	78.139412	566.740967	158.303375	94.234558	353.700623	-78.475960	1409.224609	447.429016	209.831818	1401.390625	323.488647	87.089142	1381.101563	324.031738	95.876770	1650.275269	388.485535	-156.601273	1129.252075	506.486298	258.704803	1130.802856	264.190338	-201.027664	903.975464	398.251282	358.048798	890.349548	320.871033	93.285095	1030.249023	-573.939392	194.963577	848.909058	-558.505615	-6.737480
293.271484	-0.588996	931.678345	359.191620	180.241470	929.190369	424.826904	-49.773380	497.714386	506.067871	170.538147	484.286865	458.520020	-58.891083	78.167694	566.660828	158.277725	94.265259	353.270660	-78.488045	1409.146729	447.095459	209.813461	1401.338257	323.241150	87.061562	1381.125854	324.889069	95.290901	1650.678955	388.137085	-156.698929	1129.222534	506.053741	258.733185	1130.720825	263.821838	-200.948898	903.853943	397.813721	358.059174	890.284485	320.539795	93.273918	1030.212646	-574.520203	194.855743	849.026306	-559.013123	-6.798434
292.920959	-0.584091	931.610413	358.861450	180.266403	929.139771	424.457855	-49.066685	497.581299	505.913452	170.520828	484.309631	458.306488	-58.790848	78.096825	566.630737	158.310730	94.316292	352.838837	-78.500023	1409.070923	446.762604	209.798355	1401.271240	323.001495	87.057571	1381.137329	325.792236	94.803246	1651.073975	387.737244	-156.666656	1129.183472	505.664246	258.748871	1130.630493	263.844421	-201.096176	903.678894	397.418427	358.086395	890.206848	320.206055	93.277153	1030.154175	-575.081421	194.821457	849.106079	-559.509888	-6.872159
292.578033	-0.581162	931.549377	358.557037	180.309738	929.101746	424.499268	-49.734943	497.700409	505.741211	170.494843	484.316925	458.510376	-58.837448	78.164001	566.654053	158.322800	94.360367	352.398102	-78.497383	1408.999756	446.447845	209.783234	1401.198975	322.734131	87.059067	1381.137329	326.652771	94.244873	1651.401123	387.398468	-156.787766	1129.151245	505.244171	258.820221	1130.533325	263.472656	-201.035934	903.568970	397.052063	358.195557	890.106567	319.894318	93.283684	1030.105957	-575.636108	194.800278	849.201599	-560.016113	-6.929116
292.226166	-0.584943	931.460510	358.252777	180.276733	929.021790	424.328156	-49.738113	497.663025	505.541504	170.458771	484.310852	458.502411	-58.841778	78.193680	566.574463	158.321365	94.359741	351.985443	-78.489006	1408.911255	446.131500	209.748749	1401.128174	322.471924	87.071640	1381.111572	327.480621	93.705429	1651.706787	387.020355	-156.802307	1129.116821	504.819641	258.895691	1130.436279	263.177917	-201.064453	903.418884	396.654755	358.301788	890.035217	319.574554	93.259415	1030.022217	-576.257996	194.816971	849.311157	-560.513184	-7.001378
291.907196	-0.592693	931.385071	357.951660	180.241058	928.948914	424.180756	-49.746532	497.691345	505.330444	170.448868	484.345825	458.502502	-58.839039	78.217392	566.508789	158.288132	94.413544	351.537018	-78.512047	1408.828491	445.838898	209.718842	1401.054688	322.195007	87.048592	1381.066650	328.340027	93.170410	1651.996582	386.651184	-156.838867	1129.050049	504.415344	258.980316	1130.337524	262.651093	-200.963974	903.275269	396.236725	358.456146	889.948303	319.276489	93.233025	1029.948853	-576.905884	194.743607	849.409912	-561.096802	-7.060159
291.617401	-0.669180	931.322510	357.733826	179.987137	928.803772	424.001587	-49.757088	497.688629	505.123840	170.417480	484.275360	458.492950	-58.792313	78.217560	566.450989	158.270355	94.429916	351.113373	-78.532799	1408.712280	445.548157	209.707657	1400.989136	321.915161	87.039360	1381.022095	329.189362	92.670227	1652.260254	386.328827	-156.916122	1129.006470	504.042297	259.014435	1130.241333	262.815613	-201.224533	903.132385	395.832642	358.599609	889.889648	319.034485	93.114647	1029.844116	-577.415283	194.684891	849.475891	-561.631653	-7.042886
291.262604	-0.704870	931.260071	357.435242	179.942490	928.734741	423.797791	-49.745281	497.674774	504.957489	170.477921	484.316650	458.459991	-58.791180	78.217102	566.478455	158.263855	94.495155	350.680542	-78.510651	1408.621094	445.274384	209.685638	1400.910156	321.647797	87.019661	1380.974243	330.041962	92.189972	1652.484985	385.987335	-156.994034	1128.925659	503.659271	259.064758	1130.135254	262.598358	-201.278473	903.001343	395.460632	358.716187	889.827637	318.748230	93.065308	1029.781006	-578.042725	194.592453	849.561279	-562.164612	-7.087110
290.937500	-0.709719	931.200867	357.110718	179.941772	928.684448	423.582672	-49.728409	497.677826	504.771698	170.508469	484.316223	458.450714	-58.783787	78.226616	567.085449	158.643616	94.613441	350.291290	-78.509712	1408.526367	444.978607	209.693268	1400.820679	321.393524	86.996582	1380.934937	330.853638	91.726387	1652.692261	385.631104	-157.009705	1128.793213	503.293976	259.140594	1130.059448	262.575653	-201.484131	902.836121	395.105743	358.859375	889.795593	318.461060	93.043762	1029.729004	-578.668091	194.574615	849.635742	-562.694580	-7.148931
290.613220	-0.724940	931.122192	356.819916	179.957657	928.627197	423.360352	-49.711197	497.674255	504.624908	170.566666	484.357300	458.434875	-58.776424	78.241425	566.468933	158.302979	94.594048	349.885956	-78.501701	1408.428589	444.671326	209.665787	1400.753418	321.145844	86.987686	1380.873657	331.663055	91.269203	1652.856934	385.277954	-157.013260	1128.703613	502.942078	259.194885	1130.013428	262.354065	-201.571442	902.696838	394.720947	358.998627	889.783508	318.183502	93.021782	1029.663452	-579.302979	194.630020	849.709045	-563.225342	-7.212941
290.295258	-0.724103	931.058899	356.523712	180.003204	928.583313	423.140167	-49.720226	497.696655	504.480225	170.592545	484.380402	458.444885	-58.783859	78.310539	566.447205	158.293015	94.651382	349.474579	-78.494400	1408.348145	444.332214	209.669891	1400.690918	321.058960	86.806786	1380.706055	332.440613	90.834099	1653.030518	384.963409	-157.057495	1128.622559	502.602692	259.219971	1129.970825	262.144897	-201.654984	902.569519	394.343567	359.150024	889.793274	317.919037	93.018501	1029.613037	-579.994080	194.548035	849.775757	-563.838379	-7.276484
289.962036	-0.703159	931.015442	356.180878	180.047058	928.574097	422.911407	-49.723034	497.736542	504.270081	170.600586	484.419067	458.401367	-58.763912	78.309212	566.350464	158.243271	94.681625	349.110535	-78.517845	1408.245972	444.023865	209.644775	1400.608765	320.862091	86.780624	1380.614624	333.187775	90.412010	1653.194336	384.671082	-157.075256	1128.595825	502.294373	259.232758	1129.907837	261.920837	-201.751907	902.461670	393.956543	359.257446	889.784485	317.629517	93.013550	1029.590576	-580.624756	194.515533	849.843689	-564.431274	-7.281871
289.653931	-0.703109	930.963745	355.875397	180.047928	928.517517	422.456177	-48.983612	497.606171	504.074799	170.590576	484.456360	458.164917	-58.660572	78.275414	566.285339	158.218582	94.740494	348.718384	-78.483200	1408.140381	443.721069	209.629486	1400.546265	320.645294	86.777664	1380.550171	333.888824	90.003540	1653.373047	384.372192	-157.091888	1128.550537	502.008392	259.255432	1129.861328	261.715759	-201.868668	902.385986	393.588135	359.355560	889.786621	317.353271	93.005600	1029.538452	-581.269104	194.447861	849.888062	-565.066406	-7.310712
289.311401	-0.628602	930.908936	355.498138	180.212692	928.528687	422.229187	-48.935219	497.567078	503.868500	170.569962	484.501068	458.106293	-58.640869	78.271172	566.270386	158.212616	94.804916	348.357330	-78.466400	1408.055664	443.489380	209.614868	1400.466553	320.299927	86.937004	1380.626953	334.590179	89.616844	1653.503662	384.099884	-157.126236	1128.497803	501.736359	259.330444	1129.779297	261.526489	-201.976181	902.304626	393.242462	359.454926	889.771484	317.058746	93.062279	1029.522217	-581.983704	194.480515	849.963989	-565.646301	-7.369214
288.974396	-0.641685	930.845825	355.199646	180.146332	928.452026	422.202393	-49.676651	497.701263	503.663696	170.546890	484.516693	458.350494	-58.732292	78.371933	566.194641	158.186249	94.846336	347.941315	-78.398277	1407.996704	443.250427	209.646576	1400.399292	320.282135	86.807175	1380.456177	335.258820	89.241440	1653.621338	383.832489	-157.128677	1128.445190	501.498474	259.394012	1129.713745	261.102570	-201.965912	902.278198	392.877167	359.528198	889.761475	316.791931	93.013527	1029.455444	-582.674011	194.502823	850.025146	-566.233582	-7.420834
288.663757	-0.653953	930.789551	354.912079	180.080032	928.402344	421.955658	-49.674759	497.695160	503.442902	170.569839	484.542572	458.350433	-58.730286	78.430878	566.161011	158.198761	94.913292	347.618317	-78.369583	1407.967529	443.061676	209.655899	1400.325684	319.969788	86.980598	1380.559082	335.913879	88.888832	1653.717529	383.555420	-157.172882	1128.401855	501.247864	259.473755	1129.613647	260.893982	-202.054749	902.254517	392.520081	359.683441	889.705566	316.529327	92.958900	1029.404785	-583.182251	194.805664	850.139282	-566.822021	-7.332702
288.348663	-0.712513	930.770935	354.676758	179.995590	928.354553	421.713043	-49.695942	497.705353	503.261627	170.584961	484.554565	458.325165	-58.685875	78.441612	566.101563	158.160706	94.954681	347.212921	-78.312408	1407.982910	442.889282	209.679962	1400.282959	319.835907	87.012756	1380.508911	336.533417	88.542351	1653.786133	383.286224	-157.196091	1128.392212	501.015289	259.601837	1129.542969	260.677368	-202.148315	902.237549	392.113037	359.683777	889.726074	316.289795	92.893234	1029.373291	-584.034485	194.446594	850.112732	-567.518433	-7.434116
288.045807	-0.711128	930.737305	354.408783	179.976898	928.327393	421.472595	-49.699303	497.717712	503.043793	170.596390	484.575348	458.339142	-58.701405	78.502335	566.027161	158.167511	95.007805	346.828735	-78.220322	1407.984863	442.725250	209.690079	1400.228027	319.674774	87.042320	1380.490112	337.152710	88.210709	1653.828247	382.998169	-157.213547	1128.398926	500.799316	259.697449	1129.470093	260.648956	-202.344086	902.190918	391.792053	359.772797	889.707275	316.048767	92.866104	1029.345825	-584.756592	194.396637	850.137695	-568.183411	-7.453694
287.759827	-0.785380	930.723083	354.237610	179.828094	928.280090	421.271179	-49.741562	497.732666	502.888275	170.608063	484.547852	458.317932	-58.685307	78.548965	565.985291	158.142105	95.054642	346.540771	-78.186272	1407.948486	442.496094	209.714920	1400.181274	319.531128	87.093155	1380.443359	337.735718	87.902016	1653.873779	382.773956	-157.307281	1128.377197	500.585358	259.760315	1129.410400	260.432739	-202.404419	902.180237	391.491974	359.829102	889.690002	315.849548	92.766685	1029.316162	-585.470764	194.363663	850.211975	-568.831238	-7.444117
287.444672	-0.761636	930.709656	353.931519	179.954330	928.290405	420.847260	-49.002907	497.574249	502.687744	170.598877	484.585327	458.087341	-58.583073	78.500809	565.931091	158.120575	95.092400	346.270935	-78.128685	1407.895508	442.327423	209.759171	1400.139893	319.394226	87.117882	1380.368042	338.277222	87.635681	1653.894409	382.533325	-157.308121	1128.345703	500.374725	259.800781	1129.339844	260.223907	-202.470657	902.155090	391.186218	359.877319	889.678955	315.607086	92.801994	1029.319458	-586.258362	194.322906	850.254944	-569.554199	-7.505885
287.187805	-0.763000	930.680664	353.716705	179.967331	928.272156	420.621796	-49.030594	497.593079	502.569489	170.631332	484.596802	458.020599	-58.561123	78.536354	565.919800	158.111008	95.138329	345.990143	-78.105461	1407.833618	442.276794	209.748322	1400.092529	319.252808	87.164909	1380.302734	338.799652	87.361221	1653.897461	382.319946	-157.321991	1128.279053	500.179626	259.831604	1129.289917	260.014343	-202.510071	902.097290	390.871155	359.918243	889.678528	315.407501	92.789497	1029.298218	-586.943604	194.267349	850.260498	-570.250305	-7.574406
286.961151	-0.755327	930.637817	353.534454	179.938248	928.235596	420.600189	-49.736107	497.699982	502.409882	170.628372	484.610138	458.241516	-58.632313	78.631920	565.911133	158.096207	95.149574	345.756836	-78.076233	1407.755859	442.018097	209.789749	1400.034912	319.138885	87.156265	1380.233643	339.270691	87.131699	1653.914429	382.147308	-157.360352	1128.248779	499.954987	259.864624	1129.199585	259.531952	-202.400925	902.048279	390.594116	359.977753	889.640015	315.244995	92.761734	1029.261108	-587.693970	194.200333	850.289307	-571.005737	-7.612274
286.740875	-0.763308	930.613647	353.350922	179.973511	928.211914	420.378448	-49.772629	497.708252	502.268524	170.634796	484.602966	458.258209	-58.642605	78.684532	565.858276	158.095047	95.160172	345.522003	-78.048065	1407.682739	441.845490	209.799911	1399.951172	319.035248	87.172508	1380.170654	339.707855	86.909103	1653.934082	381.910980	-157.332428	1128.177612	499.756317	259.913513	1129.104614	259.611084	-202.580200	901.976685	390.343658	360.035767	889.586975	315.074066	92.764000	1029.239136	-588.503601	194.154373	850.327271	-571.760559	-7.643722
286.525879	-0.742939	930.567993	353.163910	179.953339	928.171082	420.123566	-49.757442	497.701141	502.138123	170.643097	484.614990	458.199921	-58.634800	78.704979	565.831055	158.079330	95.161545	345.347382	-78.023788	1407.636230	441.681030	209.817917	1399.844116	318.954407	87.185020	1380.114746	340.078735	86.719444	1653.969971	381.741058	-157.362015	1128.146973	499.545654	259.936279	1129.020874	259.144348	-202.486206	901.932922	390.090149	360.093445	889.526611	314.921509	92.745110	1029.198853	-589.203247	194.173630	850.387878	-572.491211	-7.664279
286.344452	-0.766704	930.519043	353.017059	179.948441	928.124390	419.941589	-49.831120	497.703949	502.055054	170.626358	484.617920	458.226959	-58.646351	78.736732	565.821411	158.056946	95.178459	345.204834	-77.998184	1407.580688	441.572937	209.843658	1399.763062	318.876251	87.192146	1380.057373	340.412170	86.540871	1654.010498	381.541748	-157.337540	1128.104980	499.333923	259.959137	1128.920410	259.233948	-202.660065	901.889465	389.848602	360.141632	889.436035	314.804108	92.712914	1029.153931	-590.049438	194.068420	850.427734	-573.284302	-7.757423
286.167389	-0.760646	930.497864	352.863953	179.939301	928.078308	419.696350	-49.847542	497.701050	501.946472	170.580231	484.610413	458.189301	-58.617928	78.760300	565.523804	157.915192	95.121948	345.108154	-78.003510	1407.533691	441.469666	209.841812	1399.654053	318.843933	87.193855	1380.037231	340.710266	86.357452	1654.037354	381.339417	-157.288330	1128.040283	499.125214	259.959045	1128.787598	259.040741	-202.698059	901.851929	389.608215	360.137512	889.337463	314.701752	92.702927	1029.123657	-590.830261	193.938065	850.434021	-574.071899	-7.841498
285.985260	-0.827766	930.470093	352.701813	179.902664	928.020142	419.534546	-49.895622	497.676392	501.880829	170.581528	484.605072	458.200928	-58.625248	78.748306	565.773010	158.026474	95.164612	345.033112	-77.966751	1407.472046	441.418610	209.864426	1399.558472	318.825012	87.168083	1380.017090	340.984528	86.213593	1654.031372	381.182007	-157.288513	1128.006104	498.923553	259.971191	1128.655518	258.837524	-202.707108	901.845947	389.357300	360.117859	889.211914	314.593750	92.644249	1029.083862	-591.666870	193.767105	850.410339	-574.901611	-7.924420
285.841370	-0.841682	930.422852	352.568604	179.932053	927.987854	419.359009	-49.857235	497.662292	501.804596	170.558624	484.624176	458.192963	-58.623741	78.780563	565.788391	158.048386	95.174171	344.992188	-77.978363	1407.446899	441.375671	209.894104	1399.432861	318.813965	87.163010	1379.997925	341.203033	86.054253	1654.017090	381.050507	-157.299652	1127.979370	498.719696	259.964844	1128.523560	258.426880	-202.593277	901.865845	389.111511	360.070740	889.082092	314.495300	92.628502	1029.046753	-592.640625	193.646301	850.448181	-575.745117	-8.003057
285.688904	-0.871616	930.397156	352.396393	179.887253	927.932007	419.009979	-49.219456	497.522095	501.726563	170.508240	484.607483	457.952118	-58.527699	78.729073	565.542480	157.885864	95.170158	344.960327	-77.964981	1407.394165	441.339783	209.929993	1399.308105	318.825348	87.150063	1379.988281	341.391907	85.940102	1653.971436	380.937561	-157.251175	1127.927856	498.528809	259.969574	1128.368408	257.787170	-202.368591	901.853455	388.880615	359.986359	888.917908	314.384766	92.588417	1029.008545	-593.474426	193.480133	850.425903	-576.530518	-8.131655
285.565399	-0.924890	930.371033	352.267334	179.868622	927.886475	418.883179	-49.208652	497.493591	501.676819	170.480682	484.621094	457.938049	-58.530903	78.726524	565.549316	157.882889	95.167435	344.847107	-77.994507	1407.295776	441.305573	209.962082	1399.182373	318.857849	87.162155	1379.983765	341.536163	85.835167	1653.911865	380.773468	-157.191010	1127.896240	498.336548	259.934845	1128.192383	258.162598	-202.632416	901.809875	388.633423	359.910980	888.753235	314.288483	92.551414	1028.974121	-594.417786	193.262207	850.456787	-577.322876	-8.305441
285.472656	-0.963722	930.351624	352.149567	179.798401	927.848816	418.766357	-49.227108	497.505035	501.631805	170.456833	484.630890	457.939392	-58.524529	78.756485	565.604187	157.915527	95.210732	344.823181	-77.982368	1407.275513	441.279602	209.970123	1399.071533	318.906952	87.136932	1379.977539	341.648254	85.753799	1653.838745	380.677246	-157.155838	1127.859009	498.142822	259.906433	1128.034058	257.764954	-202.496841	901.837097	388.410034	359.825867	888.596741	314.208771	92.497429	1028.946777	-595.332092	193.192688	850.501099	-578.144775	-8.317215
285.389954	-1.120521	930.348267	352.133240	179.547867	927.761658	418.715240	-49.259258	497.522888	501.622559	170.440491	484.629059	457.958099	-58.544205	78.774391	566.387512	158.373184	95.346054	344.816376	-77.981041	1407.237061	441.271118	209.997086	1398.972778	318.944763	87.119438	1379.996460	341.712830	85.683754	1653.766846	380.599121	-157.158493	1127.839844	497.945221	259.825439	1127.873413	257.568970	-202.448120	901.845459	388.208954	359.721710	888.454956	314.169128	92.339745	1028.900513	-596.340637	193.123367	850.604309	-578.980896	-8.412305
285.307251	-1.169214	930.340332	352.029419	179.506180	927.760010	418.641724	-49.269886	497.511261	501.580811	170.440613	484.674438	457.937714	-58.529472	78.788361	566.429382	158.414139	95.356323	344.797821	-77.991264	1407.234619	441.252747	210.015228	1398.895142	318.994904	87.112740	1380.008789	341.786255	85.641235	1653.679688	380.491028	-157.099091	1127.792480	497.758575	259.761932	1127.742065	257.397369	-202.403366	901.838623	388.010956	359.596527	888.302490	314.097534	92.282448	1028.897095	-597.254639	192.920898	850.639160	-579.776611	-8.537275
285.217407	-1.233229	930.341553	351.910461	179.468384	927.761841	418.817322	-49.962963	497.658661	501.539886	170.435120	484.690308	458.156647	-58.614292	78.878159	566.399414	158.402344	95.370544	344.781494	-77.989891	1407.197021	441.197388	210.016800	1398.838745	319.023254	87.109741	1380.021851	341.806549	85.604256	1653.590942	380.410645	-157.097427	1127.754761	497.567780	259.672821	1127.638916	257.426239	-202.468689	901.806885	387.811615	359.447723	888.162415	314.019867	92.220131	1028.900269	-598.250977	192.694199	850.707947	-580.597046	-8.671848
285.172852	-1.288090	930.335510	351.816986	179.397278	927.721802	418.793488	-50.017136	497.674927	501.444824	170.411179	484.666901	458.161041	-58.599495	78.892563	566.377075	158.412537	95.384331	344.772888	-77.985733	1407.148926	441.162170	210.043427	1398.765625	319.058319	87.076942	1380.008301	341.806427	85.608353	1653.491699	380.350800	-157.140961	1127.723511	497.415680	259.598389	1127.526978	257.282227	-202.430893	901.805298	387.610077	359.244354	888.045044	313.980652	92.164009	1028.878296	-599.262024	192.653671	850.799988	-581.411316	-8.747486
285.108337	-1.287585	930.325623	351.650391	179.575317	927.765869	418.776947	-50.023853	497.685913	501.425140	170.420471	484.705994	458.129547	-58.595009	78.902252	566.407532	158.431122	95.390282	344.721222	-77.982117	1407.095337	441.139435	210.019135	1398.724121	319.057251	87.069458	1380.007080	341.777893	85.602844	1653.382568	380.260956	-157.147552	1127.660278	497.299835	259.560211	1127.459229	257.129486	-202.411499	901.791077	387.400421	359.016357	887.931763	313.913177	92.200287	1028.899170	-600.231384	192.541412	850.873535	-582.218750	-8.813370
285.096649	-1.349651	930.304565	351.575287	179.514969	927.732178	418.764465	-50.030857	497.670441	501.379150	170.417374	484.697632	458.133301	-58.619061	78.915337	566.411560	158.441940	95.386932	344.651733	-77.967133	1407.033325	441.096313	210.049164	1398.662109	319.065186	87.065712	1379.981079	341.745361	85.628586	1653.269531	380.198151	-157.229813	1127.590820	497.181915	259.478577	1127.397583	256.977722	-202.391907	901.763428	387.202667	358.737823	887.815063	313.894958	92.135193	1028.873047	-601.155884	192.378281	850.940735	-583.039124	-8.885564
285.109741	-1.380392	930.283081	351.535004	179.496811	927.690613	418.780823	-50.078579	497.678284	501.361084	170.426895	484.673920	458.156708	-58.626270	78.901749	566.399963	158.440079	95.382332	344.579742	-77.957901	1406.963867	441.027893	210.046814	1398.625244	319.051941	87.076859	1379.958984	341.667053	85.664558	1653.161377	380.141235	-157.308731	1127.530518	497.093567	259.436066	1127.363770	256.849884	-202.378479	901.740051	387.040894	358.461182	887.714050	313.904480	92.111855	1028.842529	-602.147217	192.324112	851.079834	-583.890991	-8.931481
285.164734	-1.440428	930.278015	351.504395	179.446274	927.644287	418.762207	-50.092709	497.662079	501.322937	170.385788	484.659760	458.106934	-58.606258	78.848923	566.408997	158.433990	95.375481	344.582611	-77.940430	1406.968750	440.955597	210.046768	1398.614746	319.035339	87.079796	1379.950317	341.564026	85.706795	1653.066162	380.109131	-157.416199	1127.452026	497.001129	259.387756	1127.347778	256.720490	-202.374451	901.721252	386.869904	358.156586	887.636169	313.945404	92.066559	1028.817871	-603.114258	192.350327	851.190674	-584.705261	-8.977162
285.181885	-1.481982	930.279114	351.462311	179.406250	927.617432	418.766144	-50.120247	497.642090	501.340393	170.379654	484.640808	458.101135	-58.612049	78.832397	566.452209	158.437546	95.337486	344.502838	-77.930092	1406.899780	440.888214	210.052338	1398.638184	319.000977	87.069618	1379.975220	341.421204	85.752457	1652.973633	380.091827	-157.372696	1127.367676	496.930206	259.322327	1127.357422	256.333740	-202.210144	901.688660	386.722626	357.834595	887.562683	313.963654	92.028503	1028.806152	-604.057556	192.205750	851.256042	-585.512268	-9.080370
285.248993	-1.535515	930.277649	351.469696	179.355545	927.594604	418.776581	-50.152729	497.632385	501.334137	170.380539	484.620636	458.101807	-58.612499	78.835251	566.473633	158.417664	95.310509	344.443604	-77.932846	1406.850586	440.793732	210.043991	1398.656982	318.980560	87.071877	1379.998657	341.263672	85.817497	1652.909180	380.044556	-157.324097	1127.299194	496.877838	259.282166	1127.384155	256.502502	-202.338821	901.633667	386.551086	357.497437	887.535278	314.017944	91.980453	1028.794678	-604.981812	192.001312	851.276245	-586.369751	-9.146489
285.304779	-1.586148	930.276550	351.471985	179.310364	927.565979	418.750214	-50.211224	497.622955	501.353455	170.391037	484.602081	458.082855	-58.653702	78.835205	566.494568	158.437332	95.293617	344.408081	-77.933792	1406.810547	440.626129	210.064270	1398.695190	318.948639	87.062309	1380.035156	341.061401	85.894379	1652.854980	380.050415	-157.330032	1127.248047	496.787201	259.206451	1127.408813	256.405151	-202.306122	901.598755	386.424866	357.107513	887.470459	314.071442	91.937439	1028.780762	-605.922485	191.901871	851.347412	-587.259583	-9.232495
285.404266	-1.624439	930.276672	351.508636	179.269424	927.553101	418.742401	-50.213676	497.593475	501.368073	170.375717	484.583679	458.085388	-58.642178	78.825104	566.490295	158.434265	95.265381	344.382599	-77.944160	1406.770264	440.670868	210.026749	1398.752686	318.913452	87.060699	1380.072876	340.842377	85.979515	1652.822021	380.044830	-157.274719	1127.179321	496.736237	259.092102	1127.453857	256.327728	-202.263306	901.555176	386.287537	356.705048	887.433899	314.143372	91.902145	1028.774414	-606.859375	191.766800	851.400391	-588.071716	-9.361777
285.521637	-1.684965	930.280945	351.583069	179.190613	927.538269	418.782288	-50.286579	497.577057	501.393463	170.375259	484.587433	458.107178	-58.654816	78.823906	565.834412	158.047684	95.166771	344.394104	-77.942924	1406.718140	440.583740	210.047791	1398.813965	318.892822	87.064079	1380.122559	340.594299	86.061150	1652.798828	380.074158	-157.305023	1127.136719	496.665771	258.995392	1127.515991	256.282532	-202.194427	901.521423	386.164978	356.319733	887.383667	314.251984	91.837646	1028.769531	-607.691772	191.672180	851.428528	-588.893616	-9.469635
285.633514	-1.766905	930.302307	351.650635	179.152954	927.539978	418.773193	-50.299690	497.575623	501.419739	170.366531	484.586060	458.081085	-58.649044	78.801155	565.789063	158.023056	95.154922	344.454865	-77.964058	1406.693604	440.516266	210.047256	1398.857544	318.863617	87.055557	1380.179565	340.312653	86.152130	1652.789307	380.096039	-157.309204	1127.101196	496.608582	258.865082	1127.565430	256.239868	-202.129852	901.481873	386.072876	355.913757	887.319397	314.363007	91.779175	1028.781860	-608.574890	191.496994	851.487061	-589.747009	-9.546570
285.776428	-1.828394	930.325684	351.740631	179.106659	927.563782	418.819550	-50.333256	497.569580	501.443115	170.373306	484.590485	458.079803	-58.656712	78.785027	566.477478	158.422241	95.246971	344.521881	-77.977432	1406.653931	440.442780	210.058197	1398.935303	318.845856	87.047394	1380.225952	339.998352	86.239120	1652.772949	380.157532	-157.318771	1127.051392	496.562378	258.739929	1127.623291	255.988083	-201.889526	901.433350	385.970123	355.458923	887.253113	314.489685	91.719788	1028.806030	-609.385986	191.420837	851.524841	-590.576660	-9.617886
285.928711	-1.922198	930.376160	351.857483	179.012711	927.589050	418.821625	-50.354458	497.551208	501.446075	170.325684	484.585449	458.024597	-58.648258	78.779648	566.412659	158.374542	95.273933	344.631348	-77.980667	1406.597900	440.257874	210.130508	1398.992554	318.831848	87.035812	1380.277954	339.685181	86.302490	1652.785767	380.207397	-157.367981	1127.030151	496.518707	258.616821	1127.673096	256.013306	-201.798691	901.383423	385.894135	354.959259	887.154846	314.634521	91.635246	1028.844116	-610.210388	191.220963	851.538452	-591.319641	-9.818908
286.117981	-2.040200	930.413940	351.981659	178.897400	927.611023	418.895447	-50.457748	497.581665	501.499390	170.342712	484.602051	458.066650	-58.663303	78.790863	566.435791	158.391434	95.277344	344.749847	-77.978020	1406.541260	440.277130	210.152023	1399.036621	318.823059	87.037910	1380.337036	339.362549	86.371445	1652.798340	380.264801	-157.397415	1127.032959	496.495422	258.533569	1127.720337	256.078308	-201.703690	901.338623	385.782288	354.506927	887.070618	314.795288	91.524284	1028.873901	-610.999207	191.067627	851.565552	-592.047729	-9.962085
286.309357	-2.148630	930.467529	352.173218	178.688614	927.595398	418.904877	-50.478600	497.584900	501.523346	170.286194	484.572754	458.040741	-58.635765	78.816948	566.413330	158.377563	95.267754	344.864746	-77.969872	1406.523071	440.081360	210.245331	1399.085815	318.812622	87.041603	1380.388184	338.994385	86.446999	1652.807129	380.341492	-157.435150	1127.035522	496.427826	258.421387	1127.765381	256.164124	-201.593048	901.299622	385.685486	354.050293	886.972778	314.978333	91.408630	1028.891235	-611.822815	190.935837	851.584839	-592.916565	-10.036502
286.499054	-2.237866	930.518127	352.340759	178.579224	927.613220	418.975159	-50.558147	497.598511	501.536255	170.268036	484.550385	458.053497	-58.656841	78.829414	566.360352	158.365051	95.276588	344.926117	-77.950066	1406.497925	439.955750	210.323410	1399.144897	318.792511	87.057259	1380.441284	338.600647	86.514442	1652.792969	380.409332	-157.503006	1127.066406	496.383087	258.311371	1127.814941	256.545563	-201.629425	901.263184	385.600616	353.564301	886.857910	315.165466	91.324127	1028.925415	-612.621887	190.802505	851.595520	-593.743774	-10.125957
286.724945	-2.320294	930.539429	352.507965	178.496033	927.632446	419.023834	-50.584805	497.607849	501.635010	170.281708	484.554901	458.065369	-58.661781	78.832413	565.782532	158.042496	95.178238	345.028137	-77.929070	1406.496216	439.857330	210.399002	1399.174683	318.778503	87.064911	1380.493652	338.213776	86.564735	1652.784668	380.498901	-157.548508	1127.117554	496.350983	258.243011	1127.868530	256.668182	-201.531143	901.230713	385.511200	353.057709	886.769470	315.340576	91.248924	1028.944458	-613.423279	190.632736	851.628662	-594.501343	-10.240881
286.906891	-2.453395	930.602722	352.676270	178.370605	927.657959	419.105347	-50.670048	497.615692	501.669250	170.199875	484.535583	458.095459	-58.695335	78.848892	566.365601	158.370895	95.234283	345.084564	-77.879456	1406.478149	439.707001	210.511520	1399.239014	318.883636	86.961792	1380.404785	337.801819	86.610435	1652.765625	380.629822	-157.578705	1127.171387	496.305664	258.156616	1127.929688	256.548767	-201.278870	901.196899	385.403168	352.569458	886.671814	315.525055	91.136650	1028.988647	-614.153198	190.674515	851.694397	-595.224915	-10.304495
287.122131	-2.524683	930.653015	352.849030	178.276260	927.682739	419.165680	-50.720417	497.591278	501.766235	170.172440	484.520935	458.103119	-58.719990	78.861221	566.429382	158.398666	95.242416	345.154755	-77.847687	1406.506592	439.598907	210.586731	1399.296997	318.861298	86.945518	1380.440674	337.354614	86.659996	1652.740479	380.729614	-157.562927	1127.220947	496.300537	258.097443	1127.996094	256.962921	-201.329453	901.151001	385.331055	352.051361	886.562012	315.721710	91.066368	1029.026001	-614.947693	190.517227	851.779053	-595.940247	-10.408855
287.345581	-2.572588	930.703003	353.030945	178.155777	927.720825	419.238953	-50.791359	497.576080	501.877960	170.117188	484.506866	458.135529	-58.714733	78.827446	565.832886	158.032730	95.095428	345.226105	-77.820122	1406.516602	439.479126	210.663620	1399.362915	318.837769	86.950745	1380.488037	336.916321	86.729851	1652.704834	380.883148	-157.552353	1127.264038	496.294800	258.024841	1128.037720	257.122314	-201.225998	901.088074	385.254364	351.523407	886.451477	315.928772	90.987450	1029.070068	-615.730042	190.327591	851.809753	-596.685608	-10.510915
287.559906	-2.632635	930.751587	353.205353	178.099655	927.736633	419.325592	-50.835823	497.554138	501.938904	170.052353	484.479187	458.139221	-58.718842	78.806625	565.783203	157.954803	95.062561	345.246521	-77.789261	1406.532959	439.363129	210.739395	1399.409912	318.788269	86.960823	1380.503540	336.476563	86.781715	1652.652222	381.018646	-157.526520	1127.302246	496.282471	257.990875	1128.089478	257.264923	-201.112640	901.014954	385.193390	351.003296	886.328003	316.132782	90.942970	1029.102173	-616.485535	190.199066	851.837341	-597.426392	-10.558457
287.815186	-2.686334	930.790344	353.400726	178.043198	927.737122	419.399506	-50.894463	497.516815	502.060913	169.984268	484.447296	458.109589	-58.709953	78.790726	565.827637	157.946152	95.025688	345.288971	-77.740173	1406.534790	439.215302	210.844696	1399.470947	318.750854	86.989815	1380.520142	336.010590	86.831581	1652.596069	381.187592	-157.544830	1127.338135	496.285980	257.970703	1128.151855	257.362396	-200.988861	900.923462	385.176514	350.471069	886.178711	316.361420	90.906456	1029.121338	-617.270203	190.039429	851.833923	-598.170837	-10.622067
288.082062	-2.719115	930.814941	353.627533	177.988083	927.734680	419.480743	-50.914165	497.514679	502.234100	169.955841	484.424774	458.134644	-58.745441	78.780922	565.856445	157.945770	94.969910	345.319702	-77.702560	1406.535522	439.168365	210.898544	1399.501953	318.684875	87.022461	1380.530151	335.550537	86.895340	1652.525146	381.343872	-157.536758	1127.380493	496.294037	257.931305	1128.194946	257.424164	-200.868332	900.859741	385.144012	350.023743	886.056091	316.602936	90.878822	1029.131714	-618.024902	190.051880	851.886169	-598.864380	-10.664652
288.398224	-2.819906	930.848633	353.905243	177.859634	927.711243	419.566559	-50.987972	497.495880	502.400513	169.911011	484.367279	458.113922	-58.768269	78.765663	565.896545	157.991058	94.934479	345.328308	-77.640182	1406.512573	438.860779	211.059540	1399.556030	318.608398	87.034340	1380.519287	335.067139	86.950890	1652.471191	381.481964	-157.478882	1127.396362	496.274567	257.939148	1128.255493	257.479462	-200.768661	900.773376	385.121796	349.531006	885.927246	316.880005	90.802536	1029.134766	-618.738831	190.010254	851.950317	-599.469543	-10.730320
288.741638	-2.898682	930.871033	354.196075	177.781601	927.736206	419.704102	-51.019756	497.468964	502.533966	169.843781	484.337250	458.146698	-58.787594	78.771225	565.905518	157.982193	94.903336	345.340027	-77.602570	1406.517944	438.788483	211.134140	1399.602173	318.522278	87.046097	1380.527588	334.612793	87.011864	1652.419434	381.653564	-157.473663	1127.427856	496.314178	257.935333	1128.335327	257.369415	-200.551773	900.671143	385.101868	348.972321	885.810242	317.181122	90.727257	1029.157593	-619.465637	189.821014	851.973511	-600.068970	-10.843488
289.068634	-3.001772	930.905457	354.506500	177.632874	927.733398	419.828949	-51.072666	497.469971	502.660248	169.771210	484.314453	458.154480	-58.810551	78.772377	565.934509	157.939117	94.854263	345.344849	-77.581581	1406.508423	438.607178	211.234802	1399.653931	318.438324	87.065926	1380.547485	334.151031	87.061729	1652.380859	381.749695	-157.445663	1127.404907	496.324341	257.941284	1128.450684	257.357361	-200.383377	900.512878	385.077667	348.465027	885.699463	317.477692	90.630333	1029.171509	-620.171692	189.640671	851.998840	-600.668457	-10.945101
289.385620	-3.086029	930.946411	354.787903	177.531555	927.768311	419.955841	-51.084610	497.442352	502.799042	169.694260	484.285767	458.171631	-58.829781	78.745010	565.946777	157.947586	94.841034	345.366669	-77.542694	1406.506836	438.286865	211.394852	1399.751465	318.344391	87.071869	1380.572266	333.668335	87.122658	1652.340820	381.826569	-157.408905	1127.362305	496.299622	257.971039	1128.556763	257.479095	-200.336761	900.365906	385.086365	347.971893	885.593567	317.773560	90.541550	1029.209106	-620.846191	189.510605	851.991150	-601.249512	-11.038773
289.719055	-3.138659	930.988159	355.053680	177.475494	927.820435	420.106506	-51.139267	497.441833	502.914825	169.669540	484.270386	458.154449	-58.826992	78.721611	565.943848	157.920837	94.806198	345.372528	-77.498711	1406.498291	438.105347	211.484940	1399.852783	318.229797	87.098938	1380.583130	333.181641	87.198669	1652.318115	381.952576	-157.428635	1127.358521	496.330444	258.020447	1128.675903	257.411682	-200.125244	900.168152	385.131012	347.398438	885.462585	318.058228	90.485313	1029.255493	-621.568848	189.433365	851.996277	-601.879456	-11.055775
290.044647	-3.190588	931.039001	355.328217	177.433304	927.891907	420.262604	-51.163898	497.420319	503.064301	169.654495	484.261444	458.171844	-58.826031	78.669998	566.015442	157.987991	94.764458	345.403442	-77.481560	1406.479614	437.871277	211.590149	1399.963501	318.140167	87.112350	1380.628052	332.718414	87.266808	1652.291138	382.042145	-157.383789	1127.345459	496.331116	258.075165	1128.813232	257.457428	-199.975037	899.966431	385.170624	346.875092	885.351257	318.343658	90.430733	1029.316284	-622.317322	189.325928	852.001648	-602.435730	-11.148746
290.392456	-3.235865	931.089478	355.598541	177.359848	927.939880	420.437347	-51.217331	497.402679	503.175018	169.609894	484.224182	458.192200	-58.839405	78.660133	566.075134	157.997269	94.725647	345.458984	-77.473732	1406.495850	437.752136	211.663605	1400.054077	318.054382	87.115021	1380.642822	332.233490	87.327782	1652.261353	382.165710	-157.416290	1127.361084	496.358551	258.143280	1128.945313	257.697906	-199.819000	899.725952	385.208069	346.368713	885.238953	318.625641	90.381157	1029.364014	-622.911621	189.199600	852.007568	-602.925171	-11.233005
290.745758	-3.318388	931.123413	355.899902	177.246185	927.982117	420.616943	-51.272324	497.418243	503.319092	169.581055	484.196808	458.215820	-58.893959	78.640800	566.077209	157.976624	94.689064	345.509033	-77.455185	1406.511353	437.424744	211.791336	1400.189941	317.999237	87.122574	1380.679565	331.738831	87.410667	1652.220459	382.282501	-157.445847	1127.413330	496.344147	258.233185	1129.131714	257.894684	-199.589569	899.478333	385.267700	345.853271	885.146423	318.917023	90.290741	1029.400269	-623.458069	189.062881	852.034729	-603.315247	-11.354165
291.115356	-3.405140	931.172852	356.185547	177.183823	928.041748	420.594055	-50.651829	497.301819	503.453857	169.542206	484.197388	458.041321	-58.816944	78.527267	566.117432	157.988388	94.666565	345.589752	-77.447853	1406.545044	437.213409	211.887253	1400.296143	317.928192	87.110832	1380.742798	331.237610	87.476089	1652.185913	382.415070	-157.519775	1127.467529	496.366699	258.360870	1129.303467	258.160736	-199.336395	899.208069	385.294617	345.319153	885.077759	319.214081	90.219048	1029.453369	-624.040466	189.002258	852.067322	-603.756653	-11.462071
291.460541	-3.502807	931.251343	356.452332	177.108078	928.110168	420.757996	-50.660873	497.267029	503.640930	169.486542	484.184479	457.994568	-58.811226	78.495850	566.181946	157.996078	94.635956	345.677582	-77.437515	1406.570923	437.035889	211.957245	1400.426147	317.857056	87.092224	1380.813232	330.751465	87.550232	1652.186646	382.539307	-157.661804	1127.555908	496.403717	258.501526	1129.495972	258.549103	-199.034927	898.899658	385.370605	344.736725	884.995239	319.501343	90.142273	1029.525635	-624.574646	188.892303	852.095215	-604.222717	-11.497108
291.851837	-3.608731	931.328308	356.763763	177.064560	928.175049	421.165802	-51.459103	497.395294	503.850159	169.464767	484.212738	458.260895	-58.916645	78.591423	566.204407	158.009766	94.617210	345.767090	-77.414375	1406.615845	436.953979	211.999176	1400.580688	317.796600	87.083565	1380.872070	330.257568	87.605682	1652.182983	382.679077	-157.887512	1127.686768	496.450287	258.633881	1129.682129	258.953522	-198.650452	898.550476	385.412628	344.200317	884.930725	319.802002	90.089287	1029.593506	-625.110779	188.935318	852.142395	-604.619568	-11.577310
292.240448	-3.660592	931.370056	357.074280	176.998520	928.250488	421.391876	-51.550461	497.398376	504.040863	169.380264	484.182831	458.284821	-58.960144	78.600197	566.248657	158.010437	94.595924	345.851227	-77.409546	1406.666870	436.606812	212.115860	1400.736694	317.741425	87.063179	1380.924805	329.770691	87.692589	1652.203247	382.785858	-158.120377	1127.813232	496.456879	258.760590	1129.900879	259.403473	-198.330002	898.256226	385.503571	343.667297	884.830261	320.107788	90.025719	1029.650269	-625.625183	188.909683	852.192383	-605.031494	-11.598648
292.623474	-3.770549	931.443359	357.385559	176.929245	928.311829	421.612061	-51.601837	497.402039	504.209137	169.330917	484.166962	458.327759	-58.969208	78.571350	566.240967	158.018005	94.536873	345.908508	-77.378571	1406.726318	436.507141	212.175415	1400.846802	317.669128	87.062126	1380.977295	329.312134	87.760109	1652.222168	382.887054	-158.362335	1127.910400	496.468719	258.922729	1130.063110	259.833466	-197.988998	898.012939	385.590179	343.178894	884.741150	320.422852	89.951622	1029.715698	-626.062012	188.807251	852.216919	-605.393372	-11.630720
293.013855	-3.857111	931.516052	357.726501	176.821518	928.354858	421.760162	-51.594788	497.354218	504.472809	169.285522	484.148773	458.274353	-58.949944	78.560463	566.326599	158.016205	94.497124	345.986267	-77.364334	1406.775513	436.157532	212.318848	1400.973755	317.601349	87.044991	1381.049072	328.860016	87.829475	1652.235107	382.995148	-158.557632	1128.014160	496.435333	259.037750	1130.227051	260.287018	-197.662903	897.753723	385.641876	342.743011	884.668884	320.743774	89.885948	1029.770386	-626.505005	188.716385	852.208923	-605.738098	-11.722689
293.388824	-3.922220	931.592468	358.035065	176.729446	928.417480	421.977997	-51.651489	497.339478	504.631500	169.226105	484.140900	458.302826	-58.976379	78.525650	566.331726	158.014862	94.444626	346.026428	-77.354637	1406.831909	436.072540	212.391937	1401.098511	317.534485	87.047821	1381.105469	328.396790	87.895439	1652.262329	383.151550	-158.747070	1128.144165	496.454285	259.163605	1130.389648	260.845642	-197.369705	897.478699	385.718658	342.251251	884.599792	321.054352	89.824936	1029.837891	-626.917542	188.576843	852.209961	-606.085510	-11.796057
293.781067	-4.044460	931.675964	358.358582	176.662125	928.482788	422.221161	-51.694614	497.346619	504.840057	169.183960	484.163971	458.330017	-58.997169	78.508545	566.409058	158.030319	94.424042	346.049103	-77.322029	1406.864502	435.745422	212.533112	1401.221069	317.455292	87.042290	1381.179443	327.970154	87.966354	1652.306030	383.290894	-158.841736	1128.236328	496.400574	259.191833	1130.567139	261.441071	-197.065536	897.204590	385.773315	341.790924	884.527893	321.369049	89.752739	1029.909424	-627.247681	188.485825	852.242676	-606.361572	-11.877259
294.200378	-4.101391	931.747620	358.673370	176.621536	928.561157	422.429932	-51.734570	497.342255	505.044708	169.160416	484.210754	458.324219	-58.995190	78.505188	567.093018	158.430679	94.495132	346.082550	-77.279892	1406.903564	435.538940	212.616150	1401.340698	317.392029	87.063377	1381.255005	327.547760	88.019470	1652.346069	383.447662	-158.999100	1128.345337	496.374603	259.255676	1130.699097	262.027588	-196.828217	896.919861	385.785034	341.349854	884.486755	321.681976	89.716522	1029.981445	-627.562073	188.356277	852.251648	-606.607788	-11.949618
294.676361	-4.209717	931.809143	359.007782	176.546646	928.617554	422.655945	-51.821712	497.351929	505.264252	169.175613	484.223541	458.295105	-58.993214	78.504250	567.159302	158.450989	94.472946	346.110474	-77.252655	1406.943237	435.319061	212.714615	1401.461914	317.336700	87.044571	1381.299438	327.101288	87.986069	1652.340942	383.673645	-159.240799	1128.499756	496.342346	259.285553	1130.861084	262.779694	-196.428207	896.632935	385.830872	340.900635	884.413757	322.015045	89.648964	1030.036133	-627.860718	188.215164	852.247437	-606.859863	-12.053965
295.043671	-4.291986	931.876221	359.315094	176.486771	928.673462	422.822388	-51.845169	497.340790	505.458496	169.171707	484.241974	458.288483	-58.986477	78.485626	567.156311	158.443634	94.417381	346.141754	-77.228004	1406.983521	435.257904	212.755020	1401.567261	317.259369	87.046638	1381.332886	326.681213	88.134865	1652.393799	383.943634	-159.481598	1128.678101	496.313263	259.306000	1130.980347	263.649567	-195.954117	896.333557	385.839020	340.486053	884.349976	322.316589	89.594711	1030.095215	-628.146240	188.150070	852.280090	-607.102112	-12.106030
295.493286	-4.353517	931.940369	359.661194	176.410034	928.733215	423.027649	-51.838684	497.318878	505.694122	169.180359	484.218231	458.296997	-58.992069	78.488441	566.559082	158.076889	94.276329	346.147980	-77.212631	1407.030640	434.944122	212.885468	1401.711304	317.196564	87.045761	1381.364868	326.265137	88.207092	1652.397339	384.207550	-159.647797	1128.867554	496.243713	259.341125	1131.134521	264.566833	-195.476059	895.960938	385.823181	340.040894	884.289368	322.660522	89.544609	1030.153931	-628.428528	188.111862	852.291748	-607.311951	-12.195575
295.891907	-4.471908	932.036804	360.001770	176.316391	928.770874	423.348755	-51.943272	497.364136	505.924133	169.119614	484.182831	458.379333	-59.039619	78.483597	566.570068	158.067383	94.230637	346.176331	-77.177513	1407.070557	434.788727	212.956314	1401.816528	317.105743	87.045914	1381.401978	325.837982	88.169708	1652.379517	384.438782	-159.794647	1129.019409	496.193817	259.383392	1131.266479	265.480164	-195.118073	895.605896	385.818085	339.561066	884.225403	322.994720	89.481483	1030.217651	-628.687927	188.007462	852.307129	-607.518066	-12.274011
296.302338	-4.537530	932.095093	360.352600	176.183777	928.822205	423.627228	-52.033607	497.391815	506.083679	169.093201	484.138763	458.468170	-59.062202	78.450813	566.596130	158.080536	94.170959	346.193695	-77.145164	1407.123535	434.639282	213.040939	1401.955078	317.048096	87.080956	1381.453369	325.431488	88.218163	1652.384644	384.742523	-159.947250	1129.194702	496.130249	259.421906	1131.394531	266.499695	-194.682831	895.260132	385.785492	339.130859	884.192200	323.314453	89.407379	1030.268555	-628.920715	187.973984	852.329163	-607.716064	-12.333978
296.719574	-4.597023	932.144653	360.700989	176.060333	928.859375	423.863495	-52.168839	497.408081	506.258545	169.031998	484.095367	458.520813	-59.092476	78.429718	566.642639	158.077942	94.116776	346.216583	-77.112457	1407.170532	434.522003	213.117264	1402.074463	316.985840	87.074860	1381.481079	325.042847	88.278854	1652.394653	385.072327	-160.118484	1129.348022	496.053345	259.478607	1131.528076	267.516449	-194.194977	894.968323	385.741028	338.735413	884.172974	323.650543	89.338608	1030.308716	-629.123596	187.888962	852.365967	-607.880432	-12.384332
297.158905	-4.681644	932.178406	361.081696	176.013992	928.919861	424.068146	-52.275990	497.458374	506.417145	168.978165	484.096649	458.589417	-59.148235	78.415527	566.672791	158.095078	94.074692	346.240631	-77.063622	1407.229980	434.387024	213.167465	1402.173706	316.948730	87.089035	1381.547974	324.652954	88.345161	1652.414673	385.373901	-160.229660	1129.499512	495.997162	259.533356	1131.679443	268.442261	-193.779190	894.713562	385.709534	338.298981	884.136047	324.000549	89.277145	1030.352661	-629.286621	187.828033	852.390198	-607.990723	-12.496283
297.609406	-4.789219	932.227112	361.447144	175.923950	928.954407	424.242340	-52.373138	497.480560	506.501434	168.908478	484.034271	458.621796	-59.154861	78.406479	566.624634	158.026245	94.029274	346.276855	-77.043098	1407.292114	434.310852	213.213882	1402.276611	316.925018	87.097733	1381.578857	324.293945	88.397049	1652.426636	385.688629	-160.265564	1129.634155	495.931458	259.603912	1131.805054	269.285461	-193.365906	894.482910	385.632416	337.895447	884.097107	324.361511	89.199905	1030.391113	-629.442261	187.760727	852.414978	-608.090881	-12.549896
298.012146	-4.877886	932.268372	361.835938	175.759048	928.979187	424.380371	-52.443054	497.506012	506.693268	168.892441	484.026062	458.629089	-59.158882	78.376221	566.724182	158.080826	93.982300	346.272919	-77.029404	1407.347778	434.197876	213.279846	1402.374390	316.876892	87.114311	1381.633789	323.929810	88.449104	1652.440674	386.030945	-160.285782	1129.741089	495.856140	259.662872	1131.921387	270.142670	-192.983093	894.283386	385.527832	337.532654	884.080078	324.717285	89.097458	1030.421143	-629.606384	187.691971	852.416565	-608.185913	-12.615553
298.447845	-5.014817	932.336487	362.281342	175.538864	928.986023	424.587372	-52.649353	497.586548	506.907745	168.893402	483.987000	458.715057	-59.210388	78.406860	566.769470	158.096558	93.950928	346.271820	-76.994423	1407.388428	434.213013	213.301010	1402.461670	316.826416	87.137222	1381.669922	323.576843	88.497108	1652.444336	386.377563	-160.199432	1129.828857	495.825439	259.735870	1132.035645	270.963867	-192.647263	894.087830	385.436066	337.141052	884.049744	325.099945	88.975090	1030.453491	-629.737671	187.626053	852.422119	-608.261536	-12.695287
298.982208	-5.408258	932.401733	363.017883	174.657043	928.663513	424.764343	-52.917419	497.668488	506.985992	168.827240	483.850006	458.807709	-59.249260	78.403625	566.694824	158.059479	93.904945	346.253601	-76.979675	1407.422974	434.085297	213.360992	1402.561646	316.779297	87.151443	1381.697998	323.233521	88.537979	1652.462769	386.769836	-160.151901	1129.965088	495.787903	259.809998	1132.153442	271.802734	-192.320221	893.929932	385.334595	336.737488	884.027283	325.616302	88.610359	1030.307983	-629.857117	187.587219	852.409119	-608.335022	-12.737422
299.359558	-5.506974	932.480225	363.372589	174.551636	928.729187	424.574554	-52.392113	497.619293	507.159241	168.835266	483.831696	458.548187	-59.143353	78.328972	566.743835	158.056808	93.864037	346.236572	-76.960579	1407.476196	433.865906	213.435654	1402.665649	316.736877	87.160400	1381.761108	322.904785	88.592957	1652.485474	387.144928	-160.091476	1130.064575	495.729156	259.907349	1132.257935	272.630859	-192.070236	893.762085	385.216949	336.345825	884.029541	325.941559	88.529274	1030.377075	-629.951050	187.497864	852.418274	-608.401428	-12.787593
299.716125	-5.590156	932.553772	363.723053	174.463852	928.789124	424.663544	-52.384109	497.589355	507.351807	168.856842	483.846924	458.497650	-59.138260	78.332344	566.821350	158.120193	93.855560	346.234406	-76.950401	1407.496826	433.901398	213.446884	1402.777466	316.710388	87.143822	1381.802856	322.593719	88.652565	1652.488770	387.592407	-160.112549	1130.182007	495.749481	260.031586	1132.353394	273.487061	-191.630081	893.584412	385.061737	335.964722	884.054565	326.256836	88.464813	1030.440796	-630.042847	187.441299	852.443848	-608.413818	-12.851468
300.084442	-5.655298	932.635559	364.049011	174.407425	928.848694	425.037781	-53.017979	497.660400	507.510895	168.775421	483.863068	458.744904	-59.213398	78.387672	566.851318	158.099060	93.802559	346.237152	-76.932533	1407.517456	433.678833	213.532333	1402.902466	316.671814	87.142761	1381.857056	322.288757	88.708786	1652.481079	388.025146	-160.054337	1130.301514	495.704712	260.147797	1132.492554	274.354950	-191.271851	893.416931	384.900604	335.564880	884.057922	326.579285	88.423584	1030.509399	-630.122009	187.383163	852.453003	-608.450439	-12.909533
300.473419	-5.691356	932.707520	364.395447	174.339859	928.916748	425.053711	-52.871994	497.547180	507.713074	168.771591	483.853638	458.680573	-59.190018	78.368446	566.878845	158.115509	93.786339	346.266022	-76.938042	1407.558594	433.723267	213.530777	1403.002075	316.659241	87.144218	1381.893677	321.985474	88.758530	1652.479248	388.446808	-160.032608	1130.391113	495.732056	260.353027	1132.592041	275.244812	-190.887299	893.219543	384.716278	335.165741	884.096863	326.919128	88.383179	1030.577393	-630.174561	187.338547	852.486206	-608.436340	-12.945455
301.065369	-5.766829	932.765625	364.826721	174.339874	928.992615	425.059570	-52.090630	497.165009	507.961487	168.804108	483.865936	458.473663	-59.116707	78.281204	567.536682	158.458771	93.851692	346.301575	-76.914993	1407.556030	433.650055	213.571671	1403.088745	316.673340	87.162987	1381.921021	321.705109	88.816071	1652.473877	388.799896	-160.024979	1130.457642	495.693176	260.494446	1132.701538	275.977661	-190.659698	893.091736	384.529999	334.787201	884.103882	327.385254	88.345047	1030.641846	-630.226624	187.277771	852.492859	-608.440491	-12.998801
301.409729	-5.843422	932.827332	365.187103	174.230499	929.030884	425.373871	-52.797474	497.277252	508.156952	168.834366	483.860260	458.736237	-59.223213	78.329063	567.010864	158.150482	93.757790	346.362915	-76.910583	1407.590698	433.569946	213.607788	1403.185547	316.681976	87.148811	1381.958862	321.417175	88.878586	1652.474609	389.244934	-160.093491	1130.582153	495.696350	260.699127	1132.839111	276.858185	-190.142548	892.863220	384.374969	334.383881	884.121338	327.699738	88.279625	1030.688599	-630.281189	187.233200	852.502869	-608.458191	-13.039213
301.742676	-5.885045	932.896179	365.497650	174.163055	929.079163	425.461395	-52.885292	497.261566	508.314056	168.788284	483.859528	458.793213	-59.279842	78.359810	567.040955	158.157913	93.705887	346.435028	-76.910599	1407.599609	433.343628	213.684906	1403.288940	316.718109	87.142815	1382.007324	321.149200	88.937286	1652.477295	389.624634	-160.204529	1130.700806	495.653473	260.844635	1132.980103	277.708710	-189.764664	892.618469	384.189484	334.010132	884.147095	328.001862	88.243294	1030.745361	-630.340820	187.183273	852.492615	-608.443665	-13.068335
302.075317	-5.913677	932.957031	365.817444	174.117584	929.116943	425.557220	-52.923485	497.255402	508.447235	168.740311	483.836395	458.786194	-59.275894	78.347740	567.083984	158.202072	93.663948	346.504883	-76.904709	1407.607544	433.242371	213.742401	1403.375732	316.708191	87.119896	1382.034424	320.891968	89.001389	1652.458374	389.922760	-160.235764	1130.725098	495.638550	260.997345	1133.106689	278.506287	-189.480408	892.393494	383.988922	333.674866	884.164734	328.310089	88.225365	1030.792847	-630.385376	187.122650	852.504028	-608.426086	-13.117034
302.383148	-5.910137	933.012817	366.120422	174.066193	929.152405	425.611481	-52.935894	497.230255	508.616241	168.713104	483.829468	458.833954	-59.293648	78.339890	567.140503	158.209778	93.653465	346.630646	-76.928284	1407.594116	433.229309	213.730652	1403.467896	316.774261	87.067978	1382.063232	320.644226	89.065979	1652.432251	390.257599	-160.351410	1130.791382	495.616943	261.136200	1133.201782	279.273254	-189.164993	892.187256	383.768524	333.335602	884.193726	328.597534	88.220100	1030.836670	-630.390442	187.077789	852.535706	-608.383728	-13.138142
302.688477	-5.907663	933.062683	366.386169	174.020020	929.201050	425.645874	-52.914646	497.170502	508.770996	168.690338	483.835327	458.813232	-59.291492	78.327286	567.224365	158.216019	93.632133	346.742920	-76.949699	1407.563354	433.189575	213.768127	1403.562988	316.849091	87.031311	1382.091309	320.398254	89.129158	1652.413330	390.566467	-160.371384	1130.813721	495.586731	261.261322	1133.316772	279.964996	-188.830124	891.984375	383.550781	332.977570	884.242249	328.882629	88.198975	1030.885864	-630.402466	187.051514	852.551331	-608.354980	-13.155473
302.969452	-5.972415	933.117615	366.674896	173.953171	929.231689	425.691742	-52.916866	497.159546	508.899689	168.645554	483.820374	458.831390	-59.296600	78.307152	567.914185	158.616409	93.685753	346.856354	-76.958740	1407.545288	433.167023	213.773010	1403.636597	316.904449	87.014442	1382.114258	320.162140	89.197510	1652.382568	390.848572	-160.426468	1130.822632	495.559967	261.410828	1133.413696	280.648529	-188.648926	891.787781	383.326202	332.641449	884.304565	329.160614	88.149384	1030.927612	-630.392029	187.023575	852.549622	-608.301392	-13.227172
303.258301	-5.980042	933.166809	366.964600	173.901489	929.278015	425.748840	-52.905258	497.124786	509.004028	168.606659	483.782166	458.836578	-59.298141	78.304863	567.943604	158.623047	93.651436	346.991791	-76.985291	1407.504150	433.157471	213.810089	1403.716431	316.965271	86.966362	1382.157593	319.935669	89.264465	1652.357910	391.125763	-160.398209	1130.807983	495.505493	261.521332	1133.501953	281.282684	-188.445557	891.594177	383.102753	332.361328	884.342896	329.452881	88.121269	1030.975464	-630.365662	187.022644	852.557190	-608.258728	-13.226818
303.528229	-6.056123	933.232544	367.242493	173.818146	929.308350	425.807617	-52.920807	497.110107	509.100708	168.601334	483.759949	458.852325	-59.300232	78.281052	567.946960	158.624298	93.634796	347.130310	-76.991150	1407.477783	433.309540	213.766541	1403.787476	317.076538	86.932724	1382.169556	319.722717	89.344421	1652.312500	391.426880	-160.428604	1130.818848	495.469849	261.611908	1133.551270	281.916534	-188.235886	891.402222	382.873383	332.058472	884.379150	329.721466	88.063492	1031.022217	-630.358276	187.001404	852.555420	-608.227173	-13.239122
303.811981	-6.074275	933.275452	367.531342	173.749756	929.368530	425.871429	-52.905163	497.084747	509.192444	168.598846	483.751373	458.839264	-59.304157	78.300758	567.912292	158.588440	93.581879	347.276184	-77.032906	1407.443481	433.173828	213.826767	1403.853638	317.157440	86.901596	1382.203735	319.520203	89.431786	1652.286133	391.690674	-160.421677	1130.820557	495.405518	261.701569	1133.647339	282.539185	-188.045273	891.203735	382.625671	331.756775	884.401672	330.000336	88.014580	1031.073608	-630.336182	186.970428	852.554565	-608.215698	-13.244514
304.114380	-6.103463	933.307678	367.806030	173.658936	929.400757	425.938171	-52.911545	497.064606	509.229645	168.567947	483.723236	458.875793	-59.304485	78.292213	567.236023	158.181107	93.478119	347.433716	-77.062248	1407.415283	433.348938	213.781662	1403.920776	317.262146	86.857590	1382.214478	319.338593	89.507782	1652.265259	391.976196	-160.466721	1130.817993	495.372772	261.780914	1133.688110	283.140961	-187.820572	891.036926	382.340607	331.474854	884.443665	330.281616	87.957680	1031.105347	-630.304138	186.986969	852.589966	-608.162720	-13.256224
304.352722	-6.109343	933.344604	368.053497	173.687866	929.450012	426.019714	-52.876560	497.040222	509.334412	168.555405	483.726807	458.881958	-59.300957	78.258789	567.218140	158.183548	93.455925	347.565002	-77.059875	1407.353027	433.354492	213.792084	1403.972778	317.336578	86.836250	1382.219727	319.163391	89.588593	1652.233887	392.266815	-160.554199	1130.823120	495.316498	261.824341	1133.737183	283.683014	-187.576706	890.844421	382.043488	331.224457	884.493652	330.537354	87.957336	1031.149658	-630.305176	186.951843	852.603699	-608.139404	-13.257104
304.559448	-5.981042	933.355225	368.153870	173.974213	929.631287	426.060181	-52.781555	497.003540	509.460052	168.566086	483.774384	458.830963	-59.280579	78.231331	567.267639	158.195740	93.445671	347.773834	-77.099213	1407.312256	433.434479	213.794037	1404.007568	317.478088	86.796700	1382.239990	318.998810	89.657150	1652.196533	392.520020	-160.598419	1130.793579	495.267151	261.870728	1133.743774	284.218994	-187.318253	890.648804	381.781281	330.954102	884.541199	330.712494	88.055534	1031.251343	-630.252197	186.953506	852.607300	-608.072937	-13.275157
304.853333	-6.121217	933.382996	368.548920	173.664337	929.529846	426.186523	-52.823204	496.992920	509.573486	168.615051	483.712494	458.847992	-59.291996	78.224022	567.311218	158.227097	93.416626	347.905334	-77.121681	1407.273438	433.458099	213.802139	1404.033447	317.545807	86.761894	1382.240723	318.852203	89.723656	1652.160156	392.762329	-160.682800	1130.785156	495.217804	261.921753	1133.759521	284.712189	-187.079590	890.444214	381.509766	330.702484	884.572876	331.023285	87.921013	1031.208862	-630.192566	186.955139	852.617798	-608.020752	-13.288416
305.096832	-6.153954	933.386169	368.809235	173.571014	929.526733	426.292267	-52.785393	496.991669	509.633789	168.610931	483.683533	458.841400	-59.288082	78.233009	567.308411	158.216843	93.404686	348.061493	-77.147438	1407.238892	433.358063	213.838058	1404.069092	317.658142	86.740410	1382.250854	318.711456	89.785484	1652.136963	392.982544	-160.770096	1130.791748	495.136261	261.958221	1133.772583	285.180023	-186.838806	890.276611	381.233765	330.489349	884.591003	331.264435	87.867195	1031.207886	-630.164124	186.952438	852.622620	-607.980835	-13.319910
305.330475	-6.130421	933.397156	369.007965	173.545517	929.553162	426.386444	-52.769119	497.002930	509.738708	168.641724	483.673889	458.838715	-59.287159	78.228790	567.349670	158.234940	93.393570	348.237915	-77.181931	1407.213257	433.606018	213.764923	1404.096680	317.783447	86.699341	1382.259766	318.588348	89.860291	1652.095581	393.152222	-160.796173	1130.725830	495.130066	262.052948	1133.780273	285.585785	-186.593292	890.127380	380.933105	330.241364	884.622437	331.483124	87.856827	1031.227051	-630.062439	186.968262	852.628052	-607.925598	-13.307334
305.540436	-6.095814	933.426758	369.218384	173.568237	929.610535	426.474640	-52.730778	496.989410	509.850677	168.685287	483.674194	458.827942	-59.270859	78.221642	567.324158	158.226257	93.389091	348.394867	-77.206734	1407.207153	433.537872	213.801956	1404.128540	317.921967	86.651649	1382.276123	318.479126	89.925987	1652.072266	393.343231	-160.861938	1130.738647	494.728149	261.928802	1133.684448	285.955841	-186.390762	890.005432	380.600281	330.053253	884.631836	331.706757	87.865616	1031.272217	-630.029724	186.931229	852.626831	-607.874084	-13.308527
305.722595	-6.057080	933.450256	369.392365	173.569550	929.650146	426.564117	-52.712788	496.986328	509.964355	168.710480	483.694366	458.863281	-59.260582	78.216736	567.362488	158.280945	93.385139	348.575378	-77.254028	1407.203003	433.834900	213.729202	1404.152832	318.069031	86.632370	1382.312866	318.370850	89.999168	1652.051514	393.567688	-160.932343	1130.738892	494.694977	262.013947	1133.691650	286.536865	-186.086639	889.777466	380.317993	329.877625	884.681580	331.908325	87.869003	1031.305786	-629.960876	186.872955	852.635254	-607.812134	-13.352283
305.922211	-6.033655	933.498535	369.563934	173.551971	929.695313	426.686249	-52.711617	497.004547	510.067139	168.730652	483.690063	458.859406	-59.258804	78.212738	567.434204	158.310196	93.381966	348.750854	-77.281677	1407.196533	433.978760	213.686249	1404.209595	318.222321	86.584160	1382.324585	318.264313	90.058815	1652.016479	393.656067	-160.836227	1130.702393	494.621704	262.100403	1133.692261	286.549225	-186.058197	889.812927	380.042084	329.733002	884.700928	332.112823	87.867050	1031.353760	-629.900269	186.892517	852.653992	-607.758972	-13.343849
306.138306	-6.044876	933.512329	369.750183	173.520706	929.711121	426.561584	-52.068329	496.859344	510.148804	168.720688	483.675659	458.619293	-59.173908	78.139397	567.379150	158.277313	93.369873	348.952789	-77.329910	1407.195801	434.106049	213.643448	1404.230957	318.397156	86.534981	1382.355713	318.169830	90.118546	1651.982666	393.884369	-160.914536	1130.739502	494.572754	262.172424	1133.727905	287.101349	-185.797226	889.596924	379.799255	329.601379	884.751587	332.313019	87.844543	1031.368530	-629.812500	186.891144	852.663391	-607.708191	-13.339233
306.329193	-6.018175	933.533813	369.912445	173.537262	929.745056	426.850586	-52.737392	496.985199	510.234650	168.749756	483.686951	458.853058	-59.268509	78.161873	567.405151	158.284653	93.381592	349.180542	-77.411591	1407.181641	434.145874	213.631073	1404.270264	318.609589	86.480621	1382.362427	318.106079	90.193687	1651.954834	393.987427	-160.883209	1130.695068	494.812866	262.443115	1133.801514	287.072784	-185.789307	889.640198	379.539978	329.435822	884.834045	332.505951	87.852821	1031.397705	-629.728760	186.949692	852.663574	-607.666748	-13.356701
306.542877	-5.997483	933.537781	370.091278	173.549210	929.777344	426.972778	-52.782749	496.984863	510.309143	168.770828	483.660980	458.869598	-59.289600	78.174904	567.388000	158.288742	93.357559	349.371948	-77.447289	1407.161987	434.452576	213.575516	1404.280029	318.784302	86.426308	1382.388428	318.041534	90.257256	1651.924805	394.110687	-160.896317	1130.665527	494.794067	262.521942	1133.797485	287.254059	-185.625977	889.576233	379.249939	329.299469	884.896973	332.701324	87.852852	1031.416504	-629.666260	186.892624	852.632202	-607.592712	-13.382576
306.723358	-5.996101	933.567383	370.260834	173.563431	929.808289	427.058350	-52.764130	496.974304	510.352936	168.793350	483.642120	458.874420	-59.281467	78.181168	567.357117	158.275848	93.340622	349.557770	-77.467003	1407.141602	434.622803	213.518021	1404.324341	318.956268	86.384087	1382.402100	317.977875	90.313805	1651.884766	394.243134	-160.932419	1130.659058	494.772247	262.567932	1133.784790	287.411224	-185.487366	889.508240	378.990570	329.145966	884.953674	332.882996	87.856934	1031.447266	-629.576965	186.887680	852.628906	-607.529175	-13.393976
306.902130	-6.011708	933.602966	370.437622	173.531464	929.835022	427.146759	-52.769695	496.996094	510.455719	168.824448	483.654297	458.893524	-59.279541	78.157578	567.417969	158.306778	93.329803	349.744354	-77.493286	1407.115723	434.773529	213.510468	1404.352051	319.132233	86.330505	1382.446655	317.953674	90.372742	1651.849121	394.416046	-161.023056	1130.663574	494.749207	262.605408	1133.800415	287.805511	-185.234589	889.319519	378.739227	329.048920	885.016602	333.073212	87.833992	1031.479126	-629.479370	186.893280	852.636902	-607.451233	-13.380989
307.132385	-6.000485	933.628357	370.646790	173.477890	929.847595	427.230591	-52.786251	496.974304	510.512421	168.821793	483.604126	458.905243	-59.285126	78.168045	567.412354	158.313828	93.308884	349.933594	-77.521942	1407.094849	434.750397	213.533859	1404.381348	319.296448	86.309761	1382.481567	317.927216	90.420853	1651.830444	394.457367	-161.023727	1130.611084	494.701691	262.600647	1133.811035	287.628418	-185.222321	889.401855	378.474915	328.960754	885.107971	333.288879	87.822174	1031.497437	-629.398193	186.914566	852.630249	-607.390503	-13.423742
307.327393	-5.984224	933.664612	370.818909	173.489288	929.879944	427.312347	-52.751198	496.978607	510.573425	168.827362	483.609680	458.886017	-59.278374	78.161217	567.388000	158.301788	93.293808	350.103058	-77.548370	1407.090088	435.038086	213.475311	1404.412231	319.464478	86.275719	1382.504883	317.923309	90.460190	1651.803467	394.546417	-161.076736	1130.596436	494.729462	262.651428	1133.799927	287.688904	-185.080063	889.351929	378.198181	328.869354	885.195129	333.478424	87.835457	1031.532104	-629.320618	186.914368	852.644165	-607.330017	-13.405980
307.541229	-5.980114	933.687927	370.990906	173.475082	929.899658	427.416138	-52.766575	496.975006	510.619019	168.820969	483.583008	458.886444	-59.273075	78.167564	567.435120	158.309052	93.296913	350.257172	-77.567215	1407.060181	435.225159	213.471222	1404.445435	319.612915	86.250053	1382.530151	317.934937	90.515327	1651.797119	394.609100	-161.131363	1130.543091	494.741974	262.667358	1133.800293	287.716797	-184.940903	889.293701	377.903778	328.800415	885.291199	333.680389	87.828331	1031.554199	-629.239563	186.856491	852.621887	-607.242798	-13.455093
307.747986	-5.967922	933.714783	371.183105	173.446228	929.925598	427.486603	-52.762043	496.971680	510.695526	168.818039	483.557251	458.901886	-59.275433	78.187492	567.452881	158.319244	93.286209	350.422150	-77.587578	1407.048584	435.368988	213.461609	1404.478516	319.755859	86.254318	1382.583008	317.947083	90.550682	1651.782227	394.651123	-161.210159	1130.500366	494.742126	262.705872	1133.805908	287.738220	-184.827713	889.249634	377.634888	328.739960	885.375610	333.892212	87.816628	1031.581421	-629.144409	186.890533	852.627075	-607.148132	-13.449505
307.926331	-5.957567	933.752441	371.366333	173.474518	929.961548	427.587372	-52.793594	496.960907	510.798187	168.864822	483.571594	458.918945	-59.288498	78.148155	567.475464	158.315918	93.286148	350.603973	-77.577713	1407.005127	435.496948	213.463669	1404.498291	319.925354	86.236244	1382.594604	317.994049	90.593376	1651.770508	394.678009	-161.283142	1130.426147	494.757965	262.751617	1133.830688	287.688354	-184.746719	889.203735	377.377655	328.683746	885.470581	334.089905	87.830673	1031.619385	-629.044556	186.872818	852.618164	-607.085083	-13.440374
308.132385	-5.951029	933.768433	371.542175	173.490952	929.971252	427.699310	-52.800297	496.946899	510.873169	168.863251	483.565765	458.949646	-59.286156	78.135933	567.447632	158.305115	93.252754	350.759796	-77.579292	1406.994751	435.621460	213.469284	1404.538208	320.072998	86.225555	1382.605591	318.045319	90.620926	1651.753906	394.679016	-161.352112	1130.369995	494.782379	262.789551	1133.821533	287.627472	-184.655228	889.165100	377.176392	328.616455	885.552307	334.298767	87.838211	1031.633423	-628.942261	186.871094	852.613037	-607.000244	-13.462399
308.348633	-5.954472	933.781616	371.736298	173.510773	929.988831	427.803589	-52.839375	496.952484	510.935913	168.871536	483.537964	458.969910	-59.293243	78.137817	567.454712	158.309631	93.238625	350.933502	-77.588081	1406.962524	435.759155	213.481293	1404.579102	320.193085	86.249374	1382.656494	318.101440	90.647972	1651.750244	394.648773	-161.386703	1130.327393	494.815460	262.836487	1133.838013	287.529877	-184.583557	889.143921	376.983246	328.589203	885.632263	334.511993	87.839905	1031.649536	-628.861694	186.895203	852.604736	-606.950195	-13.433438
308.529022	-5.950406	933.820190	371.919342	173.470795	930.007507	427.921570	-52.855988	496.943970	511.012817	168.900864	483.532043	458.953949	-59.292343	78.126404	567.462280	158.324707	93.220390	351.110291	-77.578659	1406.953491	435.893433	213.480698	1404.598022	320.342682	86.237869	1382.641479	318.180634	90.664848	1651.737061	394.621796	-161.444687	1130.281982	494.562103	262.712646	1133.738525	287.412933	-184.509720	889.145081	376.795868	328.554443	885.700500	334.706177	87.829742	1031.678467	-628.768188	186.885971	852.594055	-606.862793	-13.442970
308.723846	-5.943473	933.851440	372.085266	173.472366	930.035034	428.076843	-52.898399	496.953125	511.077576	168.866043	483.510590	459.005615	-59.311481	78.128883	567.466431	158.329178	93.189316	351.290192	-77.580963	1406.936646	436.011414	213.502136	1404.639404	320.483856	86.250153	1382.667236	318.265839	90.686310	1651.736084	394.590729	-161.491211	1130.254395	494.615326	262.801025	1133.776978	287.253479	-184.404770	889.156189	376.638245	328.533752	885.795471	334.900330	87.830437	1031.708862	-628.686035	186.897812	852.598877	-606.776917	-13.440515
308.933960	-5.963732	933.885498	372.308319	173.446732	930.046021	428.179169	-52.907795	496.958130	511.144348	168.846527	483.500000	459.012390	-59.300915	78.124092	567.481506	158.331650	93.176872	351.423584	-77.566704	1406.934570	436.099701	213.517410	1404.664063	320.604492	86.268562	1382.681274	318.345978	90.700577	1651.730835	394.538971	-161.509338	1130.231323	494.667725	262.895691	1133.803833	287.086578	-184.310837	889.176086	376.486542	328.526550	885.898193	335.113220	87.822128	1031.730469	-628.601929	186.880554	852.581970	-606.699890	-13.436158
309.117462	-5.950768	933.912903	372.494324	173.403534	930.065186	428.329956	-52.928032	496.946259	511.244904	168.866989	483.477020	459.020355	-59.304401	78.120972	567.514709	158.343979	93.168747	351.604919	-77.564865	1406.951172	436.196259	213.551163	1404.719360	320.752258	86.281357	1382.713867	318.438416	90.715195	1651.731689	394.490051	-161.527939	1130.206421	494.738892	263.024963	1133.829468	286.887085	-184.192703	889.218811	376.341034	328.528534	885.985474	335.301300	87.811752	1031.753784	-628.508118	186.891418	852.570007	-606.618469	-13.448626
309.308594	-5.929894	933.950562	372.659576	173.416138	930.095398	428.449341	-52.943924	496.962036	511.363525	168.935165	483.508118	459.028381	-59.307152	78.119598	567.533997	158.360321	93.165520	351.772156	-77.554810	1406.967407	436.316956	213.555374	1404.742676	320.901764	86.280479	1382.746704	318.544769	90.729813	1651.738525	394.440552	-161.580414	1130.205566	494.788544	263.113556	1133.843994	286.688965	-184.083130	889.234863	376.216278	328.532043	886.081238	335.493225	87.827187	1031.788574	-628.378845	186.909592	852.591980	-606.539856	-13.430519
309.532196	-5.934346	933.990906	372.858032	173.351013	930.114075	428.573761	-52.979309	496.952332	511.449493	168.883881	483.484772	459.041321	-59.311398	78.123222	567.485596	158.338989	93.119255	351.945740	-77.523819	1407.002441	436.441040	213.587067	1404.794556	321.063721	86.258781	1382.754883	318.642456	90.755936	1651.744507	394.369965	-161.574814	1130.177490	494.871185	263.246521	1133.881348	286.444336	-183.966400	889.294067	376.104797	328.542267	886.163513	335.702393	87.805748	1031.817383	-628.322876	186.885239	852.588257	-606.470398	-13.448512
309.754669	-5.911017	934.019714	373.045410	173.365189	930.150391	428.722534	-53.000225	496.959045	511.537018	168.898926	483.481384	459.056946	-59.315411	78.110458	567.490112	158.317566	93.100563	352.147919	-77.516319	1407.033081	436.568085	213.605591	1404.830200	321.240021	86.271538	1382.802856	318.755463	90.750877	1651.768799	394.329681	-161.575409	1130.175659	495.241699	263.572083	1133.978271	286.221252	-183.845078	889.365234	376.036896	328.554413	886.260010	335.899353	87.822258	1031.849609	-628.218445	186.928345	852.603027	-606.415649	-13.420504
309.975128	-5.883363	934.032776	373.223450	173.353256	930.171387	428.639404	-52.282055	496.826355	511.619873	168.913208	483.460632	458.858490	-59.234222	77.994370	567.518066	158.329498	93.077248	352.295624	-77.471451	1407.058228	436.696930	213.637711	1404.869263	321.387054	86.290298	1382.825562	318.875671	90.771942	1651.788086	394.266602	-161.572464	1130.147339	495.292053	263.681580	1134.006348	285.938446	-183.717697	889.442383	375.981476	328.588165	886.323792	336.098938	87.825157	1031.866821	-628.148499	186.901276	852.576172	-606.339355	-13.427219
310.212891	-5.917346	934.064697	373.408936	173.359055	930.188599	428.996704	-52.993839	496.926636	511.747223	168.913239	483.449524	459.099518	-59.341942	78.073112	567.572021	158.350418	93.058174	352.453552	-77.461525	1407.098633	436.833618	213.671051	1404.900269	321.519226	86.312675	1382.857300	318.993866	90.782478	1651.805298	394.209259	-161.535324	1130.133911	495.368408	263.776398	1134.033325	285.658600	-183.603226	889.540588	375.934814	328.637451	886.394653	336.298859	87.820869	1031.890381	-628.059692	186.944931	852.580688	-606.273682	-13.437925
310.442749	-5.925508	934.084717	373.621521	173.375748	930.206726	429.112518	-53.013187	496.936493	511.865509	168.942886	483.433990	459.087311	-59.361454	78.079346	567.572571	158.333710	93.052666	352.638702	-77.386902	1407.142334	437.004639	213.742905	1404.939819	321.693359	86.383575	1382.917847	319.105072	90.794998	1651.836060	394.138428	-161.521286	1130.130371	495.447662	263.890778	1134.072266	285.344452	-183.479263	889.624695	375.914703	328.669952	886.447571	336.507782	87.829399	1031.908569	-627.997864	186.953079	852.576416	-606.212341	-13.452446
310.680969	-5.926545	934.117859	373.816925	173.396027	930.251465	429.217346	-52.978413	496.926941	511.986542	168.968521	483.459900	459.098419	-59.358681	78.062531	567.608032	158.344620	93.038139	352.702179	-77.390259	1407.187378	437.082062	213.744278	1404.984741	321.801025	86.394615	1382.961914	319.226105	90.813744	1651.877930	394.061401	-161.482544	1130.136353	495.519531	263.980988	1134.109253	285.011200	-183.337234	889.736816	375.912598	328.738251	886.512939	336.711395	87.835381	1031.947021	-627.928284	186.963364	852.593811	-606.142883	-13.419859
310.953979	-5.915573	934.140381	374.031799	173.438293	930.309570	429.341644	-52.968830	496.924774	512.088684	168.995255	483.443207	459.088928	-59.354900	78.056580	567.607910	158.334305	92.995186	352.848694	-77.350906	1407.235352	437.189789	213.767029	1405.028564	321.934479	86.397728	1383.012695	319.361755	90.837753	1651.935303	394.003662	-161.446289	1130.168335	495.573608	264.032410	1134.145630	284.695007	-183.187500	889.853821	375.930389	328.780884	886.567200	336.935120	87.846802	1031.986816	-627.844604	186.976425	852.611938	-606.082703	-13.408748
311.227234	-5.938100	934.183533	374.250916	173.425293	930.350037	429.341797	-52.799290	496.863495	512.191650	169.000565	483.435516	458.985016	-59.317719	78.033722	567.667969	158.377258	92.988899	352.972260	-77.318695	1407.287476	437.322449	213.810028	1405.081909	322.064301	86.417488	1383.055420	319.475830	90.855980	1651.981689	393.962708	-161.463348	1130.212891	495.652313	264.115143	1134.183716	284.641174	-182.959122	889.860535	375.977295	328.836578	886.623840	337.167053	87.833603	1032.027588	-627.772522	187.009277	852.613220	-606.016357	-13.377301
311.481262	-5.949227	934.234741	374.478394	173.396149	930.381775	429.472626	-52.778198	496.854248	512.297607	169.022430	483.413025	458.996857	-59.319920	78.020782	567.695251	158.386932	92.973755	353.101074	-77.271492	1407.353149	437.457245	213.841675	1405.136230	322.158051	86.495811	1383.156250	319.607025	90.864136	1652.039429	393.869019	-161.408249	1130.255005	495.716980	264.180756	1134.231689	284.002258	-182.946655	890.153442	376.035767	328.914185	886.685852	337.383453	87.832413	1032.066895	-627.700439	187.040375	852.640747	-605.978821	-13.360161
311.730042	-5.917160	934.263000	374.670776	173.415909	930.433533	429.569580	-52.714607	496.840363	512.398682	169.020218	483.391022	458.953461	-59.297539	77.997139	567.731873	158.416687	92.951408	353.240387	-77.250130	1407.390381	437.583130	213.898834	1405.198975	322.289215	86.530823	1383.193115	319.735229	90.904846	1652.093750	393.864960	-161.460556	1130.333862	495.808350	264.237030	1134.294189	283.944702	-182.707916	890.156372	376.127319	328.979431	886.718445	337.592712	87.847771	1032.106812	-627.648865	187.049316	852.642822	-605.940247	-13.325640
311.949097	-5.966894	934.318542	374.885132	173.379196	930.465820	429.679901	-52.719391	496.817993	512.469299	169.041580	483.372528	458.950867	-59.296482	77.993744	568.341370	158.769180	93.004570	353.380188	-77.195183	1407.451294	437.715179	213.915619	1405.249878	322.482849	86.522293	1383.195801	319.858063	90.930077	1652.139404	393.721161	-161.335190	1130.320068	495.594299	264.133118	1134.261230	283.313385	-182.680725	890.424377	376.214539	329.064606	886.775635	337.799683	87.820374	1032.149414	-627.615112	187.065933	852.652161	-605.884155	-13.321455
312.192139	-5.969509	934.366882	375.096191	173.360962	930.485779	429.811493	-52.731110	496.841644	512.607544	169.061478	483.378204	458.957947	-59.289253	77.959084	568.359192	158.783112	92.997559	353.529327	-77.169914	1407.500732	437.842102	213.951385	1405.322021	322.580353	86.584938	1383.287109	319.972229	90.954453	1652.186401	393.621979	-161.306808	1130.326172	495.983246	264.414948	1134.416992	282.966553	-182.570190	890.565613	376.360046	329.159515	886.857910	338.020935	87.827133	1032.182617	-627.507690	187.107834	852.659180	-605.813416	-13.301291
312.418091	-5.986601	934.405762	375.305542	173.322144	930.502747	429.936890	-52.723263	496.821899	512.688232	169.057007	483.346680	458.946808	-59.290379	77.944595	568.401611	158.820831	92.997154	353.678253	-77.127754	1407.562500	437.975800	213.996033	1405.354736	322.742432	86.596756	1383.326172	320.093658	90.995377	1652.211304	393.534698	-161.259064	1130.322632	496.096008	264.512115	1134.483154	282.614471	-182.447403	890.683105	376.513519	329.239685	886.904846	338.223969	87.816444	1032.208984	-627.482239	187.123047	852.662659	-605.807129	-13.244672
312.635773	-5.981647	934.441528	375.485840	173.298080	930.519958	430.063751	-52.723408	496.823944	512.762573	169.019058	483.342987	458.935333	-59.308117	77.948761	568.383728	158.807327	92.968361	353.854401	-77.083382	1407.614502	438.121826	214.020706	1405.418457	322.914185	86.621101	1383.347290	320.209167	91.037247	1652.233154	393.447144	-161.195160	1130.344727	496.206573	264.590210	1134.540283	282.260651	-182.332123	890.802307	376.664642	329.352753	886.954712	338.433594	87.812996	1032.235840	-627.390076	187.164658	852.663330	-605.759277	-13.219165
312.896179	-5.975598	934.491821	375.700500	173.326157	930.565063	430.189728	-52.701950	496.835297	512.912292	169.037384	483.353180	458.955872	-59.336571	77.945961	568.449829	158.841949	92.967384	354.029266	-77.055779	1407.654175	438.225220	214.071533	1405.452393	323.078644	86.638000	1383.379639	320.290375	91.062263	1652.269775	393.354279	-161.628998	1130.570923	496.023254	264.510956	1134.519653	281.920166	-182.190063	890.984558	376.837799	329.478729	886.992126	338.667938	87.832123	1032.283203	-627.311523	187.217407	852.673096	-605.686829	-13.168925
313.129944	-5.978309	934.535461	375.912506	173.307404	930.604126	430.359253	-52.732346	496.871643	513.012939	169.001114	483.341614	458.992126	-59.326694	77.960976	567.822876	158.491318	92.877556	354.234009	-76.980705	1407.714600	438.405060	214.142807	1405.492065	323.270020	86.680779	1383.395874	320.406769	91.125702	1652.270020	393.301941	-161.585800	1130.576660	496.472015	264.809357	1134.657959	281.735291	-181.959656	890.969604	377.022614	329.602142	887.038818	338.896484	87.821648	1032.324829	-627.254883	187.299957	852.698120	-605.683655	-13.136486
313.369415	-5.977581	934.569824	376.119354	173.300552	930.606873	430.291931	-51.998680	496.733643	513.110657	168.975021	483.346313	458.755798	-59.235668	77.883698	567.821716	158.474121	92.859200	354.409210	-76.935623	1407.755859	438.529236	214.182068	1405.535400	323.464508	86.675476	1383.402222	320.518127	91.183510	1652.286377	393.222992	-161.505997	1130.563843	496.315247	264.737457	1134.634155	281.383118	-181.846100	891.093262	377.206818	329.714661	887.053955	339.119049	87.835518	1032.342773	-627.205017	187.305313	852.693542	-605.654114	-13.136517
313.599426	-5.974213	934.609131	376.336761	173.319397	930.659485	430.659424	-52.692585	496.866455	513.217224	168.949951	483.319855	459.007996	-59.320339	77.919655	567.861389	158.482300	92.837982	354.597351	-76.901871	1407.793823	438.663086	214.224625	1405.564453	323.598450	86.717079	1383.427856	320.624695	91.244331	1652.290405	393.159851	-161.462280	1130.555908	496.790131	265.048615	1134.762573	281.063873	-181.713867	891.197266	377.399170	329.825806	887.106567	339.344635	87.837814	1032.389160	-627.167725	187.366852	852.697754	-605.642029	-13.088120
313.531708	-5.986088	934.630249	376.485138	173.256287	930.661438	430.765411	-52.644928	496.888733	513.309937	168.923187	483.336182	458.969116	-59.304939	77.924706	567.876831	158.482468	92.816032	354.762207	-76.873611	1407.832153	438.786926	214.286591	1405.590820	323.767944	86.749374	1383.450317	320.721252	91.293304	1652.298584	393.067780	-161.360580	1130.497681	496.958282	265.155487	1134.793823	280.748962	-181.594345	891.290710	377.592865	329.914093	887.113342	339.390289	87.817070	1032.400269	-627.102112	187.397263	852.698914	-605.640198	-13.072334
314.067291	-5.975103	934.641479	376.759308	173.314804	930.683472	430.941864	-52.694744	496.833496	513.424683	168.934662	483.330475	458.997559	-59.315090	77.899010	567.895691	158.471100	92.778015	354.924988	-76.829399	1407.858398	438.910400	214.332993	1405.617798	323.909332	86.795761	1383.445313	320.828430	91.351906	1652.292236	392.964874	-161.265350	1130.468506	497.114563	265.249847	1134.813721	280.453949	-181.469604	891.399048	377.809845	330.021606	887.127136	339.785156	87.840012	1032.416870	-627.050720	187.424637	852.721130	-605.607788	-13.004522
314.002563	-5.966388	934.643616	376.896210	173.309204	930.709595	431.015991	-52.628345	496.856750	513.517273	168.910767	483.312500	459.001038	-59.295788	77.871613	567.945313	158.474609	92.755867	355.085815	-76.767120	1407.885254	439.046997	214.379593	1405.637817	324.077301	86.810593	1383.447998	320.925354	91.408676	1652.300049	392.905060	-161.218719	1130.430542	497.292847	265.347870	1134.844482	280.133453	-181.366623	891.505676	378.045471	330.144196	887.132507	339.806152	87.840164	1032.430176	-627.014648	187.458344	852.700562	-605.616699	-12.957276
314.580597	-5.953867	934.641602	377.214905	173.338013	930.690247	431.193726	-52.694149	496.834717	513.650146	168.946136	483.313171	459.037109	-59.317001	77.844521	567.952576	158.496643	92.735809	355.256531	-76.739868	1407.901733	439.170959	214.438019	1405.637939	324.237640	86.849541	1383.452515	321.033600	91.462761	1652.299805	392.884460	-161.199005	1130.417847	497.472687	265.416382	1134.869385	279.864471	-181.248871	891.613525	378.299896	330.282166	887.140808	340.224915	87.872200	1032.417358	-626.941650	187.510254	852.715149	-605.596008	-12.939827
314.498688	-5.998576	934.696594	377.371918	173.280838	930.689697	431.260651	-52.670433	496.845032	513.712280	168.935089	483.267731	459.033905	-59.315929	77.839691	567.967896	158.487335	92.708466	355.401947	-76.684425	1407.943726	439.320435	214.502548	1405.660645	324.405487	86.922516	1383.457642	321.130463	91.521454	1652.312500	392.876984	-161.203842	1130.448608	497.642059	265.520233	1134.892578	279.820404	-181.054230	891.595520	378.582794	330.394836	887.120422	340.279022	87.854210	1032.444092	-626.892090	187.560257	852.728455	-605.590515	-12.901492
315.054169	-5.963930	934.701233	377.673096	173.335251	930.703674	431.414948	-52.745319	496.833679	513.844299	168.991409	483.235596	459.071808	-59.329308	77.844543	568.027161	158.514801	92.671814	355.559814	-76.644005	1407.969116	439.462128	214.538300	1405.664795	324.561890	86.959267	1383.488159	321.219482	91.582710	1652.314697	392.822235	-161.070450	1130.412231	497.817261	265.592285	1134.912476	279.358887	-181.036545	891.793823	378.820831	330.509674	887.129578	340.683441	87.893387	1032.452271	-626.858948	187.600510	852.728821	-605.610901	-12.850606
315.272980	-5.926588	934.742737	377.869202	173.343506	930.730042	431.504150	-52.734215	496.829681	513.983154	169.018234	483.205719	459.052490	-59.322483	77.839394	568.070679	158.535568	92.658279	355.702118	-76.596611	1407.998291	439.600525	214.602997	1405.691162	324.733032	87.004745	1383.493164	321.327667	91.655556	1652.321167	392.829285	-161.048645	1130.448242	498.020752	265.667419	1134.957153	279.127411	-180.933624	891.924255	379.070068	330.623352	887.134827	340.894104	87.923470	1032.486084	-626.811890	187.646530	852.715881	-605.611877	-12.793349
315.490601	-5.928277	934.782654	378.100739	173.311401	930.748230	431.595520	-52.711163	496.806274	514.112854	169.048462	483.203369	459.069855	-59.335007	77.825668	568.150574	158.589371	92.640892	355.856140	-76.526810	1408.041504	439.768372	214.659348	1405.713501	324.900635	87.065163	1383.516357	321.424683	91.721275	1652.319824	392.836761	-160.954742	1130.465942	498.232758	265.738831	1134.977295	278.911163	-180.825104	892.049500	379.359253	330.718140	887.149170	341.133118	87.914772	1032.515625	-626.774902	187.720612	852.737488	-605.616211	-12.747682
315.727448	-5.920183	934.828125	378.320831	173.309875	930.771179	431.691681	-52.703224	496.776917	514.200684	169.082336	483.185333	459.102814	-59.361427	77.821617	568.168945	158.602234	92.618828	355.996826	-76.460999	1408.069824	439.940216	214.705353	1405.740601	325.062805	87.094742	1383.546509	321.531982	91.787521	1652.314453	392.844727	-160.873596	1130.451904	498.138641	265.587738	1134.909302	278.731659	-180.721771	892.173950	379.647064	330.833282	887.124695	341.362366	87.929985	1032.549316	-626.734924	187.774826	852.757446	-605.621582	-12.678975
315.958160	-5.910505	934.861572	378.556427	173.297089	930.808777	431.763855	-52.670849	496.771851	514.310791	169.090683	483.172058	459.080383	-59.343983	77.812721	568.231323	158.605209	92.604172	356.148804	-76.391487	1408.121338	440.109650	214.766815	1405.763306	325.234833	87.154861	1383.573486	321.621216	91.858452	1652.310913	392.882019	-160.828903	1130.468994	498.685425	265.871155	1135.031982	278.586487	-180.624298	892.292664	379.992401	330.872681	887.141541	341.595581	87.926804	1032.584961	-626.713867	187.845383	852.795105	-605.671021	-12.629027
316.174194	-5.861349	934.902893	378.745514	173.331650	930.863708	431.867859	-52.673679	496.746918	514.413147	169.103516	483.150635	459.126190	-59.330135	77.796959	568.234985	158.620850	92.599510	356.277527	-76.338997	1408.155151	440.309631	214.798096	1405.771484	325.396149	87.200012	1383.607544	321.708496	91.940086	1652.328125	392.925995	-160.749146	1130.524536	498.928009	265.962555	1135.078003	278.465942	-180.535965	892.389099	380.332062	330.947906	887.132996	341.799591	87.960091	1032.633545	-626.698730	187.842987	852.784363	-605.719543	-12.567175
316.386475	-5.857732	934.940247	378.962036	173.340073	930.894409	431.969177	-52.692989	496.755219	514.561890	169.172195	483.154266	459.107788	-59.351788	77.814026	568.273193	158.648026	92.603622	356.377045	-76.302589	1408.219360	440.444672	214.830368	1405.805542	325.568939	87.255135	1383.623901	321.788239	92.029404	1652.330078	392.985901	-160.709412	1130.571045	499.135712	266.019318	1135.127930	278.365448	-180.428055	892.504883	380.651672	331.024567	887.129395	342.020294	87.967674	1032.667847	-626.662415	187.956512	852.833374	-605.746948	-12.499892
316.629791	-5.820879	934.955994	379.189819	173.373138	930.928406	432.070099	-52.698231	496.738281	514.641907	169.205917	483.156097	459.131958	-59.360634	77.817276	568.306091	158.681061	92.592430	356.530426	-76.256287	1408.274170	440.625885	214.877914	1405.822876	325.749512	87.302818	1383.660278	321.873016	92.104439	1652.344116	393.048553	-160.666046	1130.588501	499.343353	266.062866	1135.148315	278.286133	-180.340439	892.604370	380.962738	331.085907	887.132996	342.239655	87.997681	1032.692017	-626.642944	188.013474	852.861450	-605.788818	-12.435014
316.833099	-5.799594	935.004761	379.385071	173.379715	930.937622	432.169037	-52.666908	496.729431	514.753174	169.221375	483.162415	459.152130	-59.360638	77.801285	567.846436	158.322403	92.379890	356.696167	-76.197128	1408.334839	440.824127	214.912109	1405.835327	325.887054	87.416695	1383.744263	321.969849	92.208160	1652.330078	393.112305	-160.628906	1130.640503	499.300903	265.929260	1135.092651	278.234589	-180.279404	892.698242	381.278259	331.170258	887.098328	342.454102	88.028427	1032.721191	-626.626465	188.049622	852.883362	-605.835754	-12.375761
317.055817	-5.758230	935.036316	379.590820	173.408478	930.977783	432.282379	-52.664593	496.745239	514.837402	169.188766	483.155334	459.149872	-59.341820	77.768494	568.301514	158.673889	92.527687	356.827850	-76.112854	1408.380005	440.998291	214.967316	1405.854858	326.110535	87.442856	1383.701782	322.065308	92.302917	1652.325928	393.222229	-160.632614	1130.709229	499.524963	265.968109	1135.104980	278.380249	-180.125702	892.684814	381.636261	331.220612	887.085266	342.671783	88.057259	1032.757446	-626.613220	188.118805	852.927795	-605.884155	-12.305863
317.271149	-5.735435	935.040344	379.837097	173.442245	931.018188	432.337799	-52.592361	496.709991	514.916016	169.181717	483.102875	459.125000	-59.320438	77.755013	568.364136	158.701035	92.520988	356.983154	-76.076370	1408.432739	441.184265	214.995453	1405.867065	326.210785	87.546066	1383.786865	322.159210	92.399605	1652.322754	393.294769	-160.621964	1130.750732	500.086426	266.170197	1135.197754	278.364197	-180.071640	892.766357	381.999023	331.289368	887.089722	342.890289	88.070290	1032.779663	-626.540405	188.217865	852.966064	-605.924133	-12.198280
317.489777	-5.720501	935.072266	380.038605	173.472656	931.046021	432.447662	-52.565586	496.712646	515.018127	169.224487	483.125885	459.150574	-59.343529	77.741173	568.378784	158.704254	92.510155	357.111053	-76.016983	1408.466064	441.385040	215.030853	1405.882080	326.377319	87.599808	1383.804077	322.257935	92.492752	1652.324097	393.385986	-160.605774	1130.783936	500.364532	266.176697	1135.230103	278.382965	-179.997772	892.820007	382.349609	331.320862	887.072021	343.106415	88.092232	1032.809937	-626.516846	188.192322	852.993896	-605.921997	-12.147653
317.701569	-5.678308	935.067200	380.249115	173.496719	931.090271	432.596497	-52.600037	496.750122	515.105591	169.229904	483.117401	459.171265	-59.345646	77.749451	568.349548	158.683502	92.491081	357.217896	-75.946960	1408.506958	441.548004	215.089783	1405.881592	326.527893	87.643600	1383.821167	322.346344	92.589783	1652.328369	393.457947	-160.583252	1130.841431	500.639252	266.180054	1135.255981	278.424286	-179.958969	892.883240	382.674896	331.354279	887.040771	343.307007	88.101990	1032.829834	-626.467712	188.251724	853.046204	-605.961609	-12.040896
317.933197	-5.680607	935.083618	380.467346	173.473557	931.096252	432.699677	-52.575397	496.754150	515.186157	169.219528	483.097351	459.174988	-59.325172	77.735603	568.341553	158.666458	92.462128	357.337036	-75.902870	1408.552002	441.712646	215.112534	1405.889038	326.678375	87.712097	1383.808105	322.439789	92.678543	1652.330811	393.500092	-160.529510	1130.871948	500.871216	266.172882	1135.239502	278.291290	-179.990860	893.037170	383.033966	331.393066	887.009583	343.511597	88.102219	1032.839355	-626.410767	188.296021	853.079346	-605.999329	-11.970724
318.114838	-5.637020	935.088440	380.651489	173.517502	931.129578	432.792419	-52.526859	496.730499	515.285828	169.228973	483.098114	459.154266	-59.316021	77.742790	568.352112	158.656097	92.469673	357.460571	-75.843063	1408.591187	441.882660	215.159439	1405.898926	326.826324	87.759575	1383.831787	322.541443	92.769157	1652.329712	393.604218	-160.541061	1130.912231	500.837097	265.979706	1135.194580	278.374756	-179.955734	893.090759	383.397430	331.399750	886.975098	343.692902	88.130722	1032.859009	-626.386292	188.351898	853.124573	-606.012085	-11.901027
318.324615	-5.641835	935.110779	380.863220	173.541702	931.130249	432.924805	-52.530880	496.732178	515.379333	169.278717	483.086334	459.172058	-59.325863	77.722633	568.363342	158.664215	92.444885	357.570190	-75.799583	1408.607056	442.048737	215.209442	1405.907471	326.977783	87.826248	1383.840332	322.637329	92.859138	1652.339722	393.701447	-160.527725	1130.958008	501.410553	266.163940	1135.302734	278.482849	-179.934601	893.126953	383.748718	331.413055	886.978638	343.894440	88.155075	1032.869385	-626.344910	188.419006	853.132141	-606.045044	-11.834882
318.517059	-5.583529	935.141296	381.068726	173.527588	931.148499	433.074493	-52.591717	496.759369	515.473450	169.288559	483.084900	459.246582	-59.330627	77.694832	568.378967	158.650085	92.405388	357.674255	-75.735413	1408.646484	442.232361	215.253983	1405.883911	327.137543	87.874245	1383.847778	322.761658	92.952255	1652.345947	393.815735	-160.501343	1130.982422	501.357086	265.987610	1135.223999	278.628143	-179.910477	893.147766	384.094635	331.431732	886.945190	344.098785	88.184235	1032.893799	-626.300110	188.436310	853.169067	-606.039856	-11.792599
318.740051	-5.558523	935.145264	381.290802	173.535690	931.151428	433.130981	-52.461124	496.719238	515.571777	169.301971	483.076874	459.187714	-59.336239	77.677299	568.353149	158.637039	92.395256	357.762756	-75.679840	1408.672852	442.420044	215.305588	1405.888062	327.346039	87.897331	1383.814575	322.877319	93.047516	1652.352173	393.914368	-160.501007	1131.036499	501.926117	266.164581	1135.322998	278.770966	-179.893875	893.191650	384.469421	331.424622	886.928589	344.304474	88.207588	1032.895874	-626.278687	188.509796	853.202637	-606.077515	-11.720947
318.921112	-5.488954	935.172424	381.495514	173.546494	931.162781	433.249451	-52.477062	496.733765	515.666260	169.329773	483.065674	459.216797	-59.358837	77.675194	568.394409	158.647339	92.386665	357.871368	-75.616112	1408.702515	442.614471	215.310883	1405.896362	327.517365	87.964066	1383.826294	322.992523	93.143410	1652.366455	394.029510	-160.526718	1131.079346	501.903625	265.967163	1135.239990	278.942291	-179.890320	893.224609	384.868042	331.401459	886.848022	344.503052	88.256714	1032.915161	-626.248962	188.517838	853.229126	-606.100281	-11.647416
319.102020	-5.466661	935.192200	381.704376	173.548676	931.168640	433.387512	-52.531490	496.751923	515.795715	169.360046	483.033386	459.229370	-59.355076	77.675453	568.398010	158.623108	92.382256	358.007385	-75.574211	1408.740845	442.803772	215.352783	1405.918823	327.677612	88.029915	1383.861450	323.100250	93.243294	1652.380859	394.151825	-160.492157	1131.105835	502.181061	265.937317	1135.277954	279.137146	-179.871109	893.238098	385.281891	331.392883	886.815125	344.694336	88.279320	1032.927368	-626.222473	188.600082	853.275024	-606.146484	-11.544250
319.258881	-5.407404	935.221436	381.863403	173.605713	931.182922	433.429260	-52.453873	496.736298	515.865417	169.376312	483.034973	459.189514	-59.354420	77.649307	568.410034	158.621078	92.367661	358.110901	-75.517838	1408.760864	442.981140	215.393738	1405.936401	327.845154	88.094688	1383.862671	323.226715	93.332687	1652.387939	394.275421	-160.531204	1131.186401	502.726715	266.102844	1135.387939	279.347107	-179.907913	893.280640	385.661835	331.368744	886.809204	344.862366	88.342400	1032.949463	-626.220337	188.620651	853.297241	-606.177429	-11.472978
319.398743	-5.366245	935.250916	382.029053	173.628967	931.224243	433.579437	-52.490337	496.745880	515.919983	169.347336	483.030731	459.263275	-59.381676	77.681572	569.047424	158.998474	92.418961	358.246033	-75.464981	1408.812866	443.157196	215.408417	1405.940063	328.007996	88.152748	1383.890503	323.328369	93.416458	1652.411743	394.412933	-160.536880	1131.221436	502.989716	266.078125	1135.400146	279.609039	-179.918091	893.303406	386.004852	331.350037	886.776611	345.026306	88.365395	1032.985840	-626.187317	188.694901	853.319397	-606.225769	-11.346749
319.608704	-5.273894	935.266907	382.226685	173.672623	931.260742	433.639099	-52.458977	496.742615	516.044800	169.403854	483.034973	459.262115	-59.368336	77.667000	569.088745	159.029510	92.412201	358.358093	-75.419197	1408.841187	443.342163	215.465027	1405.937256	328.166748	88.207405	1383.929932	323.460602	93.515831	1652.425293	394.600433	-160.559906	1131.293457	503.256744	266.058685	1135.416748	279.902161	-179.915558	893.300720	386.368622	331.323486	886.736023	345.225403	88.424362	1033.012207	-626.208923	188.751419	853.351929	-606.285217	-11.266700
319.779907	-5.229205	935.302856	382.391327	173.717468	931.282104	433.698425	-52.401638	496.732513	516.143188	169.407471	483.029694	459.258148	-59.354950	77.654129	569.111511	159.053452	92.411278	358.464203	-75.360207	1408.865967	443.520630	215.504395	1405.950684	328.323151	88.252289	1383.957275	323.569946	93.611992	1652.428833	394.758057	-160.558884	1131.351196	503.220581	265.822113	1135.357300	280.206238	-179.939087	893.284424	386.751892	331.271698	886.666321	345.389099	88.478493	1033.040283	-626.175598	188.812256	853.385559	-606.300232	-11.164971
319.944977	-5.172044	935.332703	382.579773	173.743469	931.311707	433.656769	-52.227570	496.668976	516.176697	169.374084	483.023315	459.154327	-59.328629	77.626854	569.094727	159.034378	92.431801	358.593292	-75.316528	1408.914429	443.700104	215.567062	1405.949829	328.464325	88.307594	1383.976685	323.702454	93.703766	1652.455078	394.950623	-160.569931	1131.410767	503.496460	265.805084	1135.399780	280.505035	-179.959366	893.273071	387.122284	331.233459	886.644470	345.577942	88.517487	1033.070801	-626.197083	188.848557	853.431152	-606.333374	-11.097637
320.116058	-5.155769	935.351868	382.767426	173.750183	931.315796	433.738403	-52.215740	496.662140	516.282227	169.386002	483.029327	459.145233	-59.327118	77.633873	569.046204	158.987701	92.380409	358.707581	-75.244781	1408.911011	443.858795	215.619415	1405.971069	328.619812	88.361534	1383.995972	323.809570	93.783768	1652.468750	395.126129	-160.576660	1131.449829	504.016876	265.944733	1135.476807	280.823517	-179.989166	893.253784	387.491425	331.183807	886.617493	345.755798	88.538658	1033.081909	-626.201050	188.902466	853.429810	-606.376099	-11.042037
320.274994	-5.109955	935.387573	382.936096	173.746399	931.333252	433.919006	-52.339401	496.690033	516.322449	169.407059	483.008667	459.261475	-59.344391	77.616287	569.068542	159.003830	92.378258	358.816528	-75.200668	1408.950195	444.036163	215.654419	1405.970581	328.760773	88.403305	1384.001099	323.919464	93.867348	1652.489502	395.320770	-160.583588	1131.510620	504.300873	265.913757	1135.493286	281.160370	-180.020309	893.253052	387.840942	331.146820	886.573364	345.929810	88.567772	1033.108765	-626.203369	188.995605	853.450806	-606.418274	-10.931890
320.461273	-5.063070	935.407593	383.110748	173.754303	931.351135	433.987122	-52.322178	496.686523	516.418335	169.408493	482.995056	459.221161	-59.328239	77.611023	569.076233	159.010452	92.365471	358.950989	-75.153801	1408.954834	444.199402	215.701828	1405.970703	328.911224	88.457794	1384.014282	324.040710	93.955315	1652.500732	395.498322	-160.567154	1131.562744	504.538513	265.875244	1135.492310	281.475494	-180.052551	893.214783	388.187531	331.092529	886.508850	346.106201	88.598312	1033.127319	-626.172791	189.049164	853.464050	-606.424133	-10.866399
320.600189	-5.049028	935.426147	383.274719	173.804535	931.380066	434.064758	-52.312725	496.697906	516.458618	169.410736	482.994659	459.237854	-59.333920	77.640106	568.385986	158.606964	92.282394	359.054993	-75.094971	1408.959106	444.355377	215.747574	1405.955933	329.043427	88.507668	1384.009521	324.156342	94.035263	1652.513550	395.719849	-160.650879	1131.613647	504.772003	265.852203	1135.472656	281.841400	-180.061600	893.179565	388.558716	331.032532	886.441772	346.262085	88.623070	1033.151611	-626.183838	189.105652	853.472778	-606.496887	-10.768923
320.776093	-5.007010	935.440186	383.440369	173.807602	931.394043	434.160431	-52.285694	496.678284	516.515137	169.395447	482.982788	459.248169	-59.336971	77.621460	568.373230	158.608673	92.286057	359.176208	-75.045372	1408.980469	444.509186	215.776825	1405.957153	329.182495	88.564743	1384.027344	324.283661	94.123604	1652.538330	395.903992	-160.644043	1131.651489	504.989380	265.827148	1135.476685	282.169769	-180.103760	893.138428	388.922974	330.976379	886.385193	346.423615	88.649483	1033.164917	-626.179321	189.200073	853.496521	-606.531677	-10.718861
320.899994	-4.887812	935.442505	383.548492	174.008987	931.535706	434.202148	-52.237587	496.660461	516.653442	169.459457	483.010284	459.220886	-59.319618	77.605598	568.410034	158.617035	92.262581	359.316681	-75.016548	1408.985229	444.668152	215.820129	1405.939941	329.329163	88.618416	1384.021973	324.398743	94.207237	1652.553467	396.105865	-160.673294	1131.707275	505.228973	265.813965	1135.483032	282.532623	-180.123978	893.099731	389.264343	330.932739	886.353149	346.566895	88.720161	1033.242310	-626.198242	189.279022	853.514038	-606.598999	-10.651372
321.017670	-4.802662	935.444153	383.660187	174.094437	931.589539	434.289551	-52.203506	496.654236	516.691711	169.438736	483.010773	459.238800	-59.312893	77.590599	568.423950	158.613495	92.255531	359.440063	-74.981819	1408.998779	444.812622	215.867722	1405.933350	329.464203	88.642761	1384.025635	324.531281	94.283028	1652.559570	396.313660	-160.678452	1131.744507	505.449249	265.788239	1135.495361	282.915527	-180.142105	893.046082	389.578033	330.924591	886.290405	346.695557	88.771332	1033.272217	-626.207764	189.278305	853.512634	-606.640320	-10.620648
321.123810	-4.670628	935.464783	383.746155	174.315170	931.748840	434.315125	-52.128830	496.615723	516.786804	169.479736	483.033051	459.179352	-59.291988	77.579079	568.452271	158.650604	92.228081	359.566895	-74.934410	1409.020142	444.973785	215.889069	1405.912964	329.605682	88.696533	1384.033691	324.650055	94.367241	1652.558350	396.511322	-160.704468	1131.788818	505.680603	265.751923	1135.489990	283.308990	-180.185043	893.030701	389.879303	330.868500	886.226013	346.831238	88.854004	1033.368286	-626.213440	189.355865	853.546326	-606.683472	-10.568017
321.287354	-4.625378	935.467224	383.901886	174.381653	931.797180	434.404938	-52.107407	496.588257	516.883606	169.538467	483.034058	459.191254	-59.296211	77.575302	568.471863	158.657974	92.226654	359.717468	-74.891747	1409.015015	445.124664	215.908661	1405.903198	329.757660	88.737579	1384.019897	324.768616	94.441391	1652.573364	396.740662	-160.684250	1131.833740	505.929535	265.717804	1135.495361	283.710938	-180.211441	892.988708	390.207275	330.790588	886.165039	347.007111	88.877991	1033.395874	-626.210999	189.457001	853.556335	-606.763428	-10.503425
321.408936	-4.583953	935.486145	384.052307	174.391571	931.823242	434.445496	-52.066540	496.594299	516.947388	169.542618	483.031372	459.166656	-59.287647	77.568817	568.489197	158.684494	92.219315	359.844727	-74.855789	1409.025635	445.279663	215.957672	1405.913940	329.911102	88.775169	1384.035034	324.889069	94.534203	1652.584106	396.982178	-160.722443	1131.899902	506.168243	265.714111	1135.502075	284.114685	-180.219742	892.952576	390.531586	330.709106	886.128845	347.148926	88.899208	1033.418823	-626.239563	189.530945	853.575134	-606.820862	-10.435598
321.568451	-4.541317	935.490967	384.210815	174.405487	931.844360	434.538055	-52.052940	496.570313	516.992371	169.565002	482.998535	459.182037	-59.295227	77.578491	568.472839	158.655472	92.217201	359.988983	-74.839172	1409.040894	445.447479	215.970459	1405.900391	330.059814	88.814835	1384.035522	324.997314	94.605576	1652.587402	397.223389	-160.703720	1131.914063	506.373352	265.682037	1135.500244	284.501801	-180.241943	892.938416	390.850006	330.652649	886.084961	347.307587	88.919151	1033.432129	-626.249756	189.559235	853.596130	-606.883057	-10.386744
321.696655	-4.524368	935.510376	384.361206	174.420654	931.886108	434.640442	-52.064777	496.586182	517.059631	169.582748	483.002655	459.221161	-59.296009	77.523132	568.487793	158.679443	92.207741	360.150116	-74.803574	1409.043335	445.602539	216.006149	1405.888672	330.228149	88.844582	1384.038818	325.113342	94.683800	1652.604004	397.487946	-160.686996	1131.930176	506.251434	265.476501	1135.407715	284.897430	-180.264587	892.906250	391.124207	330.635101	886.007751	347.454224	88.920952	1033.463623	-626.263733	189.600113	853.601074	-606.935913	-10.326184
321.847565	-4.481061	935.509705	384.508942	174.451721	931.901062	434.487061	-51.350662	496.451050	517.209106	169.610352	483.010864	458.971710	-59.217152	77.451035	568.543701	158.724411	92.167915	360.295441	-74.781487	1409.038330	445.791901	216.026184	1405.889160	330.369110	88.876076	1384.032227	325.240448	94.761185	1652.602539	397.725616	-160.667877	1131.951538	506.739227	265.680298	1135.459595	285.296570	-180.267151	892.871582	391.407196	330.588379	885.984558	347.616730	88.945015	1033.472046	-626.239563	189.636627	853.611145	-606.957397	-10.262973
321.979584	-4.452242	935.539368	384.660126	174.451218	931.911987	434.776550	-51.984497	496.552704	517.278381	169.641388	483.006317	459.214447	-59.294064	77.507271	568.556335	158.725555	92.157845	360.455292	-74.759026	1409.029541	445.961487	216.050003	1405.889648	330.522369	88.895683	1384.049683	325.366028	94.833511	1652.609863	397.980469	-160.676132	1131.977051	506.924957	265.675293	1135.448486	285.673950	-180.277527	892.848816	391.637878	330.575348	885.946899	347.778625	88.963768	1033.493286	-626.290955	189.680145	853.621704	-607.018250	-10.232334
322.104370	-4.413392	935.555115	384.780853	174.449554	931.922485	434.872070	-51.981468	496.566376	517.371033	169.679901	482.991028	459.236389	-59.291687	77.512123	568.578247	158.716965	92.158951	360.602936	-74.741920	1409.042847	446.127472	216.087860	1405.865479	330.674316	88.939713	1384.047119	325.476135	94.891853	1652.613037	398.297241	-160.734543	1132.018311	507.109528	265.660675	1135.443237	286.282227	-180.210037	892.713623	391.873993	330.525330	885.903259	347.911377	88.982559	1033.506958	-626.264648	189.741562	853.646851	-607.046021	-10.179140
322.270264	-4.425586	935.574585	384.945465	174.440521	931.915649	434.953094	-51.981968	496.559845	517.397644	169.698471	482.983307	459.261536	-59.300095	77.514870	568.607483	158.736176	92.153496	360.742645	-74.718231	1409.042847	446.287964	216.110596	1405.872070	330.812958	88.960190	1384.059692	325.589294	94.963402	1652.622314	398.558167	-160.711136	1132.019897	507.278168	265.608704	1135.446167	286.667725	-180.234283	892.674561	392.134888	330.487701	885.869690	348.068207	88.989441	1033.512085	-626.227783	189.802948	853.662659	-607.068054	-10.120788
322.396240	-4.389477	935.591675	385.093597	174.446747	931.930176	435.024963	-51.984753	496.556427	517.443176	169.687683	482.973999	459.273346	-59.310005	77.501831	568.634705	158.757874	92.153572	360.902283	-74.707733	1409.039673	446.447784	216.136124	1405.887695	330.948669	89.002121	1384.049805	325.695099	95.031410	1652.638672	398.777618	-160.669937	1132.030029	507.450470	265.578339	1135.436768	286.833893	-180.318115	892.720825	392.379486	330.464294	885.836792	348.208374	89.012299	1033.528076	-626.235413	189.881973	853.691711	-607.112244	-10.067494
322.518982	-4.367295	935.608521	385.224915	174.470932	931.935059	435.078339	-51.988842	496.591492	517.514038	169.727264	482.979187	459.280670	-59.312561	77.500755	568.581299	158.751144	92.128700	361.044464	-74.674065	1409.037231	446.595490	216.164108	1405.873047	331.075256	89.031082	1384.058472	325.815735	95.097290	1652.656006	399.052704	-160.638138	1132.024170	507.648102	265.545166	1135.452881	287.212982	-180.335907	892.651367	392.599609	330.438141	885.828613	348.345093	89.038971	1033.539307	-626.253906	189.884186	853.708130	-607.171387	-10.013133
322.663971	-4.332200	935.603088	385.378662	174.488678	931.929138	434.935303	-51.306072	496.453583	517.573303	169.739639	482.952026	459.061249	-59.229259	77.411377	568.621216	158.746048	92.126259	361.194519	-74.662666	1409.031128	446.749817	216.189224	1405.861572	331.208374	89.045769	1384.053345	325.924774	95.161392	1652.664795	399.299164	-160.634277	1132.039429	507.825958	265.513550	1135.438843	287.578125	-180.355209	892.591675	392.816010	330.417847	885.801941	348.491547	89.067383	1033.533325	-626.235779	189.935608	853.741211	-607.217102	-9.927039
322.768951	-4.350532	935.626648	385.528137	174.462341	931.921204	435.216431	-51.957752	496.547577	517.620361	169.737091	482.920807	459.298370	-59.310951	77.475525	568.614502	158.750717	92.097115	361.353699	-74.638916	1409.007324	446.911804	216.210266	1405.853394	331.341278	89.079781	1384.036621	326.049408	95.226028	1652.670776	399.610657	-160.684189	1132.072998	507.697876	265.285797	1135.322021	288.155243	-180.275970	892.422913	392.985443	330.431671	885.760315	348.626038	89.061584	1033.540894	-626.199707	190.084518	853.803345	-607.233521	-9.851332
322.883301	-4.333019	935.622375	385.659485	174.498550	931.926331	435.280212	-51.964123	496.554840	517.702942	169.779144	482.926971	459.338989	-59.316933	77.454453	568.626953	158.738831	92.086594	361.519989	-74.613472	1408.996338	447.054962	216.235992	1405.833374	331.484619	89.104141	1384.017456	326.152679	95.281296	1652.665039	399.872101	-160.690536	1132.090088	507.848450	265.269531	1135.296875	288.540802	-180.301086	892.380127	393.150513	330.423676	885.735596	348.757782	89.080215	1033.542114	-626.190979	190.125275	853.828003	-607.263184	-9.767550
322.993164	-4.322198	935.626221	385.797028	174.544769	931.936768	435.335449	-51.968662	496.548553	517.735657	169.775497	482.914093	459.352661	-59.321514	77.453590	568.663757	158.770447	92.096802	361.670258	-74.620384	1408.969238	447.202423	216.247467	1405.813354	331.613953	89.140114	1384.002930	326.263794	95.341949	1652.689819	400.109497	-160.638016	1132.093750	508.300110	265.483307	1135.381836	288.910278	-180.292694	892.315857	393.303131	330.417480	885.735046	348.878235	89.106255	1033.549316	-626.140503	190.230225	853.900208	-607.245117	-9.684728
323.113953	-4.296813	935.634338	385.927765	174.560257	931.936035	435.395203	-51.950466	496.548828	517.820374	169.811966	482.937256	459.337280	-59.323029	77.460564	568.678833	158.770386	92.087593	361.840240	-74.599380	1408.959351	447.354553	216.260040	1405.821045	331.764496	89.161133	1384.015625	326.371277	95.403252	1652.709717	400.303680	-160.590118	1132.077393	508.449951	265.495941	1135.379639	289.038544	-180.366959	892.379761	393.427155	330.419373	885.732910	349.013519	89.128845	1033.553345	-626.055115	190.313980	853.970215	-607.215210	-9.608503
323.206055	-4.281484	935.627258	386.049286	174.576767	931.942139	435.430786	-51.956440	496.533569	517.879639	169.861389	482.933685	459.340790	-59.317566	77.449234	568.710449	158.806198	92.100517	362.009094	-74.584656	1408.933105	447.525665	216.259140	1405.811768	331.900421	89.161087	1384.010132	326.484161	95.454475	1652.715576	400.533691	-160.571396	1132.077881	508.586090	265.482880	1135.359985	289.370544	-180.351364	892.347473	393.576569	330.407410	885.725525	349.122345	89.137596	1033.553345	-626.000793	190.400970	854.032227	-607.218933	-9.521522
323.281891	-4.288948	935.651489	386.162811	174.607559	931.943237	435.495697	-51.951313	496.557129	517.933594	169.848206	482.926971	459.365234	-59.318371	77.429016	568.736511	158.830154	92.103188	362.165710	-74.568481	1408.929932	447.698547	216.277878	1405.783447	332.046753	89.185768	1384.001587	326.601624	95.509697	1652.723511	400.741547	-160.544296	1132.072998	508.741119	265.499603	1135.337524	289.672455	-180.360931	892.318787	393.700500	330.410614	885.716431	349.239532	89.154564	1033.567017	-625.902832	190.509811	854.104248	-607.172302	-9.421633
323.404266	-4.279092	935.645935	386.285156	174.628677	931.936401	435.583588	-51.954590	496.574188	517.999695	169.898712	482.928741	459.378204	-59.310543	77.424416	568.760620	158.836426	92.089973	362.326111	-74.546082	1408.921021	447.852081	216.307007	1405.749146	332.189697	89.201324	1383.979858	326.709900	95.564972	1652.734619	400.993408	-160.545517	1132.095337	508.882629	265.532166	1135.313354	290.209839	-180.282120	892.169250	393.827393	330.420593	885.698792	349.372559	89.166763	1033.561523	-625.812073	190.586441	854.173462	-607.104736	-9.350234
323.163086	-4.283260	935.665833	386.316345	174.613708	931.936890	435.590820	-51.879890	496.591705	518.018677	169.894943	482.895477	459.355194	-59.292603	77.422440	568.745728	158.833740	92.053673	362.472748	-74.530365	1408.914795	448.000275	216.307434	1405.738159	332.303833	89.214020	1383.980835	326.811615	95.605957	1652.733154	401.207916	-160.511810	1132.080933	509.034515	265.517761	1135.293579	290.538971	-180.282745	892.108582	393.933960	330.448059	885.688293	349.290100	89.168663	1033.572510	-625.707642	190.635895	854.222351	-607.025269	-9.262485
323.237946	-4.261388	935.656738	386.420807	174.619324	931.931702	435.642853	-51.817585	496.570892	518.024780	169.906174	482.891235	459.360535	-59.292675	77.407936	568.799072	158.867645	92.065285	362.589050	-74.507996	1408.880981	448.122833	216.335922	1405.707031	332.417053	89.272301	1383.960327	326.927032	95.657242	1652.747192	401.399109	-160.450089	1132.065552	509.157623	265.550629	1135.252075	290.830017	-180.270599	892.043823	394.039063	330.488251	885.666504	349.387085	89.178902	1033.565918	-625.635925	190.669067	854.280884	-606.949280	-9.196455
323.693909	-4.221816	935.643311	386.604645	174.665985	931.946777	435.775665	-51.902039	496.551514	518.099548	169.954636	482.877411	459.396576	-59.315567	77.403152	568.725403	158.841797	92.056709	362.726318	-74.502823	1408.886719	448.257751	216.369293	1405.676758	332.535126	89.278999	1383.928467	327.038208	95.702827	1652.773926	401.574554	-160.377258	1132.031250	509.295105	265.581543	1135.231201	290.930847	-180.333252	892.088928	394.112885	330.506439	885.672668	349.697754	89.200974	1033.567017	-625.522705	190.755127	854.363525	-606.856445	-9.115202
323.821259	-4.197711	935.629456	386.726318	174.721527	931.965149	435.844849	-51.915924	496.567169	518.153687	170.006210	482.893555	459.426544	-59.313038	77.393372	568.745117	158.841919	92.050331	362.866852	-74.483566	1408.884399	448.432648	216.371185	1405.667603	332.639374	89.298546	1383.899170	327.162964	95.742630	1652.795654	401.775208	-160.347656	1132.042725	509.101715	265.379578	1135.092896	291.201050	-180.308380	892.075317	394.190430	330.539398	885.621399	349.827942	89.219933	1033.570435	-625.391296	190.868607	854.462158	-606.742126	-9.049118
323.920685	-4.151491	935.640808	386.820038	174.709488	931.961426	435.920776	-51.921524	496.562958	518.182312	169.993149	482.892517	459.440460	-59.310013	77.381264	568.796509	158.872284	92.045723	363.031219	-74.478897	1408.886597	448.592804	216.385773	1405.648193	332.758759	89.332924	1383.886108	327.289337	95.790604	1652.802490	401.982269	-160.338364	1132.041626	509.205597	265.375549	1135.062012	291.446045	-180.290115	892.058350	394.262115	330.585876	885.619507	349.937225	89.242126	1033.574707	-625.279602	190.927475	854.537903	-606.631104	-9.001748
323.674622	-4.158666	935.660156	386.828979	174.721252	931.987549	435.883575	-51.784584	496.550751	518.208679	169.998077	482.862305	459.377655	-59.287441	77.346359	568.866821	158.911438	92.051430	363.202728	-74.470184	1408.872437	448.756165	216.395020	1405.638916	332.880127	89.338455	1383.850708	327.420685	95.832932	1652.815918	402.184021	-160.331299	1132.062988	509.637054	265.605316	1135.103882	291.699585	-180.271698	892.037964	394.345032	330.596375	885.625549	349.848694	89.237389	1033.599365	-625.102478	191.064606	854.632385	-606.465759	-8.933313
323.783997	-4.143456	935.654297	386.913666	174.729218	931.984314	435.987000	-51.801609	496.545715	518.263306	170.040268	482.861267	459.415344	-59.296391	77.368546	568.885010	158.941696	92.056000	363.336395	-74.444824	1408.874512	448.893829	216.421738	1405.616089	333.008301	89.375381	1383.836426	327.534210	95.864662	1652.824463	402.363464	-160.349289	1132.077881	509.405853	265.405243	1134.982422	291.953186	-180.247452	892.048340	394.385468	330.635193	885.590332	349.941925	89.248268	1033.594727	-624.962402	191.163300	854.707764	-606.350464	-8.848728
323.903717	-4.139769	935.663635	387.025330	174.743622	931.974548	436.059235	-51.774040	496.553619	518.255493	170.043762	482.854065	459.410645	-59.294865	77.364189	568.837158	158.927338	92.037308	363.481659	-74.423767	1408.869263	449.009888	216.439560	1405.598022	333.134918	89.396172	1383.825928	327.651581	95.902695	1652.851074	402.549774	-160.362488	1132.098022	509.807831	265.617035	1135.039063	292.186676	-180.237625	892.030579	394.432892	330.672394	885.609985	350.049500	89.270325	1033.593506	-624.816711	191.196899	854.757568	-606.214966	-8.761566
324.003723	-4.108484	935.670166	387.115356	174.753357	932.003906	436.072693	-51.737804	496.534302	518.306091	170.072174	482.847412	459.388397	-59.281597	77.367477	568.840759	158.931747	92.031891	363.621033	-74.415283	1408.886230	449.153137	216.459778	1405.583374	333.261810	89.423157	1383.832275	327.775146	95.948021	1652.868164	402.707825	-160.370590	1132.142334	509.866943	265.631622	1135.011230	292.417572	-180.216629	892.030212	394.469666	330.711456	885.627380	350.151001	89.276001	1033.612427	-624.674683	191.284317	854.803955	-606.097290	-8.703668
324.130310	-4.089070	935.688293	387.207306	174.797775	932.007568	436.128784	-51.739964	496.518860	518.368042	170.095657	482.854584	459.362762	-59.283630	77.353775	568.882690	158.945938	92.034554	363.764252	-74.387978	1408.903320	449.294556	216.483292	1405.584229	333.382202	89.444885	1383.828735	327.900238	95.989052	1652.902344	402.872437	-160.356293	1132.123657	509.948853	265.629089	1135.004150	292.607574	-180.189453	892.022400	394.505280	330.725525	885.639709	350.256836	89.315598	1033.622803	-624.577820	191.300339	854.802429	-605.979858	-8.697556
324.201660	-4.098095	935.699036	387.274750	174.831879	932.027466	436.180786	-51.720634	496.531830	518.366882	170.076019	482.851990	459.380219	-59.275894	77.340897	568.806091	158.887634	92.014198	363.903076	-74.386665	1408.890503	449.433472	216.493607	1405.597778	333.504761	89.442467	1383.850342	328.026794	96.032463	1652.929688	403.030670	-160.333008	1132.132080	509.710571	265.436554	1134.892090	292.761108	-180.149796	892.014099	394.533691	330.757141	885.634521	350.348572	89.314148	1033.639893	-624.474609	191.340302	854.800110	-605.897034	-8.620351
324.645111	-4.091753	935.703369	387.449615	174.887558	932.034180	436.281281	-51.758862	496.490845	518.441162	170.095535	482.861511	459.402405	-59.277325	77.331039	568.852661	158.924530	92.008461	364.069489	-74.372093	1408.918823	449.554382	216.519043	1405.587280	333.638367	89.466827	1383.847900	328.142151	96.061790	1652.955933	403.192474	-160.310059	1132.140747	510.101318	265.659821	1134.986694	292.928314	-180.144073	892.010620	394.559540	330.774994	885.663818	350.643494	89.339607	1033.644775	-624.383484	191.410843	854.783264	-605.798645	-8.598559
324.720947	-4.083265	935.709778	387.516083	174.935791	932.039978	436.364014	-51.756680	496.501526	518.477478	170.134384	482.850189	459.440582	-59.320293	77.344017	568.881592	158.926849	92.007751	364.222290	-74.350533	1408.906128	449.686646	216.553894	1405.601685	333.793121	89.480446	1383.841797	328.285980	96.102432	1652.984131	403.336365	-160.266602	1132.114258	510.167603	265.683441	1134.959106	293.058868	-180.146133	892.006042	394.583344	330.800201	885.694763	350.729156	89.362068	1033.651978	-624.255432	191.470184	854.749878	-605.696777	-8.546384
324.506531	-4.065600	935.708191	387.523590	174.912704	932.025757	436.380127	-51.666019	496.516083	518.462219	170.118484	482.835144	459.424957	-59.314476	77.354652	568.881226	158.918365	92.002213	364.363068	-74.365875	1408.898926	449.804779	216.569199	1405.612183	333.940247	89.480293	1383.827026	328.406616	96.135323	1653.010376	403.495453	-160.236938	1132.117432	510.217072	265.697357	1134.959839	293.202301	-180.132797	891.996948	394.592316	330.831848	885.709167	350.630829	89.372185	1033.643799	-624.162781	191.515015	854.737000	-605.592346	-8.514808
324.595581	-4.056394	935.711365	387.594543	174.945023	932.036255	436.456879	-51.663574	496.539886	518.489563	170.104233	482.835968	459.413361	-59.309574	77.324463	568.847656	158.926392	91.991913	364.543243	-74.351410	1408.896729	449.945465	216.592789	1405.612915	334.084869	89.485855	1383.821411	328.506348	96.132790	1653.070313	403.643860	-160.196548	1132.094360	510.290070	265.723083	1134.937500	293.326935	-180.121216	891.993591	394.618073	330.851929	885.715881	350.713257	89.386971	1033.651001	-624.089600	191.553131	854.713684	-605.510559	-8.497791
324.675415	-4.043822	935.704590	387.683044	174.965546	932.037720	436.516510	-51.640400	496.531403	518.529114	170.091904	482.827301	459.403442	-59.305859	77.319115	568.858521	158.951782	91.988541	364.692200	-74.333466	1408.886353	450.061096	216.631577	1405.619507	334.231476	89.483215	1383.810791	328.673462	96.181152	1653.074463	403.847595	-159.734406	1131.850342	510.373535	265.774597	1134.939575	293.432251	-180.117310	891.945679	394.619598	330.867096	885.734253	350.802155	89.397339	1033.648804	-624.024292	191.549149	854.666687	-605.435608	-8.482426
324.785492	-4.022021	935.684814	387.750885	175.018478	932.047363	436.613129	-51.645329	496.546936	518.577698	170.117279	482.820343	459.428864	-59.294895	77.296669	568.921082	158.956711	91.982346	364.872040	-74.329475	1408.874268	450.179352	216.628891	1405.603149	334.381256	89.480644	1383.796265	328.818298	96.221710	1653.093506	404.003906	-159.668549	1131.829346	510.437164	265.816406	1134.904663	293.519073	-180.103317	891.933411	394.612854	330.905243	885.752563	350.889038	89.417099	1033.644409	-623.904724	191.617355	854.631470	-605.373718	-8.455292
324.867004	-3.999764	935.688904	387.813812	175.013870	932.045044	436.715881	-51.630108	496.527802	518.593323	170.116577	482.814606	459.446106	-59.300571	77.292717	568.888611	158.941360	91.959877	365.039337	-74.329361	1408.862549	450.312958	216.656464	1405.615112	334.523682	89.497169	1383.786621	328.949249	96.253609	1653.112671	404.136139	-159.603119	1131.795044	510.524017	265.876099	1134.892212	293.604492	-180.111511	891.939514	394.619873	330.930817	885.750977	350.971741	89.425842	1033.645874	-623.861511	191.655014	854.594910	-605.318726	-8.438528
324.951691	-3.980397	935.692200	387.868500	175.056412	932.048950	436.776245	-51.606735	496.502625	518.641541	170.151520	482.828796	459.429535	-59.288239	77.276962	568.913696	158.948471	91.958115	365.214630	-74.341209	1408.845215	450.428833	216.682602	1405.591919	334.653412	89.503448	1383.765625	329.089478	96.279861	1653.123901	404.284454	-159.566757	1131.784668	510.579803	265.920288	1134.873535	293.649139	-180.085266	891.951904	394.603394	330.950470	885.764282	351.046082	89.453423	1033.649780	-623.793701	191.677734	854.556458	-605.262878	-8.436434
325.037720	-3.994326	935.703003	387.937805	175.036850	932.031067	436.855530	-51.609142	496.541016	518.677429	170.134109	482.808746	459.488525	-59.331287	77.273483	568.947876	158.951462	91.945343	365.395844	-74.331078	1408.838379	450.561737	216.711472	1405.576294	334.796265	89.513084	1383.756226	329.238892	96.306236	1653.138306	404.425262	-159.508545	1131.774048	510.648224	265.959839	1134.843140	293.728546	-180.069595	891.970398	394.598785	330.983063	885.757080	351.131012	89.449760	1033.646118	-623.681396	191.751312	854.528809	-605.167175	-8.411358
325.122192	-3.965266	935.692505	387.984650	175.117661	932.050964	436.690765	-50.912838	496.432251	518.698120	170.158951	482.821198	459.248291	-59.216099	77.195915	568.938416	158.946426	91.944885	365.554779	-74.330681	1408.854248	450.682343	216.735504	1405.545776	334.945984	89.520058	1383.749023	329.382355	96.329834	1653.144775	404.600769	-159.512527	1131.767578	510.716858	266.011230	1134.814697	293.986694	-179.961151	891.890808	394.585785	331.021576	885.760254	351.206055	89.482208	1033.652222	-623.606934	191.762787	854.488159	-605.111267	-8.407934
325.183075	-3.981096	935.712646	388.038422	175.101089	932.046326	436.733429	-50.903069	496.404816	518.757996	170.178787	482.821625	459.217072	-59.204868	77.191483	568.952881	158.967087	91.946625	365.738190	-74.326714	1408.847534	450.812653	216.787506	1405.541626	335.079437	89.511841	1383.738770	329.512604	96.360970	1653.165649	404.692749	-159.432343	1131.735107	510.765045	266.056702	1134.794434	293.832855	-180.042267	892.026550	394.569489	331.042053	885.765015	351.278839	89.474228	1033.660522	-623.544617	191.795883	854.448608	-605.059021	-8.380350
325.253021	-3.974643	935.719788	388.071198	175.125198	932.049438	436.795319	-50.867889	496.402802	518.779907	170.177368	482.845154	459.254852	-59.234333	77.188232	568.969360	158.988495	91.929131	365.916626	-74.324280	1408.850220	450.934387	216.820053	1405.523193	335.218292	89.509140	1383.721802	329.652802	96.378052	1653.173706	404.813599	-159.367798	1131.709351	510.819061	266.087006	1134.763794	293.846832	-180.030869	892.051697	394.560394	331.074615	885.754700	351.342316	89.486031	1033.666382	-623.430786	191.858932	854.422913	-604.971252	-8.355075
325.325592	-3.969765	935.724487	388.110870	175.153824	932.046082	436.860565	-50.880527	496.402435	518.795593	170.195648	482.813599	459.244751	-59.231228	77.187004	569.013123	159.018814	91.927361	366.087891	-74.310913	1408.850220	451.054413	216.859436	1405.489990	335.398041	89.506439	1383.711548	329.785980	96.410896	1653.176880	404.898132	-159.801102	1131.898438	510.570251	265.908508	1134.650757	293.909180	-179.991058	892.124878	394.526367	331.102722	885.728760	351.406036	89.503105	1033.667480	-623.389404	191.908920	854.419189	-604.924377	-8.347289
325.395447	-3.997934	935.737549	388.160919	175.154999	932.031311	437.133026	-51.577469	496.529510	518.778992	170.172668	482.798584	459.512024	-59.320057	77.226158	568.977478	158.998062	91.922455	366.280243	-74.308411	1408.853271	451.174561	216.875824	1405.462280	335.533661	89.498634	1383.688721	329.930511	96.439552	1653.171387	405.080658	-159.793671	1131.907227	510.935333	266.127380	1134.694458	294.150360	-179.900467	892.044128	394.517242	331.127686	885.737427	351.483368	89.497833	1033.667236	-623.275696	191.966415	854.428711	-604.817200	-8.366038
325.445648	-3.999848	935.737793	388.196045	175.195801	932.027039	437.186584	-51.588467	496.518890	518.801147	170.208481	482.817383	459.482727	-59.325626	77.228683	568.989441	159.002289	91.926682	366.475372	-74.287285	1408.835815	451.283142	216.908859	1405.447998	335.688690	89.505936	1383.674194	330.071808	96.473206	1653.174927	405.161591	-159.732101	1131.861450	510.990326	266.133881	1134.651611	293.954712	-179.983154	892.188660	394.495819	331.153961	885.725342	351.541382	89.513031	1033.666138	-623.171021	192.027954	854.410828	-604.750916	-8.344791
325.525665	-4.015469	935.738403	388.253235	175.205505	932.037170	437.219391	-51.570911	496.529663	518.812988	170.218048	482.809784	459.496399	-59.317524	77.216690	568.948792	159.002655	91.932854	366.653168	-74.285721	1408.824341	451.376801	216.948868	1405.409668	335.822632	89.516403	1383.650635	330.208679	96.499252	1653.187622	405.282318	-159.693283	1131.841064	510.735077	265.975189	1134.539307	293.990417	-179.997620	892.224304	394.476044	331.186737	885.692078	351.618317	89.500648	1033.672363	-623.082153	192.064987	854.394836	-604.697205	-8.327983
325.591461	-4.036130	935.750366	388.298798	175.236832	932.029663	437.235992	-51.537106	496.530151	518.886963	170.266281	482.799103	459.491791	-59.314224	77.228828	568.992249	159.006958	91.926895	366.819611	-74.276527	1408.811768	451.472687	216.977478	1405.392090	335.948212	89.527191	1383.635742	330.335510	96.541916	1653.192261	405.407440	-159.635880	1131.816895	510.791840	266.016235	1134.471680	294.002167	-180.007462	892.247070	394.459595	331.213531	885.676086	351.694519	89.507950	1033.675537	-622.984192	192.103027	854.382080	-604.633301	-8.325750
325.669281	-4.023585	935.765381	388.343536	175.255692	932.033569	437.264465	-51.538689	496.519073	518.870239	170.316681	482.824280	459.469757	-59.308075	77.246696	568.967041	159.022507	91.917137	366.981140	-74.249428	1408.825806	451.545349	217.027039	1405.359375	336.066254	89.548988	1383.609375	330.457336	96.568123	1653.209961	405.551056	-159.601456	1131.807739	510.821045	266.026337	1134.424316	294.026367	-180.006226	892.286011	394.440063	331.229187	885.646179	351.774506	89.522163	1033.686157	-622.917847	192.111267	854.374695	-604.603699	-8.321733
325.753906	-4.045035	935.779175	388.394531	175.255432	932.024475	437.298218	-51.561520	496.544281	518.873230	170.319443	482.811371	459.499146	-59.310146	77.227493	568.988037	159.020828	91.923737	367.120209	-74.234215	1408.833130	451.657043	217.077484	1405.335815	336.184631	89.571114	1383.588867	330.608917	96.607124	1653.232056	405.665802	-159.564407	1131.795898	511.171844	266.248322	1134.458008	294.031830	-180.009811	892.348389	394.437103	331.231171	885.652588	351.858124	89.517120	1033.689087	-622.813660	192.157959	854.380249	-604.548157	-8.326666
325.827026	-4.039073	935.781067	388.433075	175.274643	932.032043	437.307251	-51.530018	496.510590	518.888855	170.336960	482.806915	459.484161	-59.273411	77.220383	568.980164	159.029221	91.928719	367.282776	-74.224777	1408.856079	451.759064	217.123016	1405.305054	336.301208	89.573952	1383.578125	330.743774	96.636436	1653.234497	405.834198	-159.585770	1131.801880	510.909180	266.041534	1134.336426	294.264709	-179.927582	892.265259	394.419037	331.242798	885.603210	351.928680	89.520149	1033.694946	-622.702148	192.198059	854.378906	-604.511780	-8.312025
325.911987	-4.051560	935.792786	388.475128	175.313202	932.035828	437.360474	-51.525455	496.496033	518.912537	170.358765	482.810120	459.512268	-59.282772	77.219940	569.052002	159.069382	91.916199	367.422455	-74.186020	1408.868164	451.842804	217.158096	1405.272827	336.431854	89.592171	1383.552734	330.886627	96.682320	1653.248169	405.907166	-159.534515	1131.776123	511.264801	266.268036	1134.366333	294.073151	-180.025787	892.406860	394.420258	331.237854	885.583618	352.007904	89.529778	1033.703613	-622.571960	192.247345	854.400085	-604.425110	-8.309418
[truncated: 54 more rows]
[truncated: 40 more columns]
