# Supplementary material for: A dyadic stimulus set of audiovisual affective displays for the study of multisensory, emotional, social interactions
Source: Behav Res Methods. 2015 Nov 5;48(4):1285–95. doi: 10.3758/s13428-015-0654-4 (PMC5101291; doi:10.3758/s13428-015-0654-4)
Supplement: Supplementary file 1 — (ZIP 270 MB) [file 13428_2015_654_MOESM1_ESM.zip › supplementary_material_2_stimuli_set_files/C/C23.txt]

324.042175	15.866928	931.765259	363.196320	202.102570	925.445740	445.652618	-18.368422	494.075073	501.672028	187.571472	481.948151	506.261658	-21.275497	81.984962	569.579224	156.637695	96.673515	378.679840	-39.794159	1400.848511	432.627319	263.926239	1388.143555	335.738312	121.513100	1377.007446	298.037201	104.679565	1638.083008	410.311157	-125.331955	1121.873779	484.122040	313.957764	1113.736084	305.706299	-126.511406	877.500122	362.169250	335.012360	859.597534	338.158569	113.517540	1028.353394	-631.665955	181.572754	852.882507	-599.827698	-18.214724
323.971191	15.904331	931.735474	363.145081	202.116333	925.449585	445.608429	-18.396196	494.056519	501.652069	187.547562	481.929932	506.262268	-21.275776	81.988762	569.610352	156.658554	96.691483	378.539703	-39.848450	1400.828857	432.526550	263.864594	1388.151855	335.628662	121.428886	1376.991577	297.940186	104.599098	1638.077393	410.201080	-125.357101	1121.870361	484.039154	313.865021	1113.750244	305.627411	-126.476753	877.453735	362.076111	334.993347	859.616089	338.081879	113.529526	1028.340210	-631.386719	181.947998	852.944275	-599.775330	-18.114126
323.895447	15.885603	931.718201	363.106781	202.092606	925.431396	445.570190	-18.408516	494.060242	501.656677	187.605301	481.948151	506.271301	-21.283379	81.986122	569.631836	156.694168	96.694511	378.406677	-39.916451	1400.798828	432.429108	263.770508	1388.165161	335.494354	121.379066	1376.995850	297.818817	104.499817	1638.079102	410.082642	-125.410706	1121.841187	483.962402	313.815491	1113.776855	305.581787	-126.476196	877.398315	361.995575	334.956146	859.655518	338.020264	113.510979	1028.322021	-631.335938	182.032715	852.959351	-599.794617	-18.075583
323.824127	15.899012	931.698975	363.029816	202.107986	925.433777	445.524292	-18.392567	494.042542	501.577576	187.540466	481.930054	506.291077	-21.287380	81.978859	569.582275	156.645432	96.686951	378.310608	-39.951515	1400.759033	432.339264	263.705902	1388.194458	335.398132	121.302185	1376.978638	297.712708	104.415543	1638.081543	409.980560	-125.449257	1121.786621	483.906067	313.750519	1113.792236	305.533447	-126.478188	877.347473	361.930328	334.926208	859.675964	337.940582	113.514732	1028.313843	-631.308228	181.975571	852.959961	-599.794006	-18.088684
323.750275	15.917476	931.689575	362.954895	202.085907	925.437622	445.508087	-18.405579	494.048859	501.544708	187.540070	481.948700	506.280762	-21.289532	81.972015	569.552002	156.613144	96.694626	378.170380	-40.011597	1400.729614	432.266388	263.633820	1388.213257	335.296478	121.246735	1376.975220	297.692352	104.285606	1638.115112	409.872070	-125.511040	1121.769897	483.844757	313.676453	1113.809082	305.483459	-126.470398	877.290588	361.873322	334.894196	859.702087	337.868835	113.506256	1028.311523	-631.295044	181.999329	852.949768	-599.811279	-18.103844
323.679810	15.912317	931.663452	362.929138	202.069061	925.409180	445.460846	-18.407658	494.029083	501.537170	187.540024	481.948425	506.273102	-21.287556	81.972237	569.571106	156.623993	96.713043	378.054901	-40.077961	1400.701660	432.174255	263.566895	1388.225586	335.193451	121.187508	1376.970093	297.600250	104.202271	1638.106201	409.784760	-125.528236	1121.744141	483.768005	313.623230	1113.847290	305.440918	-126.466064	877.241516	361.828094	334.876282	859.718811	337.807220	113.500931	1028.283203	-631.258850	181.974609	852.941956	-599.825989	-18.093529
323.632568	15.901407	931.664795	362.894073	202.055954	925.414490	445.437378	-18.415173	494.041382	501.505280	187.566971	481.954132	506.285217	-21.285700	81.981384	569.572144	156.655045	96.722282	377.939819	-40.133091	1400.670288	432.084015	263.503510	1388.234009	335.115112	121.133095	1376.960815	297.496826	104.118690	1638.104736	409.696075	-125.583290	1121.725464	483.681610	313.568329	1113.855957	305.396790	-126.451973	877.181763	361.779144	334.865234	859.740234	337.755096	113.489479	1028.285889	-631.212830	182.010223	852.950867	-599.823547	-18.096235
323.486176	16.025686	931.640381	362.606964	202.374817	925.561218	445.333649	-18.357719	494.013550	501.472229	187.561325	481.989716	506.254944	-21.273882	81.990829	569.563171	156.642609	96.736717	377.828033	-40.201340	1400.650757	431.996338	263.443085	1388.249756	335.030762	121.106033	1376.942139	297.454681	104.054146	1638.139038	409.621918	-125.599266	1121.683228	483.607269	313.507080	1113.895508	305.335693	-126.463326	877.140747	361.731354	334.824402	859.747742	337.574768	113.603157	1028.353882	-631.484253	181.587555	852.849670	-599.902405	-18.251606
323.399109	16.003471	931.630066	362.536530	202.374023	925.558167	445.339142	-18.403984	494.048126	501.420868	187.561050	481.994324	506.294403	-21.284634	82.000992	569.560730	156.657532	96.762161	377.702118	-40.255760	1400.615967	431.912323	263.384674	1388.257324	334.932831	121.041069	1376.949707	297.274567	104.006409	1638.114624	409.529053	-125.614357	1121.662720	483.551178	313.466827	1113.911377	305.289246	-126.459724	877.079468	361.702637	334.812195	859.750793	337.488464	113.589310	1028.346802	-631.438843	181.613861	852.845825	-599.887573	-18.237928
323.343018	15.992415	931.611633	362.517883	202.332367	925.551941	445.306610	-18.398474	494.016052	501.420441	187.582657	482.037201	506.260223	-21.269047	81.996223	569.561829	156.661255	96.782951	377.608002	-40.322342	1400.584961	431.827454	263.324341	1388.270020	334.861023	120.981728	1376.931030	297.259979	103.871780	1638.131836	409.463257	-125.661118	1121.620361	483.481201	313.430939	1113.970947	305.232666	-126.449303	877.052917	361.666168	334.771149	859.778564	337.433350	113.561951	1028.333618	-631.378235	181.646271	852.856262	-599.874756	-18.215189
323.281311	15.991694	931.600952	362.449890	202.362076	925.564453	445.287598	-18.421263	494.032959	501.332336	187.564636	482.033630	506.236603	-21.280064	82.008423	569.529297	156.638535	96.782707	377.510345	-40.406361	1400.582031	431.738708	263.253540	1388.306885	334.777374	120.921585	1376.925049	297.172485	103.772575	1638.126831	409.393097	-125.671402	1121.569580	483.426483	313.384735	1113.982422	305.197876	-126.454155	876.992432	361.653961	334.713745	859.779846	337.368347	113.563164	1028.335083	-631.362610	181.636505	852.844299	-599.886169	-18.210892
323.212006	15.930128	931.606995	362.417328	202.287842	925.553833	445.287384	-18.444841	494.039154	501.342621	187.584717	482.038025	506.262268	-21.287323	82.014702	569.577087	156.676498	96.800591	377.426544	-40.461269	1400.536621	431.645325	263.197113	1388.322876	334.695038	120.858032	1376.920410	297.134552	103.746277	1638.114990	409.319946	-125.706406	1121.552002	483.357025	313.323883	1114.044678	305.155060	-126.463936	876.965759	361.641113	334.691589	859.815186	337.317322	113.505554	1028.332397	-631.346252	181.616348	852.826294	-599.904358	-18.211115
323.127960	15.932664	931.596802	362.350769	202.298340	925.570801	445.217102	-18.440308	494.022461	501.281006	187.526932	482.047302	506.229584	-21.256748	82.017876	569.517761	156.643341	96.818573	377.327606	-40.522991	1400.529175	431.559296	263.132050	1388.354248	334.614624	120.809395	1376.947876	297.046234	103.655540	1638.120483	409.252258	-125.710075	1121.522461	483.306091	313.296021	1114.068604	305.104492	-126.450600	876.932800	361.626495	334.643127	859.832703	337.236053	113.499123	1028.335938	-631.301147	181.623108	852.821289	-599.867737	-18.207170
323.073669	15.891829	931.596313	362.317902	202.237473	925.556885	445.214111	-18.459311	494.050720	501.257874	187.544235	482.052917	506.258148	-21.283779	82.029938	569.502014	156.624802	96.834511	377.255463	-40.597923	1400.534302	431.476318	263.065887	1388.376465	334.527832	120.737144	1376.946045	296.963043	103.566132	1638.123169	409.197327	-125.751030	1121.503906	483.268860	313.235413	1114.090820	305.065308	-126.441307	876.901184	361.624237	334.597839	859.835999	337.187988	113.457512	1028.328125	-631.259888	181.628448	852.805176	-599.859375	-18.200928
323.028473	15.897446	931.598328	362.291962	202.212662	925.559875	445.170410	-18.453465	494.045685	501.266968	187.548309	482.069031	506.246704	-21.290136	82.056099	569.497864	156.617218	96.856239	377.186584	-40.672318	1400.537109	431.387726	263.010895	1388.394653	334.442139	120.673744	1376.956299	296.884277	103.487442	1638.134766	409.145172	-125.780464	1121.516235	483.225464	313.213989	1114.143188	305.007599	-126.445267	876.883362	361.602020	334.552429	859.868713	337.140991	113.451088	1028.329834	-631.216064	181.623352	852.811340	-599.838196	-18.201887
322.953217	15.903814	931.590881	362.216309	202.238113	925.587585	445.114868	-18.454050	494.068268	501.177338	187.528580	482.084534	506.219788	-21.277977	82.062927	569.498962	156.638901	96.873932	377.115112	-40.751183	1400.517456	431.303802	262.934326	1388.422729	334.373413	120.599922	1376.966309	296.763031	103.336830	1638.152832	409.066956	-125.756180	1121.480591	483.186737	313.157562	1114.157593	304.799622	-126.456322	876.893005	361.602295	334.505402	859.888672	337.058807	113.449142	1028.340332	-631.172974	181.659149	852.807678	-599.825256	-18.188610
322.923187	15.872061	931.590027	362.181396	202.241302	925.602844	445.091064	-18.475870	494.062500	501.186035	187.539673	482.118317	506.253540	-21.288481	82.077942	569.517883	156.664536	96.926941	377.055023	-40.800941	1400.505249	431.223358	262.882202	1388.462158	334.305450	120.529526	1376.982056	296.692322	103.237030	1638.151855	409.018829	-125.802383	1121.456421	483.117432	313.093872	1114.182983	304.754364	-126.479752	876.883484	361.598999	334.486084	859.908936	337.023987	113.425774	1028.347900	-631.115601	181.650726	852.804749	-599.772949	-18.221056
322.904816	15.839199	931.584412	362.168488	202.182770	925.591064	445.060120	-18.469763	494.055817	501.112000	187.496780	482.135742	506.246124	-21.282961	82.093727	569.498718	156.650925	96.925522	377.002594	-40.877327	1400.498047	431.142059	262.828125	1388.476440	334.233185	120.459564	1377.009644	296.609863	103.137848	1638.160767	408.972351	-125.815262	1121.429443	483.087952	313.051178	1114.221436	304.699951	-126.458885	876.836914	361.572357	334.457367	859.938904	336.987457	113.388458	1028.337646	-631.091919	181.659668	852.803467	-599.765381	-18.232754
322.839691	15.814780	931.591797	362.129852	202.180847	925.600952	445.033569	-18.502506	494.074005	501.128357	187.510330	482.142914	506.262756	-21.291195	82.083527	569.492310	156.648758	96.943932	376.932312	-40.933342	1400.486328	431.078064	262.764038	1388.504639	334.168152	120.380989	1377.018066	296.527435	103.036972	1638.157715	408.920288	-125.834908	1121.403687	483.046295	312.985382	1114.255249	304.651917	-126.478653	876.813171	361.557068	334.395721	859.962830	336.945282	113.372208	1028.346924	-631.083435	181.664673	852.791260	-599.765503	-18.216467
322.780975	15.787642	931.605652	362.082428	202.145554	925.613159	444.984802	-18.502087	494.064209	501.072632	187.522079	482.139618	506.259979	-21.295755	82.111572	569.482178	156.628952	96.958229	376.895020	-41.009739	1400.475342	431.012024	262.699890	1388.521484	334.101410	120.335472	1377.036743	296.452820	102.930130	1638.169922	408.876587	-125.884361	1121.380371	482.999023	312.925232	1114.288696	304.614105	-126.473305	876.789368	361.564301	334.383820	859.986511	336.889435	113.343002	1028.359741	-631.045837	181.684494	852.784363	-599.769714	-18.210419
322.761597	15.782672	931.593140	362.059753	202.118774	925.605957	444.958221	-18.519154	494.092896	501.048492	187.502365	482.148804	506.249207	-21.292358	82.135399	569.509094	156.648117	96.961197	376.831390	-41.062534	1400.465210	430.940918	262.663727	1388.548828	334.026703	120.264366	1377.041382	296.371857	102.839043	1638.172852	408.822205	-125.873878	1121.355591	482.953857	312.884766	1114.329346	304.533386	-126.486382	876.772888	361.532745	334.344208	860.011719	336.869354	113.324486	1028.350098	-631.029297	181.672974	852.781616	-599.736206	-18.193466
322.723358	15.748981	931.589722	362.021210	202.093185	925.611572	444.940002	-18.538332	494.118256	501.020233	187.474380	482.151215	506.265137	-21.316179	82.154678	569.477539	156.626373	96.969696	376.770630	-41.105042	1400.443726	430.878510	262.600464	1388.574097	333.961090	120.191872	1377.059204	296.298553	102.743050	1638.172119	408.774231	-125.913071	1121.340942	482.910889	312.835724	1114.341675	304.478424	-126.500870	876.755676	361.517487	334.315948	860.028198	336.815979	113.292931	1028.350342	-631.030273	181.672241	852.782227	-599.736450	-18.193596
322.675232	15.734215	931.586121	361.951172	202.062897	925.620605	444.926270	-18.550873	494.103119	500.988770	187.492065	482.160492	506.238312	-21.294685	82.153625	569.457703	156.622696	96.996353	376.729034	-41.156796	1400.446167	430.817810	262.537567	1388.606445	333.902649	120.122841	1377.054932	296.225525	102.641220	1638.177734	408.730438	-125.935478	1121.333374	482.869324	312.830841	1114.368164	304.445190	-126.489128	876.722107	361.485931	334.289398	860.053284	336.759949	113.262733	1028.353638	-631.014709	181.675400	852.766052	-599.729797	-18.204462
322.645050	15.689385	931.585999	361.940338	202.065491	925.617432	444.905121	-18.559624	494.107025	500.936890	187.467285	482.161896	506.240784	-21.294992	82.154961	569.499207	156.658997	97.013786	376.691406	-41.223064	1400.426025	430.748993	262.511871	1388.624878	333.853668	120.071678	1377.040161	296.162933	102.553467	1638.171265	408.687714	-125.945610	1121.305542	482.818176	312.784393	1114.403687	304.394226	-126.498871	876.691956	361.481415	334.281311	860.067261	336.736115	113.243401	1028.351685	-631.000183	181.706772	852.789673	-599.719238	-18.189938
322.606781	15.727864	931.576111	361.885376	202.059860	925.633728	444.876556	-18.554279	494.091492	500.916351	187.471466	482.181213	506.221375	-21.294985	82.146309	568.917847	156.266434	96.946877	376.628113	-41.273914	1400.414917	430.696075	262.428955	1388.649048	333.802612	120.014542	1377.049438	296.106476	102.465157	1638.166504	408.632202	-125.975220	1121.274780	482.761322	312.734100	1114.420898	304.349762	-126.507927	876.681641	361.423553	334.252350	860.083557	336.686005	113.247093	1028.355225	-630.992065	181.702133	852.788818	-599.704102	-18.191313
322.607361	15.664598	931.549927	361.883759	202.026535	925.613098	444.889221	-18.610107	494.106812	500.902649	187.463760	482.195709	506.241425	-21.295471	82.160103	568.895996	156.244965	96.958633	376.592285	-41.335148	1400.397705	430.654938	262.374481	1388.665771	333.748230	119.934959	1377.039551	296.042358	102.369682	1638.165283	408.597534	-126.017326	1121.250977	482.723328	312.695313	1114.437012	304.306274	-126.534508	876.647095	361.406097	334.236481	860.091736	336.670288	113.198242	1028.331055	-630.958801	181.734802	852.799988	-599.682678	-18.186577
322.576660	15.625519	931.548950	361.880951	201.989136	925.606140	444.860474	-18.594063	494.071350	500.915558	187.463852	482.195984	506.244263	-21.292833	82.154716	569.476746	156.654205	97.028023	376.554169	-41.401138	1400.373535	430.604156	262.302063	1388.664917	333.712982	119.900238	1377.035034	296.003876	102.289032	1638.150513	408.566284	-126.066116	1121.228638	482.680908	312.658417	1114.457275	304.270935	-126.539307	876.624390	361.392212	334.234344	860.108643	336.646118	113.165535	1028.326416	-630.689880	182.050247	852.843933	-599.633118	-18.072838
322.543488	15.612488	931.531067	361.837891	201.936981	925.592896	444.855499	-18.610592	494.085052	500.871490	187.434692	482.181885	506.256439	-21.299744	82.141357	569.473206	156.654709	97.012268	376.504425	-41.458900	1400.360107	430.569702	262.255646	1388.692993	333.672852	119.838707	1377.017334	296.011475	102.276329	1638.129639	408.525482	-126.080505	1121.199219	482.668091	312.654114	1114.471069	304.208862	-126.560387	876.606445	361.338226	334.232605	860.131409	336.619568	113.128670	1028.311646	-630.814453	181.911362	852.811768	-599.694153	-18.118418
322.494843	15.577471	931.517578	361.795105	201.927567	925.593018	444.810242	-18.600838	494.049408	500.878784	187.423004	482.155304	506.220947	-21.288704	82.128716	569.504883	156.642029	96.976318	376.457062	-41.518131	1400.327759	430.500488	262.191010	1388.684204	333.633789	119.748734	1377.007935	295.960632	102.184372	1638.123047	408.467163	-126.131439	1121.174072	482.632843	312.624756	1114.482788	304.187653	-126.595367	876.591125	361.284180	334.219513	860.143372	336.570526	113.099464	1028.305176	-630.838013	181.896301	852.796143	-599.726685	-18.087461
322.488831	15.572085	931.499084	361.776123	201.905701	925.582214	444.806061	-18.630144	494.059814	500.874512	187.434082	482.137146	506.260040	-21.300211	82.116928	568.944275	156.254852	96.914742	376.415070	-41.582718	1400.300903	430.434265	262.129669	1388.701782	333.596039	119.699623	1376.990723	295.907990	102.100159	1638.115112	408.428986	-126.172920	1121.136963	482.548004	312.573334	1114.479370	304.136169	-126.622749	876.554993	361.293732	334.447693	860.118408	336.546997	113.083992	1028.289917	-630.992554	181.693680	852.755188	-599.782043	-18.167591
322.457947	15.509421	931.492859	361.769684	201.831055	925.561096	444.791412	-18.659353	494.070068	500.792786	187.384277	482.121918	506.264343	-21.304873	82.117325	568.886719	156.215408	96.908676	376.370789	-41.665775	1400.291260	430.405823	262.067902	1388.711792	333.546814	119.636803	1376.989014	295.865479	102.016663	1638.107544	408.400208	-126.215462	1121.113281	482.481384	312.507294	1114.495850	304.092438	-126.650002	876.517883	361.251007	334.453217	860.123352	336.520752	113.025917	1028.275391	-631.022156	181.679611	852.766296	-599.781799	-18.172804
322.458160	15.495807	931.466736	361.740204	201.833359	925.563721	444.767883	-18.683128	494.030273	500.792999	187.397827	482.128662	506.284698	-21.296432	82.102531	568.912170	156.259171	96.920670	376.287201	-41.684177	1400.254150	430.326050	262.055237	1388.722900	333.744385	119.293686	1376.956909	295.815369	101.937592	1638.093262	408.361816	-126.283768	1121.086548	482.442444	312.503296	1114.504639	304.083679	-126.692528	876.493347	361.212463	334.459137	860.146912	336.494751	113.005997	1028.263672	-631.000854	181.722961	852.778564	-599.794739	-18.149717
322.407257	15.498762	931.454773	361.697418	201.853943	925.587097	444.731354	-18.674747	494.007111	500.788879	187.392670	482.143677	506.262695	-21.290211	82.098976	569.007690	156.304901	96.918770	376.259796	-41.758350	1400.218994	430.299042	261.979675	1388.725098	333.725037	119.227592	1376.928589	295.792755	101.859024	1638.078857	408.333374	-126.295914	1121.038208	482.398224	312.502747	1114.503540	304.032532	-126.735336	876.460022	361.171295	334.457001	860.158447	336.453735	112.997482	1028.270508	-630.994385	181.725555	852.774841	-599.789307	-18.148268
322.367950	15.470530	931.445007	361.644562	201.836716	925.574585	444.733673	-18.675930	494.000000	500.726074	187.348907	482.104736	506.247223	-21.299484	82.076576	569.503113	156.661102	96.953568	376.275635	-41.867641	1400.203735	430.300720	261.882721	1388.725464	333.469482	119.457985	1376.960449	295.740662	101.784111	1638.070313	408.321320	-126.366379	1120.996704	482.353729	312.455841	1114.529419	304.024628	-126.759254	876.436340	361.116913	334.463074	860.176819	336.420532	112.972870	1028.260254	-631.013733	181.702942	852.767761	-599.782104	-18.182434
322.377563	15.399051	931.422913	361.700348	201.756149	925.534058	444.740662	-18.755383	494.019135	500.730072	187.343063	482.091431	506.281097	-21.304966	82.066017	569.001221	156.305847	96.892105	376.257446	-41.953564	1400.167480	430.306824	261.800812	1388.731934	333.424194	119.397896	1376.964111	295.669250	101.637703	1638.084229	408.308289	-126.404266	1120.963989	482.378815	312.464478	1114.524780	304.006805	-126.794014	876.390808	361.079376	334.482025	860.177185	336.432495	112.912651	1028.227051	-631.061707	181.713379	852.771973	-599.870972	-18.138409
322.342773	15.387493	931.400391	361.681213	201.725250	925.526123	444.728241	-18.761257	493.992493	500.732605	187.332336	482.100159	506.301697	-21.324799	82.036430	569.482666	156.650742	96.933647	376.211060	-42.006737	1400.138794	430.262695	261.747314	1388.727905	333.401001	119.335281	1376.956055	295.622681	101.544418	1638.073242	408.279785	-126.453842	1120.939087	482.361664	312.451935	1114.546875	303.967621	-126.838806	876.360962	360.954803	334.255981	860.233704	336.416473	112.882263	1028.212769	-631.059570	181.713989	852.769836	-599.869690	-18.136930
322.322296	15.352403	931.390564	361.674866	201.683960	925.522888	444.709320	-18.768112	493.966064	500.700867	187.287033	482.059753	506.285309	-21.342297	82.030434	568.922668	156.256760	96.872574	376.156433	-42.055073	1400.120483	430.209259	261.680908	1388.749023	333.356934	119.290771	1376.956421	295.750732	101.765999	1637.930786	408.253326	-126.488533	1120.911011	482.304474	312.394501	1114.553467	303.958221	-126.881973	876.335510	360.878387	334.268250	860.253052	336.400665	112.841583	1028.206299	-631.112061	181.701706	852.771667	-599.893188	-18.147860
322.294891	15.340141	931.379333	361.610260	201.704819	925.533203	444.706482	-18.802721	493.973663	500.698578	187.297089	482.105713	506.288513	-21.343494	82.034409	568.883911	156.229919	96.868210	376.113556	-42.110809	1400.101318	430.188293	261.639191	1388.743774	333.331055	119.218407	1376.954712	295.705048	101.712273	1637.949707	408.221191	-126.538368	1120.901489	482.222839	312.390259	1114.559937	303.926208	-126.917320	876.312683	360.817413	334.272217	860.267395	336.360596	112.831276	1028.206787	-631.153442	181.697784	852.766785	-599.949463	-18.122614
322.311066	15.316566	931.361206	361.643555	201.655228	925.526733	444.673187	-18.806622	493.953186	500.657532	187.263794	482.085419	506.298553	-21.326630	82.031105	568.961121	156.271301	96.882538	376.074860	-42.152340	1400.082031	430.171265	261.575256	1388.764648	333.282227	119.186234	1376.962402	295.666473	101.628677	1637.948242	408.184814	-126.588661	1120.865723	482.198669	312.345154	1114.585815	303.931763	-126.946724	876.286987	360.765198	334.285980	860.291016	336.367554	112.793297	1028.193481	-631.201538	181.730881	852.782654	-599.984619	-18.133966
322.291779	15.267902	931.365112	361.656281	201.592529	925.521790	444.657043	-18.816820	493.959259	500.653229	187.246140	482.085938	506.303864	-21.327818	82.033035	568.944519	156.265518	96.890640	376.034119	-42.216293	1400.076904	430.128143	261.512238	1388.780518	333.255371	119.142944	1376.971558	295.645325	101.555511	1637.945068	408.149384	-126.621765	1120.853271	482.145386	312.341492	1114.587769	303.920502	-126.991081	876.256592	360.703339	334.281494	860.299622	336.362671	112.743942	1028.192627	-631.225525	181.736328	852.791138	-600.024719	-18.100286
322.287567	15.231852	931.359314	361.652344	201.532776	925.519043	444.661285	-18.853689	493.952301	500.663361	187.248810	482.097260	506.313721	-21.330738	82.037956	568.951050	156.263626	96.905785	376.012573	-42.268425	1400.059814	430.097778	261.457245	1388.779175	333.234833	119.083923	1376.963013	295.630493	101.471085	1637.920898	408.163025	-126.724968	1120.887939	482.135834	312.310089	1114.596802	304.120911	-126.996208	876.195923	360.668823	334.276764	860.328918	336.361328	112.694389	1028.188599	-631.267151	181.712555	852.779846	-600.027954	-18.112467
322.273193	15.219810	931.360046	361.608795	201.558472	925.531006	444.637878	-18.867176	493.931549	500.689056	187.268753	482.129486	506.281952	-21.320747	82.027512	568.965454	156.289963	96.915176	375.992096	-42.307472	1400.060303	430.074097	261.410553	1388.793823	333.205505	119.028389	1376.957275	295.610565	101.392754	1637.927612	408.114380	-126.699471	1120.839600	482.117035	312.311340	1114.632202	303.934174	-127.065033	876.239136	360.594177	334.275482	860.355347	336.337524	112.692398	1028.195679	-631.298523	181.708023	852.781860	-600.060730	-18.101601
322.257813	15.159929	931.363831	361.594696	201.506073	925.540955	444.622894	-18.893253	493.940491	500.652557	187.245041	482.115295	506.306427	-21.342609	82.026215	568.929321	156.274796	96.911163	375.960815	-42.365593	1400.063843	430.042877	261.383911	1388.803589	333.183197	118.952003	1376.962646	295.580444	101.333595	1637.915527	408.118622	-126.815163	1120.870361	482.053833	312.277069	1114.646362	304.146393	-127.081596	876.181274	360.544556	334.281738	860.376038	336.324280	112.632523	1028.202759	-631.329712	181.757248	852.793945	-600.111145	-18.066116
322.257477	15.138390	931.351990	361.600952	201.471298	925.542053	444.594940	-18.910248	493.922272	500.624176	187.202637	482.123749	506.284729	-21.313633	82.021942	568.926941	156.255188	96.906883	375.944641	-42.420406	1400.083984	430.021271	261.290619	1388.812256	333.161224	118.907257	1376.944824	295.555817	101.265038	1637.920166	408.105194	-126.853920	1120.873047	482.067505	312.266937	1114.656494	304.153015	-127.090355	876.173462	360.721069	334.249786	860.193420	336.315338	112.600449	1028.196899	-631.382507	181.725464	852.806824	-600.153015	-18.065355
322.231995	15.106028	931.364258	361.575378	201.426727	925.554260	444.573578	-18.934834	493.922363	500.593414	187.163345	482.097687	506.296051	-21.337597	82.042458	568.975647	156.310349	96.914352	375.896820	-42.472740	1400.079590	429.967468	261.228546	1388.804810	333.112915	118.878181	1376.960083	295.522766	101.189819	1637.927612	408.098755	-126.903343	1120.894897	481.973816	312.219177	1114.674316	304.156036	-127.126167	876.182129	360.462067	334.275635	860.404480	336.299255	112.560318	1028.209717	-631.435059	181.732986	852.778748	-600.194092	-18.093920
322.254120	15.081136	931.346863	361.583344	201.399994	925.558167	444.564941	-18.944021	493.909027	500.587952	187.158325	482.091888	506.290802	-21.359915	82.032532	568.933655	156.271072	96.897018	375.889648	-42.524021	1400.089478	429.949768	261.191895	1388.811401	333.071991	118.807655	1376.943970	295.493469	101.137260	1637.931396	408.091064	-126.924469	1120.889648	481.952515	312.185913	1114.670898	304.161316	-127.167076	876.168152	360.392548	334.247345	860.415344	336.303406	112.525009	1028.202759	-631.456482	181.739243	852.768982	-600.204529	-18.090092
322.257782	15.046470	931.342834	361.598846	201.344131	925.545654	444.583191	-18.998791	493.912842	500.628021	187.174301	482.089783	506.301453	-21.365335	82.027962	568.929382	156.278107	96.907692	375.831329	-42.559792	1400.099365	429.908203	261.156494	1388.829834	333.018158	118.748650	1376.954590	295.459045	101.076988	1637.925293	408.090942	-126.979660	1120.899902	481.903503	312.132874	1114.683105	304.176544	-127.193359	876.152283	360.360138	334.234558	860.435486	336.304779	112.486816	1028.193726	-631.516724	181.743454	852.775757	-600.283875	-18.062860
322.268341	14.995870	931.344482	361.619690	201.307327	925.554199	444.574615	-18.983591	493.903015	500.630066	187.162003	482.094269	506.301361	-21.365112	82.026634	568.972351	156.289536	96.898949	375.811005	-42.610340	1400.117676	429.879822	261.082764	1388.825928	332.988495	118.714928	1376.956421	295.436920	101.009407	1637.937012	408.087677	-127.013374	1120.906616	481.873108	312.088043	1114.681030	304.177704	-127.193161	876.163330	360.341492	334.231293	860.443481	336.310852	112.441467	1028.198364	-631.543701	181.779022	852.795227	-600.300537	-18.056307
322.253265	14.971807	931.364929	361.600525	201.243408	925.553894	444.558044	-19.014242	493.906281	500.607727	187.114578	482.087128	506.266907	-21.347788	82.013702	568.925049	156.256165	96.901649	375.774139	-42.666241	1400.129272	429.831207	261.038757	1388.821411	332.947937	118.655479	1376.974976	295.398315	100.954491	1637.950928	408.078369	-127.059128	1120.930786	481.838470	312.029419	1114.697021	304.201477	-127.239471	876.159119	360.294708	334.179260	860.450623	336.295593	112.408928	1028.208008	-631.586548	181.748016	852.798584	-600.328674	-18.060244
322.259369	14.933843	931.359253	361.589203	201.215256	925.566284	444.592621	-19.055115	493.928711	500.569794	187.062424	482.102966	506.321075	-21.370344	82.033424	568.878906	156.207581	96.879486	375.749115	-42.713707	1400.123169	429.780548	260.991547	1388.844849	332.903412	118.621490	1376.979126	295.342438	100.915771	1637.994141	408.075134	-127.123642	1120.925903	481.813293	311.985504	1114.714966	304.211700	-127.253258	876.161072	360.278168	334.143768	860.450378	336.291870	112.365707	1028.211792	-631.622681	181.762482	852.795959	-600.372864	-18.042204
322.260742	14.891103	931.362610	361.581757	201.198990	925.585083	444.572815	-19.066753	493.918701	500.609619	187.097092	482.127777	506.279877	-21.359507	82.029121	568.898926	156.239624	96.879616	375.722687	-42.776691	1400.124512	429.735474	260.950195	1388.851074	332.867462	118.559326	1376.981201	295.329102	100.844337	1637.974365	408.071533	-127.141571	1120.936157	481.774902	311.921875	1114.731812	304.211792	-127.292152	876.145569	360.260895	334.111328	860.456360	336.282379	112.328423	1028.222778	-631.685364	181.733566	852.774658	-600.410400	-18.064674
322.245331	14.869779	931.356689	361.569000	201.147537	925.569214	444.567932	-19.052280	493.889404	500.611328	187.046326	482.100922	506.283752	-21.359423	82.012733	568.901794	156.238083	96.876175	375.705872	-42.837254	1400.130493	429.694885	260.908569	1388.864746	332.818573	118.497459	1376.971924	295.301575	100.806084	1637.988037	408.061493	-127.202415	1120.913818	481.722992	311.835938	1114.733398	304.212860	-127.332573	876.144287	360.259735	334.063782	860.461792	336.268036	112.298195	1028.211670	-631.710999	181.724960	852.773010	-600.442871	-18.027407
322.261017	14.802343	931.352356	361.612946	201.045639	925.545288	444.629761	-19.114508	493.901978	500.631775	187.032028	482.106659	506.317871	-21.373219	81.984741	568.946777	156.252167	96.856804	375.665741	-42.881241	1400.111450	429.644897	260.877472	1388.878906	332.773254	118.451736	1376.974609	295.253876	100.762245	1638.024902	408.052917	-127.242546	1120.911987	481.695618	311.789215	1114.765259	304.235046	-127.383942	876.127136	360.235413	334.000580	860.474854	336.281342	112.229095	1028.195923	-631.760193	181.764877	852.782166	-600.487305	-18.046930
322.255951	14.773734	931.344727	361.600952	201.028427	925.565918	444.627167	-19.095646	493.893250	500.654388	187.015656	482.097717	506.307312	-21.364546	81.968895	568.970093	156.269730	96.863892	375.632385	-42.930016	1400.100342	429.601593	260.827850	1388.890747	332.740540	118.398216	1376.967041	295.220062	100.705688	1638.038574	408.061218	-127.285927	1120.895142	481.706543	311.767151	1114.801025	304.255371	-127.419243	876.093567	360.485748	333.922302	860.278381	336.268463	112.191505	1028.202759	-631.812073	181.721786	852.769409	-600.513489	-18.053907
322.263550	14.702894	931.343689	361.630676	200.947052	925.550293	444.637939	-19.121561	493.882965	500.651825	186.957916	482.101227	506.317078	-21.361111	81.962845	568.900513	156.209686	96.839073	375.627045	-43.007587	1400.096191	429.573700	260.779694	1388.906860	332.700073	118.355537	1376.953369	295.187592	100.660072	1638.043213	408.071838	-127.330841	1120.875732	481.692993	311.709747	1114.821045	304.256805	-127.462227	876.073914	360.470367	333.857086	860.276550	336.268158	112.128113	1028.192871	-631.823364	181.747742	852.763062	-600.545532	-18.029585
322.257172	14.676994	931.341125	361.646362	200.903336	925.544373	444.677734	-19.159451	493.881409	500.653107	186.943756	482.105621	506.322357	-21.362558	81.966118	568.939392	156.246979	96.825333	375.583344	-43.039886	1400.082764	429.508698	260.737549	1388.933350	332.668091	118.295059	1376.947144	295.158051	100.612167	1638.053101	408.061646	-127.369019	1120.864136	481.654114	311.652832	1114.840576	304.277557	-127.514847	876.067139	360.476959	333.796936	860.289978	336.273071	112.096115	1028.188477	-631.847290	181.777512	852.786011	-600.565674	-18.011213
322.264282	14.626582	931.337646	361.653656	200.850357	925.530151	444.696899	-19.156122	493.874420	500.671234	186.938324	482.096985	506.323486	-21.379555	81.953964	568.921265	156.230133	96.820984	375.549347	-43.092129	1400.075439	429.454712	260.703369	1388.942261	332.628387	118.260437	1376.941528	295.123047	100.566040	1638.053955	408.070709	-127.390633	1120.857300	481.631470	311.608704	1114.873657	304.289917	-127.560303	876.057922	360.488312	333.737457	860.288330	336.259674	112.054543	1028.178101	-631.890747	181.783066	852.765381	-600.616211	-18.033049
322.262665	14.617080	931.320862	361.649658	200.843018	925.542297	444.722168	-19.179064	493.867859	500.711975	186.921188	482.106445	506.338654	-21.409657	81.952065	568.915527	156.241074	96.810143	375.514862	-43.141586	1400.066406	429.392090	260.668732	1388.954346	332.587433	118.213516	1376.939087	295.083679	100.523605	1638.052979	408.055023	-127.419945	1120.852661	481.614838	311.585938	1114.881470	304.288696	-127.625191	876.029175	360.481689	333.674469	860.280090	336.249603	112.032051	1028.175903	-631.959473	181.766785	852.768372	-600.670471	-18.007969
322.257324	14.555644	931.324707	361.686188	200.799911	925.525513	444.735962	-19.211645	493.889557	500.706879	186.915253	482.098297	506.311737	-21.407898	81.944626	568.945068	156.255875	96.810692	375.506897	-43.205090	1400.056519	429.372803	260.618347	1388.950195	332.554626	118.166656	1376.926392	294.949890	100.513489	1638.027710	408.078552	-127.458969	1120.849243	481.592896	311.553925	1114.887451	304.312103	-127.671928	876.020874	360.477631	333.614899	860.274475	336.260895	111.992561	1028.168579	-631.965393	181.790894	852.786072	-600.683350	-17.992903
322.261688	14.530778	931.312622	361.686066	200.770370	925.524353	444.740448	-19.206514	493.875793	500.742889	186.879288	482.110504	506.321198	-21.408415	81.930199	568.923950	156.222382	96.794960	375.491058	-43.251667	1400.052734	429.327301	260.573120	1388.964722	332.538879	118.123840	1376.916748	294.937134	100.449715	1637.989502	408.071259	-127.498604	1120.842163	481.579865	311.518433	1114.894897	304.338074	-127.717590	875.994873	360.490204	333.556427	860.270813	336.251465	111.961899	1028.161499	-632.009277	181.775055	852.784973	-600.702942	-18.017099
322.256836	14.494261	931.307190	361.709198	200.682465	925.506042	444.808075	-19.255825	493.874268	500.777100	186.881653	482.125397	506.351807	-21.423082	81.925156	568.946106	156.249252	96.797523	375.464508	-43.285275	1400.046753	429.308350	260.556610	1388.977173	332.515503	118.080147	1376.903442	294.868469	100.420006	1638.016357	408.061096	-127.541260	1120.818481	481.562500	311.490753	1114.893188	304.347351	-127.762306	875.994568	360.488922	333.483551	860.262024	336.249725	111.910919	1028.148560	-632.063782	181.756638	852.772522	-600.758301	-17.995453
322.310303	14.327513	931.312805	361.899750	200.382813	925.376831	444.873627	-19.315979	493.883209	500.762726	186.794632	482.073181	506.399811	-21.421728	81.892281	568.894348	156.188339	96.750870	375.440186	-43.330181	1400.035645	429.273499	260.522827	1388.959351	332.487335	118.038788	1376.893677	294.828705	100.375031	1638.007324	408.077820	-127.575165	1120.816772	481.504852	311.419922	1114.881958	304.386505	-127.819977	875.966614	360.262756	333.455994	860.451294	336.335846	111.764755	1028.080811	-631.797974	182.163559	852.836487	-600.705872	-17.872690
322.339661	14.315107	931.279358	361.927307	200.376678	925.369751	444.899536	-19.356609	493.884094	500.809692	186.808838	482.076721	506.373352	-21.423986	81.887177	568.960938	156.216614	96.758095	375.403107	-43.366211	1400.031494	429.253540	260.487854	1388.953247	332.445953	118.012405	1376.884521	294.798065	100.334915	1637.988403	408.079834	-127.605072	1120.822632	481.519501	311.368683	1114.877563	304.418640	-127.858688	875.954712	360.284729	333.399414	860.440918	336.350433	111.744087	1028.060303	-632.117126	181.778427	852.779236	-600.800476	-17.999950
322.313202	14.254102	931.291809	361.922211	200.297485	925.361633	444.876556	-19.348372	493.867554	500.798431	186.738602	482.063721	506.372955	-21.422779	81.877419	568.925415	156.191055	96.749031	375.381042	-43.402988	1400.018677	429.213440	260.466919	1388.948120	332.413239	117.974236	1376.872925	294.764679	100.279533	1637.949585	408.080566	-127.668922	1120.820679	481.501007	311.329926	1114.870972	304.452850	-127.901657	875.949829	360.271698	333.338104	860.443359	336.337585	111.685486	1028.062012	-632.143616	181.764481	852.776428	-600.852600	-17.981916
322.325104	14.205282	931.287598	361.939728	200.267883	925.355408	444.896149	-19.392565	493.873138	500.772644	186.683975	482.037018	506.384125	-21.439564	81.885422	568.875427	156.164291	96.734230	375.316711	-43.445755	1400.016846	429.179810	260.426300	1388.949219	332.376556	117.951225	1376.853516	294.712341	100.236244	1637.945557	408.077911	-127.688110	1120.834717	481.510376	311.259583	1114.869507	304.496063	-127.947754	875.943909	360.287811	333.279266	860.419617	336.344208	111.648788	1028.056274	-632.194641	181.767731	852.786743	-600.891785	-17.978321
322.331543	14.211521	931.275940	361.943115	200.276733	925.356812	444.889099	-19.361156	493.848358	500.823120	186.690689	482.057587	506.354218	-21.422791	81.868660	568.895935	156.163269	96.716675	375.284973	-43.462914	1400.030884	429.167755	260.395752	1388.950928	332.348206	117.914528	1376.844971	294.732056	100.159859	1637.992188	408.068634	-127.750053	1120.853516	481.497192	311.218109	1114.880737	304.521362	-127.990791	875.937744	360.301025	333.215790	860.409546	336.343170	111.650406	1028.051025	-632.200439	181.800995	852.776123	-600.898926	-17.975834
322.334290	14.185285	931.266479	361.938690	200.220596	925.357849	444.929321	-19.409771	493.856293	500.787476	186.656555	482.039581	506.381805	-21.435953	81.865204	568.898254	156.155914	96.700859	375.241791	-43.496948	1400.028809	429.125122	260.360687	1388.934570	332.333862	117.905930	1376.852173	294.725067	100.151810	1637.983154	408.075409	-127.800453	1120.873535	481.542969	311.180389	1114.874268	304.561554	-128.027237	875.921692	360.522980	333.144745	860.201233	336.334290	111.605804	1028.046509	-631.887451	182.240417	852.876343	-600.849792	-17.777874
322.340454	14.105628	931.266235	361.959961	200.207932	925.339661	444.927185	-19.436903	493.863403	500.807587	186.639145	482.035767	506.382813	-21.441595	81.861694	568.897888	156.150894	96.697403	375.192657	-43.539162	1400.025513	429.101807	260.340729	1388.933228	332.300354	117.870483	1376.832886	294.582550	100.165894	1637.953125	408.063721	-127.842018	1120.883667	481.538849	311.143341	1114.865356	304.595978	-128.062881	875.922974	360.529846	333.065857	860.181702	336.345276	111.568687	1028.036743	-631.906799	182.231628	852.865967	-600.883118	-17.782755
322.351379	14.086246	931.267883	361.946167	200.167343	925.343018	444.911957	-19.426853	493.844177	500.806000	186.636749	482.031860	506.378021	-21.422377	81.855309	568.874451	156.137146	96.698540	375.159821	-43.544834	1400.026978	429.092865	260.290985	1388.946655	332.260437	117.838753	1376.829712	294.536774	100.148483	1637.934570	408.062866	-127.892609	1120.881592	481.513489	311.066437	1114.852539	304.632202	-128.118301	875.917480	360.331970	333.052612	860.364807	336.348267	111.536583	1028.039673	-631.933472	182.258545	852.865295	-600.908020	-17.785088
322.342865	14.048326	931.261841	361.962921	200.151260	925.350647	444.916534	-19.447880	493.840424	500.792297	186.622818	482.046417	506.403809	-21.430168	81.832672	568.877258	156.145432	96.721756	375.136597	-43.582096	1400.031128	429.073242	260.289337	1388.940430	332.247894	117.817917	1376.823242	294.571350	100.071556	1637.966553	408.060852	-127.942886	1120.908203	481.471039	311.002045	1114.833618	304.669586	-128.156525	875.914978	360.411743	333.238892	860.342468	336.343475	111.504425	1028.040161	-631.964661	182.268753	852.885498	-600.940613	-17.787718
322.349976	14.026438	931.263184	361.973206	200.101395	925.365723	444.917847	-19.451883	493.840637	500.782074	186.592346	482.051544	506.393036	-21.436420	81.855972	568.943237	156.173340	96.726112	375.099030	-43.599529	1400.026489	429.070953	260.246338	1388.932129	332.211456	117.804352	1376.824341	294.525726	100.042931	1637.952148	408.058380	-127.975471	1120.899902	481.515045	310.975128	1114.856689	304.700226	-128.210297	875.910950	360.360504	332.951172	860.375916	336.353455	111.461716	1028.048706	-631.984863	182.245483	852.863525	-600.972656	-17.774315
322.359100	13.990244	931.263367	361.970551	200.093719	925.357849	444.920380	-19.455334	493.843842	500.781006	186.571106	482.048523	506.396332	-21.434080	81.862259	568.938660	156.175842	96.735130	375.062408	-43.626450	1400.029419	429.034851	260.214386	1388.953857	332.206177	117.751678	1376.800293	294.468994	100.019844	1637.946411	408.038116	-128.019547	1120.923340	481.507355	310.930664	1114.858398	304.731354	-128.259811	875.914612	360.382599	332.911285	860.364807	336.354004	111.443581	1028.044556	-632.006836	182.230637	852.852295	-601.009949	-17.791489
322.347595	13.960184	931.268127	361.973724	200.032028	925.386963	444.910217	-19.477226	493.847076	500.776917	186.580658	482.046448	506.367401	-21.437500	81.863602	568.905701	156.187958	96.733147	375.036499	-43.657314	1400.035522	429.017059	260.188660	1388.963379	332.175659	117.736496	1376.802612	294.412231	99.998657	1637.941772	408.043518	-128.050934	1120.925171	481.509155	310.890869	1114.868652	304.744904	-128.296677	875.898438	360.395874	332.873352	860.370911	336.345978	111.386703	1028.061768	-632.011719	182.227966	852.863770	-601.020020	-17.783070
322.366882	13.899685	931.257813	362.006653	200.014908	925.376404	444.924103	-19.525393	493.853851	500.791199	186.613297	482.059906	506.390442	-21.431215	81.859955	568.908691	156.174438	96.764893	374.993683	-43.690262	1400.020264	428.990509	260.144684	1388.962524	332.147430	117.711472	1376.797607	294.355225	99.988495	1637.936523	408.035583	-128.100662	1120.940308	481.569550	310.904785	1114.901611	304.784943	-128.350342	875.883911	360.636047	332.777405	860.166504	336.360260	111.349922	1028.050537	-632.060120	182.252441	852.859314	-601.044189	-17.771938
322.363617	13.886211	931.262146	361.989868	199.999191	925.389893	444.894531	-19.509779	493.836151	500.746582	186.608383	482.062347	506.379730	-21.419987	81.846535	568.879822	156.156143	96.754433	374.969116	-43.724613	1400.031982	428.956207	260.117615	1388.974365	332.129944	117.678856	1376.814697	294.298340	99.965500	1637.936523	408.026611	-128.119507	1120.954834	481.563385	310.850616	1114.932983	304.804962	-128.390411	875.881897	360.653534	332.734375	860.159973	336.350525	111.329994	1028.059692	-632.087036	182.252075	852.852234	-601.085266	-17.763870
322.346893	13.844196	931.280396	361.985962	199.940094	925.411316	444.899841	-19.540121	493.838898	500.738373	186.578949	482.104919	506.402161	-21.446922	81.874603	568.870422	156.169159	96.765442	374.936218	-43.765942	1400.048096	428.921356	260.084290	1388.981567	332.102692	117.644119	1376.803345	294.231476	99.947685	1637.929321	407.989746	-128.120560	1120.956055	481.562286	310.827484	1114.928589	304.641907	-128.466644	875.919067	360.701752	332.689392	860.153320	336.345978	111.277313	1028.079956	-632.089478	182.256012	852.850708	-601.111511	-17.770872
322.341064	13.798323	931.279053	361.970886	199.933762	925.414734	444.896057	-19.549444	493.846985	500.693268	186.544739	482.071136	506.375885	-21.434235	81.848724	568.901184	156.180099	96.773819	374.913239	-43.791901	1400.036133	428.901581	260.039124	1388.980469	332.072571	117.617630	1376.812134	294.173828	99.944748	1637.924683	408.000427	-128.138962	1120.962280	481.577423	310.780396	1114.929443	304.673065	-128.509262	875.923462	360.742157	332.664490	860.154236	336.337982	111.246956	1028.081299	-632.084900	182.256470	852.847534	-601.105347	-17.769878
322.341705	13.796281	931.273254	361.972809	199.910477	925.422668	444.872833	-19.553959	493.850677	500.691345	186.540756	482.086853	506.390686	-21.411783	81.848885	568.906006	156.177872	96.779160	374.870911	-43.818108	1400.059204	428.858521	259.995270	1388.974731	332.047668	117.572411	1376.803955	294.126373	99.927040	1637.912598	407.997711	-128.171509	1120.961182	481.588379	310.785553	1114.943726	304.691010	-128.528748	875.922974	360.777039	332.618988	860.147400	336.340820	111.227119	1028.082764	-632.103271	182.297211	852.868469	-601.111511	-17.767311
322.362396	13.752062	931.275024	361.972260	199.871979	925.427124	444.844025	-19.528728	493.819519	500.714874	186.559082	482.089417	506.367096	-21.405144	81.843872	568.903870	156.191422	96.784248	374.851868	-43.854053	1400.051514	428.812042	259.965179	1388.970093	332.022308	117.554939	1376.788086	294.073212	99.926193	1637.916382	407.996033	-128.204742	1120.976318	481.594238	310.734528	1114.925903	304.685425	-128.567795	875.932190	360.800507	332.575592	860.145264	336.343506	111.185074	1028.085571	-632.149963	182.265442	852.851501	-601.158997	-17.771626
322.357605	13.718669	931.263977	361.986267	199.843460	925.440735	444.894836	-19.592627	493.850800	500.708160	186.550308	482.075134	506.388672	-21.422611	81.855438	568.905090	156.183365	96.788582	374.828735	-43.886730	1400.047485	428.776520	259.944305	1388.964233	331.993683	117.510826	1376.794678	293.917389	99.959801	1637.884644	407.997925	-128.249039	1120.973633	481.589691	310.692596	1114.963867	304.692719	-128.594971	875.933350	360.850677	332.539764	860.148315	336.333771	111.144463	1028.086426	-632.189758	182.226395	852.847595	-601.167419	-17.785988
322.358765	13.704334	931.279236	361.988281	199.796570	925.451355	444.873138	-19.589794	493.849213	500.683319	186.528046	482.076508	506.352203	-21.425697	81.861557	568.926086	156.203247	96.787399	374.788757	-43.915089	1400.051147	428.737823	259.903687	1388.990601	331.963928	117.473747	1376.803101	293.855164	99.947250	1637.884766	407.995850	-128.295822	1120.981689	481.539490	310.614868	1114.955444	304.721161	-128.637497	875.934631	360.671234	332.560303	860.360168	336.343903	111.115311	1028.099731	-632.192627	182.232269	852.845642	-601.185425	-17.772121
322.341492	13.672824	931.267761	361.972260	199.773254	925.450562	444.889343	-19.607080	493.852631	500.690613	186.541901	482.092163	506.352173	-21.428204	81.852264	568.898315	156.193710	96.804031	374.755157	-43.948215	1400.067261	428.694427	259.874756	1389.000000	331.924500	117.442619	1376.803833	293.889648	99.897850	1637.905762	407.993134	-128.306839	1120.984985	481.553833	310.600189	1114.994751	304.708710	-128.656784	875.942017	360.713867	332.507233	860.359985	336.324066	111.082672	1028.093628	-632.563904	181.802231	852.765564	-601.283447	-17.930370
322.357788	13.625621	931.284424	361.981598	199.770966	925.456299	444.875610	-19.605394	493.841309	500.678162	186.512939	482.077881	506.379395	-21.430698	81.855957	568.840210	156.120621	96.811859	374.705963	-43.987026	1400.056274	428.673645	259.839172	1389.013062	331.881042	117.413528	1376.811279	293.854797	99.868263	1637.888184	407.963623	-128.337570	1120.983032	481.541901	310.572968	1115.008545	304.697693	-128.704391	875.921021	360.769073	332.470184	860.352539	336.330597	111.063858	1028.104248	-632.267212	182.229492	852.838501	-601.229309	-17.756168
322.349976	13.595398	931.270569	361.985840	199.754959	925.444092	444.873352	-19.632614	493.834229	500.696747	186.480530	482.083984	506.366119	-21.427198	81.856659	568.859985	156.145569	96.786484	374.684814	-43.996086	1400.033813	428.619446	259.814392	1389.020020	331.839752	117.363319	1376.807373	293.799652	99.853134	1637.870117	407.955292	-128.370529	1120.968018	481.540192	310.546417	1115.014771	304.710876	-128.726547	875.908203	360.800049	332.443756	860.351074	336.323181	111.041084	1028.090820	-632.279541	182.226044	852.847961	-601.239502	-17.745737
322.341888	13.582253	931.272156	361.956726	199.708115	925.453247	444.878662	-19.639927	493.821259	500.732178	186.483658	482.087952	506.363129	-21.427605	81.850624	568.877136	156.145111	96.784554	374.629974	-44.045044	1400.025635	428.590271	259.786896	1389.020264	331.824707	117.349457	1376.794556	293.749268	99.847076	1637.865845	407.944458	-128.421417	1120.977905	481.537292	310.502563	1115.037109	304.711090	-128.756195	875.892944	360.866150	332.435791	860.340088	336.309601	111.006134	1028.096680	-632.635925	181.793747	852.753784	-601.316162	-17.899813
322.341003	13.574633	931.268066	361.976105	199.707794	925.446777	444.879944	-19.641380	493.822510	500.742279	186.480576	482.111023	506.375549	-21.426851	81.830460	568.910034	156.158661	96.782570	374.574951	-44.075104	1400.014404	428.548340	259.776184	1389.039063	331.786163	117.330826	1376.789063	293.663635	99.848328	1637.889771	407.922821	-128.451782	1120.953247	481.533264	310.447388	1115.047485	304.715424	-128.798874	875.888306	360.912262	332.406036	860.335022	336.312073	111.005287	1028.090942	-632.343750	182.225739	852.856995	-601.274231	-17.736694
322.342072	13.525218	931.269531	361.973755	199.690674	925.449829	444.873383	-19.653582	493.822266	500.742889	186.462158	482.110168	506.383057	-21.461531	81.843834	568.900452	156.144897	96.794319	374.547272	-44.076805	1400.017944	428.530945	259.744843	1389.036621	331.742126	117.300728	1376.789795	293.613983	99.834343	1637.883545	407.894501	-128.455261	1120.948486	481.548737	310.412933	1115.061890	304.709503	-128.833374	875.870056	360.955933	332.371826	860.340942	336.305389	110.971611	1028.092896	-632.349731	182.240448	852.857727	-601.307068	-17.716925
322.326813	13.517726	931.258118	361.972046	199.649918	925.467712	444.908264	-19.686972	493.828247	500.774872	186.437057	482.105713	506.374023	-21.462067	81.834633	568.925537	156.168121	96.805267	374.491150	-44.114826	1400.008545	428.493347	259.708984	1389.032959	331.712341	117.260239	1376.776611	293.582581	99.798943	1637.846558	407.857300	-128.475082	1120.963501	481.540405	310.422668	1115.089355	304.704742	-128.856247	875.870544	360.981415	332.355896	860.346436	336.289459	110.934586	1028.096191	-632.382507	182.220917	852.862915	-601.306519	-17.736130
322.326050	13.487591	931.255005	361.980499	199.617401	925.441406	444.917053	-19.696995	493.834381	500.776398	186.435318	482.122620	506.364319	-21.445957	81.828186	568.927124	156.154877	96.799622	374.450165	-44.143291	1400.006958	428.444153	259.693329	1389.044800	331.680237	117.246124	1376.782471	293.512329	99.787155	1637.881836	407.830963	-128.520660	1120.989258	481.540100	310.379791	1115.098999	304.728455	-128.889694	875.843445	361.030548	332.348633	860.346069	336.277405	110.919357	1028.079834	-632.411011	182.216400	852.879883	-601.323120	-17.729729
322.336975	13.463573	931.247925	361.995941	199.587891	925.435303	444.909271	-19.699371	493.821747	500.778717	186.425049	482.128448	506.355072	-21.443287	81.827156	568.876465	156.132477	96.777336	374.388031	-44.150024	1400.015747	428.404114	259.664337	1389.058716	331.630554	117.204941	1376.780518	293.455383	99.767128	1637.874512	407.797760	-128.522141	1120.973755	481.545227	310.376831	1115.099731	304.703949	-128.912186	875.848389	361.059296	332.321716	860.345276	336.279388	110.894691	1028.072510	-632.581055	182.018356	852.828796	-601.390320	-17.783800
322.342896	13.440722	931.228088	362.015350	199.580597	925.445557	444.907196	-19.715796	493.812714	500.783447	186.395004	482.120636	506.373901	-21.427698	81.815796	568.884766	156.113663	96.784492	374.351471	-44.182690	1400.027344	428.371582	259.633026	1389.059570	331.578186	117.190887	1376.773438	293.425659	99.744583	1637.835205	407.757538	-128.558151	1120.990601	481.533783	310.335785	1115.100342	304.702942	-128.934937	875.847900	361.092499	332.322052	860.329346	336.279846	110.866158	1028.067627	-632.486511	182.207657	852.850037	-601.402466	-17.714754
322.331635	13.395407	931.227905	362.019531	199.537216	925.438049	444.911316	-19.713350	493.828674	500.819672	186.405396	482.106964	506.369507	-21.426172	81.814423	568.903076	156.127548	96.785416	374.281616	-44.214542	1400.030396	428.315674	259.604919	1389.051147	331.534149	117.173981	1376.769653	293.284912	99.761276	1637.793213	407.739746	-128.575272	1120.995239	481.540100	310.319916	1115.120361	304.718750	-128.952530	875.835205	361.131897	332.308807	860.319397	336.277924	110.825844	1028.063721	-632.515381	182.223480	852.836853	-601.406250	-17.721449
322.337433	13.389644	931.230530	362.033142	199.518951	925.438416	444.925323	-19.741259	493.820068	500.826141	186.409698	482.105927	506.366882	-21.425713	81.816460	568.912781	156.135803	96.777184	374.234619	-44.242550	1400.027588	428.260193	259.582031	1389.050903	331.495361	117.137627	1376.761108	293.215118	99.740761	1637.823120	407.697083	-128.597534	1121.003540	481.574036	310.313751	1115.133789	304.709839	-128.979309	875.837891	361.361786	332.279846	860.105469	336.282837	110.816605	1028.064697	-632.543213	182.211044	852.820374	-601.431213	-17.724363
322.317688	13.354541	931.229004	362.040588	199.473297	925.425110	444.927429	-19.739149	493.799469	500.812134	186.355331	482.090790	506.355743	-21.426311	81.800903	568.897827	156.124786	96.771744	374.168976	-44.257339	1400.033325	428.228790	259.551575	1389.062988	331.458710	117.105621	1376.756104	293.169159	99.726822	1637.808472	407.660095	-128.639694	1121.010132	481.528107	310.281891	1115.128784	304.703094	-128.986221	875.837402	361.181946	332.295837	860.303833	336.266724	110.785751	1028.056396	-632.552002	182.204483	852.827271	-601.449402	-17.729280
322.324890	13.336823	931.222107	362.049316	199.476013	925.426575	444.942291	-19.769735	493.808167	500.798340	186.332153	482.095520	506.378082	-21.433899	81.814110	568.956604	156.135651	96.784416	374.125702	-44.271935	1400.056641	428.193756	259.520142	1389.049683	331.402771	117.092789	1376.734253	293.105652	99.709023	1637.819580	407.617676	-128.647186	1121.025635	481.548187	310.266724	1115.132324	304.681671	-129.013626	875.825073	361.409363	332.244507	860.089111	336.265839	110.775200	1028.053223	-632.563660	182.234772	852.832458	-601.475098	-17.691149
322.319397	13.331528	931.210510	362.053009	199.478226	925.439270	444.930145	-19.764645	493.805664	500.808411	186.352478	482.124817	506.371185	-21.426991	81.819244	568.939392	156.138428	96.796951	374.046631	-44.303093	1400.058105	428.145569	259.495026	1389.052979	331.360535	117.054855	1376.745483	293.054321	99.680740	1637.820313	407.576935	-128.695023	1121.026001	481.530304	310.229767	1115.146240	304.657349	-129.013687	875.835938	361.434204	332.258118	860.084045	336.260956	110.761597	1028.054077	-632.894531	181.857605	852.767639	-601.562500	-17.829281
322.318756	13.297733	931.214600	362.087677	199.450684	925.430908	444.929535	-19.792913	493.819183	500.822174	186.361984	482.124146	506.390656	-21.459070	81.829788	568.929443	156.131821	96.795906	373.994354	-44.335732	1400.065308	428.123810	259.467194	1389.080444	331.318909	117.023979	1376.739502	293.096313	99.616425	1637.844849	407.536102	-128.722900	1121.032593	481.535828	310.240387	1115.164551	304.659912	-129.021957	875.833679	361.465393	332.253815	860.109985	336.261932	110.741951	1028.050537	-632.623474	182.242661	852.848572	-601.492004	-17.703087
322.319366	13.303370	931.217102	362.074127	199.413467	925.444458	444.907471	-19.796976	493.807770	500.789337	186.330750	482.108582	506.384949	-21.457975	81.830086	568.873474	156.099030	96.771828	373.932800	-44.357693	1400.063599	428.095215	259.436920	1389.076538	331.272461	117.022934	1376.746094	292.943390	99.640099	1637.823730	407.496857	-128.753220	1121.039429	481.506897	310.187012	1115.162964	304.644836	-129.047958	875.830017	361.471985	332.252289	860.097778	336.253448	110.721260	1028.058594	-632.623474	182.256042	852.851135	-601.514465	-17.676626
322.315094	13.294646	931.213806	362.117798	199.395248	925.424988	444.911652	-19.827520	493.818207	500.796417	186.320679	482.098724	506.379395	-21.448328	81.820915	568.863708	156.091690	96.788849	373.882813	-44.398769	1400.076050	428.053772	259.412506	1389.082275	331.220154	117.017960	1376.743286	292.888062	99.622726	1637.812866	407.457001	-128.776291	1121.048828	481.486450	310.148865	1115.174805	304.612457	-129.061111	875.823059	361.482574	332.260986	860.095093	336.265503	110.719803	1028.046265	-632.637207	182.276764	852.853699	-601.543518	-17.676271
322.307343	13.256453	931.210693	362.116730	199.388718	925.436584	444.929718	-19.849182	493.837585	500.766479	186.300735	482.103851	506.410065	-21.481352	81.826088	568.858093	156.093582	96.778404	373.826294	-44.424072	1400.071655	428.021545	259.373749	1389.102661	331.178009	116.987175	1376.734009	292.847382	99.589775	1637.791992	407.390106	-128.785034	1121.036255	481.484344	310.142670	1115.173096	304.577148	-129.057281	875.809204	361.497437	332.228912	860.103027	336.254303	110.690483	1028.050415	-632.705383	182.265701	852.855347	-601.590393	-17.646061
322.301361	13.230516	931.215149	362.129852	199.350845	925.424011	444.936249	-19.876635	493.850403	500.783203	186.326294	482.111237	506.418152	-21.489208	81.823776	568.867737	156.088058	96.776688	373.765198	-44.464729	1400.076050	427.996552	259.348206	1389.104492	331.120605	116.957542	1376.735352	292.773529	99.571815	1637.811279	407.359680	-128.824249	1121.036011	481.466370	310.089905	1115.206421	304.561096	-129.069397	875.806580	361.506592	332.232025	860.114807	336.255157	110.669159	1028.045776	-632.708313	182.272247	852.852051	-601.616150	-17.642456
322.297180	13.236283	931.204529	362.125549	199.318802	925.422424	444.914917	-19.860189	493.836090	500.777740	186.245667	482.099884	506.403046	-21.484964	81.820427	568.843323	156.076447	96.781227	373.700867	-44.483818	1400.071045	427.949310	259.317810	1389.125488	331.072266	116.911606	1376.737061	292.785095	99.506981	1637.835083	407.308350	-128.811874	1120.991455	481.453674	310.046570	1115.216919	304.537872	-129.083191	875.788025	361.513611	332.208984	860.128662	336.242859	110.653778	1028.039307	-632.734131	182.304230	852.859924	-601.608765	-17.638727
322.276794	13.197820	931.210754	362.131836	199.320404	925.429443	444.921814	-19.890253	493.855225	500.802612	186.246643	482.131287	506.420746	-21.486261	81.842545	568.907349	156.108200	96.783653	373.628204	-44.465416	1400.055908	427.882965	259.331604	1389.128906	331.252167	116.569145	1376.741821	292.739410	99.486603	1637.836060	407.261414	-128.824265	1121.000366	481.433502	310.012878	1115.244141	304.488617	-129.088699	875.781311	361.512054	332.181854	860.149475	336.232300	110.635597	1028.045654	-632.756409	182.336746	852.878906	-601.625732	-17.637114
322.257813	13.182739	931.212708	362.116791	199.287079	925.441956	444.934082	-19.899544	493.856659	500.806732	186.255661	482.132782	506.430573	-21.488976	81.844818	568.863464	156.077698	96.778572	373.579712	-44.498470	1400.045410	427.848083	259.303467	1389.139526	331.219116	116.554367	1376.740845	292.682495	99.464142	1637.834351	407.199524	-128.847260	1120.980713	481.432098	310.003052	1115.264893	304.452759	-129.115356	875.780090	361.525574	332.161499	860.154785	336.214935	110.606361	1028.053101	-632.773071	182.378479	852.879578	-601.652100	-17.599533
322.254913	13.168347	931.203918	362.127991	199.287994	925.446167	444.906952	-19.906891	493.839417	500.794769	186.240768	482.125732	506.424042	-21.487246	81.845131	568.850281	156.068359	96.802361	373.527954	-44.538383	1400.039551	427.816620	259.260223	1389.147339	331.183685	116.528938	1376.754028	292.625031	99.444275	1637.837524	407.150238	-128.855392	1120.972412	481.413239	309.973755	1115.307129	304.425446	-129.106491	875.759949	361.527039	332.143768	860.172241	336.203186	110.596130	1028.049927	-632.781372	182.414139	852.903992	-601.670837	-17.586174
322.244293	13.143038	931.207153	362.125122	199.229797	925.454712	444.887848	-19.903145	493.838043	500.815125	186.242218	482.152374	506.413055	-21.479120	81.849701	568.892151	156.097076	96.806366	373.473877	-44.574268	1400.051025	427.769623	259.224152	1389.162231	331.136902	116.508377	1376.746338	292.574799	99.431671	1637.838623	407.106079	-128.860703	1120.967285	481.410461	309.929108	1115.312866	304.378906	-129.115112	875.765503	361.531067	332.130066	860.203064	336.186981	110.554535	1028.055298	-633.198364	181.964890	852.804504	-601.785095	-17.759418
322.223663	13.098569	931.218201	362.147736	199.219589	925.441772	444.888092	-19.911940	493.844360	500.802765	186.244751	482.168152	506.421112	-21.481287	81.851768	568.834717	156.055603	96.808594	373.479584	-44.670658	1400.053101	427.784149	259.136505	1389.196045	330.880249	116.782707	1376.774902	292.540802	99.393799	1637.814087	407.061310	-128.884888	1120.950073	481.384949	309.915344	1115.326050	304.331207	-129.099930	875.759094	361.508606	332.101990	860.221924	336.187439	110.540756	1028.053711	-633.259155	181.924194	852.785400	-601.824951	-17.737875
322.208710	13.101907	931.202209	362.109558	199.247650	925.458252	444.881989	-19.933407	493.840485	500.809631	186.237091	482.167908	506.405640	-21.483465	81.861504	568.797485	156.054749	96.811485	373.421509	-44.696426	1400.051270	427.737885	259.103699	1389.209229	330.834991	116.750610	1376.786987	292.483002	99.366203	1637.810547	407.021423	-128.887268	1120.924927	481.381378	309.895874	1115.348633	304.286743	-129.080795	875.724792	361.494415	332.068390	860.233337	336.161346	110.537651	1028.054810	-633.301758	181.964706	852.802551	-601.846130	-17.736376
322.200684	13.112386	931.192505	362.102753	199.190582	925.463196	444.877075	-19.946159	493.857758	500.798340	186.215240	482.168182	506.397064	-21.494080	81.872810	568.795532	156.028046	96.805687	373.332092	-44.679623	1400.029907	427.651398	259.122559	1389.209595	331.032013	116.408722	1376.755859	292.419403	99.343307	1637.805176	406.967743	-128.902039	1120.919067	481.354156	309.876953	1115.360718	304.224670	-129.099060	875.719421	361.499603	332.053802	860.232788	336.135284	110.512115	1028.051392	-633.367310	181.944824	852.785522	-601.864929	-17.750048
322.168488	13.066659	931.196777	362.095490	199.188248	925.450989	444.868469	-19.940720	493.850433	500.804352	186.201401	482.170868	506.391479	-21.492701	81.871834	568.852356	156.061768	96.806831	373.323151	-44.757263	1400.020508	427.650055	259.037292	1389.214233	330.756744	116.670883	1376.786255	292.371490	99.306206	1637.807373	406.930206	-128.928040	1120.916138	481.278809	309.799896	1115.366089	304.197784	-129.073822	875.715698	361.243500	332.060486	860.452087	336.117432	110.496292	1028.047241	-633.462402	181.927277	852.777893	-601.943848	-17.753489
322.146973	13.051281	931.196899	362.062012	199.136642	925.463928	444.866150	-19.950460	493.856903	500.789185	186.183365	482.160614	506.412415	-21.465998	81.849426	568.888184	156.085739	96.831413	373.287994	-44.786892	1400.018555	427.616150	258.985168	1389.228271	330.714630	116.678429	1376.773804	292.335205	99.284584	1637.814331	406.892120	-128.976181	1120.889648	481.287506	309.803558	1115.374634	304.138763	-129.086594	875.689880	361.444519	332.017273	860.257141	336.089325	110.456505	1028.053955	-633.502930	181.973328	852.807312	-601.974060	-17.730818
322.145782	13.027419	931.171509	362.100616	199.137451	925.447571	444.861786	-19.983118	493.853943	500.824188	186.207077	482.188019	506.408691	-21.495800	81.861862	568.870239	156.057892	96.827232	373.180084	-44.775490	1399.989746	427.514862	259.016205	1389.227539	330.888245	116.348053	1376.756958	292.192810	99.303116	1637.776855	406.820892	-128.978333	1120.873291	481.254608	309.751343	1115.387573	304.089935	-129.077560	875.696411	361.428162	331.976196	860.241089	336.092865	110.444107	1028.032227	-633.555969	181.983734	852.813293	-601.995178	-17.730904
322.123962	13.002131	931.172668	362.118164	199.132294	925.439880	444.861023	-19.977123	493.864624	500.787262	186.155426	482.177338	506.411987	-21.478886	81.863174	568.865784	156.054474	96.824493	373.169556	-44.856964	1400.009766	427.519745	258.935394	1389.251099	330.634155	116.593132	1376.771362	292.150299	99.265312	1637.794556	406.793549	-128.996063	1120.896362	481.242554	309.752472	1115.391235	304.041901	-129.064575	875.696716	361.418671	331.964325	860.251892	336.085754	110.435471	1028.028320	-633.128662	182.597656	852.939453	-601.914001	-17.513866
322.116150	13.012487	931.170410	362.085419	199.093567	925.432922	444.852051	-19.993937	493.836792	500.765625	186.144348	482.161102	506.417053	-21.498363	81.864754	568.811035	156.028854	96.839500	373.106171	-44.867252	1399.991699	427.476746	258.904144	1389.229126	330.584595	116.564423	1376.768433	292.202209	99.187050	1637.818848	406.739563	-129.034805	1120.884399	481.176727	309.675354	1115.376465	303.991547	-129.053131	875.690979	361.381195	331.926666	860.246521	336.061035	110.425056	1028.023315	-633.187256	182.604111	852.936829	-601.971741	-17.481073
322.019379	13.098276	931.174805	361.889465	199.352570	925.578491	444.793518	-19.968801	493.843689	500.739685	186.132050	482.204834	506.393921	-21.488619	81.876465	568.779541	156.004486	96.851059	373.027252	-44.852562	1399.991821	427.399994	258.931549	1389.232788	330.756714	116.242348	1376.749146	292.158295	99.146469	1637.826660	406.687836	-129.026550	1120.895630	481.136169	309.658142	1115.397705	303.958588	-129.039047	875.680542	361.348145	331.906097	860.250549	335.956146	110.505920	1028.104736	-633.235901	182.581558	852.940796	-601.990295	-17.488857
322.063995	12.991241	931.170471	362.066895	199.096375	925.461792	444.824463	-20.023272	493.849976	500.774109	186.168243	482.200958	506.406128	-21.496864	81.882759	568.794434	156.012207	96.859329	372.965698	-44.876217	1400.001831	427.348511	258.916626	1389.242554	330.733643	116.199951	1376.752808	292.131287	99.115341	1637.830200	406.636719	-129.033279	1120.866455	481.106201	309.617157	1115.417603	303.903900	-129.032501	875.676208	361.332825	331.885925	860.252502	336.019684	110.402260	1028.037964	-633.296570	182.623550	852.954529	-602.062195	-17.482985
321.999481	13.072709	931.168579	361.904724	199.304398	925.572693	444.785980	-19.980545	493.825867	500.780762	186.181015	482.233185	506.385223	-21.491150	81.876595	568.810730	156.039337	96.845192	372.950500	-44.966850	1399.986572	427.340271	258.828888	1389.254395	330.462341	116.472862	1376.746948	292.092682	99.082809	1637.835205	406.584839	-129.065247	1120.863403	481.044220	309.578552	1115.405884	303.857208	-129.014572	875.651062	361.295898	331.844635	860.254395	335.934814	110.474480	1028.097412	-633.371643	182.587677	852.959534	-602.085327	-17.499783
321.964294	13.062674	931.159363	361.890869	199.301331	925.569641	444.750824	-19.993412	493.826935	500.772034	186.169586	482.216217	506.375031	-21.494873	81.880798	568.801880	156.025146	96.849220	372.900085	-44.996246	1400.000977	427.302521	258.789337	1389.273560	330.428955	116.447571	1376.740479	292.063629	99.046684	1637.842163	406.523590	-129.083908	1120.844727	481.015137	309.542511	1115.428223	303.805298	-129.018265	875.631409	361.272522	331.815338	860.265869	335.908630	110.465546	1028.091309	-633.414368	182.572113	852.953796	-602.129028	-17.516005
321.949829	13.049978	931.150391	361.891571	199.329514	925.587524	444.745422	-20.019598	493.834839	500.806702	186.194717	482.251495	506.397003	-21.494823	81.876892	568.814331	156.028305	96.855598	372.812927	-44.974766	1399.976563	427.209930	258.824615	1389.272095	330.588013	116.116470	1376.742432	292.028290	99.000076	1637.849731	406.472473	-129.094559	1120.855469	480.975494	309.527100	1115.445435	303.766663	-129.009445	875.623779	361.236359	331.787659	860.260315	335.899719	110.458893	1028.096191	-633.485107	182.560883	852.941040	-602.184326	-17.496029
321.926636	12.923810	931.172729	361.981140	199.011902	925.467468	444.781525	-20.068804	493.861694	500.789246	186.156662	482.222900	506.420898	-21.499640	81.873260	568.832642	156.034393	96.870903	372.775848	-45.079376	1400.000366	427.215057	258.728668	1389.292236	330.346405	116.373169	1376.764038	291.999847	98.977974	1637.863037	406.403168	-129.098221	1120.862671	480.932434	309.510559	1115.451294	303.706512	-129.012909	875.618835	361.205078	331.763153	860.286011	335.906769	110.326851	1028.041870	-633.563354	182.558838	852.966614	-602.235474	-17.506603
321.855133	13.032989	931.166931	361.835327	199.259369	925.592224	444.733917	-20.031429	493.836639	500.773010	186.132721	482.260223	506.394745	-21.497429	81.870193	568.798035	156.010162	96.865105	372.721771	-45.107811	1400.002686	427.165649	258.692383	1389.296875	330.310028	116.334564	1376.768311	291.967316	98.941582	1637.876953	406.345215	-129.170151	1120.866699	480.899414	309.478180	1115.472290	303.644043	-128.990509	875.626587	361.152374	331.721985	860.300598	335.827271	110.423492	1028.106689	-633.600037	182.568268	852.986694	-602.287720	-17.479593
321.848450	13.027252	931.160034	361.816772	199.304276	925.614624	444.700409	-20.034513	493.848083	500.759552	186.117950	482.259003	506.387573	-21.493338	81.893654	568.871033	156.066696	96.884964	372.653961	-45.136608	1399.988037	427.121704	258.645050	1389.318848	330.262482	116.305290	1376.782471	291.946686	98.914749	1637.886963	406.276611	-129.181686	1120.858643	480.846344	309.421967	1115.490845	303.620911	-129.022598	875.612793	361.117523	331.679596	860.314880	335.802795	110.428391	1028.114258	-633.651611	182.568939	852.983154	-602.332153	-17.534885
321.830261	12.986066	931.158691	361.836426	199.223190	925.596497	444.707184	-20.037243	493.871002	500.758881	186.115189	482.249390	506.387421	-21.482519	81.911636	568.855957	156.065430	96.888260	372.598206	-45.168144	1400.010864	427.076782	258.616730	1389.343140	330.230927	116.260773	1376.762085	291.930389	98.883499	1637.908081	406.227264	-129.210571	1120.860596	480.823700	309.403076	1115.514404	303.549316	-129.018188	875.591370	361.063141	331.641968	860.335388	335.786713	110.381935	1028.102905	-633.732117	182.541779	853.001831	-602.395874	-17.510460
321.789124	13.003016	931.156738	361.813263	199.242279	925.617859	444.698364	-20.056314	493.836487	500.739929	186.099365	482.260773	506.395294	-21.495457	81.897285	568.805298	156.030365	96.881538	372.545258	-45.226517	1399.995850	427.035034	258.581451	1389.344116	330.185852	116.222992	1376.760376	291.906494	98.849556	1637.925659	406.166229	-129.253693	1120.847168	480.784149	309.375427	1115.546509	303.506500	-129.032776	875.575317	361.022400	331.625854	860.358643	335.753204	110.388321	1028.113037	-633.783813	182.528442	852.997192	-602.434998	-17.526754
321.758240	13.017841	931.142273	361.776215	199.269531	925.632446	444.663635	-20.071461	493.835968	500.740570	186.100983	482.266144	506.388275	-21.486448	81.899162	568.863403	156.068588	96.897484	372.477783	-45.262169	1399.981567	427.015747	258.525391	1389.364258	330.133240	116.198181	1376.763550	291.894989	98.824219	1637.940186	406.104675	-129.263855	1120.819092	480.745819	309.336823	1115.560425	303.440521	-129.020859	875.555908	360.994751	331.600525	860.388611	335.723816	110.392349	1028.114136	-633.863586	182.484680	853.001831	-602.515686	-17.535799
321.724731	12.984468	931.146606	361.770020	199.194290	925.620178	444.646606	-20.074791	493.845612	500.700653	186.060516	482.240967	506.384979	-21.485445	81.899414	568.843018	156.056732	96.898369	372.423615	-45.298733	1399.968750	426.970428	258.507599	1389.388916	330.095276	116.155807	1376.769897	291.882050	98.795288	1637.959473	406.045441	-129.309982	1120.799561	480.706146	309.285004	1115.571899	303.385376	-129.028732	875.533203	360.931946	331.555847	860.399414	335.696228	110.350403	1028.109131	-634.369446	181.898849	852.876953	-602.678162	-17.760002
321.854462	12.675044	931.125427	362.212891	198.284805	925.270264	444.485657	-19.538055	493.814941	500.678894	186.001633	482.121674	506.253998	-21.453915	81.845299	568.814087	156.027466	96.888069	372.356384	-45.344791	1399.974365	426.925659	258.469238	1389.408447	330.062683	116.114212	1376.793335	291.787262	98.822075	1637.960205	405.998016	-129.326492	1120.787476	480.667053	309.260284	1115.591919	303.331848	-129.035538	875.492310	360.888641	331.518036	860.432617	335.872345	109.964989	1027.906982	-633.972534	182.435303	852.993530	-602.634338	-17.549301
321.662659	12.969559	931.126709	361.754608	199.162033	925.619934	444.649811	-20.098993	493.860229	500.718109	186.055145	482.275940	506.393341	-21.498707	81.926682	568.843262	156.033936	96.937500	372.285248	-45.404667	1399.952393	426.902527	258.418488	1389.429199	330.021240	116.103233	1376.807739	291.881531	98.754128	1638.008545	405.953766	-129.407501	1120.796509	480.581543	309.176941	1115.576050	303.458801	-129.007355	875.439209	360.648376	331.538574	860.641785	335.655579	110.318649	1028.099365	-634.006042	182.446686	853.014221	-602.663574	-17.566124
321.633240	13.005920	931.132324	361.707764	199.247803	925.669312	444.613892	-20.097832	493.865082	500.720764	186.062851	482.316986	506.383148	-21.496004	81.925980	568.818054	156.016434	96.934708	372.165558	-45.382950	1399.946289	426.849701	258.444275	1389.458862	330.180908	115.760429	1376.829712	291.792206	98.772415	1638.003052	405.875885	-129.413055	1120.795288	480.598938	309.166504	1115.649048	303.394531	-128.998459	875.429688	360.793091	331.480225	860.470581	335.621796	110.353683	1028.128174	-634.056763	182.415329	853.019043	-602.711487	-17.587185
321.645264	12.992882	931.137634	361.749664	199.137863	925.650452	444.648132	-20.140522	493.888031	500.688599	186.015259	482.303101	506.404205	-21.504452	81.958702	568.834045	156.027145	96.934502	372.122437	-45.504475	1399.955078	426.831207	258.359039	1389.489136	329.930695	116.009758	1376.839233	291.812897	98.760803	1638.036621	405.814789	-129.455902	1120.801758	480.556366	309.157593	1115.666992	303.357239	-129.010208	875.424011	360.749481	331.434052	860.502075	335.626740	110.312981	1028.119263	-634.106201	182.393478	853.016541	-602.779358	-17.619835
321.603271	12.978494	931.153992	361.700073	199.188278	925.688171	444.588165	-20.120323	493.895844	500.708160	186.031189	482.316315	506.379456	-21.497854	81.954948	568.874329	156.066528	96.956924	372.051392	-45.561077	1399.988281	426.803619	258.304718	1389.525146	329.890930	115.960533	1376.857666	291.809326	98.753922	1638.075195	405.741516	-129.516052	1120.826660	480.515442	309.113892	1115.690918	303.305176	-129.027054	875.412598	360.715118	331.418884	860.532898	335.588531	110.316238	1028.147339	-634.157288	182.373413	853.032104	-602.832581	-17.632751
321.585083	12.956100	931.152527	361.707733	199.172806	925.688477	444.604065	-20.144926	493.898956	500.708344	186.030991	482.314240	506.392303	-21.502069	81.957718	568.813538	156.028015	96.949738	371.936432	-45.555550	1399.987305	426.715881	258.323761	1389.553345	330.059235	115.630936	1376.873657	291.946350	98.702316	1638.121094	405.661377	-129.549316	1120.816772	480.437897	309.058502	1115.720947	303.254425	-129.026535	875.397766	360.452484	331.424225	860.774353	335.584229	110.296844	1028.146851	-634.196960	182.376984	853.032104	-602.917603	-17.627470
321.595551	12.940460	931.154480	361.718689	199.101089	925.670410	444.567810	-20.141634	493.890289	500.697845	186.007339	482.296295	506.388397	-21.501623	81.968384	568.833374	156.032272	96.968773	371.873474	-45.610245	1399.977905	426.660675	258.284882	1389.598999	330.006470	115.569733	1376.898560	291.881592	98.728806	1638.115112	405.573303	-129.585602	1120.828979	480.408020	309.025543	1115.763794	303.211029	-129.037445	875.405640	360.398590	331.382355	860.811768	335.585236	110.267220	1028.137573	-634.713562	181.721054	852.882751	-603.065247	-17.886267
321.593811	12.917509	931.162048	361.735291	199.040176	925.670166	444.562683	-20.147362	493.879791	500.692596	186.015396	482.294281	506.401642	-21.506021	81.970512	568.816711	156.020859	96.967865	371.833923	-45.724529	1400.004150	426.637085	258.188293	1389.639160	329.771179	115.810806	1376.940674	292.010345	98.688362	1638.145752	405.487396	-129.663223	1120.851318	480.363495	309.011505	1115.802368	303.156464	-129.028458	875.400452	360.359680	331.356415	860.849915	335.586334	110.232292	1028.140503	-634.794312	181.665100	852.885193	-603.147827	-17.916000
321.587585	12.923208	931.167786	361.725494	199.047607	925.687988	444.551544	-20.158327	493.879761	500.650482	185.999725	482.303772	506.378662	-21.505379	81.980492	568.771484	156.005432	96.974220	371.724945	-45.793770	1400.023315	426.587250	258.118286	1389.704102	329.712769	115.759827	1376.980713	292.058105	98.693436	1638.158813	405.399323	-129.713348	1120.864014	480.299103	308.985535	1115.824829	303.135040	-129.053925	875.399963	360.409851	331.592926	860.881226	335.573486	110.233284	1028.152222	-634.840088	181.654144	852.892212	-603.221985	-17.910461
321.618347	12.890100	931.177612	361.781097	198.976135	925.679016	444.543640	-20.194456	493.904724	500.657104	186.037094	482.336212	506.392639	-21.511189	82.018921	568.789185	156.027176	96.983734	371.635986	-45.858387	1400.045166	426.514038	258.057129	1389.757813	329.683563	115.694939	1377.023804	292.098206	98.693893	1638.191895	405.306122	-129.781876	1120.885742	480.282959	308.985474	1115.908936	303.073669	-129.070190	875.404724	360.303345	331.322418	860.956604	335.611053	110.193916	1028.151855	-634.401489	182.228989	853.026794	-603.155823	-17.746418
321.611633	12.850980	931.202576	361.790253	198.967163	925.712341	444.534332	-20.202682	493.954590	500.646393	186.015945	482.332245	506.432312	-21.513496	82.049095	568.733276	155.988434	97.013046	371.527039	-45.947971	1400.083862	426.443848	257.982117	1389.834106	329.626953	115.622696	1377.058472	292.120026	98.672585	1638.212891	405.209961	-129.855011	1120.941406	480.231201	308.981628	1115.980713	303.034973	-129.072968	875.422607	360.255096	331.293335	861.018799	335.606018	110.166557	1028.180664	-634.421997	182.235306	853.053162	-603.207214	-17.750660
321.616913	12.845104	931.204956	361.815613	198.935547	925.720520	444.504517	-20.181253	493.941315	500.599640	185.991882	482.329254	506.381775	-21.493958	82.058212	568.694824	155.968216	97.030464	371.425385	-46.024025	1400.099731	426.393860	257.912262	1389.898804	329.572479	115.572083	1377.107056	292.049835	98.433647	1638.362305	405.092621	-129.912354	1120.943848	480.162201	308.982605	1116.043823	302.797546	-129.128220	875.469299	360.214142	331.266602	861.072754	335.619354	110.146385	1028.185913	-634.481812	182.195892	853.053162	-603.304443	-17.767429
321.682404	12.820024	931.204956	361.903168	198.815063	925.693481	444.505737	-20.180698	493.929108	500.605499	185.995255	482.298279	506.362457	-21.443663	82.070313	568.754272	156.007828	97.041626	371.284821	-46.121220	1400.126587	426.320129	257.841797	1389.955933	329.530853	115.492378	1377.148560	292.033813	98.473877	1638.369873	404.974579	-130.007202	1120.974854	480.108826	308.944092	1116.110718	302.743530	-129.141251	875.480347	360.179291	331.253143	861.125916	335.665192	110.097557	1028.169556	-634.483459	182.212982	853.055969	-603.327698	-17.815844
321.738159	12.723359	931.211243	362.067322	198.521744	925.607971	444.564819	-20.225109	493.946381	500.572083	185.925430	482.266083	506.423767	-21.459023	82.066132	568.803223	156.031906	97.039085	371.159607	-46.212002	1400.186401	426.273346	257.771423	1390.025146	329.480560	115.418144	1377.190552	292.045837	98.421234	1638.401367	404.887878	-130.145645	1121.020386	480.061707	308.944580	1116.200806	302.852875	-129.125000	875.467468	360.141418	331.239532	861.177429	335.738647	109.967735	1028.124878	-634.558960	182.183853	853.066833	-603.443604	-17.804190
321.698456	12.824129	931.236633	361.936676	198.802155	925.756531	444.504547	-20.177391	493.945160	500.571228	185.959549	482.319183	506.384918	-21.456066	82.074677	568.784851	156.009094	97.041931	371.045349	-46.308769	1400.220581	426.206573	257.698547	1390.105957	329.433380	115.334312	1377.257080	292.139343	98.439461	1638.446655	404.763977	-130.260345	1121.051758	480.000427	308.923096	1116.262207	302.766785	-129.129211	875.486145	360.116760	331.227203	861.250183	335.698761	110.075432	1028.218140	-635.109131	181.530701	852.933472	-603.610413	-18.078096
321.722382	12.799199	931.252380	361.993103	198.741165	925.776367	444.504913	-20.168272	493.939056	500.555481	185.945953	482.304077	506.386047	-21.443241	82.069176	568.723755	155.973480	97.044792	370.898773	-46.350353	1400.286011	426.088715	257.674286	1390.167847	329.609711	114.955704	1377.290039	292.295929	98.545181	1638.485596	404.600555	-130.312332	1121.082153	479.952515	308.893341	1116.406738	302.531433	-129.197128	875.572510	360.082153	331.217865	861.345764	335.731537	110.033775	1028.235474	-634.682800	182.119293	853.082336	-603.548035	-17.888823
321.752441	12.743993	931.266113	362.083099	198.661362	925.784912	444.504364	-20.183088	493.970581	500.548096	185.960556	482.309235	506.367401	-21.434832	82.104713	568.787842	156.029419	97.092148	370.812347	-46.494503	1400.325806	426.073578	257.510468	1390.284790	329.322418	115.137268	1377.405396	292.472229	98.525162	1638.565674	404.472626	-130.423065	1121.158081	479.879700	308.850311	1116.507202	302.432617	-129.256912	875.631714	360.038544	331.204559	861.431946	335.778107	109.974464	1028.245361	-634.711365	182.107239	853.081787	-603.606262	-17.928635
321.831604	12.684628	931.286499	362.228424	198.479370	925.761902	444.537842	-20.215546	494.009430	500.542877	185.962463	482.306519	506.386871	-21.448078	82.129837	568.720215	156.013092	97.103142	370.706268	-46.597424	1400.389160	426.000946	257.423920	1390.412720	329.265533	115.031120	1377.487915	292.560455	98.564583	1638.618042	404.345917	-130.559067	1121.208618	479.811798	308.809052	1116.662964	302.348236	-129.278534	875.680298	359.994202	331.192261	861.545776	335.846344	109.891510	1028.239746	-634.728149	182.095322	853.082458	-603.668152	-17.956181
321.847748	12.731648	931.316589	362.211182	198.570969	925.859863	444.510376	-20.170647	493.989807	500.446838	185.901642	482.287231	506.357208	-21.433094	82.177589	568.644043	155.969681	97.109673	370.597595	-46.697975	1400.436157	425.941925	257.324036	1390.523071	329.206604	114.922783	1377.588867	292.779297	98.838028	1638.571045	404.205658	-130.679825	1121.272705	479.759460	308.759705	1116.795776	302.253693	-129.362320	875.736511	359.973511	331.205872	861.666687	335.856995	109.919930	1028.306274	-634.753784	182.075043	853.095459	-603.711792	-17.941090
321.906250	12.704958	931.340881	362.339447	198.427368	925.859009	444.557922	-20.214094	494.021057	500.447266	185.919128	482.297424	506.391296	-21.406393	82.184631	568.643799	155.969635	97.145935	370.483978	-46.802883	1400.496948	425.877319	257.204773	1390.653931	329.157013	114.826729	1377.679077	292.899048	98.898109	1638.634888	404.062164	-130.802902	1121.288940	479.692413	308.696167	1116.922485	302.153534	-129.439728	875.790771	359.923920	331.203583	861.810852	335.925659	109.858574	1028.315430	-634.791687	182.086975	853.112244	-603.766357	-17.990053
322.000610	12.652019	931.367310	362.487976	198.272064	925.864136	444.589996	-20.244314	494.045074	500.468292	185.900452	482.316132	506.399048	-21.419464	82.210030	568.654724	155.965714	97.148796	370.382538	-46.937317	1400.527588	425.841949	257.073334	1390.777588	329.098755	114.697319	1377.769165	293.011230	98.911583	1638.651123	403.943695	-130.935974	1121.326538	479.632751	308.662994	1117.077393	302.041382	-129.510315	875.835449	359.886932	331.234283	861.955566	336.022949	109.775276	1028.328735	-634.857056	182.030609	853.100891	-603.831909	-18.043221
322.034119	12.627019	931.400146	362.585907	198.193207	925.900146	444.594330	-20.268269	494.067474	500.459717	185.876633	482.312592	506.404602	-21.437410	82.236412	568.631592	155.944168	97.149651	370.266205	-47.045467	1400.569214	425.787872	256.969025	1390.916992	329.039886	114.588066	1377.893921	292.962463	98.620628	1638.849487	403.826447	-131.075745	1121.367798	479.603790	308.654327	1117.239990	301.912903	-129.586075	875.896057	360.052460	331.206482	861.921997	336.073853	109.728256	1028.362061	-634.914490	181.995773	853.111084	-603.875427	-18.058823
322.011536	12.685737	931.447815	362.546051	198.345322	926.043945	444.567322	-20.260412	494.065308	500.485443	185.880219	482.338287	506.375977	-21.412706	82.251808	568.626709	155.926086	97.167694	370.140656	-47.165203	1400.608032	425.739685	256.837769	1391.063110	328.969269	114.484528	1378.011719	293.034027	98.708611	1638.912476	403.702789	-131.199188	1121.399902	479.559662	308.611938	1117.387695	301.795410	-129.674744	875.943054	359.990295	331.246918	862.076294	336.064087	109.774727	1028.461670	-634.960632	181.978317	853.119995	-603.922119	-18.113323
322.074677	12.709440	931.471252	362.620392	198.372131	926.125916	444.545380	-20.244568	494.069153	500.502563	185.856583	482.344360	506.372040	-21.435919	82.250298	568.631042	155.942871	97.202766	370.026215	-47.271084	1400.656372	425.689209	256.697052	1391.213501	328.905823	114.378242	1378.128052	293.195892	98.764778	1639.010620	403.590149	-131.377151	1121.457397	479.499908	308.599182	1117.531738	301.846313	-129.740479	875.963989	359.940033	331.302338	862.265381	336.118225	109.772057	1028.514648	-634.999023	181.986145	853.124817	-603.993652	-18.107222
322.207367	12.552929	931.509033	362.939758	197.866837	926.017395	444.603180	-20.315231	494.120178	500.500427	185.830521	482.313263	506.404266	-21.434540	82.304314	568.636292	155.961578	97.218742	369.884369	-47.401009	1400.682373	425.632599	256.566711	1391.360840	328.837769	114.287193	1378.210449	293.477600	98.899513	1639.122803	403.424286	-131.489502	1121.505249	479.448242	308.583588	1117.701294	301.587097	-129.856003	876.040222	359.885284	331.358643	862.426270	336.273468	109.549393	1028.470093	-635.052734	181.920792	853.127563	-604.027710	-18.158226
322.285522	12.523249	931.524231	363.062256	197.774139	926.050232	444.603119	-20.347872	494.153107	500.507233	185.802292	482.280518	506.397339	-21.453230	82.328537	568.529724	155.882980	97.202705	369.734344	-47.512714	1400.705811	425.593384	256.406647	1391.493042	328.770325	114.179031	1378.317505	293.691345	98.976112	1639.257813	403.277130	-131.635468	1121.529785	479.374084	308.552124	1117.820801	301.480438	-129.967651	876.081177	359.589844	331.478180	862.789246	336.340515	109.488953	1028.492065	-635.058228	181.919098	853.134094	-604.067261	-18.182163
322.345673	12.546643	931.548767	363.157867	197.707199	926.102905	444.614410	-20.364325	494.161957	500.535950	185.783203	482.265625	506.415100	-21.456192	82.343124	568.547485	155.879242	97.221092	369.575317	-47.646759	1400.734741	425.527863	256.257416	1391.627808	328.695129	114.088272	1378.434937	293.824738	98.950668	1639.376953	403.126129	-131.800583	1121.557373	479.327362	308.538757	1117.979980	301.363586	-130.063400	876.112244	359.514832	331.553345	862.951416	336.409515	109.457298	1028.530518	-635.118652	181.926712	853.148010	-604.112610	-18.215895
322.371979	12.595481	931.567810	363.152527	197.854111	926.227356	444.598633	-20.345541	494.148895	500.571014	185.738998	482.323486	506.392395	-21.455782	82.344475	568.524231	155.870987	97.216888	369.418793	-47.776981	1400.766602	425.492157	256.121338	1391.770264	328.626678	113.940758	1378.534912	294.069489	99.020470	1639.515503	402.962219	-131.968979	1121.576050	479.289551	308.516449	1118.156616	301.245667	-130.162872	876.145081	359.432404	331.633698	863.137695	336.423584	109.494392	1028.605103	-635.185120	181.853455	853.145020	-604.182495	-18.245556
322.301697	12.785406	931.588379	362.935730	198.388168	926.491943	444.535309	-20.277939	494.119904	500.663635	185.787064	482.408936	506.339417	-21.440966	82.331848	568.580811	155.885803	97.236832	369.234589	-47.856419	1400.790771	425.405121	255.995163	1391.908936	328.757782	113.562675	1378.604736	294.426666	99.174614	1639.655762	402.790771	-132.076370	1121.582520	479.230530	308.481750	1118.330322	301.083832	-130.253357	876.185730	359.363647	331.761993	863.334717	336.335632	109.700470	1028.757813	-635.231812	181.850861	853.174194	-604.244019	-18.251301
322.333954	12.771787	931.605164	362.995972	198.395889	926.541321	444.550446	-20.278214	494.121033	500.797943	185.818161	482.440582	506.336395	-21.447117	82.330208	568.615967	155.900589	97.256805	369.069885	-47.988857	1400.815186	425.357758	255.833755	1392.048584	328.664764	113.416916	1378.724854	294.644226	99.197533	1639.808105	402.632294	-132.217987	1121.588135	479.149261	308.439148	1118.476074	300.958618	-130.353851	876.198669	359.284607	331.881958	863.525024	336.383606	109.680115	1028.791626	-635.291138	181.765228	853.148254	-604.277466	-18.331694
322.360352	12.771536	931.631592	363.036499	198.366425	926.597412	444.614044	-20.298410	494.102661	500.861481	185.768036	482.467316	506.356171	-21.455042	82.323128	568.582336	155.878830	97.229095	368.943268	-48.175266	1400.849731	425.311218	255.614227	1392.166016	328.320190	113.525757	1378.863037	294.968018	99.305634	1639.940552	402.486816	-132.415222	1121.647583	479.082001	308.396179	1118.636719	300.942657	-130.413132	876.210999	359.197235	332.023468	863.714539	336.404999	109.653099	1028.832642	-635.364319	181.795715	853.166382	-604.373657	-18.321749
322.395630	12.763287	931.617310	363.104340	198.371826	926.628662	444.640625	-20.315842	494.119690	500.974030	185.757553	482.483032	506.327301	-21.461851	82.309563	568.614929	155.889999	97.234726	368.791992	-48.343288	1400.835815	425.250000	255.418549	1392.281372	328.211395	113.374611	1378.922485	295.392883	99.392982	1640.124512	402.303711	-132.536316	1121.636230	478.985352	308.346130	1118.755615	300.632690	-130.552170	876.238586	359.115234	332.134674	863.892029	336.439423	109.631790	1028.840820	-635.416504	181.736496	853.162292	-604.403320	-18.386276
322.473022	12.802003	931.603088	363.189148	198.331406	926.673401	444.670044	-20.316229	494.127563	501.006317	185.709518	482.466309	506.345337	-21.453058	82.292870	568.624390	155.890808	97.200851	368.638367	-48.517441	1400.853882	425.157532	255.249542	1392.395752	328.112946	113.202309	1378.997681	295.762177	99.539978	1640.300293	402.121216	-132.748077	1121.654053	478.913696	308.330719	1118.915771	300.628082	-130.601303	876.197083	359.035034	332.223419	864.055908	336.488373	109.608246	1028.854980	-635.453552	181.759247	853.185364	-604.491089	-18.382942
322.480682	12.750065	931.613098	363.227936	198.291138	926.690613	444.752136	-20.357265	494.142303	501.074554	185.670502	482.457764	506.363190	-21.477209	82.286995	568.583740	155.843506	97.181404	368.475922	-48.708668	1400.829956	425.075470	255.035965	1392.529663	328.000916	113.056740	1379.049805	296.255524	99.792648	1640.479858	401.937683	-132.917358	1121.629150	478.854492	308.269775	1119.062500	300.485840	-130.726700	876.173950	359.198059	332.303528	864.028748	336.504425	109.560616	1028.868286	-635.559082	181.709885	853.197754	-604.591064	-18.434687
322.525665	12.765074	931.597717	363.292908	198.297974	926.749023	444.781372	-20.354151	494.124329	501.130707	185.604126	482.457092	506.372650	-21.508551	82.302765	568.544067	155.792206	97.160606	368.315979	-48.908699	1400.808228	424.978180	254.797211	1392.658813	327.882172	112.855545	1379.101196	296.597107	99.916222	1640.687012	401.705811	-133.047928	1121.584839	478.777008	308.254272	1119.203613	300.174133	-130.901108	876.166626	359.114197	332.419830	864.189819	336.531067	109.538986	1028.889282	-635.612305	181.688889	853.208008	-604.651733	-18.449890
322.612244	12.631869	931.590149	363.525146	197.901474	926.658875	444.871460	-20.397902	494.106903	501.179321	185.536362	482.400360	506.399384	-21.519894	82.244621	568.516541	155.758835	97.135315	368.174957	-49.112827	1400.765747	424.891327	254.565964	1392.805786	327.733215	112.676361	1379.159302	297.048706	100.126305	1640.893555	401.534607	-133.231979	1121.515137	478.679626	308.201843	1119.367310	300.163727	-130.969589	876.065063	359.021881	332.527313	864.366150	336.637695	109.340767	1028.834351	-635.699768	181.699356	853.224609	-604.734375	-18.490328
322.563110	12.754874	931.566589	363.380249	198.323090	926.827576	444.872986	-20.377472	494.095490	501.232452	185.493668	482.461151	506.371277	-21.509745	82.222229	568.549866	155.750809	97.124947	368.052246	-49.304466	1400.723877	424.807800	254.362701	1392.932129	327.601013	112.462059	1379.184082	297.471252	100.394714	1641.076660	401.322601	-133.422592	1121.427246	478.539825	308.136627	1119.538452	299.974213	-131.080566	876.001587	358.979767	332.900604	864.505127	336.570007	109.493629	1028.913574	-635.795837	181.585785	853.209473	-604.844177	-18.539120
322.576691	12.737466	931.561035	363.407379	198.382828	926.858521	444.907318	-20.351437	494.066620	501.301605	185.477203	482.492981	506.345337	-21.504902	82.204918	568.585144	155.776947	97.113457	367.930786	-49.537148	1400.674438	424.725037	254.105484	1393.025269	327.472290	112.264252	1379.215210	297.922577	100.742004	1641.325806	401.078217	-133.569214	1121.311523	478.379364	308.048615	1119.701294	299.618591	-131.201218	875.956055	358.662048	333.077332	864.878845	336.578033	109.496712	1028.926147	-636.333801	180.983276	853.108948	-605.035095	-18.761316
322.604828	12.720903	931.530762	363.483032	198.378235	926.884033	444.978943	-20.369341	494.087341	501.390991	185.423981	482.498169	506.374329	-21.510523	82.219528	568.546448	155.746796	97.095352	367.808746	-49.765556	1400.613281	424.626862	253.822906	1393.129272	327.349792	112.038879	1379.263306	298.408386	101.041977	1641.552612	400.885864	-133.726715	1121.208740	478.337341	308.045288	1119.871338	299.411743	-131.275253	875.871338	358.517151	332.978271	865.081970	336.605957	109.462845	1028.923218	-636.419373	180.921417	853.097229	-605.121460	-18.795576
322.638062	12.743896	931.493774	363.511475	198.422287	926.934204	445.028748	-20.354078	494.072784	501.431000	185.421051	482.493835	506.374298	-21.514915	82.189751	568.591980	155.770126	97.084183	367.673065	-50.021080	1400.556763	424.560089	253.559311	1393.217285	327.236084	111.808853	1379.284302	298.915100	101.301178	1641.756592	400.741547	-133.915955	1121.128540	478.221649	307.966522	1120.015015	299.336945	-131.281662	875.772827	358.418121	333.093231	865.217285	336.614044	109.453957	1028.929932	-636.474609	180.904694	853.114746	-605.203186	-18.801508
322.651672	12.725029	931.464966	363.537598	198.451218	926.960754	445.068115	-20.378662	494.049408	501.481506	185.393463	482.510986	506.392212	-21.506142	82.152397	569.196045	156.191803	97.153122	367.539764	-50.231800	1400.484009	424.481720	253.283829	1393.305908	327.137543	111.582253	1379.306396	299.412811	101.568871	1641.987549	400.552521	-134.096222	1121.037476	478.144073	307.905060	1120.135864	299.115387	-131.317413	875.692566	358.352020	333.224396	865.356445	336.618073	109.432198	1028.928833	-636.131775	181.432220	853.228271	-605.179749	-18.636660
322.641418	12.714025	931.439758	363.546265	198.489578	927.011963	445.110748	-20.412634	494.052948	501.497223	185.350296	482.523834	506.380127	-21.508551	82.124619	569.237122	156.190247	97.142052	367.411255	-50.478409	1400.427246	424.411346	253.033768	1393.390381	327.048889	111.364357	1379.322144	299.961365	101.786690	1642.188965	400.362671	-134.206848	1120.962891	478.067780	307.868011	1120.265747	298.773285	-131.393066	875.628723	358.271057	333.325165	865.490295	336.613800	109.405289	1028.943115	-636.652710	180.860748	853.140686	-605.379395	-18.845873
322.724609	12.528995	931.434692	363.793640	198.031403	926.874390	445.181458	-20.445637	494.052155	501.512177	185.269852	482.452057	506.410400	-21.512304	82.128212	569.210815	156.164902	97.139397	367.299835	-50.734997	1400.366333	424.404083	252.736450	1393.476440	326.944763	111.155716	1379.332886	300.511353	102.009201	1642.353516	400.167999	-134.341049	1120.863892	477.993713	307.816284	1120.344727	298.558044	-131.444382	875.562500	358.189026	333.453857	865.640869	336.704468	109.182571	1028.863159	-636.755798	180.799759	853.154846	-605.467468	-18.857298
322.679718	12.693010	931.392944	363.626678	198.498184	927.096130	445.190063	-20.428720	494.045441	501.543701	185.290741	482.540802	506.408875	-21.515661	82.110451	569.176575	156.149796	97.138870	367.185760	-50.952374	1400.325562	424.386078	252.469849	1393.565308	326.850006	110.926689	1379.343506	300.962982	102.265114	1642.485962	399.972168	-134.508331	1120.772217	477.932770	307.707642	1120.427002	298.344574	-131.453583	875.527710	358.091370	333.560425	865.760925	336.629730	109.339211	1028.961304	-636.870789	180.737900	853.157715	-605.567993	-18.885208
322.670258	12.664466	931.381531	363.654938	198.479996	927.134033	445.223938	-20.457951	494.049927	501.565796	185.290405	482.552155	506.426544	-21.519871	82.115601	569.201172	156.149475	97.138664	367.104736	-51.175583	1400.279053	424.388580	252.187653	1393.605835	326.753479	110.713409	1379.345093	301.349304	102.556129	1642.661377	399.792664	-134.707458	1120.682251	477.863037	307.607635	1120.495972	298.127930	-131.440094	875.462524	357.968414	333.655426	865.894470	336.627533	109.293045	1028.974609	-636.942932	180.741531	853.177551	-605.643799	-18.893841
322.662476	12.636723	931.347290	363.675446	198.523727	927.188477	445.019379	-19.854774	493.989471	501.584167	185.282196	482.549896	506.204285	-21.465490	82.030067	569.204529	156.143005	97.143456	367.031891	-51.373276	1400.228882	424.413849	251.945816	1393.651123	326.658417	110.503792	1379.323608	301.816132	102.810646	1642.823120	399.626190	-134.909882	1120.597168	477.802521	307.454529	1120.536621	298.071198	-131.398483	875.364319	357.848572	333.731415	865.995239	336.622650	109.255501	1028.985718	-637.027161	180.729858	853.194580	-605.738220	-18.914345
322.625580	12.595737	931.333313	363.703430	198.508942	927.207275	445.055389	-19.875809	493.990601	501.595001	185.256561	482.601013	506.192200	-21.454302	82.018410	569.219604	156.167374	97.147179	366.947235	-51.582355	1400.163574	424.406769	251.676285	1393.659180	326.594696	110.286713	1379.305054	302.280212	103.033806	1642.963867	399.420197	-135.000626	1120.480103	477.737396	307.293945	1120.557617	297.702820	-131.439087	875.312195	357.712860	333.823944	866.119080	336.619751	109.211502	1028.988770	-637.107605	180.712814	853.203735	-605.816895	-18.936827
322.660370	12.420810	931.311340	363.926178	198.015121	927.086365	445.117676	-19.949736	494.027649	501.572937	185.210449	482.524078	506.267548	-21.469158	82.035194	569.179810	156.148804	97.148888	366.883972	-51.833984	1400.108643	424.451294	251.390732	1393.663208	326.518677	110.094795	1379.272339	302.703369	103.273010	1643.116699	399.265228	-135.169250	1120.395874	477.725220	307.121490	1120.584595	297.469818	-131.394684	875.243347	357.590576	333.869476	866.207458	336.701569	108.953522	1028.911377	-637.200867	180.649811	853.192993	-605.909912	-18.947216
322.625641	12.367596	931.284058	363.958984	197.965500	927.089050	445.150513	-20.008709	494.062500	501.557251	185.184570	482.536835	506.300354	-21.474106	82.022552	568.581726	155.741287	97.096794	366.831757	-52.075951	1400.041748	424.472412	251.119675	1393.671021	326.471405	109.897827	1379.238403	303.114960	103.501343	1643.240967	399.136505	-135.290543	1120.315063	477.700317	306.957794	1120.613647	297.343506	-131.315613	875.135986	357.476715	333.912567	866.314270	336.705780	108.887184	1028.900024	-637.252869	180.646698	853.225159	-605.998474	-18.957376
322.573456	12.334715	931.264221	363.990448	197.986237	927.139160	445.401154	-20.644270	494.122162	501.525299	185.150543	482.541321	506.521912	-21.559656	82.096970	568.518738	155.701187	97.092438	366.802246	-52.301331	1400.005005	424.552704	250.866257	1393.677490	326.421173	109.688255	1379.201172	303.527130	103.727371	1643.360596	398.990265	-135.431808	1120.217651	477.678101	306.708038	1120.613037	297.089966	-131.269440	875.077087	357.331268	333.933929	866.387390	336.709167	108.842415	1028.917480	-637.353760	180.612503	853.212646	-606.098633	-19.006527
322.455658	12.463434	931.241699	363.786255	198.532013	927.338501	445.311218	-20.614830	494.113159	501.566101	185.180527	482.611603	506.459503	-21.568756	82.103798	569.189514	156.138412	97.182785	366.764252	-52.513367	1399.953125	424.638733	250.632370	1393.686768	326.403870	109.465958	1379.155762	303.917755	103.950943	1643.468018	398.826843	-135.524506	1120.131470	477.714844	306.542664	1120.623535	296.831177	-131.222061	875.011658	357.427155	333.916870	866.263977	336.608215	109.036301	1029.015015	-637.032776	181.138107	853.338501	-606.122070	-18.835566
322.480621	12.249578	931.224487	364.013611	198.024567	927.169128	445.333313	-20.716345	494.115509	501.533264	185.143356	482.554230	506.508301	-21.586433	82.103424	568.572693	155.718399	97.101646	366.775177	-52.704666	1399.891357	424.748718	250.350479	1393.687988	326.404144	109.285866	1379.131104	304.317444	104.173927	1643.565918	398.691803	-135.624710	1120.000977	477.734894	306.326996	1120.639893	296.490906	-131.140564	874.945984	357.334229	333.889221	866.325500	336.703156	108.776886	1028.916016	-637.106384	181.145416	853.350891	-606.203552	-18.828218
322.360504	12.417163	931.193604	363.821045	198.558990	927.397644	445.242401	-20.678192	494.096436	501.585876	185.183182	482.626099	506.497864	-21.583311	82.103508	568.560181	155.719070	97.095085	366.759247	-52.939232	1399.844727	424.865570	250.115173	1393.695679	326.412842	109.089256	1379.069580	304.682220	104.387398	1643.649780	398.541901	-135.750931	1119.905884	477.697968	306.084717	1120.611206	296.234711	-131.076660	874.877502	357.270721	334.081177	866.351685	336.613708	108.964539	1029.025024	-637.182129	181.121399	853.368713	-606.290771	-18.886240
322.301941	12.366458	931.176147	363.875061	198.556946	927.414246	445.182434	-20.724520	494.071411	501.603699	185.176575	482.626801	506.475891	-21.589607	82.091957	568.555237	155.724380	97.097939	366.785675	-53.121204	1399.776489	425.007965	249.891068	1393.678223	326.392365	108.830986	1378.963257	305.063629	104.574585	1643.729370	398.407715	-135.835510	1119.794312	477.752258	305.853668	1120.606079	295.992188	-131.012344	874.789734	357.137329	333.790710	866.444580	336.623718	108.920204	1029.026123	-637.276550	181.097244	853.371887	-606.395996	-18.903355
322.265259	12.306431	931.129944	363.930298	198.494904	927.419434	445.162750	-20.787231	494.049103	501.579681	185.143265	482.618835	506.472534	-21.587940	82.095512	568.543884	155.711060	97.094994	366.784363	-53.345818	1399.711548	425.130280	249.652969	1393.677368	326.445404	108.711227	1378.965210	305.441437	104.765617	1643.797852	398.262970	-135.872787	1119.658691	477.817047	305.642944	1120.603638	295.559998	-130.978622	874.711548	357.043793	333.710938	866.507385	336.648499	108.831451	1029.007568	-637.307617	181.109879	853.380005	-606.477356	-18.892443
322.249573	12.270180	931.092651	363.997711	198.470718	927.412476	445.113068	-20.861105	494.019745	501.564636	185.081558	482.587738	506.483276	-21.599209	82.065445	568.546204	155.675293	97.072304	366.839081	-53.553154	1399.646240	425.261780	249.434494	1393.652222	326.468628	108.540184	1378.908203	305.803345	104.962509	1643.870728	398.168304	-135.985626	1119.552979	477.857758	305.398560	1120.588501	295.438019	-130.958237	874.593201	356.961060	333.604828	866.549011	336.679169	108.786575	1028.986206	-637.385376	181.090912	853.394958	-606.547913	-18.941511
322.196228	12.229547	931.056335	364.037354	198.419098	927.426270	445.081116	-20.877361	493.989899	501.558594	185.035339	482.578278	506.504181	-21.601511	82.075127	568.477356	155.617111	97.041313	366.867584	-53.743584	1399.564941	425.404175	249.219574	1393.632813	326.492767	108.391136	1378.855835	306.182526	105.153252	1643.933960	398.044434	-136.054123	1119.439819	477.927643	305.126007	1120.548462	295.216492	-130.913269	874.487061	356.900696	333.496948	866.578735	336.692352	108.712563	1028.977173	-637.469971	181.091705	853.413879	-606.633606	-18.923779
322.161835	12.177952	931.018433	364.114716	198.342621	927.404785	445.042175	-20.951202	493.987671	501.566132	185.014053	482.578949	506.563995	-21.616503	82.043488	568.540649	155.636978	97.050224	366.898163	-53.913025	1399.503784	425.537415	248.992203	1393.615356	326.524750	108.249741	1378.826782	306.502502	105.322090	1644.037842	397.931946	-136.119675	1119.315796	477.951691	304.867218	1120.534546	294.987061	-130.869003	874.403320	356.622437	333.381592	866.812195	336.724640	108.641609	1028.948364	-637.583008	181.072479	853.419067	-606.734497	-18.933540
322.103973	12.125564	930.978333	364.171387	198.290710	927.408508	444.999420	-20.979218	493.981934	501.557068	184.942352	482.561859	506.576569	-21.606792	82.043083	568.546448	155.632843	97.026985	366.941223	-54.134598	1399.430908	425.712494	248.789841	1393.615479	326.574890	108.118523	1378.795654	306.854736	105.493950	1644.111084	397.798889	-136.175491	1119.202515	478.055145	304.598907	1120.512939	294.755463	-130.830307	874.336121	356.573547	333.218903	866.858276	336.737915	108.566849	1028.931885	-637.647766	181.027237	853.440674	-606.785034	-18.986927
322.058899	12.041154	930.967407	364.233582	198.182724	927.397949	444.959961	-21.035965	493.947205	501.541656	184.871780	482.525421	506.602295	-21.614189	82.053505	568.505432	155.594299	96.999756	366.993927	-54.326138	1399.368286	425.875214	248.574707	1393.599243	326.631531	107.942070	1378.762817	307.236450	105.680756	1644.166992	397.701233	-136.227875	1119.095947	478.141907	304.368530	1120.457520	294.544342	-130.782867	874.251770	356.542511	333.042358	866.883240	336.757599	108.472031	1028.921875	-637.737122	181.016449	853.462402	-606.892822	-18.985758
322.033844	12.000804	930.914795	364.300568	198.110855	927.391724	444.928345	-21.110380	493.961243	501.575836	184.854523	482.544495	506.613098	-21.617628	82.062843	568.528076	155.609573	97.004936	367.039642	-54.493221	1399.305176	426.047455	248.383820	1393.583984	326.691986	107.802246	1378.728149	307.556671	105.824013	1644.244995	397.585480	-136.294815	1118.975830	478.228516	304.096893	1120.444946	294.333557	-130.722794	874.189270	356.521637	332.839569	866.902283	336.781219	108.394218	1028.893311	-637.802856	181.043533	853.497070	-606.937256	-19.004620
321.991211	11.936003	930.899353	364.359406	198.032242	927.399048	444.894470	-21.143618	493.939423	501.575470	184.769409	482.539001	506.610077	-21.621151	82.039207	568.500122	155.553421	97.002457	367.098450	-54.681629	1399.263062	426.221741	248.181473	1393.569092	326.759247	107.663559	1378.703613	307.887024	105.963409	1644.311768	397.510162	-136.414551	1118.901611	478.350128	303.846130	1120.382568	294.285461	-130.652084	874.102051	356.513153	332.615997	866.912903	336.796722	108.312378	1028.890015	-637.871399	181.013733	853.509155	-607.025024	-19.017900
322.065155	11.713948	930.871460	364.668976	197.443130	927.218201	444.944733	-21.274700	493.953766	501.548279	184.663940	482.445892	506.666962	-21.649225	82.052147	568.477051	155.535934	96.982826	367.149719	-54.818733	1399.224731	426.404419	248.002686	1393.545898	326.841827	107.550438	1378.705566	308.217865	106.118103	1644.373535	397.394348	-136.487152	1118.820190	478.454865	303.573914	1120.352783	294.085114	-130.599594	874.044861	356.536041	332.388031	866.913269	336.933655	108.015999	1028.778442	-638.432190	180.386795	853.381897	-607.210632	-19.243288
321.999786	11.641150	930.870056	364.722015	197.319824	927.215454	444.928955	-21.343864	493.946381	501.580383	184.590393	482.452393	506.724945	-21.672588	82.046478	568.472717	155.529251	96.969727	367.186523	-54.973171	1399.170166	426.568665	247.833984	1393.517212	326.938263	107.432396	1378.700195	308.546600	106.265419	1644.433228	397.287476	-136.565903	1118.746216	478.558685	303.308472	1120.313354	293.884613	-130.562515	873.994873	356.570282	332.151154	866.916626	336.953735	107.917725	1028.778076	-638.554565	180.303986	853.390198	-607.286865	-19.285484
322.057220	11.383084	930.864319	365.036255	196.643951	927.028198	444.977234	-21.446821	493.965942	501.577698	184.498627	482.362335	506.765076	-21.715427	82.047676	568.456421	155.496872	96.950493	367.255615	-55.118259	1399.143677	426.748932	247.685196	1393.500244	327.031342	107.309677	1378.679077	308.885132	106.410477	1644.490479	397.179901	-136.643448	1118.669800	478.705688	303.067780	1120.288818	293.574219	-130.579880	873.985474	356.603210	331.905914	866.909424	337.095673	107.575134	1028.674438	-638.647766	180.320984	853.411804	-607.372009	-19.305410
322.029633	11.296340	930.851318	365.119202	196.504166	927.018311	444.952087	-21.505335	493.978241	501.631500	184.423965	482.354279	506.735962	-21.726992	82.036087	568.475952	155.480942	96.924263	367.307678	-55.249931	1399.128052	426.959900	247.518707	1393.479858	327.125824	107.206413	1378.687134	309.195404	106.549484	1644.558472	397.096008	-136.752060	1118.620605	478.853271	302.842316	1120.251099	293.508911	-130.510635	873.961914	356.667480	331.644928	866.905884	337.126831	107.464264	1028.663086	-638.737488	180.281906	853.422729	-607.443909	-19.346842
321.850006	11.543166	930.848572	364.745148	197.379242	927.375305	444.852448	-21.456873	493.919739	501.713593	184.417038	482.488251	506.675995	-21.709343	82.023552	568.534546	155.518585	96.912125	367.351410	-55.372810	1399.118896	427.145660	247.372589	1393.442627	327.218506	107.111946	1378.672363	309.489380	106.573166	1644.605225	397.011749	-136.843201	1118.591064	478.997772	302.595825	1120.218140	293.355988	-130.502075	873.953674	356.739624	331.404358	866.891235	336.954865	107.789429	1028.855103	-638.333252	180.892212	853.589233	-607.381775	-19.151735
321.943817	11.252578	930.843933	365.086578	196.610077	927.170166	444.928497	-21.585857	493.969696	501.773071	184.327377	482.424744	506.747070	-21.761236	82.045586	568.494080	155.492813	96.909904	367.394196	-55.501980	1399.116211	427.348938	247.194778	1393.432495	327.303009	106.991806	1378.678955	309.782898	106.689964	1644.663086	396.916962	-136.910370	1118.575806	479.147369	302.312134	1120.148804	293.021179	-130.444382	873.963684	356.794983	331.130585	866.876160	337.114746	107.397766	1028.741821	-638.370361	180.880753	853.606628	-607.453979	-19.140341
321.960876	11.175609	930.831299	365.177704	196.465469	927.167358	444.941254	-21.690348	493.993927	501.804565	184.254272	482.416962	506.738922	-21.770803	82.051918	568.467651	155.482910	96.879807	367.439484	-55.603218	1399.113770	427.563843	247.061218	1393.410034	327.393097	106.874489	1378.667114	310.076569	106.807274	1644.724365	396.833588	-136.999069	1118.565430	479.321960	302.059875	1120.101685	292.876343	-130.448868	873.978699	356.881775	330.822906	866.850525	337.163177	107.286850	1028.733765	-638.468445	180.861938	853.621887	-607.525940	-19.200150
321.838257	11.286572	930.825073	364.966461	196.994217	927.366821	444.888458	-21.673216	493.961487	501.894226	184.248260	482.493073	506.709839	-21.766165	82.031456	568.518738	155.483597	96.883133	367.481415	-55.718781	1399.124634	427.769867	246.931641	1393.388794	327.489441	106.784256	1378.672241	310.363403	107.020760	1644.810059	396.747314	-137.084335	1118.552734	479.511383	301.821136	1120.063599	292.587677	-130.481949	874.014221	356.978790	330.522003	866.836060	337.073883	107.467537	1028.840088	-638.563660	180.808136	853.626770	-607.602051	-19.221062
321.905975	11.071020	930.819519	365.197937	196.492050	927.206177	444.929535	-21.773901	493.960449	501.901917	184.115189	482.435028	506.747711	-21.774412	82.018570	568.485779	155.422638	96.846985	367.532349	-55.832108	1399.138062	427.960938	246.805237	1393.338989	327.591492	106.703285	1378.679321	310.623810	107.150909	1644.876953	396.679352	-137.179901	1118.556885	479.668213	301.552277	1120.015015	292.482544	-130.487946	874.025757	357.099091	330.233063	866.822510	337.200195	107.208168	1028.752075	-638.642883	180.761780	853.612244	-607.680786	-19.266476
321.932068	10.971948	930.820679	365.280396	196.344864	927.211182	444.971375	-21.852497	493.983002	501.891205	184.022919	482.398315	506.774445	-21.795322	82.033638	569.109680	155.816910	96.909355	367.602325	-55.928139	1399.143066	428.173401	246.675201	1393.323975	327.690704	106.620834	1378.677979	310.882233	107.159119	1644.917358	396.653015	-137.313293	1118.577759	479.824829	301.312286	1119.950439	292.529877	-130.567871	874.053589	357.233215	329.970032	866.802612	337.268677	107.082512	1028.756104	-638.732605	180.723251	853.650024	-607.761353	-19.281242
321.938416	10.858631	930.833862	365.360199	196.181686	927.208984	444.968231	-21.883581	493.958282	501.915375	184.016327	482.382935	506.757355	-21.814013	82.023590	569.131958	155.844208	96.917938	367.663147	-56.047359	1399.183472	428.380920	246.541489	1393.290039	327.800568	106.543159	1378.674927	311.135590	107.259750	1644.982788	396.587463	-137.437302	1118.589722	480.031769	301.054230	1119.885620	292.419067	-130.581970	874.088501	357.383698	329.719574	866.750061	337.326630	106.952492	1028.762329	-639.304565	180.032349	853.507568	-607.943176	-19.566177
321.975403	10.778133	930.835388	365.433228	196.071121	927.217346	444.991730	-21.938080	493.976105	501.975708	184.001633	482.418579	506.773895	-21.837898	82.013496	569.170471	155.856873	96.916252	367.761475	-56.156555	1399.216431	428.585083	246.430374	1393.265381	327.920654	106.467819	1378.681641	311.388519	107.382126	1645.053345	396.505554	-137.512405	1118.594482	480.272919	300.861786	1119.847656	292.110535	-130.570084	874.142761	357.741119	329.427002	866.492065	337.384460	106.854408	1028.767578	-638.848328	180.699127	853.680542	-607.900757	-19.314348
321.995117	10.655796	930.840332	365.508331	195.945953	927.217896	444.989349	-22.027012	493.998260	501.970886	183.924789	482.379913	506.761444	-21.840080	82.035484	569.120422	155.831207	96.903625	367.828583	-56.257515	1399.261597	428.779388	246.319031	1393.222290	328.073029	106.384209	1378.674927	311.621307	107.492828	1645.095215	396.466644	-137.612381	1118.630371	480.492340	300.574982	1119.793335	291.961212	-130.605820	874.196472	357.901489	329.141144	866.421265	337.435425	106.734161	1028.770386	-638.878601	180.732224	853.697144	-607.941895	-19.348520
322.022217	10.563583	930.845337	365.579407	195.825439	927.224304	444.987549	-22.059887	494.013367	501.981628	183.899429	482.387360	506.769592	-21.845736	82.044609	569.155640	155.859268	96.905846	367.909088	-56.360981	1399.288696	428.949829	246.183685	1393.190552	328.208801	106.323471	1378.665161	311.843323	107.704323	1645.152466	396.421143	-137.690994	1118.666382	480.689301	300.298981	1119.713379	291.853973	-130.668076	874.246521	358.084381	328.854279	866.375732	337.494995	106.626595	1028.776733	-638.919739	180.634567	853.690857	-607.993225	-19.398565
322.041016	10.452362	930.851074	365.661774	195.664963	927.221252	444.981384	-22.086718	493.988953	502.019318	183.901901	482.396637	506.746216	-21.842272	82.027016	569.165894	155.861938	96.904289	368.014832	-56.470924	1399.311890	429.151337	246.064362	1393.155640	328.347137	106.254875	1378.664429	312.078979	107.811142	1645.176025	396.407562	-137.799286	1118.684326	480.887878	300.084869	1119.681885	291.738464	-130.716782	874.306335	358.292969	328.579865	866.324219	337.543701	106.498962	1028.777710	-639.519226	179.922348	853.578491	-608.228882	-19.625280
321.990601	10.469821	930.887756	365.517334	195.940842	927.375610	444.944946	-22.079847	493.970764	502.008850	183.843567	482.431335	506.746124	-21.853947	82.013535	569.151794	155.851364	96.897781	368.121796	-56.564793	1399.349854	429.321625	245.961792	1393.125122	328.491577	106.163139	1378.689453	312.320526	107.921661	1645.201050	396.392639	-137.875183	1118.698608	480.971283	299.776093	1119.590820	291.627075	-130.780243	874.366577	358.295959	328.607361	866.455200	337.513336	106.558769	1028.880493	-639.593323	179.898529	853.579773	-608.275635	-19.699064
322.042297	10.389459	930.885254	365.592194	195.822342	927.393738	444.942352	-22.122707	493.944519	502.036377	183.805054	482.430084	506.768524	-21.875214	82.015450	569.163391	155.851959	96.893585	368.219116	-56.681309	1399.378418	429.504517	245.856995	1393.070313	328.632477	106.088806	1378.679932	312.537903	107.948517	1645.200806	396.374939	-137.970703	1118.689819	481.207458	299.530457	1119.566406	291.519897	-130.846191	874.417297	358.468750	328.151611	866.423096	337.584290	106.447937	1028.889160	-639.640320	179.855026	853.581848	-608.337158	-19.731321
322.065613	10.272424	930.901672	365.677490	195.686005	927.392273	444.972534	-22.206619	493.952332	502.046509	183.737564	482.427887	506.756622	-21.878397	81.993111	569.168823	155.852982	96.897392	368.327393	-56.754604	1399.389038	429.693817	245.756165	1393.034912	328.752991	105.999229	1378.691040	312.752686	108.071579	1645.222900	396.391022	-138.058716	1118.691528	481.414246	299.278564	1119.528687	291.417206	-130.960342	874.469604	358.682770	327.869110	866.351501	337.644348	106.331917	1028.896606	-639.678101	179.821014	853.610352	-608.385498	-19.769535
322.113708	10.167031	930.906067	365.766632	195.546646	927.416199	445.002869	-22.301840	493.966003	502.083771	183.690567	482.431030	506.789032	-21.895363	82.003922	569.152954	155.824631	96.886505	368.410461	-56.842255	1399.415161	429.864441	245.656204	1393.024780	328.905273	105.885887	1378.692139	312.971466	108.194214	1645.236206	396.409058	-138.209976	1118.721313	481.624725	299.068634	1119.492065	291.429718	-131.037445	874.511780	358.890533	327.624695	866.314514	337.724426	106.198395	1028.911865	-639.693787	179.798019	853.631775	-608.448792	-19.781525
322.176636	10.059245	930.919006	365.858856	195.383011	927.404480	445.047302	-22.383339	493.990509	502.061096	183.623840	482.418915	506.817871	-21.909168	82.008629	569.136108	155.808105	96.886398	368.524170	-56.945580	1399.423218	430.019806	245.566452	1393.010254	329.037933	105.795418	1378.702759	313.157959	108.315567	1645.256592	396.418762	-138.306488	1118.751099	481.830231	298.883087	1119.449463	291.344696	-131.134140	874.570313	359.131805	327.383453	866.275940	337.797363	106.078979	1028.911621	-639.733582	179.755951	853.636475	-608.501343	-19.823408
322.352142	9.740755	930.934875	366.304504	194.520111	927.159180	445.117249	-22.503517	494.009094	502.074951	183.537201	482.310242	506.847229	-21.932308	82.016563	569.098145	155.773590	96.889671	368.637878	-57.031044	1399.435425	430.197601	245.472717	1392.974243	329.171722	105.700470	1378.713745	313.371887	108.450104	1645.268311	396.425262	-138.443008	1118.754395	482.057220	298.728394	1119.430054	291.267853	-131.253525	874.620178	359.386292	327.170746	866.228821	338.045898	105.662834	1028.786987	-639.195557	180.451248	853.781250	-608.396362	-19.597357
322.374847	9.720089	930.919617	366.267792	194.657257	927.220764	445.146362	-22.550396	493.989990	502.123901	183.483459	482.342072	506.877106	-21.952936	82.009651	569.120911	155.791016	96.881104	368.731842	-57.104267	1399.436890	430.353027	245.369858	1392.937012	329.303619	105.609612	1378.694214	313.585022	108.580353	1645.288086	396.424530	-138.554520	1118.763062	482.280853	298.546265	1119.411133	291.123566	-131.420593	874.666809	359.644928	326.945679	866.151367	338.072449	105.666710	1028.814087	-639.201965	180.493866	853.811462	-608.454346	-19.601217
322.405640	9.600501	930.926208	366.343689	194.568085	927.216003	444.915649	-21.932955	493.895416	502.153168	183.452682	482.343567	506.674866	-21.907797	81.905418	569.125305	155.781433	96.850479	368.812347	-57.167137	1399.436401	430.506409	245.305298	1392.897949	329.661926	105.278740	1378.675903	313.797668	108.722412	1645.276855	396.451996	-138.695068	1118.742065	482.525208	298.377441	1119.374634	291.080719	-131.568222	874.686035	360.156708	326.727783	865.901794	338.142242	105.565506	1028.815918	-639.206421	180.426163	853.815613	-608.481995	-19.644604
322.460480	9.497745	930.926636	366.424194	194.474167	927.224854	445.187561	-22.633738	493.966797	502.191376	183.386017	482.342285	506.921143	-21.967648	81.979591	569.141724	155.773956	96.815346	368.974182	-57.296947	1399.438110	430.737671	245.154358	1392.879028	329.577148	105.443230	1378.680054	314.018433	108.859772	1645.263794	396.498077	-138.852341	1118.754883	482.743225	298.208771	1119.340576	291.034973	-131.705826	874.713135	360.412872	326.531830	865.844238	338.235626	105.457268	1028.822510	-639.216858	180.413742	853.812500	-608.522644	-19.684462
322.530457	9.408651	930.916321	366.528168	194.361053	927.217041	445.219788	-22.696388	493.941895	502.239288	183.316315	482.337952	506.904816	-21.982218	81.927818	569.196045	155.756622	96.808319	369.111938	-57.381756	1399.435303	430.936066	245.037277	1392.854492	329.708496	105.369362	1378.669067	314.218109	109.001595	1645.260742	396.537292	-139.036194	1118.759277	482.928284	298.033234	1119.294434	291.037170	-131.857666	874.732056	360.666138	326.383148	865.802673	338.332733	105.354012	1028.814209	-639.246887	180.336349	853.814697	-608.560242	-19.708124
322.512573	9.467223	930.925598	366.394989	194.681732	927.382629	445.205566	-22.706724	493.920990	502.268738	183.277802	482.368134	506.913879	-21.992823	81.940948	569.178772	155.731140	96.797409	369.207336	-57.471909	1399.439453	431.107208	244.928680	1392.831909	329.820343	105.341095	1378.657837	314.407349	109.137878	1645.265381	396.552155	-139.156937	1118.769897	483.087158	297.854980	1119.244019	291.011993	-132.028030	874.770081	360.733154	326.272339	865.944641	338.320648	105.435822	1028.909302	-639.235107	180.370483	853.833374	-608.597839	-19.737207
322.601593	9.388916	930.918640	366.511139	194.614975	927.399475	445.175812	-22.735147	493.895447	502.334839	183.244720	482.386444	506.849792	-21.975903	81.923653	569.168213	155.726242	96.793724	369.321442	-57.535248	1399.451660	431.267120	244.833694	1392.785278	329.957733	105.281693	1378.650879	314.595123	109.275024	1645.257324	396.595337	-139.302017	1118.802002	483.295624	297.698334	1119.199707	290.995056	-132.203064	874.807922	361.011688	326.130920	865.880127	338.425049	105.350716	1028.914673	-639.188477	180.325577	853.845276	-608.579956	-19.791180
322.681183	9.297595	930.917969	366.611389	194.520157	927.400940	445.218597	-22.827206	493.922943	502.388916	183.238373	482.374115	506.883667	-22.010551	81.935608	569.174866	155.741562	96.769516	369.453705	-57.596825	1399.455566	431.418335	244.768570	1392.753418	330.105286	105.198547	1378.626221	314.787506	109.424194	1645.258789	396.643799	-139.458084	1118.817505	483.507751	297.560577	1119.193359	291.034790	-132.391647	874.832886	361.292786	325.986176	865.800049	338.519501	105.256157	1028.915405	-639.206970	180.301392	853.846619	-608.615845	-19.826136
322.753693	9.205420	930.918945	366.714111	194.439102	927.414307	445.233948	-22.847357	493.885498	502.439423	183.195572	482.366180	506.872406	-22.019440	81.905548	569.195313	155.742966	96.758492	369.587952	-57.708267	1399.502930	431.585815	244.677917	1392.716187	330.217316	105.124161	1378.614746	314.981354	109.565079	1645.250977	396.717255	-139.581726	1118.847290	483.735748	297.416779	1119.160889	291.060608	-132.573120	874.887085	361.572571	325.855743	865.740967	338.631134	105.158028	1028.924438	-639.165222	180.277328	853.856812	-608.634521	-19.852919
322.848328	9.140649	930.921631	366.807281	194.375900	927.427734	445.265137	-22.904730	493.875397	502.473480	183.144974	482.381805	506.901611	-22.021284	81.862663	569.223206	155.740707	96.714951	369.731262	-57.783016	1399.517212	431.756256	244.605240	1392.683960	330.366699	105.063423	1378.612305	315.178314	109.707664	1645.233887	396.786133	-139.699997	1118.865845	483.971588	297.307556	1119.120483	291.114746	-132.788376	874.915649	361.846619	325.755798	865.681824	338.739441	105.084785	1028.933716	-639.143555	180.274124	853.853394	-608.651245	-19.886614
322.926178	9.041277	930.924927	366.932007	194.299698	927.454773	445.305695	-22.973446	493.861603	502.522705	183.117386	482.356201	506.900146	-22.025942	81.861130	569.234497	155.738403	96.706276	369.870026	-57.857426	1399.536377	431.948669	244.507614	1392.647339	330.495117	104.988319	1378.619019	315.389709	109.854469	1645.237061	396.895416	-139.828598	1118.893311	484.195984	297.175262	1119.083618	291.276886	-132.945496	874.961365	362.287598	325.633240	865.434265	338.852081	104.982666	1028.950073	-639.152405	180.198975	853.835571	-608.684387	-19.915321
323.046722	8.788458	930.956604	367.214233	193.774551	927.307373	445.389374	-23.074942	493.865875	502.528015	183.016098	482.301880	506.954407	-22.052425	81.855103	569.195435	155.703430	96.682190	370.004211	-57.923248	1399.570679	432.125153	244.444031	1392.619995	330.617188	104.913330	1378.624512	315.586914	109.996216	1645.202148	396.996887	-139.941620	1118.932495	484.381866	297.007538	1119.047119	291.335754	-133.130798	875.017517	362.344452	325.581055	865.603943	339.044739	104.702431	1028.887939	-639.112061	180.168503	853.867981	-608.654419	-19.974785
323.043488	8.856370	930.968750	367.098602	194.098145	927.493774	445.383728	-23.076635	493.864105	502.591614	183.019119	482.369995	506.945313	-22.059593	81.852615	569.222961	155.707550	96.668938	370.140869	-57.980560	1399.606445	432.331635	244.334091	1392.596802	330.717224	104.875809	1378.614502	315.766479	110.151955	1645.197754	397.096802	-140.086517	1118.993408	484.604309	296.892761	1119.001587	291.447021	-133.304016	875.082947	362.591461	325.506042	865.546326	339.038300	104.783478	1028.994385	-639.060608	180.172256	853.871582	-608.667114	-19.976740
323.162262	8.765774	930.967468	367.225616	193.996201	927.502991	445.404877	-23.134895	493.863708	502.649170	182.972870	482.361359	506.948975	-22.083353	81.890892	569.226807	155.724213	96.679138	370.257050	-58.052654	1399.646851	432.535980	244.247253	1392.557617	330.828644	104.794716	1378.595459	315.939667	110.299026	1645.206543	397.182159	-140.229874	1119.051880	484.821838	296.744415	1118.957275	291.547821	-133.510757	875.152100	362.838959	325.412445	865.480042	339.153687	104.683823	1028.997925	-639.005615	180.167099	853.888550	-608.672913	-19.998398
323.369537	8.426854	930.996216	367.703552	193.146851	927.250366	445.572601	-23.319073	493.913025	502.673462	182.914047	482.250732	507.013611	-22.105158	81.890678	568.623718	155.293106	96.598778	370.394196	-58.111530	1399.701294	432.737213	244.181412	1392.514160	330.959839	104.728455	1378.589233	316.104675	110.454903	1645.218140	397.305847	-140.360886	1119.139160	485.046600	296.632843	1118.908447	291.672394	-133.709442	875.208252	363.095337	325.328552	865.423767	339.417572	104.278259	1028.874756	-638.953796	180.169495	853.889343	-608.670532	-20.015837
323.332367	8.589080	931.020447	367.452423	193.784103	927.512573	445.502258	-23.236078	493.835693	502.760590	182.917282	482.339142	506.985687	-22.088665	81.855545	568.668762	155.288864	96.568489	370.512238	-58.180634	1399.747314	432.937042	244.091675	1392.457642	331.106171	104.680656	1378.577759	316.294128	110.614700	1645.216187	397.438904	-140.493469	1119.203857	485.308868	296.546722	1118.872192	291.726349	-133.911026	875.255981	363.547729	325.250000	865.195068	339.366577	104.511803	1029.029419	-638.906921	180.119507	853.886536	-608.657166	-20.055788
323.436279	8.490284	931.042175	367.544891	193.720139	927.529419	445.579437	-23.293526	493.841766	502.819702	182.881332	482.332642	506.976471	-22.116508	81.818680	568.687927	155.300323	96.564423	370.667725	-58.242832	1399.784790	433.123688	244.022720	1392.439819	331.240692	104.634209	1378.572876	316.488831	110.783867	1645.215576	397.583679	-140.678864	1119.279419	485.544342	296.487061	1118.829346	291.974487	-134.071289	875.313538	363.795563	325.194763	865.132446	339.479187	104.428635	1029.049561	-638.885498	180.072372	853.884644	-608.663086	-20.102468
323.520050	8.400203	931.066528	367.652435	193.627228	927.547729	445.617767	-23.341646	493.817230	502.861145	182.866592	482.332977	506.980347	-22.105116	81.811386	568.724976	155.300934	96.542809	370.790375	-58.304485	1399.828613	433.311707	243.959610	1392.398071	331.385162	104.580376	1378.564331	316.692902	110.953331	1645.220703	397.698486	-140.805710	1119.342041	485.712646	296.313690	1118.802490	292.043518	-134.297241	875.362915	363.828766	325.178101	865.298401	339.598877	104.335564	1029.072388	-638.820984	180.066757	853.907654	-608.650635	-20.104883
323.605164	8.315788	931.078247	367.759827	193.522659	927.563354	445.656921	-23.371540	493.816345	502.920776	182.780014	482.309052	506.986694	-22.111185	81.786232	568.703857	155.292709	96.523773	370.951660	-58.349686	1399.882202	433.476318	243.902908	1392.376831	331.534912	104.505722	1378.568481	316.902039	111.124306	1645.225708	397.821838	-140.954926	1119.393677	485.904663	296.218201	1118.770752	292.193176	-134.491379	875.434814	364.033203	325.102234	865.269836	339.706055	104.237457	1029.086914	-638.755737	180.038895	853.899780	-608.629089	-20.127998
323.719269	8.226266	931.099976	367.897156	193.450897	927.598633	445.740845	-23.463205	493.790771	502.984650	182.752548	482.324341	506.990997	-22.138109	81.773148	568.713379	155.297760	96.505730	371.087433	-58.427238	1399.925049	433.647308	243.823273	1392.356079	331.696320	104.442093	1378.570313	317.102722	111.294586	1645.238281	397.967255	-141.089249	1119.450684	486.102936	296.136139	1118.754272	292.371704	-134.678268	875.488831	364.281982	325.040161	865.224426	339.836090	104.148895	1029.115967	-638.716553	179.992432	853.918274	-608.626770	-20.135649
323.976105	7.888974	931.127319	368.405670	192.599564	927.323486	445.914520	-23.643543	493.858643	503.031464	182.663559	482.227905	507.083405	-22.170830	81.792526	568.680664	155.271591	96.456505	371.246399	-58.482712	1399.976807	433.825653	243.764130	1392.336060	331.848145	104.386093	1378.572632	317.286896	111.454239	1645.241699	398.117920	-141.176834	1119.498657	486.278717	296.024506	1118.736694	292.555328	-134.861450	875.558655	364.496185	324.995422	865.180786	340.143372	103.753220	1028.980713	-638.630005	180.020111	853.910522	-608.590454	-20.156921
323.966003	8.043344	931.139343	368.188019	193.263535	927.609558	445.895477	-23.589815	493.812378	503.149841	182.669586	482.306122	507.027161	-22.167881	81.763092	568.759094	155.307861	96.467644	371.380768	-58.547047	1400.043579	434.012115	243.678055	1392.335815	332.008514	104.354759	1378.557495	317.500275	111.620453	1645.252075	398.264252	-141.307053	1119.569702	486.489594	295.938507	1118.707764	292.750854	-135.077011	875.604736	364.739655	324.933655	865.158752	340.110657	103.979218	1029.140869	-638.596985	179.927567	853.901733	-608.566528	-20.206425
324.079590	7.996018	931.158936	368.312042	193.247360	927.643372	445.946716	-23.644291	493.813232	503.236237	182.617126	482.331879	507.069244	-22.181265	81.761894	568.778015	155.330627	96.447060	371.523132	-58.609413	1400.063843	434.191772	243.638062	1392.312134	332.140686	104.300102	1378.554565	317.714539	111.787819	1645.251709	398.436951	-141.450089	1119.625732	486.669556	295.835297	1118.710327	292.921021	-135.251144	875.649170	364.963837	324.870361	865.138916	340.247192	103.935364	1029.169067	-638.516541	179.943527	853.905945	-608.545715	-20.182074
324.293793	7.758145	931.199036	368.677887	192.759552	927.511780	446.071777	-23.775576	493.826477	503.312286	182.536896	482.269226	507.102325	-22.193350	81.748970	568.793152	155.343506	96.439590	371.704803	-58.667389	1400.109497	434.374695	243.562225	1392.312622	332.319061	104.251610	1378.582886	317.935516	111.957245	1645.273438	398.624939	-141.566956	1119.655396	486.926483	295.792603	1118.699585	293.132629	-135.444412	875.695007	365.384491	324.791901	864.952454	340.500427	103.683197	1029.117310	-638.443115	179.916031	853.898743	-608.515991	-20.232170
324.344604	7.822431	931.219788	368.630798	193.054657	927.684021	446.045380	-23.732216	493.809021	503.384125	182.495941	482.331268	507.067230	-22.202486	81.746330	568.773804	155.306534	96.412521	371.856079	-58.715252	1400.126343	434.538116	243.524673	1392.320190	332.469055	104.218521	1378.606689	318.144592	112.130600	1645.313232	398.806519	-141.668381	1119.704590	487.072876	295.642242	1118.707153	293.316193	-135.632019	875.734253	365.658875	324.955200	864.903809	340.562958	103.759460	1029.220947	-638.372009	179.860748	853.895447	-608.473267	-20.245388
324.535706	7.608055	931.233521	368.969574	192.619339	927.558594	446.173950	-23.862646	493.822144	503.468597	182.408569	482.283203	507.102722	-22.228315	81.730080	568.776611	155.289017	96.399849	372.025177	-58.770447	1400.158569	434.715454	243.469131	1392.337158	332.618317	104.166832	1378.650391	318.368469	112.294762	1645.326538	399.022247	-141.785965	1119.777222	487.256622	295.560089	1118.704712	293.533569	-135.798843	875.760559	365.879211	324.897522	864.906982	340.790466	103.527252	1029.159790	-638.328430	179.827896	853.900757	-608.464661	-20.253778
324.620758	7.675347	931.259033	368.957947	192.912949	927.734985	446.183868	-23.863987	493.797150	503.520844	182.363312	482.316742	507.076782	-22.222618	81.713463	568.841248	155.318787	96.396568	372.166168	-58.804295	1400.187622	434.846100	243.430939	1392.334595	332.779266	104.087738	1378.682007	318.603607	112.449089	1645.346558	399.233337	-141.911224	1119.840332	487.425812	295.464264	1118.715332	293.833466	-135.931152	875.805542	365.822937	324.617401	865.126648	340.879272	103.606812	1029.267212	-638.253174	179.786301	853.890381	-608.432739	-20.298054
324.755096	7.632438	931.282410	369.099487	192.860352	927.770691	446.270630	-23.928116	493.783875	503.596191	182.321472	482.307495	507.107635	-22.244209	81.714607	568.814026	155.280441	96.389435	372.311066	-58.840900	1400.208130	434.998444	243.390335	1392.331299	332.969482	104.041275	1378.719360	318.834381	112.606468	1645.358765	399.433960	-142.019012	1119.891357	487.600067	295.427399	1118.745728	294.038605	-136.080566	875.837341	366.025055	324.541504	865.113037	341.027649	103.550339	1029.297729	-638.170349	179.728836	853.885010	-608.391785	-20.308634
324.930145	7.569080	931.293274	369.294739	192.748184	927.765686	446.357483	-23.989635	493.798462	503.598785	182.228210	482.276215	507.167999	-22.290165	81.709686	568.764893	155.251678	96.348747	372.465973	-58.879585	1400.210205	435.136169	243.352219	1392.330933	333.146759	104.001282	1378.754028	319.058136	112.757668	1645.384277	399.632111	-142.122406	1119.932739	487.774567	295.360992	1118.748291	294.258270	-136.233017	875.874207	366.248383	324.472931	865.090576	341.203888	103.474762	1029.299683	-638.063660	179.721909	853.893311	-608.320190	-20.328917
325.072266	7.474715	931.333984	369.470856	192.661819	927.781250	446.443573	-24.061932	493.788971	503.680359	182.192245	482.249847	507.181732	-22.293186	81.706360	568.832581	155.254211	96.340019	372.618591	-58.910995	1400.242920	435.290161	243.303726	1392.357056	333.325439	103.947060	1378.783325	319.294250	112.909897	1645.390137	399.839691	-142.199280	1119.968628	487.903137	295.289795	1118.755371	294.527771	-136.379578	875.895142	366.435974	324.395782	865.058411	341.369659	103.397285	1029.327759	-637.987671	179.643204	853.875610	-608.300171	-20.317236
325.262634	7.408200	931.345764	369.703339	192.477493	927.755859	446.508209	-24.108625	493.781982	503.694061	182.108109	482.224304	507.192841	-22.314419	81.674263	568.809326	155.236725	96.329765	372.763458	-58.943264	1400.256714	435.448456	243.277954	1392.344849	333.509125	103.936714	1378.809082	319.517303	113.054321	1645.398560	400.017365	-142.234390	1119.991577	488.160492	295.317780	1118.755005	294.677765	-136.566132	875.914551	366.842896	324.282715	864.860535	341.583984	103.294662	1029.320313	-637.897461	179.616257	853.876160	-608.262512	-20.332996
325.459595	7.276103	931.373169	369.988220	192.231033	927.693665	446.605133	-24.180210	493.775665	503.744690	182.041473	482.191956	507.197754	-22.322645	81.648277	568.773560	155.201569	96.294868	372.903198	-58.979702	1400.301392	435.597229	243.259415	1392.339478	333.686218	103.907822	1378.825073	319.754700	113.189934	1645.404785	400.231659	-142.354019	1120.059326	488.286987	295.277771	1118.745483	295.037964	-136.683777	875.937744	366.821625	324.237366	865.031311	341.821716	103.159332	1029.301025	-637.859375	179.520874	853.880615	-608.219421	-20.379778
325.638733	7.154939	931.404541	370.261566	191.977814	927.647522	446.694916	-24.232224	493.772919	503.796631	181.961334	482.131409	507.225677	-22.352427	81.634125	568.784607	155.177872	96.253288	373.056335	-58.998280	1400.351318	435.769775	243.225754	1392.341064	333.865509	103.877533	1378.864502	319.991608	113.330093	1645.405884	400.417053	-142.411011	1120.104980	488.535797	295.281921	1118.751465	295.316315	-136.815903	875.953735	367.208160	324.134613	864.810730	342.054413	103.017815	1029.292358	-637.785767	179.438919	853.879883	-608.172607	-20.425800
325.784882	7.143076	931.420532	370.370850	192.063080	927.714844	446.743469	-24.242083	493.757904	503.883209	181.934464	482.136566	507.222473	-22.341333	81.611519	568.762817	155.176102	96.209869	373.192139	-58.974834	1400.365967	435.931702	243.218018	1392.317871	334.028717	103.850403	1378.874023	320.211639	113.452271	1645.402588	400.617371	-142.521255	1120.188599	488.700989	295.246674	1118.739502	295.585663	-136.951416	875.982483	367.362274	324.051849	864.775574	342.224335	103.013763	1029.337891	-637.744751	179.339645	853.859192	-608.148804	-20.459980
325.925964	7.132876	931.447571	370.460449	192.169205	927.797974	446.791138	-24.249907	493.735565	504.012329	181.915314	482.137390	507.194550	-22.332821	81.606743	568.790039	155.181870	96.178894	373.352478	-58.970001	1400.415039	436.107178	243.200653	1392.300537	334.176636	103.844193	1378.888428	320.423920	113.572075	1645.388916	400.804993	-142.576828	1120.227051	488.850403	295.232361	1118.687622	295.760315	-137.116028	876.010620	367.337585	324.011688	864.941040	342.365723	103.021477	1029.395874	-637.669434	179.338715	853.854065	-608.108643	-20.473526
326.118805	7.077812	931.450073	370.650787	192.129333	927.800049	446.881958	-24.284327	493.725647	504.139557	181.918518	482.151398	507.235168	-22.346735	81.591393	568.809448	155.173813	96.168510	373.513824	-58.982693	1400.443726	436.259033	243.196701	1392.272827	334.328400	103.832291	1378.890259	320.651978	113.680962	1645.378784	401.000763	-142.661896	1120.326050	489.014008	295.194824	1118.647339	296.019806	-137.234177	876.044128	367.494598	323.945862	864.904968	342.559509	102.973373	1029.398315	-637.603394	179.301376	853.866638	-608.049927	-20.479309
326.276489	7.019232	931.480286	370.809906	192.054092	927.807129	446.981689	-24.302805	493.693634	504.267334	181.887100	482.123352	507.223053	-22.349016	81.562454	568.886230	155.208542	96.144737	373.701508	-58.988060	1400.475830	436.429382	243.176727	1392.236572	334.508514	103.823166	1378.905884	320.869781	113.796501	1645.371338	401.196533	-142.737961	1120.378174	489.199097	295.169250	1118.588257	296.286987	-137.352020	876.062256	367.654053	323.866577	864.851196	342.739197	102.914207	1029.417969	-637.532043	179.212646	853.878174	-607.969788	-20.526499
326.465820	6.931077	931.504395	371.007874	191.965744	927.783997	447.082367	-24.355825	493.703339	504.376831	181.868790	482.117126	507.257538	-22.330288	81.527626	568.886353	155.209808	96.087646	373.865021	-58.992519	1400.501099	436.576324	243.167984	1392.201294	334.729919	103.838959	1378.915649	321.094116	113.917633	1645.366089	401.396759	-142.830322	1120.420410	489.367859	295.146210	1118.569458	296.567261	-137.462067	876.076660	367.831665	323.808167	864.810425	342.937134	102.850632	1029.417847	-637.640747	178.942947	853.810608	-607.969238	-20.640575
326.759186	6.662480	931.537659	371.492950	191.397400	927.599060	447.256500	-24.477388	493.740906	504.452911	181.781952	482.012329	507.336212	-22.364588	81.539284	568.913147	155.204834	96.062149	374.025116	-58.969223	1400.512695	436.758972	243.184494	1392.159180	334.916199	103.824615	1378.914917	321.309509	114.016884	1645.355713	401.597321	-142.890778	1120.439453	489.528809	295.133728	1118.513916	296.874603	-137.557388	876.090027	368.000397	323.735046	864.767273	343.278168	102.573029	1029.334351	-637.590393	178.932098	853.826355	-607.942688	-20.654902
326.934845	6.606611	931.555481	371.693298	191.367828	927.606812	447.309204	-24.468781	493.713165	504.565704	181.773529	481.981049	507.288727	-22.361164	81.523880	568.915710	155.190659	96.004730	374.189148	-58.952160	1400.542114	436.916565	243.179657	1392.124023	335.138916	103.825150	1378.912476	321.532257	114.135948	1645.354126	401.813263	-142.948273	1120.486206	489.722748	295.111298	1118.485962	297.190826	-137.678513	876.102966	368.359344	323.655426	864.537842	343.484375	102.531647	1029.348145	-637.500183	178.921661	853.822693	-607.866821	-20.681177
327.109772	6.550944	931.604858	371.916016	191.369415	927.630737	447.395813	-24.509764	493.725952	504.673035	181.734879	481.988129	507.291626	-22.353897	81.506294	568.924622	155.194260	95.952805	374.368347	-58.948467	1400.546143	437.123840	243.227600	1392.106445	335.355988	103.825935	1378.928101	321.733704	114.243378	1645.343628	402.071808	-143.012177	1120.523071	489.836029	295.048737	1118.430298	297.602814	-137.721497	876.105103	368.355835	323.609253	864.689819	343.713409	102.511459	1029.386353	-637.461975	178.922012	853.847351	-607.845154	-20.651735
327.221832	6.665956	931.620544	371.903961	191.762222	927.823059	447.447998	-24.483419	493.707733	504.833313	181.749756	482.035248	507.324463	-22.359245	81.473900	568.968567	155.217468	95.920677	374.541718	-58.939972	1400.567627	437.321014	243.224106	1392.060059	335.570038	103.838554	1378.947388	321.941528	114.348175	1645.325684	402.322723	-143.006866	1120.551392	490.067596	295.052429	1118.386230	297.900818	-137.794250	876.091736	368.733917	323.499451	864.444214	343.830597	102.644905	1029.498413	-637.382629	178.928589	853.849487	-607.770386	-20.686836
327.433441	6.606516	931.638916	372.133820	191.669128	927.811890	447.555176	-24.526051	493.701019	504.952118	181.716766	481.997528	507.347626	-22.376318	81.456749	568.994202	155.203293	95.897202	374.718933	-58.949730	1400.576172	437.515167	243.238663	1392.060913	335.806030	103.895348	1378.983521	322.148071	114.449745	1645.308838	402.592041	-143.048340	1120.608398	490.267487	295.051636	1118.350830	298.209229	-137.866165	876.107544	368.912659	323.420074	864.420288	344.073242	102.580475	1029.502808	-637.323120	178.909393	853.868835	-607.752380	-20.672970
327.742523	6.380416	931.668030	372.642853	191.032578	927.622559	447.704498	-24.618719	493.710602	505.061981	181.655334	481.904938	507.359833	-22.372318	81.406319	568.998962	155.184921	95.827156	374.886475	-58.927425	1400.597656	437.723022	243.257111	1392.025513	336.043060	103.906158	1379.020142	322.360199	114.561813	1645.295898	402.834473	-143.048935	1120.650024	490.440216	294.997314	1118.305664	298.425385	-137.941254	876.130249	368.908051	323.387329	864.591797	344.429382	102.293724	1029.414551	-637.264343	178.890701	853.864258	-607.686279	-20.675720
327.949249	6.356392	931.670532	372.874054	190.972198	927.620117	447.809906	-24.679279	493.707306	505.183289	181.636368	481.895386	507.388123	-22.373280	81.381012	569.019897	155.185806	95.815918	375.077148	-58.896942	1400.618652	437.920563	243.277695	1392.002930	336.309753	103.933929	1379.039429	322.565857	114.666527	1645.283325	403.084106	-143.114471	1120.698853	490.697937	294.971558	1118.265015	298.744598	-137.976837	876.155273	369.116150	323.290741	864.549805	344.637451	102.258293	1029.413818	-637.206238	178.874847	853.903809	-607.668213	-20.648035
328.176086	6.303163	931.695251	373.099884	190.908905	927.609558	447.922333	-24.697126	493.705505	505.215973	181.569870	481.861298	507.423431	-22.406305	81.356247	569.569214	155.552979	95.812454	375.246185	-58.895172	1400.640381	438.133606	243.321396	1391.981689	336.568146	103.941124	1379.046143	322.767517	114.785797	1645.280518	403.344971	-143.120270	1120.736328	490.916443	294.973785	1118.249756	299.061401	-138.012650	876.183594	369.319641	323.219727	864.512939	344.873077	102.217018	1029.420776	-637.155823	178.884171	853.922974	-607.613586	-20.654184
328.420959	6.138905	931.742615	373.465820	190.535873	927.506409	448.036835	-24.776405	493.718170	505.304077	181.517120	481.780945	507.449982	-22.422384	81.375290	569.550720	155.538483	95.778252	375.418915	-58.863422	1400.684448	438.349426	243.327820	1391.976929	336.857880	103.942894	1379.061035	322.978699	114.883331	1645.281250	403.586060	-143.134842	1120.768066	491.144379	294.947327	1118.233521	299.379639	-138.045303	876.202393	369.540833	323.152069	864.483826	345.148987	102.044739	1029.387573	-637.117432	178.865326	853.936890	-607.594727	-20.648592
328.534485	6.290409	931.765808	373.477966	190.945343	927.697327	448.106628	-24.745974	493.671082	505.468994	181.533295	481.839325	507.429443	-22.418299	81.341797	568.969604	155.138824	95.640915	375.611572	-58.870712	1400.719482	438.565002	243.344925	1391.957275	337.120300	103.955948	1379.090942	323.192200	114.994621	1645.281860	403.867065	-143.148621	1120.821411	491.410797	294.988647	1118.218506	299.766266	-138.059448	876.223938	369.761475	323.080933	864.454529	345.267548	102.212860	1029.502075	-637.085205	178.829010	853.933838	-607.597412	-20.638567
328.751648	6.279907	931.783813	373.709351	190.944336	927.701843	448.222412	-24.760965	493.674500	505.557800	181.487442	481.824829	507.455536	-22.405354	81.292870	568.951843	155.075867	95.590469	375.818329	-58.844227	1400.742920	438.780518	243.386734	1391.953491	337.347168	103.921272	1379.099854	323.417877	115.095543	1645.289063	404.139282	-143.148743	1120.832764	491.642792	294.913788	1118.190674	300.113373	-138.093872	876.221313	369.998627	323.013367	864.441528	345.491547	102.214699	1029.512939	-637.075500	178.831497	853.943359	-607.583557	-20.632019
328.916382	6.444864	931.796387	373.733215	191.376846	927.905029	448.281342	-24.704634	493.615723	505.705658	181.500015	481.873444	507.435547	-22.407730	81.262482	569.046448	155.114700	95.557716	376.008209	-58.807667	1400.778564	439.006439	243.410980	1391.953369	337.544464	103.933334	1379.077637	323.648895	115.193169	1645.283813	404.397247	-143.097153	1120.861084	491.867737	294.809418	1118.178589	300.312958	-138.162781	876.245239	370.249207	322.928070	864.420898	345.630402	102.390381	1029.627808	-637.043274	178.821228	853.957886	-607.572205	-20.614891
329.116913	6.437987	931.826843	373.951324	191.402039	927.938782	448.382507	-24.698145	493.598053	505.844360	181.430038	481.835724	507.433441	-22.409285	81.246719	569.078003	155.119171	95.497208	376.191132	-58.776798	1400.798340	439.252289	243.463928	1391.931763	337.746185	103.932137	1379.083618	323.879761	115.288445	1645.304321	404.686615	-143.133896	1120.936646	492.136200	294.754669	1118.150757	300.768433	-138.153870	876.262085	370.513000	322.845764	864.401062	345.836212	102.398537	1029.659668	-637.019348	178.829681	853.969116	-607.586792	-20.606108
329.344482	6.360609	931.855957	374.224640	191.333679	927.925659	448.551514	-24.775242	493.610260	506.048523	181.422348	481.856201	507.503632	-22.432623	81.196358	569.063416	155.087753	95.447350	376.384155	-58.730549	1400.830078	439.465057	243.515259	1391.942993	337.953369	103.906693	1379.050537	324.108459	115.380875	1645.331421	404.963043	-143.155563	1120.994263	492.415833	294.744598	1118.146362	301.023438	-138.187408	876.278687	370.787781	322.761292	864.370911	346.065308	102.354836	1029.665527	-637.021362	178.823135	853.972656	-607.589966	-20.613558
329.628448	6.188345	931.878235	374.666901	190.890091	927.775269	448.722595	-24.843159	493.629913	506.168884	181.343506	481.778503	507.554626	-22.467447	81.188210	569.002258	155.055801	95.380646	376.553680	-58.707226	1400.851196	439.667511	243.567245	1391.961548	338.184753	103.953293	1379.063477	324.333008	115.482170	1645.362549	405.214111	-143.140366	1121.029785	492.667206	294.691132	1118.172363	301.351532	-138.200439	876.295776	371.059113	322.670074	864.346497	346.372101	102.163795	1029.593994	-637.012451	178.791870	854.000366	-607.602600	-20.573359
329.856445	6.139722	931.895752	374.922058	190.861755	927.795837	448.865845	-24.861265	493.617615	506.358337	181.364716	481.775360	507.564117	-22.474295	81.165230	569.037659	155.067368	95.347557	376.748810	-58.661331	1400.878052	439.867920	243.598740	1391.961182	338.398743	103.966980	1379.067871	324.545349	115.586510	1645.389038	405.478668	-143.127579	1121.074829	492.908264	294.657684	1118.162231	301.704346	-138.223221	876.311768	371.354370	322.596161	864.332153	346.602966	102.126709	1029.612305	-637.020203	178.795135	854.041382	-607.624451	-20.545799
330.108521	6.128261	931.922302	375.146332	190.846466	927.805908	449.047028	-24.908541	493.609497	506.525146	181.320892	481.748322	507.617523	-22.488886	81.144737	569.109009	155.097366	95.303200	376.912872	-58.632454	1400.914673	440.069763	243.643997	1391.963257	338.609619	103.992920	1379.068359	324.772400	115.689270	1645.410645	405.742615	-143.098541	1121.131348	493.158936	294.596252	1118.161255	302.022430	-138.220322	876.359436	371.655640	322.515381	864.321838	346.832214	102.123581	1029.629761	-637.048645	178.798050	854.060608	-607.672180	-20.520910
330.349030	6.102414	931.958679	375.384460	190.796249	927.796570	449.186615	-24.913219	493.614868	506.643555	181.238113	481.720612	507.648804	-22.488321	81.097336	569.155396	155.111359	95.223839	377.106476	-58.595547	1400.948364	440.276794	243.688690	1391.961060	338.792725	104.021439	1379.071777	325.009491	115.793076	1645.439209	406.005066	-143.069199	1121.181030	493.413696	294.532745	1118.147583	302.354797	-138.197037	876.360840	371.973145	322.444061	864.304932	347.074860	102.109825	1029.642578	-637.080505	178.778336	854.093933	-607.703491	-20.522102
330.584595	6.102601	931.993103	375.596466	190.860641	927.844543	449.368744	-24.941444	493.585693	506.811127	181.210419	481.714478	507.675171	-22.507217	81.074272	569.226379	155.160812	95.206429	377.271362	-58.534313	1400.987061	440.505096	243.732620	1391.965820	338.966675	104.026878	1379.064087	325.230225	115.895164	1645.451904	406.277985	-143.050171	1121.233154	493.709686	294.518860	1118.148804	302.719299	-138.204834	876.380859	372.289978	322.381012	864.263611	347.299957	102.132484	1029.684204	-637.112366	178.776901	854.117065	-607.746887	-20.493263
330.845093	6.113587	932.012756	375.861450	190.784683	927.819336	449.507813	-24.935127	493.575439	506.950012	181.164078	481.679016	507.687134	-22.514238	81.040436	569.255737	155.124374	95.161301	377.461426	-58.483780	1401.001099	440.750366	243.776840	1391.973999	339.152802	104.054932	1379.052002	325.453369	115.988327	1645.479980	406.530243	-143.027969	1121.275024	494.028564	294.512024	1118.167847	303.091553	-138.208801	876.398682	372.664154	322.342804	864.223877	347.549011	102.129410	1029.679565	-637.116394	178.751633	854.141052	-607.799988	-20.467712
331.124390	6.093982	932.053345	376.146149	190.738922	927.830933	449.675232	-24.987692	493.576874	507.101929	181.161102	481.679810	507.738647	-22.521828	81.008263	569.255798	155.098877	95.090309	377.640869	-58.438446	1401.051880	440.950714	243.806717	1391.969238	339.349701	104.097122	1379.058838	325.664978	116.093742	1645.515869	406.806702	-143.036682	1121.354126	494.341858	294.535034	1118.168213	303.618286	-138.290009	876.414124	373.017059	322.296814	864.187927	347.819641	102.115814	1029.704346	-637.152405	178.754272	854.164734	-607.851501	-20.451990
331.396637	6.050290	932.088745	376.469757	190.568649	927.802063	449.813995	-25.031738	493.588379	507.267365	181.154526	481.643951	507.733826	-22.517698	80.969513	569.276794	155.121719	95.055695	377.822632	-58.402939	1401.108154	441.163940	243.837219	1391.972900	339.567078	104.132210	1379.081177	325.838593	116.174438	1645.579712	407.032349	-143.003922	1121.389771	494.609985	294.517700	1118.173584	303.950317	-138.282181	876.441772	373.377289	322.265991	864.156982	348.102386	102.051392	1029.705078	-637.161072	178.784027	854.203918	-607.895752	-20.400789
331.532196	6.257656	932.121521	376.405853	191.200928	928.060242	449.838593	-24.912386	493.543182	507.455872	181.193085	481.736176	507.668549	-22.510639	80.953773	569.324768	155.131348	95.000565	378.006073	-58.351952	1401.142700	441.372650	243.912857	1391.956177	339.797272	104.193748	1379.113525	326.059296	116.284340	1645.590576	407.252441	-142.948837	1121.426025	494.851074	294.483368	1118.178101	304.060150	-138.196732	876.438293	373.737366	322.218262	864.127014	348.202393	102.319366	1029.859863	-637.207092	178.719467	854.212646	-607.941101	-20.417830
331.828522	6.069299	932.163635	376.908173	190.723221	927.908264	450.023499	-24.965982	493.564667	507.578796	181.180511	481.651917	507.730560	-22.527004	80.933899	569.314148	155.123077	94.992424	378.195221	-58.292049	1401.196167	441.585358	243.969788	1391.972656	340.034760	104.238777	1379.123047	326.223175	116.348671	1645.661255	407.511993	-142.925842	1121.474731	495.115143	294.476379	1118.179443	304.369354	-138.148621	876.468811	374.137207	322.186066	864.064270	348.544403	102.117088	1029.796875	-637.227173	178.711380	854.213074	-608.007751	-20.389311
332.065918	6.020896	932.191223	377.167603	190.638779	927.877869	450.155365	-25.002119	493.570801	507.688293	181.108688	481.617340	507.763641	-22.533138	80.923569	569.336792	155.129700	94.915443	378.396912	-58.232040	1401.223755	441.780121	244.038467	1391.948608	340.271759	104.286613	1379.117920	326.461121	116.481194	1645.650391	407.770660	-142.871460	1121.544189	495.403015	294.438446	1118.163452	304.685913	-138.150818	876.508240	374.512085	322.148590	864.012878	348.781952	102.085999	1029.793457	-637.210205	178.722275	854.224365	-608.017151	-20.398561
332.308075	6.013082	932.217529	377.429047	190.623352	927.886536	450.298431	-25.009171	493.578339	507.833832	181.086517	481.576721	507.776489	-22.520901	80.891624	569.437378	155.189682	94.874557	378.613281	-58.188824	1401.254150	442.015686	244.085999	1391.961426	340.495514	104.363373	1379.139771	326.630676	116.548431	1645.708252	408.037415	-142.828812	1121.590820	495.690247	294.440857	1118.132690	305.015991	-138.114639	876.529907	374.897034	322.131836	863.959900	349.023193	102.087242	1029.809814	-637.225891	178.746109	854.232422	-608.065918	-20.380680
332.469666	6.172830	932.258484	377.443329	191.071060	928.075378	450.382294	-24.927023	493.507263	507.974121	181.053101	481.606323	507.774078	-22.504135	80.816078	569.478638	155.192780	94.824409	378.847961	-58.112705	1401.280273	442.256714	244.154373	1391.906616	340.709961	104.398926	1379.129395	326.888336	116.635651	1645.661621	408.320007	-142.801880	1121.650391	495.969391	294.401215	1118.127075	305.356873	-138.101974	876.552368	375.332916	322.341003	863.864868	349.171265	102.286186	1029.932251	-637.183105	178.751724	854.244873	-608.065674	-20.345253
332.744720	6.203402	932.269775	377.702728	191.093643	928.079773	450.524414	-24.933916	493.483459	508.141907	181.071091	481.594513	507.783234	-22.511145	80.806770	569.562256	155.214539	94.790977	379.046967	-58.045872	1401.322876	442.478088	244.226974	1391.906738	340.937012	104.460205	1379.120483	327.059845	116.773491	1645.690186	408.586578	-142.768127	1121.710938	496.260437	294.416107	1118.151245	305.757751	-138.067810	876.579712	375.755859	322.344788	863.825928	349.435089	102.317001	1029.939697	-637.163513	178.762909	854.260010	-608.031128	-20.369337
333.001160	6.189346	932.285828	377.949036	191.118927	928.090820	450.624786	-24.900616	493.486603	508.290863	181.057907	481.593964	507.800354	-22.502565	80.793854	569.545654	155.192871	94.744759	379.265442	-57.990944	1401.363647	442.691010	244.266724	1391.901367	341.169952	104.522346	1379.125854	327.194366	116.843163	1645.740601	408.845184	-142.759445	1121.786377	496.573425	294.402069	1118.141235	306.120819	-138.126160	876.625305	376.130432	322.342041	863.787537	349.689148	102.323532	1029.953369	-637.153015	178.742279	854.248291	-608.069580	-20.344559
333.261414	6.244376	932.315552	378.162415	191.201813	928.139648	450.739227	-24.898638	493.482239	508.419342	181.054169	481.588470	507.780579	-22.518299	80.764397	570.084351	155.559418	94.751938	379.468079	-57.933098	1401.395752	442.902557	244.339798	1391.906616	341.428680	104.603455	1379.149780	327.399506	116.963989	1645.735840	409.047577	-142.689621	1121.822632	496.939514	294.472351	1118.138062	306.196991	-138.041580	876.664917	376.466949	322.113739	863.762573	349.939636	102.376877	1029.994019	-637.100891	178.738861	854.238770	-608.096924	-20.326757
333.544952	6.290039	932.325562	378.418854	191.255402	928.169983	450.851379	-24.879707	493.480164	508.613007	181.072845	481.589294	507.776825	-22.505171	80.727615	570.129028	155.570969	94.715622	379.682404	-57.858356	1401.422485	443.097107	244.391953	1391.884399	341.677094	104.645554	1379.118530	327.549622	117.003693	1645.743896	409.290924	-142.682816	1121.856567	497.292480	294.514252	1118.133911	306.453522	-137.995834	876.698425	376.841949	322.124878	863.715088	350.208588	102.414810	1030.014526	-637.080078	178.703918	854.216125	-608.087524	-20.364403
333.887817	6.125740	932.355530	378.940887	190.730438	927.973083	451.019714	-24.908039	493.499878	508.777008	181.037369	481.498444	507.841888	-22.499144	80.707954	570.132385	155.560150	94.641006	379.894470	-57.792030	1401.442993	443.345001	244.479507	1391.864502	341.926544	104.695274	1379.120972	327.722748	117.101662	1645.741455	409.561554	-142.594528	1121.855103	497.611023	294.539337	1118.108154	306.717865	-137.955078	876.710388	377.238495	322.129761	863.668640	350.590576	102.217621	1029.922607	-637.056641	178.740479	854.225647	-608.096558	-20.367235
334.047485	6.276147	932.369202	378.950531	191.181686	928.153259	451.115112	-24.838755	493.423737	508.950562	181.030136	481.559387	507.824493	-22.497717	80.678177	569.693298	155.216965	94.558075	380.123260	-57.722256	1401.445435	443.592133	244.555542	1391.821411	342.173462	104.761192	1379.121460	327.920044	117.223045	1645.702026	409.811523	-142.524200	1121.851685	497.889435	294.519409	1118.071533	306.928436	-137.936813	876.705688	377.638733	322.098480	863.590515	350.733582	102.403725	1030.027222	-637.039368	178.751709	854.238098	-608.080627	-20.354326
334.407593	6.094334	932.394897	379.460785	190.703781	927.956604	451.353607	-24.934340	493.457550	509.080444	180.998825	481.446503	507.905182	-22.508579	80.650337	569.779053	155.262070	94.521027	380.374176	-57.638126	1401.443481	443.851746	244.647720	1391.803101	342.421631	104.832664	1379.127075	328.074371	117.380791	1645.713013	410.110413	-142.484894	1121.879150	498.140869	294.495697	1118.061768	307.307312	-137.879227	876.724121	378.037872	322.109741	863.537476	351.118073	102.216789	1029.933472	-636.985718	178.724258	854.248962	-608.042053	-20.366253
334.541290	6.270674	932.413269	379.437225	191.193146	928.130127	451.396606	-24.843718	493.416534	509.250214	181.002701	481.503754	507.902924	-22.488714	80.609573	569.847168	155.273911	94.477737	380.639557	-57.554905	1401.458252	444.082733	244.737778	1391.784302	342.648621	104.886772	1379.112183	328.274933	117.446831	1645.681641	410.370636	-142.427322	1121.889038	498.403442	294.495636	1118.039063	307.633423	-137.923569	876.783264	378.507263	322.372192	863.474548	351.228455	102.441269	1030.036621	-636.937622	178.734955	854.256897	-608.008423	-20.362602
334.864502	6.074357	932.456116	379.955109	190.601547	927.925171	451.619110	-24.936003	493.460175	509.399658	180.979630	481.435455	507.961182	-22.509483	80.602669	569.874939	155.265228	94.434509	380.885315	-57.482418	1401.492188	444.314270	244.804550	1391.777100	342.901764	104.976120	1379.126465	328.404724	117.606552	1645.697632	410.623322	-142.380447	1121.934082	498.789978	294.632233	1118.042114	307.883972	-137.921936	876.798706	378.845459	322.168213	863.445801	351.601563	102.206688	1029.946777	-636.916626	178.763794	854.277222	-608.013611	-20.356476
335.102203	6.103635	932.481140	380.183411	190.596848	927.917725	451.729248	-24.889271	493.465851	509.545654	180.965851	481.418488	507.959198	-22.499428	80.588821	569.822266	155.217117	94.406982	381.115753	-57.408287	1401.519897	444.533234	244.901260	1391.766968	343.163635	105.079536	1379.138794	328.551880	117.722893	1645.704834	410.823425	-142.272903	1121.963623	499.151764	294.731079	1118.060181	307.936188	-137.815552	876.822449	379.232574	322.196014	863.418152	351.833344	102.237228	1029.954834	-636.864868	178.771317	854.285278	-607.964355	-20.390732
335.222290	6.323793	932.519897	380.122955	191.205093	928.127625	451.748657	-24.798786	493.410431	509.719055	180.983353	481.485596	507.874756	-22.481874	80.586479	569.833984	155.229645	94.362244	381.337524	-57.331192	1401.541748	444.730988	244.974457	1391.763062	343.424072	105.183228	1379.138794	328.697662	117.834213	1645.704712	411.070618	-142.217407	1121.996826	499.437042	294.742493	1118.048462	308.174103	-137.761078	876.850220	379.621979	322.217224	863.370239	351.928650	102.529541	1030.087646	-636.808411	178.781097	854.285767	-607.942200	-20.361036
335.480286	6.307950	932.538330	380.392059	191.193298	928.121582	451.895050	-24.844790	493.402832	509.876343	180.949631	481.446045	507.917725	-22.480381	80.572342	569.812683	155.181915	94.308533	381.584991	-57.271317	1401.573608	444.963287	245.040939	1391.726318	343.666626	105.251640	1379.138062	328.855469	117.947357	1645.695313	411.317047	-142.151184	1122.007813	499.738892	294.753967	1118.031982	308.413300	-137.729187	876.884705	379.990845	322.241943	863.315247	352.182617	102.531502	1030.092651	-636.743591	178.797241	854.277649	-607.890137	-20.368944
335.747284	6.264866	932.547668	380.695038	191.063263	928.064819	452.057129	-24.860416	493.413727	509.961212	180.906616	481.396942	507.948669	-22.486551	80.518440	569.854736	155.217575	94.285042	381.843079	-57.206982	1401.588745	445.227173	245.147125	1391.698120	343.939941	105.335007	1379.140991	328.983612	118.032883	1645.708984	411.585999	-142.071304	1122.046265	500.017365	294.773193	1118.001465	308.663086	-137.685471	876.932251	380.375336	322.266907	863.268555	352.454254	102.486725	1030.066528	-636.670410	178.804901	854.262512	-607.826294	-20.385317
336.007843	6.253395	932.582397	380.994263	190.970535	928.036926	452.234039	-24.843067	493.373077	510.060974	180.862640	481.366119	507.990173	-22.489563	80.498917	569.974060	155.290390	94.266243	382.111877	-57.109863	1401.593872	445.512512	245.232269	1391.694946	344.180573	105.421440	1379.140381	329.148132	118.143333	1645.716797	411.881470	-142.007156	1122.061890	500.252563	294.779755	1117.995972	308.929840	-137.643692	876.967346	380.811005	322.536713	863.203979	352.729889	102.472313	1030.068359	-636.587769	178.833862	854.255249	-607.740845	-20.394762
336.217438	6.374245	932.613342	381.127563	191.164536	928.145081	452.370941	-24.816189	493.345917	510.184784	180.866379	481.384674	508.001892	-22.487314	80.454887	569.968933	155.265854	94.224693	382.391815	-57.030907	1401.633423	445.767761	245.321762	1391.705566	344.435242	105.497437	1379.156372	329.316986	118.258698	1645.721924	412.157928	-141.974503	1122.110962	500.590820	294.848877	1118.005737	309.264160	-137.565384	876.995544	381.124268	322.358459	863.202209	352.922668	102.579041	1030.140991	-636.470703	178.822983	854.256531	-607.670654	-20.412313
336.424774	6.396108	932.641357	381.317627	191.270050	928.176208	452.511017	-24.813999	493.349518	510.284332	180.883759	481.411346	508.014923	-22.481382	80.424210	570.019653	155.290176	94.220497	382.651764	-56.937656	1401.679565	446.030731	245.411697	1391.715576	344.710541	105.632195	1379.167358	329.496399	118.411354	1645.706543	412.428741	-141.932114	1122.186768	500.935791	294.947235	1118.030518	309.677277	-137.583527	877.063049	381.485748	322.389587	863.210449	353.134186	102.635689	1030.171631	-636.357361	178.853043	854.223999	-607.571045	-20.400942
336.655823	6.457033	932.673523	381.519806	191.324203	928.209473	452.620514	-24.777721	493.352814	510.423981	180.926071	481.395416	508.000732	-22.476797	80.415909	569.960266	155.245697	94.194382	382.893341	-56.827946	1401.742065	446.273041	245.512955	1391.712280	344.972076	105.724594	1379.192505	329.654053	118.530357	1645.717285	412.619171	-141.839279	1122.223267	501.271210	295.033997	1118.028320	309.709808	-137.461121	877.124817	381.840240	322.407898	863.173401	353.360626	102.689545	1030.205078	-636.258911	178.845856	854.213379	-607.520386	-20.402121
336.876556	6.453916	932.715210	381.737061	191.372864	928.235046	452.772919	-24.783329	493.358368	510.551788	180.987152	481.365509	508.009674	-22.469204	80.427139	569.950623	155.274231	94.151466	383.113403	-56.752087	1401.774048	446.498627	245.579163	1391.699341	345.235413	105.834534	1379.205688	329.819153	118.658707	1645.724854	412.861938	-141.769470	1122.300293	501.585876	295.120911	1118.030273	309.949921	-137.399521	877.188354	382.197662	322.477997	863.129333	353.584961	102.718529	1030.238770	-636.114014	178.790329	854.173279	-607.403442	-20.434029
337.208252	6.279995	932.760986	382.248474	190.775146	928.048645	452.991364	-24.848499	493.398560	510.697174	181.001892	481.270782	508.052673	-22.485430	80.416084	569.989868	155.297104	94.133919	383.339508	-56.674931	1401.829834	446.716553	245.662979	1391.690918	345.500183	105.922081	1379.230835	329.992401	118.768044	1645.725952	413.116302	-141.689713	1122.361816	501.905090	295.247955	1118.003296	310.188782	-137.333466	877.241211	382.519775	322.512817	863.108948	353.947601	102.486725	1030.159058	-635.957581	178.796921	854.136963	-607.301086	-20.424677
337.346558	6.504066	932.790710	382.188568	191.387375	928.270752	453.090027	-24.766716	493.401245	510.724579	180.993378	481.315094	508.061005	-22.473372	80.388451	570.038269	155.332687	94.103569	383.595795	-56.566216	1401.865356	447.006775	245.730164	1391.668457	345.717896	106.020493	1379.234131	330.177582	118.885284	1645.712891	413.380859	-141.632965	1122.391235	502.155426	295.221436	1117.995239	310.475922	-137.298935	877.285156	382.838226	322.595154	863.090027	354.061707	102.768608	1030.294556	-635.827881	178.756332	854.099365	-607.145020	-20.490252
337.594147	6.540287	932.817505	382.429077	191.441238	928.291687	453.184753	-24.731022	493.393799	510.808136	180.986237	481.270355	508.026031	-22.461317	80.368607	570.097351	155.323486	94.089615	383.821075	-56.461590	1401.894165	447.297516	245.842361	1391.659180	345.960907	106.113930	1379.240479	330.359131	119.004074	1645.720215	413.628510	-141.520340	1122.410278	502.384308	295.142700	1117.989990	310.611481	-137.273544	877.336975	383.149872	322.643036	863.061951	354.308044	102.815681	1030.318481	-635.609131	178.727066	854.047241	-606.988953	-20.526339
337.955200	6.410483	932.856812	382.942261	190.981995	928.122742	453.384613	-24.780697	493.402893	511.039978	181.063278	481.227814	508.102844	-22.495848	80.344261	570.148560	155.335068	94.067535	384.056152	-56.363911	1401.923950	447.552856	245.930771	1391.648682	346.199158	106.212952	1379.265991	330.544678	119.123672	1645.727905	413.888336	-141.429062	1122.441772	502.704407	295.193848	1118.001343	310.886200	-137.231415	877.370422	383.468506	322.703918	863.062073	354.706665	102.654449	1030.246216	-635.436462	178.691864	854.030090	-606.844910	-20.520983
338.247620	6.467947	932.895203	383.199432	191.033279	928.131042	453.484009	-24.766495	493.400970	511.161499	181.105072	481.230560	508.066956	-22.477360	80.324226	570.172180	155.370407	94.038994	384.281952	-56.257614	1401.946655	447.814789	246.033005	1391.656128	346.433716	106.302773	1379.282959	330.691681	119.210365	1645.776855	414.127533	-141.394394	1122.501587	502.972504	295.249634	1118.022949	311.156860	-137.191025	877.394226	383.796143	322.769226	863.047668	354.963928	102.728348	1030.267822	-635.247803	178.650803	854.002686	-606.665894	-20.573101
338.426819	6.668016	932.932190	383.202332	191.486023	928.305298	453.559326	-24.663984	493.392639	511.272156	181.139023	481.273987	508.045349	-22.465820	80.326920	570.176331	155.366287	94.019531	384.465149	-56.159744	1401.993774	448.066864	246.124802	1391.653320	346.690094	106.434517	1379.317871	330.901611	119.367508	1645.766968	414.391357	-141.424683	1122.613525	503.279266	295.354462	1118.014160	311.724213	-137.190445	877.434692	384.065002	322.833191	863.044983	355.116608	102.954956	1030.380981	-634.988403	178.659195	853.989319	-606.432373	-20.598711
338.678223	6.710130	932.964417	383.444427	191.547302	928.316040	453.700165	-24.662241	493.441864	511.316376	181.122482	481.211975	508.080475	-22.462019	80.336082	570.155457	155.343536	93.991852	384.669189	-56.049236	1402.022705	448.300049	246.192719	1391.640747	346.953644	106.568542	1379.358276	331.050079	119.445763	1645.809448	414.558746	-141.293198	1122.640503	503.549805	295.415497	1117.996460	311.679138	-137.098129	877.465393	384.312927	322.867035	863.023621	355.353729	103.019882	1030.401367	-634.739685	178.666885	854.004333	-606.207886	-20.627625
338.935181	6.761181	932.984314	383.670929	191.619827	928.341309	453.835419	-24.627182	493.414429	511.404541	181.093750	481.196655	508.069031	-22.461920	80.310852	570.165894	155.336487	93.946663	384.864502	-55.966480	1402.045898	448.551483	246.272949	1391.648315	347.175690	106.702644	1379.368774	331.285706	119.605049	1645.771484	414.776001	-141.241699	1122.673462	503.774780	295.477264	1117.965820	311.892914	-137.037643	877.493835	384.655975	323.164948	862.974548	355.601715	103.075897	1030.424561	-634.517822	178.615417	853.942871	-605.967285	-20.684967
339.151093	6.800756	933.011719	383.892853	191.670151	928.340698	453.948547	-24.559025	493.412170	511.577667	181.136139	481.200073	508.055786	-22.440594	80.268227	570.213806	155.361450	93.912292	385.056946	-55.841034	1402.052979	448.805267	246.367416	1391.634277	347.362549	106.796021	1379.372314	331.475098	119.717171	1645.770264	415.006714	-141.164169	1122.702759	504.083832	295.627380	1117.981201	312.139221	-136.990829	877.522156	384.923706	323.249786	862.972412	355.836334	103.132149	1030.438354	-634.278748	178.586517	853.908875	-605.745422	-20.705008
339.351196	6.839731	933.053284	384.104462	191.699310	928.364868	454.088745	-24.517078	493.396271	511.663300	181.140808	481.188019	508.072723	-22.443558	80.252876	570.738220	155.686600	93.933296	385.276184	-55.725349	1402.075684	449.086609	246.473892	1391.632446	347.596649	106.878105	1379.365723	331.667389	119.849075	1645.780762	415.218170	-141.146774	1122.754883	504.336090	295.554565	1117.944092	312.535004	-136.917801	877.527954	385.160583	323.088989	862.972595	356.061707	103.171425	1030.472168	-634.022461	178.594009	853.879150	-605.482178	-20.741898
339.598938	6.847247	933.088318	384.341125	191.706985	928.375366	454.203278	-24.476530	493.383942	511.845581	181.200623	481.199768	508.079529	-22.453514	80.215233	570.789795	155.719803	93.929428	385.454590	-55.647087	1402.102295	449.318665	246.578705	1391.637695	347.830353	106.966179	1379.377441	331.859375	119.973358	1645.793945	415.444855	-141.054184	1122.792969	504.681519	295.797058	1117.995972	312.799225	-136.877182	877.549622	385.469360	323.140289	862.965393	356.318420	103.188454	1030.495361	-633.705811	178.543182	853.845520	-605.244385	-20.751310
339.845032	6.915243	933.120911	384.551147	191.752747	928.399353	454.338989	-24.469938	493.388275	511.961914	181.199020	481.210175	508.108276	-22.447931	80.204514	570.798157	155.727844	93.900131	385.652771	-55.532307	1402.134766	449.527069	246.685318	1391.640503	348.061371	107.073677	1379.395020	332.050049	120.114449	1645.808350	415.656006	-140.897629	1122.839111	504.987305	295.947968	1117.995117	312.949341	-136.860886	877.602600	385.707855	323.190491	862.965942	356.554169	103.247498	1030.524048	-633.371887	178.484543	853.823242	-604.998779	-20.724556
340.091248	6.980858	933.171753	384.762451	191.791641	928.428223	454.475098	-24.432661	493.366302	512.142761	181.263611	481.222992	508.104462	-22.443903	80.207848	570.896423	155.779510	93.866165	385.885101	-55.427742	1402.173096	449.758728	246.781799	1391.629639	348.307159	107.160828	1379.380981	332.231476	120.241211	1645.816040	415.913208	-140.916077	1122.908569	505.190430	295.953400	1118.002686	313.531494	-136.862778	877.635925	385.965851	323.242645	862.944519	356.799530	103.307106	1030.564453	-633.019165	178.435257	853.774780	-604.720764	-20.742830
340.386292	7.050995	933.181030	385.027893	191.825592	928.440063	454.596161	-24.374821	493.345459	512.294983	181.264145	481.192627	508.102142	-22.413153	80.200638	570.928650	155.809280	93.827301	386.117920	-55.347534	1402.234741	449.982941	246.861389	1391.610840	348.540375	107.294189	1379.416382	332.400299	120.330780	1645.854248	416.135101	-140.802963	1122.965210	505.328125	295.845673	1117.939331	313.662292	-136.817612	877.700623	386.194702	323.304993	862.911621	357.064972	103.361198	1030.574097	-632.678162	178.421524	853.770020	-604.425781	-20.738165
340.669128	7.121023	933.205017	385.238647	191.861374	928.451111	454.736908	-24.351011	493.343597	512.444763	181.302643	481.177124	508.111450	-22.391350	80.180161	570.621643	155.567322	93.781807	386.347290	-55.262615	1402.273193	450.196838	246.945007	1391.586182	348.777252	107.413818	1379.438599	332.587097	120.464531	1645.857666	416.363403	-140.743942	1122.979736	505.613586	296.028412	1117.944458	313.824402	-136.648209	877.709473	386.447876	323.338440	862.900085	357.311981	103.419548	1030.591431	-632.309875	178.467667	853.751648	-604.084900	-20.794806
340.900726	7.158588	933.230835	385.463562	191.968201	928.466492	454.568542	-23.637220	493.247467	512.565979	181.308975	481.160217	507.865601	-22.322317	80.051140	570.999451	155.831741	93.779556	386.557983	-55.171787	1402.312500	450.433868	247.019958	1391.575317	348.988647	107.487152	1379.449219	332.806458	120.623680	1645.832031	416.580109	-140.661194	1123.027832	505.911285	296.201843	1117.957764	314.072998	-136.589096	877.746155	386.713318	323.393707	862.888428	357.541016	103.495506	1030.611938	-631.953491	178.466049	853.726868	-603.743164	-20.856932
341.171112	7.232235	933.240662	385.722229	192.024719	928.486389	455.000397	-24.290173	493.311493	512.735229	181.351563	481.184082	508.111725	-22.401981	80.111206	570.777954	155.664612	93.729240	386.780426	-55.073215	1402.352295	450.668579	247.121796	1391.586426	349.175262	107.527885	1379.424438	332.973999	120.765083	1645.852661	416.812378	-140.598953	1123.046509	506.198029	296.346222	1117.975220	314.321869	-136.519287	877.763489	386.953369	323.435394	862.896851	357.786743	103.559685	1030.625854	-631.582825	178.439987	853.701904	-603.390503	-20.904058
341.414673	7.239670	933.269287	385.975769	192.056839	928.505188	455.182434	-24.312996	493.330048	512.893127	181.404877	481.180573	508.141632	-22.409828	80.113419	570.802063	155.667618	93.685074	387.010590	-54.992802	1402.383911	450.909882	247.201172	1391.575195	349.382690	107.606415	1379.432739	333.142975	120.890968	1645.862305	417.038391	-140.475143	1123.056274	506.429291	296.407104	1117.955933	314.465881	-136.478867	877.808838	387.193298	323.491577	862.876770	358.020660	103.588020	1030.648315	-631.225708	178.368073	853.679871	-603.028870	-20.977800
341.636536	7.283864	933.296875	386.217346	192.096054	928.514465	455.311340	-24.265598	493.343231	512.990906	181.389236	481.126465	508.150360	-22.381390	80.088715	570.795471	155.640427	93.671547	387.206787	-54.914997	1402.415405	451.103058	247.306473	1391.586670	349.592468	107.682846	1379.446655	333.327606	121.037819	1645.865234	417.279053	-140.408646	1123.092529	506.618134	296.461548	1117.954224	314.726593	-136.405396	877.842651	387.413422	323.548096	862.874939	358.265045	103.637260	1030.667236	-630.881714	178.270477	853.603577	-602.731323	-20.985455
341.901520	7.331850	933.319824	386.439575	192.179001	928.526611	455.509155	-24.246145	493.352997	513.151794	181.415451	481.136108	508.171448	-22.400005	80.089149	570.774719	155.642227	93.638977	387.418884	-54.833324	1402.433228	451.303467	247.428253	1391.583984	349.824677	107.763016	1379.461182	333.486389	121.167686	1645.865723	417.557892	-140.346115	1123.143433	506.778687	296.497894	1117.925415	315.085907	-136.265259	877.863342	387.688751	323.840149	862.815369	358.509949	103.706200	1030.684692	-630.452454	178.261703	853.562439	-602.389587	-20.962511
342.152954	7.419027	933.320740	386.701233	192.236008	928.526794	455.628387	-24.208368	493.358887	513.276001	181.463303	481.115204	508.166077	-22.373655	80.073250	570.911255	155.710495	93.594986	387.595184	-54.719139	1402.474854	451.470673	247.555298	1391.558228	350.250519	107.619781	1379.456055	333.666748	121.296867	1645.881226	417.842621	-140.288467	1123.198120	507.036011	296.565247	1117.927246	315.521149	-136.265305	877.911682	387.850372	323.642334	862.819214	358.760864	103.780991	1030.684814	-630.019348	178.281525	853.544617	-602.022278	-20.938538
342.393188	7.486963	933.351685	386.910767	192.312210	928.552307	455.773712	-24.129169	493.339691	513.395447	181.477844	481.102509	508.185272	-22.355526	80.055481	570.968933	155.741135	93.579468	387.837036	-54.688892	1402.489502	451.704407	247.579651	1391.562622	350.256012	107.925835	1379.499268	333.834076	121.421104	1645.886230	418.068359	-140.165390	1123.210083	507.094116	296.354034	1117.865112	315.615509	-136.232925	877.957214	388.058685	323.692474	862.784241	358.980652	103.856094	1030.712646	-629.584534	178.311234	853.516663	-601.607361	-20.932747
342.738953	7.365133	933.379333	387.357178	191.900650	928.367737	455.975464	-24.174322	493.383667	513.492920	181.500061	481.020233	508.229187	-22.362339	80.037079	570.949646	155.711899	93.547432	388.057098	-54.626251	1402.509766	451.889343	247.653458	1391.568604	350.476746	108.004082	1379.518311	333.953949	121.509521	1645.939941	418.278290	-140.082748	1123.265991	507.332245	296.421936	1117.866943	315.676392	-136.080078	877.959106	388.295502	323.715576	862.797424	359.309418	103.729431	1030.624634	-629.189819	178.285812	853.491882	-601.211670	-20.986330
342.983276	7.422836	933.398193	387.617340	191.892395	928.375183	456.111298	-24.127047	493.357788	513.570923	181.504929	481.000793	508.220795	-22.375074	80.023117	571.205872	155.866714	93.563988	388.280151	-54.532764	1402.537598	452.084900	247.718552	1391.588989	350.678162	108.082710	1379.528076	334.127350	121.623001	1645.956055	418.518829	-140.016541	1123.281616	507.564240	296.484314	1117.874390	315.921875	-136.000122	877.990601	388.528442	323.742065	862.809326	359.546997	103.765831	1030.636475	-628.807129	178.246506	853.458191	-600.822571	-21.053461
343.120300	7.670369	933.423584	387.599854	192.466415	928.572205	455.898285	-23.372757	493.256836	513.754944	181.580734	481.079529	507.937012	-22.269339	79.886002	571.083435	155.801025	93.524254	388.479919	-54.437683	1402.550171	452.286865	247.799393	1391.602661	350.880066	108.143456	1379.534424	334.334503	121.789711	1645.932983	418.790497	-139.939941	1123.294067	507.790497	296.569244	1117.920898	316.293274	-135.899460	878.003723	388.748749	323.763702	862.823730	359.668060	104.057350	1030.755981	-628.336548	178.236633	853.419556	-600.405334	-21.089279
343.328369	7.748537	933.471619	387.797546	192.543579	928.615784	456.300598	-23.955349	493.320892	513.889648	181.596405	481.079895	508.172363	-22.336884	79.942245	570.966370	155.685349	93.480255	388.701202	-54.344601	1402.546021	452.476837	247.886948	1391.642334	351.087433	108.251907	1379.541870	334.496582	121.901634	1645.949219	419.018280	-139.878860	1123.308716	508.001007	296.648193	1117.950439	316.450531	-135.881271	878.025269	388.960815	323.793365	862.851318	359.880981	104.134720	1030.802490	-627.902344	178.204895	853.362610	-600.055603	-21.080635
343.642487	7.616553	933.510925	388.274445	192.104660	928.405273	456.552612	-24.025690	493.377960	513.955078	181.542099	480.969971	508.284515	-22.367502	79.975807	571.276245	155.916626	93.487564	388.905823	-54.258499	1402.556030	452.658966	248.008148	1391.663818	351.309998	108.318253	1379.564209	334.653839	122.005196	1645.956787	419.277466	-139.821396	1123.319214	508.249542	296.819641	1117.988403	316.840240	-135.807037	878.032471	389.167816	323.817108	862.883972	360.222504	104.008789	1030.707275	-627.473145	178.214203	853.312927	-599.689331	-21.073341
343.840790	7.696610	933.538147	388.475586	192.250397	928.453796	456.692505	-23.961782	493.372681	514.120483	181.547073	480.945068	508.290527	-22.352547	79.961456	571.292114	155.919464	93.427452	389.128937	-54.154667	1402.568237	452.839874	248.116913	1391.690918	351.534210	108.392990	1379.558350	334.817596	122.112846	1645.957764	419.533508	-139.735962	1123.354492	508.477844	296.990906	1118.008301	317.121063	-135.750427	878.036316	389.391235	323.849304	862.895569	360.434631	104.105827	1030.746460	-627.036316	178.180710	853.274658	-599.306824	-21.074221
344.046143	7.744041	933.554993	388.689697	192.287109	928.473389	456.826019	-23.921352	493.376221	514.321350	181.594208	480.961639	508.299927	-22.344143	79.932365	571.365356	155.957794	93.401627	389.342194	-54.071476	1402.600952	453.045074	248.213593	1391.705200	351.754181	108.444695	1379.560059	334.969421	122.212486	1645.971558	419.773468	-139.637634	1123.376587	508.659790	297.062164	1118.030640	317.386902	-135.698883	878.028137	389.576508	323.886505	862.908447	360.645477	104.146660	1030.764771	-626.582642	178.207993	853.238342	-598.879395	-21.120768
344.270508	7.820077	933.578369	388.908356	192.300659	928.445740	456.955994	-23.865631	493.370117	514.473328	181.597794	480.965424	508.296661	-22.342741	79.923164	571.114258	155.768326	93.357925	389.559692	-53.994118	1402.608765	453.226440	248.304825	1391.713867	351.992401	108.547577	1379.596558	335.126160	122.303474	1645.982178	420.029572	-139.615143	1123.416382	508.818481	297.066803	1118.005371	317.823334	-135.691589	878.037231	389.781586	323.913940	862.904236	360.863190	104.221138	1030.761230	-626.143799	178.152191	853.200928	-598.475891	-21.188150
344.491211	7.912818	933.586853	389.089874	192.422882	928.483643	457.082153	-23.787094	493.374542	514.659546	181.624695	480.981323	508.291321	-22.333069	79.893036	571.392822	155.969330	93.357300	389.787811	-53.921814	1402.608765	453.418579	248.408798	1391.715576	352.207428	108.625580	1379.578125	335.282562	122.405281	1645.977051	420.254852	-139.525177	1123.427979	509.024231	297.138336	1118.022461	318.072052	-135.619720	878.039063	389.981232	323.955475	862.908691	361.067230	104.310188	1030.785400	-625.688049	178.103867	853.173889	-598.114746	-21.189686
344.634033	8.157088	933.609314	389.066528	192.880844	928.647522	457.145355	-23.666443	493.348389	514.820923	181.666977	481.006561	508.264526	-22.308990	79.878983	571.434753	155.937424	93.335510	390.010895	-53.836281	1402.630005	453.601501	248.489136	1391.735229	352.402893	108.724930	1379.608276	335.402618	122.457344	1646.025635	420.441071	-139.368011	1123.398071	509.226471	297.188538	1118.005005	317.981110	-135.516586	878.065369	390.181671	323.991486	862.906738	361.170837	104.564613	1030.885010	-625.252075	178.023026	853.141968	-597.716858	-21.249022
344.913391	8.075765	933.611145	389.484436	192.568024	928.484924	457.362061	-23.694431	493.385895	514.973755	181.698792	480.964386	508.325775	-22.312288	79.865814	571.484131	155.975388	93.307167	390.262573	-53.769661	1402.649170	453.797424	248.590332	1391.728516	352.610992	108.812691	1379.602173	335.572815	122.539299	1646.023560	420.697693	-139.270248	1123.383545	509.423370	297.276672	1118.010498	318.257629	-135.452866	878.062500	390.368042	324.044739	862.898010	361.477020	104.475800	1030.797729	-624.858826	177.986664	853.117676	-597.373291	-21.250557
345.150177	8.142630	933.625244	389.716370	192.583969	928.471252	457.519958	-23.678371	493.396332	515.095459	181.719070	480.947021	508.329651	-22.322830	79.842560	571.529663	155.999756	93.295578	390.478912	-53.657379	1402.673096	453.978516	248.702911	1391.720825	352.800842	108.889191	1379.584351	335.730682	122.619041	1646.030396	420.942841	-139.174545	1123.378906	509.611481	297.307007	1118.006470	318.507446	-135.366501	878.067688	390.562256	324.087189	862.883728	361.695190	104.537132	1030.796143	-624.448975	178.021744	853.098633	-597.024963	-21.280249
345.335938	8.228611	933.639343	389.877167	192.688614	928.496582	457.693451	-23.635454	493.407410	515.279968	181.750839	480.962311	508.372589	-22.282780	79.807304	571.550171	156.007538	93.262856	390.662720	-53.586567	1402.676270	454.165070	248.787094	1391.721680	353.019897	109.028687	1379.596924	335.878845	122.693916	1646.035034	421.200500	-139.053345	1123.405151	509.831268	297.481354	1118.031494	318.781677	-135.318817	878.075317	390.716644	324.100861	862.894653	361.875641	104.623459	1030.816772	-624.060364	178.000443	853.061340	-596.649170	-21.319248
345.588165	8.166220	933.657959	390.244995	192.405060	928.348450	457.854065	-23.623060	493.425079	515.368408	181.788574	480.894440	508.417450	-22.290039	79.823479	571.597717	156.015457	93.250053	390.869110	-53.502110	1402.707397	454.360870	248.883575	1391.708740	353.223907	109.126045	1379.604980	336.066589	122.803009	1645.993164	421.456329	-138.964554	1123.442139	509.984344	297.470062	1118.002075	319.073303	-135.271057	878.075806	390.882904	324.169098	862.877563	362.139984	104.560204	1030.744629	-623.670166	177.935898	853.034790	-596.267212	-21.381012
345.783112	8.200786	933.700989	390.432861	192.441818	928.358276	457.984161	-23.602552	493.426361	515.463501	181.798279	480.905212	508.427643	-22.286077	79.780205	571.595581	156.034637	93.220367	391.073700	-53.421814	1402.731201	454.528168	248.995422	1391.715698	353.450653	109.203407	1379.604370	336.216919	122.875290	1645.998047	421.724213	-138.912750	1123.471924	510.141876	297.544891	1117.986694	319.442261	-135.161133	878.064941	391.049133	324.235840	862.882568	362.344238	104.610489	1030.771240	-623.264893	177.809174	852.987305	-595.912415	-21.441938
345.886414	8.361245	933.727539	390.444000	192.872406	928.485840	458.065430	-23.502295	493.407410	515.519287	181.790863	480.928619	508.374603	-22.267925	79.773949	571.602783	156.008774	93.216675	391.293732	-53.341404	1402.730347	454.720978	249.089218	1391.726196	353.654541	109.283173	1379.634155	336.358856	122.933846	1646.012573	421.967896	-138.858490	1123.529541	510.291931	297.614441	1117.987549	319.782288	-135.166672	878.106262	391.222137	324.289734	862.870300	362.448395	104.831070	1030.854126	-622.822144	177.728104	852.961975	-595.534729	-21.459013
346.095978	8.473055	933.751343	390.623077	192.917221	928.500854	458.167236	-23.447636	493.399628	515.636719	181.830475	480.934662	508.383087	-22.263958	79.757866	571.411682	155.864868	93.174393	391.515625	-53.262466	1402.747192	454.892059	249.182007	1391.734741	353.870636	109.389275	1379.653076	336.507446	123.005096	1646.013672	422.215820	-138.785202	1123.525635	510.450684	297.682190	1117.971558	319.975433	-134.997864	878.114502	391.397766	324.363556	862.881409	362.647888	104.913452	1030.873657	-622.444092	177.677261	852.938110	-595.190735	-21.488583
346.362793	8.430780	933.774109	390.963898	192.646133	928.392273	458.337372	-23.471918	493.423431	515.647766	181.803574	480.858521	508.417603	-22.262587	79.736740	571.586853	156.011459	93.163795	391.734589	-53.154465	1402.746460	455.103668	249.277893	1391.745483	354.058105	109.511497	1379.672852	336.656677	123.068909	1646.009033	422.499603	-138.700821	1123.563110	510.691101	297.896179	1118.013062	320.449219	-134.998871	878.112610	391.571777	324.442963	862.898193	362.918365	104.843369	1030.825195	-622.083374	177.679031	852.933350	-594.869446	-21.502367
346.391907	8.804296	933.794312	390.693390	193.641525	928.750916	458.358978	-23.290079	493.373962	515.759338	181.904236	480.993378	508.344940	-22.237936	79.715965	571.680237	156.070450	93.181000	391.959442	-53.066563	1402.757690	455.263153	249.387207	1391.750122	354.261749	109.598373	1379.680664	336.808350	123.135666	1646.001709	422.751984	-138.590668	1123.556519	510.889618	298.077942	1118.053345	320.713257	-134.944016	878.132813	391.729584	324.510559	862.913147	362.907410	105.295502	1031.030640	-621.781250	177.620193	852.878052	-594.588135	-21.561731
346.689575	8.710484	933.802795	391.111389	193.276123	928.567871	458.527344	-23.307772	493.402771	515.783691	181.898285	480.902435	508.409241	-22.230785	79.716240	571.633545	156.045883	93.169983	392.173157	-52.962959	1402.779785	455.455841	249.486160	1391.740723	354.455872	109.668793	1379.679077	336.936188	123.194763	1646.007568	422.984253	-138.481522	1123.587158	511.070709	298.199860	1118.054077	320.803192	-134.797134	878.164185	391.903870	324.624817	862.919800	363.210785	105.191986	1030.935059	-621.441040	177.581329	852.859802	-594.272217	-21.585329
346.874084	8.751326	933.843140	391.327789	193.266281	928.567810	458.632202	-23.269291	493.411530	515.837402	181.958817	480.870239	508.397064	-22.208395	79.729858	571.648560	156.080902	93.161736	392.369843	-52.856144	1402.789673	455.631897	249.591385	1391.757202	354.667999	109.807816	1379.719360	337.035278	123.211838	1646.060425	423.249695	-138.413895	1123.610352	511.263824	298.320190	1118.052979	321.271973	-134.776199	878.166626	392.067230	324.698608	862.925659	363.416168	105.230255	1030.954468	-621.064453	177.515625	852.840088	-593.935791	-21.683079
347.076355	8.823656	933.863098	391.512726	193.295303	928.569702	458.734314	-23.222235	493.418030	515.893616	182.025208	480.835663	508.405823	-22.206532	79.727928	571.677002	156.103424	93.158363	392.580139	-52.769402	1402.813477	455.796173	249.669830	1391.770386	354.877686	109.945671	1379.760498	337.164276	123.271126	1646.072876	423.451935	-138.270340	1123.630249	511.444824	298.442993	1118.072388	321.193359	-134.672058	878.226929	392.222534	324.794525	862.949829	363.617340	105.289314	1030.965454	-620.711975	177.448792	852.819458	-593.599243	-21.791979
347.269318	8.917701	933.875244	391.681519	193.360443	928.591614	458.818390	-23.164291	493.412781	515.970276	182.079269	480.834900	508.417847	-22.200497	79.693787	571.685852	156.111053	93.156693	392.782898	-52.690952	1402.840454	455.946503	249.757370	1391.783813	355.119720	110.088615	1379.808960	337.299866	123.324432	1646.084473	423.710236	-138.201859	1123.673828	511.584900	298.494598	1118.046021	321.638184	-134.647339	878.227905	392.389313	324.895386	862.957031	363.810059	105.360741	1030.983521	-620.353271	177.342499	852.804382	-593.286499	-21.839357
347.366241	9.137906	933.927917	391.600983	193.970566	928.831848	458.832611	-23.092087	493.415314	516.067993	182.183228	480.912079	508.388763	-22.200745	79.702126	571.706909	156.132629	93.145607	392.985229	-52.608440	1402.859375	456.111816	249.844467	1391.789673	355.308197	110.166122	1379.839233	337.435883	123.384506	1646.103882	423.948761	-138.108948	1123.705078	511.663696	298.413025	1118.039917	321.906738	-134.557419	878.227966	392.558929	325.000031	862.961060	363.895721	105.642059	1031.139893	-620.035950	177.260178	852.773987	-593.007629	-21.916313
347.544830	9.216961	933.947021	391.785553	194.062286	928.848511	458.922943	-23.036871	493.403961	516.221252	182.293533	480.948425	508.379181	-22.202023	79.679947	571.766235	156.185165	93.151199	393.190063	-52.510281	1402.865967	456.287476	249.949722	1391.815796	355.489807	110.191757	1379.808838	337.609680	123.486061	1646.068115	424.181091	-138.010849	1123.721313	511.809113	298.505432	1118.050293	322.166931	-134.483383	878.239319	392.714691	325.079590	862.974548	364.086853	105.726395	1031.158447	-619.700256	177.214157	852.765686	-592.699646	-21.957054
347.752014	9.296283	933.947327	391.922302	194.169312	928.878601	459.013184	-22.971409	493.376678	516.269409	182.347107	480.919403	508.383789	-22.198454	79.650635	571.783386	156.189743	93.151291	393.399109	-52.429115	1402.881226	456.433899	250.058212	1391.796753	355.691162	110.295387	1379.849365	337.750183	123.541748	1646.073608	424.440308	-137.896988	1123.738647	511.958771	298.590057	1118.055176	322.416718	-134.435059	878.269470	392.890778	325.174469	862.979492	364.260071	105.800461	1031.174438	-619.366638	177.183777	852.748413	-592.405029	-21.997463
348.037903	9.129213	933.963867	392.392944	193.574493	928.661072	459.190094	-23.041380	493.424286	516.338135	182.380020	480.818909	508.446198	-22.199379	79.671097	571.810303	156.227203	93.129356	393.615387	-52.348644	1402.902710	456.592255	250.149353	1391.809326	355.886200	110.343185	1379.841797	337.887543	123.604721	1646.064819	424.694336	-137.829468	1123.753784	512.103943	298.676910	1118.076416	322.810791	-134.332382	878.253601	393.038879	325.280518	862.991150	364.576111	105.575821	1031.063965	-619.077576	177.263611	852.749451	-592.157043	-22.012159
348.236847	9.201727	933.974731	392.576874	193.611221	928.646973	459.282623	-22.999977	493.424438	516.407166	182.430695	480.800201	508.489471	-22.190132	79.671410	571.879395	156.260117	93.120094	393.841125	-52.273048	1402.921143	456.784515	250.241455	1391.818726	356.048126	110.408318	1379.857056	338.001282	123.657738	1646.060303	424.944519	-137.710770	1123.768311	512.268311	298.784180	1118.093994	323.053955	-134.257645	878.259460	393.210236	325.363281	863.007996	364.753601	105.647629	1031.060791	-618.752869	177.231018	852.735107	-591.870667	-22.040133
348.392700	9.264919	933.998718	392.719818	193.693436	928.670471	459.331573	-22.931488	493.426727	516.500793	182.511887	480.815704	508.447906	-22.182226	79.661041	571.867249	156.256821	93.114403	394.029877	-52.205647	1402.919922	456.948639	250.338257	1391.830200	356.244019	110.498703	1379.878662	338.132385	123.706665	1646.070313	425.132996	-137.605316	1123.768921	512.445679	298.898346	1118.107910	323.139709	-134.213135	878.319153	393.354736	325.444702	863.015320	364.919250	105.715881	1031.085693	-618.444946	177.141495	852.709473	-591.600525	-22.105797
348.587494	9.362175	934.025391	392.862427	193.767349	928.686768	459.392822	-22.869421	493.421173	516.572510	182.557983	480.797180	508.446320	-22.159348	79.660713	571.872864	156.258453	93.110947	394.218811	-52.134727	1402.946411	457.100952	250.409927	1391.859985	356.410217	110.581818	1379.895020	338.250763	123.761826	1646.057373	425.397705	-137.559372	1123.805176	512.644165	299.052490	1118.129517	323.509186	-134.099152	878.290161	393.522552	325.536011	863.040955	365.101532	105.802780	1031.107788	-618.147217	177.027664	852.675232	-591.354736	-22.160414
348.630829	9.687421	934.027954	392.629761	194.581863	928.959656	459.380951	-22.704870	493.370605	516.670349	182.628815	480.905701	508.358917	-22.107746	79.599258	571.927612	156.303009	93.101799	394.421875	-52.074581	1402.938965	457.247742	250.508713	1391.866699	356.603302	110.664780	1379.884644	338.373657	123.815094	1646.056152	425.626495	-137.508820	1123.801392	512.826355	299.158264	1118.140015	323.766083	-134.030045	878.271240	393.707611	325.624878	863.048950	365.094666	106.186661	1031.258179	-617.831177	176.951523	852.626282	-591.130859	-22.205555
348.907715	9.515889	934.065979	393.108673	193.955597	928.712097	459.578369	-22.774971	493.406647	516.702026	182.637680	480.773224	508.433655	-22.148621	79.631882	571.910278	156.303848	93.084709	394.608276	-51.976482	1402.919189	457.397491	250.610016	1391.870117	356.793671	110.742226	1379.886108	338.506531	123.866951	1646.043213	425.860748	-137.405670	1123.783325	513.006775	299.323517	1118.133789	324.004425	-133.983353	878.246887	393.859741	325.724609	863.038696	365.417206	105.971245	1031.142700	-617.573242	176.897522	852.616760	-590.900696	-22.252907
349.078644	9.585502	934.069946	393.275726	193.998734	928.702087	459.647797	-22.736328	493.413544	516.758179	182.676239	480.763580	508.453827	-22.137445	79.597527	571.956543	156.321594	93.078461	394.801331	-51.894569	1402.910278	457.545471	250.683151	1391.869019	356.975983	110.796936	1379.871582	338.626953	123.916931	1646.041016	426.093170	-137.330139	1123.749756	513.171021	299.415619	1118.123779	324.219940	-133.897491	878.233459	394.037689	325.830231	863.048279	365.590851	106.034554	1031.139648	-617.278564	176.897324	852.612366	-590.603943	-22.346750
349.084961	9.903625	934.098206	393.021515	194.818970	928.992554	459.633057	-22.558361	493.371674	516.868042	182.777374	480.860687	508.381714	-22.128202	79.565598	571.994263	156.352554	93.083778	395.011780	-51.835262	1402.884155	457.706024	250.789398	1391.851074	357.146942	110.875099	1379.876953	338.746552	123.965759	1646.028320	426.277069	-137.204605	1123.715454	513.339417	299.558075	1118.159424	324.299133	-133.867569	878.245056	394.204163	325.936707	863.048340	365.569580	106.418900	1031.312500	-616.989075	176.899429	852.593933	-590.385742	-22.409374
349.233429	9.947325	934.115295	393.173431	194.898651	928.994995	459.753998	-22.525051	493.382355	516.947083	182.843185	480.876740	508.381439	-22.117449	79.577423	572.024292	156.362610	93.061981	395.206329	-51.765648	1402.879517	457.863678	250.872360	1391.859497	357.314728	110.935959	1379.885254	338.882782	124.001213	1646.032471	426.494751	-137.125290	1123.701782	513.481445	299.683411	1118.167603	324.547913	-133.777634	878.223633	394.344391	326.025543	863.044006	365.717896	106.488243	1031.321777	-616.758179	176.830185	852.575195	-590.136230	-22.498962
349.398285	10.005148	934.138367	393.344727	194.931564	928.990967	459.849915	-22.512156	493.391785	516.978027	182.867233	480.878784	508.421326	-22.113281	79.578438	572.006165	156.361465	93.074776	395.402435	-51.679958	1402.875732	458.019409	250.967484	1391.861450	357.472656	111.015022	1379.895264	339.009003	124.047539	1646.040894	426.686005	-137.005295	1123.707642	513.612549	299.793121	1118.181274	324.585175	-133.670074	878.242737	394.530609	326.142700	863.073486	365.888367	106.548363	1031.330811	-616.458923	176.818436	852.567261	-589.884644	-22.546257
349.544617	10.048292	934.173340	393.470490	194.949371	928.991333	459.966858	-22.490967	493.404907	517.053406	182.916626	480.887482	508.440918	-22.126625	79.554665	572.035706	156.378510	93.067795	395.594666	-51.594795	1402.879883	458.176971	251.028900	1391.865356	357.634399	111.079102	1379.911865	339.098297	124.051643	1646.083008	426.896179	-136.903992	1123.723511	513.750977	299.890381	1118.173340	324.817688	-133.588989	878.242615	394.685150	326.235168	863.066956	366.027893	106.596619	1031.348022	-616.176392	176.787399	852.543884	-589.661011	-22.562609
349.770203	9.969348	934.195251	393.826965	194.529648	928.798157	460.107544	-22.507879	493.432922	517.034302	182.915909	480.764862	508.474365	-22.121353	79.536392	572.025757	156.392792	93.034935	395.783020	-51.517513	1402.870850	458.336487	251.122055	1391.876221	357.810852	111.155563	1379.917358	339.232880	124.095322	1646.084717	427.139740	-136.833832	1123.729248	513.905884	299.996368	1118.175781	325.219604	-133.541107	878.220398	394.832336	326.337006	863.068054	366.283478	106.483231	1031.254639	-615.943298	176.740402	852.494263	-589.473755	-22.589548
349.927155	10.023502	934.202576	393.969574	194.598938	928.794189	460.198364	-22.488369	493.441071	517.107422	182.986389	480.785217	508.498688	-22.124006	79.555367	572.061340	156.422821	93.021393	395.957275	-51.430275	1402.882202	458.476135	251.175949	1391.889282	357.987701	111.229401	1379.923218	339.362213	124.124123	1646.084473	427.382568	-136.771957	1123.751953	513.977600	299.944214	1118.136719	325.591217	-133.454880	878.191772	395.003723	326.459778	863.051941	366.441833	106.548241	1031.256714	-615.741394	176.642075	852.446777	-589.279175	-22.640638
350.154022	9.932734	934.216614	394.312500	194.205292	928.614563	460.323914	-22.479967	493.449188	517.165588	183.019943	480.712128	508.506287	-22.124941	79.544472	572.054871	156.425049	93.005707	396.141846	-51.362389	1402.887939	458.614929	251.271805	1391.886597	358.173889	111.306229	1379.934204	339.535553	124.188507	1646.056519	427.600983	-136.666367	1123.743530	514.120972	300.034363	1118.137695	325.811005	-133.387024	878.195618	395.158020	326.547821	863.064026	366.687866	106.430428	1031.166382	-615.525391	176.559738	852.403381	-589.084473	-22.662571
350.309753	9.978734	934.244751	394.443848	194.264236	928.617249	460.423401	-22.497799	493.456512	517.212646	183.041901	480.716217	508.584045	-22.133591	79.546806	572.078125	156.428665	93.010674	396.334778	-51.298565	1402.906616	458.755310	251.348358	1391.905029	358.332458	111.343933	1379.935425	339.664093	124.233551	1646.061890	427.793701	-136.546432	1123.743530	514.288757	300.153168	1118.162964	325.875305	-133.326797	878.214355	395.298553	326.643097	863.048218	366.837067	106.494263	1031.181641	-615.338867	176.572479	852.391174	-588.915955	-22.639112
350.447449	10.087742	934.244690	394.551910	194.361160	928.649231	460.504669	-22.437027	493.453308	517.268433	183.095306	480.722870	508.584625	-22.137766	79.534271	572.096741	156.427460	93.005325	396.500183	-51.223034	1402.929321	458.898163	251.424240	1391.931519	358.520935	111.408157	1379.960205	339.792114	124.265800	1646.077271	427.987488	-136.451096	1123.751709	514.432373	300.252655	1118.159546	326.079376	-133.250809	878.220703	395.455963	326.740692	863.050476	366.957855	106.579781	1031.198242	-615.144531	176.552429	852.393738	-588.714539	-22.653484
350.588654	10.161997	934.268127	394.648895	194.447632	928.671265	460.564728	-22.372730	493.423737	517.321289	183.106018	480.714355	508.548218	-22.124071	79.535980	572.086487	156.419693	93.002243	396.702942	-51.166508	1402.930176	459.025604	251.508148	1391.949707	358.690643	111.468025	1379.961792	339.913483	124.297958	1646.096191	428.211365	-136.413849	1123.769531	514.582886	300.314941	1118.206421	326.331268	-133.094894	878.197510	395.613953	326.843658	863.065247	367.082581	106.657974	1031.221313	-614.979004	176.501938	852.390198	-588.532043	-22.692228
350.711609	10.323895	934.263428	394.700897	194.732941	928.794128	460.579590	-22.263565	493.412170	517.409302	183.181412	480.722717	508.527527	-22.084448	79.507256	572.092346	156.430191	93.014885	396.859070	-51.090816	1402.932861	459.176025	251.586166	1391.951660	358.844177	111.526459	1379.978882	340.047302	124.329903	1646.103882	428.402985	-136.296585	1123.759888	514.793884	300.498688	1118.249756	326.542358	-133.050446	878.208496	395.773987	326.936646	863.085938	367.203033	106.799835	1031.285767	-614.778137	176.495300	852.398376	-588.327637	-22.700895
350.827820	10.384575	934.287354	394.811707	194.788010	928.779114	460.656097	-22.240925	493.431122	517.425842	183.197037	480.720612	508.527649	-22.074205	79.506592	572.115051	156.464172	92.998123	397.057220	-51.019161	1402.932739	459.317413	251.665527	1391.962402	358.992523	111.608047	1379.985107	340.185181	124.347946	1646.119629	428.563385	-136.208954	1123.743652	514.876770	300.549500	1118.233032	326.533539	-132.966888	878.243774	395.972076	327.238678	863.040344	367.322205	106.877380	1031.289795	-614.632324	176.493088	852.395752	-588.153137	-22.727030
350.937836	10.437735	934.310181	394.915009	194.842789	928.785095	460.703766	-22.169512	493.435120	517.512512	183.253265	480.721344	508.523682	-22.065344	79.479675	571.609619	156.053711	92.779411	397.226105	-50.964401	1402.930664	459.463348	251.727692	1391.950439	359.144165	111.685379	1379.993896	340.315155	124.382828	1646.125000	428.731354	-136.115646	1123.731445	515.031372	300.643524	1118.239258	326.705292	-132.893112	878.256714	396.139313	327.334564	863.046082	367.451752	106.934746	1031.305298	-614.516235	176.481094	852.382263	-588.025024	-22.735592
351.096619	10.515069	934.304688	395.073578	194.910538	928.767395	460.746338	-22.099382	493.393829	517.598999	183.300903	480.692932	508.504822	-22.059921	79.469635	572.124817	156.474472	92.944710	397.392090	-50.893021	1402.939575	459.620300	251.802612	1391.973755	359.286896	111.742134	1380.005127	340.455261	124.412292	1646.124756	428.945740	-136.080826	1123.755005	515.202820	300.750214	1118.242432	327.078949	-132.872665	878.223389	396.208313	327.206177	863.094604	367.606659	107.015030	1031.293091	-614.398987	176.470886	852.353455	-587.872070	-22.764935
351.219238	10.578103	934.328064	395.204559	194.980453	928.773926	460.821747	-22.090336	493.411469	517.662537	183.322571	480.681335	508.518524	-22.060953	79.481323	572.182007	156.512787	92.950356	397.561737	-50.843723	1402.932861	459.761597	251.870682	1391.966553	359.435547	111.811447	1380.005493	340.593719	124.450165	1646.138672	429.133728	-135.979660	1123.736206	515.294006	300.775238	1118.242310	327.257141	-132.806091	878.216431	396.401093	327.504181	863.064331	367.750885	107.086548	1031.308838	-614.268860	176.488495	852.355835	-587.737305	-22.772268
351.327454	10.639295	934.343811	395.290436	195.088531	928.789978	460.883301	-22.045042	493.395569	517.727478	183.398392	480.701050	508.530823	-22.048855	79.426445	572.132263	156.465805	92.937027	397.694427	-50.791927	1402.918213	459.892578	251.944611	1391.968140	359.603485	111.837639	1379.993408	340.732025	124.474472	1646.133057	429.285339	-135.893784	1123.698120	515.464844	300.875641	1118.243164	327.428864	-132.734299	878.174255	396.469147	327.351685	863.095154	367.858490	107.166794	1031.325439	-614.197510	176.447525	852.333069	-587.628479	-22.786001
351.473694	10.715905	934.338806	395.423767	195.173218	928.803894	460.932587	-22.005100	493.386414	517.788757	183.434082	480.697571	508.520660	-22.038492	79.430748	572.184265	156.499527	92.947975	397.871460	-50.723843	1402.916992	460.031189	252.016983	1391.957031	359.748840	111.875114	1380.014771	340.859863	124.504112	1646.128662	429.463013	-135.834534	1123.682251	515.554443	300.890228	1118.247192	327.618774	-132.633698	878.160889	396.605072	327.424438	863.112610	367.998199	107.236679	1031.330444	-614.134705	176.470795	852.317810	-587.525635	-22.785946
351.458740	11.017350	934.350159	395.156708	195.951233	929.060181	460.904938	-21.851496	493.342651	517.871399	183.482834	480.766174	508.466370	-22.022985	79.411766	572.198792	156.499527	92.922218	398.019897	-50.686680	1402.887939	460.152405	252.067291	1391.961792	359.913818	111.950813	1380.030151	341.010437	124.524300	1646.132813	429.630402	-135.754196	1123.674805	515.682861	300.949890	1118.239990	327.777191	-132.555756	878.149231	396.720551	327.469360	863.092957	367.958191	107.602264	1031.477051	-614.029968	176.481415	852.314392	-587.403076	-22.796593
351.697754	10.901786	934.359436	395.581299	195.359909	928.811768	461.033936	-21.881557	493.409088	517.872498	183.463943	480.671326	508.508148	-22.034723	79.415794	572.153564	156.488937	92.921059	398.196259	-50.622856	1402.886841	460.290527	252.125671	1391.946289	360.066620	112.009491	1380.028809	341.136322	124.551338	1646.132935	429.799438	-135.674240	1123.676758	515.791992	301.009827	1118.213867	327.934021	-132.473114	878.136536	396.824951	327.553375	863.119141	368.229095	107.418411	1031.347046	-613.958557	176.525223	852.337830	-587.304993	-22.781282
351.699463	11.217423	934.369995	395.343018	196.140625	929.097107	461.011230	-21.753820	493.358582	517.980774	183.551804	480.784729	508.459595	-22.012487	79.401764	572.191772	156.525574	92.914001	398.365082	-50.579651	1402.861206	460.432251	252.176712	1391.944702	360.216766	112.079643	1380.027588	341.241669	124.557030	1646.178711	429.986755	-135.659149	1123.681885	515.900085	301.022369	1118.211914	328.254028	-132.365906	878.077454	396.948822	327.629456	863.108765	368.190247	107.782127	1031.507080	-613.903320	176.545486	852.319885	-587.250671	-22.780865
351.794312	11.318814	934.384338	395.388672	196.273010	929.127747	461.039307	-21.678440	493.348083	517.996521	183.580368	480.773163	508.441132	-22.008587	79.400024	572.227539	156.533325	92.917030	398.521362	-50.541866	1402.859497	460.565735	252.236816	1391.945801	360.375031	112.116966	1380.025879	341.369537	124.569939	1646.182983	430.135681	-135.571655	1123.663330	516.034546	301.101715	1118.228516	328.390015	-132.293732	878.070374	397.061707	327.676300	863.118591	368.287933	107.881714	1031.531738	-613.836304	176.541687	852.318176	-587.152588	-22.782602
351.913818	11.420836	934.381592	395.481720	196.375793	929.151611	461.109528	-21.667068	493.355621	518.036560	183.608261	480.778351	508.459656	-21.999151	79.380463	572.213318	156.532471	92.911575	398.683014	-50.485340	1402.852417	460.692230	252.308716	1391.960693	360.520233	112.179169	1380.028687	341.540131	124.629784	1646.142700	430.286774	-135.508087	1123.649902	516.165161	301.175842	1118.242432	328.527100	-132.203308	878.053650	397.157623	327.737488	863.132019	368.397552	107.968231	1031.543091	-613.777649	176.617523	852.329834	-587.099365	-22.757797
352.031311	11.488260	934.393494	395.581879	196.463928	929.146790	461.177917	-21.634274	493.350647	518.155884	183.703491	480.786163	508.481720	-21.984526	79.372986	572.284973	156.571777	92.914894	398.840240	-50.421848	1402.840332	460.840088	252.376343	1391.990479	360.679688	112.216194	1380.031738	341.676727	124.647995	1646.152588	430.427795	-135.437668	1123.615845	516.295166	301.257996	1118.244141	328.654419	-132.136429	878.054382	397.265503	327.787323	863.155579	368.518066	108.051331	1031.546997	-613.734741	176.606674	852.321594	-587.031372	-22.762049
352.107300	11.556786	934.385254	395.656494	196.567764	929.153564	461.245026	-21.600677	493.347473	518.175415	183.685287	480.789520	508.482147	-21.982676	79.352959	572.301208	156.585693	92.910950	398.997375	-50.384232	1402.818237	460.980286	252.419434	1391.992798	360.823425	112.249657	1380.038330	341.805115	124.667503	1646.152222	430.552948	-135.337189	1123.575928	516.426270	301.316620	1118.252197	328.607025	-132.092072	878.069763	397.370514	327.834900	863.162659	368.598328	108.127457	1031.546997	-613.688232	176.582916	852.315552	-586.969910	-22.767454
352.213501	11.644146	934.403931	395.750031	196.630234	929.158752	461.315674	-21.565683	493.372345	518.251709	183.764816	480.794159	508.505035	-21.980453	79.341530	572.314575	156.580734	92.897125	399.164185	-50.321568	1402.803223	461.142334	252.493195	1392.000122	360.961151	112.312759	1380.031616	341.932281	124.691399	1646.156616	430.731171	-135.285522	1123.560059	516.558533	301.400818	1118.260620	328.894348	-131.958054	878.024231	397.470703	327.900909	863.169312	368.706238	108.207909	1031.559082	-613.666992	176.660950	852.334290	-586.956482	-22.741028
352.297699	11.695228	934.417358	395.869843	196.681946	929.158875	461.353821	-21.509140	493.357208	518.298950	183.800049	480.754395	508.493195	-21.964214	79.351097	572.285767	156.566376	92.881363	399.313416	-50.261791	1402.797852	461.280945	252.552780	1392.011963	361.103363	112.377945	1380.052490	342.060883	124.704941	1646.176270	430.848419	-135.180206	1123.548950	516.672180	301.493835	1118.277466	328.833527	-131.914780	878.068481	397.552795	327.954620	863.184326	368.818329	108.265121	1031.566162	-613.648193	176.665909	852.342102	-586.940247	-22.716000
352.371582	11.796489	934.432190	395.933014	196.798218	929.162048	461.414093	-21.459202	493.374664	518.327271	183.835815	480.738647	508.510376	-21.963568	79.370796	572.302185	156.603470	92.875732	399.468536	-50.220947	1402.783936	461.411041	252.591721	1392.022949	361.261688	112.417313	1380.061157	342.192749	124.714668	1646.183105	430.994995	-135.084167	1123.526245	516.785095	301.560089	1118.275269	328.940948	-131.820053	878.067871	397.652679	328.012177	863.201538	368.898529	108.376816	1031.575684	-613.651917	176.686615	852.331360	-586.936951	-22.692978
352.455383	11.883042	934.428833	396.038055	196.854889	929.167664	461.457764	-21.400818	493.381592	518.371399	183.869110	480.734528	508.492706	-21.960981	79.351738	572.317688	156.627716	92.871170	399.640167	-50.154976	1402.759399	461.562439	252.655869	1392.026489	361.413849	112.487305	1380.065918	342.332581	124.744446	1646.188965	431.132965	-135.001144	1123.486084	516.934753	301.614777	1118.290771	329.075623	-131.734085	878.049255	397.930695	328.042633	863.021118	369.003510	108.442390	1031.577515	-613.651978	176.760956	852.326904	-586.956360	-22.640121
352.527466	11.959101	934.441650	396.113983	196.952621	929.184326	461.522614	-21.322798	493.396240	518.392395	183.901535	480.757813	508.508423	-21.959997	79.367989	572.343384	156.628143	92.878906	399.762268	-50.130505	1402.745605	461.695953	252.699066	1392.043579	361.583099	112.515236	1380.088379	342.470978	124.770126	1646.196655	431.270325	-134.928268	1123.463623	516.988953	301.621979	1118.278564	329.182648	-131.647461	878.038818	397.809509	328.127411	863.237244	369.087280	108.524551	1031.593018	-613.677063	176.779892	852.340149	-586.973267	-22.642330
352.588165	12.029805	934.449890	396.187531	197.074966	929.198486	461.583649	-21.269880	493.383911	518.431702	183.914474	480.762146	508.540131	-21.951933	79.318054	572.327820	156.628387	92.857903	399.936737	-50.081615	1402.715942	461.834412	252.754425	1392.042847	361.719116	112.541168	1380.073242	342.611420	124.778633	1646.187256	431.429199	-134.849945	1123.438232	517.155273	301.849548	1118.324097	329.304993	-131.566360	878.005493	397.909058	328.196930	863.273621	369.168701	108.613808	1031.605225	-613.711487	176.871521	852.357605	-587.001526	-22.584141
352.686035	12.123423	934.429260	396.285828	197.144333	929.191467	461.632751	-21.215595	493.384430	518.482788	183.955643	480.726837	508.527252	-21.937145	79.296173	572.343872	156.613754	92.837303	400.078217	-50.023556	1402.683716	461.970886	252.802780	1392.051514	361.877930	112.595070	1380.080078	342.762146	124.796700	1646.193359	431.553772	-134.784805	1123.403076	517.277100	301.947113	1118.348389	329.415222	-131.471237	877.964905	397.962555	328.254730	863.299255	369.266388	108.688576	1031.591675	-613.748535	176.867859	852.342163	-587.021484	-22.579679
352.765350	12.187920	934.427795	396.403564	197.205032	929.172852	461.686493	-21.188828	493.366333	518.512268	183.960724	480.698944	508.519440	-21.934816	79.291580	572.354553	156.620956	92.837280	400.213776	-49.988361	1402.671509	462.076324	252.852844	1392.039551	362.010651	112.638939	1380.072510	342.879913	124.813049	1646.185791	431.672821	-134.701279	1123.365234	517.362366	301.987854	1118.341797	329.505249	-131.385376	877.933594	398.018707	328.321198	863.303894	369.356842	108.763481	1031.580811	-613.801880	176.924164	852.343506	-587.070801	-22.539936
352.811676	12.242830	934.426880	396.472198	197.263916	929.149231	461.714752	-21.101950	493.387177	518.582703	184.032547	480.705994	508.525787	-21.921488	79.284508	572.362366	156.624649	92.819016	400.339172	-49.934444	1402.640015	462.213379	252.899338	1392.049316	362.128784	112.676994	1380.087280	343.021851	124.824982	1646.188477	431.773956	-134.612396	1123.327759	517.455505	302.007690	1118.317383	329.581818	-131.304260	877.911377	398.089264	328.387146	863.307861	369.439880	108.827171	1031.569458	-613.855286	176.983551	852.338623	-587.133240	-22.487833
352.889496	12.345572	934.434021	396.545990	197.362671	929.159729	461.757202	-21.046368	493.361969	518.645508	184.069046	480.686523	508.509552	-21.922029	79.304398	572.383484	156.658844	92.807785	400.466370	-49.871189	1402.619873	462.353760	252.958496	1392.034546	362.271393	112.737495	1380.090332	343.119232	124.809418	1646.236084	431.877716	-134.555084	1123.301636	517.574158	302.099365	1118.312988	329.666351	-131.203140	877.874756	398.138184	328.460968	863.331787	369.528107	108.923149	1031.579224	-613.919434	177.048203	852.345337	-587.209045	-22.426395
352.981903	12.412972	934.432312	396.644989	197.391556	929.164673	461.814117	-21.009413	493.392517	518.676392	184.103439	480.680450	508.527405	-21.912777	79.281540	572.371765	156.640793	92.801727	400.593170	-49.840248	1402.606689	462.494537	252.976135	1392.029297	362.376556	112.826714	1380.112549	343.249146	124.824547	1646.242432	432.003448	-134.512604	1123.279785	517.665283	302.131409	1118.274658	329.927582	-131.082626	877.811890	398.188660	328.530487	863.348022	369.615662	108.970665	1031.580444	-614.016907	177.075623	852.321838	-587.282898	-22.382669
353.002563	12.480350	934.433533	396.674408	197.460785	929.164490	461.881348	-20.941774	493.394196	518.726196	184.115891	480.696136	508.541534	-21.916151	79.274658	572.426697	156.646164	92.794136	400.703491	-49.792908	1402.585205	462.647552	253.023849	1392.018677	362.497650	112.875893	1380.116211	343.425537	124.863472	1646.212280	432.091553	-134.439484	1123.259033	517.787720	302.210144	1118.277832	330.007660	-130.968872	877.780457	398.246094	328.603485	863.370972	369.663269	109.034645	1031.582275	-614.128418	177.164063	852.344299	-587.350830	-22.324305
353.100311	12.537623	934.441162	396.749359	197.501328	929.173584	461.937073	-20.917624	493.400116	518.820251	184.201935	480.688263	508.541687	-21.902874	79.292137	572.468933	156.688431	92.800117	400.828186	-49.747265	1402.562378	462.794434	253.060059	1392.025146	362.610565	112.928192	1380.112305	343.527771	124.853233	1646.256592	432.158844	-134.349686	1123.222656	517.856750	302.170990	1118.272949	329.922607	-130.914566	877.790527	398.289063	328.645935	863.371033	369.742584	109.084122	1031.590210	-614.247192	177.219025	852.355286	-587.446411	-22.276850
353.190613	12.628380	934.434387	396.830444	197.588989	929.167725	461.999176	-20.906214	493.415314	518.844299	184.225281	480.688110	508.553772	-21.905382	79.292343	572.457520	156.679672	92.801842	400.939270	-49.691936	1402.555054	462.929352	253.131836	1392.011475	362.721405	112.990685	1380.101807	343.699097	124.898209	1646.218384	432.246796	-134.290039	1123.200928	517.898315	302.109894	1118.226563	330.045715	-130.773621	877.752014	398.340851	328.726013	863.372559	369.827606	109.172829	1031.583862	-614.386963	177.304703	852.352417	-587.521729	-22.223532
353.243286	12.709197	934.419434	396.892212	197.621429	929.149780	462.043365	-20.848480	493.400238	518.891479	184.284332	480.680695	508.543976	-21.883755	79.263237	572.469788	156.702301	92.810783	401.073212	-49.639038	1402.539063	463.091400	253.191025	1392.008057	362.852142	113.040810	1380.085938	343.833984	124.911758	1646.215454	432.330109	-134.221558	1123.182495	518.013855	302.177734	1118.227539	330.119324	-130.676819	877.741333	398.373383	328.800507	863.394409	369.884491	109.232437	1031.567383	-614.507202	177.427490	852.357727	-587.636658	-22.141966
353.310577	12.774460	934.423218	396.944305	197.712860	929.159119	462.106750	-20.816811	493.404480	518.943604	184.303848	480.664398	508.548309	-21.851963	79.247520	572.499939	156.709106	92.796417	401.172638	-49.594276	1402.533081	463.203186	253.235046	1391.995972	362.970520	113.090660	1380.083252	343.974182	124.913155	1646.225098	432.410004	-134.158829	1123.164673	518.061646	302.234558	1118.200806	330.174042	-130.567444	877.737732	398.469391	329.072083	863.357178	369.953674	109.304611	1031.574707	-614.691589	177.459824	852.369690	-587.786133	-22.080412
353.360382	12.848909	934.426758	396.998199	197.725708	929.142334	462.155640	-20.790636	493.393738	518.980652	184.348602	480.642792	508.548676	-21.854174	79.250565	572.507446	156.725845	92.767494	401.276947	-49.546398	1402.529175	463.320892	253.278763	1392.002686	363.091370	113.142754	1380.071411	344.106689	124.918716	1646.224854	432.510498	-134.097321	1123.172607	518.166565	302.303925	1118.214966	330.337921	-130.502335	877.708435	398.522919	329.170868	863.383728	370.016174	109.358162	1031.568115	-614.869812	177.573685	852.381714	-587.915405	-21.995075
353.421478	12.903419	934.422852	397.070129	197.752319	929.126526	462.198608	-20.755919	493.402100	519.056152	184.428040	480.677399	508.554230	-21.853342	79.240555	572.511230	156.727814	92.760765	401.381989	-49.508533	1402.534424	463.436127	253.320755	1392.024048	363.187256	113.199341	1380.090088	344.245361	124.930382	1646.241211	432.577423	-134.005692	1123.146240	518.215698	302.367004	1118.170532	330.278503	-130.360092	877.735779	398.549683	329.243500	863.392700	370.088928	109.404564	1031.558350	-615.060059	177.653702	852.393555	-588.075012	-21.892935
353.490936	12.975995	934.442932	397.106995	197.839050	929.141724	462.231934	-20.730085	493.403351	519.053833	184.421082	480.660034	508.570007	-21.856838	79.240005	572.525208	156.735992	92.757790	401.493134	-49.478794	1402.540894	463.549133	253.357010	1391.997925	363.306427	113.242439	1380.100708	344.394897	124.950371	1646.258545	432.671051	-133.924271	1123.117310	518.330505	302.425110	1118.187622	330.327911	-130.275940	877.742737	398.550415	329.100037	863.436584	370.157684	109.482010	1031.576904	-615.251526	177.720673	852.403198	-588.223633	-21.866732
353.547852	13.052494	934.439026	397.134583	197.992111	929.180603	462.257568	-20.664921	493.405304	519.132324	184.513535	480.677063	508.557098	-21.861050	79.243294	572.509644	156.729431	92.760506	401.583130	-49.426052	1402.558228	463.649597	253.408096	1392.003052	363.381592	113.280655	1380.120972	344.539368	124.969055	1646.269287	432.742218	-133.875076	1123.120117	518.395813	302.499451	1118.188232	330.359985	-130.148621	877.741821	398.579651	329.167328	863.447815	370.210480	109.568756	1031.596069	-615.459534	177.777298	852.434998	-588.402710	-21.768509
353.627441	13.110344	934.434753	397.213135	198.030090	929.177673	462.263733	-20.649101	493.397797	519.144836	184.510239	480.683258	508.566071	-21.850840	79.231827	572.518066	156.719223	92.769547	401.693665	-49.396053	1402.558960	463.722412	253.455872	1391.984253	363.481049	113.339951	1380.105957	344.684601	124.984581	1646.301636	432.825897	-133.789627	1123.102783	518.473755	302.571106	1118.178833	330.421631	-130.061325	877.736145	398.643738	329.245087	863.430969	370.278870	109.618843	1031.591919	-615.691589	177.858902	852.438843	-588.591980	-21.688717
353.686066	13.140605	934.445679	397.256775	198.085739	929.169006	462.307709	-20.625401	493.388580	519.234131	184.608810	480.650787	508.568207	-21.842894	79.217361	572.563843	156.764099	92.755028	401.786713	-49.336769	1402.552490	463.810120	253.503601	1391.975952	363.574127	113.370430	1380.096191	344.831604	125.008018	1646.306396	432.864166	-133.707260	1123.074097	518.520264	302.593048	1118.146240	330.240814	-129.942184	877.766663	398.680206	329.325195	863.431824	370.342865	109.668396	1031.593384	-615.931519	177.913101	852.446411	-588.773682	-21.628618
353.726349	13.200344	934.443359	397.305267	198.125092	929.180542	462.308228	-20.591192	493.393524	519.201843	184.623535	480.658722	508.538391	-21.847715	79.221451	572.499329	156.727829	92.747849	401.867737	-49.298935	1402.541504	463.889496	253.553848	1391.971924	363.656494	113.417084	1380.127319	344.968750	125.032158	1646.324585	432.938477	-133.632385	1123.070190	518.581055	302.667816	1118.119507	330.392181	-129.881866	877.757446	398.745453	329.404907	863.431152	370.384857	109.711693	1031.598145	-616.180420	177.954697	852.438599	-588.991272	-21.546738
353.795624	13.228481	934.451660	397.347900	198.170441	929.173767	462.344818	-20.555025	493.378113	519.253540	184.641525	480.648621	508.555634	-21.826391	79.203667	572.507568	156.725388	92.742630	401.956757	-49.258369	1402.549927	463.949890	253.607666	1391.966919	363.725189	113.433998	1380.117920	345.106384	125.044640	1646.357544	432.984161	-133.567963	1123.044067	518.642700	302.680023	1118.138550	330.319519	-129.748886	877.766296	398.776581	329.471252	863.442749	370.444366	109.754631	1031.598877	-616.462402	177.971268	852.428162	-589.244080	-21.511290
353.793243	13.258867	934.480347	397.359528	198.227341	929.200684	462.356689	-20.540028	493.417114	519.266846	184.653488	480.648132	508.555847	-21.809635	79.229202	572.524963	156.740982	92.758453	402.052856	-49.224247	1402.546265	464.036407	253.645264	1391.979858	363.786743	113.458702	1380.145020	345.254486	125.068588	1646.388672	433.038879	-133.505692	1123.058960	518.695618	302.735992	1118.151001	330.336182	-129.651260	877.781250	398.840698	329.543518	863.445923	370.483582	109.790939	1031.628662	-616.739136	178.022125	852.437256	-589.460876	-21.467175
353.868622	13.295573	934.491028	397.429138	198.244278	929.216370	462.397095	-20.489489	493.400574	519.320618	184.707321	480.664368	508.559204	-21.797897	79.219063	572.579529	156.788986	92.754578	402.132935	-49.186913	1402.555908	464.084930	253.682907	1391.999512	363.866943	113.526360	1380.153564	345.404846	125.102867	1646.421265	433.095856	-133.430222	1123.029053	518.752014	302.768372	1118.164551	330.372833	-129.571472	877.777710	398.884888	329.598389	863.467957	370.541931	109.818626	1031.641113	-617.047302	178.039215	852.441284	-589.704895	-21.435944
353.920471	13.346718	934.495483	397.473816	198.285263	929.212402	462.443481	-20.495869	493.416290	519.364685	184.754379	480.657532	508.563995	-21.814402	79.212967	572.579102	156.780334	92.761566	402.227173	-49.162170	1402.547363	464.165771	253.725891	1391.988770	363.943878	113.533104	1380.165649	345.547546	125.116165	1646.449219	433.150208	-133.376190	1123.015991	518.810364	302.813568	1118.178467	330.386230	-129.481033	877.779968	398.947357	329.680695	863.483765	370.590454	109.869217	1031.641113	-617.361023	178.077850	852.437500	-589.942688	-21.424204
353.951782	13.365121	934.512573	397.504608	198.350494	929.239563	462.486176	-20.457294	493.415100	519.383728	184.750702	480.687347	508.574951	-21.792210	79.241669	572.574951	156.788101	92.751076	402.277740	-49.124660	1402.552124	464.221558	253.757706	1392.027832	363.991211	113.569260	1380.184082	345.698151	125.146530	1646.479248	433.197815	-133.297714	1123.007446	518.857117	302.859650	1118.207764	330.377441	-129.395111	877.776489	399.000519	329.734222	863.500366	370.628815	109.902855	1031.664063	-617.660828	178.147537	852.427124	-590.224121	-21.381739
354.003967	13.385262	934.519470	397.566772	198.407379	929.229431	462.523254	-20.464897	493.410767	519.446960	184.795685	480.691437	508.582794	-21.815510	79.227127	572.609131	156.812637	92.742165	402.360992	-49.081707	1402.535522	464.281372	253.788635	1392.025757	364.047455	113.619255	1380.176880	345.855316	125.171616	1646.505127	433.252228	-133.245834	1122.986328	518.911926	302.926697	1118.224365	330.417908	-129.341080	877.773743	399.066223	329.804993	863.527710	370.692261	109.948563	1031.662476	-617.971313	178.240631	852.416809	-590.489685	-21.347807
354.022278	13.457956	934.529114	397.561188	198.502289	929.265137	462.534851	-20.432390	493.415436	519.448608	184.787857	480.680267	508.567902	-21.803616	79.210526	572.616882	156.818024	92.742134	402.425201	-49.068836	1402.505371	464.327362	253.840576	1392.048462	364.113373	113.641571	1380.170410	345.979065	125.165947	1646.564453	433.319000	-133.237503	1122.982544	518.978638	303.000549	1118.242310	330.608887	-129.244385	877.730713	399.110504	329.858978	863.541687	370.706604	110.015289	1031.686157	-618.293274	178.315872	852.424316	-590.761353	-21.297411
354.051361	13.483361	934.532898	397.630005	198.510559	929.260803	462.551270	-20.396225	493.411469	519.513245	184.826645	480.694580	508.582581	-21.805605	79.223412	572.609131	156.815735	92.748695	402.485138	-49.030281	1402.499146	464.368042	253.875076	1392.048584	364.165924	113.687302	1380.171875	346.181244	125.220680	1646.558838	433.341064	-133.143204	1122.948853	519.022400	303.032928	1118.257690	330.416138	-129.204559	877.763489	399.174408	329.937286	863.552429	370.760498	110.036827	1031.686035	-618.650330	178.333252	852.431885	-591.072815	-21.234383
354.086853	13.540347	934.537292	397.649841	198.528290	929.266602	462.558319	-20.356365	493.413177	519.530701	184.826309	480.696472	508.563141	-21.808449	79.202789	572.595520	156.792282	92.714294	402.521973	-48.933208	1402.487183	464.414307	253.963730	1392.070801	364.438171	113.461128	1380.160889	346.354126	125.222122	1646.588501	433.388855	-133.105606	1122.921753	519.123657	303.175262	1118.301147	330.605042	-129.193604	877.731262	399.239594	329.974640	863.563782	370.795013	110.072250	1031.691528	-619.015320	178.336945	852.427307	-591.366821	-21.209522
354.121155	13.533006	934.553406	397.700317	198.526154	929.252747	462.625000	-20.365374	493.420868	519.564087	184.788895	480.669189	508.612183	-21.805527	79.221474	572.616272	156.796906	92.706665	402.613373	-48.933594	1402.478638	464.497253	253.942856	1392.063843	364.256683	113.760887	1380.182739	346.537781	125.231255	1646.608643	433.429199	-133.067047	1122.919556	519.150635	303.201904	1118.279785	330.600220	-129.139969	877.742981	399.260376	330.046661	863.559082	370.848145	110.081482	1031.692627	-619.326965	178.386993	852.447021	-591.664185	-21.131863
354.166290	13.557415	934.562012	397.754486	198.554443	929.248901	462.627838	-20.322115	493.433167	519.599548	184.798599	480.678711	508.570221	-21.793629	79.212975	572.625793	156.800323	92.707657	402.618683	-48.846153	1402.464966	464.514954	254.031357	1392.058105	364.503540	113.512154	1380.128662	346.718506	125.247124	1646.647705	433.468689	-133.005005	1122.909058	519.223938	303.299988	1118.300293	330.648956	-129.098694	877.732300	399.317566	330.115692	863.573425	370.891998	110.116051	1031.694336	-619.688721	178.417297	852.476013	-591.923767	-21.112265
354.214203	13.604439	934.556396	397.765320	198.630127	929.258667	462.637726	-20.293036	493.387177	519.679199	184.818024	480.701416	508.549286	-21.776228	79.213676	572.628357	156.782837	92.729546	402.713470	-48.847969	1402.457153	464.588654	254.033920	1392.058594	364.319122	113.787888	1380.134155	346.893982	125.252861	1646.684570	433.509430	-132.959457	1122.885498	519.283691	303.369141	1118.282471	330.667847	-129.057831	877.734436	399.358154	330.180420	863.573059	370.920959	110.167572	1031.696777	-620.010925	178.472794	852.485901	-592.161255	-21.087271
354.230103	13.597918	934.562256	397.795532	198.618973	929.252502	462.707825	-20.340359	493.437988	519.672974	184.791306	480.688446	508.586151	-21.793427	79.202438	572.586853	156.758881	92.697571	402.748596	-48.801991	1402.461670	464.614807	254.098373	1392.047852	364.319244	113.791206	1380.096802	347.067108	125.252274	1646.716187	433.532227	-132.913376	1122.894897	519.275574	303.349731	1118.255493	330.683990	-129.025192	877.733337	399.384949	330.244690	863.555115	370.946198	110.165192	1031.696533	-620.366699	178.486771	852.477295	-592.397217	-21.091360
354.250031	13.652128	934.553589	397.810760	198.665314	929.239929	462.702057	-20.290533	493.405945	519.691833	184.806412	480.700287	508.593597	-21.796679	79.208305	572.644653	156.797775	92.679260	402.796967	-48.760300	1402.462402	464.642090	254.154861	1392.046387	364.359467	113.820740	1380.083740	347.242676	125.253815	1646.762695	433.563904	-132.871857	1122.903564	519.368835	303.532715	1118.307861	330.690491	-128.990356	877.729553	399.430176	330.294983	863.553589	370.958435	110.218849	1031.685547	-620.753723	178.564865	852.512451	-592.632996	-21.096380
354.269440	13.636956	934.572205	397.851501	198.663513	929.235596	462.740204	-20.297312	493.416351	519.740479	184.800247	480.720703	508.605804	-21.800127	79.209587	572.617249	156.767731	92.682137	402.846130	-48.705658	1402.457275	464.688141	254.214355	1392.047119	364.382904	113.812843	1380.046265	347.412659	125.262108	1646.806152	433.600677	-132.823181	1122.905640	519.415649	303.602325	1118.305420	330.711151	-128.962387	877.750427	399.453491	330.361206	863.553467	370.989929	110.222702	1031.692139	-621.104980	178.611115	852.571472	-592.895325	-21.050627
354.295135	13.695210	934.564575	397.839935	198.707184	929.243530	462.743256	-20.265806	493.411987	519.769958	184.810608	480.709259	508.588654	-21.795218	79.204765	572.629395	156.766464	92.678162	402.857117	-48.657509	1402.461792	464.731201	254.247299	1392.040771	364.412689	113.832993	1380.050781	347.594147	125.258766	1646.838623	433.616577	-132.772446	1122.905151	519.434998	303.636353	1118.273193	330.755127	-128.913101	877.754028	399.492828	330.407166	863.544006	371.003937	110.262978	1031.693115	-621.474548	178.626450	852.609009	-593.176819	-20.988222
354.301300	13.686186	934.571533	397.879852	198.672897	929.225037	462.772552	-20.253878	493.415436	519.757507	184.758026	480.690613	508.572357	-21.780918	79.192184	572.613586	156.753143	92.663078	402.897858	-48.618904	1402.479980	464.764923	254.298584	1392.037842	364.448944	113.895760	1380.045288	347.755859	125.242767	1646.908691	433.641907	-132.739777	1122.929565	519.455444	303.637299	1118.274048	330.767670	-128.897263	877.767334	399.517517	330.454590	863.536621	371.033722	110.254913	1031.687134	-621.845337	178.641617	852.637695	-593.466003	-20.918390
354.329132	13.725725	934.580872	397.904205	198.661804	929.209839	462.799500	-20.225805	493.410400	519.746765	184.735168	480.678650	508.566437	-21.763369	79.178963	572.615723	156.748016	92.641632	402.940216	-48.557293	1402.483643	464.826782	254.343781	1392.027954	364.486542	113.923836	1380.047974	347.953583	125.262039	1646.934448	433.689148	-132.697906	1122.955322	519.473145	303.664551	1118.264038	330.809143	-128.865753	877.803162	399.537628	330.526703	863.515869	371.058868	110.283607	1031.683594	-622.197815	178.673111	852.666504	-593.717529	-20.836826
354.350769	13.712689	934.603394	397.938232	198.682953	929.211060	462.822540	-20.226933	493.434235	519.762390	184.713501	480.676575	508.572845	-21.770765	79.196266	572.628479	156.762833	92.651337	402.965668	-48.517658	1402.521240	464.866852	254.402969	1392.016846	364.526703	113.946411	1380.042236	348.152344	125.295471	1646.957031	433.715271	-132.690323	1122.986816	519.517944	303.731445	1118.248901	330.832825	-128.852203	877.846008	399.542206	330.556885	863.521240	371.078674	110.300598	1031.694580	-622.571472	178.670975	852.696655	-593.987000	-20.786448
354.386780	13.753245	934.598206	397.945709	198.699951	929.213013	462.862915	-20.244574	493.472961	519.810242	184.784943	480.704346	508.584686	-21.780788	79.207497	572.635071	156.783981	92.670586	403.006226	-48.467796	1402.545532	464.920532	254.430634	1392.014771	364.549377	113.970894	1380.029785	348.310242	125.304459	1647.002686	433.754272	-132.692932	1123.019043	519.520142	303.773895	1118.226440	331.020752	-128.825684	877.838013	399.543457	330.595764	863.508972	371.085785	110.328697	1031.692261	-622.916260	178.704987	852.740479	-594.241394	-20.712299
354.405212	13.762700	934.614990	397.958618	198.707886	929.224731	462.870911	-20.240986	493.455627	519.840576	184.799515	480.706665	508.581909	-21.781693	79.234673	572.608398	156.761642	92.683884	403.036682	-48.453171	1402.565674	464.947723	254.474274	1392.016602	364.591431	114.016022	1380.036011	348.470917	125.324471	1647.054443	433.784943	-132.693832	1123.046875	519.548889	303.814209	1118.238403	331.058563	-128.809265	877.864258	399.567291	330.636719	863.515381	371.102783	110.339714	1031.706421	-623.216431	178.759140	852.769043	-594.442200	-20.671272
354.402985	13.740057	934.622192	397.993317	198.697845	929.203491	462.854919	-20.201824	493.445404	519.865356	184.812393	480.709808	508.578278	-21.782660	79.219711	572.622375	156.791122	92.680450	403.073303	-48.379135	1402.575073	464.987427	254.534424	1392.025635	364.629486	114.025314	1380.006958	348.633698	125.333687	1647.090332	433.797180	-132.667084	1123.070068	519.611206	303.883575	1118.239258	331.079895	-128.814865	877.873474	399.760986	330.651306	863.313293	371.135956	110.335442	1031.699707	-623.527771	178.858994	852.790344	-594.668457	-20.603634
354.459442	13.788580	934.617432	398.017120	198.691132	929.202637	462.851349	-20.202108	493.420319	519.856934	184.805954	480.705444	508.554596	-21.783581	79.204041	572.620178	156.764069	92.673149	403.093048	-48.350300	1402.595093	465.033630	254.565109	1392.011841	364.655273	114.056061	1380.000854	348.797485	125.351707	1647.124023	433.823425	-132.645050	1123.082153	519.576294	303.861816	1118.214355	331.102692	-128.817612	877.890625	399.560974	330.704681	863.513855	371.163483	110.357544	1031.696289	-623.860718	178.912262	852.809265	-594.893250	-20.580242
354.444061	13.797747	934.615601	397.997101	198.712463	929.194031	462.870026	-20.183908	493.404968	519.869019	184.801086	480.705414	508.569550	-21.775578	79.201508	572.625793	156.767517	92.672440	403.128723	-48.293388	1402.598999	465.080933	254.590683	1391.987427	364.681396	114.115494	1380.001709	348.959290	125.367477	1647.153564	433.841095	-132.649475	1123.093140	519.606995	303.906342	1118.198975	331.103394	-128.813614	877.916748	399.544098	330.719879	863.509155	371.161072	110.372437	1031.691772	-624.187317	178.941849	852.818970	-595.094910	-20.573809
354.448059	13.814986	934.619141	398.012543	198.734131	929.188660	462.866730	-20.173197	493.408203	519.851746	184.776123	480.675323	508.559113	-21.758083	79.184021	572.620728	156.770874	92.635292	403.160095	-48.268101	1402.613037	465.132568	254.625031	1391.966797	364.737946	114.123253	1380.008301	349.116211	125.390343	1647.178467	433.872559	-132.631714	1123.110718	519.616272	303.920624	1118.177246	331.118439	-128.820221	877.947876	399.523376	330.740051	863.496033	371.175446	110.395859	1031.691040	-624.430786	178.897354	852.842957	-595.292419	-20.540571
354.455078	13.819531	934.643738	397.997314	198.747375	929.189209	462.869507	-20.180624	493.421875	519.851196	184.770218	480.685425	508.581665	-21.770649	79.202858	572.652466	156.770996	92.657227	403.198425	-48.225998	1402.619873	465.173462	254.664780	1391.949219	364.760651	114.142754	1380.019043	349.252045	125.415817	1647.209229	433.896637	-132.587524	1123.109131	519.632996	303.943329	1118.154419	331.121185	-128.818192	877.956543	399.501587	330.744598	863.510254	371.183777	110.414001	1031.703857	-624.698120	178.901764	852.849182	-595.511353	-20.531780
354.472412	13.838646	934.650818	398.003174	198.772675	929.197693	462.864746	-20.185728	493.442139	519.863831	184.810394	480.700134	508.548401	-21.770611	79.198143	572.639832	156.768417	92.670479	403.242645	-48.180920	1402.638306	465.211578	254.693970	1391.948242	364.799774	114.173950	1380.013916	349.365601	125.437233	1647.250977	433.898254	-132.599884	1123.123047	519.680786	303.978851	1118.149536	331.119598	-128.827271	877.990356	399.669525	330.727081	863.316101	371.185699	110.437263	1031.711060	-624.909607	178.904800	852.851379	-595.693665	-20.522213
354.480713	13.840676	934.649841	397.997040	198.767227	929.188416	462.851776	-20.188595	493.447754	519.860901	184.808960	480.699707	508.557739	-21.769508	79.216812	572.647644	156.789658	92.686890	403.278839	-48.153969	1402.637207	465.240509	254.730240	1391.931152	364.836884	114.205719	1379.988525	349.502960	125.470985	1647.255493	433.909515	-132.582367	1123.178833	519.695923	304.005798	1118.097778	331.138000	-128.855164	878.004700	399.648468	330.744415	863.297302	371.197754	110.437225	1031.706421	-625.099792	178.955383	852.856201	-595.852356	-20.480183
354.510498	13.864479	934.639709	397.998718	198.785095	929.189575	462.861450	-20.192923	493.447327	519.859680	184.823959	480.687408	508.536469	-21.760092	79.224525	572.643860	156.787323	92.688118	403.302612	-48.139301	1402.643433	465.270691	254.756882	1391.918457	364.881683	114.227913	1380.003540	349.620850	125.508636	1647.268066	433.913574	-132.556259	1123.156982	519.663391	303.981079	1118.076416	331.121002	-128.881973	878.006470	399.413116	330.771820	863.479919	371.211212	110.451866	1031.702026	-625.305786	178.975891	852.853882	-596.021179	-20.472588
354.514160	13.848633	934.655762	397.998291	198.783752	929.188416	462.864014	-20.167177	493.419342	519.835693	184.789383	480.676483	508.535889	-21.769621	79.221703	572.616272	156.767181	92.684425	403.360992	-48.115219	1402.628052	465.289764	254.774841	1391.919189	364.926788	114.242462	1380.004395	349.725403	125.542274	1647.283569	433.930756	-132.557693	1123.176147	519.654602	303.972595	1118.036011	331.107208	-128.903976	878.020142	399.377441	330.777161	863.469971	371.216583	110.451233	1031.709351	-625.534973	178.955002	852.852600	-596.215027	-20.446070
354.491272	13.853081	934.662537	397.989166	198.779053	929.182312	462.878235	-20.175131	493.434296	519.850891	184.799667	480.680389	508.560425	-21.774139	79.235733	572.632568	156.770493	92.670753	403.377899	-48.090771	1402.639404	465.323120	254.812592	1391.906494	364.959442	114.248703	1380.006348	349.826691	125.578568	1647.295898	433.937744	-132.557434	1123.173584	519.649902	303.983795	1118.007935	331.093170	-128.914139	878.022339	399.349152	330.764587	863.455261	371.205658	110.457474	1031.709717	-625.732361	178.934174	852.828125	-596.376953	-20.429417
354.500763	13.854346	934.654358	397.981476	198.783661	929.161743	462.886932	-20.158587	493.427917	519.862061	184.820267	480.675293	508.556793	-21.776762	79.216545	572.611389	156.772018	92.638351	403.438843	-48.075939	1402.634521	465.376617	254.821808	1391.871704	364.985718	114.277367	1379.985474	349.913879	125.616119	1647.296997	433.952667	-132.554688	1123.163330	519.653259	303.989838	1117.994629	331.065155	-128.939651	878.036560	399.312592	330.746246	863.448608	371.216370	110.464226	1031.695679	-625.930969	178.977020	852.819946	-596.542664	-20.389585
354.503632	13.877129	934.652466	397.969574	198.791611	929.163086	462.865723	-20.142242	493.409271	519.861816	184.806381	480.669952	508.518097	-21.758627	79.200294	572.659485	156.782272	92.641785	403.489685	-48.055389	1402.630737	465.401550	254.838852	1391.867554	365.030487	114.301376	1379.999878	350.000671	125.672287	1647.289795	433.965607	-132.542343	1123.128906	519.656311	303.994751	1117.955200	331.052338	-128.959015	878.044250	399.276978	330.747681	863.440613	371.222534	110.475304	1031.696045	-626.049683	179.048096	852.814392	-596.645264	-20.378283
354.482391	13.883497	934.648987	397.963928	198.803848	929.153625	462.871307	-20.135420	493.427246	519.838684	184.833450	480.665588	508.543671	-21.755772	79.187553	572.617188	156.777252	92.634422	403.533844	-48.023571	1402.617920	465.441864	254.877319	1391.846680	365.078308	114.329849	1380.000610	350.068695	125.706329	1647.295288	433.956390	-132.503525	1123.126709	519.649780	303.969238	1117.923950	330.849945	-129.005371	878.096924	399.238007	330.731140	863.431885	371.224945	110.484398	1031.690430	-626.205933	179.062729	852.812866	-596.778992	-20.327620
354.497162	13.870746	934.665955	397.963989	198.792542	929.156677	462.876495	-20.140564	493.428833	519.808777	184.813217	480.665710	508.550323	-21.766869	79.210983	572.636475	156.767456	92.653900	403.578339	-48.014366	1402.637939	465.484711	254.895844	1391.844727	365.096222	114.348076	1380.006592	350.139587	125.743820	1647.293213	434.001709	-132.548889	1123.158325	519.634888	304.012390	1117.907837	330.989838	-129.009216	878.078735	399.214966	330.705811	863.411377	371.232666	110.479370	1031.700195	-626.319702	179.113251	852.803589	-596.846924	-20.288141
354.480957	13.916007	934.668701	397.952271	198.794968	929.158752	462.875977	-20.125557	493.449951	519.800049	184.812546	480.656342	508.541107	-21.764841	79.208885	572.644775	156.775558	92.659180	403.632324	-47.996094	1402.645020	465.526642	254.890854	1391.798462	365.147339	114.359657	1380.002319	350.190552	125.785049	1647.289185	434.025421	-132.553421	1123.159424	519.659485	303.996063	1117.897339	330.972839	-129.011307	878.106445	399.172058	330.685608	863.400818	371.222534	110.503769	1031.702759	-626.400635	179.176285	852.815735	-596.942566	-20.226849
354.488678	13.910648	934.672852	397.947052	198.807007	929.161438	462.879944	-20.129749	493.451233	519.828125	184.846848	480.671356	508.529663	-21.749336	79.219055	572.633606	156.787506	92.654892	403.672699	-47.954823	1402.642334	465.556580	254.921021	1391.799194	365.188538	114.366112	1380.004395	350.235138	125.821205	1647.290527	434.032410	-132.535385	1123.151978	519.625916	303.992554	1117.852539	330.933563	-129.032166	878.119873	399.123749	330.665253	863.405457	371.222595	110.507462	1031.706055	-626.513611	179.210205	852.820740	-597.001404	-20.190031
354.480957	13.894559	934.671875	397.935089	198.787064	929.132629	462.893921	-20.139458	493.464386	519.823059	184.843399	480.669678	508.581268	-21.767174	79.232544	572.636169	156.789505	92.655075	403.713287	-47.963619	1402.656250	465.591888	254.929901	1391.788208	365.225525	114.392975	1380.021729	350.247894	125.833557	1647.319458	434.040619	-132.529556	1123.153809	519.617432	303.984131	1117.822144	330.899902	-129.056412	878.153503	399.070953	330.631317	863.384155	371.223785	110.501808	1031.691284	-626.586304	179.261826	852.803894	-597.046570	-20.141945
354.473511	13.905588	934.676880	397.911194	198.814240	929.133484	462.862122	-20.135084	493.449554	519.826294	184.856644	480.669800	508.535889	-21.744879	79.237099	572.630859	156.795105	92.659912	403.761139	-47.926968	1402.666748	465.632172	254.961304	1391.773682	365.260284	114.387581	1380.004272	350.301086	125.894897	1647.289185	434.034698	-132.537933	1123.184570	519.623657	303.982056	1117.797485	330.882843	-129.058228	878.168701	399.022308	330.603058	863.366821	371.211456	110.521576	1031.694336	-626.641479	179.330139	852.801697	-597.124329	-20.055225
354.454590	13.900577	934.683838	397.904541	198.796204	929.125610	462.818451	-20.117311	493.429993	519.820862	184.879135	480.664673	508.528717	-21.741964	79.222351	572.625061	156.765808	92.654587	403.813812	-47.924377	1402.668823	465.665985	254.958038	1391.752075	365.295288	114.418808	1380.022339	350.318817	125.946648	1647.284668	434.012817	-132.505646	1123.169189	519.623230	303.984833	1117.748047	330.672974	-129.109329	878.243286	398.988159	330.577148	863.346191	371.210144	110.515999	1031.694214	-626.693298	179.379456	852.779480	-597.184814	-20.004480
354.446014	13.913081	934.674500	397.889130	198.815994	929.128723	462.830200	-20.115431	493.416321	519.796875	184.844208	480.665649	508.535675	-21.769468	79.233871	572.614746	156.781219	92.655510	403.853577	-47.902569	1402.680542	465.714569	254.982849	1391.735229	365.345184	114.420502	1380.015625	350.334015	125.987968	1647.271240	434.003204	-132.474945	1123.158813	519.627258	303.996277	1117.739014	330.450378	-129.058228	878.270691	398.931885	330.554352	863.344604	371.217285	110.520622	1031.692505	-626.728455	179.416580	852.779724	-597.210693	-19.931591
354.439545	13.920938	934.666077	397.870941	198.834808	929.138306	462.812744	-20.131618	493.417480	519.809875	184.845886	480.670410	508.537659	-21.769701	79.241714	572.632629	156.791489	92.672562	403.894867	-47.904770	1402.677368	465.762512	255.006393	1391.719727	365.380280	114.413620	1380.019775	350.339417	126.032402	1647.247070	434.003662	-132.462708	1123.170410	519.612915	303.979797	1117.691528	330.430115	-129.070526	878.284668	398.889374	330.498993	863.318604	371.211578	110.522171	1031.693848	-626.747437	179.444809	852.760437	-597.228577	-19.868467
354.429688	13.918201	934.677063	397.861145	198.835907	929.140564	462.812714	-20.132215	493.418976	519.802673	184.846863	480.661224	508.555054	-21.755505	79.207710	572.650085	156.794556	92.670403	403.955658	-47.900726	1402.676270	465.788788	255.028381	1391.683228	365.438263	114.402245	1380.010864	350.362152	126.078651	1647.231079	434.039215	-132.436157	1123.150879	519.628113	303.974335	1117.685059	330.406281	-129.076736	878.298157	398.848572	330.478149	863.313477	371.210693	110.523880	1031.700806	-626.762695	179.493637	852.759644	-597.228271	-19.807981
354.439301	13.896404	934.677368	397.877167	198.796677	929.106201	462.801788	-20.125126	493.427979	519.803589	184.844971	480.677399	508.539368	-21.748672	79.199631	572.624023	156.784653	92.662735	403.994843	-47.903393	1402.686401	465.843323	255.013428	1391.663208	365.480194	114.415977	1379.992432	350.350586	126.119186	1647.209961	434.033325	-132.411423	1123.141479	519.623962	303.953674	1117.618408	330.357056	-129.074326	878.316406	398.817566	330.439117	863.279602	371.214325	110.514755	1031.682495	-626.735168	179.558899	852.743652	-597.204041	-19.777458
354.431091	13.897276	934.687866	397.877106	198.788788	929.108704	462.796875	-20.129627	493.425446	519.799744	184.842117	480.675903	508.521423	-21.711063	79.187241	572.640686	156.773285	92.660919	404.043488	-47.886814	1402.677734	465.877930	255.021072	1391.642456	365.505341	114.432068	1380.026245	350.328339	126.175400	1647.197632	434.040131	-132.408386	1123.149414	519.636475	303.966309	1117.621460	330.335114	-129.081192	878.323730	398.760406	330.379486	863.272461	371.219635	110.513779	1031.689331	-626.697754	179.633987	852.759705	-597.193054	-19.687302
354.420776	13.908424	934.684753	397.857666	198.802185	929.118774	462.780701	-20.103563	493.428192	519.784607	184.853760	480.682983	508.520660	-21.741907	79.222267	572.630920	156.776001	92.666237	404.093231	-47.868412	1402.702271	465.927612	255.048904	1391.628296	365.550446	114.422714	1380.015137	350.294434	126.220467	1647.181396	434.048309	-132.409164	1123.156006	519.641663	303.915466	1117.576782	330.303711	-129.068512	878.334839	398.709625	330.335541	863.262329	371.214722	110.516312	1031.693726	-626.703308	179.662430	852.733398	-597.188660	-19.646780
354.402344	13.931510	934.666931	397.810852	198.850952	929.111206	462.780823	-20.103497	493.427826	519.773804	184.835434	480.661133	508.522247	-21.739086	79.211929	572.625671	156.772034	92.665199	404.139771	-47.878693	1402.692261	465.962555	255.044418	1391.598877	365.587891	114.461777	1380.022339	350.274841	126.275024	1647.154175	434.059296	-132.422928	1123.159790	519.616821	303.900391	1117.526245	330.286346	-129.053696	878.362976	398.665619	330.302032	863.235291	371.186279	110.544403	1031.681519	-626.673401	179.729584	852.701355	-597.185669	-19.577646
354.392487	13.925856	934.676880	397.803833	198.843246	929.108521	462.775330	-20.114315	493.451202	519.792786	184.862427	480.672333	508.528717	-21.756273	79.218513	572.647949	156.782318	92.656700	404.174652	-47.870831	1402.702515	466.012085	255.035721	1391.577026	365.629822	114.442383	1380.026245	350.233795	126.334290	1647.132324	434.042236	-132.411926	1123.146484	519.620911	303.879425	1117.498535	330.249603	-129.059158	878.388550	398.624451	330.252533	863.207336	371.187531	110.542427	1031.685425	-626.633423	179.767426	852.697449	-597.139648	-19.519199
354.382263	13.926039	934.664551	397.791290	198.852783	929.102173	462.770020	-20.112720	493.434387	519.808167	184.874176	480.678528	508.523529	-21.746973	79.239456	572.662231	156.796509	92.665466	404.203430	-47.890366	1402.697754	466.051758	255.041489	1391.565796	365.670776	114.456749	1380.035522	350.193817	126.382492	1647.098267	434.070496	-132.408127	1123.150879	519.614868	303.836761	1117.458740	330.216827	-129.056519	878.388428	398.585297	330.201202	863.193298	371.188385	110.540909	1031.677002	-626.579163	179.858246	852.671387	-597.091614	-19.473637
354.382721	13.923194	934.663757	397.791168	198.843903	929.096436	462.782196	-20.115191	493.420746	519.810059	184.904922	480.667908	508.531128	-21.739985	79.215546	572.652283	156.811432	92.666725	404.240479	-47.879692	1402.678711	466.077911	255.047104	1391.544067	365.723114	114.473022	1380.035400	350.140503	126.440750	1647.063354	434.082642	-132.412720	1123.132446	519.613953	303.819000	1117.452271	330.191589	-129.038544	878.398438	398.556824	330.164978	863.180908	371.188263	110.537910	1031.673584	-626.483948	179.940231	852.651489	-597.018616	-19.393396
354.360077	13.908246	934.666809	397.757446	198.817230	929.088074	462.783356	-20.116934	493.424469	519.806458	184.889267	480.696564	508.510620	-21.706099	79.196747	572.646057	156.777740	92.664520	404.288422	-47.889366	1402.682861	466.116882	255.049942	1391.520752	365.744843	114.454826	1380.028076	350.089050	126.488411	1647.025146	434.113037	-132.454193	1123.134888	519.620178	303.776123	1117.423340	330.341919	-128.996765	878.375977	398.532715	330.115723	863.166504	371.167053	110.521584	1031.671143	-626.398376	180.013107	852.654358	-596.927917	-19.346319
354.359711	13.903080	934.659180	397.766327	198.811356	929.087646	462.765503	-20.136383	493.441254	519.774231	184.882034	480.670593	508.538361	-21.730625	79.200592	572.632996	156.787918	92.660797	404.290894	-47.890491	1402.679688	466.147797	255.045120	1391.491943	365.795959	114.456558	1380.027100	350.020142	126.538544	1647.005005	434.124664	-132.438293	1123.130371	519.631348	303.777557	1117.409668	330.346832	-129.002335	878.371887	398.534912	330.064697	863.141296	371.174530	110.511711	1031.667480	-626.328796	180.094559	852.655090	-596.889038	-19.253252
354.360107	13.921354	934.662964	397.740631	198.838577	929.096680	462.768066	-20.139288	493.440643	519.722107	184.845200	480.673157	508.536987	-21.756645	79.216370	572.591492	156.768097	92.661667	404.310425	-47.886730	1402.674194	466.170410	255.030869	1391.488892	365.826782	114.458908	1380.028564	349.960205	126.604134	1646.975830	434.147736	-132.470779	1123.139526	519.637329	303.743530	1117.370361	330.507843	-129.042450	878.357483	398.504028	330.015839	863.121948	371.166534	110.529640	1031.674194	-626.232666	180.165237	852.641846	-596.800476	-19.210711
354.346100	13.923487	934.662598	397.731995	198.843430	929.101501	462.762177	-20.131948	493.430817	519.738953	184.874039	480.671906	508.525360	-21.734051	79.232399	572.602783	156.776077	92.663971	404.346527	-47.905567	1402.698730	466.213257	255.031693	1391.467163	365.848633	114.459778	1380.026733	349.889465	126.661102	1646.942749	434.132080	-132.439697	1123.118286	519.643860	303.701477	1117.343018	330.335114	-129.051117	878.378296	398.483917	329.977936	863.112122	371.160706	110.529121	1031.676880	-626.167786	180.229675	852.609619	-596.735229	-19.163242
354.334229	13.922927	934.655212	397.719940	198.836441	929.088745	462.727142	-20.129539	493.405945	519.761780	184.875381	480.697937	508.514893	-21.743973	79.219032	572.611023	156.781677	92.663094	404.335571	-47.910114	1402.702881	466.231201	255.019943	1391.451294	365.889343	114.477814	1380.037598	349.808075	126.708115	1646.916260	434.129913	-132.436539	1123.119019	519.654480	303.707794	1117.314087	330.319122	-129.049469	878.376465	398.458984	329.921051	863.106445	371.162079	110.525291	1031.667480	-626.066589	180.312988	852.611023	-596.649048	-19.068615
354.338867	13.885503	934.666809	397.732422	198.801041	929.083435	462.721191	-20.148388	493.414490	519.740295	184.857178	480.667328	508.546783	-21.727367	79.220551	572.612976	156.763687	92.667763	404.375610	-47.895409	1402.670166	466.260223	255.037949	1391.436279	365.912567	114.491119	1380.040283	349.715942	126.765724	1646.884766	434.124908	-132.462967	1123.119751	519.653564	303.660156	1117.301392	330.312988	-129.033493	878.398499	398.468536	329.892303	863.077881	371.167694	110.498840	1031.670044	-625.977234	180.375916	852.578918	-596.548035	-19.041765
354.333527	13.893090	934.657288	397.722748	198.811203	929.075317	462.703308	-20.150616	493.419434	519.737854	184.865250	480.686035	508.524963	-21.738079	79.224213	572.653320	156.812164	92.667465	404.377747	-47.911598	1402.679321	466.258911	255.034485	1391.421997	365.958710	114.483299	1380.043335	349.622437	126.824135	1646.855469	434.131927	-132.458252	1123.127075	519.669128	303.618988	1117.257568	330.318787	-129.012894	878.389832	398.448395	329.838257	863.058777	371.162628	110.506241	1031.661499	-625.871582	180.475906	852.566101	-596.456482	-18.989286
354.304840	13.885540	934.661072	397.686768	198.788864	929.084412	462.701202	-20.161442	493.426636	519.732361	184.839951	480.676514	508.535126	-21.726809	79.214439	572.638367	156.779572	92.665085	404.381561	-47.932652	1402.681152	466.293213	255.010086	1391.411499	365.979919	114.507813	1380.055054	349.520447	126.881912	1646.821777	434.132996	-132.439346	1123.118896	519.685059	303.585114	1117.239624	330.306335	-128.997879	878.386108	398.463104	329.801239	863.043152	371.151398	110.483627	1031.669189	-625.775452	180.556107	852.548157	-596.357544	-18.910063
354.284729	13.882520	934.654724	397.653381	198.802734	929.090393	462.675476	-20.132746	493.411346	519.701294	184.834381	480.666321	508.537842	-21.743111	79.209595	572.619446	156.787949	92.664467	404.409912	-47.931301	1402.677734	466.309448	255.015884	1391.396362	366.011047	114.483360	1380.052612	349.430176	126.931335	1646.787598	434.157562	-132.503693	1123.130005	519.710022	303.545502	1117.238525	330.485992	-128.948318	878.352661	398.468262	329.757965	863.046936	371.125946	110.481400	1031.669434	-625.663940	180.630234	852.548157	-596.228271	-18.818779
354.280121	13.874159	934.657898	397.649384	198.811951	929.081848	462.679443	-20.152998	493.419312	519.730530	184.859497	480.709625	508.556244	-21.770325	79.211571	572.662659	156.819366	92.667870	404.422791	-47.955383	1402.688110	466.357880	255.012070	1391.393555	366.038422	114.477219	1380.056641	349.317566	126.991524	1646.750366	434.116058	-132.430298	1123.110596	519.743591	303.541168	1117.219116	330.158051	-128.925293	878.403015	398.481018	329.703400	863.037476	371.128815	110.486099	1031.666870	-625.569641	180.657394	852.514404	-596.085815	-18.803020
354.280060	13.880056	934.665833	397.659973	198.805786	929.096741	462.636902	-20.144423	493.388977	519.740967	184.866821	480.711121	508.505127	-21.751369	79.202080	572.656311	156.814667	92.667313	404.424072	-47.959522	1402.697876	466.362457	255.002716	1391.392944	366.068085	114.507942	1380.064575	349.204498	127.042122	1646.718750	434.155243	-132.473450	1123.125122	519.749084	303.498352	1117.236206	330.323669	-128.886536	878.381165	398.491760	329.669037	863.029785	371.135010	110.482544	1031.678467	-625.444031	180.732941	852.495972	-595.958008	-18.768991
354.285858	13.881549	934.663574	397.653259	198.811722	929.105286	462.654724	-20.162066	493.402832	519.766418	184.885117	480.718475	508.531647	-21.741732	79.212212	572.686279	156.826538	92.665306	404.446075	-47.970211	1402.701538	466.376923	254.988876	1391.382813	366.081665	114.513817	1380.075195	349.087097	127.088318	1646.673706	434.160431	-132.480804	1123.125977	519.767883	303.453766	1117.193970	330.348358	-128.896561	878.368774	398.507294	329.630249	863.012207	371.127258	110.481712	1031.681519	-625.360352	180.806870	852.493103	-595.864014	-18.689623
354.272247	13.882205	934.675537	397.650085	198.829453	929.111389	462.646790	-20.163481	493.390747	519.752197	184.869766	480.702118	508.515320	-21.743444	79.220161	572.684387	156.814819	92.673553	404.454315	-47.967499	1402.697266	466.390900	254.992996	1391.368042	366.104248	114.505760	1380.072266	348.926239	127.106026	1646.671875	434.159424	-132.479874	1123.124023	519.787292	303.429474	1117.194702	330.345581	-128.899063	878.379028	398.542023	329.612061	863.003540	371.122803	110.493011	1031.690674	-625.231140	180.880920	852.478516	-595.714478	-18.634542
354.270691	13.851668	934.663818	397.646881	198.813828	929.097839	462.644714	-20.192411	493.407349	519.773132	184.909134	480.719299	508.544067	-21.772078	79.230446	572.687256	156.836716	92.671364	404.439453	-48.007721	1402.704834	466.399658	254.965363	1391.354004	366.130188	114.501152	1380.067383	348.785950	127.156746	1646.637695	434.164886	-132.475754	1123.130249	519.818726	303.385956	1117.185425	330.359558	-128.901672	878.381104	398.550659	329.571320	862.991089	371.115906	110.471596	1031.677734	-625.159119	180.906906	852.464172	-595.587402	-18.609055
354.241455	13.834929	934.669617	397.633545	198.817612	929.100403	462.639496	-20.206083	493.399750	519.749817	184.861237	480.676636	508.533966	-21.769573	79.230835	572.674500	156.804916	92.688583	404.444000	-48.024635	1402.702637	466.409729	254.941650	1391.344238	366.153809	114.514862	1380.083130	348.678864	127.225555	1646.563599	434.178314	-132.469971	1123.120239	519.817444	303.335083	1117.166138	330.367737	-128.877151	878.371216	398.589417	329.533966	862.978577	371.101379	110.465263	1031.682251	-625.052673	180.976349	852.441345	-595.457153	-18.546558
354.241333	13.835044	934.670166	397.637787	198.812317	929.104492	462.635773	-20.201992	493.398285	519.757263	184.871613	480.712433	508.522430	-21.758762	79.230133	572.677551	156.809784	92.672974	404.447906	-48.023792	1402.707397	466.410126	254.936523	1391.352295	366.160126	114.522575	1380.092896	348.556763	127.275360	1646.528809	434.223633	-132.516357	1123.142700	519.864502	303.347351	1117.185547	330.565521	-128.936249	878.346252	398.632233	329.514526	862.968445	371.104156	110.460846	1031.684692	-624.942810	181.020584	852.433960	-595.304382	-18.525841
354.217438	13.819207	934.671997	397.638702	198.777817	929.096863	462.620850	-20.222538	493.404755	519.745728	184.846207	480.703094	508.534546	-21.773226	79.215538	572.688904	156.817856	92.672333	404.433044	-48.044186	1402.709473	466.444122	254.907349	1391.345703	366.201050	114.532578	1380.126587	348.408691	127.312599	1646.505371	434.194885	-132.512955	1123.126343	519.935791	303.363098	1117.175171	330.407288	-128.880676	878.363220	398.864349	329.458740	862.755066	371.097443	110.440735	1031.681763	-624.867249	181.052170	852.411865	-595.186340	-18.477470
354.199402	13.803456	934.668152	397.631348	198.757202	929.095642	462.639893	-20.205769	493.392792	519.739319	184.811859	480.704803	508.547607	-21.763411	79.206276	572.670654	156.818817	92.669312	404.427368	-48.055073	1402.698120	466.445770	254.896011	1391.337158	366.224579	114.577362	1380.154785	348.225647	127.322327	1646.488037	434.204651	-132.510468	1123.116699	519.935913	303.307495	1117.162842	330.405945	-128.882675	878.357849	398.892792	329.442444	862.735168	371.080231	110.422546	1031.678955	-624.759033	181.113083	852.394287	-595.038696	-18.433134
354.175598	13.806994	934.660339	397.618164	198.744659	929.092041	462.608246	-20.209515	493.405273	519.758484	184.806732	480.686890	508.523773	-21.752075	79.215431	572.680298	156.806152	92.673080	404.417206	-48.079720	1402.695068	466.466248	254.868774	1391.335449	366.249542	114.600395	1380.197510	348.057068	127.356598	1646.441162	434.186523	-132.481766	1123.102173	519.932251	303.272858	1117.150391	330.248230	-128.928375	878.361572	398.749329	329.455017	862.915771	371.064362	110.415802	1031.673462	-624.665833	181.185730	852.388306	-594.915283	-18.387083
354.174988	13.805604	934.658081	397.619720	198.750351	929.090698	462.621765	-20.224924	493.410706	519.781616	184.813248	480.731842	508.527557	-21.760704	79.214706	572.697083	156.822769	92.668030	404.407471	-48.093296	1402.698242	466.492859	254.834793	1391.330322	366.284790	114.632278	1380.216675	347.921997	127.433128	1646.348511	434.201660	-132.534363	1123.111206	519.929565	303.197571	1117.123657	330.475189	-128.977127	878.341614	398.790833	329.462677	862.906738	371.054352	110.419823	1031.671143	-624.529114	181.253830	852.369324	-594.761108	-18.343281
354.161072	13.815668	934.662781	397.618103	198.745148	929.098389	462.643311	-20.249264	493.426697	519.773621	184.781891	480.727234	508.541107	-21.782068	79.257042	572.670959	156.800797	92.679787	404.404785	-48.118603	1402.689453	466.514465	254.830994	1391.328003	366.306335	114.629364	1380.229980	347.743713	127.480972	1646.294800	434.216309	-132.580811	1123.137329	519.913635	303.060333	1117.103638	330.484863	-128.924255	878.310974	398.832062	329.436646	862.899475	371.050476	110.420395	1031.677612	-624.450867	181.336823	852.369324	-594.659302	-18.293882
354.137970	13.809787	934.642700	397.600189	198.733459	929.085144	462.624390	-20.224745	493.407990	519.757141	184.734314	480.707672	508.545135	-21.766624	79.225296	572.625793	156.768127	92.673622	404.396637	-48.124290	1402.674194	466.542236	254.798309	1391.314209	366.307220	114.603226	1380.223755	347.556732	127.519646	1646.214233	434.205109	-132.589661	1123.107178	519.943481	303.132996	1117.106934	330.514404	-128.932587	878.299194	398.933014	329.647827	862.854980	371.040985	110.405602	1031.661743	-624.361694	181.362534	852.337769	-594.531372	-18.276497
354.097778	13.805370	934.652161	397.557159	198.756943	929.104736	462.610626	-20.211441	493.374207	519.779541	184.738113	480.732452	508.521423	-21.758629	79.197884	572.679871	156.776001	92.674011	404.410858	-48.144070	1402.668945	466.563263	254.786057	1391.306030	366.335236	114.585251	1380.215332	347.364441	127.568947	1646.136353	434.194580	-132.592804	1123.099243	520.019287	303.116302	1117.120728	330.515686	-128.934464	878.280701	398.929688	329.424164	862.879089	371.002045	110.408371	1031.676636	-624.284302	181.360764	852.298401	-594.418091	-18.246902
354.081665	13.820127	934.645935	397.546112	198.794327	929.125671	462.596985	-20.217295	493.407166	519.794495	184.738708	480.773071	508.520294	-21.758108	79.198570	572.688232	156.781464	92.673294	404.408752	-48.153210	1402.681030	466.587128	254.757141	1391.302734	366.336487	114.591255	1380.233643	347.172791	127.592255	1646.071289	434.186005	-132.626678	1123.093384	520.066895	303.102875	1117.111450	330.563477	-128.960999	878.281738	398.975281	329.423706	862.875061	370.994659	110.417961	1031.684937	-624.160767	181.415100	852.283630	-594.301392	-18.190144
354.192200	13.560942	934.657837	397.869019	198.057648	928.872131	462.689056	-20.347765	493.440094	519.729187	184.695618	480.652313	508.582703	-21.799635	79.241524	572.633789	156.765335	92.679390	404.391296	-48.154411	1402.682129	466.592987	254.743576	1391.296997	366.343842	114.556709	1380.228149	346.954285	127.632706	1645.998291	434.183258	-132.657822	1123.124756	520.101135	303.078491	1117.109497	330.559082	-128.971985	878.282166	399.018494	329.424744	862.866089	371.145691	110.095039	1031.553589	-624.064514	181.427429	852.256592	-594.161682	-18.182896
354.082550	13.793357	934.655212	397.549164	198.746384	929.116272	462.594543	-20.265469	493.425720	519.775940	184.750687	480.733063	508.538971	-21.785328	79.243065	572.689514	156.791702	92.685158	404.376099	-48.193001	1402.693481	466.612030	254.708389	1391.287476	366.342346	114.541229	1380.225220	346.754547	127.667374	1645.944336	434.178314	-132.665451	1123.143921	520.129395	303.051697	1117.083618	330.565918	-128.982910	878.287476	399.058197	329.431549	862.851990	370.994202	110.391785	1031.684326	-623.967468	181.499847	852.239319	-594.060425	-18.138165
354.193604	13.567082	934.660461	397.871490	198.069763	928.883728	462.670959	-20.382360	493.468506	519.713074	184.732513	480.649475	508.619934	-21.796570	79.240028	572.644470	156.769012	92.679565	404.366852	-48.207867	1402.688843	466.604431	254.696747	1391.272461	366.350067	114.547684	1380.202393	346.545868	127.705185	1645.886719	434.185150	-132.706802	1123.142578	520.143616	303.003204	1117.085938	330.600342	-129.013596	878.278931	399.104065	329.422852	862.846252	371.138641	110.101318	1031.560425	-623.861267	181.540527	852.239258	-593.916504	-18.104937
354.091705	13.798985	934.636047	397.564178	198.724335	929.108215	462.566376	-20.268421	493.428162	519.736450	184.776993	480.731812	508.516968	-21.760313	79.207893	572.632629	156.754715	92.677597	404.350220	-48.204483	1402.680664	466.621857	254.657928	1391.243530	366.346832	114.533913	1380.177856	346.334900	127.740562	1645.808960	434.185791	-132.712357	1123.141602	520.204712	303.008331	1117.084595	330.601227	-129.010986	878.282349	399.153656	329.419983	862.838806	370.997314	110.380424	1031.670410	-623.774963	181.575623	852.218750	-593.844666	-18.050737
354.064697	13.768618	934.635498	397.552429	198.730591	929.103760	462.558441	-20.266930	493.395386	519.735901	184.762695	480.725922	508.531342	-21.756130	79.211624	572.662415	156.793243	92.671021	404.353516	-48.235668	1402.680786	466.626068	254.658417	1391.230225	366.331635	114.491043	1380.158081	346.124146	127.794205	1645.716431	434.190735	-132.755386	1123.138794	520.245117	303.010986	1117.057373	330.615326	-129.009094	878.275269	399.208466	329.425171	862.806824	370.979340	110.369759	1031.667969	-623.653503	181.632065	852.217407	-593.725281	-18.010805
354.045380	13.756125	934.626282	397.552521	198.712799	929.093018	462.568695	-20.294353	493.375275	519.734802	184.762085	480.708130	508.563141	-21.781872	79.199677	572.608826	156.724670	92.673256	404.320770	-48.258274	1402.674561	466.644135	254.606934	1391.207642	366.322388	114.479698	1380.160034	345.857361	127.781235	1645.677856	434.219086	-132.768829	1123.125122	520.259155	302.939056	1117.034546	330.775726	-129.060028	878.234741	399.270264	329.408813	862.782898	370.967438	110.356575	1031.657837	-623.580811	181.659882	852.197632	-593.633240	-17.991863
354.023621	13.779470	934.610840	397.540100	198.744934	929.119019	462.515076	-20.271791	493.380768	519.716614	184.765732	480.728119	508.528992	-21.778585	79.223656	572.684875	156.780380	92.702347	404.287872	-48.293400	1402.671265	466.645569	254.584305	1391.213745	366.307587	114.447739	1380.140747	345.651520	127.820892	1645.610474	434.218201	-132.818604	1123.150879	520.309998	302.926117	1117.043823	330.802429	-129.101288	878.247803	399.328217	329.410004	862.772095	370.955536	110.360809	1031.664307	-623.498901	181.693130	852.166077	-593.533997	-17.979782
354.151031	13.539992	934.604553	397.887878	197.999664	928.866821	462.606201	-20.373873	493.433594	519.674438	184.693939	480.628296	508.596313	-21.802713	79.232559	572.626404	156.735611	92.683952	404.272400	-48.312664	1402.681396	466.633667	254.539154	1391.187988	366.283875	114.420380	1380.139404	345.439148	127.846283	1645.551147	434.182404	-132.826355	1123.138794	520.337708	302.917786	1117.036499	330.652039	-129.069794	878.274597	399.393433	329.390411	862.754578	371.108215	110.038284	1031.523682	-623.411133	181.700165	852.145874	-593.465576	-17.943306
354.123657	13.479877	934.617798	397.889160	197.970108	928.857910	462.611542	-20.386927	493.428650	519.688965	184.719543	480.600800	508.579895	-21.789438	79.247253	572.651550	156.757431	92.691574	404.222168	-48.328949	1402.703613	466.623535	254.527313	1391.191528	366.272247	114.414940	1380.142090	345.215149	127.876274	1645.498413	434.161652	-132.858505	1123.157959	520.368469	302.888641	1117.048950	330.650513	-129.070084	878.278870	399.459351	329.394623	862.730713	371.097626	110.004883	1031.525513	-623.317505	181.769440	852.128540	-593.421326	-17.903494
354.118713	13.504160	934.620728	397.869965	198.004745	928.867371	462.579193	-20.382723	493.436829	519.669861	184.707184	480.600128	508.601990	-21.792191	79.239014	572.606812	156.735565	92.694618	404.207428	-48.360641	1402.705444	466.624847	254.491501	1391.188965	366.247894	114.392006	1380.156128	345.039673	127.948486	1645.390625	434.161041	-132.881226	1123.165527	520.407837	302.864594	1117.042236	330.654419	-129.091919	878.281982	399.525543	329.365326	862.730103	371.088684	110.029495	1031.532104	-623.255920	181.807465	852.113770	-593.332397	-17.896284
354.109070	13.480347	934.609558	397.881836	197.971054	928.865723	462.572693	-20.396564	493.433167	519.690186	184.719040	480.621796	508.579590	-21.776217	79.238014	572.594604	156.726334	92.680695	404.181915	-48.403145	1402.719116	466.609528	254.467239	1391.182617	366.240967	114.383453	1380.139404	344.824646	127.970230	1645.323486	434.128967	-132.924423	1123.175171	520.426331	302.826019	1117.056885	330.669708	-129.143860	878.269897	399.610260	329.342346	862.714844	371.075806	109.999680	1031.525024	-623.130188	181.845688	852.099060	-593.248352	-17.852591
354.099823	13.488463	934.616821	397.881012	197.964661	928.872742	462.614410	-20.418070	493.436249	519.685364	184.709869	480.628204	508.627258	-21.811134	79.239540	572.627808	156.789078	92.715164	404.133575	-48.419273	1402.701416	466.586792	254.421875	1391.185303	366.203857	114.340126	1380.118530	344.619080	127.995399	1645.268799	434.107269	-132.946457	1123.180420	520.471252	302.783722	1117.079346	330.688019	-129.177094	878.275757	399.706726	329.319000	862.691101	371.068390	110.001762	1031.531982	-623.071594	181.884033	852.081909	-593.206543	-17.813957
353.933899	13.714880	934.615356	397.518738	198.671371	929.143066	462.522095	-20.310045	493.415283	519.727417	184.758698	480.730774	508.566223	-21.785831	79.216408	572.674805	156.781036	92.716217	404.114685	-48.433926	1402.693726	466.557129	254.395737	1391.197388	366.181244	114.303261	1380.141357	344.427307	128.020554	1645.214844	434.117645	-132.982056	1123.195923	520.474854	302.727722	1117.083008	330.702972	-129.197281	878.280518	399.783752	329.285248	862.703369	370.881226	110.287598	1031.677734	-623.000122	181.960678	852.082947	-593.142395	-17.774492
353.928345	13.732483	934.607483	397.506348	198.696167	929.159607	462.515686	-20.312572	493.412628	519.720581	184.737839	480.745361	508.571991	-21.794920	79.227333	572.669250	156.765396	92.724747	404.086945	-48.464169	1402.697021	466.553009	254.357269	1391.220825	366.147339	114.275696	1380.133179	344.235687	128.030289	1645.169678	434.097443	-133.032867	1123.161255	520.512634	302.717010	1117.125977	330.694733	-129.262192	878.271606	399.868286	329.245758	862.705505	370.862579	110.297577	1031.682129	-622.920776	181.993973	852.083984	-593.066650	-17.759817
354.033539	13.491363	934.610962	397.854370	197.975998	928.922058	462.598999	-20.405834	493.451965	519.647278	184.657455	480.670868	508.611176	-21.806932	79.237152	572.611084	156.741623	92.720238	404.058899	-48.497894	1402.699585	466.515747	254.354065	1391.247559	366.113617	114.250641	1380.128174	344.036957	128.044891	1645.128784	434.090912	-133.062683	1123.175171	520.537109	302.676971	1117.146851	330.718445	-129.290009	878.266541	399.963531	329.216644	862.724670	371.008118	109.983231	1031.554199	-622.862305	182.048904	852.061401	-593.043335	-17.718315
353.990204	13.469510	934.624878	397.843811	197.931549	928.915283	462.606781	-20.411499	493.441681	519.650940	184.661606	480.654388	508.629211	-21.795574	79.222771	572.599243	156.708405	92.705818	403.996857	-48.503532	1402.679443	466.477905	254.319183	1391.254028	366.090149	114.260056	1380.125488	343.836792	128.057999	1645.089844	434.078369	-133.098038	1123.169434	520.578003	302.667511	1117.188232	330.729767	-129.330612	878.244263	400.052246	329.172668	862.731506	370.980408	109.962830	1031.557129	-622.793518	182.085022	852.061401	-593.007935	-17.690718
353.965393	13.453564	934.607910	397.840118	197.939270	928.913757	462.628357	-20.463781	493.480377	519.677856	184.641510	480.654388	508.632019	-21.813526	79.239166	572.599609	156.711823	92.703636	403.957611	-48.537701	1402.673828	466.453766	254.286621	1391.273315	366.055176	114.243225	1380.124268	343.601135	128.007828	1645.105957	434.059662	-133.130447	1123.171265	520.612793	302.675476	1117.202148	330.740173	-129.384781	878.237183	400.135803	329.142456	862.724426	370.963470	109.951042	1031.548096	-622.744446	182.103912	852.036621	-592.955566	-17.693844
353.965179	13.461984	934.589844	397.847748	197.960785	928.900757	462.625122	-20.463755	493.469513	519.697205	184.649338	480.669250	508.618500	-21.809498	79.259209	572.611572	156.735107	92.713982	403.908234	-48.539700	1402.661499	466.402588	254.269302	1391.291992	366.025330	114.219604	1380.104736	343.454834	128.048569	1645.022949	434.044220	-133.162811	1123.160034	520.628174	302.654968	1117.253906	330.752075	-129.430130	878.209412	400.204895	329.113861	862.720886	370.948181	109.967644	1031.531616	-622.687195	182.132065	852.024536	-592.923889	-17.630220
353.816193	13.725547	934.568115	397.502502	198.640991	929.149109	462.520721	-20.340296	493.414886	519.713623	184.649368	480.768372	508.546082	-21.811878	79.237465	572.620911	156.729065	92.705536	403.857544	-48.565079	1402.649048	466.380096	254.256027	1391.300049	365.964600	114.207153	1380.089966	343.219360	127.975739	1645.026123	434.011566	-133.149918	1123.127808	520.660767	302.646515	1117.253296	330.601929	-129.512085	878.200195	400.270477	329.075745	862.720642	370.756958	110.265999	1031.654907	-622.630676	182.188477	852.032715	-592.926636	-17.587431
353.775574	13.690662	934.577759	397.488098	198.649933	929.156006	462.526154	-20.390116	493.411407	519.706909	184.629059	480.781525	508.574707	-21.840816	79.230629	572.617737	156.729904	92.713364	403.820251	-48.582005	1402.639893	466.337708	254.230301	1391.321655	365.932861	114.166954	1380.093628	343.046875	127.962685	1644.981445	433.996613	-133.155502	1123.129639	520.676819	302.637604	1117.258911	330.599823	-129.557693	878.185425	400.343201	329.052063	862.735474	370.733765	110.253235	1031.663330	-622.590942	182.190948	852.026428	-592.880188	-17.585527
353.756012	13.709373	934.560852	397.491547	198.625580	929.145264	462.494476	-20.374746	493.407623	519.711487	184.598434	480.781097	508.578583	-21.829330	79.218048	572.608093	156.710449	92.701637	403.758362	-48.601044	1402.607910	466.322235	254.215668	1391.306274	365.896698	114.163925	1380.086426	342.878754	127.935402	1644.944092	433.971405	-133.158051	1123.103149	520.689880	302.621460	1117.277466	330.620239	-129.605850	878.166443	400.417999	329.037506	862.714294	370.715485	110.251038	1031.649048	-622.528992	182.242050	852.020264	-592.833618	-17.573334
353.732819	13.706836	934.550110	397.483582	198.621552	929.140442	462.495911	-20.376671	493.411041	519.761719	184.626663	480.781006	508.574677	-21.831617	79.200386	572.611328	156.724823	92.700348	403.690186	-48.616955	1402.586548	466.270447	254.202087	1391.309204	365.850281	114.171318	1380.080811	342.723877	127.908165	1644.898560	433.957275	-133.215088	1123.111816	520.702454	302.574799	1117.283447	330.643707	-129.650040	878.143738	400.448547	329.015930	862.711121	370.701996	110.244545	1031.641479	-622.494873	182.235703	852.005920	-592.845337	-17.579697
353.708618	13.721107	934.553040	397.447754	198.669464	929.154907	462.463837	-20.348703	493.383392	519.705139	184.551651	480.785278	508.568573	-21.829300	79.198975	572.612549	156.715607	92.692993	403.646393	-48.603157	1402.574219	466.234314	254.202148	1391.322388	365.798370	114.147675	1380.043945	342.575500	127.888977	1644.863770	433.934875	-133.210266	1123.096191	520.717102	302.574707	1117.305542	330.655182	-129.682053	878.128357	400.513641	329.019714	862.686096	370.677429	110.267067	1031.650757	-622.481140	182.272446	852.000793	-592.843079	-17.531919
353.668396	13.714123	934.555359	397.455933	198.628510	929.151123	462.461334	-20.379539	493.373230	519.793152	184.598297	480.790741	508.559052	-21.822227	79.205879	572.649841	156.733444	92.688957	403.614014	-48.622532	1402.565063	466.195496	254.196625	1391.308350	365.757141	114.146019	1380.052979	342.483948	127.919182	1644.763184	433.929779	-133.209167	1123.084961	520.737915	302.565094	1117.306763	330.690643	-129.732941	878.100525	400.549561	328.995850	862.673279	370.648651	110.251442	1031.649048	-622.447327	182.303986	851.974731	-592.849243	-17.513079
353.642914	13.676123	934.543091	397.434052	198.583893	929.129150	462.467621	-20.402708	493.408478	519.720825	184.515640	480.761230	508.544495	-21.821712	79.217705	572.608276	156.705521	92.686913	403.526611	-48.643051	1402.562866	466.156311	254.173416	1391.303345	365.707428	114.159660	1380.030273	342.335419	127.878944	1644.742920	433.905884	-133.243103	1123.109131	520.737854	302.540100	1117.297607	330.721069	-129.777237	878.083557	400.583771	328.980255	862.654724	370.619080	110.216972	1031.631470	-622.464539	182.281128	851.974976	-592.872009	-17.503248
353.620056	13.668744	934.541992	397.415649	198.593033	929.129028	462.457825	-20.410637	493.388214	519.731201	184.536514	480.772583	508.577728	-21.832977	79.205017	572.590759	156.690781	92.682739	403.469513	-48.657093	1402.560791	466.096771	254.160583	1391.301025	365.661499	114.145767	1379.996216	342.198517	127.858383	1644.712524	433.885193	-133.247574	1123.107178	520.722595	302.510773	1117.292480	330.740601	-129.784943	878.075684	400.614258	328.989532	862.636658	370.589996	110.219063	1031.630371	-622.447388	182.307083	851.971802	-592.877747	-17.471949
353.595612	13.639095	934.534485	397.425812	198.551712	929.112549	462.446991	-20.438320	493.393799	519.707458	184.515167	480.796295	508.573517	-21.847137	79.207138	572.595825	156.705093	92.691910	403.400635	-48.655907	1402.556396	466.025879	254.151260	1391.306396	365.601135	114.133102	1379.985840	342.006989	127.757660	1644.743164	433.866974	-133.294052	1123.125244	520.728577	302.521454	1117.327271	330.770691	-129.823425	878.051697	400.659119	328.974884	862.640076	370.574890	110.191498	1031.617554	-622.420471	182.363068	851.968872	-592.893555	-17.439762
353.598328	13.650715	934.527100	397.403534	198.555756	929.139587	462.428375	-20.433146	493.404633	519.703247	184.512390	480.796906	508.556915	-21.849173	79.214500	572.568604	156.685532	92.697266	403.339417	-48.657017	1402.577148	465.997314	254.160538	1391.304932	365.554413	114.142494	1379.991577	341.927399	127.794479	1644.675659	433.846069	-133.318985	1123.143066	520.713074	302.508331	1117.339478	330.804138	-129.837906	878.037476	400.690552	328.984192	862.644409	370.553436	110.182999	1031.627563	-622.397705	182.394058	851.985413	-592.876160	-17.412371
353.553741	13.639218	934.533386	397.397705	198.518936	929.132202	462.402344	-20.448832	493.386505	519.721680	184.530457	480.812714	508.550171	-21.824509	79.205589	572.582886	156.701508	92.709885	403.278748	-48.678951	1402.585205	465.941925	254.146927	1391.337280	365.513794	114.124962	1380.007324	341.815094	127.775475	1644.675293	433.823273	-133.332581	1123.147705	520.720032	302.515747	1117.364380	330.846802	-129.861237	878.054077	400.714386	328.989777	862.638306	370.521759	110.169312	1031.626221	-622.405273	182.416565	851.977051	-592.910400	-17.384932
353.521454	13.643839	934.534607	397.357025	198.534378	929.139465	462.391632	-20.453564	493.404633	519.700500	184.531845	480.816376	508.563446	-21.842010	79.219360	572.613037	156.722092	92.721054	403.205597	-48.680473	1402.584717	465.874115	254.126587	1391.332397	365.456482	114.137474	1379.994385	341.643585	127.675385	1644.722656	433.808990	-133.369934	1123.174561	520.677673	302.473083	1117.359619	330.873199	-129.862656	878.044800	400.731049	328.988220	862.631348	370.487000	110.175247	1031.630737	-622.434753	182.431992	851.963806	-592.954529	-17.368071
353.527008	13.629867	934.519958	397.348572	198.550995	929.141541	462.372131	-20.454832	493.392303	519.696716	184.510498	480.796448	508.565460	-21.842798	79.220818	572.596252	156.706772	92.708595	403.155579	-48.671951	1402.602295	465.830414	254.131760	1391.348389	365.398499	114.138420	1379.964722	341.541321	127.636475	1644.720337	433.801941	-133.366867	1123.167725	520.650085	302.503326	1117.381958	330.908112	-129.855316	878.036621	400.755157	329.008942	862.625427	370.477814	110.168320	1031.624390	-622.449829	182.452164	851.951721	-592.971436	-17.360003
353.491974	13.615835	934.520569	397.324493	198.514847	929.128235	462.370422	-20.474066	493.391083	519.644714	184.487274	480.779480	508.554504	-21.829876	79.221657	572.589478	156.690948	92.696754	403.098663	-48.683556	1402.609741	465.759125	254.101852	1391.362183	365.349487	114.123749	1379.972412	341.496582	127.679344	1644.655762	433.778351	-133.382965	1123.194702	520.623291	302.510742	1117.402222	330.959595	-129.876465	878.020142	400.785339	329.019836	862.622864	370.432678	110.155174	1031.616699	-622.456116	182.438934	851.939026	-592.975342	-17.341446
353.469391	13.610574	934.525513	397.310028	198.487808	929.134094	462.351257	-20.465544	493.387177	519.632751	184.476028	480.788208	508.586761	-21.848673	79.224503	572.568176	156.693359	92.692947	403.037506	-48.686443	1402.607544	465.705505	254.103836	1391.370972	365.284058	114.116997	1379.966187	341.407471	127.651207	1644.650146	433.778412	-133.414658	1123.206909	520.568542	302.520691	1117.416382	331.096985	-129.898865	877.993774	400.755096	329.030151	862.634460	370.407745	110.140724	1031.621826	-622.449036	182.473450	851.938599	-593.010254	-17.302225
353.442200	13.626092	934.498413	397.275818	198.488647	929.128662	462.315552	-20.453033	493.396484	519.636292	184.520569	480.806366	508.573486	-21.847687	79.212158	572.595520	156.716919	92.708282	402.968292	-48.703480	1402.610107	465.646088	254.077423	1391.378174	365.204529	114.123833	1379.972534	341.263214	127.579521	1644.705566	433.745422	-133.402939	1123.214966	520.554321	302.538300	1117.456787	331.101746	-129.891937	877.991821	400.765289	329.059845	862.645508	370.367004	110.139732	1031.605469	-622.468811	182.499710	851.947205	-593.006470	-17.290413
353.420959	13.592101	934.510376	397.272369	198.459290	929.133301	462.314392	-20.486254	493.405243	519.618286	184.509506	480.804596	508.572937	-21.845825	79.206757	572.543457	156.652527	92.751305	402.887909	-48.712189	1402.615356	465.575409	254.080750	1391.391724	365.147949	114.102715	1379.963989	341.183533	127.554008	1644.703613	433.724640	-133.401443	1123.221069	520.496887	302.536469	1117.459961	331.110504	-129.895401	877.984619	400.745789	329.065308	862.654541	370.339142	110.116028	1031.612549	-622.466003	182.573120	851.962219	-593.069458	-17.240349
353.409668	13.584983	934.496033	397.230377	198.473785	929.135803	462.315735	-20.508280	493.404449	519.581238	184.484238	480.790680	508.582214	-21.844694	79.226875	572.569214	156.669083	92.744621	402.832703	-48.716591	1402.605225	465.503052	254.069824	1391.390991	365.092041	114.087013	1379.965576	341.109833	127.535324	1644.710449	433.695679	-133.403961	1123.213989	520.466248	302.559052	1117.500610	331.102417	-129.886597	877.976990	400.739044	329.079285	862.653992	370.302551	110.111671	1031.606445	-622.495300	182.554352	851.947205	-593.076294	-17.254126
353.394623	13.581100	934.492310	397.200836	198.451660	929.122131	462.281189	-20.515692	493.408020	519.562683	184.468201	480.799469	508.557831	-21.825735	79.237328	572.579163	156.697510	92.743057	402.768982	-48.744724	1402.614136	465.415253	254.080444	1391.383911	365.009766	114.086342	1379.954468	341.045502	127.512215	1644.706787	433.668304	-133.399414	1123.208496	520.415771	302.536438	1117.483643	331.101929	-129.858475	877.960266	400.694000	329.102844	862.648743	370.273621	110.105621	1031.597168	-622.528809	182.602188	851.944580	-593.154541	-17.224569
353.350220	13.571434	934.493042	397.173218	198.426987	929.119385	462.266418	-20.521246	493.390503	519.540649	184.468277	480.798553	508.580078	-21.846817	79.231178	572.569824	156.684799	92.758980	402.698334	-48.754368	1402.600708	465.327087	254.062027	1391.389648	364.937836	114.077072	1379.951904	340.976227	127.492851	1644.705322	433.630768	-133.397644	1123.217651	520.339417	302.529816	1117.507690	331.106171	-129.853653	877.927368	400.718872	329.334259	862.613831	370.234100	110.091911	1031.595825	-622.554688	182.575943	851.930725	-593.191528	-17.223034
353.336548	13.566228	934.486328	397.133118	198.386169	929.101257	462.248688	-20.514185	493.372803	519.543884	184.470474	480.798218	508.588287	-21.849566	79.231689	572.555786	156.658401	92.754654	402.636963	-48.768372	1402.591797	465.244873	254.078201	1391.402100	364.874573	114.053627	1379.930908	340.923279	127.462448	1644.696289	433.606262	-133.393204	1123.196045	520.271423	302.517090	1117.499390	331.099182	-129.847229	877.907166	400.683655	329.365784	862.622070	370.201874	110.076401	1031.582886	-622.566711	182.601730	851.936584	-593.207214	-17.194607
353.306885	13.568501	934.470886	397.079681	198.414886	929.113831	462.222046	-20.490366	493.343781	519.528564	184.452866	480.810272	508.570984	-21.846836	79.217651	572.580444	156.669556	92.744377	402.570740	-48.797291	1402.583496	465.152557	254.073944	1391.405273	364.777344	114.041046	1379.924316	340.872620	127.451889	1644.707886	433.568909	-133.384827	1123.167236	520.200562	302.537384	1117.532593	331.060852	-129.831329	877.875366	400.635712	329.383270	862.622253	370.152618	110.077377	1031.581665	-622.612976	182.626984	851.941772	-593.269653	-17.173769
353.255676	13.511626	934.483398	397.042938	198.389282	929.102112	462.210358	-20.514708	493.344635	519.513000	184.446671	480.812988	508.570831	-21.845604	79.212173	572.594360	156.720215	92.762138	402.501129	-48.795792	1402.563354	465.058594	254.060944	1391.399048	364.697968	114.027916	1379.917603	340.813416	127.435364	1644.705078	433.532166	-133.402206	1123.152344	520.132874	302.544159	1117.546143	331.039185	-129.816910	877.845764	400.585754	329.380402	862.634460	370.105804	110.049553	1031.581299	-622.647034	182.640640	851.923828	-593.309265	-17.154953
353.262756	13.516168	934.463318	397.045410	198.343430	929.092041	462.177582	-20.510300	493.343811	519.473633	184.438461	480.793640	508.553925	-21.840618	79.210510	572.578613	156.675415	92.758133	402.432892	-48.812660	1402.553467	464.977905	254.049911	1391.401123	364.595886	114.009377	1379.915039	340.775696	127.410614	1644.712769	433.481506	-133.384033	1123.136230	520.098328	302.570374	1117.565430	330.992920	-129.789444	877.838623	400.480133	329.186737	862.675842	370.084778	110.030556	1031.564819	-622.670349	182.683334	851.919617	-593.331177	-17.151020
353.220612	13.506721	934.468811	396.977875	198.362183	929.104919	462.179871	-20.524780	493.374146	519.422546	184.439606	480.793182	508.547119	-21.845037	79.220276	572.530090	156.690781	92.773888	402.359070	-48.826065	1402.564819	464.870117	254.038406	1391.425537	364.498291	114.007050	1379.917480	340.801453	127.444405	1644.693970	433.438416	-133.363037	1123.143555	520.025085	302.600891	1117.605347	330.960724	-129.781540	877.825806	400.412384	329.203888	862.682495	370.030182	110.029846	1031.574341	-622.687439	182.719254	851.925842	-593.387634	-17.091524
353.184265	13.492810	934.469177	396.943726	198.349213	929.105652	462.180267	-20.534912	493.382477	519.435913	184.460129	480.818665	508.550903	-21.842558	79.238754	572.510681	156.664627	92.783958	402.269806	-48.820736	1402.557495	464.778351	254.043655	1391.439941	364.412994	114.004974	1379.911865	340.712158	127.361252	1644.754150	433.392487	-133.360428	1123.123535	519.930359	302.572601	1117.608032	330.939697	-129.771500	877.825256	400.349823	329.229370	862.704224	369.977448	110.020348	1031.573853	-622.724060	182.730972	851.928955	-593.416931	-17.073181
353.155029	13.481048	934.470703	396.914124	198.282394	929.092468	462.172028	-20.561949	493.397980	519.356506	184.411514	480.786316	508.560394	-21.842810	79.253548	571.579590	156.011154	92.715118	402.187225	-48.819412	1402.564331	464.669098	254.042221	1391.461182	364.330048	113.985199	1379.922607	340.688019	127.331116	1644.789795	433.340118	-133.345551	1123.135376	519.815918	302.579529	1117.636597	330.891357	-129.759033	877.809509	400.263855	329.239594	862.728027	369.948090	109.990196	1031.567627	-622.720947	182.793839	851.952209	-593.440125	-17.047119
353.239075	13.217350	934.461243	397.231750	197.567215	928.845276	462.250977	-20.655300	493.427887	519.316589	184.361221	480.698761	508.638062	-21.858303	79.256607	572.438538	156.591324	92.774353	402.114380	-48.845184	1402.573730	464.596741	254.027267	1391.486206	364.230103	113.937729	1379.929321	340.735046	127.346062	1644.762207	433.302216	-133.346619	1123.137085	519.726379	302.574982	1117.639404	330.872528	-129.733185	877.793579	400.190765	329.263031	862.734131	370.067780	109.664970	1031.428223	-622.786194	182.786499	851.911926	-593.498474	-17.012676
353.054962	13.439998	934.470703	396.839905	198.247665	929.079895	462.159058	-20.562069	493.385712	519.309875	184.391876	480.797852	508.574829	-21.845613	79.236938	572.513184	156.658737	92.779274	402.051605	-48.859692	1402.566406	464.514343	254.030060	1391.490234	364.148865	113.954422	1379.922852	340.722473	127.314796	1644.787354	433.241455	-133.345932	1123.128052	519.619812	302.576569	1117.618652	330.803864	-129.708099	877.784790	400.094788	329.266144	862.748108	369.861084	109.959641	1031.561035	-622.819580	182.801300	851.916931	-593.509277	-17.003653
353.126953	13.217349	934.461426	397.106415	197.603836	928.864929	462.240997	-20.654453	493.426453	519.249878	184.359970	480.705139	508.624786	-21.858877	79.241516	572.126587	156.392365	92.751099	401.948822	-48.862164	1402.562744	464.421234	254.006775	1391.507446	364.062256	113.961098	1379.924927	340.720703	127.283226	1644.806885	433.161774	-133.338623	1123.130493	519.473572	302.524841	1117.606812	330.764404	-129.719147	877.786621	399.989990	329.300537	862.759949	369.950256	109.671265	1031.438721	-622.876831	182.822281	851.921631	-593.542847	-16.995564
353.109100	13.194381	934.464539	397.103485	197.514435	928.849365	462.223907	-20.648327	493.411041	519.233093	184.377853	480.705200	508.639313	-21.862846	79.242943	572.466125	156.657242	92.791618	401.881561	-48.864395	1402.563843	464.314850	253.996567	1391.534424	363.965729	113.934715	1379.927124	340.708069	127.248070	1644.838013	433.108643	-133.338943	1123.155396	519.352234	302.479065	1117.615601	330.710876	-129.699036	877.771606	399.884918	329.328613	862.767822	369.918945	109.632088	1031.430664	-622.889587	182.859985	851.913086	-593.562805	-16.978033
353.072144	13.178549	934.457092	397.057983	197.547028	928.856018	462.188477	-20.663258	493.449280	519.220459	184.388336	480.715546	508.617065	-21.862968	79.251953	571.630310	156.082626	92.732483	401.782318	-48.858654	1402.581299	464.224396	254.019897	1391.547852	363.886963	113.951622	1379.914673	340.717407	127.223686	1644.875488	433.034454	-133.322098	1123.170654	519.248413	302.514648	1117.623779	330.636047	-129.676147	877.790100	399.776398	329.330109	862.783508	369.858704	109.635986	1031.429443	-622.935425	182.887848	851.896118	-593.616638	-16.948729
353.048035	13.141755	934.458069	397.046936	197.501297	928.844543	462.159180	-20.647448	493.444733	519.207825	184.372849	480.704926	508.604523	-21.868408	79.277374	572.449585	156.670822	92.812782	401.703949	-48.863472	1402.597656	464.130066	254.015579	1391.544678	363.803864	113.923798	1379.905029	340.720825	127.185158	1644.919189	432.953369	-133.314758	1123.178345	519.163879	302.521332	1117.616699	330.584808	-129.682617	877.792908	399.648254	329.356232	862.799988	369.824860	109.605888	1031.422852	-622.966675	182.919662	851.896790	-593.623657	-16.947176
352.985779	13.142967	934.462585	396.962036	197.499023	928.864746	462.151764	-20.651451	493.443390	519.192749	184.342056	480.715057	508.605896	-21.869001	79.278481	572.460632	156.659378	92.815041	401.608612	-48.851414	1402.600220	464.009338	254.000229	1391.555908	363.705292	113.920860	1379.919189	340.744293	127.141304	1644.966553	432.888153	-133.299057	1123.172729	519.054565	302.516571	1117.612793	330.530884	-129.655380	877.797485	399.543549	329.354340	862.803162	369.754333	109.595573	1031.435791	-623.012939	182.932709	851.908386	-593.676270	-16.891754
352.951172	13.128310	934.459961	396.908661	197.500977	928.862305	462.118805	-20.651617	493.436554	519.151062	184.322998	480.717194	508.611084	-21.866547	79.293953	571.603088	156.061630	92.741867	401.534760	-48.855488	1402.597412	463.937073	253.990906	1391.564087	363.629089	113.889755	1379.924438	340.769165	127.101982	1645.006226	432.811981	-133.283615	1123.179810	518.930908	302.495117	1117.638916	330.467957	-129.661133	877.784790	399.410675	329.355408	862.829590	369.705688	109.589325	1031.432983	-623.055969	182.936386	851.908203	-593.685486	-16.900536
352.909149	13.128079	934.441284	396.862854	197.476730	928.854858	462.107544	-20.683327	493.468719	519.098938	184.305695	480.727570	508.593964	-21.848803	79.299385	572.412170	156.624756	92.812958	401.431580	-48.864574	1402.598511	463.832458	254.003784	1391.556885	363.531799	113.890915	1379.921753	340.804352	127.065475	1645.044189	432.724030	-133.274734	1123.171021	518.827209	302.493408	1117.645142	330.386414	-129.651169	877.794495	399.271210	329.331512	862.832092	369.649963	109.574234	1031.419556	-623.118225	182.952454	851.915222	-593.744080	-16.873037
352.866974	13.098606	934.449585	396.825531	197.458130	928.843323	462.076813	-20.676382	493.447510	519.099670	184.318405	480.722290	508.600769	-21.863956	79.282669	572.445007	156.651794	92.815521	401.292664	-48.838936	1402.582153	463.676025	254.057785	1391.547485	363.635986	113.638374	1379.868286	340.786743	126.973457	1645.132568	432.621521	-133.240219	1123.167236	518.723877	302.497101	1117.647095	330.191193	-129.619675	877.792847	399.149994	329.349823	862.850159	369.606232	109.561745	1031.417114	-623.154053	182.987762	851.889709	-593.742920	-16.884096
352.833710	13.070815	934.446838	396.821289	197.391586	928.806335	462.028717	-20.659603	493.451843	519.084534	184.306412	480.712097	508.564178	-21.863182	79.270691	572.450439	156.669159	92.817123	401.221375	-48.842342	1402.583496	463.589752	254.046051	1391.558716	363.536163	113.625328	1379.868652	340.818787	126.935242	1645.171753	432.534363	-133.239502	1123.168335	518.630920	302.495270	1117.638428	330.099518	-129.607819	877.798889	399.031067	329.336426	862.849548	369.570587	109.538849	1031.395386	-623.228577	183.016891	851.898254	-593.805237	-16.840832
352.665802	13.306590	934.444824	396.395935	198.158859	929.078552	461.923370	-20.570200	493.408630	519.082947	184.330246	480.815033	508.520172	-21.847076	79.277481	572.454651	156.658432	92.831696	401.156860	-48.897984	1402.582275	463.524170	254.007217	1391.564819	363.211151	113.875549	1379.892944	340.912720	126.950897	1645.150879	432.447083	-133.251511	1123.156982	518.525330	302.529663	1117.641479	330.019257	-129.597977	877.795654	398.914001	329.311279	862.872742	369.347961	109.855461	1031.542114	-623.255798	183.028580	851.895996	-593.829285	-16.806358
352.631866	13.321869	934.416260	396.357819	198.172531	929.074280	461.885742	-20.587898	493.401245	519.071960	184.305847	480.821747	508.513916	-21.851639	79.288948	572.449402	156.650360	92.848801	401.045746	-48.908268	1402.590454	463.424286	253.993759	1391.572021	363.109436	113.880760	1379.897339	340.963806	126.923599	1645.193848	432.361481	-133.273682	1123.172607	518.373596	302.493958	1117.656616	330.032806	-129.623291	877.782959	398.844238	329.527344	862.842712	369.297089	109.860260	1031.525391	-623.296021	183.068085	851.896545	-593.858398	-16.797800
352.596039	13.333581	934.408936	396.310913	198.169159	929.099792	461.867371	-20.580385	493.380402	519.049622	184.307526	480.861328	508.525482	-21.852474	79.301048	572.498840	156.695465	92.879692	400.974915	-48.908974	1402.589600	463.304199	254.008392	1391.587280	363.013550	113.866425	1379.907959	341.028595	126.890625	1645.237061	432.315460	-133.300339	1123.168701	518.309692	302.578339	1117.689941	330.120575	-129.601212	877.736694	398.673645	329.281128	862.902893	369.243286	109.849670	1031.534424	-623.343811	183.100662	851.926758	-593.863098	-16.774059
352.542450	13.303331	934.417175	396.256561	198.147522	929.076599	461.871918	-20.586094	493.381439	518.991882	184.251587	480.837982	508.517426	-21.845760	79.305489	572.439453	156.669830	92.857101	400.880737	-48.933132	1402.580078	463.217621	253.967026	1391.588257	362.907257	113.869370	1379.895264	341.083893	126.855347	1645.270752	432.212921	-133.297073	1123.139771	518.215088	302.590057	1117.719238	330.016083	-129.566452	877.717041	398.542572	329.251617	862.911743	369.194580	109.839218	1031.526611	-623.400208	183.133652	851.920044	-593.902466	-16.744402
352.560638	13.105206	934.414734	396.485260	197.601089	928.863098	461.933167	-20.676191	493.438019	518.963440	184.216751	480.750610	508.588959	-21.871782	79.323090	572.420105	156.655884	92.854988	400.790436	-48.936436	1402.568237	463.105469	253.971771	1391.588501	362.801819	113.852943	1379.897095	341.131775	126.835556	1645.307983	432.115570	-133.318726	1123.140869	518.107849	302.591614	1117.716309	329.931152	-129.559418	877.730591	398.417114	329.236237	862.918579	369.248718	109.611000	1031.408936	-623.448669	183.176941	851.912720	-593.899475	-16.752899
352.556427	13.110981	934.411987	396.466034	197.599014	928.851013	461.904266	-20.681061	493.431519	518.967651	184.241364	480.758484	508.585907	-21.864153	79.322205	572.441589	156.671753	92.858696	400.682220	-48.937191	1402.562378	463.011139	253.969437	1391.595703	362.691986	113.848953	1379.887451	341.196106	126.832138	1645.361572	431.990875	-133.278183	1123.131958	517.998352	302.656342	1117.733643	329.659149	-129.591919	877.768188	398.312408	329.211670	862.919922	369.217102	109.622360	1031.400024	-623.513062	183.199951	851.895386	-593.964722	-16.710423
352.541840	12.944011	934.422974	396.641876	197.113495	928.692505	461.927002	-20.730747	493.480865	518.946533	184.213181	480.714630	508.560577	-21.865454	79.310806	572.382935	156.643204	92.855537	400.588623	-48.963970	1402.570679	462.892853	253.959412	1391.611206	362.608429	113.840118	1379.898804	341.252319	126.811249	1645.389526	431.887604	-133.276901	1123.117798	517.877869	302.647644	1117.735352	329.535767	-129.554489	877.776794	398.192749	329.193420	862.935913	369.248474	109.412315	1031.318604	-623.560242	183.213196	851.895630	-593.972473	-16.701870
352.501190	12.909571	934.426270	396.609863	197.118286	928.687073	461.942108	-20.752911	493.475830	518.932373	184.206711	480.719635	508.613617	-21.885851	79.340469	572.381470	156.662460	92.870583	400.495361	-48.989933	1402.550049	462.803070	253.934158	1391.622070	362.522522	113.806618	1379.881592	341.300873	126.801758	1645.435791	431.777557	-133.275558	1123.113403	517.773865	302.676300	1117.761475	329.428070	-129.544128	877.759338	398.066101	329.164703	862.961731	369.205261	109.403145	1031.316895	-623.597168	183.287994	851.918579	-593.984314	-16.677019
352.375458	13.084157	934.407410	396.331940	197.585907	928.875305	461.888489	-20.714769	493.465424	518.926575	184.206619	480.791138	508.583710	-21.882824	79.329239	572.360840	156.645157	92.871086	400.431030	-48.994919	1402.555664	462.701355	253.912888	1391.637573	362.438477	113.793488	1379.884644	341.356293	126.790520	1645.475586	431.691071	-133.273773	1123.101074	517.657104	302.641541	1117.770142	329.331238	-129.552292	877.762146	397.958282	329.139587	862.970764	369.038391	109.592842	1031.409180	-623.614807	183.329239	851.927002	-593.997070	-16.637186
352.352722	13.094813	934.379578	396.303009	197.613525	928.873718	461.882019	-20.721859	493.468536	518.940796	184.185455	480.810059	508.567017	-21.868336	79.328316	572.385254	156.646057	92.878853	400.349548	-49.036251	1402.548950	462.614868	253.904770	1391.646973	362.350189	113.768272	1379.885498	341.353760	126.740768	1645.551514	431.602051	-133.295807	1123.085938	517.548767	302.637787	1117.808228	329.237091	-129.525650	877.752441	397.831482	329.098969	862.989319	369.004242	109.599182	1031.394531	-623.652588	183.354568	851.932007	-594.049011	-16.583544
352.272369	13.086780	934.394165	396.239410	197.570953	928.880005	461.841278	-20.696772	493.480042	518.907104	184.154449	480.818085	508.567474	-21.872849	79.332703	572.393616	156.667664	92.882179	400.274597	-49.013737	1402.546753	462.527924	253.890915	1391.663086	362.242004	113.696594	1379.845581	341.393738	126.730629	1645.580566	431.508392	-133.288727	1123.086426	517.392639	302.487854	1117.763550	329.118225	-129.526489	877.747864	397.706757	329.065643	862.991272	368.942444	109.577202	1031.405396	-623.712891	183.393707	851.930786	-594.068115	-16.549400
352.235321	13.052356	934.398926	396.219604	197.547806	928.865845	461.796875	-20.696686	493.457977	518.889587	184.147095	480.819305	508.549988	-21.860975	79.332832	572.365051	156.610260	92.877800	400.161102	-48.983475	1402.525757	462.395355	253.924561	1391.660034	362.385590	113.427528	1379.825073	341.423431	126.749695	1645.628174	431.399475	-133.297760	1123.067383	517.295715	302.454773	1117.780884	328.985931	-129.497314	877.730591	397.591156	329.037781	863.013428	368.901245	109.561920	1031.399414	-623.739929	183.404922	851.937256	-594.087036	-16.529037
352.192352	13.059703	934.382202	396.176300	197.571686	928.871704	461.786713	-20.722445	493.470551	518.889954	184.163620	480.843506	508.566833	-21.879353	79.345924	572.332092	156.620575	92.877190	400.108246	-49.047924	1402.541870	462.375427	253.850464	1391.680786	362.069794	113.616356	1379.805908	341.444397	126.763603	1645.644287	431.320282	-133.300247	1123.076660	517.217224	302.455383	1117.786011	328.903473	-129.484985	877.738037	397.450653	329.006622	863.031311	368.846436	109.567711	1031.393799	-623.813232	183.431473	851.926025	-594.157227	-16.488409
352.125397	13.063956	934.371338	396.129120	197.535736	928.859497	461.743622	-20.697445	493.459320	518.868347	184.130630	480.833008	508.551849	-21.878328	79.348709	572.336975	156.624466	92.876389	400.035431	-49.077904	1402.542114	462.308319	253.841278	1391.684204	361.989197	113.585541	1379.811035	341.464996	126.765022	1645.663940	431.250305	-133.320862	1123.045532	517.129700	302.432068	1117.795898	328.953644	-129.460068	877.694946	397.337677	328.972046	863.048706	368.789551	109.554070	1031.382202	-623.888245	183.432617	851.928101	-594.194580	-16.482546
351.995270	13.205796	934.360413	395.839600	198.009964	929.051270	461.648468	-20.619457	493.450012	518.886230	184.136963	480.891602	508.465485	-21.862350	79.334976	572.351990	156.620087	92.876488	399.960632	-49.114643	1402.530640	462.234833	253.785080	1391.690674	361.928650	113.559708	1379.815063	341.469116	126.787872	1645.678955	431.161102	-133.322067	1123.041504	517.072083	302.412933	1117.806274	328.823639	-129.440063	877.694336	397.238251	328.918945	863.058716	368.616608	109.731834	1031.480103	-623.944153	183.448334	851.928711	-594.233032	-16.463539
351.967712	13.228169	934.353027	395.786926	198.028671	929.062744	461.641907	-20.623926	493.413879	518.835693	184.083344	480.892944	508.473328	-21.862013	79.322762	572.339355	156.591232	92.884132	399.909546	-49.135811	1402.531006	462.185150	253.776993	1391.703857	361.874420	113.550827	1379.819580	341.474182	126.814667	1645.690308	431.084167	-133.318420	1123.034302	516.979797	302.344849	1117.803467	328.731812	-129.427948	877.680542	397.118805	328.881256	863.088745	368.575562	109.741776	1031.482544	-623.976440	183.536087	851.964539	-594.246887	-16.423349
352.023499	13.039841	934.349121	396.001678	197.496841	928.868225	461.686188	-20.736729	493.455414	518.840088	184.078415	480.842438	508.559235	-21.870943	79.339478	572.374146	156.632568	92.899025	399.836517	-49.148552	1402.523193	462.134521	253.731964	1391.726196	361.847961	113.550751	1379.855957	341.474426	126.842575	1645.692017	431.007202	-133.361374	1123.025635	516.895081	302.302155	1117.813965	328.626587	-129.382416	877.694092	397.013245	328.853027	863.104858	368.641998	109.513161	1031.374146	-624.007874	183.570038	851.971008	-594.258484	-16.394623
351.976868	13.035437	934.337463	395.966949	197.483551	928.850952	461.676819	-20.735424	493.450012	518.832520	184.094330	480.871613	508.553802	-21.869299	79.339035	572.373169	156.612717	92.904518	399.779449	-49.189926	1402.518066	462.091064	253.696869	1391.729248	361.811188	113.516731	1379.841919	341.456116	126.876236	1645.688232	430.928802	-133.351379	1122.993530	516.847290	302.263824	1117.817871	328.523010	-129.373764	877.685852	396.925690	328.826813	863.130920	368.603027	109.507523	1031.359619	-624.084961	183.559830	851.976624	-594.321838	-16.354795
351.836548	13.208026	934.323242	395.674744	197.983810	929.049805	461.599731	-20.659746	493.411591	518.827454	184.110184	480.918152	508.525024	-21.861214	79.330872	572.378235	156.629715	92.917145	399.712524	-49.223915	1402.512939	462.048676	253.663086	1391.703857	361.784943	113.521301	1379.868286	341.420837	126.912643	1645.677734	430.842346	-133.380600	1123.004150	516.774353	302.210999	1117.810547	328.430115	-129.348373	877.674927	396.816071	328.778656	863.144043	368.444916	109.703430	1031.460938	-624.132385	183.565491	851.964905	-594.363831	-16.338467
351.883057	13.011970	934.322021	395.886993	197.453568	928.830444	461.658295	-20.765366	493.465942	518.775085	184.034531	480.854736	508.561005	-21.876629	79.342720	572.332703	156.589218	92.888428	399.666840	-49.257622	1402.496704	462.017548	253.622818	1391.723022	361.727661	113.461349	1379.847778	341.368225	126.963882	1645.661743	430.769806	-133.380173	1122.983032	516.742859	302.184174	1117.805420	328.333618	-129.336716	877.692749	396.732758	328.757477	863.150513	368.508026	109.486031	1031.340942	-624.192810	183.584961	851.976379	-594.391846	-16.315424
351.837616	12.998461	934.304932	395.872223	197.415283	928.826660	461.590820	-20.731686	493.465149	518.749023	184.034744	480.831665	508.517731	-21.876171	79.352898	572.334290	156.610840	92.898499	399.606537	-49.290096	1402.487427	461.976501	253.583755	1391.704224	361.684662	113.446571	1379.814819	341.307953	127.017052	1645.643066	430.670929	-133.384033	1122.958374	516.683289	302.165588	1117.791626	328.204590	-129.319611	877.684326	396.637299	328.722412	863.168823	368.472412	109.455681	1031.330444	-624.233459	183.644211	851.968872	-594.439941	-16.293293
351.775391	12.972162	934.308594	395.822998	197.406830	928.828491	461.551300	-20.745581	493.433044	518.728088	184.051132	480.848785	508.528320	-21.867317	79.345345	572.320374	156.610825	92.904243	399.551727	-49.325367	1402.486328	461.945679	253.551620	1391.714478	361.661560	113.422195	1379.841797	341.238434	127.082924	1645.620850	430.583466	-133.421692	1122.928711	516.643677	302.151581	1117.780029	328.108978	-129.307816	877.675537	396.550385	328.699829	863.183838	368.420044	109.438507	1031.333374	-624.299866	183.646011	851.993286	-594.474976	-16.273481
351.747803	12.971297	934.284302	395.801453	197.389145	928.829651	461.557648	-20.775114	493.448853	518.686584	184.022278	480.855927	508.541718	-21.892832	79.347664	572.303345	156.559967	92.916878	399.522522	-49.347233	1402.471680	461.939240	253.514587	1391.707886	361.630524	113.380280	1379.834229	341.153107	127.153053	1645.590454	430.495911	-133.421280	1122.890869	516.608093	302.128510	1117.802612	327.872437	-129.324112	877.689514	396.501129	328.673767	863.200195	368.388428	109.417709	1031.321899	-624.344421	183.631287	851.997925	-594.528564	-16.234213
351.688660	12.951004	934.275574	395.766144	197.305527	928.816589	461.537750	-20.779390	493.454163	518.683411	184.020920	480.865173	508.532288	-21.859934	79.337273	572.326416	156.573288	92.903084	399.512390	-49.402603	1402.457642	461.916718	253.444733	1391.698730	361.634125	113.379395	1379.885132	341.081512	127.214058	1645.554199	430.439575	-133.439148	1122.869263	516.561951	302.055206	1117.788574	327.801453	-129.321167	877.682251	396.424835	328.628387	863.195374	368.348206	109.368538	1031.311279	-624.419495	183.641037	851.995789	-594.561584	-16.229843
351.650787	12.923590	934.278931	395.735962	197.331787	928.817688	461.510101	-20.790829	493.437958	518.659058	183.965408	480.868713	508.544952	-21.880890	79.323593	572.307739	156.570847	92.899612	399.459961	-49.438194	1402.440186	461.920380	253.404068	1391.703979	361.620636	113.339012	1379.861084	340.995758	127.284157	1645.516235	430.381409	-133.464355	1122.826294	516.550720	302.027618	1117.776245	327.716827	-129.304245	877.655640	396.377533	328.603424	863.197205	368.329132	109.364632	1031.314453	-624.459351	183.651672	852.016541	-594.592285	-16.200089
351.571899	12.923383	934.259277	395.663208	197.311859	928.807678	461.460480	-20.799921	493.450195	518.614624	183.934631	480.858276	508.543518	-21.872063	79.348709	572.286316	156.577164	92.899147	399.429443	-49.462238	1402.409058	461.917084	253.363663	1391.684570	361.575409	113.279465	1379.856201	340.892548	127.377663	1645.471191	430.303009	-133.465820	1122.794678	516.515869	301.993103	1117.764771	327.620361	-129.273651	877.637817	396.342194	328.578033	863.189209	368.261963	109.347923	1031.300293	-624.533020	183.647125	852.021973	-594.651245	-16.171490
351.548737	12.910101	934.238708	395.648438	197.285172	928.801453	461.406311	-20.769804	493.414703	518.631714	183.970886	480.871857	508.517700	-21.873943	79.355515	572.298340	156.590500	92.921829	399.384735	-49.513382	1402.413330	461.896942	253.337921	1391.687012	361.586365	113.305206	1379.895142	340.769226	127.490784	1645.423218	430.245117	-133.490280	1122.788696	516.487671	301.944794	1117.760742	327.566132	-129.262634	877.616638	396.294098	328.560028	863.204529	368.237305	109.322151	1031.286865	-624.581665	183.695511	852.031738	-594.688782	-16.137428
351.574677	12.733609	934.249878	395.822266	196.852829	928.644409	461.429749	-20.862219	493.447571	518.567505	183.899246	480.792084	508.525604	-21.868544	79.353134	572.242310	156.568085	92.914452	399.351257	-49.565376	1402.386108	461.890472	253.275726	1391.670532	361.562286	113.280518	1379.896973	340.634003	127.604210	1645.367432	430.170288	-133.545929	1122.763062	516.466675	301.929932	1117.738770	327.467957	-129.252853	877.601807	396.250397	328.546326	863.195496	368.277252	109.133156	1031.205688	-624.632080	183.701096	852.004272	-594.742371	-16.105881
351.478699	12.859056	934.238586	395.608215	197.221085	928.772949	461.373596	-20.850384	493.420227	518.593445	183.947433	480.847076	508.549347	-21.867331	79.338753	572.312805	156.610764	92.928749	399.325714	-49.597252	1402.377808	461.889648	253.229919	1391.672363	361.532715	113.231949	1379.865601	340.509460	127.712029	1645.309082	430.108002	-133.581284	1122.735107	516.460083	301.882904	1117.731934	327.392548	-129.230484	877.583984	396.220825	328.512390	863.194153	368.180603	109.281433	1031.271729	-624.698242	183.723526	851.997070	-594.821167	-16.077398
351.435028	12.830871	934.229614	395.567566	197.204849	928.777283	461.312225	-20.861212	493.416138	518.557190	183.892471	480.827667	508.525726	-21.868843	79.349800	572.281616	156.553177	92.914436	399.306213	-49.646477	1402.337769	461.884277	253.178253	1391.674561	361.506836	113.179993	1379.865723	340.386780	127.813721	1645.251831	430.057800	-133.619736	1122.715576	516.459778	301.827271	1117.723022	327.334930	-129.235962	877.576172	396.211029	328.499084	863.194336	368.152161	109.248581	1031.270630	-624.748779	183.707031	852.008606	-594.870911	-16.099670
351.429626	12.809961	934.216553	395.572540	197.149292	928.777893	461.295715	-20.871445	493.409882	518.518372	183.852615	480.849152	508.532349	-21.870964	79.352272	572.323669	156.565369	92.935310	399.272278	-49.691032	1402.341309	461.893677	253.125870	1391.668823	361.492096	113.141609	1379.890381	340.257904	127.950874	1645.194580	430.010864	-133.658920	1122.700195	516.549927	301.928162	1117.767334	327.274536	-129.215424	877.564941	396.401917	328.445465	863.012451	368.149353	109.204636	1031.264526	-624.810425	183.723404	852.012512	-594.929688	-16.081036
351.375000	12.812245	934.206482	395.488647	197.179672	928.801819	461.256592	-20.885036	493.389038	518.500061	183.836044	480.875275	508.535248	-21.880156	79.337288	572.265625	156.527954	92.919914	399.237976	-49.727448	1402.336914	461.866577	253.090805	1391.663208	361.471985	113.078545	1379.879517	340.128479	128.087708	1645.142090	429.963165	-133.671646	1122.678345	516.497131	301.901215	1117.783203	327.208252	-129.214767	877.531067	396.219635	328.446594	863.199036	368.090179	109.198746	1031.272949	-624.885193	183.698959	852.005310	-594.995361	-16.061314
351.348145	12.773208	934.189453	395.458344	197.151138	928.791260	461.183533	-20.880835	493.372864	518.473083	183.851181	480.877899	508.506470	-21.892557	79.340096	572.232300	156.522461	92.923630	399.210114	-49.781540	1402.342529	461.856079	253.052582	1391.651367	361.446991	113.052727	1379.858032	340.000488	128.228638	1645.089111	429.912140	-133.724640	1122.675537	516.492676	301.824158	1117.765625	327.177338	-129.205536	877.532654	396.213837	328.432129	863.188354	368.057404	109.162109	1031.259033	-624.927612	183.733856	852.013062	-595.043213	-16.023413
351.321381	12.715188	934.201782	395.461212	197.108429	928.778320	461.185516	-20.901876	493.363037	518.481201	183.861572	480.850983	508.525848	-21.892353	79.351982	572.242737	156.535522	92.910286	399.183960	-49.831196	1402.343262	461.843628	252.983093	1391.627319	361.425110	113.029610	1379.848022	339.883728	128.358368	1645.034302	429.882599	-133.747757	1122.676636	516.523865	301.857788	1117.739624	327.112244	-129.195465	877.538879	396.217224	328.395630	863.178772	368.046143	109.125732	1031.258179	-624.971985	183.750946	852.003418	-595.113525	-16.006847
351.283752	12.699793	934.194641	395.437836	197.064667	928.769104	461.189514	-20.936918	493.391602	518.490601	183.862900	480.832764	508.538208	-21.913498	79.353455	572.254395	156.518158	92.934639	399.152557	-49.874653	1402.341675	461.807373	252.950806	1391.614746	361.387238	112.996956	1379.834473	339.750488	128.498230	1644.954834	429.854492	-133.778168	1122.679077	516.499390	301.759521	1117.721191	327.087708	-129.201309	877.548706	396.262360	328.398376	863.145813	368.018860	109.097603	1031.250122	-625.009521	183.797195	852.024658	-595.131348	-15.996328
351.259705	12.676160	934.184570	395.414825	197.065796	928.790649	461.169495	-20.984507	493.406647	518.489380	183.829361	480.857574	508.514648	-21.872013	79.363739	572.241089	156.520615	92.937828	399.107941	-49.910416	1402.353394	461.814758	252.887848	1391.601807	361.359558	112.945564	1379.838623	339.640015	128.626846	1644.883667	429.819244	-133.794632	1122.689453	516.452820	301.600037	1117.681763	327.045959	-129.199768	877.528931	396.284882	328.367493	863.124878	367.991241	109.069695	1031.256226	-625.068848	183.768707	852.025574	-595.193481	-15.996165
351.238617	12.661066	934.167908	395.410095	197.026566	928.805359	461.139893	-20.974312	493.386383	518.455139	183.784103	480.875244	508.533752	-21.907946	79.356804	572.269775	156.543503	92.934929	399.049042	-49.948051	1402.359131	461.786713	252.840271	1391.614502	361.311615	112.893867	1379.814697	339.500977	128.811676	1644.830078	429.783234	-133.837128	1122.680542	516.540833	301.709442	1117.737671	327.018951	-129.212814	877.530640	396.333893	328.351532	863.129944	367.960358	109.030846	1031.254883	-625.145874	183.806595	852.051086	-595.250305	-15.983290
351.203674	12.600490	934.175232	395.390503	196.967377	928.788757	461.134949	-20.994186	493.358673	518.422241	183.755463	480.862549	508.540588	-21.910549	79.359558	572.267212	156.527832	92.957703	398.999512	-49.992718	1402.353760	461.754913	252.798218	1391.587158	361.241882	112.852974	1379.821533	339.340271	129.028625	1644.784058	429.748810	-133.889069	1122.658813	516.452637	301.465851	1117.696411	326.995636	-129.207108	877.515808	396.376251	328.317413	863.084167	367.931580	108.984673	1031.249512	-625.184631	183.836121	852.058899	-595.307190	-15.966736
351.193054	12.590622	934.144958	395.369232	196.982315	928.792419	461.125488	-21.003248	493.346710	518.431824	183.755814	480.865112	508.538605	-21.903336	79.346306	572.242554	156.517838	92.943565	398.941467	-50.067703	1402.363892	461.725739	252.750473	1391.568237	361.212646	112.794235	1379.820923	339.218658	129.207077	1644.726685	429.716156	-133.938477	1122.678955	516.536438	301.569946	1117.710571	326.997223	-129.241226	877.505432	396.435730	328.271912	863.049377	367.910217	108.969299	1031.236694	-625.286865	183.814072	852.048401	-595.389404	-15.983583
351.178802	12.569983	934.148865	395.345825	196.944504	928.803650	461.143555	-21.068594	493.383087	518.395264	183.716583	480.837921	508.554657	-21.920704	79.314217	572.219177	156.504959	92.938988	398.883301	-50.121002	1402.383789	461.692688	252.692413	1391.556274	361.176666	112.752808	1379.816162	339.112122	129.379822	1644.671143	429.683105	-133.986847	1122.691528	516.533203	301.485779	1117.718140	327.004517	-129.262085	877.497498	396.510864	328.227692	863.013611	367.892487	108.935989	1031.244507	-625.346680	183.809418	852.059570	-595.456604	-15.986777
351.143555	12.484359	934.174316	395.361816	196.845245	928.792908	461.124390	-21.088266	493.392609	518.389099	183.727188	480.823975	508.558655	-21.937563	79.348183	572.226807	156.495789	92.938950	398.825562	-50.185921	1402.388428	461.652130	252.632355	1391.548218	361.127136	112.719879	1379.834961	338.987732	129.597580	1644.617676	429.637695	-134.021927	1122.708008	516.563782	301.459290	1117.707275	326.981171	-129.288742	877.517639	396.585205	328.186066	863.006897	367.869904	108.867966	1031.250122	-625.446594	183.802551	852.058289	-595.557190	-15.962719
351.120392	12.463290	934.171509	395.335144	196.845596	928.822449	461.122681	-21.093658	493.389252	518.414063	183.757645	480.858307	508.549438	-21.933447	79.360146	572.204651	156.523270	92.943237	398.782837	-50.240467	1402.413940	461.621063	252.594238	1391.570313	361.076447	112.644958	1379.820801	338.849823	129.825378	1644.576416	429.608704	-134.072906	1122.714355	516.552307	301.342194	1117.719727	326.997101	-129.344345	877.519836	396.655182	328.146027	862.969299	367.834473	108.842026	1031.263550	-625.541504	183.843445	852.072449	-595.618530	-15.959681
351.125214	12.432965	934.158325	395.340607	196.837341	928.841187	461.079742	-21.122068	493.390320	518.394409	183.706024	480.859161	508.533813	-21.925322	79.379105	572.186218	156.495270	92.959587	398.722809	-50.299412	1402.428833	461.575439	252.521362	1391.571777	361.022705	112.583382	1379.816528	338.715118	130.038406	1644.522217	429.574310	-134.156464	1122.739624	516.565063	301.281128	1117.719238	327.010437	-129.409195	877.506165	396.756897	328.098145	862.957031	367.826813	108.808060	1031.266357	-625.631836	183.851807	852.085510	-595.701904	-15.990372
351.011047	12.580624	934.157104	395.055756	197.290237	929.033630	461.000122	-21.053633	493.358490	518.412048	183.682602	480.940430	508.476990	-21.920078	79.333672	572.172668	156.485306	92.954941	398.647491	-50.368637	1402.431763	461.527588	252.450348	1391.572021	360.973175	112.525505	1379.810181	338.594727	130.228470	1644.454590	429.543091	-134.226501	1122.750244	516.533569	301.113678	1117.730347	327.032684	-129.470840	877.489990	396.851318	328.028503	862.931091	367.675873	108.980499	1031.369751	-625.688721	183.840897	852.076599	-595.750793	-15.985591
351.092316	12.322540	934.169617	395.352264	196.592361	928.828186	461.084656	-21.160999	493.389160	518.391174	183.636292	480.839447	508.572266	-21.942085	79.350433	572.184692	156.464706	92.954681	398.578583	-50.438297	1402.429932	461.473267	252.374329	1391.596680	360.919312	112.469109	1379.814819	338.463684	130.491684	1644.406982	429.522339	-134.277985	1122.754395	516.540771	301.026276	1117.762451	327.055481	-129.545822	877.472168	396.963074	327.957306	862.921448	367.797302	108.652390	1031.263428	-625.770508	183.847839	852.109558	-595.838074	-15.975114
351.062683	12.277475	934.172607	395.344421	196.542725	928.821899	461.084076	-21.203753	493.383667	518.370239	183.604462	480.837219	508.541901	-21.927849	79.348015	572.229065	156.487839	92.963188	398.521423	-50.513489	1402.432617	461.436310	252.311111	1391.614136	360.874481	112.415451	1379.829102	338.352783	130.701355	1644.346313	429.501801	-134.348007	1122.766479	516.602905	300.962494	1117.793091	327.083984	-129.617798	877.464172	397.077942	327.869507	862.928040	367.769409	108.612938	1031.260986	-625.825623	183.857574	852.117004	-595.891907	-15.989322
351.036957	12.246223	934.187439	395.321014	196.538376	928.857300	461.090332	-21.225618	493.394928	518.364441	183.581985	480.864441	508.569366	-21.955853	79.376175	572.223694	156.486252	92.979729	398.471527	-50.563324	1402.462158	461.378479	252.247269	1391.642944	360.818085	112.337029	1379.830078	338.226105	130.937393	1644.322021	429.510590	-134.434372	1122.788208	516.604675	300.905426	1117.840698	327.241150	-129.660522	877.448975	397.172791	327.821777	862.937195	367.752045	108.581772	1031.287109	-625.943726	183.858536	852.118835	-595.993835	-15.977836
350.998718	12.194049	934.180054	395.315613	196.522430	928.858032	461.079895	-21.245865	493.414246	518.358521	183.550232	480.862061	508.564209	-21.934402	79.391159	572.184143	156.445084	92.964111	398.405975	-50.604767	1402.464355	461.339752	252.174042	1391.668457	360.782410	112.283989	1379.822388	338.103821	131.163071	1644.274292	429.457489	-134.474716	1122.779541	516.651245	300.840271	1117.874878	327.102234	-129.758255	877.470032	397.270416	327.750275	862.945801	367.718506	108.546288	1031.283203	-626.040405	183.871597	852.130127	-596.107727	-15.963410
350.995575	12.165854	934.172852	395.303894	196.475662	928.851685	461.066101	-21.285645	493.402832	518.356323	183.542328	480.841461	508.550049	-21.959944	79.394699	572.179565	156.454269	92.962006	398.342926	-50.677151	1402.446289	461.301239	252.095993	1391.672119	360.726013	112.240395	1379.820923	337.967224	131.431183	1644.208496	429.450623	-134.591858	1122.806763	516.652893	300.766052	1117.886719	327.291687	-129.833374	877.421753	397.367798	327.686646	862.911743	367.702423	108.510559	1031.275879	-626.153015	183.818787	852.124756	-596.214294	-15.994818
350.991882	12.101039	934.162048	395.331573	196.416000	928.850342	461.075775	-21.301865	493.446655	518.367432	183.546814	480.849731	508.559357	-21.972706	79.396690	572.226074	156.476822	92.957275	398.261597	-50.728603	1402.449219	461.232758	252.030151	1391.681763	360.667847	112.161041	1379.814453	337.890320	131.792084	1644.093628	429.437286	-134.650513	1122.814697	516.692200	300.701538	1117.898804	327.312378	-129.916916	877.415100	397.452789	327.625305	862.914551	367.685303	108.450966	1031.268066	-626.253662	183.815842	852.133118	-596.344482	-15.997212
350.971252	12.093970	934.147766	395.321198	196.396973	928.865479	461.098480	-21.342669	493.447601	518.381653	183.505402	480.877380	508.574554	-21.975760	79.386086	572.200317	156.454681	92.963463	398.212402	-50.806396	1402.465210	461.229919	251.956314	1391.686646	360.650360	112.082687	1379.798584	337.814331	132.089111	1643.992188	429.398041	-134.692978	1122.800415	516.701355	300.616425	1117.927490	327.183228	-130.068176	877.416626	397.525665	327.544556	862.911011	367.670563	108.422394	1031.269165	-626.336609	183.827866	852.140076	-596.425415	-16.002069
350.927185	12.037377	934.161926	395.303284	196.390625	928.875427	461.047058	-21.354124	493.414520	518.383057	183.471329	480.892181	508.553192	-21.991081	79.400574	572.203308	156.444946	92.970619	398.160095	-50.869743	1402.456909	461.208588	251.875336	1391.703857	360.603394	112.028473	1379.817505	337.685120	132.340714	1643.921387	429.375153	-134.768860	1122.800537	516.750610	300.558838	1117.956299	327.216217	-130.159119	877.398132	397.622314	327.513428	862.922058	367.644958	108.391571	1031.281494	-626.428345	183.800735	852.160767	-596.521179	-16.027174
350.902039	12.004839	934.155090	395.307495	196.329819	928.882385	461.086456	-21.386948	493.425476	518.377319	183.462296	480.898651	508.562286	-21.990519	79.376503	572.230713	156.442215	92.969795	398.127441	-50.918331	1402.438965	461.199554	251.821335	1391.683472	360.566925	111.959190	1379.789795	337.589966	132.628662	1643.834351	429.370605	-134.857620	1122.807373	516.772949	300.447144	1117.973755	327.262634	-130.264160	877.394531	397.692017	327.458008	862.911011	367.632965	108.339279	1031.281738	-626.542969	183.784485	852.150879	-596.643860	-16.014191
350.878357	11.969123	934.158813	395.298645	196.297165	928.869507	461.059906	-21.395641	493.409821	518.397522	183.457138	480.902161	508.570953	-21.999880	79.388771	572.228577	156.442993	92.952232	398.068451	-50.974342	1402.438354	461.161774	251.761429	1391.680298	360.544861	111.896278	1379.767456	337.479523	132.864532	1643.751953	429.337585	-134.941818	1122.830322	516.783691	300.359344	1117.974121	327.271698	-130.364365	877.383789	397.766602	327.409607	862.878601	367.617157	108.314362	1031.276855	-626.673950	183.727020	852.152039	-596.762573	-16.018005
350.835876	11.946701	934.130920	395.271088	196.297272	928.877136	461.053802	-21.425873	493.415070	518.394226	183.462585	480.906097	508.544830	-22.007542	79.386421	572.202698	156.439987	92.939407	398.011230	-51.042126	1402.447266	461.132416	251.687943	1391.669922	360.499664	111.825966	1379.754150	337.286102	133.048401	1643.708618	429.348145	-135.069901	1122.863525	516.909973	300.482483	1118.004272	327.472473	-130.416870	877.336243	397.807373	327.331421	862.869446	367.574768	108.285667	1031.266968	-626.806641	183.711151	852.160645	-596.917542	-16.025507
350.831909	11.904119	934.138977	395.257690	196.262482	928.884277	461.041931	-21.465719	493.440704	518.387695	183.433563	480.887299	508.571625	-22.000294	79.403320	572.189453	156.435486	92.931259	397.938324	-51.100437	1402.450439	461.097076	251.628860	1391.650635	360.463440	111.774231	1379.758545	337.159241	133.329269	1643.629395	429.333527	-135.140472	1122.873657	516.918640	300.419067	1118.013794	327.508362	-130.536560	877.324707	397.857025	327.291718	862.850159	367.557037	108.249184	1031.274048	-626.905029	183.711487	852.180908	-597.048828	-16.014402
350.811951	11.874941	934.127869	395.247894	196.231293	928.903809	461.038879	-21.477629	493.429810	518.378479	183.421692	480.912048	508.556274	-21.994370	79.409348	572.190857	156.441727	92.949913	397.875183	-51.180370	1402.478394	461.090179	251.553772	1391.633545	360.432159	111.701355	1379.738281	337.139069	133.773895	1643.473145	429.318970	-135.262665	1122.916016	516.924866	300.315277	1117.999023	327.547852	-130.627258	877.324585	397.885956	327.230377	862.837585	367.529602	108.205803	1031.278076	-627.062683	183.704941	852.209229	-597.182678	-16.041445
350.798279	11.817179	934.128052	395.252411	196.179321	928.899841	461.030029	-21.481596	493.436646	518.374390	183.390472	480.905945	508.572876	-21.983494	79.411781	572.218811	156.454926	92.966057	397.833160	-51.242393	1402.471558	461.085663	251.464249	1391.611450	360.420624	111.635635	1379.721069	336.956360	134.005630	1643.471436	429.311188	-135.370789	1122.941895	516.943359	300.194763	1117.967041	327.592255	-130.724670	877.335144	397.931793	327.174896	862.822754	367.512207	108.156662	1031.275269	-627.171570	183.726288	852.223938	-597.331543	-16.002892
350.762421	11.802501	934.113831	395.225189	196.158951	928.897827	461.035675	-21.506210	493.413910	518.361572	183.372513	480.919250	508.588196	-21.992275	79.371254	572.205139	156.439224	92.969994	397.774323	-51.296501	1402.474976	461.063049	251.403030	1391.594360	360.383362	111.580734	1379.723389	336.884552	134.263031	1643.365234	429.295013	-135.456268	1122.928467	516.947144	300.090240	1117.978882	327.610260	-130.847763	877.334412	398.002197	327.116028	862.787109	367.493713	108.129807	1031.268188	-627.332520	183.682129	852.220581	-597.491577	-16.027645
350.756775	11.757049	934.105164	395.232849	196.088440	928.892700	461.028046	-21.518803	493.415955	518.346497	183.363937	480.908112	508.563232	-22.016035	79.393272	572.211487	156.435104	92.948784	397.708954	-51.355167	1402.478516	461.045746	251.338959	1391.588135	360.348297	111.528008	1379.686646	336.767975	134.548950	1643.277344	429.265259	-135.567078	1122.952637	516.945496	300.013428	1117.969360	327.655487	-130.956085	877.315918	398.037628	327.044159	862.768677	367.488800	108.072304	1031.260986	-627.493225	183.604980	852.226135	-597.669495	-16.075041
350.722839	11.719904	934.101746	395.230103	196.079468	928.901184	461.029999	-21.522297	493.423340	518.319763	183.328247	480.889435	508.584717	-22.010908	79.412552	572.189758	156.428940	92.949928	397.660034	-51.423862	1402.504883	461.041595	251.264450	1391.561890	360.341095	111.464844	1379.672485	336.654236	134.755219	1643.205566	429.253143	-135.646454	1122.977539	516.893066	299.764374	1117.929565	327.677582	-131.065521	877.332153	398.070374	326.990326	862.739258	367.466156	108.044113	1031.263428	-627.641052	183.630020	852.258545	-597.818420	-16.079168
[truncated: 40 more columns]
