# Supplementary material for: A dyadic stimulus set of audiovisual affective displays for the study of multisensory, emotional, social interactions
Source: Behav Res Methods. 2015 Nov 5;48(4):1285–95. doi: 10.3758/s13428-015-0654-4 (PMC5101291; doi:10.3758/s13428-015-0654-4)
Supplement: Supplementary file 1 — (ZIP 270 MB) [file 13428_2015_654_MOESM1_ESM.zip › supplementary_material_2_stimuli_set_files/C/C24.txt]

361.935547	-5.572087	935.256592	392.793030	181.902573	929.658203	471.720703	-29.827549	493.984863	522.361389	176.394302	482.058777	508.374207	-23.294382	78.396721	573.176697	156.172562	92.171791	415.314026	-69.739479	1398.778076	448.870117	239.090652	1396.623413	362.686218	89.197571	1381.752441	361.709534	58.901917	1648.991577	453.660980	-145.709152	1117.510254	498.520508	296.633636	1123.092163	351.941254	-146.141190	871.715698	377.967957	313.986816	867.953186	371.808868	92.058990	1032.227051	-626.010620	185.206345	852.078552	-600.414429	-14.164706
361.921143	-5.542704	935.261719	392.784912	181.941254	929.641724	471.688171	-29.789942	493.976654	522.366089	176.398972	482.064972	508.348267	-23.299822	78.376289	573.137451	156.167084	92.175720	415.318573	-69.611496	1398.803223	448.897247	239.182236	1396.557007	362.706604	89.300484	1381.747681	361.675812	59.124050	1648.990723	453.613647	-145.644058	1117.537231	498.567810	296.693054	1123.031860	351.888275	-146.124237	871.738098	378.002380	314.000244	867.896912	371.800537	92.103996	1032.221069	-625.924561	185.235153	852.069031	-600.294312	-14.142109
361.892578	-5.492944	935.258911	392.756012	181.975357	929.621582	471.659760	-29.798046	493.986755	522.391785	176.451553	482.092438	508.335541	-23.288120	78.390083	573.161560	156.153076	92.180054	415.311035	-69.493347	1398.830688	448.934448	239.298965	1396.503174	362.708954	89.413612	1381.756226	361.654510	59.360699	1649.006958	453.588928	-145.569366	1117.580688	498.577606	296.720215	1122.961914	351.847137	-146.095123	871.784607	377.997345	314.024811	867.824524	371.771484	92.155533	1032.209229	-625.834167	185.281952	852.073547	-600.160828	-14.102629
361.856476	-5.449084	935.272339	392.712982	182.008011	929.626465	471.647430	-29.760262	493.988190	522.346008	176.424911	482.033905	508.361481	-23.288342	78.417984	573.144653	156.174255	92.188354	415.310852	-69.398842	1398.867432	448.959930	239.415970	1396.448364	362.724670	89.529602	1381.735596	361.619751	59.608608	1649.012939	453.544250	-145.491165	1117.629517	498.595551	296.761292	1122.908447	351.774078	-146.053085	871.841614	378.013123	314.045349	867.758240	371.740906	92.196899	1032.218750	-625.736328	185.326721	852.058411	-600.039490	-14.061705
361.845367	-5.439872	935.267395	392.696289	182.036224	929.613281	471.625763	-29.735729	494.001099	522.325012	176.446426	482.048096	508.363220	-23.296703	78.433540	572.639038	155.801697	92.145378	415.326324	-69.310806	1398.908936	449.011444	239.480515	1396.391968	362.542816	89.786461	1381.755371	361.585327	59.839008	1649.020386	453.499756	-145.422226	1117.658813	498.619202	296.819702	1122.827637	351.737122	-146.013016	871.881104	378.023346	314.044922	867.677612	371.727264	92.219391	1032.209595	-625.678772	185.309601	852.037537	-599.926575	-14.050018
361.794891	-5.401270	935.279541	392.664703	182.073639	929.599976	471.599518	-29.671478	493.992218	522.308350	176.459946	482.053162	508.369873	-23.274303	78.420921	573.153076	156.165619	92.170280	415.327911	-69.201263	1398.947388	449.041809	239.563614	1396.335571	362.640656	89.922462	1381.702881	361.561035	60.082294	1649.026123	453.481384	-145.364777	1117.716309	498.641479	296.842865	1122.738525	351.674957	-145.980957	871.942871	378.062225	314.084564	867.616699	371.698273	92.269531	1032.209106	-625.615540	185.329453	852.032532	-599.811890	-14.046317
361.766510	-5.355438	935.271484	392.629974	182.108475	929.587891	471.614563	-29.687449	494.001068	522.272156	176.456390	482.031036	508.367096	-23.277090	78.422379	572.663025	155.817581	92.125359	415.332001	-69.089684	1398.970093	449.062683	239.669861	1396.240723	362.660461	90.019806	1381.694824	361.520996	60.340286	1649.074219	453.454407	-145.286377	1117.743652	498.663818	296.875916	1122.658203	351.619995	-145.936050	871.988220	378.085815	314.111816	867.537109	371.669464	92.311600	1032.199219	-625.564819	185.330048	852.024475	-599.692017	-14.045570
361.720703	-5.333338	935.273071	392.607117	182.107468	929.551208	471.567566	-29.628979	494.002319	522.222534	176.444824	482.018738	508.348816	-23.269234	78.453300	572.632263	155.813049	92.112701	415.342560	-69.001328	1399.005615	449.086945	239.739899	1396.180664	362.638275	90.147270	1381.694580	361.495850	60.577553	1649.086792	453.421509	-145.193451	1117.781250	498.721802	296.963776	1122.592651	351.557678	-145.880508	872.025818	378.324341	314.082458	867.263367	371.633942	92.343864	1032.180664	-625.545959	185.348236	852.025330	-599.607727	-14.028548
361.648804	-5.297091	935.288208	392.541504	182.149368	929.546143	471.548859	-29.612772	494.011902	522.236267	176.499298	482.039063	508.352783	-23.233534	78.451775	572.667725	155.830429	92.117119	415.324707	-68.910240	1399.042969	449.106873	239.843216	1396.094116	362.631165	90.236023	1381.695801	361.489868	60.817062	1649.062500	453.435120	-145.204498	1117.838135	498.736542	296.965851	1122.486206	351.762207	-145.774643	872.019104	378.339722	314.102570	867.176880	371.584656	92.390572	1032.186523	-625.510193	185.343414	852.009583	-599.513916	-14.034905
361.600281	-5.183859	935.275574	392.414703	182.267075	929.594849	471.512299	-29.585766	494.025482	522.156189	176.436249	482.002502	508.342163	-23.216124	78.463768	572.607178	155.815048	92.115623	415.311859	-68.798767	1399.070801	449.148712	239.925690	1396.030884	362.630005	90.334343	1381.686768	361.447449	61.087643	1649.118896	453.358704	-145.108353	1117.855835	498.766998	297.011597	1122.407593	351.451050	-145.787079	872.125488	378.357910	314.122925	867.106812	371.512177	92.468582	1032.206909	-625.449890	185.369324	852.010498	-599.418640	-14.039280
361.499481	-5.121974	935.277710	392.267242	182.450378	929.646973	471.525879	-29.597198	494.006714	522.181580	176.464066	482.072021	508.347290	-23.217770	78.465416	572.595947	155.839325	92.101639	415.311523	-68.709282	1399.103516	449.177612	240.010452	1395.969727	362.638306	90.428711	1381.666992	361.424011	61.343575	1649.144775	453.338867	-145.069534	1117.911621	498.787872	297.039368	1122.327881	351.411896	-145.760147	872.168030	378.384308	314.140076	867.008545	371.410217	92.557114	1032.236572	-625.404846	185.348923	852.010132	-599.294006	-14.056726
361.518921	-5.193997	935.278870	392.443512	182.224716	929.517883	471.504120	-29.573673	494.022156	522.129517	176.461853	481.991119	508.375305	-23.220879	78.483551	572.587524	155.818314	92.107971	415.289032	-68.628975	1399.144897	449.224640	240.080963	1395.818115	362.653229	90.521652	1381.675659	361.405151	61.607201	1649.167969	453.347382	-145.078751	1117.970093	498.775330	297.034424	1122.243774	351.595337	-145.663040	872.157288	378.421509	314.346405	866.890564	371.469513	92.491562	1032.167114	-625.370422	185.352371	852.017883	-599.203857	-14.057530
361.454712	-5.166330	935.300598	392.387939	182.269653	929.509460	471.476776	-29.556110	494.027771	522.092773	176.449814	481.996582	508.346405	-23.207502	78.500267	572.598999	155.828659	92.113930	415.296753	-68.543716	1399.189575	449.219604	240.217804	1395.873169	362.646637	90.649811	1381.671875	361.380707	61.888481	1649.208740	453.303650	-145.039230	1118.045898	498.786804	297.019562	1122.190552	351.530975	-145.634842	872.207703	378.422577	314.369049	866.839844	371.417328	92.542526	1032.173706	-625.352661	185.355560	852.007385	-599.113037	-14.055880
361.287262	-4.971730	935.308411	392.048584	182.617157	929.656616	471.368378	-29.433872	494.010040	522.096741	176.484909	482.076172	508.317902	-23.166044	78.488220	572.585815	155.826569	92.123032	415.287170	-68.436188	1399.227051	449.255554	240.314682	1395.850098	362.648102	90.743675	1381.671631	361.366241	62.155865	1649.231689	453.273926	-145.000977	1118.083618	498.813995	297.042877	1122.116211	351.459991	-145.608444	872.275146	378.434113	314.366058	866.762756	371.224976	92.721375	1032.258179	-625.338623	185.348679	852.017273	-599.036499	-14.072186
361.223663	-4.961702	935.315308	392.005676	182.640686	929.657166	471.343811	-29.438803	494.042511	522.090454	176.481842	482.079865	508.296326	-23.145069	78.531181	572.566895	155.805496	92.103096	415.269135	-68.346291	1399.266235	449.328552	240.353699	1395.686157	362.659515	90.832497	1381.672241	361.342621	62.426907	1649.267944	453.227783	-144.944962	1118.131714	498.793274	297.022827	1122.037476	351.387817	-145.588364	872.323242	378.202942	314.402161	866.918030	371.180145	92.740456	1032.262207	-625.322205	185.332474	852.010864	-598.958923	-14.073591
361.159851	-4.903233	935.309937	391.947296	182.714584	929.655212	471.256714	-29.359255	494.023102	522.065674	176.471863	482.060516	508.256134	-23.116627	78.532326	572.558960	155.808838	92.105103	415.263947	-68.255447	1399.277954	449.320068	240.490814	1395.746338	362.681213	90.933533	1381.653809	361.327820	62.691231	1649.293579	453.181458	-144.929153	1118.159302	498.788300	297.016174	1121.979614	351.334137	-145.581085	872.373230	378.196320	314.399689	866.852539	371.122711	92.804085	1032.258911	-625.298767	185.320862	852.017700	-598.896484	-14.062713
361.084198	-4.903419	935.323914	391.908783	182.736877	929.632996	471.224365	-29.361073	494.024841	522.069519	176.475800	482.067200	508.281525	-23.124327	78.575378	572.561707	155.810989	92.105515	415.254517	-68.162605	1399.330078	449.339569	240.578751	1395.721191	362.683197	91.032524	1381.652832	361.325439	62.973080	1649.306641	453.135590	-144.891373	1118.209839	498.816040	297.058319	1121.930908	351.261292	-145.569977	872.431763	378.197113	314.384552	866.804626	371.068573	92.834488	1032.254150	-625.270203	185.350433	852.018433	-598.810791	-14.055147
361.020447	-4.841314	935.302124	391.825897	182.788422	929.634399	471.179504	-29.355410	494.025635	522.037109	176.453644	482.069092	508.267731	-23.109089	78.560120	572.563049	155.782822	92.103485	415.235260	-68.063637	1399.336304	449.368408	240.663162	1395.658081	362.696320	91.135582	1381.656616	361.315399	63.242512	1649.339600	453.097076	-144.846008	1118.245850	498.843781	297.082855	1121.866821	351.190460	-145.575241	872.477966	378.181030	314.372742	866.758484	370.996948	92.878380	1032.244507	-625.235535	185.344940	852.015320	-598.738831	-14.047456
360.932709	-4.830232	935.310669	391.794067	182.840057	929.638184	471.085022	-29.270899	494.024963	522.039917	176.450638	482.101501	508.235657	-23.085089	78.572556	572.537842	155.768372	92.106415	415.218109	-67.954971	1399.364380	449.416046	240.759048	1395.618530	362.710693	91.231354	1381.640381	361.325928	63.502365	1649.333374	453.013794	-144.784088	1118.262085	498.862671	297.096008	1121.824707	350.865601	-145.614441	872.572083	378.184479	314.367798	866.712402	370.946075	92.911575	1032.251099	-625.212769	185.367584	852.037659	-598.680603	-14.033979
360.928497	-4.955341	935.324585	392.047577	182.499313	929.481689	471.130554	-29.352324	494.070557	522.038452	176.438736	482.051819	508.273285	-23.098417	78.602699	572.536987	155.761215	92.120712	415.205200	-67.876839	1399.391846	449.443848	240.837875	1395.573730	362.728180	91.329048	1381.647949	361.330627	63.778770	1649.367920	452.949310	-144.741638	1118.304565	498.873505	297.111847	1121.760864	350.783752	-145.640549	872.626160	378.170685	314.348328	866.657715	371.026886	92.788399	1032.173096	-625.180481	185.339249	852.032410	-598.599976	-14.058745
360.892761	-4.920232	935.290833	392.044922	182.512299	929.464783	471.106415	-29.369263	494.105072	522.059082	176.453201	482.079376	508.302094	-23.100386	78.613571	572.558472	155.753799	92.125198	415.197235	-67.786224	1399.414307	449.507233	240.925446	1395.522949	362.745636	91.409485	1381.644287	361.324310	64.062004	1649.401611	452.892517	-144.725266	1118.324829	498.933014	297.161377	1121.711670	350.689484	-145.633743	872.683533	378.113647	314.124146	866.647888	370.996399	92.806732	1032.147339	-625.153625	185.335373	852.034363	-598.540222	-14.054188
360.810425	-4.904461	935.302673	392.009247	182.543579	929.449097	471.061462	-29.375175	494.084534	522.035583	176.431641	482.064178	508.285858	-23.082710	78.616890	572.520203	155.763306	92.131340	415.170410	-67.711861	1399.447510	449.535736	240.997971	1395.457275	362.777771	91.515450	1381.645386	361.335480	64.349167	1649.433838	452.832581	-144.683609	1118.373169	498.942963	297.181732	1121.645752	350.613525	-145.642654	872.723450	378.093170	314.101654	866.595825	370.938354	92.845787	1032.144897	-625.130737	185.326263	852.036926	-598.482727	-14.041857
360.724121	-4.898562	935.298706	391.968201	182.552338	929.437805	471.026184	-29.380947	494.104767	522.023132	176.450638	482.042511	508.294312	-23.091993	78.635735	572.518433	155.753830	92.133461	415.179443	-67.608391	1399.464233	449.607666	241.080414	1395.377197	362.786011	91.603737	1381.629150	361.338409	64.637932	1649.463623	452.766937	-144.645035	1118.389648	498.944366	297.202728	1121.579102	350.515869	-145.640991	872.776367	378.032959	314.093231	866.523621	370.888947	92.855927	1032.137939	-625.114624	185.305023	852.037170	-598.404846	-14.049611
360.518616	-4.684899	935.293152	391.567902	183.079834	929.611572	470.848785	-29.247545	494.077698	521.967529	176.435181	482.098755	508.222717	-23.092611	78.638550	572.516663	155.770859	92.114098	415.120636	-67.531158	1399.473877	449.580841	241.164871	1395.313599	362.941589	91.552292	1381.596313	361.335693	64.967163	1649.535400	452.681976	-144.597626	1118.410767	498.978821	297.205170	1121.514404	350.427979	-145.694412	872.824097	377.999329	314.091736	866.464966	370.661346	93.106651	1032.230957	-625.109009	185.296188	852.031677	-598.364685	-14.047537
360.453003	-4.651388	935.295593	391.516754	183.099640	929.591187	470.816956	-29.290264	494.089508	521.940674	176.447189	482.110321	508.253265	-23.092485	78.662354	572.527161	155.767593	92.118805	415.129974	-67.477127	1399.484619	449.654205	241.215561	1395.258667	362.787018	91.756599	1381.589111	361.361908	65.301720	1649.575195	452.627808	-144.592178	1118.430542	498.981171	297.187775	1121.427490	350.293243	-145.708801	872.871033	377.967194	314.101868	866.419922	370.609619	93.145020	1032.221802	-625.090820	185.304169	852.023071	-598.323669	-14.051848
360.369507	-4.629725	935.286011	391.449799	183.128387	929.593811	470.750519	-29.283726	494.069885	521.948608	176.455353	482.120514	508.236725	-23.092049	78.665359	572.479309	155.728836	92.113869	415.106110	-67.406067	1399.502808	449.666565	241.282745	1395.227661	362.778198	91.823631	1381.575073	361.388733	65.628860	1649.631958	452.559753	-144.569290	1118.452393	498.977051	297.194000	1121.358765	350.206238	-145.728806	872.902649	377.923920	314.081238	866.366272	370.549286	93.161652	1032.219482	-625.086792	185.293533	852.025757	-598.266846	-14.047573
360.282532	-4.610436	935.290466	391.407715	183.174881	929.580811	470.693237	-29.293873	494.069000	521.933350	176.433548	482.133606	508.254791	-23.096548	78.669075	572.467102	155.716888	92.114792	415.061371	-67.326897	1399.501465	449.659027	241.339630	1395.176514	362.903198	91.758789	1381.549805	361.458984	66.012848	1649.682007	452.494293	-144.556061	1118.468140	498.997925	297.182770	1121.293579	350.101410	-145.764557	872.945679	377.896912	314.077148	866.340027	370.498260	93.202293	1032.215576	-625.030518	185.283310	852.033997	-598.205322	-14.028985
360.236237	-4.575268	935.276428	391.378510	183.214554	929.579346	470.611084	-29.289110	494.078552	521.946655	176.444855	482.143555	508.232056	-23.106762	78.673492	572.476196	155.722198	92.131027	415.085236	-67.275345	1399.504517	449.647858	241.406555	1395.157837	362.838196	91.759674	1381.536865	361.532288	66.425316	1649.780029	452.423767	-144.532272	1118.453857	498.990692	297.161896	1121.234985	349.981293	-145.804306	872.974426	377.851837	314.064453	866.286804	370.457642	93.233894	1032.208008	-625.023438	185.296387	852.047668	-598.155945	-14.023553
360.161407	-4.572280	935.273987	391.299286	183.190094	929.567261	470.559631	-29.307156	494.083618	521.904541	176.439896	482.138824	508.234131	-23.109591	78.691475	572.475281	155.721954	92.133186	415.088806	-67.251411	1399.495605	449.648193	241.411331	1395.119263	362.728912	91.937248	1381.532715	361.548096	66.939056	1649.896240	452.341217	-144.508408	1118.441162	498.973694	297.135406	1121.213257	349.879883	-145.842606	872.995422	377.823029	314.045227	866.270752	370.390106	93.227173	1032.201050	-625.020813	185.251801	852.044434	-598.099976	-14.042474
360.146515	-4.535208	935.261292	391.282074	183.211151	929.554382	470.465057	-29.291105	494.075928	521.891113	176.468750	482.118744	508.243622	-23.107519	78.699310	572.436401	155.687775	92.131409	415.113220	-67.276268	1399.508667	449.604431	241.423416	1395.131958	362.701172	91.934662	1381.528198	361.599243	67.476753	1650.059814	452.286896	-144.497284	1118.427734	498.951904	297.139374	1121.198486	349.755676	-145.854172	872.995422	377.809601	314.041321	866.264099	370.370087	93.257240	1032.187988	-624.982483	185.296097	852.044800	-598.061829	-14.030366
360.109924	-4.512007	935.240662	391.230896	183.259125	929.553528	470.429962	-29.288183	494.053833	521.878540	176.467133	482.109894	508.237640	-23.095251	78.689262	572.469421	155.722626	92.129425	415.131348	-67.310684	1399.482300	449.570953	241.393219	1395.146729	362.623779	91.851295	1381.523193	361.713013	68.096497	1650.230591	452.238708	-144.483780	1118.387085	498.938568	297.158417	1121.219238	349.629608	-145.860092	872.983704	377.811798	314.012726	866.257690	370.320251	93.282364	1032.177368	-624.974121	185.286789	852.041016	-597.994934	-14.015715
360.080292	-4.508567	935.249817	391.192627	183.251297	929.557495	470.384552	-29.265759	494.058746	521.865234	176.470566	482.112183	508.231354	-23.090532	78.709930	572.517395	155.761871	92.119209	415.179596	-67.362213	1399.462158	449.511932	241.319031	1395.091797	362.613983	91.768173	1381.511475	361.909729	68.745956	1650.424805	452.177002	-144.497787	1118.334961	498.919617	297.166687	1121.276855	349.492401	-145.845779	872.957458	377.805664	313.996918	866.301880	370.289154	93.282478	1032.183960	-624.953491	185.279526	852.056030	-597.951355	-14.014482
360.067688	-4.463663	935.248596	391.134796	183.308395	929.566772	470.287048	-29.242781	494.047241	521.852478	176.518829	482.134552	508.183228	-23.069183	78.705719	572.524109	155.767166	92.124092	415.238434	-67.490448	1399.428589	449.356659	241.251755	1395.258545	362.635895	91.654106	1381.525146	362.051788	69.509712	1650.674438	452.129395	-144.494980	1118.265747	498.813965	297.148102	1121.381958	349.370850	-145.817841	872.901855	377.817322	314.008881	866.373901	370.248383	93.327240	1032.187988	-624.935608	185.272232	852.060730	-597.904968	-14.013311
360.087311	-4.472736	935.247742	391.124512	183.272873	929.562683	470.268555	-29.221169	494.048065	521.898010	176.605179	482.134064	508.217438	-23.074339	78.724442	572.564636	155.812164	92.135223	415.323273	-67.673485	1399.369141	449.241241	241.127106	1395.366943	362.632507	91.470001	1381.526367	362.153503	70.364204	1650.891479	452.093842	-144.496994	1118.152954	498.756256	297.138184	1121.521973	349.206177	-145.788788	872.834839	377.834747	314.019501	866.454590	370.240753	93.308380	1032.184692	-624.875244	185.276077	852.075562	-597.839050	-13.990823
360.107758	-4.420305	935.262085	391.057373	183.304153	929.604980	469.887115	-28.466532	493.944794	521.862854	176.618210	482.113251	507.925659	-22.997690	78.653465	572.557251	155.807297	92.137848	415.446106	-67.859825	1399.288818	449.119049	240.940247	1395.477417	362.621552	91.258316	1381.560303	362.328613	71.219002	1651.134277	452.081421	-144.499451	1118.034668	498.654022	297.135681	1121.672852	349.080139	-145.745987	872.759155	377.840881	314.039520	866.577393	370.193848	93.337212	1032.212280	-624.870483	185.270172	852.071594	-597.779480	-14.000641
360.197052	-4.589542	935.261475	391.372162	182.876480	929.427856	469.981293	-28.520245	493.995270	521.886536	176.678970	482.072815	508.002106	-23.016634	78.700905	572.575745	155.820862	92.143616	415.556854	-68.115036	1399.219727	448.997589	240.693939	1395.612671	362.580872	90.998016	1381.648804	362.491699	72.180626	1651.364258	452.084076	-144.541321	1117.862427	498.537567	297.104858	1121.840698	348.937317	-145.669998	872.660034	377.857117	314.076752	866.717957	370.345825	93.152634	1032.116089	-624.836975	185.288727	852.064026	-597.731201	-13.991427
360.099182	-4.352612	935.241577	390.926788	183.422592	929.656372	469.796234	-28.351448	493.956848	521.906616	176.737961	482.161438	507.873871	-22.988520	78.701096	572.564087	155.828781	92.148056	415.690918	-68.421867	1399.119751	448.935455	240.382553	1395.634277	362.587555	90.680519	1381.709351	362.603149	73.194069	1651.599365	452.105957	-144.571640	1117.692871	498.435730	297.099640	1122.017700	348.766449	-145.555527	872.572815	377.861542	314.129730	866.853699	370.123535	93.387657	1032.229248	-624.813965	185.258652	852.062744	-597.666199	-13.985313
360.228882	-4.502133	935.240356	391.235748	182.980331	929.496460	469.830231	-28.365898	493.981598	521.915161	176.807755	482.098541	507.913605	-22.992554	78.711426	572.605286	155.872772	92.149185	415.816681	-68.728371	1399.030273	448.809784	240.109879	1395.868530	362.591461	90.338577	1381.772217	362.841553	74.208199	1651.775391	452.129395	-144.579117	1117.482544	498.302094	297.044220	1122.222412	348.621216	-145.447464	872.459778	378.069489	314.381470	866.792847	370.266785	93.199753	1032.140381	-624.793457	185.256714	852.064026	-597.608093	-13.985883
360.246521	-4.450223	935.228149	391.161011	183.010971	929.531738	470.078552	-28.974890	494.087860	521.881592	176.867249	482.092529	508.106628	-23.040106	78.799767	572.659851	155.937759	92.176689	415.918701	-69.035843	1398.952148	448.704193	239.846603	1395.998047	362.764496	89.862541	1381.796143	363.083191	75.266937	1651.959473	452.175751	-144.596985	1117.292969	498.175690	296.979828	1122.420410	348.475464	-145.307846	872.332764	378.014343	314.456299	866.977661	370.230133	93.214851	1032.152466	-624.769287	185.259186	852.065369	-597.567017	-13.990822
360.273682	-4.403443	935.202515	391.084503	183.060333	929.553711	470.071167	-28.972307	494.081970	521.875549	176.968735	482.137604	508.097046	-23.045599	78.797432	572.643921	155.955276	92.189247	416.037506	-69.373581	1398.903809	448.678925	239.533234	1396.139282	362.760193	89.524254	1381.838623	363.237030	76.256325	1652.142334	452.227722	-144.614594	1117.104370	498.063599	296.885040	1122.628540	348.307770	-145.150986	872.213867	377.905792	314.545135	867.173950	370.188477	93.237274	1032.150757	-624.742371	185.291779	852.068848	-597.519653	-13.955626
360.283203	-4.349473	935.194519	391.001801	183.125854	929.601929	470.062683	-28.895853	494.071564	521.870056	177.055145	482.166504	508.077820	-23.040779	78.788727	572.670227	155.976212	92.200562	416.130615	-69.734314	1398.838257	448.634186	239.210220	1396.260010	362.744873	89.202599	1381.882690	363.450348	77.294533	1652.298462	452.266296	-144.631317	1116.927979	497.971710	296.772644	1122.806763	348.180420	-145.021194	872.124512	377.749390	314.431976	867.397339	370.154663	93.263763	1032.172241	-624.699219	185.278473	852.066833	-597.432617	-13.989049
360.308838	-4.309552	935.174866	390.915161	183.187317	929.641174	469.791504	-28.167826	494.005188	521.899536	177.187134	482.165924	507.854614	-22.984173	78.718628	573.048279	156.265854	92.254524	416.226196	-70.057785	1398.788208	448.631378	238.905640	1396.333862	362.750427	88.914665	1381.914917	363.672180	78.295860	1652.427124	452.322113	-144.662277	1116.777222	497.805725	296.609619	1122.899536	348.066345	-144.860016	872.029480	377.357391	314.566925	867.745056	370.122742	93.279663	1032.183350	-624.697510	185.250183	852.065125	-597.374451	-13.969362
360.188171	-4.069349	935.159424	390.442017	183.754852	929.872131	469.990143	-28.679129	494.045013	521.857239	177.253311	482.249725	507.995789	-23.018833	78.774231	573.318298	156.498215	92.291908	416.276123	-70.386269	1398.719360	448.663483	238.590591	1396.389771	362.577576	88.754929	1381.962524	363.886597	79.270683	1652.564697	452.358551	-144.713760	1116.673218	497.704651	296.453400	1122.966187	347.961578	-144.703995	871.941284	377.153564	314.658813	867.865540	369.898132	93.524254	1032.301025	-624.669312	185.261490	852.071411	-597.321716	-13.984188
360.213043	-4.012777	935.127625	390.383179	183.806732	929.890137	470.033722	-28.639299	494.055847	521.864319	177.346085	482.242798	507.995209	-22.980732	78.764442	573.190308	156.418335	92.283638	416.309357	-70.667023	1398.671509	448.671539	238.322647	1396.393066	362.539246	88.487106	1381.996704	364.094482	80.220909	1652.645508	452.398193	-144.763336	1116.548828	497.587952	296.261536	1122.983398	347.872833	-144.554047	871.848145	376.918732	314.776733	867.954407	369.872345	93.551140	1032.294678	-624.689941	185.258804	852.058105	-597.304260	-13.961289
360.207245	-3.968865	935.083557	390.330017	183.836960	929.893616	470.085144	-28.571287	494.049133	521.830933	177.432663	482.254974	508.013367	-22.978096	78.750557	573.195984	156.433563	92.297974	416.278229	-70.914207	1398.632935	448.720673	238.059555	1396.378052	362.529877	88.241737	1382.014038	364.318176	81.089226	1652.724121	452.399963	-144.832809	1116.471924	497.478851	296.070770	1122.955078	347.804169	-144.419052	871.821777	376.654449	314.844574	868.013550	369.835968	93.562981	1032.274902	-624.688721	185.251999	852.060547	-597.271240	-13.937343
360.284637	-4.123957	935.056274	390.647034	183.436447	929.734070	470.169617	-28.573709	494.072052	521.802368	177.483047	482.169067	508.025391	-22.981609	78.748695	573.147888	156.419983	92.295822	416.242432	-71.150856	1398.605957	448.808319	237.782166	1396.222168	362.515350	88.053749	1382.015137	364.549713	81.941338	1652.785889	452.398926	-144.881866	1116.407593	497.403137	295.886810	1122.915283	347.757477	-144.303131	871.746094	376.365601	314.918793	868.080017	369.980713	93.375534	1032.175415	-624.655640	185.261581	852.061951	-597.182434	-13.957926
360.300262	-4.083229	935.023987	390.610901	183.477829	929.737793	470.262848	-28.565741	494.090668	521.801392	177.566177	482.185211	508.080841	-22.972008	78.745438	573.164185	156.458038	92.312111	416.176270	-71.363914	1398.589478	448.879639	237.561996	1396.183716	362.521118	87.850586	1382.011719	364.774231	82.754501	1652.816528	452.353149	-144.989563	1116.346558	497.302551	295.702545	1122.837280	347.732788	-144.207870	871.696350	376.050995	314.975616	868.139221	369.960785	93.397484	1032.161255	-624.634216	185.263229	852.066345	-597.134155	-13.947989
360.173462	-3.858523	934.990112	390.231628	184.029785	929.900146	470.181335	-28.413206	494.057617	521.794495	177.668243	482.269501	508.006622	-22.955486	78.715576	572.814941	156.195374	92.312714	416.132111	-71.515144	1398.579834	448.945282	237.408447	1396.249512	362.499176	87.599808	1381.948242	365.003693	83.371727	1652.807739	452.302155	-145.099838	1116.304688	497.199280	295.545197	1122.763916	347.699677	-144.129059	871.650085	375.748901	315.032623	868.176270	369.764893	93.658844	1032.233154	-624.587646	185.327347	852.099731	-597.082092	-13.889709
360.254211	-3.932815	934.947266	390.561523	183.634750	929.753967	470.277283	-28.423380	494.085144	521.726257	177.645370	482.186157	508.071228	-22.964941	78.710777	572.787354	156.167984	92.291916	416.051575	-71.670929	1398.555176	449.043518	237.237549	1396.224854	362.527161	87.452797	1381.922607	365.210388	84.096268	1652.814819	452.234558	-145.204330	1116.277588	497.112122	295.394501	1122.687988	347.711578	-144.107834	871.586975	375.449921	315.076447	868.213867	369.913483	93.501495	1032.132813	-624.599304	185.280716	852.078796	-597.026001	-13.938763
360.213379	-3.878586	934.915894	390.568573	183.717026	929.753113	470.278687	-28.398666	494.079773	521.748535	177.712082	482.173462	508.092529	-22.950167	78.704231	572.821228	156.205338	92.296471	415.971985	-71.834755	1398.558350	449.160278	237.053818	1396.149658	362.620697	87.422455	1381.928101	365.422058	84.782669	1652.833374	452.135864	-145.299347	1116.258057	497.036011	295.257446	1122.598633	347.726532	-144.094955	871.542236	375.120453	315.076660	868.253784	369.904266	93.553169	1032.117676	-624.577393	185.281403	852.079895	-596.985413	-13.915347
360.128265	-3.789649	934.903625	390.554840	183.773361	929.755554	470.253723	-28.343649	494.063293	521.704041	177.713104	482.147705	508.072723	-22.970655	78.713089	572.782959	156.174988	92.291267	415.908997	-71.985947	1398.556396	449.270508	236.886414	1396.078613	362.688080	87.308281	1381.909302	365.631836	85.438782	1652.817993	452.041107	-145.432297	1116.262695	496.973907	295.134247	1122.515381	347.737213	-144.093491	871.480774	374.779266	315.039764	868.305176	369.873596	93.617668	1032.114136	-624.558655	185.322433	852.081604	-596.950500	-13.906590
359.981415	-3.533108	934.864014	390.213654	184.318298	929.928040	470.164551	-28.242476	494.069031	521.702515	177.768829	482.223969	508.042053	-22.961874	78.714355	572.767395	156.173981	92.287163	415.867920	-72.082550	1398.541138	449.409363	236.769791	1396.018433	362.729492	87.195671	1381.887939	365.820038	86.072090	1652.813599	451.927338	-145.565887	1116.244629	496.897400	295.033539	1122.436401	347.754761	-144.134567	871.431213	374.470032	315.005432	868.345276	369.696014	93.884079	1032.188965	-624.547852	185.307175	852.084961	-596.890076	-13.903255
359.915680	-3.441008	934.850342	390.242004	184.408432	929.927368	470.096039	-28.199137	494.078339	521.680054	177.739166	482.218109	508.038635	-22.960819	78.711494	572.717346	156.133865	92.287102	415.804718	-72.208336	1398.538818	449.548126	236.614120	1395.987183	362.809174	87.105553	1381.859009	366.031097	86.842476	1652.795654	451.822388	-145.696899	1116.253418	496.855072	294.920868	1122.389893	347.762939	-144.178253	871.373901	374.151886	314.928253	868.430969	369.690857	93.968834	1032.182739	-624.539185	185.296509	852.075745	-596.851074	-13.892702
359.847351	-3.389764	934.837036	390.291321	184.425262	929.926819	470.056793	-28.196472	494.075653	521.676331	177.732239	482.230652	508.029358	-22.958895	78.709732	572.723816	156.119553	92.288193	415.763336	-72.325882	1398.502075	449.665985	236.497864	1395.965942	362.865417	87.020035	1381.870605	366.191498	87.405891	1652.783569	451.711945	-145.825287	1116.256226	496.789063	294.795197	1122.344238	347.778107	-144.262787	871.323181	373.876282	314.851776	868.500427	369.685272	93.999466	1032.176147	-624.527222	185.349411	852.100525	-596.832031	-13.876780
359.763275	-3.291160	934.831055	390.316681	184.484756	929.928406	469.974548	-28.180700	494.092834	521.688782	177.738739	482.217896	508.019501	-22.975121	78.729271	572.942749	156.298080	92.322495	415.722870	-72.430527	1398.464966	449.788086	236.370148	1395.978149	362.935150	86.950890	1381.855469	366.353943	87.948967	1652.778320	451.610962	-145.911102	1116.234497	496.759247	294.704926	1122.314819	347.751068	-144.347748	871.256531	373.610413	314.749359	868.585266	369.676880	94.075005	1032.175171	-624.469910	185.351471	852.092651	-596.760620	-13.887391
359.686432	-3.204541	934.828918	390.339050	184.536636	929.944092	469.930847	-28.173870	494.086639	521.652039	177.655258	482.197052	508.048676	-22.988230	78.745743	573.108887	156.390015	92.339561	415.669739	-72.501801	1398.411621	449.924744	236.281158	1395.976563	363.146667	86.759155	1381.828125	366.543091	88.489281	1652.761475	451.513702	-146.036911	1116.189331	496.725708	294.536530	1122.314453	347.757263	-144.460434	871.196106	373.359619	314.619141	868.667603	369.670380	94.134911	1032.183472	-624.469055	185.349289	852.093689	-596.727539	-13.867657
359.611542	-3.124304	934.826233	390.389374	184.566956	929.963135	469.851746	-28.174072	494.086945	521.573059	177.573853	482.188232	508.028778	-22.996943	78.765961	573.130432	156.415741	92.346199	415.664948	-72.572914	1398.366333	450.122620	236.137360	1395.891968	363.163177	86.631508	1381.792847	366.705963	88.879524	1652.739746	451.431732	-146.145081	1116.167480	496.754944	294.414795	1122.311401	347.718079	-144.576767	871.139526	373.119904	314.464050	868.769226	369.682037	94.179245	1032.193237	-624.471191	185.340591	852.095154	-596.697632	-13.862419
359.524658	-3.042098	934.818604	390.438751	184.659775	929.987366	469.768158	-28.164047	494.085938	521.627380	177.565140	482.215729	508.063873	-23.011406	78.779472	572.890686	156.219070	92.308769	415.660767	-72.641983	1398.330078	450.268829	236.047226	1395.936279	363.240570	86.585793	1381.812256	366.875977	89.359238	1652.726807	451.401917	-146.277206	1116.137085	496.765350	294.245117	1122.312012	347.932861	-144.647888	871.044678	372.891663	314.287750	868.868774	369.683167	94.250252	1032.203125	-624.476440	185.388779	852.091431	-596.679626	-13.841284
359.451324	-2.954494	934.801880	390.480988	184.701736	930.001221	469.707886	-28.206888	494.113434	521.606628	177.511398	482.188904	508.077637	-23.015032	78.804771	572.883301	156.229813	92.308144	415.661469	-72.727623	1398.286133	450.459320	235.931732	1395.971924	363.135193	86.693260	1381.836548	367.039825	89.818565	1652.687378	451.336792	-146.385117	1116.092529	496.833771	294.131470	1122.322266	347.871643	-144.770645	870.987976	372.918762	314.065247	868.775330	369.689209	94.299339	1032.203491	-624.470276	185.349945	852.061401	-596.633423	-13.889130
359.369293	-2.899018	934.814758	390.508026	184.786987	930.018494	469.703125	-28.278046	494.106750	521.544250	177.405319	482.161621	508.111389	-23.033363	78.835464	573.073914	156.327667	92.328674	415.658264	-72.811989	1398.238281	450.579956	235.892197	1396.098389	363.200745	86.684021	1381.834351	367.183380	90.255920	1652.687866	451.267609	-146.458862	1116.029785	496.888214	294.016174	1122.343750	347.809875	-144.901932	870.957092	372.735046	313.836884	868.881226	369.683960	94.366241	1032.219849	-624.481079	185.356705	852.063232	-596.629883	-13.867413
359.296631	-2.831827	934.813232	390.563507	184.848343	930.038818	469.620148	-28.305641	494.123718	521.599487	177.428680	482.180511	508.138153	-23.040167	78.842377	573.153625	156.383804	92.343613	415.660522	-72.829895	1398.205322	450.726257	235.848145	1396.120728	363.274963	86.663078	1381.834351	367.358948	90.673866	1652.642578	451.239990	-146.555420	1116.003784	496.952576	293.859741	1122.357666	347.724274	-145.018387	870.927612	372.580383	313.620789	868.988098	369.688354	94.420433	1032.230225	-624.452393	185.361984	852.080505	-596.581238	-13.847677
359.232819	-2.784026	934.817322	390.609680	184.903320	930.062988	469.517029	-28.291573	494.116180	521.628357	177.411453	482.213898	508.105438	-23.034790	78.831680	572.586792	155.960434	92.295769	415.677185	-72.854782	1398.179688	450.892181	235.787766	1396.161011	363.330383	86.639778	1381.842163	367.523254	91.085381	1652.622803	451.203186	-146.611069	1115.942749	496.997864	293.696106	1122.318848	347.641724	-145.145508	870.916992	372.249023	313.453003	869.286194	369.701050	94.460548	1032.245850	-624.445313	185.349701	852.084717	-596.548645	-13.830208
359.174713	-2.712737	934.823364	390.641693	184.991272	930.103882	469.432678	-28.310682	494.144104	521.629517	177.396164	482.226410	508.113708	-23.033066	78.889107	572.546997	155.944397	92.304489	415.698364	-72.894363	1398.125977	451.026642	235.746918	1396.171143	363.399536	86.625374	1381.843262	367.689087	91.476303	1652.596191	451.137177	-146.631897	1115.897339	497.110840	293.577209	1122.357544	347.305267	-145.331924	870.977234	372.152710	313.210693	869.355835	369.711700	94.519890	1032.271240	-624.415710	185.396896	852.097778	-596.510010	-13.837882
359.261047	-2.840755	934.818604	391.063660	184.546646	929.941040	469.401550	-28.379286	494.148956	521.698120	177.383148	482.143890	508.170685	-23.071751	78.896210	572.550049	155.944473	92.307007	415.697388	-72.925514	1398.115845	451.170197	235.693420	1396.173462	363.458588	86.619362	1381.864380	367.854065	91.849403	1652.562744	451.104767	-146.693756	1115.873169	497.241364	293.473419	1122.308350	347.209839	-145.441742	870.973816	372.077545	312.985687	869.427612	369.916107	94.341064	1032.181152	-624.406921	185.386688	852.094666	-596.469666	-13.821431
359.240784	-2.824619	934.822876	391.150909	184.588882	929.947632	469.351471	-28.408041	494.150970	521.701660	177.372849	482.162354	508.180267	-23.079552	78.930229	572.491028	155.909088	92.296501	415.716492	-72.952255	1398.091431	451.293518	235.669754	1396.154419	363.527313	86.624763	1381.853394	367.996490	92.191246	1652.533325	451.082031	-146.772247	1115.859741	497.372833	293.384857	1122.291382	347.111908	-145.537460	870.999939	372.045563	312.767151	869.473938	369.958069	94.370125	1032.187012	-624.407410	185.397720	852.104248	-596.459412	-13.800983
359.210419	-2.764510	934.830994	391.212769	184.613480	929.974731	469.260864	-28.426380	494.144165	521.788086	177.419418	482.167633	508.198395	-23.097672	78.946899	572.486511	155.883377	92.296280	415.731964	-72.966484	1398.092041	451.450317	235.637985	1396.143433	363.596344	86.618996	1381.861816	368.147430	92.546379	1652.502197	451.065521	-146.805145	1115.853882	497.508453	293.219238	1122.255737	347.020752	-145.646729	871.007690	372.010895	312.556152	869.509705	369.997437	94.401604	1032.206299	-624.420776	185.389618	852.088074	-596.432617	-13.820976
359.209045	-2.743712	934.835510	391.280243	184.653336	929.966492	469.203033	-28.419533	494.125610	521.735168	177.379440	482.152283	508.177612	-23.076939	78.950432	572.468384	155.861389	92.288757	415.781860	-72.992218	1398.078369	451.586792	235.613495	1396.141724	363.667358	86.643196	1381.854004	368.302185	92.858963	1652.473511	451.041382	-146.873718	1115.845459	497.653229	293.116913	1122.232422	346.917786	-145.732727	871.041809	372.042175	312.353546	869.532776	370.045258	94.437798	1032.204956	-624.426880	185.395554	852.082458	-596.449158	-13.796380
359.212585	-2.693438	934.836243	391.366791	184.681107	929.978699	469.146576	-28.405704	494.126465	521.698730	177.319122	482.125000	508.189758	-23.083546	78.954697	572.395142	155.834793	92.275925	415.820068	-72.992584	1398.080078	451.722870	235.587372	1396.109619	363.749878	86.642525	1381.844360	368.459503	93.158432	1652.443115	451.018158	-146.931747	1115.841064	497.811981	293.037079	1122.201050	346.844086	-145.832306	871.058472	372.074677	312.152008	869.511902	370.107483	94.470482	1032.212524	-624.394470	185.390366	852.080688	-596.399597	-13.791301
359.096191	-2.425274	934.822632	391.016541	185.388809	930.202026	469.021454	-28.289429	494.061035	521.735474	177.337616	482.220856	508.113068	-23.067509	78.938309	572.397949	155.834579	92.285355	415.847687	-72.982155	1398.075684	451.851410	235.572281	1396.065674	363.840790	86.646469	1381.833130	368.615845	93.436966	1652.405762	450.988983	-146.983490	1115.817993	497.965729	292.947235	1122.146851	346.767273	-145.917404	871.082764	372.159363	311.963104	869.493408	369.973267	94.801338	1032.327881	-624.394714	185.376358	852.068665	-596.359497	-13.813076
359.116913	-2.404554	934.836853	391.101440	185.437241	930.226929	469.021576	-28.314035	494.058533	521.748169	177.324234	482.213715	508.124359	-23.068424	78.933502	572.425232	155.847351	92.280273	415.916290	-72.976479	1398.086426	451.997650	235.582672	1396.024780	363.933075	86.698097	1381.821533	368.755463	93.698936	1652.361816	450.972473	-147.041122	1115.850220	498.128387	292.865387	1122.098999	346.706024	-145.988052	871.112793	372.281281	311.786499	869.444336	370.036865	94.829674	1032.348145	-624.384460	185.396057	852.084473	-596.353210	-13.793054
359.272430	-2.605947	934.829712	391.610107	184.858841	930.018677	469.117035	-28.379869	494.117004	521.807312	177.343567	482.157898	508.205505	-23.052132	78.970078	573.013245	156.286621	92.350563	415.912476	-72.910515	1398.094116	452.093811	235.605606	1395.985596	364.217560	86.575287	1381.788696	368.879333	93.951050	1652.347412	450.916687	-147.085358	1115.869507	498.281250	292.716675	1122.053955	346.620972	-146.025787	871.166931	372.431915	311.634766	869.392639	370.312866	94.572563	1032.233154	-624.397644	185.384064	852.085571	-596.346069	-13.782509
359.199738	-2.345967	934.826721	391.291504	185.526810	930.228516	469.017059	-28.245428	494.082336	521.824585	177.349091	482.254211	508.144165	-23.029161	78.953003	572.441101	155.855850	92.284637	415.977631	-72.922653	1398.129028	452.281433	235.577011	1395.923828	364.144287	86.760361	1381.800781	368.991943	94.179893	1652.316162	450.899078	-147.120880	1115.905273	498.435242	292.602112	1121.954956	346.568756	-146.075897	871.188171	372.623169	311.507050	869.303345	370.199982	94.895340	1032.345581	-624.391968	185.408478	852.085876	-596.298340	-13.773367
359.252533	-2.307719	934.835205	391.391052	185.610291	930.236694	469.007172	-28.211329	494.072693	521.807983	177.321442	482.243652	508.137146	-23.027376	78.949287	572.406921	155.811951	92.277931	415.976563	-72.857468	1398.150024	452.390167	235.631256	1395.857178	364.431671	86.678879	1381.750854	369.126923	94.379417	1652.286743	450.845856	-147.168594	1115.935913	498.604370	292.500397	1121.884766	346.520660	-146.114944	871.236206	372.859497	311.354553	869.187622	370.296753	94.953316	1032.354980	-624.425232	185.396362	852.086487	-596.301636	-13.768954
359.301514	-2.270693	934.827271	391.492920	185.655792	930.232544	469.043335	-28.196291	494.051514	521.854126	177.334351	482.220947	508.135162	-23.026861	78.946999	572.468567	155.854996	92.282341	416.005920	-72.811226	1398.182617	452.544128	235.666122	1395.779663	364.532898	86.754524	1381.733765	369.247131	94.573830	1652.254028	450.811096	-147.176178	1115.990845	498.797119	292.405609	1121.777710	346.472595	-146.131454	871.289795	373.103149	311.194336	869.066528	370.387909	94.991165	1032.349854	-624.458801	185.363449	852.067322	-596.291809	-13.781546
359.357880	-2.248090	934.823181	391.604706	185.706635	930.239929	469.028534	-28.127872	494.032196	521.863525	177.352081	482.213226	508.101654	-23.023924	78.928528	572.925659	156.171616	92.310165	416.017273	-72.739601	1398.225464	452.720154	235.703461	1395.719727	364.645660	86.818642	1381.734863	369.367859	94.746590	1652.228394	450.762756	-147.210297	1116.054321	498.984467	292.294373	1121.700562	346.442505	-146.164963	871.343201	373.370117	311.066772	868.936768	370.487000	95.020256	1032.352539	-624.477966	185.385345	852.077881	-596.303406	-13.764235
359.446716	-2.253756	934.836548	391.707367	185.704880	930.255981	469.117279	-28.166368	494.081390	521.896179	177.369537	482.230743	508.138397	-23.023544	78.937309	573.099670	156.297501	92.322006	416.062286	-72.669830	1398.269775	452.890930	235.794922	1395.640747	364.784668	86.896141	1381.716919	369.469482	94.914574	1652.202148	450.727875	-147.231018	1116.091675	499.185913	292.186401	1121.619629	346.387482	-146.167709	871.421814	373.644440	310.970642	868.821167	370.591278	95.013969	1032.367798	-624.487061	185.380859	852.088562	-596.287476	-13.740900
359.526825	-2.262114	934.862244	391.846619	185.671631	930.235718	469.149658	-28.154381	494.066162	521.926086	177.347305	482.214294	508.153625	-23.018038	78.912666	573.067871	156.279633	92.321785	416.094238	-72.602135	1398.328003	453.063538	235.849731	1395.575317	364.904785	86.985779	1381.711914	369.552185	95.059135	1652.190674	450.699890	-147.265930	1116.189819	499.447235	292.139130	1121.542480	346.381836	-146.177048	871.490967	373.983795	310.867401	868.701355	370.706818	95.018555	1032.369873	-624.483643	185.373932	852.092041	-596.270325	-13.746233
359.649506	-2.226466	934.859131	391.985840	185.691742	930.240662	469.254944	-28.154074	494.085876	521.981995	177.404556	482.217346	508.168304	-23.026112	78.937531	573.062195	156.291306	92.321739	416.145264	-72.534813	1398.382813	453.242035	235.922073	1395.518311	365.024841	87.093758	1381.703003	369.647156	95.203239	1652.156616	450.719696	-147.301971	1116.276367	499.710144	292.065765	1121.451416	346.596924	-146.119858	871.503357	374.613007	310.973999	868.323059	370.832214	95.043823	1032.370605	-624.513367	185.386307	852.099792	-596.288635	-13.743458
359.767151	-2.222220	934.877808	392.117737	185.714355	930.231689	469.325287	-28.134665	494.067657	522.043579	177.452911	482.211700	508.190491	-23.020391	78.916237	573.083069	156.286987	92.318573	416.183044	-72.440498	1398.445801	453.405640	235.989136	1395.442993	365.150726	87.185188	1381.692383	369.726501	95.336967	1652.143799	450.711182	-147.294907	1116.375000	499.947021	291.973633	1121.386353	346.578705	-146.105331	871.585876	374.789734	310.895874	868.393616	370.955902	95.072151	1032.374878	-624.513672	185.380524	852.103699	-596.264282	-13.734684
359.918060	-2.219967	934.898804	392.259277	185.655304	930.232239	469.407837	-28.126963	494.098175	522.045105	177.433289	482.189087	508.192200	-23.019470	78.903717	573.105103	156.327545	92.314491	416.256012	-72.403870	1398.496826	453.593231	236.014832	1395.398315	365.167572	87.510117	1381.750732	369.808014	95.478653	1652.112671	450.710999	-147.295609	1116.430542	500.266968	291.911591	1121.342041	346.576599	-146.073242	871.661499	375.167847	310.620239	868.345520	371.099945	95.055809	1032.385254	-624.509705	185.372208	852.106445	-596.238953	-13.750768
360.063873	-2.203508	934.918640	392.426086	185.641907	930.245483	469.478851	-28.081810	494.065521	522.146118	177.506226	482.188110	508.170349	-23.011993	78.888222	573.132629	156.347763	92.287796	416.328430	-72.322121	1398.548462	453.761292	236.095047	1395.342529	365.278381	87.610832	1381.748291	369.863739	95.590385	1652.105469	450.692932	-147.203888	1116.481689	500.575989	291.846252	1121.306030	346.319031	-146.091339	871.799316	375.604462	310.546082	868.212036	371.263458	95.060738	1032.401978	-624.518311	185.377350	852.109192	-596.254761	-13.729654
360.221985	-2.181440	934.943298	392.569916	185.575943	930.237671	469.561584	-28.049452	494.085114	522.203369	177.480576	482.159546	508.158020	-22.990850	78.877579	573.092468	156.314804	92.274963	416.413116	-72.221024	1398.594727	453.943359	236.169296	1395.291992	365.322601	87.604546	1381.722412	369.940765	95.710518	1652.100342	450.706665	-147.166992	1116.537720	500.899994	291.822571	1121.269409	346.289368	-146.042984	871.884460	376.084839	310.480865	868.110840	371.422638	95.055801	1032.410278	-624.529785	185.384033	852.107056	-596.247375	-13.724619
360.413940	-2.146642	934.959045	392.773987	185.547089	930.236816	469.641144	-28.049648	494.087402	522.274780	177.513153	482.154907	508.161896	-23.004450	78.905792	573.122986	156.326126	92.288048	416.434357	-72.121727	1398.628662	454.032867	236.241638	1395.284302	365.683563	87.660812	1381.722778	369.985352	95.829636	1652.098389	450.731628	-147.127319	1116.565430	501.249542	291.815979	1121.277954	346.291046	-145.985413	871.948792	376.593292	310.428741	868.035950	371.597290	95.073051	1032.416016	-624.527344	185.379990	852.107971	-596.232788	-13.735193
360.600830	-2.162418	934.987976	392.996887	185.517731	930.221741	469.761200	-28.059557	494.089874	522.381104	177.578293	482.174225	508.183228	-22.997406	78.895668	573.171021	156.377457	92.294144	416.542572	-72.047943	1398.678101	454.222717	236.313400	1395.272339	365.544586	87.833862	1381.714111	370.059052	95.964569	1652.084473	450.766357	-147.055328	1116.614014	501.593658	291.810516	1121.247437	346.280090	-145.942047	872.001953	377.097595	310.395447	867.955139	371.809418	95.073822	1032.422607	-624.531921	185.380188	852.100159	-596.228394	-13.743777
360.803558	-2.133638	935.006531	393.211060	185.471786	930.228333	469.777008	-27.973873	494.073822	522.502380	177.617126	482.161224	508.147095	-22.972630	78.851784	573.240417	156.425705	92.276245	416.620941	-71.959709	1398.710449	454.369080	236.408951	1395.274414	365.651489	87.941734	1381.715088	370.099792	96.069145	1652.092407	450.827820	-147.012558	1116.653809	501.982697	291.847687	1121.259644	346.301605	-145.862030	872.050842	377.845551	310.327942	867.644165	372.014435	95.073837	1032.434692	-624.529358	185.372162	852.100769	-596.210083	-13.733837
360.996613	-2.131470	935.041504	393.427307	185.456223	930.252625	469.877258	-27.963596	494.071167	522.613037	177.637680	482.168396	508.153198	-22.975470	78.837799	573.257385	156.403229	92.249382	416.660156	-71.841225	1398.732056	454.477692	236.532364	1395.244263	365.937683	87.884354	1381.705322	370.157227	96.185562	1652.089478	450.878143	-146.948456	1116.677734	502.335510	291.812927	1121.266968	346.333862	-145.802139	872.106628	378.418457	310.310272	867.554382	372.213776	95.074669	1032.463745	-624.539307	185.419800	852.110596	-596.253662	-13.670033
361.204437	-2.086409	935.044556	393.691406	185.521454	930.277405	469.978821	-27.961000	494.057922	522.690247	177.618942	482.151276	508.160919	-22.976818	78.821075	573.262878	156.416992	92.223663	416.764282	-71.768631	1398.764404	454.641479	236.610565	1395.275757	365.893250	88.131660	1381.730469	370.193726	96.303215	1652.073853	450.962189	-146.886841	1116.716675	502.651520	291.791595	1121.290771	346.384766	-145.725159	872.130676	378.763763	310.325287	867.694641	372.441895	95.120773	1032.477539	-624.528564	185.427307	852.119568	-596.243347	-13.671721
361.411652	-2.078206	935.067078	393.919952	185.577866	930.297241	470.077057	-27.972839	494.034729	522.848999	177.655670	482.158386	508.149902	-22.993711	78.812424	573.324707	156.433945	92.227783	416.847137	-71.684067	1398.799072	454.792847	236.707474	1395.263550	366.022339	88.257759	1381.725952	370.238953	96.422623	1652.076660	451.039612	-146.789459	1116.728516	503.092438	291.824493	1121.340820	346.444885	-145.643509	872.166870	379.590668	310.297241	867.400879	372.653320	95.155281	1032.498413	-624.522766	185.421463	852.122253	-596.227112	-13.668050
361.616241	-2.063384	935.104553	394.148682	185.559723	930.306335	470.183044	-27.949511	494.040436	522.957703	177.666702	482.193207	508.197693	-22.985815	78.820206	573.364197	156.466675	92.226639	416.939545	-71.573631	1398.817749	454.913940	236.819946	1395.286377	366.138885	88.365173	1381.741577	370.265808	96.553406	1652.064697	451.132416	-146.708130	1116.768188	503.430054	291.876068	1121.388428	346.501556	-145.553787	872.211670	380.172028	310.310638	867.330078	372.862122	95.171295	1032.520630	-624.514648	185.437881	852.119934	-596.231445	-13.643753
361.907471	-2.292871	935.121887	394.618958	184.938980	930.022217	470.323029	-28.004942	494.064514	523.038147	177.598969	482.084320	508.236725	-22.977709	78.818481	573.362915	156.447540	92.212753	417.026947	-71.467964	1398.863770	455.055145	236.896545	1395.285767	366.273926	88.471535	1381.715942	370.283966	96.667763	1652.051514	451.223969	-146.631332	1116.802612	503.712799	291.856628	1121.380371	346.583710	-145.452682	872.269409	380.537048	310.371033	867.438293	373.147949	94.935135	1032.375732	-624.533142	185.434967	852.107056	-596.235046	-13.646993
362.136078	-2.298584	935.162842	394.894562	184.919983	930.009888	470.406433	-27.981657	494.080994	523.068604	177.561035	482.052399	508.227844	-22.984745	78.809097	573.316772	156.429245	92.174370	417.096893	-71.381500	1398.911133	455.179077	236.988068	1395.295898	366.457123	88.679482	1381.757813	370.310303	96.805740	1652.033936	451.301605	-146.559036	1116.845459	504.093384	291.910095	1121.426880	346.704987	-145.350128	872.311707	381.383667	310.418274	867.126770	373.386200	94.955086	1032.388184	-624.518005	185.444000	852.109802	-596.231995	-13.632493
362.277740	-2.088989	935.191284	394.901947	185.519287	930.329163	470.437592	-27.898535	494.040863	523.267212	177.650238	482.125641	508.212433	-22.967625	78.827385	573.367310	156.438568	92.151787	417.192535	-71.248886	1398.956055	455.315796	237.126419	1395.282227	366.715210	88.543549	1381.706665	370.324707	96.923523	1652.029541	451.428467	-146.481400	1116.928101	504.468048	291.995667	1121.485840	346.856018	-145.227386	872.355835	382.029877	310.474823	867.050659	373.534180	95.181076	1032.572144	-624.537781	185.429825	852.113831	-596.237488	-13.622478
362.525513	-2.101656	935.230896	395.186279	185.460632	930.330566	470.557922	-27.883297	494.045990	523.409180	177.673111	482.086853	508.222076	-22.960379	78.810707	573.448059	156.460052	92.129738	417.313171	-71.131409	1399.000366	455.458374	237.220154	1395.315063	366.844940	88.650299	1381.701050	370.339996	97.051132	1652.008057	451.579407	-146.394928	1116.987183	504.825958	292.071045	1121.518677	347.016632	-145.112198	872.407288	382.669830	310.546539	866.961914	373.801514	95.167320	1032.592041	-624.508179	185.436386	852.099548	-596.206970	-13.607985
362.770386	-2.097245	935.283325	395.459015	185.452530	930.344666	470.721100	-27.890839	494.032318	523.520386	177.680267	482.083679	508.263367	-22.958372	78.800217	573.426941	156.461838	92.113762	417.407623	-71.061836	1399.053223	455.572876	237.278320	1395.304321	367.063019	88.828079	1381.720703	370.354645	97.179230	1651.990967	451.772675	-146.365051	1117.061768	505.161774	292.170166	1121.557861	347.415497	-144.920898	872.400208	383.290253	310.678528	866.874573	374.069366	95.185272	1032.625000	-624.478149	185.480591	852.117615	-596.166504	-13.580345
363.045410	-2.059821	935.317688	395.726837	185.409729	930.360535	470.865479	-27.904772	494.026276	523.620056	177.683609	482.038727	508.310944	-22.960955	78.774666	573.475342	156.479004	92.089233	417.547302	-70.944725	1399.107910	455.725830	237.374542	1395.302979	367.117706	88.838982	1381.698486	370.343048	97.288971	1651.993652	451.952454	-146.256592	1117.121826	505.453156	292.236725	1121.590942	347.623688	-144.812851	872.457581	383.663361	310.822601	866.971863	374.329803	95.195633	1032.649170	-624.468567	185.491333	852.119934	-596.158691	-13.555031
363.330994	-2.042188	935.349243	396.006256	185.460358	930.376953	471.021271	-27.910900	494.000031	523.764038	177.716782	482.049622	508.315002	-22.961254	78.754074	573.476196	156.496994	92.068459	417.641327	-70.872452	1399.155762	455.839600	237.441788	1395.297974	367.301666	89.015259	1381.718140	370.356079	97.425758	1651.958618	452.122742	-146.172073	1117.203979	505.762421	292.300812	1121.607910	347.816284	-144.671875	872.474365	384.288818	310.932770	866.904785	374.612000	95.237083	1032.672852	-624.480957	185.521271	852.139771	-596.154053	-13.519506
363.620148	-2.000465	935.366882	396.315918	185.451218	930.385376	471.138977	-27.898260	493.974518	523.877136	177.744659	482.025391	508.330750	-22.957602	78.734818	573.476929	156.484955	92.068916	417.765259	-70.755302	1399.195190	456.021912	237.567780	1395.292603	367.337250	89.005272	1381.708496	370.334290	97.541847	1651.950562	452.250610	-146.038147	1117.228882	506.108643	292.356232	1121.631470	347.765381	-144.583420	872.598694	384.891846	311.098358	866.825745	374.883911	95.264534	1032.684082	-624.469971	185.527176	852.127075	-596.117554	-13.524874
363.879822	-1.945296	935.385925	396.588593	185.441696	930.392395	471.287140	-27.928841	493.984375	523.955627	177.726944	481.993225	508.351563	-22.969984	78.718437	573.144470	156.210022	92.026588	417.834869	-70.667091	1399.250488	456.146606	237.676315	1395.293579	367.462677	89.120872	1381.704224	370.288147	97.658211	1651.945190	452.423584	-145.948746	1117.287598	506.438263	292.424347	1121.663208	347.958191	-144.486771	872.636475	385.453430	311.223602	866.749939	375.146271	95.295982	1032.696655	-624.504333	185.525436	852.134460	-596.127869	-13.525803
364.137543	-1.932028	935.416870	396.914764	185.430496	930.402161	471.427185	-27.933393	493.971161	524.103210	177.782394	481.974518	508.363068	-22.958179	78.678741	573.525208	156.490555	92.023354	417.921204	-70.569954	1399.303345	456.329285	237.772263	1395.274414	367.609100	89.248878	1381.697144	370.264984	97.781822	1651.932617	452.591888	-145.896423	1117.369141	506.797150	292.494293	1121.673706	348.213745	-144.360626	872.677185	386.062286	311.355957	866.644104	375.429535	95.312111	1032.715942	-624.487122	185.546616	852.111145	-596.121460	-13.499634
364.383484	-1.917754	935.456421	397.215607	185.408127	930.422607	471.593933	-27.896955	493.972656	524.237122	177.790863	481.930664	508.372406	-22.970629	78.656219	573.386292	156.361588	91.983932	418.015442	-70.487137	1399.376587	456.505493	237.856720	1395.265381	367.596924	89.532555	1381.715576	370.267090	97.918922	1651.906494	452.780518	-145.825089	1117.454590	507.139130	292.604889	1121.693726	348.503235	-144.236160	872.713257	386.691742	311.517853	866.563782	375.714752	95.318390	1032.746216	-624.470703	185.569138	852.116516	-596.092896	-13.490026
364.675751	-1.856189	935.456055	397.535583	185.447311	930.455811	471.737885	-27.864988	493.967468	524.296448	177.817749	481.887573	508.387543	-22.972414	78.631927	573.548950	156.465088	91.958008	418.112305	-70.376808	1399.450684	456.706360	237.960022	1395.298828	367.746796	89.652794	1381.723999	370.246552	98.040932	1651.894531	452.979095	-145.767761	1117.510132	507.479156	292.721466	1121.713135	348.846741	-144.094528	872.727722	387.257202	311.690826	866.506714	376.009521	95.354073	1032.762573	-624.473450	185.567139	852.117737	-596.062378	-13.452550
364.936768	-1.816530	935.502319	397.799469	185.477280	930.497559	471.876343	-27.826508	493.970642	524.372742	177.823090	481.873138	508.357758	-22.954454	78.609192	573.381897	156.348083	91.944763	418.207672	-70.280479	1399.514160	456.892456	238.073547	1395.315186	367.941376	89.737549	1381.734741	370.235718	98.165474	1651.891846	453.182251	-145.693481	1117.608398	507.821350	292.807983	1121.747192	349.216034	-143.985657	872.752197	387.837708	311.865295	866.465637	376.268372	95.392159	1032.806274	-624.494934	185.596512	852.119202	-596.103882	-13.387504
365.258545	-1.764674	935.535156	398.146667	185.468491	930.523682	472.017822	-27.800009	493.965118	524.516907	177.859924	481.827881	508.382843	-22.961269	78.626579	573.403564	156.365860	91.916176	418.276642	-70.181374	1399.583862	457.059326	238.157852	1395.335449	368.127655	89.866714	1381.743408	370.211212	98.280144	1651.883789	453.403931	-145.649460	1117.714722	508.191650	292.864441	1121.790405	349.576843	-143.874832	872.780579	388.396515	312.034088	866.413147	376.567627	95.425224	1032.833496	-624.477356	185.645035	852.117920	-596.054932	-13.343909
365.585785	-1.747764	935.572876	398.477600	185.549500	930.565430	472.229156	-27.818113	493.993103	524.622070	177.892029	481.824585	508.432892	-22.965828	78.624939	573.557434	156.471481	91.908272	418.380493	-70.078224	1399.639160	457.262115	238.239044	1395.389038	368.296112	89.969429	1381.750732	370.174255	98.385315	1651.872681	453.601074	-145.572769	1117.795288	508.543304	292.955017	1121.891602	349.887726	-143.792786	872.829895	388.958649	312.177094	866.389709	376.881165	95.473633	1032.872437	-624.471130	185.673920	852.145508	-596.030579	-13.334293
365.904297	-1.688393	935.609863	398.817383	185.602112	930.599426	472.392120	-27.792307	494.003235	524.842407	178.008911	481.846832	508.382843	-22.956545	78.615875	573.651245	156.553619	91.937447	418.459564	-69.963631	1399.692139	457.447235	238.343216	1395.426025	368.449829	90.092697	1381.762329	370.139404	98.496979	1651.875488	453.798065	-145.496979	1117.913818	508.957001	293.057251	1121.966431	350.216003	-143.729263	872.867920	389.741486	312.327362	866.174255	377.191345	95.535233	1032.906738	-624.466736	185.706161	852.152283	-596.042236	-13.276195
366.186829	-1.681614	935.626648	399.143951	185.620377	930.607117	472.552673	-27.799129	494.018677	524.958862	178.052933	481.843231	508.409760	-22.957542	78.588593	573.495483	156.442535	91.899208	418.547638	-69.859161	1399.748291	457.634644	238.434311	1395.489136	368.628113	90.232803	1381.757202	370.105011	98.630074	1651.868408	454.006836	-145.482407	1118.000488	509.285980	293.122742	1122.039795	350.597443	-143.658936	872.887451	390.040863	312.531799	866.380737	377.496063	95.553566	1032.918823	-624.452393	185.749451	852.172852	-596.011719	-13.249334
366.507416	-1.637175	935.661194	399.493408	185.628448	930.633911	472.728912	-27.757639	494.016815	525.177246	178.122452	481.824890	508.424774	-22.947672	78.544296	573.591980	156.451141	91.871063	418.604248	-69.722527	1399.778687	457.815735	238.584229	1395.529907	368.960968	90.227592	1381.757935	370.082764	98.742371	1651.864380	454.222717	-145.466232	1118.103882	509.706238	293.268372	1122.143677	351.027893	-143.589615	872.887329	390.578796	312.688782	866.416443	377.813873	95.588448	1032.948364	-624.477051	185.747818	852.138794	-596.048889	-13.234107
366.809601	-1.615908	935.694336	399.827179	185.613922	930.660583	472.900787	-27.727596	493.991852	525.313660	178.155869	481.802704	508.405243	-22.973129	78.506554	573.595093	156.451599	91.844513	418.727325	-69.623657	1399.808350	458.056366	238.651459	1395.588623	368.943237	90.512245	1381.798340	370.070007	98.876457	1651.846558	454.468109	-145.456680	1118.162598	510.073029	293.375885	1122.218506	351.473633	-143.525391	872.884705	391.059509	312.822571	866.432007	378.117523	95.599335	1032.977173	-624.517090	185.737320	852.135681	-596.060608	-13.237220
367.100861	-1.579560	935.739929	400.152435	185.584091	930.688782	473.086182	-27.682514	493.966278	525.453552	178.162338	481.801147	508.454315	-22.977800	78.473915	573.580811	156.427094	91.803383	418.822083	-69.530304	1399.887329	458.263123	238.781769	1395.646606	369.111542	90.642502	1381.828369	370.060883	98.987038	1651.844360	454.703583	-145.384567	1118.224731	510.383728	293.457977	1122.278931	351.902435	-143.514908	872.872864	391.589447	313.008514	866.449768	378.405945	95.617546	1033.012573	-624.544495	185.776550	852.143494	-596.083313	-13.158359
367.390350	-1.545180	935.792786	400.474335	185.589462	930.729126	473.299530	-27.625721	493.959076	525.594299	178.136536	481.754303	508.503265	-22.973255	78.459641	573.636047	156.487701	91.782326	418.931732	-69.411873	1399.903687	458.493408	238.864029	1395.688354	369.279724	90.764473	1381.850220	370.064453	99.109558	1651.831787	454.965332	-145.315094	1118.272705	510.749146	293.591156	1122.338135	352.286163	-143.468903	872.881775	392.077820	313.169434	866.468872	378.704834	95.646721	1033.058472	-624.542480	185.816086	852.146301	-596.057068	-13.150885
367.679474	-1.482172	935.826721	400.796448	185.694473	930.796021	473.517548	-27.622374	493.972626	525.650391	178.113434	481.753235	508.534210	-22.965717	78.460999	573.618774	156.435989	91.776230	419.043243	-69.318008	1399.958374	458.699036	238.954575	1395.747437	369.465820	90.877533	1381.882080	370.075897	99.231689	1651.811646	455.231628	-145.252533	1118.360107	511.115540	293.728607	1122.419312	352.727783	-143.446457	872.904297	392.555573	313.346344	866.498474	378.995117	95.715988	1033.108643	-624.536072	185.845291	852.175049	-596.034180	-13.071193
367.965179	-1.412362	935.841675	401.119263	185.798035	930.834045	473.719086	-27.593164	493.976959	525.822632	178.117798	481.731140	508.537231	-22.948307	78.444702	573.644592	156.488174	91.754272	419.111023	-69.190346	1400.005859	458.857880	239.075974	1395.798462	369.829926	90.864227	1381.891846	370.086121	99.340431	1651.802612	455.529083	-145.271973	1118.483765	511.496796	293.851044	1122.507202	353.403931	-143.368652	872.857422	392.996124	313.461365	866.530334	379.285980	95.793106	1033.134766	-624.508911	185.891571	852.197632	-595.991577	-13.053031
368.271240	-1.365228	935.862854	401.470764	185.843674	930.852905	473.950928	-27.608627	494.031647	525.982422	178.136047	481.721497	508.569824	-22.948683	78.445763	573.634583	156.464081	91.730095	419.235504	-69.121674	1400.057007	459.089722	239.141907	1395.857178	369.869110	91.134529	1381.934326	370.081726	99.444687	1651.799438	455.743744	-145.198105	1118.580566	511.845795	293.995483	1122.575806	353.618042	-143.394638	872.918823	393.456573	313.607117	866.559753	379.576599	95.848747	1033.152344	-624.524902	185.910278	852.205872	-595.990479	-13.025926
368.527161	-1.332815	935.894897	401.806458	185.843246	930.870300	474.159821	-27.598240	494.044281	526.132080	178.136047	481.688324	508.568024	-22.961117	78.442024	573.674500	156.487457	91.727341	419.341736	-68.991989	1400.098389	459.270691	239.263275	1395.928711	370.050171	91.276741	1381.957153	370.092041	99.543541	1651.803345	456.002899	-145.179581	1118.702637	512.155396	294.112030	1122.647827	354.069580	-143.375702	872.936218	393.908661	313.769867	866.583984	379.854462	95.878624	1033.175659	-624.532349	185.935089	852.213989	-595.993713	-12.992056
368.812500	-1.242468	935.936829	402.155853	185.922073	930.907104	474.355804	-27.546402	494.042053	526.302002	178.169724	481.668762	508.568634	-22.940706	78.398521	573.682495	156.491165	91.695908	419.425903	-68.887955	1400.121582	459.488434	239.352844	1395.970825	370.238739	91.409500	1381.975952	370.122925	99.650764	1651.797607	456.242188	-145.141541	1118.778076	512.469788	294.215881	1122.690308	354.477844	-143.383423	872.954407	394.312958	313.944092	866.598633	380.152557	95.971375	1033.213623	-624.559753	185.941284	852.199341	-596.008972	-12.952601
369.052124	-1.176377	935.957520	402.455627	185.927368	930.934631	474.279449	-26.808943	493.927704	526.438660	178.178375	481.630707	508.368866	-22.924479	78.281418	573.678589	156.426071	91.647461	419.533081	-68.781151	1400.175537	459.693512	239.457138	1395.990845	370.419952	91.562599	1382.007324	370.153961	99.755417	1651.795532	456.495300	-145.109909	1118.844849	512.783081	294.298798	1122.739014	354.915405	-143.379471	872.933533	394.720734	314.134369	866.634338	380.439117	96.003311	1033.238770	-624.640686	185.951538	852.194275	-596.052185	-12.928879
369.314545	-1.098071	935.996460	402.761414	185.967911	930.954407	474.739777	-27.405041	493.960724	526.628723	178.221405	481.612091	508.616547	-22.940006	78.314888	573.771423	156.468002	91.627724	419.646484	-68.683411	1400.216187	459.934326	239.573929	1396.024414	370.601776	91.669777	1382.025391	370.215912	99.863533	1651.785156	456.769348	-145.079361	1118.901489	513.102966	294.428925	1122.823486	355.393250	-143.367310	872.950256	395.117035	314.293640	866.656372	380.730896	96.073555	1033.268188	-624.649780	185.994202	852.206848	-596.065491	-12.869124
369.580963	-1.059952	936.043213	403.075989	185.979584	930.985840	474.938812	-27.351648	493.956085	526.852905	178.308990	481.615936	508.625519	-22.935139	78.289101	573.851868	156.500015	91.608536	419.763000	-68.552559	1400.277710	460.144623	239.699417	1396.056519	370.771667	91.785210	1382.068604	370.276245	99.972504	1651.783447	457.056976	-145.073685	1118.981812	513.386108	294.475098	1122.872070	355.889496	-143.393311	872.963684	395.491760	314.437592	866.657227	381.018005	96.109093	1033.306763	-624.663269	186.037582	852.224609	-596.058960	-12.833566
369.880707	-0.968106	936.061768	403.386414	186.078064	931.025635	475.213898	-27.419441	493.992157	527.011902	178.356125	481.631104	508.709137	-22.953302	78.287964	573.849426	156.500076	91.601128	419.907501	-68.462029	1400.351563	460.365997	239.793594	1396.106567	370.957611	91.887390	1382.098877	370.332916	100.076614	1651.787109	457.312988	-145.053162	1119.088989	513.654480	294.593842	1122.921387	356.338501	-143.390671	872.999268	395.881287	314.596008	866.687683	381.297150	96.197716	1033.334717	-624.652893	186.108505	852.272644	-596.080933	-12.766980
370.215149	-0.900521	936.093323	403.733276	186.136246	931.055542	475.447479	-27.466454	494.050201	527.144958	178.409546	481.593170	508.757294	-22.962830	78.298004	573.834229	156.528519	91.593292	420.023285	-68.367722	1400.405884	460.596252	239.800934	1396.047363	371.202606	92.085640	1382.126709	370.390503	100.180176	1651.808838	457.570984	-145.049271	1119.224731	513.941345	294.722900	1122.949219	356.756744	-143.406555	873.020935	396.231323	314.720490	866.683716	381.594727	96.269676	1033.362793	-624.675781	186.150940	852.318604	-596.083069	-12.723903
370.481598	-0.853730	936.119324	404.072968	186.212524	931.088501	475.369843	-26.803839	493.986176	527.291687	178.438385	481.570953	508.531738	-22.923149	78.258553	573.858826	156.533310	91.581192	420.150299	-68.240456	1400.477417	460.731110	239.976776	1396.205811	371.345123	92.103683	1382.125366	370.447998	100.285645	1651.811157	457.795807	-145.036133	1119.339111	514.241089	294.856445	1123.028442	357.124817	-143.421448	873.071106	396.787781	314.855408	866.497070	381.892395	96.330002	1033.392090	-624.709351	186.221451	852.355103	-596.136353	-12.664310
370.731232	-0.778135	936.146362	404.371429	186.237381	931.127991	475.781464	-27.440908	494.077545	527.427368	178.470062	481.574951	508.785461	-22.979078	78.309830	573.506470	156.233887	91.400948	420.275909	-68.138290	1400.542480	460.955750	240.112701	1396.250610	371.569580	92.224838	1382.154053	370.519318	100.399315	1651.813843	458.040436	-145.010910	1119.423828	514.438721	294.919312	1123.068604	357.525208	-143.439713	873.088806	396.964935	315.260315	866.691895	382.157776	96.377525	1033.424927	-624.799744	186.214386	852.354736	-596.220825	-12.615313
370.975891	-0.684879	936.180420	404.626556	186.359879	931.178528	475.893097	-27.366661	494.053131	527.595825	178.498383	481.560883	508.787170	-22.963284	78.262878	574.114990	156.662994	91.535080	420.382874	-68.024597	1400.568115	461.163635	240.186829	1396.279785	371.789917	92.369484	1382.210815	370.610962	100.501244	1651.825928	458.289093	-144.985489	1119.524902	514.736572	295.002777	1123.143555	357.926910	-143.463455	873.130005	397.233734	315.140747	866.745728	382.436432	96.471184	1033.469360	-624.868225	186.225784	852.379883	-596.261902	-12.597330
371.336365	-0.822744	936.198914	405.151398	185.782166	930.925171	476.052612	-27.369118	494.055023	527.650146	178.448059	481.445923	508.840637	-22.959225	78.218231	574.101746	156.641861	91.484688	420.512024	-67.935715	1400.624146	461.376831	240.255402	1396.308716	372.052765	92.549263	1382.258301	370.717865	100.608917	1651.821167	458.517853	-144.977646	1119.614990	514.995361	295.092102	1123.198242	358.349274	-143.493790	873.157593	397.527679	315.267334	866.779480	382.795715	96.286858	1033.340942	-624.926880	186.286972	852.399902	-596.324646	-12.545339
371.475952	-0.538872	936.244263	405.205597	186.436218	931.214294	476.089355	-27.186790	494.019562	527.807678	178.497360	481.505646	508.779297	-22.936995	78.196014	574.177368	156.682404	91.463066	420.654144	-67.823929	1400.687378	461.617920	240.371750	1396.341064	372.171448	92.602539	1382.283203	370.819000	100.712082	1651.808594	458.751373	-144.955353	1119.693726	515.246094	295.168732	1123.240967	358.749634	-143.492462	873.194885	397.818359	315.344910	866.794067	382.976074	96.600945	1033.518433	-624.990234	186.283768	852.421997	-596.395996	-12.501249
371.746368	-0.470847	936.268982	405.499908	186.540009	931.277954	476.262177	-27.157297	494.030304	527.989990	178.578888	481.491943	508.794464	-22.940926	78.186714	573.665466	156.256470	91.293022	420.779419	-67.719345	1400.751343	461.817322	240.454239	1396.366333	372.361389	92.704529	1382.322754	370.915619	100.809578	1651.809570	458.989624	-144.928467	1119.797363	515.491638	295.291840	1123.277832	359.122070	-143.531601	873.222778	398.084229	315.435364	866.835571	383.246521	96.668213	1033.562744	-625.038391	186.382614	852.491211	-596.431519	-12.422752
372.042053	-0.360766	936.284485	405.810242	186.670349	931.334839	476.369110	-27.123571	494.026093	528.116638	178.647263	481.498444	508.804626	-22.933563	78.192696	574.252197	156.729050	91.443031	420.936157	-67.602821	1400.820679	462.034607	240.574951	1396.426636	372.557220	92.800095	1382.352295	371.012695	100.921967	1651.816650	459.204376	-144.956436	1119.905762	515.772522	295.419189	1123.339600	359.470123	-143.552200	873.287598	398.600616	315.512421	866.653625	383.527191	96.770409	1033.598389	-625.074951	186.445114	852.541260	-596.492493	-12.367407
372.318604	-0.358562	936.337402	406.143036	186.723679	931.388428	476.563232	-27.143690	494.049194	528.305420	178.765320	481.509399	508.845764	-22.933416	78.187622	573.761841	156.358810	91.287987	421.071381	-67.517418	1400.878052	462.235626	240.679443	1396.483643	372.764496	92.893036	1382.368774	371.127930	101.021011	1651.828613	459.405426	-144.917847	1120.006592	516.028870	295.505768	1123.374878	359.803253	-143.588913	873.342712	398.866638	315.576721	866.666321	383.783264	96.807167	1033.648682	-625.113098	186.467957	852.594604	-596.550110	-12.305674
372.645721	-0.364987	936.366394	406.569763	186.534363	931.363953	476.766510	-27.176855	494.074036	528.433472	178.804733	481.445770	508.895630	-22.960499	78.188957	574.328918	156.807968	91.454208	421.201965	-67.427612	1400.928223	462.450348	240.763367	1396.514893	372.945435	92.971474	1382.402344	371.232330	101.116623	1651.831909	459.597351	-144.916107	1120.123657	516.284912	295.600891	1123.430176	360.099152	-143.618118	873.390625	399.137878	315.654022	866.705078	384.143494	96.747253	1033.648560	-625.184998	186.518265	852.631958	-596.620239	-12.279893
372.901825	-0.290596	936.393250	406.810211	186.583481	931.388123	476.893372	-27.176657	494.051514	528.531372	178.811081	481.432068	508.880005	-22.960585	78.167747	574.351624	156.820114	91.404129	421.332214	-67.341797	1401.006470	462.650940	240.828369	1396.564087	373.185211	93.063431	1382.435791	371.340881	101.221306	1651.831787	459.807739	-144.911346	1120.185181	516.524536	295.693085	1123.446899	360.395477	-143.634171	873.416626	399.365692	315.720520	866.730896	384.405609	96.807999	1033.674927	-625.291687	186.512909	852.645691	-596.740906	-12.215583
373.089996	-0.121157	936.416016	406.888153	187.052444	931.480530	476.962311	-27.063414	494.007538	528.619202	178.876999	481.423523	508.884521	-22.924707	78.135468	574.373352	156.833755	91.383324	421.467499	-67.234306	1401.051392	462.852020	240.919052	1396.607422	373.402924	93.168961	1382.484497	371.455627	101.304977	1651.841187	459.997742	-144.910721	1120.263916	516.744202	295.791565	1123.473877	360.678284	-143.636200	873.475342	399.595123	315.793091	866.761475	384.591309	97.071640	1033.737305	-625.401428	186.525558	852.663391	-596.838196	-12.168644
373.294678	-0.061411	936.467407	407.132416	187.074890	931.506348	477.069672	-27.005697	494.007263	528.681458	178.846283	481.350494	508.911499	-22.930450	78.130005	574.387024	156.817261	91.348984	421.626404	-67.150330	1401.101685	463.086212	240.994507	1396.626953	373.585175	93.283836	1382.529053	371.569092	101.412521	1651.830566	460.176788	-144.891953	1120.313599	516.970825	295.881226	1123.498169	360.946472	-143.643250	873.511414	399.792053	315.839386	866.792969	384.842590	97.123383	1033.776978	-625.464478	186.594543	852.683533	-596.913025	-12.117410
373.630524	-0.225792	936.504761	407.631561	186.409515	931.228577	477.226379	-27.013771	494.026855	528.669739	178.780212	481.227051	508.907379	-22.901421	78.145874	574.375244	156.817444	91.336456	421.721802	-67.017723	1401.147095	463.227814	241.103760	1396.635376	374.036652	93.322495	1382.571411	371.687256	101.513832	1651.840088	460.403168	-144.876724	1120.420166	517.177734	295.968597	1123.497925	361.392395	-143.621948	873.501892	400.005371	315.897339	866.829529	385.175110	96.906570	1033.644775	-625.548218	186.638245	852.711060	-597.014221	-12.019983
373.874878	-0.189801	936.557373	407.905060	186.407074	931.260925	477.305267	-26.982315	494.030701	528.730469	178.794067	481.191986	508.899658	-22.891024	78.159256	573.833008	156.388885	91.171745	421.920837	-66.943764	1401.191040	463.476410	241.157654	1396.680176	373.987091	93.553329	1382.630981	371.801666	101.597992	1651.832397	460.574432	-144.879791	1120.503174	517.359924	296.027496	1123.511353	361.620056	-143.646255	873.545227	400.209930	315.948700	866.852417	385.428925	96.936707	1033.686523	-625.582703	186.702499	852.753418	-597.074951	-11.959255
374.130646	-0.106439	936.572998	408.185760	186.450760	931.283569	477.424500	-26.968918	494.066101	528.804688	178.809616	481.190887	508.947021	-22.905241	78.158493	574.339722	156.812134	91.327446	422.105042	-66.828514	1401.240479	463.694122	241.270737	1396.702026	374.170502	93.636917	1382.675537	371.920105	101.694366	1651.825195	460.694519	-144.826797	1120.538208	517.589478	296.131042	1123.551147	361.613525	-143.692871	873.638672	400.420898	315.971191	866.876709	385.667542	97.003365	1033.703857	-625.626099	186.745804	852.788147	-597.128662	-11.923819
374.208984	0.192748	936.592163	408.129364	187.241898	931.622314	477.423553	-26.840084	493.999390	528.998657	178.962250	481.302460	508.892365	-22.914684	78.127365	574.458618	156.888336	91.365005	422.224640	-66.704811	1401.246338	463.883087	241.395874	1396.712158	374.559448	93.550499	1382.665039	372.060760	101.802490	1651.819580	460.861450	-144.803894	1120.585571	517.726440	296.165985	1123.556641	361.764343	-143.704498	873.692993	400.395233	316.029785	867.094910	385.787567	97.344643	1033.896484	-625.675903	186.795853	852.829956	-597.183716	-11.871880
374.441895	0.317411	936.599854	408.324738	187.426575	931.659119	477.505798	-26.809843	493.949921	529.052612	178.982819	481.324158	508.893311	-22.922991	78.096931	574.408569	156.840652	91.328613	422.443848	-66.643356	1401.290039	464.136383	241.472534	1396.742065	374.592102	93.788651	1382.715454	372.207672	101.888840	1651.803955	461.013397	-144.788025	1120.616455	517.912048	296.223907	1123.575928	361.931091	-143.718735	873.737061	400.584015	316.058228	867.123230	386.008911	97.480263	1033.919800	-625.749878	186.854004	852.872498	-597.285522	-11.817273
374.636414	0.398519	936.622070	408.509827	187.537216	931.701416	477.568665	-26.766155	493.911835	529.110535	179.022034	481.306305	508.871155	-22.924709	78.054955	574.393311	156.817261	91.311829	422.630035	-66.569855	1401.326416	464.366760	241.553055	1396.766235	374.811493	93.870964	1382.749756	372.366791	101.966347	1651.804443	461.174683	-144.788544	1120.654785	518.125610	296.284058	1123.586914	362.080872	-143.700836	873.765564	400.763672	316.065979	867.153503	386.224426	97.559975	1033.953979	-625.857483	186.883743	852.895081	-597.428406	-11.753714
374.847260	0.481741	936.650208	408.701813	187.572006	931.729614	477.653625	-26.747847	493.894348	529.126038	179.011307	481.263702	508.882507	-22.900717	78.025612	574.404114	156.794800	91.274117	422.808197	-66.476723	1401.382568	464.560852	241.636826	1396.776978	375.067169	93.950859	1382.792847	372.514954	102.062958	1651.797119	461.316650	-144.754349	1120.696777	518.358521	296.389709	1123.620239	362.200623	-143.693817	873.843933	401.168488	316.066132	866.968323	386.446442	97.615654	1033.983398	-625.960327	186.888794	852.907410	-597.543457	-11.741936
375.047241	0.538015	936.680542	408.891113	187.633774	931.731934	477.758667	-26.720066	493.929413	529.230103	179.093964	481.239014	508.902771	-22.881618	78.035400	574.446899	156.829727	91.259987	423.015259	-66.389015	1401.431763	464.765167	241.721375	1396.807251	375.294312	94.056290	1382.818604	372.660004	102.140831	1651.793091	461.460083	-144.707184	1120.754761	518.561951	296.465668	1123.632202	362.309265	-143.678024	873.900452	401.322449	316.090698	866.972961	386.656952	97.686333	1034.000122	-626.059326	186.912598	852.939026	-597.666260	-11.656445
375.219604	0.611691	936.697876	409.087219	187.743240	931.755676	477.844513	-26.678282	493.924194	529.334473	179.144958	481.232269	508.924957	-22.876616	78.066345	574.477966	156.882690	91.235756	423.193970	-66.341087	1401.489258	464.948517	241.791534	1396.811279	375.556549	94.201492	1382.875122	372.812256	102.233711	1651.795410	461.589539	-144.661758	1120.809204	518.691345	296.498047	1123.615845	362.411011	-143.640060	873.971924	401.249573	316.117737	867.183289	386.857086	97.771606	1034.021729	-626.131592	186.937347	852.975525	-597.727844	-11.622312
375.396606	0.649489	936.736450	409.289734	187.795013	931.792114	477.923706	-26.637032	493.946747	529.427673	179.213608	481.238037	508.929352	-22.871740	78.072380	574.470032	156.900543	91.259697	423.412598	-66.233269	1401.529297	465.167664	241.872101	1396.831909	375.676727	94.231056	1382.900269	372.965179	102.327713	1651.805176	461.710083	-144.608322	1120.869263	518.860779	296.586212	1123.624146	362.477722	-143.596481	874.048950	401.391724	316.162903	867.193359	387.049225	97.817543	1034.059326	-626.201538	186.989822	853.004944	-597.835083	-11.539675
375.611511	0.721575	936.767639	409.496704	187.867569	931.816711	477.991852	-26.608717	493.954285	529.585510	179.328125	481.234955	508.898132	-22.863420	78.081451	574.512817	156.906738	91.270348	423.619080	-66.149490	1401.570435	465.393707	241.958206	1396.811523	375.888184	94.335411	1382.937256	373.126160	102.407471	1651.799561	461.831787	-144.559830	1120.899536	519.049072	296.628479	1123.631836	362.508118	-143.559662	874.135437	401.544495	316.182068	867.202881	387.249146	97.895134	1034.086426	-626.261414	187.040970	853.060547	-597.898926	-11.525180
375.920227	0.526292	936.801941	409.928406	187.144897	931.535156	478.195343	-26.710651	493.988068	529.565735	179.257111	481.142120	508.974670	-22.883446	78.066574	574.474854	156.868912	91.251236	423.838501	-66.076088	1401.601563	465.600342	242.029007	1396.817261	376.121674	94.406723	1382.968018	373.299896	102.489815	1651.806519	461.940155	-144.519501	1120.907593	519.218445	296.700989	1123.639282	362.557556	-143.527908	874.178223	401.690369	316.199646	867.217651	387.539490	97.632973	1033.951294	-626.354736	187.086838	853.113464	-598.018860	-11.437609
376.083893	0.575485	936.826721	410.059998	187.169174	931.546204	478.281036	-26.661415	493.977020	529.612366	179.305496	481.153870	508.971588	-22.886089	78.041969	574.500854	156.880478	91.241669	424.049835	-66.010612	1401.624390	465.834137	242.108292	1396.843750	376.337524	94.471718	1382.998901	373.464508	102.574745	1651.805664	462.097076	-144.511795	1120.964722	519.377380	296.742462	1123.635620	362.797729	-143.424316	874.185242	401.824554	316.216827	867.221130	387.731628	97.668610	1033.971558	-626.476807	187.107758	853.135315	-598.122986	-11.414855
376.245453	0.667548	936.860535	410.183319	187.303070	931.582947	478.352875	-26.607086	493.966278	529.706360	179.363998	481.147858	508.985199	-22.895651	78.001129	574.520142	156.894897	91.210144	424.264465	-65.939697	1401.651489	466.022034	242.185440	1396.835571	376.627258	94.543442	1383.043823	373.643646	102.659164	1651.811035	462.210236	-144.445862	1120.969238	519.557129	296.813843	1123.621094	362.809387	-143.371582	874.243164	401.974213	316.236176	867.220093	387.897980	97.773773	1034.008423	-626.558167	187.131393	853.164551	-598.220825	-11.388011
376.419342	0.724234	936.866516	410.331482	187.372635	931.602112	478.460083	-26.567791	493.925323	529.752258	179.356781	481.127228	509.008789	-22.883539	78.003494	574.502258	156.863724	91.194794	424.476318	-65.815392	1401.691284	466.201355	242.297562	1396.843628	377.076172	94.475914	1383.041260	373.842163	102.746986	1651.792725	462.342926	-144.385025	1120.989746	519.712830	296.876465	1123.617310	362.811707	-143.290024	874.300964	402.107483	316.251343	867.217224	388.091248	97.823059	1034.023193	-626.647522	187.168396	853.180908	-598.342712	-11.321537
376.604736	0.781130	936.895508	410.479309	187.427078	931.611938	478.517365	-26.514301	493.954010	529.771851	179.373352	481.079437	509.046600	-22.869593	77.973854	574.528320	156.886261	91.182747	424.747559	-65.754547	1401.735107	466.462494	242.346207	1396.851074	377.087921	94.686386	1383.110474	374.019714	102.834679	1651.781372	462.467499	-144.318787	1121.012207	519.872986	296.935028	1123.600098	362.795807	-143.219437	874.364563	402.230408	316.288605	867.226379	388.272919	97.885239	1034.043213	-626.768005	187.187073	853.188110	-598.448181	-11.285078
376.785004	0.855222	936.901489	410.664459	187.400375	931.601501	478.617584	-26.491024	493.947723	529.768616	179.380173	481.053406	509.043915	-22.871607	78.003456	574.277771	156.712509	91.181252	424.972717	-65.658577	1401.759277	466.690002	242.442291	1396.874878	377.271729	94.751358	1383.154297	374.213013	102.923790	1651.779541	462.537170	-144.227020	1121.051025	520.040344	297.035126	1123.590576	362.588318	-143.190353	874.476868	402.362732	316.315430	867.229065	388.455994	97.919807	1034.040527	-626.843262	187.223694	853.218445	-598.544067	-11.260324
376.815430	1.171481	936.940063	410.531494	188.286209	931.947266	478.578369	-26.343344	493.920166	529.928833	179.520172	481.159424	509.001099	-22.860144	78.013504	574.343506	156.780930	91.185532	425.204895	-65.579338	1401.799072	466.936401	242.503952	1396.866943	377.465027	94.822479	1383.183716	374.379883	103.003609	1651.768433	462.616241	-144.178162	1121.061523	520.199890	297.125671	1123.600098	362.529327	-143.114685	874.549683	402.464386	316.354828	867.248474	388.515656	98.321243	1034.245972	-626.914673	187.241867	853.243958	-598.643982	-11.219083
377.027222	1.106226	936.957275	410.865265	187.858353	931.886353	478.657745	-26.377787	493.949463	529.951965	179.549133	481.104523	509.023834	-22.874966	77.990234	574.345886	156.780045	91.182823	425.407440	-65.488846	1401.831909	467.178314	242.564590	1396.846558	377.683472	94.921257	1383.223999	374.566498	103.078751	1651.776245	462.727844	-144.186127	1121.106567	520.354248	297.199524	1123.577637	362.711945	-142.981827	874.544189	402.553619	316.368347	867.256104	388.775818	98.129013	1034.221436	-627.046692	187.283279	853.239685	-598.745605	-11.212301
377.120483	1.218115	936.960632	410.809326	188.356018	931.963623	478.660583	-26.280142	493.923248	530.023376	179.636734	481.150604	508.981964	-22.857870	77.975838	574.353821	156.785324	91.167587	425.581726	-65.415199	1401.832397	467.358154	242.639343	1396.863403	377.920044	94.995682	1383.266235	374.760071	103.155830	1651.775879	462.801483	-144.125839	1121.118042	520.495789	297.260834	1123.578979	362.688934	-142.910446	874.616333	402.627502	316.415436	867.269165	388.841278	98.374458	1034.266357	-627.164307	187.276291	853.259216	-598.867554	-11.194989
377.204102	1.250491	936.985168	410.895782	188.456070	931.980957	478.768982	-26.302605	493.936554	530.031433	179.667892	481.132965	508.990692	-22.862230	77.949249	574.362915	156.793365	91.143463	425.772369	-65.346924	1401.863892	467.561340	242.716187	1396.859009	378.158417	95.059593	1383.293457	374.959412	103.227501	1651.776001	462.876617	-144.071213	1121.123047	520.633057	297.342010	1123.548340	362.628845	-142.828064	874.686768	402.718048	316.436066	867.269836	388.971100	98.435265	1034.289795	-627.273621	187.285995	853.241333	-598.984680	-11.180855
377.330780	1.275327	937.006226	411.024048	188.516129	931.984924	478.892761	-26.303635	493.950073	530.011780	179.638336	481.118347	509.052795	-22.870981	77.936951	574.341614	156.765060	91.124115	426.009674	-65.260567	1401.884155	467.772095	242.792175	1396.840576	378.368347	95.095024	1383.320435	375.183105	103.291786	1651.761230	462.939148	-144.011642	1121.119995	520.790161	297.398468	1123.531250	362.584076	-142.742050	874.736023	402.777435	316.458954	867.262573	389.119354	98.482468	1034.303101	-627.328003	187.325668	853.240540	-599.048584	-11.179634
377.475067	1.303153	936.997986	411.153595	188.527969	931.979370	478.974487	-26.287804	493.964508	530.057129	179.704620	481.094971	509.074463	-22.853851	77.916306	574.390930	156.814453	91.144127	426.224396	-65.184669	1401.898193	467.952972	242.919724	1396.809814	378.778931	95.023010	1383.292236	375.397827	103.356361	1651.744141	463.025269	-143.948441	1121.127930	520.925415	297.454315	1123.488403	362.543518	-142.653275	874.781616	402.853760	316.494965	867.252991	389.269257	98.498482	1034.296997	-627.371277	187.377747	853.239502	-599.091736	-11.142056
377.616119	1.334961	936.979309	411.278931	188.513977	931.965271	479.030487	-26.200603	493.931335	530.043945	179.700455	481.060852	509.088776	-22.848822	77.926224	574.376160	156.815674	91.140480	426.456451	-65.115585	1401.924438	468.172852	242.997452	1396.805176	378.986328	95.099472	1383.320557	375.596558	103.440926	1651.745117	463.088257	-143.866211	1121.119873	521.072693	297.522858	1123.459595	362.491669	-142.548111	874.832031	402.926727	316.545166	867.258667	389.422241	98.501884	1034.281860	-627.432983	187.393433	853.225342	-599.157898	-11.145615
377.767029	1.406135	936.997009	411.394928	188.559875	931.982422	479.149109	-26.240337	493.945190	530.089966	179.759659	481.058716	509.159058	-22.863789	77.931114	574.380798	156.811661	91.166557	426.660187	-65.041191	1401.963013	468.399963	243.057281	1396.794189	379.206055	95.187706	1383.354248	375.800812	103.516853	1651.740479	463.123901	-143.782730	1121.146606	521.201294	297.598145	1123.406494	362.237671	-142.504883	874.930603	402.979858	316.599548	867.269958	389.565033	98.558571	1034.299805	-627.499878	187.420975	853.218079	-599.252747	-11.125927
377.903412	1.472126	936.999329	411.490448	188.623901	931.995361	479.195129	-26.160719	493.947601	530.084839	179.802124	481.053925	509.102570	-22.859394	77.893204	574.387756	156.835541	91.169907	426.880310	-64.984192	1401.976563	468.629547	243.136139	1396.813965	379.414612	95.243225	1383.379639	376.004364	103.591484	1651.742920	463.165649	-143.713333	1121.132690	521.393555	297.713470	1123.413574	362.175873	-142.432907	874.989685	403.248077	316.632782	867.087341	389.711090	98.611526	1034.309326	-627.554871	187.421677	853.217041	-599.289429	-11.145325
378.028381	1.516305	937.014526	411.578400	188.698196	932.009094	479.223755	-26.130573	493.955597	530.080505	179.816559	481.046844	509.102539	-22.869453	77.894386	574.368408	156.835739	91.149086	427.101593	-64.936569	1402.012329	468.899994	243.160278	1396.817871	379.427490	95.445488	1383.462524	376.201508	103.653625	1651.753906	463.243622	-143.699493	1121.156616	521.457031	297.777069	1123.385498	362.351105	-142.297195	874.982666	403.052948	316.715515	867.307495	389.842316	98.665588	1034.325317	-627.631104	187.448196	853.194397	-599.393188	-11.145579
378.128510	1.576796	937.046204	411.654602	188.801208	932.028320	479.240723	-26.072357	493.949951	530.054443	179.864624	481.008728	509.089813	-22.861181	77.876945	574.373047	156.828064	91.148796	427.304291	-64.874359	1402.061890	469.109131	243.211166	1396.824951	379.646729	95.507324	1383.499634	376.406189	103.725098	1651.755249	463.305389	-143.649536	1121.161865	521.566956	297.814575	1123.368652	362.279449	-142.212173	875.059326	403.079620	316.763184	867.319580	389.978699	98.743980	1034.353271	-627.696838	187.430054	853.158813	-599.450684	-11.163725
378.237579	1.653026	937.045715	411.749237	188.918686	932.055176	479.314941	-26.006769	493.932678	530.090454	179.921860	481.033905	509.091614	-22.853033	77.868820	574.411194	156.861847	91.138023	427.473389	-64.798325	1402.078857	469.292328	243.301971	1396.797241	380.069672	95.416092	1383.498535	376.609222	103.787781	1651.757568	463.320984	-143.528259	1121.139282	521.684448	297.868591	1123.338501	361.992340	-142.138733	875.187500	403.099915	316.800781	867.332764	390.108551	98.820129	1034.368530	-627.765076	187.443756	853.124756	-599.523560	-11.156521
378.327942	1.686376	937.092224	411.811859	189.037949	932.084473	479.384003	-25.963915	493.941803	530.058289	179.961349	480.991089	509.115417	-22.842880	77.870827	574.410767	156.844955	91.126305	427.716431	-64.759338	1402.087646	469.522369	243.332184	1396.792603	380.079102	95.612701	1383.587524	376.826233	103.857841	1651.747559	463.433777	-143.521500	1121.161011	521.784729	297.928406	1123.303101	362.157654	-141.986542	875.201050	403.121124	316.844757	867.350403	390.207825	98.899200	1034.407471	-627.775635	187.468460	853.090637	-599.553955	-11.124576
378.452454	1.714939	937.104248	411.924530	189.011627	932.046204	479.339417	-25.807739	493.899719	530.005493	179.930817	480.959320	509.061493	-22.804892	77.844429	574.380676	156.854706	91.127045	427.935913	-64.680702	1402.101929	469.759125	243.372131	1396.765015	380.271667	95.690887	1383.611328	377.034454	103.934631	1651.738281	463.460785	-143.412430	1121.144287	521.913818	298.007538	1123.280518	361.907440	-141.925476	875.294495	403.164459	316.913330	867.354431	390.338715	98.925636	1034.394043	-627.773499	187.505127	853.053528	-599.555359	-11.137272
378.560272	1.794690	937.120605	412.029175	189.189896	932.083313	479.401031	-25.786343	493.926208	530.050659	179.997849	480.957764	509.065125	-22.801432	77.821136	574.424927	156.900299	91.160194	428.146423	-64.622681	1402.142334	469.966644	243.456329	1396.776733	380.444611	95.769615	1383.624512	377.232147	104.008568	1651.747314	463.522888	-143.369385	1121.162476	522.031616	298.068298	1123.291260	361.861511	-141.817978	875.360657	403.184875	316.965332	867.394165	390.463623	99.038361	1034.422241	-627.776123	187.537781	853.042236	-599.593628	-11.116467
378.680084	1.821006	937.108093	412.137329	189.111923	932.079224	479.188782	-25.071119	493.827332	530.022949	180.022583	480.946655	508.829773	-22.719854	77.763397	574.413818	156.892960	91.170555	428.325348	-64.547546	1402.146240	470.166992	243.517822	1396.799316	380.634430	95.824333	1383.642700	377.421326	104.070953	1651.739990	463.579407	-143.304276	1121.169312	522.139404	298.147064	1123.255371	361.812592	-141.710724	875.410583	403.197021	317.015137	867.410645	390.567780	99.011452	1034.413452	-627.767822	187.507690	853.009216	-599.581116	-11.145914
378.766296	1.849603	937.137024	412.202118	189.101532	932.066528	479.213562	-25.010141	493.830963	530.010010	180.036697	480.922668	508.810059	-22.718643	77.758400	574.424805	156.877258	91.153229	428.467987	-64.500381	1402.197144	470.337067	243.554199	1396.806519	380.841217	95.898232	1383.668945	377.587616	104.144043	1651.738892	463.627167	-143.280914	1121.186035	522.242798	298.212463	1123.257690	361.783600	-141.614090	875.466309	403.197601	317.084930	867.453735	390.661957	99.039604	1034.421875	-627.797241	187.522751	852.990601	-599.655457	-11.143641
378.870117	1.905928	937.134216	412.260651	189.105881	932.076965	479.242157	-24.960089	493.806183	529.983948	180.049286	480.898438	508.789948	-22.717896	77.734177	574.396545	156.877808	91.136398	428.636749	-64.421631	1402.220215	470.560364	243.618042	1396.819458	381.042725	95.956085	1383.690063	377.776367	104.208588	1651.736206	463.682312	-143.232468	1121.187012	522.352966	298.295746	1123.242432	361.758484	-141.537064	875.509644	403.216339	317.136414	867.466003	390.764648	99.058899	1034.427124	-627.810669	187.481537	852.942932	-599.712891	-11.144283
378.908234	1.925823	937.163391	412.336243	189.178070	932.095276	479.555420	-25.578979	493.878510	529.983459	180.063095	480.878876	509.044403	-22.764853	77.801346	574.372498	156.857193	91.121826	428.797150	-64.348518	1402.229858	470.735321	243.673874	1396.810059	381.228210	96.028282	1383.723022	377.968414	104.272041	1651.735352	463.777527	-143.247009	1121.221924	522.439819	298.353058	1123.217041	361.921112	-141.405060	875.505066	403.224823	317.203491	867.511902	390.861603	99.103577	1034.452759	-627.813599	187.470627	852.919983	-599.739746	-11.155522
378.998352	1.935800	937.178467	412.423706	189.174164	932.089294	479.610382	-25.584032	493.890839	529.994812	180.100784	480.860931	509.022614	-22.757587	77.790840	574.383301	156.853134	91.120651	428.924622	-64.313911	1402.246338	470.928406	243.712326	1396.782959	381.472870	96.158737	1383.782349	378.156982	104.322670	1651.727295	463.808411	-143.153152	1121.214111	522.556702	298.391846	1123.199829	361.690247	-141.355515	875.613220	403.231567	317.279297	867.535767	390.964081	99.115631	1034.457642	-627.779175	187.463593	852.889404	-599.763123	-11.153421
379.054596	1.995087	937.193726	412.472076	189.459656	932.154419	479.686279	-25.567257	493.904602	530.066772	180.166229	480.877167	509.066162	-22.775461	77.804047	574.448853	156.908905	91.118103	429.108917	-64.253021	1402.247925	471.115173	243.757370	1396.772583	381.637360	96.223763	1383.794922	378.359497	104.383652	1651.719604	463.912781	-143.129807	1121.247681	522.664368	298.460480	1123.184692	361.861877	-141.230927	875.602234	403.260559	317.347870	867.560486	391.053986	99.250343	1034.500977	-627.735901	187.428925	852.843811	-599.726990	-11.184615
379.142487	1.986568	937.209045	412.581665	189.454712	932.147644	479.735931	-25.558741	493.903656	530.088501	180.190277	480.847473	509.070709	-22.744287	77.781517	574.447388	156.910065	91.142181	429.268616	-64.179451	1402.258667	471.345398	243.820816	1396.789795	381.784210	96.286873	1383.819580	378.539978	104.436127	1651.722656	463.973785	-143.081497	1121.262695	522.764099	298.525452	1123.188599	361.875824	-141.172607	875.642212	403.255310	317.392365	867.597961	391.157532	99.254974	1034.505127	-627.637024	187.457748	852.825317	-599.705444	-11.150056
379.233215	2.015875	937.227905	412.674347	189.431885	932.149658	479.781708	-25.530336	493.903107	530.117126	180.229233	480.839233	509.082825	-22.742243	77.776176	574.438354	156.915512	91.137169	429.395020	-64.115189	1402.273193	471.518280	243.854584	1396.791016	381.924744	96.360542	1383.835083	378.712677	104.487381	1651.722534	464.027679	-143.054428	1121.277954	522.859192	298.604675	1123.167114	361.857910	-141.091339	875.672791	403.278290	317.468231	867.609192	391.247131	99.268593	1034.515015	-627.568359	187.439407	852.800049	-599.687622	-11.146381
379.300842	2.067280	937.227539	412.742126	189.567688	932.174927	479.799591	-25.489754	493.873535	530.151855	180.222305	480.850311	509.065979	-22.740334	77.759804	574.449097	156.947952	91.137222	429.516693	-64.015831	1402.281860	471.689392	243.948578	1396.772461	382.270569	96.276802	1383.817749	378.889954	104.534538	1651.722900	464.035736	-142.968597	1121.261108	522.947510	298.641998	1123.171143	361.611237	-141.083740	875.754883	403.272064	317.544830	867.636536	391.345245	99.341606	1034.529663	-627.457947	187.428497	852.790161	-599.637329	-11.150400
379.389893	2.130559	937.236450	412.822357	189.723663	932.218262	479.850311	-25.494707	493.855591	530.214661	180.291824	480.872498	509.075714	-22.758020	77.745903	574.485107	156.964783	91.127296	429.638306	-63.954636	1402.311157	471.854736	244.000107	1396.790771	382.414673	96.342056	1383.834839	379.047272	104.580231	1651.719482	464.089081	-142.946335	1121.283447	523.044373	298.718475	1123.140015	361.633514	-141.010361	875.772888	403.292236	317.609039	867.670105	391.449005	99.427597	1034.557495	-627.401672	187.430008	852.766113	-599.591370	-11.171174
379.434723	2.157161	937.250244	412.895447	189.676178	932.211243	479.862274	-25.471783	493.846619	530.211182	180.244766	480.825531	509.068115	-22.751030	77.749138	574.488342	156.920029	91.120377	429.827423	-63.911205	1402.320435	472.081940	244.030090	1396.777832	382.290161	96.495300	1383.921875	379.208954	104.624352	1651.724487	464.146912	-142.902191	1121.300415	523.142700	298.761505	1123.118164	361.638916	-140.943527	875.809448	403.291870	317.671844	867.684570	391.531281	99.426178	1034.561646	-627.294739	187.415375	852.761963	-599.572083	-11.150774
379.528076	2.214660	937.251770	412.984039	189.745041	932.213135	479.892090	-25.441063	493.846161	530.245605	180.232162	480.822968	509.083557	-22.736124	77.756821	574.440430	156.883652	91.087601	429.910095	-63.826344	1402.338135	472.205566	244.083603	1396.773315	382.635132	96.427589	1383.910278	379.371765	104.660835	1651.718384	464.191864	-142.860184	1121.325195	523.214661	298.801910	1123.096558	361.657135	-140.895813	875.841553	403.328217	317.743195	867.696167	391.630310	99.487411	1034.563843	-627.167053	187.427231	852.746521	-599.476990	-11.141440
379.586884	2.232228	937.270752	413.045807	189.859650	932.240112	479.952911	-25.465082	493.845276	530.291992	180.251144	480.811646	509.096924	-22.739162	77.758713	574.458313	156.892059	91.085487	430.069824	-63.810623	1402.364136	472.385590	244.098068	1396.788330	382.672729	96.700981	1383.980713	379.533630	104.715668	1651.711670	464.294159	-142.879501	1121.362305	523.305115	298.843475	1123.068604	361.899109	-140.799103	875.821533	403.342468	317.809509	867.711853	391.717682	99.542694	1034.588379	-627.036316	187.423630	852.715637	-599.413940	-11.126640
379.641052	2.305320	937.283813	413.127350	190.113022	932.276428	479.974884	-25.422119	493.876160	530.359192	180.329834	480.841187	509.128815	-22.757046	77.763702	574.490479	156.909821	91.111870	430.180664	-63.748638	1402.378540	472.524811	244.156494	1396.761353	382.820923	96.748543	1384.008789	379.694580	104.757317	1651.717896	464.351868	-142.842636	1121.411011	523.379822	298.939606	1123.072632	361.920532	-140.756378	875.867920	403.351990	317.888092	867.728516	391.808228	99.686897	1034.614868	-626.872620	187.469025	852.713562	-599.317444	-11.115837
379.758331	2.314834	937.282715	413.349670	190.104462	932.343262	480.016846	-25.417732	493.866638	530.446777	180.395142	480.836884	509.120453	-22.744919	77.758354	574.542969	156.949356	91.097168	430.302704	-63.692894	1402.406128	472.692719	244.200134	1396.777710	382.950287	96.791298	1384.015503	379.835205	104.794632	1651.708984	464.402557	-142.825104	1121.426514	523.479370	299.035980	1123.038574	361.963043	-140.725540	875.905518	403.392975	317.948151	867.755066	391.990875	99.651901	1034.649536	-626.744873	187.466064	852.683411	-599.229492	-11.137643
379.800507	2.335720	937.294922	413.267181	190.164551	932.278564	480.020935	-25.400890	493.859222	530.400940	180.368973	480.835663	509.079041	-22.740850	77.756721	574.524475	156.947617	91.089630	430.409698	-63.638340	1402.439087	472.839355	244.248367	1396.776245	383.070404	96.857758	1384.035400	379.973267	104.833031	1651.712769	464.468292	-142.789108	1121.443970	523.541809	299.083344	1123.035156	361.987518	-140.679337	875.916077	403.428375	318.034363	867.761719	391.972046	99.729225	1034.622070	-626.603333	187.499710	852.659241	-599.164734	-11.126912
379.871246	2.361514	937.306519	413.327087	190.171356	932.289368	480.024170	-25.353403	493.851532	530.435425	180.365173	480.822845	509.077148	-22.746119	77.762962	574.517334	156.955719	91.090538	430.493561	-63.602448	1402.464844	472.976593	244.296616	1396.755981	383.190491	96.895020	1384.061890	380.103821	104.865944	1651.717041	464.504913	-142.763718	1121.469604	523.614197	299.141785	1123.016968	362.035004	-140.660736	875.961792	403.447510	318.083191	867.773560	392.040588	99.745461	1034.633423	-626.474976	187.482620	852.656921	-599.095093	-11.159737
379.905273	2.399948	937.308350	413.388336	190.179504	932.288696	480.043060	-25.339430	493.827454	530.463867	180.385574	480.814636	509.058716	-22.709980	77.725578	574.527344	156.946976	91.071686	430.597534	-63.516357	1402.482422	473.131683	244.368942	1396.797485	383.187927	96.906357	1384.097534	380.234131	104.909966	1651.718384	464.520416	-142.682632	1121.461426	523.693970	299.196167	1123.008667	361.851013	-140.688553	876.041992	403.475494	318.143341	867.782593	392.111969	99.767136	1034.635132	-626.303589	187.470474	852.624817	-598.989868	-11.177801
380.154083	2.124050	937.324158	413.780396	188.806076	931.911072	480.167175	-25.428322	493.863770	530.262695	180.167068	480.595642	509.124268	-22.743477	77.743774	574.391846	156.818665	91.062492	430.638580	-63.448605	1402.503540	473.218964	244.443451	1396.784790	383.485107	96.835106	1384.058716	380.364044	104.955032	1651.723755	464.564148	-142.679642	1121.501831	523.773926	299.235199	1122.994751	361.887451	-140.633362	876.061523	403.518860	318.215820	867.782654	392.317444	99.197105	1034.439697	-626.113708	187.472931	852.621338	-598.883850	-11.190398
380.047760	2.457126	937.323669	413.531738	190.203674	932.310547	480.076233	-25.267540	493.811432	530.448364	180.334656	480.763641	509.046997	-22.712830	77.719971	574.491882	156.903473	91.048531	430.732239	-63.386795	1402.526855	473.346710	244.488037	1396.761230	383.572021	96.880226	1384.094727	380.481659	105.003822	1651.717407	464.639008	-142.650940	1121.515137	523.853088	299.288971	1122.992065	361.944275	-140.601273	876.095520	403.553741	318.260895	867.779602	392.276337	99.801170	1034.654907	-625.906921	187.472641	852.592346	-598.776672	-11.198870
380.118805	2.498734	937.336426	413.586823	190.210266	932.319885	480.103851	-25.222603	493.790985	530.487671	180.375549	480.773407	509.046997	-22.693008	77.708931	574.526550	156.908371	91.053230	430.813385	-63.347210	1402.571411	473.447845	244.532806	1396.761841	383.667389	96.916771	1384.123047	380.598785	105.064224	1651.718506	464.685577	-142.639923	1121.552612	523.964966	299.365417	1122.979004	362.005219	-140.555389	876.117615	403.623260	318.295044	867.791931	392.341766	99.826912	1034.666016	-625.676453	187.444992	852.565918	-598.640442	-11.205461
380.171875	2.515737	937.354736	413.644165	190.223724	932.340759	480.170135	-25.263313	493.832245	530.477112	180.329849	480.753235	509.063751	-22.702744	77.723183	574.497498	156.909424	91.058022	430.906860	-63.311691	1402.600708	473.571259	244.554398	1396.760010	383.611298	97.168747	1384.197510	380.728088	105.105309	1651.722656	464.748260	-142.648285	1121.619629	524.025452	299.394928	1122.970337	362.072388	-140.547562	876.167908	403.679749	318.352173	867.792175	392.406647	99.839264	1034.686157	-625.447937	187.460587	852.550232	-598.506836	-11.220961
380.249603	2.515315	937.354187	413.711487	190.241898	932.354797	480.200867	-25.236506	493.826508	530.546570	180.409744	480.763733	509.098358	-22.736605	77.745720	574.511841	156.923309	91.072037	430.977448	-63.310398	1402.637939	473.637695	244.558060	1396.792114	383.672363	97.218842	1384.213745	380.814789	105.158028	1651.725220	464.803314	-142.654190	1121.670532	524.089417	299.421204	1122.984985	362.121399	-140.545746	876.215210	403.735840	318.396362	867.811890	392.489319	99.837990	1034.693726	-625.241882	187.449615	852.522156	-598.383789	-11.251805
380.305664	2.499203	937.375000	413.779755	190.250412	932.356689	480.243774	-25.272583	493.847229	530.536194	180.415634	480.764740	509.098999	-22.734327	77.723747	574.478882	156.911255	91.065071	431.002228	-63.250988	1402.689941	473.670319	244.628204	1396.796631	383.968658	97.075897	1384.172485	380.906677	105.197540	1651.725098	464.841644	-142.657288	1121.698853	524.154724	299.484222	1123.016357	362.164795	-140.533646	876.259277	403.790314	318.437134	867.837769	392.556824	99.843147	1034.704956	-625.028625	187.465958	852.506409	-598.279968	-11.267960
380.337982	2.503763	937.396057	413.799072	190.270920	932.388245	480.261932	-25.253496	493.806335	530.579346	180.449921	480.773773	509.087524	-22.728466	77.721985	574.497253	156.931763	91.063011	431.043060	-63.216743	1402.707886	473.754028	244.640472	1396.820313	384.029358	97.116661	1384.223511	380.995514	105.232048	1651.733887	464.883636	-142.662018	1121.751099	524.231201	299.511169	1123.031494	362.224701	-140.545624	876.302246	403.871368	318.473511	867.853699	392.604248	99.845703	1034.732544	-624.843445	187.412277	852.450806	-598.175903	-11.323687
380.568146	2.202177	937.401672	414.166260	188.958038	932.016418	480.442535	-25.393013	493.867737	530.379456	180.252808	480.573578	509.186584	-22.753595	77.731522	573.851746	156.386414	90.885506	431.107361	-63.180443	1402.745972	473.840485	244.668228	1396.831055	384.091736	97.145363	1384.257568	381.071808	105.278946	1651.746826	464.916138	-142.648575	1121.758423	524.302795	299.528076	1123.052124	362.274139	-140.549805	876.343689	403.931885	318.504547	867.872803	392.789734	99.282173	1034.535645	-624.586487	187.433136	852.434387	-598.057129	-11.337156
380.435486	2.517663	937.418152	413.911377	190.216904	932.384094	480.345612	-25.239882	493.800720	530.502991	180.393692	480.728210	509.100250	-22.738815	77.684525	574.491821	156.877579	91.012894	431.218140	-63.150993	1402.782349	473.962433	244.663986	1396.850586	383.946899	97.330383	1384.357178	381.152863	105.318108	1651.737915	464.978088	-142.667786	1121.804199	524.359070	299.573517	1123.045898	362.317719	-140.565216	876.385498	404.008881	318.544739	867.887207	392.725220	99.838310	1034.741821	-624.291748	187.440903	852.398376	-597.893982	-11.361477
380.671387	2.217555	937.429932	414.280609	188.921158	932.017151	480.501526	-25.367151	493.859955	530.373047	180.266922	480.544525	509.163239	-22.750547	77.711067	574.409485	156.817535	91.013390	431.221436	-63.089668	1402.802124	473.994781	244.725739	1396.849487	384.230927	97.244316	1384.319336	381.228882	105.376808	1651.747437	465.025787	-142.678024	1121.857544	524.442505	299.602661	1123.079468	362.392883	-140.549591	876.421570	404.085175	318.585175	867.887939	392.896149	99.287865	1034.549316	-623.999939	187.462677	852.400452	-597.722290	-11.374692
380.747772	2.201959	937.430542	414.366028	188.761780	932.005066	480.555573	-25.385185	493.867371	530.370544	180.272690	480.516907	509.151520	-22.760866	77.717155	574.414978	156.834579	91.044029	431.305084	-63.081142	1402.854126	474.093292	244.746017	1396.902222	384.098053	97.428581	1384.418457	381.313782	105.414970	1651.753174	465.075958	-142.677185	1121.911865	524.510986	299.630463	1123.108032	362.461639	-140.576431	876.456543	404.166504	318.616974	867.902710	392.959473	99.213379	1034.542358	-623.676575	187.498032	852.410034	-597.551208	-11.375074
380.798553	2.193695	937.459595	414.416992	188.754990	932.028809	480.611725	-25.400131	493.899658	530.337280	180.275787	480.517639	509.164978	-22.760605	77.735626	574.416077	156.845016	91.044365	431.355042	-63.055279	1402.881348	474.163147	244.780045	1396.918213	384.156006	97.460159	1384.453247	381.393066	105.442924	1651.765747	465.143188	-142.704361	1121.954102	524.567810	299.674805	1123.117188	362.521271	-140.605820	876.508606	404.254486	318.652496	867.911255	393.010437	99.208664	1034.568604	-623.381653	187.521149	852.405212	-597.408508	-11.355126
380.844025	2.210739	937.489502	414.440125	188.816116	932.070740	480.658813	-25.397373	493.891907	530.318176	180.291077	480.505066	509.178040	-22.747061	77.704834	574.434753	156.882355	91.056580	431.395660	-63.022079	1402.900146	474.220612	244.808304	1396.941284	384.202698	97.485298	1384.487183	381.485168	105.465149	1651.766357	465.188416	-142.716187	1121.997314	524.617371	299.733063	1123.144043	362.600586	-140.645905	876.534119	404.316223	318.670563	867.912537	393.058075	99.237495	1034.605591	-623.116699	187.485962	852.382751	-597.263062	-11.377672
380.895905	2.171823	937.495789	414.500458	188.788620	932.061462	480.688416	-25.414440	493.913300	530.276855	180.266235	480.469818	509.197418	-22.775625	77.729866	574.416870	156.870224	91.030891	431.432007	-63.005283	1402.931763	474.268616	244.851593	1396.952881	384.264374	97.521507	1384.520630	381.567902	105.473503	1651.764160	465.231598	-142.724915	1122.025024	524.648010	299.725769	1123.132690	362.650024	-140.683945	876.552124	404.429657	318.927979	867.886169	393.122467	99.211128	1034.604248	-622.824585	187.443024	852.352051	-597.117493	-11.418984
380.944061	2.162652	937.501221	414.532776	188.784744	932.059448	480.723846	-25.412861	493.911621	530.230103	180.257446	480.464355	509.200714	-22.786068	77.723465	574.396729	156.867935	91.033386	431.463623	-62.986771	1402.961426	474.317474	244.876740	1396.960205	384.300293	97.535583	1384.552734	381.632446	105.485641	1651.754272	465.277344	-142.730927	1122.053833	524.702393	299.750641	1123.145386	362.705841	-140.731567	876.586426	404.504791	318.956116	867.891052	393.179138	99.205139	1034.606567	-622.496704	187.413818	852.319092	-596.928162	-11.449347
380.949890	2.146204	937.508545	414.538116	188.792480	932.063721	480.759155	-25.408733	493.893097	530.211487	180.247330	480.450714	509.221130	-22.778788	77.697258	574.374329	156.835587	91.018539	431.483948	-62.939571	1402.965698	474.390411	244.882065	1396.926392	384.334869	97.580818	1384.571289	381.720276	105.500114	1651.747314	465.304230	-142.762375	1122.081421	524.804688	299.798645	1123.153320	362.740479	-140.779190	876.639160	404.506348	318.737823	867.930237	393.193848	99.200325	1034.612915	-622.159180	187.440002	852.298706	-596.762634	-11.444688
381.005615	2.146165	937.499207	414.594330	188.786987	932.054688	480.805359	-25.428030	493.880341	530.240417	180.276199	480.430786	509.218903	-22.801346	77.685829	574.394531	156.850723	91.008331	431.503876	-62.918018	1402.998291	474.422241	244.917236	1396.949341	384.389526	97.624748	1384.573242	381.787109	105.520340	1651.725098	465.339111	-142.781967	1122.133057	524.891663	299.868347	1123.163940	362.806519	-140.819946	876.656006	404.794373	318.747833	867.716309	393.253296	99.196892	1034.603882	-621.872559	187.392227	852.249451	-596.570435	-11.518514
381.046539	2.121723	937.525574	414.627625	188.758713	932.053772	480.796356	-25.437767	493.900970	530.231506	180.280914	480.413940	509.190796	-22.794031	77.689621	574.367126	156.836060	91.010422	431.524567	-62.873787	1403.031860	474.478851	244.968002	1396.945435	384.423584	97.654755	1384.583252	381.851624	105.536125	1651.715820	465.367981	-142.790405	1122.177124	524.936523	299.910431	1123.179321	362.877960	-140.862167	876.679688	404.862152	318.777130	867.706848	393.285797	99.185799	1034.615845	-621.564758	187.436691	852.239746	-596.392456	-11.568263
380.908234	2.503911	937.503601	414.294617	190.244431	932.508118	480.720215	-25.317032	493.821594	530.381165	180.468704	480.642792	509.156982	-22.785524	77.679771	573.938782	156.499771	90.884605	431.543060	-62.849724	1403.067627	474.529633	245.004135	1396.971558	384.455597	97.687759	1384.602417	381.917603	105.535568	1651.712036	465.382233	-142.811508	1122.209229	524.979919	299.950653	1123.187012	362.919159	-140.913162	876.705444	404.907043	318.786499	867.700867	393.179932	99.817108	1034.848755	-621.215698	187.445969	852.222534	-596.178528	-11.570189
380.962494	2.488679	937.527039	414.317169	190.229889	932.506165	480.721924	-25.309330	493.835358	530.380127	180.467911	480.639984	509.140839	-22.775761	77.669846	573.916870	156.488113	90.890923	431.565735	-62.805031	1403.096069	474.547760	245.036423	1396.989868	384.488831	97.695465	1384.628906	381.981232	105.534164	1651.693115	465.407715	-142.856567	1122.265259	524.995728	299.964691	1123.177246	362.973053	-140.976028	876.732117	404.945923	318.797241	867.696167	393.223663	99.814026	1034.859253	-620.871765	187.406143	852.225769	-595.975708	-11.611146
381.001923	2.490671	937.520508	414.342438	190.246506	932.525208	480.779388	-25.335033	493.838837	530.385559	180.451981	480.622345	509.151733	-22.799074	77.693741	574.478882	156.915207	91.054031	431.595856	-62.781612	1403.140015	474.591736	245.074219	1396.999756	384.505615	97.714966	1384.632690	382.045441	105.525932	1651.691406	465.435516	-142.863602	1122.306885	524.968994	299.948975	1123.182251	363.014282	-141.030640	876.763611	404.755127	318.842377	867.905762	393.255646	99.809212	1034.865967	-620.522888	187.359756	852.222534	-595.798218	-11.620520
381.020599	2.476818	937.543762	414.344788	190.230911	932.519104	480.789886	-25.345121	493.840942	530.375183	180.431091	480.627136	509.154480	-22.792084	77.697731	574.489380	156.951675	91.043419	431.589081	-62.740398	1403.171265	474.583221	245.119934	1396.995239	384.751556	97.566040	1384.592773	382.109436	105.528633	1651.686035	465.452850	-142.911682	1122.356079	525.006775	299.956940	1123.174438	363.061798	-141.077026	876.811462	404.766693	318.846680	867.901978	393.282867	99.806793	1034.874878	-620.175354	187.354858	852.234375	-595.583862	-11.636720
381.036621	2.456316	937.547119	414.357758	190.239334	932.534973	480.818665	-25.338936	493.843353	530.372803	180.435410	480.617676	509.156647	-22.781298	77.660309	574.478271	156.918091	91.027473	431.633148	-62.734966	1403.188843	474.622864	245.111786	1396.972046	384.768066	97.574463	1384.616943	382.169922	105.516670	1651.687988	465.470825	-142.958725	1122.400513	525.025940	299.995453	1123.169556	363.108948	-141.149673	876.854309	404.820160	318.861511	867.903137	393.308075	99.791634	1034.885254	-619.889709	187.288040	852.186401	-595.400085	-11.667554
381.023956	2.435009	937.578491	414.361633	190.227997	932.532898	480.847656	-25.357393	493.852753	530.375793	180.461243	480.632538	509.136017	-22.788794	77.669937	573.926208	156.490585	90.856743	431.664856	-62.723824	1403.216309	474.640472	245.138153	1396.984009	384.794312	97.587685	1384.629150	382.209106	105.521049	1651.684082	465.493286	-142.979736	1122.423218	525.083130	300.038330	1123.189209	363.140320	-141.205200	876.891663	405.066284	318.835480	867.685852	393.322968	99.789856	1034.900269	-619.596436	187.301620	852.176147	-595.239380	-11.678984
381.033600	2.424446	937.583496	414.365295	190.227844	932.534424	480.849335	-25.359190	493.853333	530.380127	180.492004	480.630829	509.134949	-22.782238	77.668625	574.475525	156.923172	91.032623	431.688599	-62.693611	1403.241699	474.657288	245.149429	1396.997192	384.796692	97.597420	1384.655396	382.249390	105.512794	1651.689453	465.506653	-143.008026	1122.458130	525.082214	300.053589	1123.206543	363.173523	-141.264999	876.907532	405.099426	318.859802	867.697266	393.327881	99.786339	1034.903442	-619.297241	187.272217	852.163330	-595.036987	-11.743302
381.055786	2.412943	937.593689	414.359222	190.220688	932.541260	480.858032	-25.343523	493.844574	530.375000	180.488174	480.628845	509.128204	-22.785717	77.660233	573.923340	156.505051	90.877281	431.699310	-62.681816	1403.272217	474.694489	245.153564	1397.013550	384.818115	97.625900	1384.654541	382.285583	105.512039	1651.680786	465.522186	-143.041687	1122.489624	525.104553	300.095551	1123.220337	363.194946	-141.332535	876.950378	405.090790	318.865814	867.712402	393.333496	99.778488	1034.911743	-618.960938	187.276443	852.143127	-594.852356	-11.730330
381.045532	2.409319	937.593628	414.362183	190.231201	932.550659	480.870300	-25.365324	493.856812	530.370178	180.482101	480.642029	509.142578	-22.783550	77.691460	574.469360	156.946609	91.024780	431.784576	-62.669331	1403.299438	474.760101	245.159561	1397.042480	384.604919	97.779755	1384.744263	382.317688	105.499825	1651.682617	465.545868	-143.074997	1122.509277	525.103210	300.093781	1123.233276	363.186951	-141.382553	876.977661	405.083099	318.876373	867.739319	393.326660	99.777504	1034.916504	-618.629883	187.248840	852.118774	-594.664612	-11.763885
381.057281	2.415391	937.593933	414.342102	190.219055	932.565735	480.899384	-25.355442	493.849243	530.346497	180.458954	480.622101	509.157776	-22.785517	77.679413	574.462097	156.938339	91.041969	431.749603	-62.646725	1403.325073	474.752991	245.192230	1397.060059	384.841095	97.636452	1384.677734	382.351807	105.506142	1651.678467	465.545227	-143.078003	1122.540771	525.106140	300.111053	1123.255859	363.214813	-141.416840	876.995911	405.072144	318.866974	867.753540	393.329742	99.764915	1034.924805	-618.299744	187.206665	852.096436	-594.424255	-11.825842
381.058899	2.424953	937.605408	414.325714	190.198639	932.575928	480.629883	-24.724190	493.779755	530.327576	180.447678	480.644012	508.940918	-22.740036	77.583366	573.898682	156.470795	90.884964	431.781860	-62.662151	1403.348145	474.782227	245.150162	1397.070068	384.650330	97.784973	1384.792725	382.381836	105.493042	1651.682129	465.554291	-143.106567	1122.580322	525.104309	300.110596	1123.246826	363.205414	-141.472549	877.039001	405.060516	318.873932	867.761841	393.327972	99.759323	1034.935913	-617.955688	187.179764	852.095276	-594.235901	-11.826149
381.065308	2.408045	937.612244	414.336426	190.191055	932.561401	480.624939	-24.708235	493.772583	530.364075	180.454559	480.629761	508.942108	-22.732821	77.599197	573.923218	156.477341	90.866196	431.834229	-62.673912	1403.370605	474.816254	245.151321	1397.081421	384.637390	97.789314	1384.825684	382.410522	105.486237	1651.675171	465.566284	-143.140976	1122.604614	525.119202	300.125336	1123.248169	363.210693	-141.511230	877.051636	405.051208	318.862793	867.772400	393.346100	99.756691	1034.932129	-617.648499	187.094543	852.068237	-594.007141	-11.896432
381.048950	2.411132	937.602539	414.332489	190.218918	932.576477	480.602448	-24.695940	493.777771	530.339111	180.448257	480.623505	508.911926	-22.729612	77.579414	573.906006	156.475372	90.864319	431.834442	-62.668377	1403.388184	474.811127	245.136246	1397.061157	384.632477	97.774269	1384.840942	382.445282	105.483353	1651.672974	465.567322	-143.157135	1122.619995	525.109375	300.136353	1123.247925	363.229858	-141.556656	877.071228	405.026794	318.887573	867.791870	393.350555	99.756264	1034.936035	-617.267517	187.092514	852.033203	-593.755066	-11.912617
381.033630	2.417679	937.610596	414.324677	190.205322	932.581909	480.617371	-24.709095	493.768127	530.345459	180.443115	480.625153	508.910461	-22.734686	77.573952	574.431641	156.920807	91.003532	431.853210	-62.670616	1403.395996	474.815002	245.126236	1397.074463	384.631104	97.771683	1384.846680	382.462097	105.471359	1651.674438	465.555695	-143.176773	1122.634888	525.080139	300.141571	1123.217285	363.190094	-141.607849	877.102173	404.978760	318.908569	867.780396	393.345795	99.753471	1034.942993	-616.937500	187.080032	852.016968	-593.520569	-11.943023
381.015472	2.407401	937.604675	414.298004	190.185760	932.587158	480.613251	-24.727934	493.794586	530.329956	180.437286	480.612335	508.904663	-22.722054	77.590950	573.907349	156.509415	90.874413	431.857697	-62.669655	1403.413330	474.815979	245.119858	1397.064331	384.595825	97.778831	1384.860229	382.476654	105.456863	1651.663208	465.545349	-143.196136	1122.645996	525.063232	300.173615	1123.239380	363.154907	-141.656067	877.129089	404.929138	318.922058	867.786072	393.319977	99.733208	1034.942749	-616.572632	187.066864	851.988403	-593.228088	-11.982772
381.016937	2.409641	937.608337	414.275726	190.204987	932.601257	480.617340	-24.748213	493.780243	530.338806	180.437531	480.619537	508.931610	-22.739162	77.601883	574.449951	156.940430	91.021927	431.832886	-62.676315	1403.417603	474.816803	245.123703	1397.055054	384.589691	97.770256	1384.859741	382.482178	105.447701	1651.659546	465.506836	-143.237228	1122.650879	525.022156	300.147461	1123.223267	363.110443	-141.689728	877.152405	404.870789	318.934814	867.802795	393.313477	99.736832	1034.952026	-616.231323	187.027390	851.961060	-592.961914	-12.021076
381.005280	2.390852	937.601990	414.280090	190.174881	932.588928	480.593689	-24.718199	493.782104	530.368408	180.484344	480.640961	508.919037	-22.729191	77.591751	574.474670	156.973770	91.036888	431.832092	-62.684834	1403.418823	474.809479	245.119247	1397.058960	384.569305	97.756233	1384.869507	382.470123	105.429329	1651.667114	465.472931	-143.252670	1122.653442	524.978943	300.154602	1123.226318	363.069244	-141.727814	877.155457	404.804932	318.939484	867.814514	393.302124	99.717506	1034.942139	-615.876892	187.022186	851.944519	-592.689697	-12.080123
380.989929	2.406157	937.604492	414.262207	190.211960	932.599976	480.579987	-24.713371	493.779633	530.405762	180.509552	480.654877	508.898895	-22.733906	77.581223	574.508362	156.992630	91.064835	431.780365	-62.664059	1403.425537	474.778534	245.117020	1397.064087	384.752014	97.615471	1384.815796	382.470367	105.420120	1651.668579	465.429169	-143.298462	1122.684448	524.923401	300.168243	1123.231812	363.027924	-141.754059	877.152405	404.739685	318.942719	867.813660	393.278900	99.739830	1034.948730	-615.562317	186.971817	851.921997	-592.463379	-12.119556
380.948334	2.403249	937.615906	414.241180	190.193405	932.601135	480.822723	-25.378481	493.858368	530.395325	180.510590	480.643799	509.116150	-22.785591	77.670761	573.945435	156.533752	90.885269	431.765564	-62.669579	1403.430420	474.780548	245.105057	1397.074951	384.727570	97.623199	1384.832397	382.469421	105.403084	1651.683838	465.385956	-143.301819	1122.694702	524.874023	300.180817	1123.239136	362.972626	-141.790253	877.168274	404.666931	318.948151	867.837463	393.265533	99.732162	1034.955688	-615.201965	186.931046	851.889771	-592.189758	-12.188161
380.931122	2.419882	937.602783	414.214905	190.211456	932.601379	480.807404	-25.390511	493.838379	530.371460	180.485641	480.650879	509.118042	-22.793621	77.657539	574.444092	156.922668	91.014275	431.768799	-62.664074	1403.427490	474.776764	245.088715	1397.081543	384.701233	97.614449	1384.838867	382.471375	105.396614	1651.701416	465.354767	-143.354645	1122.691528	524.832581	300.176697	1123.240723	362.914795	-141.817993	877.166748	404.588959	318.939301	867.854980	393.258087	99.739662	1034.950195	-614.863220	186.893890	851.877563	-591.970276	-12.197278
380.897705	2.404636	937.604370	414.164642	190.235748	932.615662	480.547516	-24.787626	493.765137	530.341553	180.492661	480.660461	508.932404	-22.742992	77.576836	574.473206	156.932877	91.015442	431.757080	-62.694393	1403.421021	474.767059	245.075424	1397.082397	384.672363	97.588791	1384.851685	382.463684	105.367531	1651.698242	465.302887	-143.348373	1122.666260	524.789185	300.181183	1123.233032	362.833069	-141.841034	877.186462	404.479797	318.943085	867.880859	393.234528	99.733124	1034.959351	-614.508179	186.883087	851.829468	-591.739563	-12.202082
380.869629	2.397302	937.599976	414.153748	190.216202	932.615662	480.519470	-24.743595	493.759552	530.310242	180.478958	480.650726	508.894470	-22.747240	77.571175	574.494690	156.943848	91.041412	431.749481	-62.697121	1403.446167	474.742157	245.056854	1397.083252	384.648865	97.582794	1384.852783	382.460968	105.346245	1651.706299	465.267181	-143.370377	1122.666016	524.729736	300.151764	1123.223755	362.783661	-141.868744	877.184204	404.385071	318.921326	867.896973	393.207794	99.719254	1034.956909	-614.152954	186.852936	851.802917	-591.496643	-12.230541
380.890717	2.358712	937.585693	414.318909	190.073578	932.638611	480.547302	-24.794245	493.768066	530.359558	180.476440	480.630280	508.911896	-22.753160	77.587845	574.497620	156.965317	91.034126	431.746796	-62.702404	1403.422607	474.749146	245.025665	1397.088501	384.613953	97.558739	1384.850220	382.441345	105.320473	1651.696777	465.211517	-143.367432	1122.672852	524.679260	300.158966	1123.216064	362.675446	-141.895355	877.211975	404.273773	318.898560	867.906128	393.291565	99.615685	1034.961304	-613.752930	186.860291	851.797607	-591.212769	-12.243096
380.870178	2.348256	937.583984	414.291595	190.059647	932.634033	480.532562	-24.784096	493.757904	530.345825	180.481583	480.648163	508.904999	-22.758934	77.601509	574.500610	156.984085	91.052246	431.706177	-62.726208	1403.434814	474.723083	245.011292	1397.067993	384.582489	97.547218	1384.856445	382.420105	105.295128	1651.701782	465.155640	-143.383987	1122.666626	524.608704	300.158936	1123.207520	362.588959	-141.894135	877.215942	404.150513	318.882935	867.922363	393.265656	99.605270	1034.958008	-613.381104	186.869537	851.752808	-590.959229	-12.300259
380.816925	2.334700	937.585083	414.252045	190.026123	932.618347	480.807068	-25.475784	493.867096	530.341553	180.478836	480.647095	509.164398	-22.785179	77.684929	574.516235	157.012848	91.069839	431.659454	-62.744675	1403.426270	474.714478	244.998917	1397.064575	384.547760	97.533295	1384.851440	382.390564	105.263527	1651.700928	465.074951	-143.389877	1122.676270	524.563293	300.132629	1123.175537	362.486633	-141.902710	877.236511	404.043915	318.881165	867.936523	393.215607	99.591980	1034.950195	-613.010925	186.849625	851.711731	-590.690002	-12.361595
380.928070	2.070108	937.574707	414.363220	188.897018	932.227295	480.869049	-25.559563	493.909424	530.157898	180.295593	480.473511	509.184326	-22.807037	77.685524	574.411560	156.912003	91.051132	431.687225	-62.777611	1403.435913	474.761810	244.927673	1397.061401	384.279144	97.671867	1384.925659	382.347473	105.250946	1651.708008	465.012512	-143.399445	1122.667480	524.500977	300.112457	1123.138550	362.384186	-141.896225	877.235413	403.928284	318.856018	867.950378	393.206360	99.135536	1034.735596	-612.619141	186.814987	851.693787	-590.424805	-12.417788
381.035278	1.746136	937.573364	414.823364	187.628647	931.891296	480.962372	-25.695763	493.936890	530.076111	180.243607	480.318054	509.277710	-22.833490	77.703636	573.828003	156.463684	90.892082	431.651855	-62.789604	1403.419189	474.732544	244.899033	1397.039307	384.240662	97.665016	1384.909912	382.310608	105.220291	1651.702515	464.934998	-143.399643	1122.642090	524.447205	300.110840	1123.127197	362.264618	-141.891754	877.223267	403.819641	318.843964	867.950195	393.392975	98.563324	1034.554199	-612.304199	186.775833	851.661133	-590.153198	-12.492382
380.986206	1.723938	937.573547	414.788666	187.596207	931.878235	480.946045	-25.686779	493.919556	530.037354	180.198212	480.291565	509.267487	-22.829144	77.691734	574.322021	156.826813	91.022232	431.599579	-62.809422	1403.390991	474.746582	244.863724	1396.952881	384.194031	97.634964	1384.901123	382.273621	105.198143	1651.696655	464.901245	-143.443085	1122.609497	524.386475	300.082611	1123.107544	362.360382	-141.831299	877.157654	403.702820	318.828552	867.965332	393.364441	98.541298	1034.548096	-611.957275	186.718079	851.633484	-589.871582	-12.525448
380.758636	2.049881	937.540771	414.215027	188.856491	932.210144	480.798828	-25.551403	493.857941	530.140320	180.294922	480.478027	509.200775	-22.812321	77.668777	573.838257	156.454361	90.879990	431.559937	-62.845730	1403.385132	474.689178	244.859100	1397.026978	384.150940	97.613121	1384.904663	382.236694	105.170738	1651.703491	464.830719	-143.454742	1122.586060	524.273315	300.035553	1123.078857	362.234833	-141.817917	877.130615	403.365875	318.824097	868.170044	393.066223	99.093773	1034.711304	-611.604370	186.672318	851.610229	-589.608154	-12.567192
380.678680	2.059101	937.531006	414.119629	189.001328	932.243774	480.788116	-25.559710	493.882141	530.151550	180.297653	480.522644	509.165619	-22.816549	77.658508	574.388855	156.884827	91.058701	431.520477	-62.860264	1403.347778	474.658112	244.817795	1397.034180	384.095551	97.590088	1384.914185	382.187256	105.141830	1651.701416	464.750977	-143.490128	1122.539551	524.198242	299.992310	1123.079590	362.141907	-141.821808	877.118896	403.247314	318.801025	868.190735	392.990753	99.142471	1034.724854	-611.239075	186.702316	851.594360	-589.351807	-12.588820
380.633209	2.020799	937.531616	414.099274	188.907349	932.237427	480.793640	-25.577072	493.892792	530.128296	180.299377	480.514832	509.189728	-22.818939	77.673286	574.399048	156.890457	91.068375	431.480438	-62.903187	1403.343628	474.616852	244.784836	1397.026245	384.047516	97.553627	1384.881714	382.148376	105.097748	1651.702637	464.647156	-143.437759	1122.512939	524.132996	299.982666	1123.074829	361.820618	-141.864059	877.142822	403.148987	318.794739	868.199951	392.946106	99.083794	1034.721191	-610.835449	186.733505	851.559509	-589.068420	-12.582153
380.566864	2.060778	937.492981	414.028107	189.186615	932.278992	480.761688	-25.566206	493.897186	530.154358	180.329041	480.579651	509.171509	-22.821951	77.686478	574.423584	156.915863	91.085548	431.413910	-62.894413	1403.313477	474.560455	244.761520	1397.007690	384.217712	97.377563	1384.806763	382.082397	105.057610	1651.705933	464.547302	-143.460373	1122.499512	524.112183	299.972565	1123.062500	361.703613	-141.861298	877.130493	403.262573	318.722260	867.996948	392.872711	99.196762	1034.724121	-610.484985	186.656815	851.514404	-588.797546	-12.613512
380.513824	2.021775	937.501587	413.979797	189.027130	932.248474	480.735382	-25.586166	493.891022	530.117310	180.297348	480.544312	509.153198	-22.827812	77.693375	574.437805	156.942322	91.062935	431.395111	-62.954018	1403.305786	474.552002	244.696457	1396.987671	383.932983	97.504028	1384.871338	382.017639	105.027519	1651.704834	464.456177	-143.463943	1122.461548	524.053589	299.936768	1123.034424	361.572845	-141.849823	877.121887	403.154175	318.688202	867.991028	392.818939	99.121338	1034.712158	-610.161377	186.650116	851.466919	-588.559082	-12.614569
380.447418	1.961890	937.485962	413.981171	188.757477	932.179871	480.706146	-25.596403	493.917908	530.058899	180.275757	480.507294	509.162750	-22.818895	77.684158	574.408203	156.915833	91.057289	431.341614	-62.965996	1403.267578	474.542084	244.630661	1396.899292	383.891144	97.479797	1384.847168	381.935974	105.001579	1651.702759	464.376282	-143.472321	1122.426758	523.990906	299.909302	1123.021973	361.463531	-141.830933	877.099670	403.047455	318.657288	868.010132	392.778748	98.991852	1034.668457	-609.825989	186.622589	851.443115	-588.268372	-12.657664
380.379120	1.950755	937.462585	413.910919	188.847794	932.182617	480.660583	-25.583445	493.879730	530.050964	180.289383	480.516022	509.149323	-22.817181	77.675941	574.438416	156.934875	91.047531	431.296234	-63.002785	1403.238037	474.477875	244.631149	1396.950806	383.816833	97.470695	1384.838989	381.879150	104.963135	1651.694824	464.278595	-143.457550	1122.379150	523.897583	299.850647	1122.985840	361.333069	-141.808228	877.072205	402.948639	318.641266	867.999268	392.709290	99.015549	1034.658691	-609.537354	186.581665	851.419189	-588.061829	-12.691824
380.282928	1.967240	937.462769	413.799561	188.898483	932.188110	480.615234	-25.583881	493.872711	530.016785	180.269257	480.539581	509.143616	-22.830168	77.688927	574.419983	156.928040	91.032166	431.235046	-63.020416	1403.203979	474.457825	244.567184	1396.863525	383.751678	97.456001	1384.836548	381.788422	104.934647	1651.690552	464.208740	-143.464539	1122.340820	523.826172	299.822998	1122.965698	361.233826	-141.764618	877.035522	402.832458	318.605316	868.006836	392.628204	99.041237	1034.662842	-609.226318	186.556961	851.374573	-587.803467	-12.737016
380.198975	1.966763	937.441284	413.732635	188.985657	932.210999	480.599579	-25.570463	493.863831	530.048157	180.288376	480.545044	509.158356	-22.814106	77.683861	574.427490	156.933426	91.039055	431.185516	-63.054802	1403.187134	474.413208	244.525208	1396.852173	383.683716	97.421577	1384.829956	381.720795	104.892845	1651.691895	464.121155	-143.418198	1122.288330	523.755676	299.765594	1122.936035	361.115601	-141.731613	877.014832	402.751343	318.571503	867.999390	392.556091	99.059036	1034.664551	-608.901611	186.549194	851.371643	-587.558655	-12.772030
380.118835	1.920731	937.444946	413.669342	188.910767	932.174805	480.555176	-25.605846	493.879303	529.970459	180.246521	480.563446	509.186340	-22.833052	77.679787	574.363464	156.879745	91.046013	431.137573	-63.087166	1403.140503	474.371582	244.475769	1396.857544	383.632050	97.378899	1384.807983	381.642303	104.846512	1651.686768	464.064240	-143.416245	1122.242188	523.723511	299.745270	1122.933472	361.020203	-141.688858	876.979309	402.657776	318.509857	867.973572	392.484894	99.020714	1034.647583	-608.621094	186.528442	851.353516	-587.313965	-12.812405
380.256470	1.556355	937.428589	414.158905	187.547379	931.852478	480.673157	-25.776333	493.923889	529.901794	180.171600	480.409332	509.254883	-22.852194	77.702766	574.602417	157.051910	91.103882	431.095764	-63.124443	1403.125000	474.303711	244.448990	1396.823486	383.572662	97.347786	1384.789551	381.563965	104.803268	1651.694580	463.969910	-143.418152	1122.210327	523.660889	299.707855	1122.940796	360.910431	-141.635147	876.943787	402.585266	318.489105	867.979248	392.668854	98.371956	1034.464355	-608.342407	186.476074	851.334106	-587.059875	-12.882166
379.987518	1.846744	937.422058	413.600861	188.743134	932.165161	480.507965	-25.649530	493.890137	529.999207	180.267426	480.599243	509.180664	-22.834381	77.689827	574.665466	157.080994	91.094643	431.037079	-63.168655	1403.111694	474.195282	244.451126	1396.919312	383.514252	97.314590	1384.783936	381.476898	104.754196	1651.700195	463.883728	-143.442902	1122.175537	523.577698	299.648315	1122.909058	360.813629	-141.583954	876.913696	402.501099	318.437439	867.966003	392.363892	98.899849	1034.630371	-608.034790	186.514954	851.321167	-586.835938	-12.885060
379.793518	2.096293	937.415955	413.388214	189.827850	932.535339	480.369598	-25.577093	493.860352	530.151184	180.401184	480.755737	509.107208	-22.838762	77.675949	574.724182	157.136246	91.105965	430.980530	-63.205933	1403.096191	474.182709	244.367020	1396.803711	383.442932	97.289948	1384.772583	381.397888	104.709831	1651.703369	463.804291	-143.426849	1122.153076	523.499573	299.593536	1122.898926	360.692200	-141.534378	876.895386	402.483459	318.635712	867.895081	392.263489	99.332329	1034.825073	-607.771851	186.525818	851.323242	-586.636353	-12.891897
379.671753	2.060263	937.401978	413.303589	189.809738	932.516541	480.306946	-25.557579	493.858887	530.077271	180.375534	480.733917	509.105774	-22.803991	77.675491	574.706848	157.117661	91.108826	430.923767	-63.231701	1403.080566	474.081635	244.365250	1396.870117	383.373444	97.254387	1384.759399	381.308624	104.669640	1651.697021	463.752502	-143.469772	1122.135132	523.460266	299.554352	1122.879883	360.781525	-141.441986	876.840576	402.372925	318.366058	867.930603	392.175446	99.305649	1034.809326	-607.480835	186.495087	851.293640	-586.438965	-12.905856
379.557770	2.069748	937.393494	413.044159	189.940643	932.475647	480.231262	-25.556036	493.847168	530.016968	180.359955	480.758820	509.071747	-22.811821	77.686493	574.439026	156.945190	91.067383	430.861267	-63.260338	1403.049316	474.028259	244.339584	1396.845825	383.310608	97.245880	1384.748535	381.215576	104.626602	1651.704102	463.666534	-143.467331	1122.109741	523.403625	299.495880	1122.858765	360.691986	-141.388779	876.814026	402.315125	318.325623	867.910706	391.988861	99.387520	1034.784302	-607.245850	186.467255	851.268921	-586.248108	-12.934991
379.451569	2.028211	937.385376	412.963928	189.911850	932.468323	480.218079	-25.589195	493.857941	530.024658	180.403976	480.779114	509.099609	-22.815252	77.709724	574.691162	157.128448	91.086624	430.789581	-63.303188	1403.033569	473.961609	244.284637	1396.824951	383.243561	97.208443	1384.719116	381.124451	104.582932	1651.695923	463.594208	-143.484390	1122.083984	523.350708	299.454895	1122.839844	360.580017	-141.326614	876.796692	402.245575	318.276276	867.887085	391.906464	99.350388	1034.777100	-607.040710	186.419312	851.240845	-586.065186	-12.980536
379.381287	2.021049	937.367004	412.911591	189.881836	932.457214	480.193604	-25.605801	493.841461	530.032288	180.416382	480.788269	509.081024	-22.836205	77.706474	574.752197	157.173965	91.117432	430.722412	-63.347675	1403.019409	473.887726	244.253784	1396.831299	383.159149	97.166817	1384.716675	381.021515	104.539780	1651.709595	463.510223	-143.484360	1122.045898	523.293640	299.393005	1122.813110	360.490021	-141.286865	876.752136	402.199127	318.241821	867.856079	391.827484	99.331902	1034.761597	-606.809509	186.428558	851.233643	-585.899597	-12.997561
379.332855	2.021713	937.325195	412.846222	189.862274	932.444214	480.100739	-25.609833	493.823242	529.972839	180.360764	480.788025	509.072388	-22.794106	77.679970	574.500977	156.981445	91.097229	430.665955	-63.383259	1402.988281	473.868347	244.180634	1396.736450	383.079742	97.128784	1384.692749	380.928711	104.496246	1651.712280	463.419189	-143.466888	1121.977905	523.256592	299.374329	1122.808960	360.393707	-141.241364	876.722656	402.148590	318.194824	867.842163	391.753540	99.310165	1034.733887	-606.599976	186.438339	851.226807	-585.725708	-13.009442
379.238403	1.962058	937.340637	412.764252	189.818909	932.434204	480.095612	-25.653175	493.862762	529.914917	180.343338	480.791779	509.091187	-22.845587	77.704277	574.488159	156.989288	91.127518	430.586029	-63.397655	1402.967041	473.769806	244.183624	1396.812378	382.985718	97.095589	1384.669067	380.833771	104.451294	1651.725586	463.341736	-143.481995	1121.940796	523.186646	299.303223	1122.795776	360.288422	-141.195648	876.710876	402.125458	318.157288	867.823425	391.664673	99.272247	1034.736084	-606.414917	186.424866	851.219727	-585.576843	-13.035300
379.161499	1.925692	937.329346	412.693420	189.745148	932.426270	480.028687	-25.651560	493.846893	529.923218	180.350159	480.828033	509.088287	-22.840651	77.712402	574.517944	157.000763	91.155075	430.512878	-63.441101	1402.944214	473.754211	244.090164	1396.704712	382.915924	97.055298	1384.678833	380.741669	104.412209	1651.741699	463.254028	-143.518677	1121.924561	523.145691	299.240356	1122.781860	360.226105	-141.159653	876.678711	402.099915	318.123108	867.810181	391.581238	99.217926	1034.726074	-606.242249	186.409622	851.223633	-585.441406	-13.056078
379.048370	1.890197	937.309326	412.596619	189.721451	932.402771	479.983734	-25.687513	493.849701	529.890381	180.362656	480.837280	509.098877	-22.836477	77.713875	574.529785	156.990173	91.129143	430.427490	-63.483784	1402.915039	473.640900	244.093277	1396.767578	382.823944	97.023849	1384.670288	380.641663	104.363884	1651.745239	463.154175	-143.470367	1121.865479	523.049133	299.154999	1122.743896	359.927734	-141.167343	876.691223	401.852356	318.114166	867.976440	391.483368	99.189102	1034.704590	-606.082092	186.406570	851.219788	-585.304321	-13.084647
378.943024	1.885185	937.305786	412.497833	189.683746	932.385620	479.909698	-25.666983	493.815765	529.845276	180.323410	480.834869	509.094391	-22.845268	77.703987	574.510559	156.821518	91.149048	430.357697	-63.517597	1402.873047	473.594849	244.011703	1396.663452	382.702637	96.996452	1384.649170	380.541290	104.319855	1651.755371	463.083923	-143.482376	1121.817261	523.004456	299.080017	1122.725708	359.834351	-141.129318	876.641113	401.814636	318.082947	867.957581	391.389618	99.174225	1034.694336	-605.958984	186.360641	851.184265	-585.183228	-13.141502
378.838623	1.847692	937.290833	412.409058	189.680832	932.372437	479.854340	-25.692825	493.845154	529.829102	180.301224	480.818848	509.089600	-22.839577	77.700073	574.517944	156.973083	91.142471	430.265472	-63.536377	1402.809448	473.507202	244.011017	1396.719360	382.589325	96.977448	1384.616211	380.432037	104.273247	1651.752808	462.991486	-143.498566	1121.756226	522.934937	299.040466	1122.712891	359.750092	-141.115646	876.605286	401.778564	318.045563	867.918579	391.290497	99.153236	1034.680176	-605.810303	186.361694	851.155823	-585.072205	-13.144133
378.742371	1.805029	937.263916	412.316559	189.613174	932.345764	479.801453	-25.712906	493.849121	529.768250	180.265823	480.809906	509.104492	-22.839273	77.721680	574.529724	157.007904	91.155396	430.181488	-63.576443	1402.765625	473.414612	243.958588	1396.671875	382.448456	96.945824	1384.589844	380.321533	104.223221	1651.760620	462.904388	-143.495422	1121.700195	522.904236	299.029144	1122.693237	359.671783	-141.118286	876.540771	401.751465	318.020325	867.902588	391.191589	99.099342	1034.653198	-605.660217	186.375473	851.167664	-584.975037	-13.161740
378.650604	1.798982	937.233887	412.228638	189.556839	932.324402	479.734436	-25.734591	493.805450	529.739136	180.251144	480.820984	509.048340	-22.836296	77.693886	574.533936	157.011063	91.160240	430.073364	-63.594971	1402.701538	473.340057	243.916290	1396.655029	382.311951	96.916756	1384.578491	380.201904	104.177444	1651.766602	462.819244	-143.504776	1121.655151	522.862366	298.951569	1122.659912	359.595551	-141.109894	876.501892	401.728790	317.989563	867.865356	391.089203	99.066742	1034.626953	-605.514709	186.344772	851.142395	-584.871643	-13.213585
378.529114	1.766309	937.218628	412.143616	189.526016	932.312927	479.674469	-25.752190	493.837128	529.734436	180.234406	480.819397	509.062378	-22.850376	77.713760	574.510437	157.008209	91.155426	429.962616	-63.608326	1402.648682	473.248993	243.883087	1396.642944	382.187592	96.910614	1384.557617	380.098297	104.127586	1651.788940	462.724152	-143.517670	1121.611328	522.813599	298.905884	1122.667236	359.515839	-141.108170	876.441345	401.713470	317.977661	867.821899	390.983612	99.034187	1034.613525	-605.398010	186.357346	851.144470	-584.775146	-13.245452
378.409241	1.716592	937.212280	412.046539	189.456345	932.299316	479.605743	-25.777748	493.832886	529.652710	180.194473	480.833649	509.062378	-22.847483	77.712982	574.484558	156.965317	91.158066	429.869873	-63.650986	1402.617676	473.206238	243.788513	1396.517456	382.052917	96.872780	1384.539917	379.986694	104.085747	1651.795898	462.629852	-143.505386	1121.568970	522.770752	298.877045	1122.616455	359.451294	-141.129501	876.399231	401.690308	317.956268	867.795837	390.879974	98.978394	1034.603638	-605.281372	186.348724	851.114624	-584.710449	-13.280478
378.302368	1.670603	937.207031	411.943695	189.430145	932.299316	479.572571	-25.817352	493.873444	529.623657	180.171570	480.839935	509.041840	-22.848194	77.742188	574.478821	156.960693	91.157440	429.761108	-63.675343	1402.555420	473.069611	243.764877	1396.561768	381.909393	96.847488	1384.521484	379.880615	104.053680	1651.810791	462.555908	-143.517578	1121.537231	522.711548	298.787354	1122.607910	359.392303	-141.156158	876.350037	401.676208	317.954529	867.763123	390.778656	98.938629	1034.601318	-605.190491	186.284744	851.095398	-584.638367	-13.321999
378.162262	1.658682	937.174561	411.827209	189.429504	932.280212	479.518372	-25.814789	493.859589	529.566101	180.132690	480.835144	509.054260	-22.847485	77.744560	574.673340	157.091599	91.165039	429.655518	-63.691212	1402.505249	472.982086	243.717133	1396.534668	381.779266	96.842865	1384.487549	379.779419	103.997192	1651.823486	462.462616	-143.520859	1121.486572	522.648071	298.761169	1122.572388	359.337433	-141.162689	876.283386	401.652100	317.927521	867.716125	390.656555	98.924484	1034.576050	-605.109070	186.249893	851.091919	-584.575989	-13.341695
378.037140	1.612298	937.174377	411.730286	189.352631	932.257629	479.464508	-25.825998	493.850128	529.482971	180.083237	480.818268	509.037567	-22.845638	77.734055	574.623962	157.065674	91.157684	429.541595	-63.713680	1402.447021	472.912323	243.657883	1396.481812	381.649170	96.813774	1384.448853	379.656372	103.964890	1651.819336	462.374176	-143.555939	1121.438110	522.604553	298.735992	1122.555542	359.257477	-141.182770	876.235779	401.631927	317.928375	867.689514	390.545807	98.875923	1034.564209	-604.997620	186.241516	851.061951	-584.501282	-13.374914
377.936279	1.499968	937.124817	411.819519	189.192581	932.245667	479.434814	-25.888697	493.847626	529.469238	180.053513	480.822937	509.069275	-22.863108	77.720619	574.632629	157.074951	91.175552	429.433960	-63.744118	1402.394409	472.800354	243.600433	1396.420776	381.527405	96.789078	1384.409912	379.533844	103.921082	1651.822754	462.286591	-143.569107	1121.395752	522.552307	298.686829	1122.506226	359.203369	-141.222458	876.162842	401.585876	317.925293	867.644958	390.524078	98.727867	1034.533203	-604.928040	186.225174	851.068970	-584.468201	-13.396744
377.824524	1.453238	937.069946	411.741455	189.141022	932.212830	479.387665	-25.905758	493.851257	529.433838	180.070221	480.836731	509.025421	-22.853504	77.712341	574.273865	156.804550	91.170517	429.331451	-63.775425	1402.339966	472.699585	243.554550	1396.376709	381.386200	96.735474	1384.367310	379.388184	103.883110	1651.818481	462.211517	-143.582809	1121.352905	522.484436	298.661041	1122.497437	359.151825	-141.265137	876.106506	401.563507	317.932495	867.612854	390.406525	98.671913	1034.488525	-604.851685	186.223450	851.051819	-584.407898	-13.434755
377.704407	1.393186	937.035461	411.632568	189.102676	932.202515	479.369385	-25.946262	493.854614	529.364014	180.046295	480.834930	509.080719	-22.868004	77.731750	574.661194	157.100983	91.198166	429.215576	-63.799946	1402.320923	472.576050	243.508484	1396.340332	381.237549	96.699814	1384.333984	379.255127	103.843025	1651.832397	462.114441	-143.613434	1121.295166	522.417664	298.620544	1122.468140	359.083588	-141.320938	876.047058	401.534576	317.943634	867.559326	390.277283	98.612411	1034.465820	-604.789063	186.221619	851.038635	-584.369385	-13.476332
377.570709	1.334008	937.021301	411.559509	189.066071	932.190308	479.308807	-25.980034	493.876526	529.295898	179.988800	480.789551	509.064056	-22.862165	77.727280	574.462341	156.958466	91.174660	429.076355	-63.822430	1402.264282	472.451569	243.455048	1396.302002	381.092316	96.662979	1384.314941	379.107544	103.795425	1651.839355	462.036255	-143.620621	1121.256470	522.349487	298.584320	1122.423462	359.026398	-141.353668	876.008118	401.497894	317.954773	867.513611	390.154083	98.568031	1034.451660	-604.767151	186.179047	851.017151	-584.346924	-13.506216
377.456635	1.281878	937.004028	411.466492	188.995514	932.162903	479.240082	-26.025240	493.872589	529.217896	179.964127	480.785095	509.089783	-22.872290	77.733894	574.419739	156.931488	91.187859	428.976959	-63.845207	1402.244141	472.362030	243.407730	1396.249390	380.862396	96.541168	1384.286865	378.969025	103.767967	1651.835083	461.949982	-143.627502	1121.226807	522.296570	298.551697	1122.392578	358.948730	-141.395096	875.970947	401.461090	317.958008	867.466675	390.033691	98.515938	1034.428223	-604.754700	186.162674	851.023254	-584.325134	-13.525183
377.269928	1.264380	936.970947	411.177216	189.062988	932.113037	479.185394	-26.014544	493.869934	529.076599	179.888947	480.808441	509.075287	-22.871067	77.756378	574.413269	156.926895	91.191116	428.845825	-63.903721	1402.228882	472.260193	243.354614	1396.193604	380.783600	96.615807	1384.273315	378.817780	103.744019	1651.828125	461.873840	-143.661362	1121.188110	522.222961	298.512085	1122.343872	358.895325	-141.430817	875.955383	401.410126	317.965973	867.423340	389.785156	98.547760	1034.386108	-604.729919	186.122299	851.015564	-584.300354	-13.551702
377.137085	1.209584	936.955688	411.212646	188.937042	932.135071	479.116333	-26.060480	493.878418	529.050598	179.883087	480.795685	509.075989	-22.872025	77.777397	574.408142	156.781281	91.213852	428.699554	-63.923843	1402.211182	472.160919	243.319580	1396.171387	380.648132	96.585167	1384.248657	378.682587	103.713829	1651.831909	461.796936	-143.657822	1121.169922	522.151550	298.469971	1122.314209	358.826599	-141.482605	875.917480	401.351013	317.983856	867.388184	389.745148	98.441277	1034.390381	-604.734314	186.118134	851.020996	-584.277527	-13.565331
376.974121	1.181206	936.942505	410.938873	188.942810	932.054749	479.034119	-26.058571	493.889801	528.930054	179.853516	480.811768	509.044312	-22.848600	77.765656	574.377014	156.897690	91.195999	428.586487	-63.970779	1402.201050	472.071411	243.269058	1396.132324	380.499634	96.552315	1384.222412	378.534790	103.680687	1651.828369	461.756348	-143.728058	1121.179077	522.090393	298.427124	1122.288208	358.960724	-141.491501	875.832642	401.305847	318.007629	867.357788	389.508606	98.465675	1034.341675	-604.735291	186.116058	851.023193	-584.262939	-13.580262
376.909302	1.114217	936.900269	410.856934	188.559814	931.968201	479.009369	-26.113035	493.878815	528.795349	179.786591	480.757477	509.065735	-22.861244	77.772446	574.283081	156.844467	91.192200	428.486633	-63.980244	1402.182251	472.004211	243.272934	1396.141846	380.284546	96.422966	1384.162964	378.394836	103.655342	1651.836792	461.677979	-143.767853	1121.149902	521.995728	298.345337	1122.255615	358.894745	-141.522141	875.795288	401.252075	318.020142	867.310730	389.391754	98.277435	1034.274048	-604.743286	186.088013	851.008972	-584.225159	-13.621955
376.804413	1.042167	936.880615	410.750671	188.322937	931.908569	478.921997	-26.125816	493.884399	528.681824	179.751450	480.738586	509.075500	-22.867388	77.777916	574.268677	156.847092	91.221306	428.339203	-64.028084	1402.166260	471.904388	243.214096	1396.100830	380.166565	96.423897	1384.107178	378.242859	103.628181	1651.841064	461.548859	-143.786163	1121.133911	521.880615	298.260559	1122.202515	358.629211	-141.644714	875.819458	401.236603	318.273682	867.246704	389.265350	98.150993	1034.232544	-604.776794	186.084686	851.017639	-584.225098	-13.642134
376.690308	0.997055	936.852966	410.646790	188.216248	931.880798	478.862305	-26.169853	493.871704	528.599487	179.725845	480.735107	509.056763	-22.869122	77.785233	574.267517	156.833130	91.237503	428.222443	-64.073982	1402.149902	471.818817	243.178925	1396.081421	380.036041	96.377365	1384.062012	378.091888	103.598984	1651.858276	461.449738	-143.821289	1121.144897	521.796509	298.193604	1122.187988	358.541168	-141.704712	875.810242	401.182953	318.280945	867.233337	389.146240	98.078377	1034.204224	-604.798523	186.084045	851.020264	-584.212708	-13.643788
376.674042	0.705378	936.839172	410.781494	187.221832	931.562195	478.909515	-26.311516	493.920441	528.422546	179.584976	480.604370	509.136688	-22.888227	77.788322	574.195923	156.799850	91.228539	428.103058	-64.113686	1402.133667	471.737793	243.132172	1396.033203	379.919098	96.346848	1384.029297	377.947876	103.574936	1651.867188	461.325928	-143.895691	1121.140015	521.754272	298.138855	1122.167358	358.467743	-141.766205	875.782471	401.057617	318.054688	867.236084	389.111511	97.632057	1034.026733	-604.856262	186.073029	851.001770	-584.223877	-13.648592
376.375519	0.868118	936.824707	410.342346	188.011841	931.847107	478.751343	-26.240229	493.878998	528.418213	179.647644	480.733795	509.067963	-22.870878	77.770699	574.209778	156.795456	91.230469	427.952698	-64.116058	1402.128174	471.610474	243.119522	1396.010864	379.977264	96.174171	1383.967651	377.793182	103.541542	1651.875488	461.258881	-143.988403	1121.152100	521.668579	298.095581	1122.161133	358.594910	-141.794830	875.724365	400.969971	318.045349	867.224976	388.849030	97.913986	1034.173706	-604.927917	186.031921	850.983826	-584.227112	-13.686696
376.216492	0.801408	936.837708	410.198822	188.078033	931.867859	478.706635	-26.257244	493.881927	528.345276	179.617493	480.742462	509.063599	-22.877598	77.788284	574.206055	156.803970	91.239075	427.822388	-64.152046	1402.095703	471.530823	243.082809	1396.000488	379.839355	96.162483	1383.932373	377.638763	103.514809	1651.894287	461.144714	-144.041000	1121.150391	521.574585	298.006195	1122.145996	358.511993	-141.877045	875.731323	400.894196	318.053619	867.216431	388.694427	97.908112	1034.190674	-604.970825	186.036880	850.992798	-584.213745	-13.678460
376.179413	0.460486	936.833984	410.337402	187.030502	931.500916	478.698090	-26.351534	493.941101	528.169434	179.503326	480.600647	509.097382	-22.882603	77.795021	574.077271	156.720444	91.242775	427.689514	-64.182472	1402.104248	471.425079	243.046738	1396.011963	379.695496	96.159927	1383.928101	377.483246	103.476540	1651.903809	461.008240	-144.050217	1121.142456	521.493896	297.949188	1122.140381	358.222198	-141.960419	875.769226	400.800598	318.038757	867.223022	388.638824	97.444725	1033.992188	-605.051636	185.993851	851.002563	-584.227112	-13.698432
376.019501	0.384546	936.832703	410.201477	186.958252	931.494812	478.646362	-26.427528	493.971252	528.069092	179.494736	480.634705	509.102386	-22.896421	77.834419	574.082520	156.725006	91.288765	427.547974	-64.207176	1402.098999	471.333710	242.989822	1395.970825	379.636627	96.215858	1383.943970	377.344757	103.445511	1651.923584	460.912903	-144.136932	1121.158569	521.416138	297.861572	1122.130005	358.320343	-142.009445	875.717651	400.703308	318.007629	867.205505	388.480743	97.375610	1033.987793	-605.115601	185.951355	851.012207	-584.209473	-13.740824
375.873047	0.333782	936.809082	410.062073	186.981705	931.495972	478.568420	-26.436840	493.950562	528.010864	179.483704	480.649445	509.089325	-22.884226	77.840858	574.120972	156.743881	91.305222	427.426514	-64.248558	1402.092163	471.241058	242.954849	1395.986450	379.484528	96.201302	1383.929321	377.186707	103.399750	1651.928955	460.771759	-144.129959	1121.147705	521.339844	297.804291	1122.116333	357.997467	-142.114471	875.760559	400.605621	317.981689	867.206970	388.329346	97.348923	1033.976685	-605.219604	185.957199	851.036499	-584.260254	-13.751092
375.730408	0.298518	936.781616	409.909485	186.937164	931.479919	478.453247	-26.445942	493.925751	527.915405	179.404510	480.665405	509.058289	-22.898788	77.848236	574.061401	156.706573	91.309380	427.327057	-64.261696	1402.082764	471.213379	242.911438	1395.953613	379.109985	96.276459	1383.918457	377.057037	103.365402	1651.938599	460.636688	-144.172455	1121.145752	521.267029	297.750305	1122.098755	357.853058	-142.201965	875.753784	400.507751	317.950653	867.201111	388.173187	97.304413	1033.954712	-605.282104	185.966080	851.039246	-584.283386	-13.743883
375.573944	0.231769	936.765137	409.769196	186.863129	931.446777	478.391388	-26.476679	493.905792	527.823425	179.395752	480.639832	509.063080	-22.909332	77.829330	574.082275	156.740372	91.314232	427.195862	-64.289070	1402.060425	471.116760	242.883926	1395.920410	378.978455	96.269470	1383.905518	376.910767	103.324944	1651.943237	460.538605	-144.254440	1121.151611	521.174683	297.720673	1122.053345	357.920868	-142.244583	875.691772	400.387054	317.925507	867.188293	388.023224	97.243774	1033.929443	-605.372803	185.941254	851.028198	-584.304504	-13.766177
375.396545	0.178087	936.729065	409.625153	186.801544	931.394043	478.296753	-26.516792	493.931702	527.784119	179.381668	480.639404	509.068726	-22.921721	77.851440	574.037903	156.679581	91.300072	427.035187	-64.312424	1402.052856	471.019501	242.837280	1395.884033	378.919556	96.354507	1383.904907	376.785706	103.275330	1651.928467	460.396149	-144.299759	1121.136597	521.083496	297.683411	1122.013184	357.761749	-142.333984	875.692261	400.249512	317.865601	867.161499	387.851654	97.197990	1033.884155	-605.472839	185.913605	851.031738	-584.305298	-13.811823
375.239075	0.123018	936.705505	409.495331	186.708649	931.351563	478.231201	-26.555653	493.914246	527.674622	179.359283	480.631683	509.057617	-22.911844	77.856758	574.016052	156.678497	91.303596	426.917542	-64.317398	1402.018311	470.939209	242.822845	1395.848877	378.785156	96.359535	1383.883423	376.646057	103.233528	1651.928589	460.204041	-144.264771	1121.083618	520.973999	297.612946	1121.966553	357.356689	-142.452957	875.726196	400.116089	317.830078	867.140259	387.710999	97.135040	1033.850830	-605.558411	185.893280	851.020264	-584.334229	-13.816908
375.072021	0.101460	936.659851	409.337677	186.634613	931.329895	478.125946	-26.597910	493.903839	527.634888	179.359055	480.637024	509.057190	-22.922400	77.848030	573.977539	156.643143	91.299652	426.774139	-64.316360	1402.010498	470.845917	242.813538	1395.805542	378.604309	96.259453	1383.827026	376.504486	103.186966	1651.919434	460.032379	-144.287582	1121.048340	520.883545	297.601593	1121.928467	357.173340	-142.547363	875.729675	399.979187	317.771118	867.116394	387.538696	97.077484	1033.817017	-605.619812	185.873505	851.031921	-584.324768	-13.874213
374.889191	0.045709	936.644836	409.183411	186.519608	931.297363	478.023315	-26.607569	493.907471	527.558655	179.319077	480.656311	509.024139	-22.920883	77.855690	573.992004	156.680008	91.319664	426.644073	-64.313530	1401.990234	470.745209	242.804062	1395.775391	378.497375	96.255486	1383.812622	376.363708	103.136780	1651.896973	459.899384	-144.374634	1121.054810	520.805969	297.580414	1121.912842	357.206482	-142.585785	875.662720	400.062866	317.683594	866.897156	387.366028	97.004150	1033.792603	-605.694336	185.852905	851.056030	-584.341064	-13.893555
374.625580	0.272514	936.606445	408.749603	187.319168	931.571838	477.823730	-26.525141	493.882294	527.574768	179.374207	480.781708	508.971436	-22.904728	77.845581	574.038269	156.696930	91.348541	426.500641	-64.317215	1401.969482	470.647034	242.776382	1395.738403	378.396759	96.259659	1383.788208	376.222412	103.094536	1651.887573	459.697510	-144.341553	1121.036499	520.657532	297.492706	1121.847046	356.799866	-142.695343	875.708435	399.705658	317.673950	867.052429	387.097626	97.320343	1033.921509	-605.762390	185.826721	851.061890	-584.378662	-13.882795
374.452545	0.209763	936.592896	408.593536	187.210312	931.542175	477.737152	-26.571800	493.875092	527.499817	179.325607	480.759277	508.912292	-22.885000	77.872017	574.011963	156.706665	91.348068	426.323273	-64.291924	1401.951782	470.529266	242.810120	1395.716553	378.491394	96.118118	1383.727661	376.088867	103.049690	1651.888672	459.505341	-144.381393	1121.047729	520.527039	297.434235	1121.797607	356.595337	-142.758881	875.704956	399.554077	317.614319	867.017578	386.934174	97.244240	1033.899658	-605.854370	185.795578	851.059692	-584.391235	-13.920965
374.279999	0.150529	936.586182	408.417847	187.089966	931.504395	477.652435	-26.579731	493.877502	527.437805	179.308167	480.761749	508.917908	-22.884796	77.864136	574.027832	156.718262	91.370850	426.233948	-64.311592	1401.937256	470.453400	242.764923	1395.663574	378.195496	96.252937	1383.734741	375.958618	103.015099	1651.892822	459.335876	-144.420990	1121.039673	520.407349	297.375122	1121.726685	356.414185	-142.819473	875.711670	399.406525	317.567474	866.977051	386.756958	97.172615	1033.876587	-605.926636	185.782791	851.074158	-584.416809	-13.913375
374.104767	0.108681	936.556519	408.248932	187.073669	931.481140	477.500793	-26.576523	493.850220	527.406738	179.297745	480.782867	508.895569	-22.878689	77.855873	574.016541	156.678421	91.364014	426.114502	-64.330070	1401.940186	470.347198	242.744705	1395.612549	378.082092	96.286987	1383.698364	375.823242	102.980888	1651.899902	459.178925	-144.487106	1121.066772	520.322144	297.363556	1121.698853	356.397125	-142.837296	875.692993	399.474152	317.484589	866.731506	386.593903	97.138153	1033.850830	-606.016907	185.723907	851.039490	-584.442810	-13.944589
373.907745	0.019829	936.547180	408.081421	186.957672	931.441833	477.446503	-26.606661	493.858032	527.302612	179.245926	480.776917	508.927246	-22.903906	77.879517	573.946838	156.626968	91.336128	426.009338	-64.337990	1401.927002	470.253815	242.735580	1395.547363	377.962860	96.267654	1383.676636	375.694519	102.940903	1651.906982	459.000824	-144.528931	1121.077026	520.181946	297.305603	1121.610596	356.187775	-142.895432	875.707520	399.303406	317.423370	866.677795	386.423737	97.050781	1033.826416	-606.092834	185.699081	851.039063	-584.455139	-13.966302
373.726685	-0.077437	936.532776	407.941315	186.802063	931.390442	477.356354	-26.641712	493.867493	527.238770	179.232254	480.765015	508.936035	-22.906866	77.885361	573.950317	156.637054	91.352997	425.913208	-64.352089	1401.923096	470.167297	242.710663	1395.489258	377.847260	96.232658	1383.618408	375.562500	102.891312	1651.893921	458.824402	-144.574402	1121.067749	520.032593	297.259155	1121.535400	355.965485	-142.950668	875.739197	399.110199	317.354767	866.635437	386.261963	96.946411	1033.792725	-606.140564	185.690598	851.056396	-584.465576	-13.981687
373.537781	-0.164509	936.514099	407.784180	186.781662	931.367920	477.274719	-26.687820	493.901886	527.202332	179.197723	480.773712	508.930054	-22.902153	77.888344	573.937561	156.633743	91.366135	425.813660	-64.351021	1401.934692	470.064301	242.700882	1395.455444	377.699341	96.221588	1383.589966	375.424011	102.850746	1651.894531	458.605164	-144.554001	1121.055908	519.878296	297.162964	1121.481201	355.488586	-143.027634	875.827698	398.926575	317.292511	866.587708	386.082397	96.895432	1033.771729	-606.204346	185.693146	851.063232	-584.491333	-13.977307
373.366028	-0.219186	936.498047	407.625488	186.709351	931.355408	477.217163	-26.747427	493.905243	527.132568	179.188568	480.782135	508.911743	-22.911243	77.887360	573.947998	156.635544	91.388161	425.734436	-64.353470	1401.939941	469.962402	242.694214	1395.418091	377.556488	96.195923	1383.538208	375.282227	102.818420	1651.882080	458.468964	-144.628098	1121.064087	519.735596	297.123260	1121.432861	355.454132	-143.051437	875.798279	398.754211	317.228424	866.535645	385.915619	96.830978	1033.757446	-606.243103	185.683228	851.067566	-584.479492	-13.997661
373.218781	-0.294520	936.466064	407.474670	186.694122	931.345947	477.138855	-26.787027	493.909576	527.018616	179.133865	480.776947	508.912445	-22.908329	77.908684	574.065063	156.735031	91.434914	425.631836	-64.365471	1401.961548	469.877228	242.699661	1395.398682	377.398804	96.186195	1383.477783	375.136414	102.775757	1651.884033	458.247253	-144.611237	1121.067627	519.589417	297.053741	1121.378296	354.949005	-143.122391	875.899292	398.543121	317.161774	866.518433	385.755890	96.774399	1033.736572	-606.298035	185.690659	851.059692	-584.482910	-14.014844
373.046356	-0.320251	936.462952	407.308563	186.679779	931.354614	477.053436	-26.798100	493.922333	526.967346	179.106598	480.798828	508.932892	-22.934803	77.907990	574.055847	156.750504	91.434784	425.522888	-64.378105	1401.975342	469.820435	242.655945	1395.258423	377.241486	96.176582	1383.454468	374.994507	102.748970	1651.897583	458.069122	-144.606171	1121.089722	519.445923	296.984985	1121.323486	354.661896	-143.130600	875.945007	398.373383	317.078461	866.466370	385.587646	96.747833	1033.739624	-606.373169	185.660980	851.061646	-584.510803	-14.042094
372.917542	-0.379905	936.447083	407.158966	186.564285	931.320007	476.981842	-26.855118	493.911316	526.856445	179.033234	480.762268	508.914398	-22.942690	77.917953	574.050110	156.736069	91.431328	425.412811	-64.386589	1402.019043	469.672913	242.673859	1395.286133	377.112396	96.161652	1383.432739	374.849213	102.721954	1651.912476	457.870209	-144.671036	1121.102417	519.229614	296.868927	1121.217407	354.391205	-143.132202	876.020142	397.913239	317.036652	866.651611	385.433594	96.673500	1033.713257	-606.420288	185.648483	851.071594	-584.514038	-14.030663
372.855469	-0.611114	936.433044	407.188629	185.876373	931.027832	476.968140	-26.929655	493.945862	526.700195	178.965149	480.686951	508.960785	-22.963375	77.953514	573.998474	156.686798	91.438713	425.296204	-64.396446	1402.040161	469.581238	242.667664	1395.226807	376.976288	96.133163	1383.419556	374.711060	102.704041	1651.935059	457.724304	-144.716095	1121.144653	519.072266	296.803101	1121.159302	354.335541	-143.087616	876.012817	397.695587	316.941895	866.595459	385.337982	96.388176	1033.550049	-606.514282	185.617416	851.060547	-584.532043	-14.053072
372.571167	-0.459888	936.415894	406.753296	186.400085	931.250183	476.782043	-26.866629	493.931580	526.622864	178.978043	480.741760	508.901276	-22.936159	77.956482	573.824829	156.553299	91.420418	425.181091	-64.401581	1402.076416	469.480103	242.657715	1395.171631	376.832275	96.119286	1383.388306	374.568787	102.672287	1651.949585	457.527161	-144.723190	1121.172729	518.917603	296.717072	1121.085571	354.054779	-143.104736	876.075073	397.466766	316.810730	866.538391	385.059784	96.571777	1033.662109	-606.575562	185.615524	851.073792	-584.538330	-14.039279
372.476257	-0.735213	936.390381	406.795654	185.709396	930.965393	476.793060	-27.006887	493.985443	526.469910	178.886307	480.673096	508.961243	-22.956495	77.982056	573.753601	156.519653	91.426781	425.062012	-64.426971	1402.110596	469.358704	242.624786	1395.087524	376.762177	96.223740	1383.398438	374.426788	102.636955	1651.942749	457.329346	-144.722824	1121.181885	518.752075	296.663757	1120.975220	353.746918	-143.140778	876.145325	397.238129	316.720734	866.487976	384.951172	96.253868	1033.497070	-606.622925	185.613663	851.074097	-584.527710	-14.037769
372.314880	-0.820509	936.358337	406.637604	185.646988	930.933044	476.712555	-27.053265	493.977356	526.418274	178.895554	480.664337	508.971069	-22.962500	77.974655	573.816467	156.556473	91.444473	424.935181	-64.466942	1402.130981	469.210419	242.604584	1395.027344	376.634491	96.207611	1383.382690	374.268555	102.607399	1651.935303	457.081055	-144.708099	1121.194458	518.584595	296.592072	1120.919189	353.239075	-143.206268	876.277527	397.016357	316.615540	866.419922	384.766083	96.184418	1033.463501	-606.692871	185.619568	851.091858	-584.556030	-14.039086
372.013031	-0.668120	936.316101	406.185089	186.266876	931.176697	476.527557	-27.007309	493.948212	526.373230	178.936615	480.770874	508.907990	-22.955359	77.961578	573.809753	156.586502	91.463120	424.805511	-64.488312	1402.151611	469.087677	242.610092	1394.973877	376.523590	96.166542	1383.323364	374.100922	102.584763	1651.920654	456.897644	-144.765961	1121.219727	518.453064	296.570068	1120.847168	353.134796	-143.198135	876.272461	396.779938	316.494415	866.353577	384.461517	96.391685	1033.574219	-606.735596	185.618210	851.087524	-584.541931	-14.029678
372.011993	-1.169940	936.301575	406.501312	185.014145	930.701538	476.583527	-27.185369	493.989227	526.199036	178.814316	480.609589	508.994690	-22.969931	77.982903	573.724976	156.511749	91.480301	424.705719	-64.485229	1402.167114	468.966980	242.637482	1394.930054	376.320038	96.063072	1383.259644	373.930542	102.553261	1651.917114	456.654266	-144.759842	1121.188843	518.272583	296.445984	1120.769775	352.621399	-143.301529	876.392578	396.527588	316.381592	866.293274	384.475952	95.809784	1033.311523	-606.817017	185.646072	851.104797	-584.557861	-14.033667
371.693542	-0.947723	936.266785	405.992523	185.725037	931.011963	476.364441	-27.109385	493.946533	526.150146	178.843002	480.707977	508.891296	-22.954918	77.962753	573.793091	156.559708	91.506645	424.578400	-64.511383	1402.158447	468.841431	242.623322	1394.883545	376.179749	96.070457	1383.230713	373.770752	102.532913	1651.909912	456.444092	-144.808762	1121.208618	518.101563	296.384521	1120.673340	352.301971	-143.361389	876.417847	396.301422	316.280304	866.228821	384.163147	96.058533	1033.462402	-606.898193	185.626068	851.108215	-584.587402	-14.022152
371.450317	-0.974645	936.253662	405.756073	185.760040	931.022827	476.214203	-27.094763	493.925385	526.083679	178.823471	480.731781	508.862396	-22.949652	77.970604	573.820129	156.592209	91.517082	424.458069	-64.516258	1402.166992	468.758392	242.595367	1394.737793	376.049957	96.053818	1383.194824	373.617310	102.507668	1651.928345	456.226624	-144.848129	1121.202637	517.918457	296.291046	1120.587402	351.992920	-143.418701	876.457581	396.072662	316.152252	866.165771	383.941010	96.045509	1033.462646	-606.979675	185.620667	851.119019	-584.600281	-14.032493
371.319305	-1.147957	936.232056	405.628632	185.415649	930.803711	476.144348	-27.152742	493.943054	525.911133	178.746643	480.695007	508.886627	-22.941837	77.976952	573.747314	156.515930	91.505974	424.319519	-64.540077	1402.178955	468.611023	242.555969	1394.683228	375.981567	96.153313	1383.209595	373.471710	102.484322	1651.961426	456.003784	-144.875259	1121.226318	517.710754	296.216431	1120.510132	351.685699	-143.474350	876.492249	395.839569	316.031219	866.105042	383.754364	95.906136	1033.335205	-607.029297	185.662674	851.147583	-584.623779	-14.004253
371.004089	-0.983620	936.231018	405.138794	185.943024	931.026672	475.928131	-27.079706	493.916687	525.911377	178.794907	480.796143	508.801544	-22.927433	78.006088	573.780029	156.529144	91.519585	424.217712	-64.532478	1402.167603	468.505157	242.582932	1394.654785	375.787567	96.039696	1383.154541	373.317871	102.459885	1651.990967	455.762177	-144.920349	1121.207397	517.487427	296.120544	1120.437866	351.327209	-143.505234	876.528198	395.581512	315.887512	866.051880	383.439636	96.104851	1033.455688	-607.144592	185.634125	851.142273	-584.663574	-14.003274
370.833405	-1.033522	936.222717	404.937805	185.872253	930.996033	475.803284	-27.128754	493.918396	525.793823	178.765717	480.809631	508.787384	-22.930464	78.021362	573.765015	156.528732	91.528603	424.105804	-64.556381	1402.181030	468.322418	242.591766	1394.685181	375.662109	96.042297	1383.121704	373.157440	102.449234	1652.019043	455.523865	-144.924789	1121.181274	517.287537	296.048706	1120.356445	350.944977	-143.581009	876.556641	395.337097	315.749084	866.001160	383.242126	96.058228	1033.435181	-607.171692	185.698547	851.180054	-584.664734	-13.981359
370.666656	-1.081102	936.189026	404.743500	185.844955	930.964172	475.730103	-27.209864	493.939484	525.743469	178.817749	480.841064	508.801697	-22.945438	78.033813	573.783081	156.548752	91.578529	423.995453	-64.554901	1402.160278	468.197998	242.610474	1394.654419	375.533203	96.005371	1383.091431	372.993958	102.442642	1652.046143	455.273529	-144.986465	1121.147217	517.063843	295.949951	1120.296631	350.618286	-143.651978	876.600891	395.066559	315.608643	865.955017	383.050629	96.020729	1033.401978	-607.245605	185.687775	851.201904	-584.688660	-13.960958
370.474823	-1.176932	936.191467	404.516022	185.754684	930.940063	475.615356	-27.247210	493.900604	525.653503	178.777969	480.851410	508.803192	-22.956110	78.072105	573.648438	156.469223	91.578949	423.881073	-64.616890	1402.146606	468.053772	242.552643	1394.600708	375.463196	96.082527	1383.077759	372.835876	102.425369	1652.063477	455.031982	-145.023102	1121.132202	516.855713	295.880707	1120.230469	350.287506	-143.756973	876.633057	394.794037	315.465668	865.924805	382.842926	95.940468	1033.390747	-607.349976	185.732330	851.201660	-584.736877	-13.963129
370.271118	-1.226487	936.180908	404.304840	185.722229	930.924255	475.488068	-27.292307	493.917419	525.507141	178.712265	480.855011	508.802063	-22.967791	78.080460	573.623108	156.464951	91.580063	423.771240	-64.597137	1402.132080	467.906616	242.560059	1394.560181	375.247284	95.962921	1383.033813	372.672424	102.421951	1652.078369	454.803925	-145.012100	1121.095459	516.685364	295.847412	1120.199219	349.968292	-143.818970	876.644043	394.540314	315.326050	865.900574	382.645630	95.899925	1033.378052	-607.450989	185.709976	851.198792	-584.784363	-13.988257
370.080841	-1.292570	936.160767	404.091675	185.652237	930.902527	475.060394	-26.682812	493.817383	525.429688	178.722229	480.877075	508.545044	-22.925835	78.011879	573.684326	156.490707	91.589531	423.644958	-64.628647	1402.125122	467.733887	242.529831	1394.510742	375.122650	95.930458	1383.018799	372.509155	102.413666	1652.084106	454.622253	-145.095688	1121.091187	516.503540	295.775360	1120.137939	349.870819	-143.829956	876.618958	394.266266	315.180084	865.880432	382.439941	95.832954	1033.356812	-607.547852	185.725861	851.212891	-584.830994	-13.947309
369.861694	-1.361031	936.165344	403.877441	185.558197	930.859680	474.936157	-26.698206	493.818909	525.311523	178.680389	480.867126	508.559418	-22.929445	78.017090	573.666443	156.480820	91.597046	423.513275	-64.658852	1402.111816	467.572113	242.522827	1394.488892	374.973389	95.908241	1382.997192	372.351410	102.389420	1652.084961	454.402649	-145.064209	1121.075317	516.317505	295.702515	1120.091675	349.341766	-143.924805	876.668152	393.982483	315.036652	865.853027	382.239777	95.774651	1033.337646	-607.627563	185.719574	851.233398	-584.838196	-13.971445
369.633484	-1.402613	936.159790	403.657043	185.529526	930.848816	475.001465	-27.295238	493.839203	525.219788	178.664474	480.905090	508.716400	-22.972658	78.059845	573.687195	156.494888	91.600937	423.382843	-64.672852	1402.099243	467.407990	242.508224	1394.443481	374.816559	95.897614	1382.978394	372.202728	102.382370	1652.081665	454.204193	-145.055344	1121.038574	516.160278	295.635315	1120.044922	348.994202	-143.984695	876.723450	393.727325	314.886292	865.811462	382.018036	95.741821	1033.329468	-607.694153	185.764282	851.256287	-584.893555	-13.949129
369.414429	-1.461644	936.135681	403.442657	185.515762	930.836182	474.882874	-27.361069	493.861023	525.130371	178.622299	480.906708	508.721161	-22.966776	78.067642	573.882935	156.638748	91.636070	423.254364	-64.677582	1402.072266	467.249878	242.507706	1394.395996	374.668671	95.864311	1382.954590	372.056396	102.383461	1652.065552	454.018219	-145.053589	1121.016113	515.940735	295.557098	1119.982422	348.676208	-144.050201	876.748474	393.445496	314.753021	865.774170	381.806549	95.697563	1033.311646	-607.782471	185.775513	851.260681	-584.943909	-13.933370
369.209900	-1.498463	936.103699	403.219574	185.454300	930.782837	474.753265	-27.382929	493.850006	525.005981	178.604233	480.908173	508.701508	-22.977791	78.117233	573.840576	156.637802	91.650505	423.118286	-64.690750	1402.069458	467.074402	242.492554	1394.343018	374.523651	95.837929	1382.914917	371.892456	102.358711	1652.039063	453.815399	-145.086990	1121.002319	515.707703	295.499451	1119.919678	348.358551	-144.094833	876.767578	393.156219	314.628204	865.750916	381.599152	95.658722	1033.268799	-607.869263	185.754166	851.245117	-584.972351	-13.962659
369.029327	-1.523138	936.082764	403.011108	185.449524	930.769653	474.603058	-27.433800	493.868744	524.919922	178.599243	480.923462	508.708496	-22.967121	78.121208	573.791687	156.607498	91.661568	422.988129	-64.695183	1402.065796	466.913696	242.489273	1394.298584	374.322113	95.815277	1382.857910	371.744324	102.347580	1652.008423	453.643158	-145.130493	1120.992188	515.475952	295.434937	1119.837769	348.072144	-144.188141	876.808228	392.877899	314.504059	865.683105	381.399109	95.639771	1033.251709	-607.936829	185.786316	851.281860	-585.028625	-13.924294
368.814514	-1.557787	936.047729	402.811096	185.399277	930.735535	474.437592	-27.457830	493.863281	524.821167	178.569931	480.929260	508.691681	-22.977797	78.142769	573.831360	156.628998	91.678047	422.873901	-64.717796	1402.044678	466.755005	242.485367	1394.248901	374.113159	95.803093	1382.796265	371.590057	102.334175	1651.990479	453.452698	-145.155548	1120.955078	515.244446	295.384521	1119.769043	347.780121	-144.248230	876.825378	392.591156	314.385345	865.630188	381.200867	95.595833	1033.217651	-608.010254	185.786819	851.283630	-585.058899	-13.937872
368.615326	-1.583455	936.002319	402.598999	185.341797	930.701965	474.288605	-27.505077	493.862152	524.743958	178.550125	480.920074	508.673889	-22.993109	78.167496	573.783997	156.616638	91.681793	422.761047	-64.718178	1402.018188	466.584869	242.469086	1394.184448	373.901978	95.766396	1382.743408	371.466858	102.310944	1651.972168	453.250244	-145.248291	1120.929565	515.030396	295.346527	1119.689697	347.517426	-144.323471	876.817322	392.327057	314.274109	865.575317	380.997742	95.547783	1033.178467	-608.100708	185.785645	851.281189	-585.139648	-13.938677
368.414215	-1.617260	935.971069	402.388794	185.332596	930.660400	474.120178	-27.541653	493.836639	524.657104	178.498550	480.926971	508.662384	-22.982534	78.162315	573.757385	156.464722	91.703461	422.603180	-64.732925	1402.000488	466.398407	242.447144	1394.133667	373.805756	95.840981	1382.752319	371.321350	102.304626	1651.955078	453.048340	-145.297089	1120.894287	514.812622	295.335419	1119.606079	347.261353	-144.386795	876.822937	392.058960	314.171967	865.516907	380.807312	95.528366	1033.142700	-608.187012	185.772339	851.279358	-585.197083	-13.923003
368.177002	-1.629889	935.949585	402.163147	185.274216	930.642456	473.921539	-27.509239	493.824829	524.569336	178.488831	480.934204	508.623749	-22.981386	78.176514	573.743042	156.559204	91.709366	422.468170	-64.763657	1401.966675	466.216858	242.432678	1394.065796	373.650604	95.796295	1382.727539	371.164612	102.284897	1651.916138	452.841187	-145.340988	1120.886719	514.610779	295.315186	1119.527832	347.008698	-144.447876	876.831787	391.781738	314.062134	865.453979	380.603882	95.487091	1033.124512	-608.263672	185.770416	851.291016	-585.253601	-13.953787
367.960358	-1.672935	935.916199	401.935150	185.306259	930.619385	473.778320	-27.584591	493.823761	524.479431	178.474518	480.929138	508.635223	-23.003176	78.207588	573.692932	156.545044	91.729721	422.311096	-64.786270	1401.941040	466.033112	242.421677	1394.004272	373.499725	95.773033	1382.702515	371.013275	102.268547	1651.875488	452.667877	-145.424210	1120.871582	514.352905	295.271423	1119.451050	346.977783	-144.477890	876.763062	391.510651	313.982605	865.392822	380.390137	95.472778	1033.096924	-608.338440	185.779785	851.312073	-585.298523	-13.921159
367.765015	-1.727118	935.884583	401.751740	185.309372	930.597046	473.615875	-27.594791	493.802032	524.361450	178.448196	480.943085	508.662140	-23.004309	78.203949	573.707397	156.569489	91.752853	422.147919	-64.746811	1401.903076	465.842896	242.399445	1393.867798	373.550781	95.595848	1382.607056	370.859192	102.262810	1651.844604	452.473236	-145.489685	1120.848389	514.102905	295.245056	1119.385376	346.756439	-144.552734	876.758728	391.264709	313.897583	865.346130	380.205353	95.440659	1033.070435	-608.424194	185.757187	851.295654	-585.343750	-13.969636
367.549072	-1.780214	935.865540	401.527466	185.262756	930.568237	473.423615	-27.607592	493.784546	524.287964	178.448303	480.954681	508.644226	-23.000256	78.206116	573.682007	156.552551	91.765678	422.006897	-64.767944	1401.886963	465.639160	242.419342	1393.878174	373.338745	95.469116	1382.562988	370.690857	102.254677	1651.816895	452.273071	-145.517136	1120.819580	513.861755	295.225464	1119.319458	346.526306	-144.608673	876.759460	391.017273	313.801361	865.294556	379.991211	95.394608	1033.046631	-608.480591	185.754196	851.302795	-585.403015	-13.957370
367.299103	-1.848763	935.852966	401.307312	185.235001	930.530518	473.262329	-27.613995	493.793671	524.188232	178.409760	480.960205	508.612000	-22.990269	78.205055	573.683105	156.535339	91.777946	421.878632	-64.784508	1401.867065	465.473602	242.395584	1393.836182	373.211975	95.427254	1382.543945	370.523468	102.247978	1651.809814	452.088379	-145.577316	1120.803589	513.667664	295.211884	1119.270264	346.324615	-144.666916	876.763245	390.999359	313.710083	865.034668	379.769501	95.357384	1033.021729	-608.558289	185.766327	851.329956	-585.458923	-13.945872
367.081146	-1.835782	935.810242	401.062256	185.230103	930.523682	473.068146	-27.636824	493.755035	524.053711	178.361649	480.966980	508.583344	-22.994219	78.211746	573.653809	156.518646	91.793388	421.746735	-64.835144	1401.838501	465.321564	242.357574	1393.809814	373.085449	95.393257	1382.562622	370.353241	102.218781	1651.807373	451.873474	-145.543564	1120.769531	513.442078	295.163910	1119.229980	345.921814	-144.791626	876.803284	390.738739	313.639648	864.985046	379.559021	95.338188	1032.998779	-608.643738	185.759033	851.328857	-585.532410	-13.974275
366.847839	-1.867090	935.802002	400.834045	185.187119	930.482239	472.885925	-27.653601	493.735596	523.981995	178.367065	480.964264	508.581116	-22.987629	78.244255	573.629883	156.507370	91.805420	421.623840	-64.866661	1401.808228	465.179138	242.312408	1393.779907	372.955444	95.357025	1382.556396	370.184052	102.212227	1651.795288	451.705872	-145.613876	1120.764160	513.234497	295.153046	1119.187622	345.747772	-144.842224	876.808289	390.502075	313.583160	864.940063	379.351685	95.314865	1032.974365	-608.719421	185.754166	851.335999	-585.594543	-13.956475
366.616577	-1.858663	935.790222	400.593781	185.202286	930.474792	472.699860	-27.686398	493.767700	523.882324	178.345078	480.986633	508.562439	-23.000483	78.279549	573.606995	156.484543	91.815285	421.518982	-64.903587	1401.812988	465.015472	242.282166	1393.721191	372.820740	95.334122	1382.585205	370.017426	102.200104	1651.787476	451.538300	-145.659698	1120.754028	512.993286	295.122528	1119.137329	345.561096	-144.901398	876.805054	390.255981	313.553162	864.908936	379.137054	95.320236	1032.965942	-608.831604	185.752258	851.352295	-585.695679	-13.950370
366.525848	-2.100337	935.785095	400.652710	184.556122	930.181519	472.604340	-27.791010	493.798096	523.667358	178.268295	480.873718	508.600342	-23.016100	78.308044	573.541931	156.461838	91.814865	421.424713	-64.944977	1401.779907	464.895020	242.220184	1393.680176	372.514679	95.450050	1382.617310	369.849762	102.174065	1651.771240	451.373840	-145.692108	1120.763306	512.792725	295.114471	1119.073242	345.380005	-144.952209	876.803101	389.987152	313.510956	864.885315	379.049622	95.054688	1032.806885	-608.914795	185.750961	851.365112	-585.754700	-13.955826
366.308014	-2.134698	935.776978	400.427307	184.475357	930.141052	472.474854	-27.891457	493.816010	523.528076	178.237213	480.857483	508.618195	-23.027575	78.339966	573.499329	156.429779	91.839455	421.266815	-64.956589	1401.763672	464.718842	242.242172	1393.669922	372.532684	95.263237	1382.606934	369.670227	102.161690	1651.739746	451.221191	-145.690552	1120.706787	512.527710	295.039978	1119.024902	345.230621	-145.013107	876.789673	389.530334	313.531952	865.070557	378.829376	95.014908	1032.781982	-609.047607	185.719528	851.366699	-585.877747	-13.992353
366.145966	-2.143355	935.751160	400.246918	184.488647	930.135193	472.298218	-27.897305	493.779236	523.436035	178.258041	480.880646	508.582825	-23.023542	78.343666	573.453613	156.416199	91.838158	421.143890	-65.018120	1401.744629	464.596497	242.197632	1393.658569	372.211426	95.391838	1382.606934	369.508514	102.137238	1651.705078	451.096680	-145.711563	1120.687988	512.371277	295.043335	1119.008667	345.056305	-145.057632	876.765015	389.279877	313.481476	865.070740	378.647247	95.007652	1032.765991	-609.138611	185.706955	851.366150	-585.938049	-14.030468
365.896973	-2.162926	935.739319	400.011200	184.451874	930.122192	472.144623	-27.923544	493.757141	523.284058	178.189957	480.866791	508.569702	-23.002377	78.329849	573.454041	156.422958	91.870163	421.036804	-65.041649	1401.713867	464.463379	242.177521	1393.648926	372.066010	95.374168	1382.604492	369.357269	102.117912	1651.671631	450.986328	-145.741989	1120.644287	512.183899	294.974060	1118.997314	344.899750	-145.091461	876.736755	389.033600	313.444794	865.082703	378.420105	94.978004	1032.754395	-609.200256	185.709229	851.385132	-586.025146	-14.025701
365.589874	-2.001848	935.704041	399.579102	184.977631	930.347961	471.907440	-27.855204	493.702484	523.194824	178.257568	480.974823	508.515961	-23.000366	78.334641	573.419617	156.403702	91.899544	420.864838	-65.069389	1401.669067	464.278839	242.141998	1393.628052	371.935913	95.330582	1382.597046	369.201447	102.090286	1651.645874	450.883057	-145.789063	1120.608276	512.016174	294.933838	1118.961792	344.971130	-145.089798	876.628479	388.775726	313.416443	865.085876	378.121979	95.158844	1032.858887	-609.315002	185.669266	851.400879	-586.093628	-14.068208
365.373138	-2.016693	935.688843	399.375488	184.989365	930.333740	471.750092	-27.843927	493.653503	523.047485	178.222397	480.979126	508.507935	-23.005127	78.345970	573.414063	156.386948	91.897995	420.691101	-65.100403	1401.639526	464.115387	242.118744	1393.603271	371.787231	95.316078	1382.575195	369.060242	102.059425	1651.621338	450.770233	-145.821930	1120.574219	511.868896	294.908691	1118.983765	344.842804	-145.112091	876.577576	388.541321	313.395935	865.101563	377.919189	95.155228	1032.844604	-609.413818	185.645370	851.404663	-586.178406	-14.069337
365.122864	-2.070340	935.689209	399.175751	184.983612	930.331299	471.634338	-27.856318	493.663452	523.001404	178.240768	481.005157	508.487885	-22.998936	78.361481	573.371765	156.380966	91.912674	420.524719	-65.106117	1401.609497	463.977112	242.096283	1393.586304	371.642731	95.300018	1382.570923	368.932098	102.100380	1651.617676	450.638885	-145.859543	1120.547729	511.697906	294.876984	1118.952148	344.707489	-145.126556	876.563171	388.292816	313.390900	865.102539	377.707489	95.124886	1032.844116	-609.494568	185.639832	851.428406	-586.250000	-14.097755
364.905365	-2.075605	935.659668	398.961121	184.963104	930.292053	471.475922	-27.850935	493.660370	522.931519	178.279999	481.004913	508.495148	-22.988335	78.409882	573.382568	156.392639	91.928833	420.360504	-65.124794	1401.559570	463.823395	242.065567	1393.551392	371.491547	95.276169	1382.526245	368.799255	102.063889	1651.588501	450.459076	-145.824280	1120.487183	511.526642	294.876526	1118.901489	344.353912	-145.191116	876.585083	388.067688	313.375763	865.090088	377.494415	95.116982	1032.809692	-609.616333	185.639343	851.430908	-586.350769	-14.112932
364.695007	-2.108736	935.636047	398.788055	184.917282	930.256897	471.345886	-27.860987	493.677887	522.867371	178.286636	481.030212	508.498016	-22.995159	78.423569	573.361633	156.396255	91.950058	420.199371	-65.148132	1401.508301	463.670105	242.035568	1393.529785	371.337341	95.270386	1382.498413	368.670258	101.962784	1651.558594	450.331055	-145.869476	1120.448120	511.332977	294.866486	1118.859131	344.223602	-145.213806	876.544006	387.834534	313.394165	865.082642	377.302765	95.084778	1032.780029	-609.740173	185.611008	851.434692	-586.453186	-14.116695
364.469757	-2.120481	935.593811	398.564026	184.958481	930.244141	471.205322	-27.854731	493.673492	522.764954	178.262939	481.022675	508.480072	-22.994034	78.422546	573.323792	156.370377	91.955582	420.024200	-65.162834	1401.482544	463.529572	242.009781	1393.495483	371.176514	95.232841	1382.482910	368.536560	101.928810	1651.517456	450.228516	-145.930069	1120.422119	511.196930	294.910583	1118.843506	344.355927	-145.206635	876.416931	387.824585	313.407928	864.890381	377.087799	95.081039	1032.753662	-609.863220	185.575287	851.444580	-586.531921	-14.161670
364.307648	-2.132434	935.566345	398.370300	184.961197	930.246765	471.058655	-27.841070	493.648407	522.697876	178.287354	481.044189	508.477661	-22.979548	78.441193	573.338318	156.375992	91.954086	419.863251	-65.189873	1401.436890	463.372620	241.989273	1393.490479	371.025269	95.199448	1382.443726	368.400269	101.885643	1651.491699	450.085297	-145.974258	1120.391113	510.997894	294.915527	1118.791626	344.264404	-145.226059	876.355103	387.605438	313.440369	864.889282	376.903046	95.060570	1032.741577	-609.975769	185.605331	851.457947	-586.648193	-14.177718
364.093414	-2.128313	935.536987	398.150269	184.917603	930.218384	470.916931	-27.864582	493.641357	522.594727	178.245041	481.052704	508.468689	-22.972782	78.435509	573.295471	156.345474	91.965210	419.706604	-65.227318	1401.392700	463.228485	241.952362	1393.469604	370.869843	95.180016	1382.435059	368.272186	101.851395	1651.460571	449.949005	-145.961136	1120.353760	510.758331	294.904449	1118.776855	344.165192	-145.273849	876.284912	387.170898	313.507721	865.078369	376.700104	95.038536	1032.713379	-610.095154	185.562943	851.453979	-586.741516	-14.188583
363.918762	-2.154934	935.512634	397.925049	184.890762	930.188965	470.798462	-27.899990	493.657959	522.460754	178.190491	481.030792	508.462677	-22.988115	78.471687	573.271790	156.337601	91.995186	419.565613	-65.254639	1401.351440	463.101135	241.913712	1393.431641	370.709564	95.135750	1382.406494	368.132629	101.806114	1651.436646	449.800171	-146.021713	1120.320557	510.611725	294.944702	1118.775757	344.079285	-145.283829	876.213867	387.200562	313.534515	864.840332	376.501984	95.012993	1032.686523	-610.220825	185.546234	851.474426	-586.818237	-14.234836
363.830444	-2.348677	935.479065	397.955597	184.297028	929.909729	470.738312	-27.979519	493.702179	522.334229	178.139847	480.986298	508.504395	-23.006847	78.472549	573.259644	156.335876	92.006775	419.421509	-65.310661	1401.309814	462.938873	241.870865	1393.412231	370.612854	95.193192	1382.433838	368.018555	101.773796	1651.424438	449.610687	-145.990540	1120.241333	510.358643	294.925690	1118.739258	343.768524	-145.331100	876.206238	386.790100	313.608612	865.050354	376.392212	94.775826	1032.520752	-610.333313	185.517212	851.475037	-586.945190	-14.255220
363.551971	-2.151601	935.461853	397.510345	184.880234	930.140564	470.511139	-27.868061	493.660767	522.235596	178.149918	481.054840	508.417145	-22.966488	78.448647	573.239624	156.330078	92.028671	419.298676	-65.323120	1401.258667	462.784607	241.858414	1393.401123	370.367065	95.067299	1382.369507	367.880676	101.725937	1651.412231	449.460510	-145.969101	1120.218140	510.179291	294.913391	1118.732422	343.677155	-145.341064	876.146423	386.610107	313.661346	865.034851	376.115356	95.006546	1032.637207	-610.457458	185.502167	851.495544	-587.056396	-14.300253
363.424835	-2.402012	935.462646	397.551605	184.312851	929.861206	470.482880	-27.955517	493.722992	522.067505	178.087006	480.978271	508.488831	-22.994921	78.501320	573.182312	156.316895	92.043129	419.163116	-65.350197	1401.230103	462.618591	241.821732	1393.374146	370.220367	95.028603	1382.350586	367.738739	101.687386	1651.397705	449.329742	-145.994720	1120.169434	509.994598	294.918549	1118.731812	343.593628	-145.350601	876.084534	386.443665	313.724182	865.015686	376.012054	94.768364	1032.488892	-610.602356	185.480927	851.490662	-587.164368	-14.323044
363.117462	-2.242070	935.459900	397.119446	184.832306	930.086243	470.269501	-27.875298	493.674530	521.983093	178.095795	481.032410	508.439301	-22.979132	78.517570	573.189026	156.328140	92.053101	419.026825	-65.377930	1401.195190	462.442963	241.803116	1393.353271	370.050598	94.985298	1382.323975	367.604523	101.646423	1651.391357	449.210266	-146.000961	1120.144043	509.820404	294.925659	1118.704346	343.490601	-145.347916	876.038208	386.281555	313.792755	865.016724	375.728180	94.960838	1032.609375	-610.738464	185.440094	851.501953	-587.304260	-14.367983
362.920624	-2.203795	935.434692	396.897888	184.891556	930.089539	470.154449	-27.867287	493.703491	521.919617	178.110321	481.078339	508.390961	-22.995872	78.524986	573.170227	156.327042	92.080513	418.886505	-65.412529	1401.170532	462.277740	241.781311	1393.338379	369.903564	94.935318	1382.294922	367.475586	101.599518	1651.377808	449.071838	-146.009216	1120.125366	509.657867	294.941589	1118.709717	343.401123	-145.334366	876.015015	386.123749	313.853241	865.019470	375.525208	94.992325	1032.599365	-610.849670	185.430847	851.523499	-587.403748	-14.406050
362.740662	-2.229407	935.420654	396.731964	184.865829	930.075439	470.054199	-27.881426	493.719727	521.776733	178.059967	481.059784	508.361023	-22.952362	78.530739	573.167053	156.304825	92.103546	418.742767	-65.451096	1401.130127	462.095062	241.764633	1393.329834	369.756287	94.898666	1382.260376	367.344330	101.548416	1651.366455	448.987854	-146.044785	1120.099854	509.477539	294.956665	1118.686401	343.528290	-145.284027	875.921265	385.945374	313.918610	865.010864	375.350281	94.967361	1032.585205	-610.970825	185.383408	851.530029	-587.515503	-14.431165
362.536285	-2.264223	935.412109	396.531616	184.837387	930.048828	469.940063	-27.899868	493.698547	521.658142	178.059814	481.061340	508.380341	-22.965425	78.534424	573.127625	156.293457	92.106651	418.582611	-65.437790	1401.095703	461.902954	241.754272	1393.314819	369.790680	94.722397	1382.200439	367.203552	101.506950	1651.359253	448.857605	-145.989319	1120.051636	509.301971	294.974731	1118.688354	343.223053	-145.305664	875.932312	385.780609	313.977722	865.000305	375.155823	94.943901	1032.567627	-611.109497	185.369888	851.527161	-587.654480	-14.458879
362.347778	-2.269595	935.389832	396.339478	184.810135	930.044067	469.813965	-27.906160	493.683105	521.560974	178.065369	481.070129	508.358521	-22.946884	78.542809	573.137939	156.319168	92.116028	418.482544	-65.493858	1401.058960	461.777893	241.705048	1393.304565	369.444855	94.849174	1382.212402	367.060760	101.464050	1651.346680	448.742798	-146.011261	1120.020996	509.125244	294.983215	1118.649048	343.096436	-145.267517	875.895264	385.596161	314.039795	865.012512	374.968689	94.918007	1032.554565	-611.263977	185.306061	851.532837	-587.789551	-14.488921
362.152374	-2.243473	935.376404	396.151978	184.839691	930.044922	469.680817	-27.910486	493.700043	521.485046	178.073349	481.087036	508.334229	-22.931423	78.558952	573.116638	156.322586	92.114693	418.321472	-65.528206	1401.044312	461.647583	241.684860	1393.291504	369.285217	94.839325	1382.189209	366.915924	101.429993	1651.325073	448.664368	-145.991531	1119.998535	508.971344	295.032349	1118.629639	343.002533	-145.228561	875.877563	385.422394	314.083771	865.005310	374.781281	94.937637	1032.548828	-611.378845	185.259628	851.524536	-587.889771	-14.537936
362.122894	-2.441807	935.345032	396.254913	184.243713	929.755798	469.646973	-27.998707	493.724701	521.326660	178.018677	481.009064	508.368408	-22.953844	78.591347	573.049683	156.287918	92.121826	418.166656	-65.548103	1401.034912	461.502350	241.669998	1393.284912	369.118256	94.817818	1382.172729	366.762817	101.392067	1651.315186	448.558441	-145.969894	1119.973633	508.803467	295.029755	1118.641235	342.890717	-145.176895	875.868896	385.263092	314.128540	865.016174	374.711639	94.708260	1032.377563	-611.492310	185.259949	851.532959	-588.018677	-14.582201
361.846252	-2.260608	935.343689	395.860992	184.741501	929.991760	469.454437	-27.925611	493.682526	521.317505	178.072449	481.093109	508.308777	-22.939468	78.583908	573.109680	156.329880	92.158142	418.052216	-65.572258	1401.014526	461.354462	241.638367	1393.269531	368.947998	94.789017	1382.155518	366.603821	101.347275	1651.295776	448.462982	-145.940735	1119.943726	508.654449	295.036469	1118.637817	342.789978	-145.142441	875.826721	385.107971	314.175293	865.011353	374.449554	94.898796	1032.503662	-611.640747	185.212387	851.540588	-588.162109	-14.600434
361.709198	-2.254531	935.301025	395.699310	184.769028	929.996826	469.329071	-27.949751	493.690460	521.288391	178.105774	481.130219	508.301086	-22.942949	78.580261	573.085876	156.326416	92.170776	417.876709	-65.578545	1400.990112	461.156494	241.646378	1393.298218	368.942200	94.604469	1382.123291	366.431671	101.312454	1651.288208	448.355957	-145.932022	1119.921753	508.508514	295.034149	1118.651611	342.677277	-145.135101	875.811768	384.962006	314.228424	865.030334	374.284729	94.891937	1032.485107	-611.795227	185.168243	851.568115	-588.292725	-14.645616
361.558411	-2.266084	935.306946	395.549316	184.762329	929.999451	469.205811	-27.947575	493.663910	521.253296	178.139267	481.172424	508.288086	-22.942215	78.608238	572.967896	156.242584	92.182785	417.735321	-65.623657	1400.977905	460.965271	241.612152	1393.307373	368.791016	94.554764	1382.089478	366.259918	101.245605	1651.286133	448.250641	-145.938370	1119.882446	508.354523	295.011871	1118.661499	342.566772	-145.094833	875.771240	384.798859	314.266174	865.042114	374.130432	94.885216	1032.489136	-611.972290	185.123810	851.567383	-588.434326	-14.678403
361.398987	-2.242042	935.285828	395.374695	184.774979	929.984314	469.089569	-27.944361	493.663635	521.203247	178.176804	481.183014	508.281097	-22.943003	78.622742	572.945251	156.240387	92.197746	417.591431	-65.651871	1400.946289	460.791260	241.591171	1393.326416	368.609650	94.510918	1382.092407	366.086426	101.203407	1651.289307	448.127014	-145.945786	1119.830200	508.192780	295.025818	1118.696533	342.449524	-145.071899	875.731873	384.663757	314.295563	865.058777	373.976318	94.897865	1032.471802	-612.105530	185.129990	851.572754	-588.601318	-14.706513
361.303162	-2.225726	935.252930	395.239624	184.791367	929.966919	468.971893	-27.942600	493.645294	521.118042	178.144989	481.184509	508.270752	-22.942148	78.633675	572.957092	156.256607	92.194695	417.446594	-65.686020	1400.926514	460.610779	241.567993	1393.338135	368.457153	94.514107	1382.073242	365.917175	101.156181	1651.282837	448.003357	-145.945511	1119.803711	508.042084	295.028687	1118.704224	342.295959	-145.056793	875.714417	384.533997	314.353394	865.072510	373.847260	94.907516	1032.446289	-612.274719	185.091217	851.572693	-588.744202	-14.720860
361.161774	-2.217152	935.249634	395.104187	184.798416	929.966370	468.869659	-27.945330	493.634460	521.073853	178.170441	481.189575	508.232544	-22.923782	78.639008	572.963867	156.262253	92.199806	417.288422	-65.715591	1400.913574	460.434723	241.549347	1393.339111	368.311340	94.484352	1382.053711	365.760406	101.105865	1651.271973	447.888641	-145.927917	1119.767578	507.883759	295.006653	1118.711914	342.193085	-145.027710	875.653442	384.401428	314.395355	865.076416	373.709625	94.913895	1032.444336	-612.459595	185.055725	851.579163	-588.907837	-14.770951
361.038788	-2.229981	935.248718	394.955414	184.786942	929.963135	468.784851	-27.944944	493.637238	521.012390	178.139526	481.187927	508.252686	-22.930534	78.650696	572.934998	156.229630	92.204956	417.189941	-65.743393	1400.874512	460.309143	241.495560	1393.346191	367.964478	94.630821	1382.092896	365.605408	101.052208	1651.270752	447.785583	-145.989578	1119.734375	507.745605	295.042084	1118.735840	342.268494	-144.956131	875.559204	384.285980	314.409302	865.087463	373.557251	94.905289	1032.441406	-612.620544	185.039169	851.598083	-589.040649	-14.781261
360.876892	-2.251181	935.245483	394.811432	184.782028	929.942566	468.667114	-27.921368	493.647400	520.982666	178.171494	481.219330	508.239227	-22.918480	78.659119	572.947571	156.237946	92.208725	417.060028	-65.775215	1400.869507	460.154053	241.468094	1393.366943	367.802734	94.633041	1382.070679	365.443146	101.003166	1651.274414	447.607941	-145.948776	1119.689331	507.587616	295.058258	1118.774902	341.903900	-144.966782	875.571716	384.181610	314.448639	865.117310	373.408539	94.900818	1032.429443	-612.777161	184.992218	851.615356	-589.181580	-14.808516
360.756744	-2.240999	935.220703	394.671783	184.813660	929.930115	468.572235	-27.925371	493.645172	520.943970	178.157684	481.218018	508.206757	-22.914063	78.693428	572.651855	156.030365	92.214417	416.940796	-65.790672	1400.827393	460.026703	241.469711	1393.381104	367.669312	94.602890	1382.050171	365.284882	100.953644	1651.267212	447.463928	-145.950424	1119.653442	507.420166	295.094238	1118.772705	341.773468	-144.953064	875.539368	384.033264	314.459625	865.119385	373.262604	94.917160	1032.410278	-612.962585	184.977600	851.643494	-589.340332	-14.850695
360.655975	-2.275747	935.204346	394.650238	184.679810	929.899841	468.499481	-27.949011	493.641235	520.860107	178.142258	481.230133	508.225586	-22.936943	78.704102	572.623352	156.000336	92.237572	416.836395	-65.825676	1400.800171	459.894775	241.444183	1393.406860	367.528625	94.600082	1382.027466	365.108856	100.892982	1651.265503	447.310547	-145.926483	1119.616821	507.287109	295.166351	1118.831665	341.630035	-144.944092	875.497131	383.905823	314.487915	865.135742	373.188416	94.846436	1032.385864	-613.148315	184.929291	851.634521	-589.483337	-14.898785
360.580811	-2.448661	935.204773	394.627655	184.275589	929.651306	468.471497	-28.015013	493.673584	520.808105	178.104416	481.168640	508.260345	-22.955446	78.709641	572.552490	155.977005	92.246681	416.697021	-65.806953	1400.761108	459.720917	241.458313	1393.395264	367.585999	94.420837	1381.985107	364.929871	100.835861	1651.258057	447.208160	-145.999847	1119.600586	507.124390	295.204407	1118.856323	341.713745	-144.886459	875.411133	383.772583	314.495178	865.140320	373.068695	94.709404	1032.252930	-613.319946	184.940002	851.651733	-589.647095	-14.926678
360.448242	-2.453516	935.188171	394.520325	184.259613	929.633972	468.399811	-28.036360	493.681580	520.764465	178.090927	481.151733	508.263214	-22.962219	78.722733	572.570679	155.989166	92.243446	416.659210	-65.847748	1400.728638	459.664703	241.421280	1393.415649	367.273743	94.560097	1382.005737	364.762451	100.775597	1651.247314	447.080750	-145.984528	1119.556885	506.978516	295.227203	1118.843018	341.600647	-144.887085	875.364136	383.640167	314.525116	865.148071	372.943481	94.701164	1032.235718	-613.510864	184.893539	851.635803	-589.820679	-14.940036
360.208649	-2.243775	935.183472	394.138733	184.899887	929.902710	468.254761	-27.981848	493.657349	520.796326	178.156387	481.253967	508.231293	-22.959505	78.712059	572.596375	156.008621	92.248039	416.580200	-65.880409	1400.710449	459.551910	241.409775	1393.396729	367.152252	94.539627	1382.000854	364.600525	100.706551	1651.230469	446.963837	-145.955017	1119.534546	506.845062	295.207825	1118.853271	341.458954	-144.872086	875.348511	383.464966	314.555878	865.188354	372.730591	94.950729	1032.378662	-613.724976	184.843903	851.634827	-589.955200	-14.970958
360.090790	-2.242036	935.180237	394.041168	184.891968	929.899048	468.186035	-27.980068	493.645782	520.742126	178.157715	481.270294	508.231689	-22.966316	78.750694	572.515869	155.940216	92.238106	416.452606	-65.874977	1400.684814	459.393890	241.413071	1393.413818	367.301086	94.480583	1381.993652	364.434753	100.656181	1651.230469	446.855530	-145.916397	1119.507202	506.737762	295.237213	1118.859009	341.347351	-144.850967	875.324585	383.335693	314.555054	865.207275	372.611328	94.950630	1032.374634	-613.914124	184.831390	851.639160	-590.106628	-15.006036
360.092285	-2.425959	935.167664	394.185120	184.340897	929.627930	468.197693	-28.064396	493.682220	520.625061	178.095154	481.216736	508.262299	-22.975439	78.775757	572.541626	155.981293	92.250595	416.354218	-65.877464	1400.681763	459.284943	241.418625	1393.420654	367.125488	94.362656	1381.963013	364.284058	100.600098	1651.215820	446.741364	-145.897705	1119.489258	506.623444	295.240143	1118.868408	341.180023	-144.816589	875.339233	383.168091	314.567596	865.232605	372.589478	94.748802	1032.222290	-614.116760	184.776764	851.656250	-590.245361	-15.035722
359.871826	-2.247122	935.193604	393.861633	184.879715	929.874695	468.057129	-27.978121	493.679321	520.659668	178.147232	481.282928	508.234467	-22.956558	78.787811	572.902771	156.233978	92.305489	416.277924	-65.897339	1400.674072	459.196167	241.396988	1393.422974	366.836090	94.501762	1381.991699	364.140198	100.545097	1651.213867	446.662384	-145.889389	1119.472046	506.497772	295.238312	1118.875000	341.052399	-144.779068	875.327271	383.031158	314.591003	865.246216	372.405029	94.964409	1032.367920	-614.327209	184.780518	851.658569	-590.401123	-15.058043
359.780731	-2.212064	935.188477	393.761871	184.921906	929.884277	467.979553	-27.975645	493.684814	520.622375	178.148758	481.280548	508.205170	-22.942574	78.783325	572.856323	156.217850	92.307999	416.146393	-65.874153	1400.668213	459.041962	241.411514	1393.429443	366.903687	94.344292	1381.959595	363.999390	100.497635	1651.190674	446.559357	-145.853668	1119.442871	506.411530	295.230011	1118.897949	340.924500	-144.742706	875.311951	382.892578	314.597412	865.273132	372.308746	94.995018	1032.370361	-614.491455	184.739517	851.692627	-590.528625	-15.095748
359.689941	-2.188565	935.164551	393.677399	184.959122	929.887878	467.927002	-27.968136	493.671112	520.575500	178.144012	481.287048	508.210388	-22.943762	78.784088	572.871521	156.227997	92.331261	416.035278	-65.877792	1400.663940	458.920044	241.414536	1393.438232	366.810425	94.348381	1381.958984	363.884338	100.446358	1651.178711	446.480835	-145.840988	1119.408813	506.301056	295.244598	1118.885376	340.781708	-144.724564	875.322632	382.766968	314.608154	865.301086	372.205933	95.013336	1032.359985	-614.712097	184.699448	851.691101	-590.645020	-15.163425
359.593262	-2.194965	935.168823	393.612488	184.997040	929.877380	467.898560	-27.991060	493.674683	520.547791	178.129166	481.296814	508.230011	-22.961439	78.799637	572.844055	156.199570	92.327652	415.947998	-65.922630	1400.646118	458.831360	241.375610	1393.441528	366.522888	94.493240	1381.970703	363.756500	100.397057	1651.152832	446.394196	-145.845245	1119.409302	506.189972	295.259918	1118.903687	340.665466	-144.680359	875.308899	382.632935	314.623169	865.307678	372.127258	95.036461	1032.356689	-614.934692	184.694687	851.707764	-590.827087	-15.178290
359.514709	-2.153993	935.166443	393.522095	185.027771	929.898621	467.828949	-27.990265	493.666321	520.491272	178.126953	481.277435	508.239014	-22.963930	78.802231	572.802002	156.189423	92.322006	415.812805	-65.906479	1400.644653	458.688171	241.371658	1393.451050	366.441833	94.474464	1381.966187	363.641632	100.357079	1651.149292	446.300781	-145.825134	1119.398926	506.061615	295.261536	1118.895752	340.557159	-144.647018	875.309937	382.500732	314.631378	865.330017	372.050446	95.058250	1032.367065	-615.130798	184.634567	851.718384	-590.955078	-15.232219
359.461731	-2.155444	935.138000	393.475739	185.031403	929.872437	467.773712	-27.996500	493.669739	520.490173	178.155426	481.297485	508.203766	-22.961153	78.809929	572.821411	156.204437	92.325546	415.686401	-65.920509	1400.634277	458.567902	241.326019	1393.458496	366.420441	94.560226	1382.021606	363.514557	100.322632	1651.139160	446.165833	-145.786606	1119.365112	505.983093	295.358795	1118.928833	340.232697	-144.664398	875.355103	382.583557	314.606323	865.134277	371.983307	95.061348	1032.338867	-615.326172	184.593567	851.732422	-591.096985	-15.271475
359.411621	-2.121165	935.133789	393.421600	185.062317	929.884888	467.729156	-27.993811	493.667358	520.414551	178.130386	481.301300	508.227112	-22.963850	78.814499	572.800659	156.201279	92.334152	415.546387	-65.870621	1400.622314	458.406708	241.365341	1393.473999	366.499359	94.395714	1381.972168	363.382141	100.275009	1651.141357	446.046875	-145.771439	1119.345703	505.795654	295.335419	1118.931396	340.134949	-144.635147	875.359802	382.262238	314.641632	865.357971	371.920532	95.086960	1032.342773	-615.575073	184.550064	851.743958	-591.301819	-15.266765
359.365326	-2.104860	935.129211	393.383392	185.117798	929.884460	467.656891	-27.992968	493.668274	520.451721	178.173904	481.327637	508.200623	-22.943115	78.818382	572.835205	156.216995	92.361946	415.438507	-65.866997	1400.620117	458.295166	241.370041	1393.499023	366.384613	94.397118	1381.970215	363.247009	100.245369	1651.144287	445.940948	-145.759644	1119.326416	505.663330	295.401367	1118.938965	340.018738	-144.627365	875.348877	382.156525	314.683868	865.356689	371.865143	95.122467	1032.339600	-615.782898	184.507431	851.752991	-591.445984	-15.323343
359.273041	-2.104408	935.145752	393.300476	185.130478	929.887207	467.610626	-27.994020	493.687744	520.429932	178.159302	481.329132	508.219147	-22.966524	78.862061	572.853149	156.250717	92.367569	415.356049	-65.880325	1400.613403	458.225250	241.343262	1393.500000	366.112244	94.543602	1382.001709	363.132568	100.206558	1651.140625	445.844940	-145.749664	1119.328735	505.529358	295.436676	1118.943604	339.941864	-144.601501	875.330383	382.055511	314.703156	865.366821	371.784271	95.135139	1032.349365	-616.036743	184.475571	851.776001	-591.652649	-15.323063
359.242340	-2.051826	935.138855	393.265900	185.174194	929.891479	467.536804	-27.940372	493.665771	520.383118	178.159790	481.322693	508.176666	-22.956753	78.854126	572.849121	156.228989	92.361145	415.289734	-65.878990	1400.595703	458.110016	241.346436	1393.508057	366.014740	94.564056	1382.026611	363.018707	100.185417	1651.137329	445.751617	-145.723053	1119.293823	505.411102	295.511353	1118.955200	339.870880	-144.581436	875.283752	381.968872	314.721588	865.368286	371.736877	95.180084	1032.347534	-616.308716	184.440598	851.770020	-591.841858	-15.374427
359.209015	-2.022048	935.134094	393.228973	185.212799	929.881653	467.507843	-27.969183	493.688416	520.384705	178.157776	481.326202	508.188324	-22.967012	78.875145	572.828796	156.221436	92.347801	415.180328	-65.863281	1400.589722	457.987701	241.371140	1393.524292	365.935455	94.558365	1382.019653	362.900513	100.158188	1651.147949	445.639313	-145.704712	1119.301636	505.305176	295.524902	1118.987671	339.796295	-144.576187	875.271667	381.888641	314.728088	865.377136	371.695679	95.217789	1032.339844	-616.551086	184.399826	851.788940	-592.028198	-15.371988
359.153931	-2.008559	935.142578	393.190643	185.230988	929.894165	467.461609	-27.932484	493.673004	520.407654	178.183594	481.364532	508.170502	-22.960787	78.863434	572.840637	156.234406	92.368759	415.105377	-65.846596	1400.562866	457.876953	241.401642	1393.544312	365.849915	94.563538	1382.047852	362.774109	100.140915	1651.153320	445.546295	-145.711411	1119.279053	505.193542	295.528229	1119.016479	339.742950	-144.545120	875.249268	381.806885	314.759918	865.396362	371.645172	95.232483	1032.350220	-616.833008	184.413254	851.824341	-592.262878	-15.387589
359.128326	-1.988437	935.138672	393.170593	185.289520	929.910828	467.434814	-27.948854	493.685669	520.401184	178.170868	481.363007	508.162598	-22.963575	78.876022	572.853638	156.224457	92.371277	415.000580	-65.843010	1400.562378	457.760132	241.411865	1393.564087	365.756866	94.562256	1382.057251	362.653748	100.114471	1651.168701	445.469208	-145.654068	1119.291138	505.119934	295.557343	1119.069580	339.690033	-144.537018	875.220947	381.744202	314.769470	865.417297	371.617157	95.261208	1032.356689	-617.115845	184.385345	851.842163	-592.487183	-15.420462
359.088257	-1.955732	935.140442	393.127014	185.302734	929.907471	467.388275	-27.908159	493.690826	520.410522	178.181259	481.389893	508.147797	-22.958689	78.892792	572.821289	156.231903	92.376396	414.899017	-65.846199	1400.547119	457.639526	241.424332	1393.579590	365.664856	94.570747	1382.077148	362.527802	100.097321	1651.177002	445.390198	-145.625305	1119.276367	505.037354	295.585724	1119.075195	339.662476	-144.490494	875.192993	381.674713	314.784180	865.438782	371.567444	95.288589	1032.355469	-617.396606	184.385773	851.834045	-592.756348	-15.413079
359.056824	-1.956863	935.143188	393.112335	185.332916	929.909973	467.380524	-27.921621	493.702087	520.428040	178.153198	481.391479	508.163025	-22.960810	78.906944	572.825317	156.232254	92.379875	414.820404	-65.836678	1400.557373	457.552185	241.470490	1393.595337	365.597504	94.578667	1382.067261	362.412231	100.082695	1651.182983	445.330505	-145.584106	1119.273071	504.966492	295.592255	1119.100098	339.617706	-144.463943	875.198975	381.633362	314.801544	865.456787	371.524841	95.306572	1032.357056	-617.694641	184.352356	851.842590	-593.005493	-15.412218
359.056396	-1.916063	935.145813	393.093262	185.353119	929.902222	467.323364	-27.883471	493.679596	520.427124	178.169296	481.388428	508.133362	-22.932329	78.902214	572.800720	156.198929	92.368187	414.743011	-65.810020	1400.541748	457.468842	241.520294	1393.621460	365.486023	94.493126	1382.044678	362.285095	100.087624	1651.191650	445.294617	-145.555344	1119.280396	504.913757	295.621704	1119.139038	339.617554	-144.433716	875.174255	381.570282	314.818970	865.474365	371.502258	95.344841	1032.353516	-618.006531	184.312424	851.874084	-593.247131	-15.427756
359.043640	-1.902732	935.128845	393.104614	185.415710	929.913208	467.300751	-27.876947	493.678375	520.389099	178.128479	481.376190	508.142731	-22.934357	78.902824	572.781921	156.186996	92.365906	414.669373	-65.786575	1400.549927	457.371857	241.553741	1393.665894	365.423035	94.517242	1382.041260	362.163330	100.073074	1651.189209	445.262024	-145.500671	1119.271484	504.880676	295.621735	1119.162720	339.594452	-144.398117	875.153625	381.535187	314.837097	865.500305	371.483032	95.370926	1032.350098	-618.293884	184.300385	851.887390	-593.490601	-15.454189
359.029358	-1.852139	935.130432	393.086182	185.437454	929.908325	467.287079	-27.861320	493.686127	520.457275	178.167328	481.385010	508.103668	-22.914917	78.884422	572.955383	156.336609	92.395111	414.592407	-65.775322	1400.546875	457.295807	241.578033	1393.679443	365.374847	94.542137	1382.051636	362.036926	100.085197	1651.191406	445.245789	-145.471008	1119.281006	504.838501	295.612610	1119.198975	339.590790	-144.329239	875.148804	381.506653	314.864655	865.515015	371.454346	95.413223	1032.347778	-618.589783	184.233032	851.909180	-593.729736	-15.476386
359.026093	-1.827746	935.132385	393.080658	185.453766	929.918274	467.274628	-27.823454	493.697479	520.466064	178.184341	481.406708	508.116577	-22.922417	78.907722	572.942932	156.291245	92.395569	414.476776	-65.789574	1400.540649	457.228241	241.596207	1393.708862	365.410492	94.662994	1382.092773	361.913940	100.078438	1651.197021	445.225830	-145.449997	1119.287720	504.794373	295.640961	1119.218994	339.608643	-144.282425	875.136414	381.494873	314.897278	865.540527	371.444092	95.430458	1032.353516	-618.875732	184.171097	851.913086	-593.962830	-15.519862
359.131958	-2.028534	935.157532	393.339325	184.888245	929.643311	467.377838	-27.926212	493.733337	520.436768	178.159012	481.335663	508.172882	-22.925011	78.912498	572.896790	156.284409	92.375999	414.419922	-65.744026	1400.552368	457.171600	241.659271	1393.735596	365.298737	94.596046	1382.059082	361.789612	100.093224	1651.189819	445.222351	-145.407379	1119.274658	504.771729	295.642975	1119.251465	339.633698	-144.221497	875.112488	381.483704	314.908203	865.544312	371.527313	95.236191	1032.217041	-619.216980	184.097443	851.925781	-594.214172	-15.583528
359.040680	-1.766040	935.145142	393.093262	185.494598	929.909668	467.311340	-27.819855	493.717560	520.494202	178.189545	481.409210	508.113739	-22.907585	78.922012	572.939026	156.296173	92.379921	414.337646	-65.724434	1400.558350	457.091156	241.694977	1393.761597	365.265228	94.630394	1382.074829	361.658539	100.111885	1651.178833	445.225372	-145.351654	1119.279053	504.732452	295.683014	1119.267090	339.653564	-144.172119	875.104370	381.491058	314.947113	865.552307	371.424408	95.499451	1032.353394	-619.505859	184.099869	851.952576	-594.457764	-15.603801
359.031616	-1.745017	935.161133	393.097412	185.571808	929.929382	467.316132	-27.817636	493.707825	520.554321	178.204102	481.428711	508.102478	-22.902264	78.902084	572.938904	156.293091	92.376907	414.270203	-65.705460	1400.560913	457.055054	241.715424	1393.783081	365.228973	94.662010	1382.052612	361.522095	100.132492	1651.168213	445.227478	-145.332367	1119.273926	504.731171	295.725494	1119.292603	339.694183	-144.121536	875.091492	381.496552	314.984314	865.581238	371.417084	95.546715	1032.371094	-619.865845	184.039978	851.941162	-594.746826	-15.624032
359.068817	-1.687191	935.145325	393.114532	185.595779	929.929138	467.342712	-27.806742	493.708893	520.546509	178.198471	481.427948	508.114746	-22.925720	78.923462	572.479370	155.982468	92.338821	414.183289	-65.678879	1400.547852	456.994812	241.741074	1393.808105	365.192413	94.678856	1382.041870	361.378326	100.160080	1651.146729	445.230591	-145.308334	1119.266724	504.713257	295.781250	1119.326172	339.754578	-144.074539	875.078430	381.526825	315.010559	865.575256	371.428986	95.582245	1032.362549	-620.195984	184.021759	851.973206	-595.005432	-15.641052
359.054657	-1.690767	935.180725	393.131744	185.614868	929.937805	467.356567	-27.800589	493.738495	520.626160	178.248199	481.440887	508.095276	-22.935259	78.936005	572.837402	156.252777	92.387718	414.128662	-65.647659	1400.564697	456.942078	241.778961	1393.815796	365.163788	94.721916	1382.029053	361.240295	100.183876	1651.136108	445.277435	-145.322174	1119.303223	504.720764	295.845276	1119.362549	340.028778	-143.976715	875.001587	381.555817	315.043549	865.592712	371.423279	95.605873	1032.383667	-620.516907	183.964218	851.993408	-595.277466	-15.662329
359.098969	-1.643393	935.174927	393.161621	185.678436	929.935242	467.364838	-27.779404	493.733124	520.629028	178.251511	481.446259	508.105042	-22.943220	78.929916	572.839233	156.244400	92.374771	414.056213	-65.622719	1400.566162	456.864624	241.806183	1393.830200	365.147095	94.745102	1382.015015	361.101166	100.208382	1651.121948	445.291534	-145.284531	1119.306763	504.716522	295.900482	1119.370972	340.138611	-143.941223	874.971008	381.605438	315.073181	865.591797	371.438660	95.662872	1032.378418	-620.850769	183.962921	852.022217	-595.539856	-15.674956
359.135712	-1.598341	935.185791	393.187408	185.706223	929.949219	467.397430	-27.771368	493.747681	520.639099	178.243118	481.448883	508.096771	-22.929783	78.911217	572.833435	156.239761	92.372658	414.010406	-65.574608	1400.555664	456.822876	241.838730	1393.842407	365.120117	94.780731	1382.015625	360.960205	100.237465	1651.113037	445.308502	-145.241623	1119.306763	504.725250	295.943848	1119.390137	340.225403	-143.890045	874.940857	381.653137	315.120880	865.564514	371.467316	95.698158	1032.390747	-621.185974	183.911072	852.037598	-595.813416	-15.668991
359.159668	-1.577090	935.179077	393.223175	185.704849	929.932922	467.428284	-27.775862	493.747009	520.689819	178.268616	481.452881	508.116852	-22.930786	78.929062	572.487122	155.974136	92.335129	413.958557	-65.519867	1400.542725	456.768005	241.887756	1393.869141	365.093323	94.813858	1382.001831	360.829437	100.274063	1651.089844	445.323730	-145.179413	1119.310547	504.740448	295.978729	1119.421875	340.320007	-143.848389	874.919800	381.752777	315.160767	865.552856	371.488953	95.715408	1032.378540	-621.492310	183.888901	852.057800	-596.061768	-15.676611
359.198120	-1.526759	935.202087	393.267792	185.761719	929.936096	467.451050	-27.738607	493.737274	520.679565	178.252426	481.448853	508.117706	-22.918118	78.920425	572.806763	156.213287	92.357544	413.912445	-65.500435	1400.565674	456.744080	241.921036	1393.881714	365.069672	94.867889	1382.000854	360.692627	100.312149	1651.077881	445.355804	-145.139709	1119.342285	504.757843	296.013519	1119.427246	340.474945	-143.797119	874.882507	381.832062	315.207886	865.550110	371.527588	95.780144	1032.391113	-621.812622	183.849396	852.060120	-596.308228	-15.734033
359.272430	-1.485795	935.191223	393.323120	185.800095	929.942322	467.466156	-27.700394	493.724213	520.739990	178.316467	481.472412	508.097900	-22.935024	78.925812	572.841614	156.239471	92.362267	413.873352	-65.447105	1400.558594	456.691681	241.974945	1393.861084	365.043823	94.916298	1382.000366	360.558838	100.354698	1651.062134	445.386658	-145.089630	1119.341675	504.787720	296.051361	1119.430420	340.602570	-143.740646	874.843384	381.936096	315.253479	865.530457	371.576904	95.813103	1032.388306	-622.132629	183.795074	852.087708	-596.561462	-15.712692
359.322327	-1.457496	935.203003	393.377136	185.817459	929.929321	467.523254	-27.702242	493.756805	520.739441	178.286697	481.437775	508.100250	-22.921309	78.930969	572.820618	156.248398	92.357887	413.832245	-65.407944	1400.576538	456.696472	241.994766	1393.790161	365.035095	94.960243	1381.978882	360.420959	100.398010	1651.039795	445.424500	-145.005569	1119.354248	504.851471	296.132416	1119.463867	340.729279	-143.724548	874.828247	382.027527	315.295990	865.518738	371.620636	95.850922	1032.386841	-622.408081	183.767136	852.121155	-596.776978	-15.762459
359.406952	-1.399708	935.213196	393.417419	185.824799	929.945801	467.549744	-27.686535	493.739777	520.755859	178.314819	481.466858	508.113770	-22.893738	78.911812	572.814148	156.206985	92.357506	413.782593	-65.371071	1400.584595	456.611664	242.082657	1393.894775	365.018463	94.998901	1381.969116	360.263611	100.456085	1651.029297	445.432404	-144.925537	1119.354736	504.873627	296.157227	1119.486084	340.661041	-143.710556	874.873779	382.162384	315.356659	865.496887	371.669189	95.882515	1032.399536	-622.704285	183.746735	852.135742	-596.991638	-15.756262
359.480377	-1.376799	935.209290	393.496063	185.859741	929.940552	467.580566	-27.645332	493.725189	520.783020	178.304291	481.464264	508.119080	-22.890842	78.924873	572.853516	156.232330	92.355530	413.736572	-65.319695	1400.567749	456.568970	242.136887	1393.877930	365.000977	95.041031	1381.960815	360.117523	100.515450	1651.001709	445.489594	-144.869354	1119.357178	504.928528	296.199860	1119.493286	340.814789	-143.662933	874.838684	382.294342	315.406464	865.476501	371.732300	95.914360	1032.394165	-622.976807	183.742218	852.145508	-597.198975	-15.787283
359.574554	-1.344954	935.210693	393.583252	185.869278	929.942200	467.612762	-27.633154	493.716919	520.815979	178.296265	481.431335	508.132782	-22.902386	78.936264	572.848816	156.216415	92.345634	413.714600	-65.265358	1400.565796	456.539734	242.201324	1393.891113	364.991791	95.080215	1381.951904	359.969360	100.576416	1650.971436	445.571747	-144.825256	1119.374756	504.997406	296.221161	1119.510864	340.978027	-143.636414	874.817993	382.446625	315.443848	865.435486	371.802856	95.938805	1032.394653	-623.300415	183.720322	852.142822	-597.444946	-15.779622
359.645721	-1.284029	935.206421	393.631470	185.953949	929.960632	467.648926	-27.639385	493.747070	520.850464	178.353256	481.442413	508.108337	-22.888536	78.922279	572.832336	156.225800	92.321983	413.674683	-65.230408	1400.553345	456.503082	242.252106	1393.887695	365.008545	95.127045	1381.924316	359.818634	100.641830	1650.947266	445.662537	-144.782196	1119.388184	505.067108	296.268005	1119.515137	341.135010	-143.563583	874.783020	382.605560	315.495514	865.403748	371.862640	95.998451	1032.402222	-623.593811	183.721741	852.153870	-597.670837	-15.799356
359.713745	-1.254807	935.231018	393.713287	185.948349	929.951782	467.687347	-27.569622	493.735077	520.889587	178.328369	481.434448	508.109650	-22.896297	78.926224	572.849121	156.234940	92.323631	413.660706	-65.179550	1400.540039	456.494751	242.328064	1393.893799	364.977020	95.192764	1381.906250	359.661316	100.712349	1650.909668	445.794922	-144.768768	1119.426025	505.141113	296.321045	1119.546753	341.546051	-143.460663	874.680298	382.774689	315.563782	865.376465	371.922791	96.031746	1032.408569	-623.878113	183.729828	852.176270	-597.867310	-15.809008
359.841187	-1.197004	935.206970	393.794250	186.000626	929.952820	467.738434	-27.573643	493.740112	520.921387	178.374054	481.419647	508.128723	-22.901241	78.927582	572.821533	156.219070	92.299423	413.631378	-65.110306	1400.548096	456.472321	242.370377	1393.874756	364.978241	95.254601	1381.880127	359.515930	100.785652	1650.889282	445.852753	-144.667526	1119.382324	505.222137	296.362671	1119.565918	341.500854	-143.448639	874.720093	382.970337	315.595367	865.342468	372.011719	96.075096	1032.396729	-624.174683	183.662445	852.174683	-598.084778	-15.813830
359.930420	-1.164853	935.228088	393.885468	186.043503	929.962097	467.799835	-27.542477	493.728210	520.958679	178.359818	481.422974	508.141205	-22.898163	78.933067	572.836914	156.231308	92.298241	413.605652	-65.057999	1400.548706	456.450470	242.415237	1393.873779	364.972900	95.306900	1381.883789	359.356079	100.877617	1650.867920	445.959839	-144.612701	1119.405640	505.355255	296.429199	1119.587280	341.683014	-143.384048	874.699646	383.369537	315.619324	865.117981	372.089050	96.121094	1032.411011	-624.429565	183.665344	852.189636	-598.313293	-15.779319
360.025909	-1.130728	935.239014	393.965851	186.086349	929.962952	467.595612	-26.914490	493.701691	521.008545	178.373428	481.431824	507.918579	-22.841814	78.858658	572.833191	156.231979	92.287766	413.591766	-65.006477	1400.545532	456.437714	242.491302	1393.896851	364.985291	95.368660	1381.862061	359.192139	100.967957	1650.843262	446.062103	-144.506607	1119.422363	505.418396	296.479370	1119.615234	341.867828	-143.321777	874.682312	383.373901	315.682922	865.276611	372.166565	96.166237	1032.416138	-624.712280	183.637970	852.209106	-598.544617	-15.772505
360.134766	-1.074738	935.251709	394.075836	186.109558	929.964539	467.618713	-26.855133	493.659119	521.091492	178.423721	481.429718	507.903656	-22.818699	78.845451	573.027710	156.352875	92.298546	413.542084	-64.917694	1400.553833	456.397125	242.584274	1393.906860	365.167175	95.261368	1381.812256	359.036743	101.049065	1650.827515	446.181183	-144.462448	1119.460327	505.507172	296.512634	1119.642212	342.091980	-143.268021	874.648438	383.584503	315.702881	865.260559	372.254181	96.216347	1032.421875	-624.953735	183.645401	852.222595	-598.746399	-15.751902
360.223541	-1.046679	935.259888	394.188171	186.210968	929.992188	467.924957	-27.454758	493.763580	521.135620	178.413498	481.451172	508.117523	-22.879852	78.912933	573.007996	156.343475	92.298828	413.538086	-64.877541	1400.557007	456.381317	242.644882	1393.911743	365.187195	95.313339	1381.810425	358.881927	101.133873	1650.802734	446.326843	-144.393616	1119.474854	505.617096	296.549347	1119.673340	342.312408	-143.215759	874.611877	383.782013	315.722443	865.237793	372.346527	96.271370	1032.439697	-625.209106	183.606506	852.239746	-598.964417	-15.745804
360.467773	-1.203669	935.270386	394.549774	185.584518	929.723389	468.091064	-27.547756	493.797150	521.133240	178.363983	481.347382	508.201233	-22.900036	78.916145	572.981934	156.307678	92.288284	413.573730	-64.826103	1400.581177	456.407928	242.677780	1393.920654	364.994385	95.513832	1381.836792	358.727478	101.232811	1650.788452	446.461182	-144.339600	1119.507935	505.761353	296.602020	1119.703857	342.582031	-143.144348	874.566467	384.009857	315.727722	865.204163	372.538513	96.061066	1032.298218	-625.481140	183.607605	852.263000	-599.164246	-15.741315
360.474670	-0.958014	935.289734	394.421143	186.273331	930.000793	468.079773	-27.449028	493.752075	521.264832	178.415283	481.436127	508.138977	-22.877054	78.899727	573.024231	156.349915	92.281975	413.542786	-64.735970	1400.578613	456.355377	242.766983	1393.919800	365.190704	95.445221	1381.794800	358.567047	101.335403	1650.769287	446.591003	-144.248215	1119.536011	505.852661	296.640625	1119.723877	342.828339	-143.085449	874.532837	384.266418	315.778351	865.168884	372.553131	96.364616	1032.456543	-625.759705	183.543274	852.274048	-599.385132	-15.779438
360.593048	-0.947342	935.311584	394.547241	186.315811	930.017334	467.834778	-26.761862	493.675293	521.324707	178.462006	481.434540	507.912323	-22.816975	78.814980	573.017517	156.335754	92.259880	413.544586	-64.675438	1400.592407	456.338287	242.867584	1393.933960	365.224487	95.516869	1381.764160	358.415222	101.428780	1650.759888	446.744568	-144.260605	1119.580200	505.945343	296.634613	1119.742554	343.282501	-142.972946	874.471069	384.553223	316.026611	865.083557	372.663879	96.395638	1032.475098	-626.035828	183.529770	852.291870	-599.572144	-15.834438
360.743317	-0.892653	935.325928	394.674988	186.347397	930.010925	467.911224	-26.772495	493.685242	521.396362	178.451324	481.423981	507.933929	-22.822165	78.816208	572.856995	156.214127	92.235870	413.560730	-64.616158	1400.619751	456.340240	242.904984	1393.922607	365.238037	95.576416	1381.753296	358.257202	101.524010	1650.754150	446.865631	-144.170013	1119.605347	506.123596	296.699310	1119.771851	343.534271	-142.929062	874.468872	384.771393	315.845367	865.087585	372.783722	96.453148	1032.477539	-626.326477	183.494415	852.295166	-599.787598	-15.849361
360.868286	-0.883431	935.327209	394.836365	186.351410	930.018066	468.221741	-27.408098	493.745331	521.524414	178.514343	481.416901	508.152405	-22.875763	78.894455	572.628052	156.063950	92.205399	413.569916	-64.546593	1400.646240	456.336823	242.997025	1393.941650	365.247894	95.637138	1381.760254	358.106812	101.627449	1650.732178	447.001770	-144.101105	1119.641846	506.221313	296.727081	1119.795532	343.779846	-142.884521	874.453064	385.012299	315.855072	865.053406	372.903900	96.461830	1032.480591	-626.575867	183.480698	852.300720	-599.969971	-15.890887
361.014038	-0.851506	935.360107	394.965454	186.337814	930.019226	468.315887	-27.416403	493.764282	521.589661	178.493942	481.406799	508.188385	-22.862194	78.899559	572.647766	156.075516	92.209572	413.606995	-64.530640	1400.659546	456.350037	243.034164	1393.969238	365.140808	95.957947	1381.797974	357.968719	101.728622	1650.700317	447.144226	-144.025223	1119.688110	506.360962	296.773560	1119.821289	344.046387	-142.844818	874.455139	385.280579	315.863251	865.031921	373.024353	96.491425	1032.495972	-626.790955	183.481720	852.328125	-600.154602	-15.877999
361.145233	-0.855314	935.381409	395.100250	186.347198	930.029297	468.392273	-27.392282	493.748230	521.654297	178.504410	481.404602	508.209625	-22.869442	78.870377	572.620911	156.045547	92.207642	413.612671	-64.466591	1400.693237	456.356750	243.105133	1393.982910	365.151031	96.036949	1381.798706	357.823669	101.831215	1650.678345	447.252899	-143.906937	1119.688599	506.544220	296.821960	1119.883545	344.081177	-142.840408	874.501160	385.754974	315.863800	864.807556	373.143433	96.502518	1032.510620	-627.079224	183.437653	852.330505	-600.395691	-15.898475
361.303589	-0.808377	935.401306	395.239197	186.377853	930.034241	468.471924	-27.373541	493.740479	521.750793	178.518524	481.396271	508.196228	-22.856461	78.869408	572.916382	156.231735	92.208618	413.615784	-64.385139	1400.707642	456.364014	243.198776	1393.985840	365.191071	96.094254	1381.778687	357.691650	101.934364	1650.658691	447.401001	-143.816605	1119.728149	506.684082	296.853912	1119.927246	344.352783	-142.786942	874.487976	386.059662	315.875183	864.766663	373.276855	96.551804	1032.521851	-627.336304	183.385391	852.340881	-600.585449	-15.935193
361.568451	-0.972617	935.415100	395.641449	185.787170	929.771851	468.356201	-26.764063	493.668701	521.786804	178.504242	481.306335	508.039795	-22.817535	78.791832	573.050964	156.316315	92.206444	413.623383	-64.305962	1400.725098	456.359650	243.278961	1393.990356	365.199005	96.192245	1381.761841	357.545410	102.034317	1650.630859	447.556641	-143.758835	1119.755127	506.771515	296.863678	1119.912109	344.628937	-142.730469	874.467163	386.108215	315.927704	864.920471	373.497528	96.354439	1032.384888	-627.591858	183.332458	852.355286	-600.794250	-15.963774
361.624115	-0.738118	935.440674	395.541443	186.362701	930.016235	468.614990	-27.288210	493.711548	521.939697	178.581284	481.379761	508.188507	-22.850285	78.854256	573.091370	156.358582	92.183899	413.620087	-64.235962	1400.737183	456.355499	243.352219	1393.970947	365.193359	96.270996	1381.749023	357.401855	102.140610	1650.623291	447.707550	-143.696732	1119.822266	506.912109	296.863342	1119.938110	344.896881	-142.671219	874.449768	386.368195	315.933960	864.885193	373.544495	96.619049	1032.528931	-627.845764	183.324982	852.373230	-601.032471	-15.953293
361.889191	-0.877846	935.457031	395.939484	185.851089	929.764709	468.803101	-27.358833	493.755127	521.956848	178.553543	481.282715	508.230804	-22.859085	78.871567	573.084717	156.355194	92.168449	413.618988	-64.151237	1400.760010	456.378357	243.432968	1393.981201	365.195679	96.356079	1381.734741	357.255188	102.244133	1650.603271	447.870605	-143.631104	1119.852173	507.112396	296.966339	1119.979370	345.157501	-142.609390	874.434204	386.881134	315.921143	864.636292	373.777588	96.465302	1032.399536	-628.094238	183.290207	852.385315	-601.263550	-15.956463
362.063232	-0.879821	935.473450	396.117889	185.841843	929.745605	468.887421	-27.344851	493.775421	522.053894	178.587433	481.260101	508.237549	-22.848030	78.858192	573.123108	156.376282	92.152084	413.623077	-64.083115	1400.755859	456.364166	243.517319	1393.966431	365.218475	96.443169	1381.721924	357.114136	102.351372	1650.583618	448.016266	-143.574356	1119.901489	507.249023	296.983093	1119.985962	345.441895	-142.567566	874.426208	387.146729	315.961212	864.595093	373.922211	96.484673	1032.395630	-628.371582	183.216629	852.380554	-601.494019	-15.966165
362.240448	-0.812300	935.473450	396.266144	185.875305	929.753418	468.984436	-27.283981	493.766724	522.123901	178.594421	481.272797	508.224121	-22.848555	78.833206	573.143127	156.385986	92.150764	413.656311	-63.976749	1400.781982	456.404083	243.601715	1393.973633	365.161682	96.429367	1381.669434	356.987457	102.448997	1650.563477	448.175232	-143.508041	1119.918701	507.386139	296.985199	1120.007813	345.699707	-142.513550	874.419067	387.230438	315.985199	864.726440	374.068665	96.533852	1032.398682	-628.636597	183.183868	852.393005	-601.702698	-15.975540
362.322205	-0.568352	935.503235	396.184387	186.483383	930.027161	469.043121	-27.216167	493.753937	522.244507	178.677933	481.340302	508.216064	-22.842060	78.804497	573.156799	156.373932	92.116096	413.658112	-63.882278	1400.788330	456.424072	243.705658	1393.979492	365.165009	96.504471	1381.670044	356.857147	102.558472	1650.543945	448.356018	-143.453568	1119.979492	507.570709	297.062195	1120.024780	346.154022	-142.424469	874.363647	387.734009	315.967651	864.491394	374.131714	96.806236	1032.559814	-628.918335	183.157181	852.424500	-601.907654	-16.007158
362.489532	-0.529677	935.515564	396.351227	186.550217	930.041321	469.135345	-27.143984	493.750336	522.364319	178.701492	481.347015	508.226776	-22.833172	78.795197	573.221863	156.431900	92.105385	413.664642	-63.783905	1400.794800	456.423523	243.797760	1393.987427	365.178131	96.593712	1381.655640	356.720093	102.668427	1650.525146	448.507263	-143.388718	1120.014648	507.747650	297.115173	1120.069580	346.437042	-142.374161	874.349182	388.024750	315.947784	864.424255	374.284790	96.859932	1032.572266	-629.224548	183.077209	852.444397	-602.114258	-16.044250
362.689789	-0.459035	935.520142	396.508789	186.587540	930.045044	469.223785	-27.114748	493.744141	522.421387	178.698792	481.328735	508.205963	-22.825930	78.780739	573.228210	156.420990	92.119965	413.675659	-63.715454	1400.822632	456.477814	243.847717	1393.915039	365.210846	96.669464	1381.635376	356.590179	102.787346	1650.492188	448.660461	-143.286148	1120.042969	507.905945	297.189880	1120.071411	346.699585	-142.331070	874.344116	388.294434	315.953003	864.366394	374.450317	96.916283	1032.575684	-629.474609	183.040344	852.475037	-602.308838	-16.066843
362.887604	-0.441398	935.558411	396.691162	186.630707	930.037720	469.348236	-27.100613	493.746918	522.506104	178.704453	481.339142	508.217621	-22.826439	78.788841	573.227112	156.435654	92.107468	413.706543	-63.619030	1400.850464	456.435364	243.973969	1393.981201	365.221252	96.755348	1381.614502	356.441254	102.909256	1650.473389	448.807648	-143.220276	1120.088135	508.040955	297.246155	1120.103882	346.947571	-142.274231	874.350769	388.587036	315.963989	864.318176	374.616180	96.974396	1032.588745	-629.742676	182.983353	852.485474	-602.519531	-16.075951
363.040253	-0.415908	935.578674	396.856964	186.654556	930.045898	469.435852	-27.050386	493.753693	522.577942	178.739197	481.322937	508.232910	-22.831110	78.782440	573.230835	156.416153	92.101776	413.725830	-63.549381	1400.875488	456.427368	244.073196	1393.977783	365.227325	96.863434	1381.601685	356.315552	103.012123	1650.451904	448.952087	-143.140289	1120.133789	508.128357	297.243652	1120.087524	347.235657	-142.211472	874.343506	388.632507	316.008850	864.482178	374.765594	97.007637	1032.602173	-629.979431	182.952316	852.501404	-602.690063	-16.113573
363.203979	-0.404991	935.607727	397.024445	186.679108	930.057007	469.513123	-27.036880	493.772705	522.697083	178.747208	481.317688	508.252258	-22.822979	78.793633	573.273315	156.454895	92.083046	413.750519	-63.456982	1400.924194	456.463593	244.158493	1393.984253	365.247772	96.947266	1381.607422	356.194611	103.110718	1650.417480	449.075409	-143.009933	1120.171021	508.313934	297.326599	1120.119263	347.325653	-142.220306	874.405640	389.131744	315.978729	864.250854	374.924835	97.035889	1032.621460	-630.245911	182.910980	852.509766	-602.919128	-16.123655
363.409821	-0.352193	935.624512	397.187500	186.697159	930.065186	469.625122	-26.988371	493.775055	522.743469	178.751724	481.311127	508.266235	-22.813395	78.765114	573.298462	156.457977	92.080139	413.787292	-63.371723	1400.938843	456.479950	244.233337	1393.977905	365.269714	97.022690	1381.580933	356.069702	103.228386	1650.401367	449.243744	-142.950668	1120.217163	508.421265	297.315948	1120.137817	347.581390	-142.172348	874.447083	389.199402	316.008667	864.419434	375.091400	97.078613	1032.632690	-630.486328	182.875702	852.537231	-603.095764	-16.153933
363.578125	-0.338268	935.638428	397.373230	186.771927	930.081360	469.694244	-26.950941	493.758789	522.840515	178.784958	481.312347	508.249207	-22.781549	78.752800	573.323425	156.505096	92.055573	413.827454	-63.250889	1400.972534	456.517181	244.352768	1393.989502	365.291901	97.134819	1381.579468	355.943573	103.343498	1650.386475	449.419373	-142.861786	1120.278076	508.560211	297.345947	1120.129639	347.882202	-142.123276	874.469849	389.465698	316.004181	864.382507	375.243225	97.125473	1032.646362	-630.762817	182.840759	852.553345	-603.313232	-16.209837
363.897003	-0.492269	935.653015	397.824707	186.217041	929.821167	469.901093	-27.034910	493.798065	522.927734	178.797623	481.238403	508.333099	-22.822931	78.767914	573.345947	156.516495	92.045357	413.836151	-63.150002	1401.014526	456.514008	244.461929	1394.000610	365.304260	97.207138	1381.565674	355.820892	103.450943	1650.373413	449.568329	-142.765350	1120.337280	508.708954	297.396149	1120.136597	348.164368	-142.080688	874.497070	389.755768	315.984985	864.338989	375.521545	96.949043	1032.510864	-631.034180	182.812683	852.580627	-603.530762	-16.255219
364.017395	-0.238723	935.675537	397.785736	186.804169	930.094177	469.915131	-26.925257	493.736633	523.053589	178.855423	481.303467	508.257141	-22.810923	78.751900	573.398132	156.548431	92.033760	413.869659	-63.083172	1401.063354	456.517700	244.555801	1394.002930	365.315613	97.300400	1381.562500	355.682404	103.569878	1650.364502	449.740417	-142.719086	1120.402832	508.852814	297.422180	1120.162231	348.429260	-142.019394	874.523865	390.035461	315.998444	864.275085	375.625488	97.212799	1032.668213	-631.256775	182.818253	852.608459	-603.743347	-16.262522
364.249878	-0.209712	935.671814	398.003448	186.874481	930.110229	470.012390	-26.890163	493.740143	523.189941	178.915207	481.303436	508.255646	-22.810328	78.746284	573.432617	156.583405	92.008110	413.916931	-62.966404	1401.111328	456.521851	244.672821	1393.984497	365.336639	97.377449	1381.556763	355.552368	103.694000	1650.350708	449.909058	-142.643188	1120.478271	508.991882	297.460602	1120.166748	348.704651	-141.937317	874.539246	390.299042	316.004913	864.211670	375.816254	97.256760	1032.672729	-631.516357	182.788193	852.610779	-603.961487	-16.307516
364.585571	-0.329148	935.704895	398.412567	186.349594	929.862061	470.170563	-26.924673	493.738861	523.265137	178.891373	481.194183	508.315063	-22.799374	78.735916	573.408203	156.558060	91.984833	413.918182	-62.892124	1401.146606	456.519379	244.744141	1393.987427	365.369141	97.461922	1381.550415	355.417999	103.820763	1650.342163	450.116699	-142.606064	1120.551147	509.161713	297.532288	1120.171631	349.172668	-141.838226	874.526917	390.550446	315.991760	864.151306	376.085999	97.113747	1032.552490	-631.812805	182.717819	852.609741	-604.185791	-16.387154
364.724396	-0.101882	935.721069	398.406586	186.902206	930.152832	470.217743	-26.828598	493.718231	523.425476	178.960526	481.283569	508.310089	-22.783487	78.706467	573.470154	156.567871	91.980881	413.959167	-62.782368	1401.209961	456.532532	244.862686	1394.012817	365.381317	97.527367	1381.551270	355.283875	103.946838	1650.341675	450.286194	-142.521210	1120.620483	509.300873	297.566437	1120.197876	349.471802	-141.777298	874.531372	390.831787	315.979706	864.098389	376.188293	97.339645	1032.714478	-632.054565	182.661896	852.619751	-604.399902	-16.384809
364.952271	-0.044338	935.754700	398.595886	186.988602	930.183472	470.296692	-26.775999	493.700989	523.536621	178.987167	481.291382	508.302185	-22.771843	78.703293	573.554504	156.610626	91.975288	413.969269	-62.708366	1401.261841	456.505127	244.955124	1394.017700	365.423065	97.626030	1381.551514	355.156494	104.071793	1650.343140	450.456116	-142.439713	1120.721802	509.457672	297.619293	1120.238647	349.726044	-141.693192	874.576599	391.110107	315.952545	864.081665	376.375305	97.415359	1032.745361	-632.268860	182.657043	852.629517	-604.582214	-16.434328
365.186493	0.008514	935.786133	398.809021	187.011688	930.212341	470.386536	-26.730600	493.711853	523.636963	178.995651	481.268799	508.268982	-22.772980	78.690025	573.515686	156.606812	91.961258	414.018280	-62.613407	1401.340576	456.496857	245.066376	1394.067871	365.443451	97.703041	1381.553101	355.023621	104.185852	1650.347534	450.622711	-142.356827	1120.776855	509.589386	297.690613	1120.300171	350.009308	-141.624573	874.610535	391.404144	315.938416	864.056824	376.563812	97.460960	1032.773315	-632.491943	182.598129	852.647888	-604.796509	-16.462414
365.423645	0.011229	935.820557	399.039001	186.991730	930.209290	470.525391	-26.732664	493.726624	523.730469	179.009186	481.267212	508.298370	-22.765558	78.700127	573.543396	156.610458	91.948990	414.031677	-62.522148	1401.388916	456.466888	245.174728	1394.079590	365.474792	97.766479	1381.565552	354.896423	104.310402	1650.354004	450.787048	-142.266739	1120.873413	509.711517	297.723206	1120.331787	350.286407	-141.561340	874.649597	391.675537	315.904297	864.048401	376.769928	97.477455	1032.786499	-632.723206	182.558502	852.635803	-604.967957	-16.508745
365.642853	0.021382	935.867676	399.239105	187.043076	930.241028	470.677094	-26.731806	493.727844	523.825928	178.981445	481.256073	508.310089	-22.773371	78.691544	573.543457	156.604797	91.931602	414.068146	-62.385124	1401.427002	456.450348	245.322739	1394.120850	365.690643	97.715363	1381.528809	354.766418	104.430038	1650.353760	450.925232	-142.168777	1120.920532	509.817078	297.767120	1120.382202	350.327271	-141.560318	874.743042	391.952087	315.905151	864.018433	376.944092	97.521309	1032.823486	-632.943970	182.493484	852.624451	-605.199341	-16.551214
365.865173	0.051682	935.898560	399.451691	187.106094	930.264221	470.786102	-26.674810	493.722626	523.946533	178.973022	481.230621	508.306213	-22.756363	78.686836	573.567444	156.625748	91.913513	414.107788	-62.297932	1401.487427	456.444519	245.408615	1394.145264	365.733124	97.815056	1381.517944	354.642792	104.554489	1650.357056	451.106354	-142.050339	1120.976929	509.930450	297.816467	1120.429565	350.578094	-141.520477	874.785461	392.210999	315.891785	864.001465	377.127075	97.577164	1032.848267	-633.154541	182.457565	852.621155	-605.398804	-16.580070
366.090881	0.088417	935.939392	399.658936	187.127808	930.283508	470.954803	-26.679064	493.724457	524.058533	178.969925	481.240875	508.333374	-22.759972	78.662323	573.590942	156.623642	91.899384	414.148376	-62.207893	1401.532104	456.443512	245.512955	1394.174683	365.772949	97.893845	1381.519897	354.522552	104.671623	1650.356812	451.272308	-141.954178	1121.051025	510.042999	297.865540	1120.459961	350.823853	-141.483841	874.805725	392.448883	315.875092	864.007507	377.312195	97.623253	1032.875854	-633.411560	182.391174	852.616760	-605.613647	-16.629871
366.317078	0.139092	935.975769	399.847595	187.220383	930.309265	471.051178	-26.635599	493.710022	524.226685	178.959747	481.249725	508.327362	-22.761869	78.652191	573.641602	156.667435	91.898041	414.201935	-62.097282	1401.577393	456.428375	245.635391	1394.225952	365.822205	97.987732	1381.522461	354.411926	104.786278	1650.353271	451.448364	-141.912964	1121.115723	510.148712	297.934143	1120.509033	351.088135	-141.455353	874.845703	392.697174	315.853973	863.979980	377.490479	97.703674	1032.904907	-633.611938	182.354401	852.634216	-605.824951	-16.643213
366.566193	0.166946	935.992920	400.060730	187.260315	930.325562	471.195831	-26.582708	493.706024	524.366455	178.968628	481.265106	508.329498	-22.762266	78.644424	573.646057	156.646408	91.860962	414.255280	-61.992489	1401.623291	456.436768	245.729919	1394.248291	365.848602	98.072044	1381.514282	354.295105	104.913506	1650.347900	451.621399	-141.850037	1121.192139	510.268921	298.012726	1120.554443	351.351837	-141.416077	874.862061	392.941772	315.842438	863.970825	377.684509	97.743248	1032.919312	-633.836853	182.330566	852.664978	-606.032166	-16.685772
366.782196	0.212316	936.030151	400.245728	187.295349	930.346130	471.293610	-26.542418	493.711456	524.484375	178.942459	481.264343	508.342407	-22.765957	78.633980	573.660034	156.640976	91.848587	414.300690	-61.888096	1401.653687	456.447327	245.852356	1394.278687	365.883057	98.171181	1381.517212	354.169159	105.055923	1650.344238	451.799011	-141.776230	1121.283447	510.395508	298.067291	1120.587769	351.645020	-141.380524	874.883362	393.171173	315.829742	863.952332	377.855804	97.796791	1032.946045	-634.061096	182.228668	852.682556	-606.195374	-16.742012
367.050476	0.265499	936.056885	400.480865	187.331863	930.345642	471.430450	-26.505655	493.677277	524.642151	178.952545	481.266937	508.332336	-22.742327	78.610023	573.682373	156.621689	91.831200	414.328491	-61.791447	1401.678345	456.459991	245.955566	1394.301636	365.931274	98.277267	1381.501465	354.057434	105.182945	1650.328979	451.953156	-141.710602	1121.326172	510.526215	298.163574	1120.633179	351.935974	-141.357193	874.907532	393.399017	315.826324	863.939392	378.063995	97.863190	1032.955811	-634.291565	182.207733	852.681641	-606.432312	-16.752493
367.270355	0.290592	936.079712	400.680847	187.350388	930.357239	471.584625	-26.485485	493.701843	524.776489	178.918274	481.244751	508.325775	-22.737976	78.615051	573.465881	156.459320	91.765030	414.368042	-61.692108	1401.722168	456.459229	246.058289	1394.312012	365.959076	98.391785	1381.483887	353.943939	105.329826	1650.311523	452.161743	-141.682755	1121.396973	510.692780	298.266724	1120.656860	352.415955	-141.263504	874.859375	393.640198	315.823395	863.920166	378.250336	97.894699	1032.971313	-634.464783	182.162338	852.701843	-606.577332	-16.811249
367.543976	0.360635	936.058655	400.930145	187.401169	930.353149	471.760620	-26.457233	493.702698	524.943726	178.979187	481.269501	508.358337	-22.741215	78.574471	573.383423	156.381744	91.736168	414.445313	-61.605625	1401.756470	456.509003	246.142822	1394.320923	365.807922	98.646713	1381.484741	353.840424	105.468849	1650.296875	452.330261	-141.600037	1121.459473	510.821503	298.356659	1120.655884	352.690186	-141.240875	874.877686	393.862427	315.812988	863.905396	378.466492	97.953735	1032.956177	-634.703613	182.108780	852.695496	-606.758179	-16.883184
367.729706	0.382993	936.094055	401.130829	187.440308	930.358948	471.925110	-26.441143	493.701263	525.006226	178.944641	481.230621	508.367584	-22.738522	78.575111	573.709656	156.624771	91.740852	414.469940	-61.503510	1401.796509	456.516022	246.234818	1394.318115	365.841095	98.752609	1381.473511	353.740417	105.590179	1650.279175	452.496490	-141.500153	1121.518921	510.941925	298.431396	1120.707031	352.949097	-141.199585	874.894287	394.047546	315.825012	863.876404	378.645142	98.002899	1032.975098	-634.951721	182.066605	852.716248	-606.942810	-16.925690
367.936920	0.408655	936.112793	401.327576	187.448318	930.359619	472.105743	-26.397394	493.714264	525.135742	178.972488	481.235901	508.385986	-22.744295	78.578377	573.540100	156.462448	91.709816	414.507599	-61.403187	1401.826172	456.507660	246.373489	1394.339355	365.878357	98.849182	1381.457886	353.637451	105.719826	1650.271362	452.657227	-141.389282	1121.575562	511.072662	298.497375	1120.730469	353.189697	-141.193253	874.917786	394.248840	315.831116	863.864746	378.811798	98.035637	1032.982178	-635.175232	182.011917	852.730652	-607.119141	-16.975437
368.141632	0.461714	936.134521	401.540283	187.569458	930.400085	472.266724	-26.351446	493.711853	525.282654	178.988754	481.224396	508.375305	-22.729061	78.559097	573.686768	156.570068	91.696686	414.550049	-61.311928	1401.875366	456.587982	246.430695	1394.251099	365.909668	98.930130	1381.438354	353.534607	105.839424	1650.258789	452.828278	-141.311264	1121.659058	511.191467	298.573456	1120.722534	353.435303	-141.155716	874.919189	394.435272	315.863647	863.828247	378.999634	98.115211	1033.012329	-635.409424	181.990448	852.750061	-607.309753	-17.029097
368.370789	0.501929	936.156006	401.735870	187.599503	930.405823	472.393860	-26.344564	493.708130	525.393799	179.019104	481.221405	508.365845	-22.722061	78.534233	573.725464	156.575439	91.712288	414.573120	-61.175667	1401.917603	456.503235	246.634064	1394.342041	366.149750	98.861778	1381.403564	353.431976	105.959038	1650.252563	452.941711	-141.183456	1121.703125	511.280334	298.624420	1120.775757	353.456024	-141.190506	875.009155	394.633972	315.879822	863.810608	379.181946	98.163193	1033.023682	-635.666199	181.950104	852.752075	-607.512390	-17.093948
368.595459	0.538137	936.180542	401.921753	187.670013	930.434082	472.530396	-26.296606	493.701569	525.477173	179.030273	481.194275	508.362885	-22.727959	78.530037	573.750122	156.611115	91.680824	414.590363	-61.091450	1401.967529	456.577606	246.674759	1394.261475	366.284851	99.053726	1381.401978	353.330688	106.086441	1650.234863	453.104767	-141.091843	1121.788452	511.395355	298.697906	1120.772217	353.721039	-141.145996	875.050354	394.833069	315.924957	863.777588	379.363831	98.216721	1033.048706	-635.867004	181.880997	852.766357	-607.689270	-17.130968
368.816895	0.589544	936.206421	402.098328	187.754944	930.475891	472.646729	-26.247345	493.694580	525.628662	179.055618	481.191803	508.350708	-22.709602	78.517143	573.739746	156.586502	91.646202	414.655548	-60.985729	1402.020874	456.532104	246.848480	1394.358032	366.338196	99.132668	1381.404907	353.225708	106.227280	1650.223267	453.276123	-141.055801	1121.854248	511.485565	298.771820	1120.805420	354.017395	-141.129837	875.081726	395.023621	315.963715	863.753296	379.548553	98.276802	1033.082031	-636.096497	181.840363	852.771484	-607.875916	-17.177868
369.023956	0.653365	936.253967	402.266846	187.778152	930.502686	472.761139	-26.219679	493.686554	525.717163	179.057785	481.196655	508.324280	-22.702835	78.509682	573.769348	156.602859	91.639885	414.724976	-60.924248	1402.077026	456.593536	246.907547	1394.357666	366.183105	99.403297	1381.424072	353.121918	106.373077	1650.198608	453.444214	-140.979645	1121.911011	511.587891	298.836975	1120.802002	354.284485	-141.071930	875.129944	395.212128	315.995880	863.740417	379.723969	98.333221	1033.117920	-636.308655	181.782608	852.780762	-608.068726	-17.211037
369.263672	0.675763	936.272949	402.480927	187.792191	930.535400	472.900848	-26.164337	493.677490	525.847717	179.062378	481.168854	508.358551	-22.694342	78.492699	573.236816	156.155884	91.453682	414.789368	-60.841553	1402.123169	456.610016	246.994644	1394.372559	366.244232	99.488525	1381.401001	353.034424	106.511971	1650.185059	453.598480	-140.929764	1121.986816	511.653351	298.896515	1120.824707	354.581879	-141.049911	875.177368	395.395508	316.024811	863.720520	379.926025	98.347870	1033.142456	-636.512329	181.715958	852.789063	-608.227051	-17.263184
369.488953	0.705720	936.313354	402.673248	187.827942	930.540588	473.044220	-26.177412	493.703857	525.940247	179.060944	481.160736	508.350800	-22.669893	78.466377	573.210754	156.121246	91.437340	414.851379	-60.737534	1402.176025	456.627869	247.093063	1394.381836	366.285278	99.562584	1381.403687	352.929321	106.651588	1650.173584	453.750000	-140.877335	1122.037231	511.762512	298.977081	1120.838135	354.824799	-141.002731	875.226196	395.594299	316.051544	863.704102	380.107788	98.402985	1033.162720	-636.689209	181.726501	852.835876	-608.384216	-17.306826
369.729156	0.750949	936.335144	402.884399	187.859558	930.555054	473.193329	-26.139145	493.708008	526.061707	179.121155	481.161621	508.357452	-22.692524	78.473816	573.273071	156.205322	91.435730	414.890717	-60.637829	1402.233887	456.648163	247.185303	1394.388184	366.320313	99.645912	1381.399170	352.831970	106.794067	1650.164795	453.907471	-140.789444	1122.100708	511.830475	299.021210	1120.874512	355.085632	-140.979218	875.257507	395.768097	316.107269	863.687012	380.305084	98.449677	1033.178833	-636.915771	181.684845	852.836060	-608.609436	-17.315956
369.952545	0.782117	936.356506	403.080170	187.887619	930.568359	473.316254	-26.123859	493.725677	526.161194	179.140839	481.161865	508.341187	-22.669447	78.462807	573.253845	156.197144	91.436394	414.947937	-60.566681	1402.274414	456.668243	247.266464	1394.402832	366.373779	99.731453	1381.392822	352.723083	106.940224	1650.146118	454.099915	-140.783737	1122.206055	511.932037	299.131012	1120.859009	355.540894	-140.910202	875.226685	395.948608	316.136353	863.677307	380.493469	98.486496	1033.194458	-637.110779	181.638504	852.833923	-608.769714	-17.372797
370.168884	0.789099	936.381042	403.278870	187.920868	930.587219	473.475098	-26.083536	493.693848	526.280884	179.134171	481.137604	508.369904	-22.665148	78.437195	573.298950	156.230850	91.402695	415.003815	-60.477226	1402.326538	456.680267	247.362869	1394.426147	366.444519	99.790993	1381.367065	352.644379	107.081375	1650.133667	454.286713	-140.755676	1122.289917	512.048706	299.217957	1120.906250	355.818359	-140.863510	875.252319	396.114929	316.174927	863.651306	380.672180	98.513496	1033.214233	-637.300049	181.584671	852.846008	-608.976746	-17.378428
370.367157	0.813110	936.405151	403.457275	187.955444	930.619019	473.617889	-26.082188	493.705566	526.404846	179.208099	481.145325	508.412872	-22.671383	78.465851	573.717468	156.546326	91.544472	415.064850	-60.383934	1402.373291	456.702545	247.458771	1394.444092	366.504120	99.861206	1381.369263	352.551361	107.227051	1650.134888	454.469025	-140.699570	1122.366943	512.134216	299.285156	1120.906006	356.086029	-140.843735	875.293457	396.284332	316.214355	863.641235	380.840240	98.541389	1033.240967	-637.468872	181.527252	852.859131	-609.153137	-17.418970
370.580048	0.831411	936.427185	403.647095	188.009689	930.616577	473.729950	-26.034273	493.713074	526.464478	179.218750	481.124817	508.385437	-22.666651	78.446136	573.667175	156.503159	91.521858	415.140228	-60.301025	1402.429321	456.720001	247.544876	1394.435669	366.544556	99.940002	1381.390503	352.458008	107.353035	1650.113037	454.644958	-140.604645	1122.449951	512.227539	299.370331	1120.925903	356.354706	-140.810623	875.301208	396.460480	316.254883	863.614563	381.014771	98.593796	1033.248413	-637.657715	181.430511	852.874084	-609.333252	-17.464636
370.782074	0.890204	936.419434	403.831238	188.065399	930.637207	473.802490	-25.971766	493.703217	526.600281	179.263916	481.135559	508.364502	-22.657345	78.435638	573.634583	156.469620	91.510056	415.206665	-60.204037	1402.459717	456.741882	247.647522	1394.440674	366.488892	99.868927	1381.334229	352.365631	107.502594	1650.087891	454.809143	-140.550613	1122.504517	512.336731	299.458832	1120.958496	356.594269	-140.784637	875.320557	396.621826	316.289917	863.594421	381.168854	98.642265	1033.252808	-637.852051	181.388809	852.891602	-609.561157	-17.514435
370.964874	0.931666	936.442627	403.976959	188.120102	930.650635	473.673767	-25.268246	493.594147	526.694031	179.286514	481.131317	508.165771	-22.597946	78.326073	573.242188	156.163620	91.369598	415.273590	-60.136097	1402.506348	456.743561	247.739853	1394.476929	366.556427	99.947395	1381.332764	352.282745	107.644936	1650.074463	454.942993	-140.439072	1122.547852	512.427673	299.531006	1120.970703	356.632294	-140.825089	875.402771	396.814209	316.325043	863.566101	381.320435	98.696205	1033.270142	-638.047913	181.308670	852.878479	-609.747986	-17.551987
371.145752	0.962796	936.468994	404.124481	188.199982	930.659180	474.044495	-25.874739	493.690796	526.795959	179.312088	481.166626	508.373566	-22.650709	78.395500	573.272034	156.158508	91.342339	415.326569	-60.046535	1402.554565	456.742767	247.808136	1394.471802	366.616333	100.000862	1381.327393	352.200500	107.785751	1650.060547	455.100189	-140.358658	1122.593628	512.541870	299.605438	1121.002808	356.875305	-140.791519	875.413086	396.978058	316.359619	863.540161	381.465637	98.762337	1033.286011	-638.192322	181.280548	852.890076	-609.924988	-17.584751
371.336182	1.017958	936.461853	404.295380	188.264008	930.663391	474.168060	-25.872391	493.692993	526.887817	179.362320	481.150391	508.392181	-22.652121	78.360229	573.832092	156.610321	91.489662	415.413055	-59.988400	1402.576782	456.778839	247.893539	1394.472290	366.672150	100.071007	1381.325317	352.111450	107.928108	1650.036621	455.261780	-140.306732	1122.623657	512.631287	299.669434	1121.024536	357.119843	-140.769745	875.423767	397.169464	316.406219	863.519226	381.621124	98.819405	1033.283081	-638.328979	181.227814	852.893188	-610.057007	-17.629946
371.518982	1.035972	936.483032	404.457092	188.303268	930.666199	474.295715	-25.822912	493.688904	526.947510	179.383453	481.123169	508.401398	-22.636250	78.348740	573.838074	156.619629	91.492409	415.472931	-59.923706	1402.614136	456.791809	247.944595	1394.476563	366.725464	100.133774	1381.320190	352.036713	108.060089	1650.018066	455.432159	-140.235657	1122.659302	512.716858	299.701172	1121.039673	357.346466	-140.750626	875.433655	397.347687	316.437866	863.505981	381.774719	98.859879	1033.293457	-638.484619	181.203461	852.896301	-610.216553	-17.677923
371.681396	1.104527	936.496704	404.588135	188.350830	930.682861	474.422791	-25.810537	493.695679	527.047546	179.433929	481.117737	508.423126	-22.640461	78.331284	573.871948	156.616211	91.478462	415.540131	-59.872158	1402.625732	456.820892	248.012329	1394.493164	366.874298	100.299782	1381.354492	351.961853	108.184731	1649.986206	455.607269	-140.216888	1122.696167	512.796265	299.746948	1121.064087	357.577332	-140.708450	875.455750	397.505219	316.465485	863.483459	381.902710	98.919029	1033.307373	-638.603333	181.168793	852.911743	-610.343201	-17.698771
371.856659	1.138036	936.512268	404.737000	188.375671	930.693604	474.537170	-25.800623	493.705994	527.073425	179.405533	481.104767	508.427124	-22.645851	78.357071	573.877014	156.623825	91.475174	415.631500	-59.796082	1402.646484	456.872711	248.085953	1394.495361	366.836121	100.251213	1381.320190	351.887085	108.305702	1649.967407	455.741943	-140.161148	1122.714844	512.907532	299.810089	1121.089600	357.780853	-140.672470	875.471619	397.671234	316.478088	863.481384	382.034973	98.955276	1033.318359	-638.730347	181.121124	852.923889	-610.486206	-17.736582
372.017639	1.204778	936.533081	404.868042	188.430511	930.715515	474.625183	-25.753626	493.696045	527.093079	179.409683	481.110474	508.418945	-22.652615	78.350174	573.875610	156.604553	91.480980	415.705048	-59.720177	1402.655762	456.880737	248.173920	1394.515991	366.912384	100.314186	1381.293945	351.813721	108.430618	1649.951294	455.893158	-140.103439	1122.732178	512.991394	299.848602	1121.128906	357.980713	-140.669235	875.487122	397.829407	316.495544	863.468811	382.162354	99.018005	1033.338501	-638.853394	181.074997	852.928345	-610.614563	-17.758755
372.161072	1.233638	936.536438	404.988770	188.472672	930.710144	474.719666	-25.743099	493.692383	527.115173	179.450104	481.093536	508.441376	-22.642181	78.310135	573.874695	156.605331	91.453415	415.773193	-59.666294	1402.677612	456.925995	248.246140	1394.525269	366.975708	100.356956	1381.301514	351.751282	108.548416	1649.931396	456.045929	-140.080368	1122.774902	513.069946	299.932556	1121.134277	358.215729	-140.615875	875.495911	397.993286	316.512085	863.455627	382.281128	99.059357	1033.336304	-638.989807	181.024460	852.924561	-610.771179	-17.807018
372.295593	1.296214	936.545410	405.103333	188.531830	930.733398	474.809540	-25.695545	493.693542	527.183777	179.464554	481.082703	508.436584	-22.648243	78.302071	573.858826	156.596252	91.449287	415.837799	-59.603184	1402.673462	456.952087	248.311005	1394.534668	367.061188	100.415649	1381.274414	351.690247	108.652588	1649.907837	456.202881	-140.032898	1122.796875	513.163940	299.965668	1121.136841	358.422363	-140.599823	875.502869	398.136414	316.527802	863.438965	382.395111	99.113899	1033.352051	-639.113098	180.955460	852.937256	-610.883484	-17.871162
372.418457	1.294038	936.556580	405.221130	188.554749	930.726685	474.645752	-25.048033	493.621307	527.236633	179.507645	481.094513	508.259216	-22.605278	78.224350	573.888000	156.611389	91.431786	415.922241	-59.549355	1402.695435	456.999329	248.394379	1394.546387	367.107208	100.456909	1381.267578	351.632874	108.757523	1649.890503	456.368317	-139.976563	1122.829834	513.265869	300.047424	1121.136353	358.652954	-140.581894	875.504333	398.272949	316.543579	863.421448	382.509521	99.134056	1033.353516	-639.254456	180.943741	852.961365	-611.034058	-17.898518
372.534485	1.341237	936.580566	405.325470	188.582504	930.745667	474.990662	-25.646597	493.688507	527.255066	179.483246	481.049316	508.495087	-22.657713	78.289673	573.891296	156.591095	91.428642	416.004303	-59.493084	1402.707031	457.037323	248.421707	1394.531006	367.170929	100.527870	1381.264771	351.583191	108.852242	1649.857666	456.514008	-139.913452	1122.855469	513.344849	300.065155	1121.145630	358.861542	-140.573425	875.522827	398.411469	316.554901	863.419373	382.614532	99.175140	1033.374512	-639.395203	180.894394	852.954895	-611.162537	-17.947161
372.656097	1.369299	936.588989	405.433411	188.622253	930.751221	475.037354	-25.601883	493.704773	527.348145	179.546799	481.095337	508.498077	-22.642847	78.317406	573.924500	156.611526	91.437042	416.065918	-59.422993	1402.733887	457.056458	248.514618	1394.549438	367.235199	100.565033	1381.267334	351.546417	108.941360	1649.841919	456.694763	-139.903702	1122.896606	513.433899	300.140350	1121.181274	359.298950	-140.498840	875.471252	398.547333	316.574890	863.415527	382.725372	99.210510	1033.381226	-639.514526	180.828705	852.962097	-611.280029	-18.039721
372.762024	1.403208	936.625916	405.526367	188.686615	930.786682	475.095703	-25.574390	493.711761	527.354553	179.560333	481.079102	508.494598	-22.644379	78.302727	573.911682	156.624527	91.436935	416.142975	-59.379272	1402.730347	457.107513	248.567017	1394.556885	367.284882	100.634712	1381.272217	351.499908	109.023911	1649.834839	456.814331	-139.792892	1122.925903	513.505066	300.161316	1121.194214	359.302917	-140.524445	875.512390	398.663300	316.577942	863.413574	382.816010	99.260811	1033.416748	-639.648682	180.792419	852.972961	-611.421814	-18.067863
372.876984	1.461860	936.632996	405.615540	188.726974	930.808472	475.230530	-25.630192	493.726227	527.408325	179.596756	481.070984	508.539886	-22.654438	78.308022	573.411926	156.225967	91.299355	416.221710	-59.314579	1402.752197	457.132050	248.630447	1394.565308	367.349060	100.680954	1381.281738	351.461243	109.118095	1649.821533	456.988617	-139.772400	1122.940796	513.582031	300.212585	1121.185669	359.677124	-140.455978	875.472290	398.788483	316.586243	863.391907	382.922546	99.301277	1033.431885	-639.765137	180.747391	852.972107	-611.540466	-18.096785
372.981049	1.491383	936.631531	405.715424	188.787354	930.801147	475.281494	-25.600039	493.723083	527.417114	179.644577	481.062347	508.562531	-22.647223	78.295403	573.401672	156.220963	91.287323	416.293671	-59.258778	1402.761475	457.194733	248.695374	1394.544189	367.404480	100.740700	1381.257690	351.428070	109.192802	1649.798218	457.143585	-139.729263	1122.968262	513.674866	300.259796	1121.201538	359.885132	-140.426559	875.474854	398.880890	316.614532	863.376038	383.021301	99.349091	1033.427124	-639.894775	180.737457	852.980103	-611.683716	-18.123079
373.092773	1.536160	936.647827	405.795288	188.840729	930.808105	475.300232	-25.595949	493.724854	527.444519	179.647018	481.023315	508.561737	-22.650459	78.276917	573.901917	156.631638	91.402916	416.361633	-59.206245	1402.763062	457.224823	248.766449	1394.557983	367.479218	100.800949	1381.249146	351.401855	109.265038	1649.788818	457.266357	-139.666061	1122.994873	513.748535	300.316864	1121.195679	360.060181	-140.414261	875.475891	399.002106	316.624054	863.360168	383.109650	99.403137	1033.438110	-640.019409	180.683197	852.969482	-611.796204	-18.192032
373.172577	1.564730	936.658630	405.865784	188.880493	930.816406	475.324982	-25.567707	493.708649	527.428711	179.645828	481.008423	508.552216	-22.648167	78.272896	573.922729	156.647598	91.397392	416.473389	-59.140778	1402.785767	457.273041	248.829697	1394.548584	367.529022	100.840302	1381.237671	351.389526	109.319092	1649.761719	457.375488	-139.567062	1122.989990	513.806335	300.362671	1121.206177	359.972809	-140.414307	875.518555	399.100830	316.638733	863.334778	383.200256	99.435425	1033.448730	-640.132080	180.650604	852.972229	-611.899658	-18.208023
373.258270	1.643671	936.659119	405.945190	188.991684	930.835693	475.314240	-25.499903	493.686554	527.470886	179.721115	481.035553	508.548309	-22.647100	78.266739	573.953308	156.659027	91.405289	416.522400	-59.092010	1402.788574	457.313080	248.882813	1394.536865	367.585541	100.875946	1381.233398	351.379150	109.383186	1649.749878	457.489441	-139.493866	1122.990234	513.876221	300.375488	1121.203491	360.115997	-140.388229	875.533936	399.209717	316.652710	863.310913	383.289978	99.518311	1033.459595	-640.226929	180.655792	852.989441	-612.010742	-18.221865
373.329926	1.668342	936.686462	406.026154	188.990051	930.841370	475.074249	-24.829256	493.608765	527.477783	179.713547	481.023376	508.359924	-22.579435	78.198479	573.919128	156.662979	91.401276	416.614014	-59.045982	1402.790283	457.355408	248.943817	1394.547974	367.640533	100.928055	1381.236084	351.372375	109.437538	1649.736450	457.610962	-139.468155	1123.023193	513.948486	300.412537	1121.199585	360.266846	-140.374222	875.528687	399.304962	316.650177	863.296387	383.371399	99.541328	1033.475952	-640.343323	180.595551	852.979126	-612.100037	-18.273449
373.418335	1.749732	936.688660	406.061737	189.054535	930.844849	475.079834	-24.823380	493.596069	527.459473	179.689270	481.024017	508.367981	-22.597855	78.186264	573.919006	156.640472	91.400932	416.706451	-59.008335	1402.790894	457.412048	248.986404	1394.534546	367.710999	100.988106	1381.233765	351.376923	109.494911	1649.714355	457.727264	-139.424957	1123.027466	514.002563	300.470093	1121.188354	360.410156	-140.342590	875.542114	399.370514	316.674744	863.286072	383.436279	99.611725	1033.479004	-640.457947	180.583847	852.999817	-612.205688	-18.283634
373.477539	1.809477	936.698975	406.111298	189.122070	930.855408	475.095947	-24.759613	493.592041	527.875854	180.057556	481.111969	508.365204	-22.583364	78.174362	574.109863	156.780426	91.423531	416.778290	-58.948750	1402.797974	457.454956	249.051910	1394.511475	367.766754	101.018799	1381.238770	351.377136	109.548454	1649.705078	457.837677	-139.370224	1123.029785	514.066406	300.488373	1121.190430	360.544189	-140.317230	875.547791	399.455750	316.689026	863.258484	383.501312	99.672928	1033.490234	-640.578003	180.510422	852.995178	-612.312927	-18.341492
373.556427	1.819807	936.689819	406.174835	189.165161	930.842163	475.116821	-24.768902	493.599396	527.878235	180.078644	481.117401	508.355865	-22.575647	78.180214	574.125488	156.799698	91.408112	416.857330	-58.899300	1402.795532	457.483521	249.106247	1394.495605	367.834442	101.066460	1381.212036	351.393372	109.600731	1649.682983	457.950165	-139.319855	1123.042847	514.106567	300.533295	1121.162476	360.674316	-140.276718	875.541138	399.538757	316.711792	863.219788	383.575317	99.700066	1033.479248	-640.662109	180.546188	853.004272	-612.412476	-18.337717
373.585297	1.861830	936.685974	406.199707	189.202103	930.847046	475.433258	-25.422176	493.652588	527.859375	180.081512	481.108337	508.584900	-22.611418	78.245705	574.114502	156.808899	91.411186	416.970337	-58.862358	1402.777466	457.548035	249.163101	1394.475708	367.913239	101.117226	1381.203613	351.418610	109.653297	1649.670410	458.060120	-139.270813	1123.026855	514.161011	300.578278	1121.139526	360.774506	-140.232315	875.535583	399.598206	316.738556	863.199829	383.606049	99.734215	1033.480225	-640.747925	180.509018	853.019531	-612.514099	-18.337658
373.627655	1.889566	936.690857	406.240814	189.233856	930.835693	475.478241	-25.408709	493.669312	527.915039	180.141815	481.082977	508.589966	-22.613541	78.256203	574.119202	156.810104	91.423393	417.025909	-58.806889	1402.782959	457.596649	249.208710	1394.447632	367.973083	101.134354	1381.182861	351.444458	109.701759	1649.654785	458.156586	-139.234344	1123.019409	514.214722	300.632141	1121.138672	360.905457	-140.192123	875.517395	399.661652	316.747192	863.168640	383.651611	99.771812	1033.476929	-640.871277	180.449219	853.007813	-612.642273	-18.361540
373.660706	1.915967	936.702393	406.270813	189.271439	930.832336	475.463501	-25.369940	493.673889	527.932129	180.164215	481.089447	508.575989	-22.598232	78.240097	574.133972	156.811966	91.406990	417.138763	-58.785740	1402.782593	457.646240	249.250153	1394.433960	368.026062	101.161789	1381.186157	351.478851	109.737228	1649.649536	458.271332	-139.196396	1123.021851	514.270874	300.673096	1121.123047	361.019836	-140.139862	875.507874	399.706055	316.776672	863.158203	383.691986	99.809830	1033.481323	-640.954590	180.430496	853.023315	-612.741699	-18.381647
373.676849	1.962022	936.701172	406.278259	189.336929	930.832825	475.477692	-25.316572	493.691071	527.925842	180.162216	481.110657	508.560760	-22.600145	78.242325	574.154358	156.823532	91.432724	417.193787	-58.782803	1402.763306	457.682709	249.257187	1394.430298	368.187897	101.344528	1381.237549	351.527435	109.786438	1649.645752	458.353516	-139.147049	1123.022583	514.314575	300.725800	1121.107910	361.114349	-140.111618	875.484436	399.755280	316.786987	863.142151	383.712219	99.862526	1033.481567	-641.035706	180.438828	853.050659	-612.844238	-18.393803
373.696777	2.026047	936.689331	406.284637	189.358749	930.830627	475.550873	-25.342411	493.699127	527.940735	180.183228	481.095367	508.612244	-22.604513	78.249771	574.189941	156.833527	91.426376	417.283325	-58.745468	1402.762573	457.741394	249.324493	1394.411621	368.271240	101.353477	1381.232056	351.590240	109.815468	1649.642822	458.495087	-139.159988	1123.046265	514.349121	300.746735	1121.099487	361.435760	-140.029526	875.430664	399.801331	316.813965	863.132996	383.729767	99.900032	1033.475098	-641.092651	180.400223	853.058472	-612.948486	-18.385288
373.709961	2.080353	936.689270	406.307495	189.415176	930.836487	475.519775	-25.274632	493.664886	527.942383	180.229370	481.096771	508.574127	-22.592144	78.236069	574.191833	156.866409	91.424332	417.402435	-58.679535	1402.755371	457.824005	249.376953	1394.398682	368.230804	101.268768	1381.164185	351.652252	109.858650	1649.643555	458.583191	-139.104462	1123.013794	514.396667	300.780884	1121.074219	361.518890	-139.969986	875.429932	399.813080	316.824341	863.126709	383.749359	99.952263	1033.478149	-641.148438	180.410721	853.057312	-613.046509	-18.397074
373.703949	2.112172	936.692383	406.290192	189.445572	930.815979	475.552673	-25.259333	493.681824	527.941101	180.232498	481.087646	508.581665	-22.593477	78.235825	574.197083	156.879990	91.416847	417.465637	-58.641495	1402.758301	457.869324	249.417572	1394.392334	368.307190	101.293823	1381.156616	351.726410	109.893097	1649.634277	458.617096	-139.035904	1123.002808	514.430054	300.804382	1121.054077	361.360443	-139.965332	875.486450	399.834991	316.850952	863.108276	383.753906	99.992813	1033.470093	-641.206055	180.364914	853.049988	-613.104797	-18.417782
373.795258	1.955382	936.688110	406.481201	188.989548	930.560120	475.636597	-25.310574	493.719391	527.869690	180.206741	481.014374	508.646332	-22.600920	78.246315	574.157776	156.851578	91.416832	417.556091	-58.625431	1402.758911	457.941132	249.439880	1394.388550	368.379730	101.330284	1381.157715	351.807678	109.923561	1649.643311	458.690582	-138.974609	1122.988037	514.471497	300.829193	1121.044434	361.413055	-139.937317	875.466248	399.847137	316.859131	863.103210	383.822021	99.843025	1033.328735	-641.245544	180.360428	853.048096	-613.210815	-18.426659
373.811646	1.969771	936.681396	406.495605	189.005905	930.555115	475.664856	-25.318321	493.721771	527.459351	179.947693	480.937592	508.645325	-22.606901	78.253746	573.962463	156.718887	91.410164	417.613922	-58.592602	1402.746338	457.997437	249.457397	1394.376831	368.446472	101.340660	1381.149536	351.893890	109.952782	1649.658203	458.760834	-138.930435	1122.977173	514.514038	300.880890	1121.028564	361.474976	-139.893509	875.469604	399.835297	316.869537	863.100891	383.835205	99.857735	1033.322754	-641.305908	180.334564	853.048340	-613.290588	-18.446024
373.689575	2.188776	936.702332	406.268707	189.514557	930.829407	475.583954	-25.218653	493.693573	527.498413	179.995728	481.001923	508.624603	-22.601662	78.236862	573.961182	156.716797	91.419792	417.698273	-58.568111	1402.740479	458.058105	249.485962	1394.373169	368.520233	101.363281	1381.158569	351.984467	109.983101	1649.668335	458.790100	-138.895187	1122.957886	514.498291	300.879669	1121.008789	361.507843	-139.873322	875.466675	399.883392	317.139587	863.067627	383.744659	100.062225	1033.482422	-641.361633	180.306580	853.041931	-613.402283	-18.425539
373.678986	2.251911	936.683350	406.251190	189.534042	930.831848	475.574280	-25.187487	493.697815	527.520630	180.040543	481.024109	508.598816	-22.598263	78.248047	573.978271	156.737854	91.408485	417.744202	-58.568588	1402.722412	458.114563	249.513840	1394.365967	368.606506	101.388565	1381.163086	352.093750	110.007065	1649.683105	458.846680	-138.867493	1122.957031	514.517944	300.883240	1120.979248	361.525330	-139.845428	875.480286	399.869293	317.171753	863.073914	383.731659	100.092697	1033.474731	-641.383728	180.326202	853.050781	-613.464905	-18.428171
373.671173	2.256028	936.685242	406.230225	189.589981	930.817139	475.595276	-25.194498	493.700958	527.886108	180.355423	481.133545	508.618500	-22.589565	78.246277	574.166199	156.873993	91.426369	417.815948	-58.541359	1402.706177	458.171326	249.530746	1394.367798	368.679230	101.435875	1381.170898	352.204346	110.020515	1649.696899	458.885895	-138.832321	1122.932861	514.530273	300.901917	1120.954834	361.561798	-139.816635	875.482849	399.836945	317.206940	863.070313	383.728333	100.128021	1033.468750	-641.422546	180.293167	853.031189	-613.510376	-18.459419
373.618378	2.310688	936.688293	406.186127	189.620361	930.799744	475.551849	-25.130398	493.681091	527.904541	180.383224	481.135620	508.609070	-22.589993	78.249756	574.187561	156.892792	91.419441	417.884674	-58.535828	1402.697021	458.238983	249.547409	1394.343506	368.741425	101.465569	1381.152954	352.335632	110.048988	1649.710205	458.919952	-138.780716	1122.899170	514.553467	300.944336	1120.924438	361.576630	-139.807251	875.468201	399.791229	317.224060	863.075623	383.699921	100.178818	1033.462524	-641.425964	180.302490	853.038696	-613.586060	-18.444698
373.606476	2.343170	936.673401	406.164886	189.652313	930.793274	475.582764	-25.149029	493.688171	527.473694	180.088364	480.987335	508.624115	-22.577635	78.226761	573.985535	156.749069	91.412750	417.915710	-58.492378	1402.678223	458.312439	249.581741	1394.337036	368.785004	101.515228	1381.165894	352.464478	110.067825	1649.728760	458.939270	-138.764832	1122.885010	514.557373	300.942627	1120.916138	361.540070	-139.752792	875.468201	399.740051	317.262421	863.078369	383.684692	100.206032	1033.452148	-641.454590	180.275421	853.025391	-613.649475	-18.474955
373.597382	2.378736	936.648560	406.144348	189.660919	930.773438	475.561646	-25.110357	493.690460	527.467407	180.130600	481.015106	508.597534	-22.575445	78.220116	573.986816	156.757736	91.427116	417.956543	-58.496494	1402.660889	458.378723	249.615082	1394.308960	368.842590	101.524559	1381.170654	352.605621	110.082504	1649.750244	458.942169	-138.749283	1122.860474	514.566895	300.955261	1120.879883	361.516235	-139.747391	875.445129	399.669312	317.281891	863.074219	383.672180	100.225311	1033.430054	-641.471436	180.276733	853.024658	-613.708679	-18.483101
373.517883	2.420609	936.654907	406.085693	189.697861	930.776917	475.529083	-25.064375	493.677094	527.472168	180.141083	481.020294	508.581024	-22.568989	78.228691	573.994812	156.766022	91.431778	417.993683	-58.445641	1402.660889	458.429291	249.648438	1394.289429	368.881744	101.562523	1381.174316	352.731567	110.088364	1649.776367	458.989380	-138.768082	1122.838867	514.599426	300.999390	1120.873779	361.698944	-139.668732	875.392517	399.561676	317.085327	863.126404	383.617401	100.264565	1033.435913	-641.496521	180.276352	853.038940	-613.774963	-18.479582
373.505066	2.423358	936.648987	406.068787	189.706955	930.769104	475.520508	-25.060860	493.678467	527.471069	180.173691	481.028564	508.595856	-22.570990	78.220634	573.965271	156.752731	91.445160	418.032898	-58.444450	1402.629639	458.515747	249.656235	1394.275391	368.941956	101.570007	1381.199219	352.875397	110.092110	1649.794312	458.925110	-138.707703	1122.796753	514.600586	301.001465	1120.853394	361.434540	-139.675095	875.441101	399.476929	317.094788	863.142334	383.614929	100.269096	1033.429810	-641.512817	180.306458	853.047974	-613.812561	-18.474010
373.434204	2.476582	936.651611	406.010071	189.772537	930.768372	475.449310	-24.979225	493.656677	527.430359	180.178574	481.019043	508.547638	-22.560860	78.219948	573.964355	156.741989	91.452087	418.069122	-58.427696	1402.617554	458.576569	249.674026	1394.266479	368.985352	101.599426	1381.209106	353.021545	110.083969	1649.815063	458.944031	-138.742523	1122.810303	514.585205	301.002106	1120.822388	361.600983	-139.600525	875.382935	399.389587	317.131744	863.145142	383.572601	100.326553	1033.432251	-641.527588	180.266327	853.045349	-613.872437	-18.476784
373.406525	2.505495	936.631042	405.996948	189.767899	930.740540	475.404388	-24.943615	493.649689	527.412292	180.203979	481.011505	508.550079	-22.535126	78.220520	573.988342	156.780273	91.450096	418.121185	-58.399319	1402.597168	458.643646	249.693527	1394.256958	369.025055	101.604424	1381.191040	353.156189	110.089478	1649.815796	458.890381	-138.677612	1122.760498	514.587769	301.025513	1120.803467	361.308868	-139.593613	875.423523	399.304321	317.156219	863.142517	383.563293	100.341866	1033.408569	-641.535583	180.261154	853.028320	-613.916016	-18.504360
373.351257	2.540540	936.608459	405.936890	189.828979	930.736450	475.377136	-24.922092	493.676300	527.412292	180.206390	481.022125	508.541534	-22.527205	78.227539	573.439148	156.338455	91.299057	418.125641	-58.357567	1402.594604	458.665771	249.745590	1394.248413	369.254059	101.456825	1381.195068	353.307648	110.093330	1649.823364	458.854065	-138.644577	1122.743652	514.569946	301.042419	1120.762573	361.213196	-139.546982	875.433899	399.214081	317.205597	863.150574	383.524353	100.376129	1033.396973	-641.548096	180.258972	853.027649	-613.963379	-18.494719
373.280853	2.559978	936.603760	405.892792	189.840134	930.714294	475.334290	-24.882505	493.643341	527.401489	180.273911	481.021942	508.535492	-22.529909	78.224960	573.473572	156.365555	91.301468	418.210297	-58.372700	1402.571777	458.768646	249.711945	1394.220215	369.110992	101.634262	1381.206421	353.455200	110.103638	1649.841187	458.794922	-138.626602	1122.711426	514.543762	301.041077	1120.711548	361.129272	-139.504028	875.422363	399.100555	317.217896	863.173462	383.487518	100.398247	1033.384521	-641.541687	180.274536	853.016296	-613.974976	-18.510509
373.230103	2.584805	936.604431	405.831696	189.850311	930.706543	475.297821	-24.877773	493.665436	527.369873	180.279312	481.036285	508.540009	-22.531057	78.225586	573.968506	156.762970	91.462280	418.247223	-58.363091	1402.555664	458.812775	249.718307	1394.196167	369.144470	101.651863	1381.199341	353.602631	110.100121	1649.863525	458.754089	-138.593201	1122.677368	514.528320	301.077271	1120.692139	361.007751	-139.448242	875.426392	398.990662	317.259033	863.185730	383.447693	100.417465	1033.381836	-641.534302	180.296371	853.022583	-614.017151	-18.485367
373.164490	2.623256	936.596069	405.781342	189.898987	930.720703	475.208496	-24.868406	493.647491	527.363586	180.307251	481.043274	508.529053	-22.511606	78.237976	573.439270	156.347824	91.312675	418.271942	-58.364223	1402.553589	458.868683	249.727753	1394.203003	369.196899	101.649307	1381.206421	353.750244	110.103577	1649.885376	458.687927	-138.552704	1122.650146	514.484741	301.099792	1120.650635	360.880035	-139.403870	875.423950	398.872253	317.290405	863.201172	383.397156	100.448059	1033.385742	-641.549316	180.286148	853.020264	-614.043274	-18.502090
373.100372	2.659185	936.575867	405.732697	189.931366	930.715515	475.171997	-24.832621	493.632629	527.367920	180.341431	481.065369	508.519531	-22.509916	78.250206	573.466370	156.364716	91.311821	418.315002	-58.355061	1402.523315	458.917633	249.724365	1394.171387	369.237305	101.652885	1381.211060	353.888611	110.106514	1649.900513	458.628418	-138.539673	1122.628296	514.459778	301.094604	1120.643066	360.760559	-139.372498	875.426697	398.756714	317.318207	863.203552	383.354584	100.472397	1033.374390	-641.536621	180.301178	853.026672	-614.061401	-18.512106
373.017670	2.656859	936.568237	405.681824	189.950775	930.697449	475.104004	-24.822918	493.648376	527.332153	180.342163	481.056030	508.519592	-22.508265	78.242905	573.459167	156.360779	91.315109	418.343048	-58.349987	1402.535889	458.985077	249.712601	1394.159790	369.261627	101.643723	1381.207031	354.039093	110.115852	1649.924561	458.563141	-138.512024	1122.590942	514.436646	301.135406	1120.602661	360.617737	-139.326920	875.436340	398.637451	317.344421	863.207031	383.297577	100.485382	1033.361938	-641.515076	180.300201	853.009216	-614.067078	-18.501665
372.947662	2.705193	936.564880	405.623474	189.999619	930.695190	475.025726	-24.813940	493.624847	527.308350	180.379395	481.065338	508.477020	-22.490719	78.237900	573.992310	156.802765	91.476219	418.372772	-58.347233	1402.499512	459.048431	249.690277	1394.135254	369.295532	101.662567	1381.224243	354.182617	110.109657	1649.942627	458.495178	-138.483261	1122.548462	514.400269	301.125092	1120.564087	360.446625	-139.296341	875.429871	398.503326	317.376160	863.223145	383.255432	100.529930	1033.360596	-641.492126	180.326859	853.010315	-614.088501	-18.491550
372.880341	2.701394	936.556152	405.553436	190.023697	930.685913	474.978912	-24.801863	493.632751	527.265198	180.363266	481.051514	508.473541	-22.502211	78.248039	573.422363	156.357452	91.324722	418.426361	-58.369064	1402.493042	459.115814	249.677673	1394.130005	369.327454	101.679848	1381.230225	354.320679	110.110657	1649.974243	458.400909	-138.460602	1122.507324	514.370117	301.137054	1120.535767	360.238220	-139.229584	875.431946	398.388489	317.428375	863.235474	383.194855	100.538284	1033.352173	-641.477783	180.355682	853.005127	-614.095337	-18.441433
372.801483	2.748519	936.529175	405.511505	190.055237	930.682068	474.938110	-24.800154	493.630615	527.272705	180.412537	481.066986	508.514679	-22.499809	78.241722	573.469727	156.388626	91.326500	418.426422	-58.377914	1402.480591	459.166107	249.692154	1394.095337	369.379547	101.674995	1381.218994	354.454163	110.117508	1649.991577	458.324005	-138.449722	1122.456665	514.315613	301.121094	1120.481567	360.070129	-139.179733	875.432861	398.241791	317.461060	863.237366	383.151062	100.563950	1033.338379	-641.471436	180.358414	852.998840	-614.111023	-18.426304
372.721039	2.741469	936.528259	405.456268	190.074997	930.666687	474.902832	-24.815413	493.656311	527.247925	180.436539	481.063904	508.510895	-22.511105	78.253815	573.985229	156.814835	91.494049	418.450500	-58.384350	1402.476196	459.218811	249.679749	1394.064331	369.413605	101.685875	1381.230835	354.584167	110.121857	1650.010742	458.231873	-138.435486	1122.437744	514.286682	301.139832	1120.464111	359.857391	-139.103271	875.436218	398.128906	317.478119	863.238586	383.098053	100.575676	1033.330811	-641.456726	180.370651	852.996216	-614.102722	-18.449049
372.639954	2.781973	936.513489	405.375824	190.094376	930.671875	474.820923	-24.786764	493.627197	527.221069	180.428391	481.070404	508.485931	-22.509703	78.271591	573.979431	156.810181	91.499603	418.484161	-58.384979	1402.452026	459.259827	249.672211	1394.054321	369.445679	101.668289	1381.239014	354.706238	110.118042	1650.030029	458.150360	-138.429459	1122.411011	514.255676	301.117676	1120.424072	359.668701	-139.054657	875.443420	397.993408	317.518005	863.261169	383.026947	100.593788	1033.327148	-641.418335	180.406708	853.001892	-614.093750	-18.434162
372.550629	2.807977	936.503784	405.329102	190.116592	930.668457	474.784393	-24.811705	493.664001	527.250366	180.469513	481.090607	508.514679	-22.493412	78.288460	573.483032	156.406586	91.353783	418.475403	-58.414757	1402.442017	459.306366	249.621628	1394.049316	369.570984	101.787445	1381.271729	354.816284	110.117607	1650.042969	458.059723	-138.445007	1122.367432	514.205872	301.091278	1120.407837	359.469971	-139.004837	875.447693	397.883118	317.523529	863.265808	382.975098	100.613190	1033.321777	-641.433167	180.407715	852.987976	-614.134705	-18.406107
372.457153	2.820782	936.495056	405.267914	190.130386	930.665833	474.727142	-24.789682	493.657288	527.184448	180.459106	481.077667	508.519867	-22.514278	78.292648	573.404724	156.380310	91.346062	418.494293	-58.425453	1402.437500	459.356476	249.619949	1394.050781	369.611267	101.751045	1381.293213	354.947266	110.114754	1650.059937	457.966858	-138.399277	1122.343994	514.177063	301.109894	1120.392700	359.277069	-138.961441	875.453186	397.770050	317.529510	863.287964	382.903442	100.623276	1033.316528	-641.408447	180.415634	852.989258	-614.128540	-18.376528
372.356873	2.841800	936.501953	405.192291	190.151917	930.665466	474.672699	-24.804863	493.683350	527.183533	180.495804	481.100769	508.503082	-22.497589	78.300903	573.420288	156.389801	91.369736	418.509674	-58.451530	1402.434692	459.410522	249.602356	1394.039917	369.636810	101.744865	1381.295044	355.057709	110.119598	1650.092041	457.873077	-138.428024	1122.320801	514.153198	301.097473	1120.343994	359.079498	-138.893021	875.473877	397.645325	317.521210	863.307129	382.836029	100.645630	1033.320923	-641.351990	180.452698	852.998901	-614.095825	-18.371708
372.250671	2.839472	936.500916	405.133881	190.129059	930.652893	474.625061	-24.803381	493.687073	527.168518	180.485397	481.095490	508.473633	-22.490007	78.322189	573.409729	156.382004	91.369377	418.529602	-58.461792	1402.424927	459.447052	249.575836	1394.031860	369.687592	101.748520	1381.300659	355.176941	110.107735	1650.109131	457.803925	-138.454010	1122.310913	514.104858	301.073944	1120.356689	359.122681	-138.810074	875.431580	397.530334	317.542328	863.340454	382.760620	100.639984	1033.314331	-641.336914	180.474762	852.997620	-614.116394	-18.357555
372.156006	2.878767	936.499573	405.064758	190.203629	930.664551	474.591553	-24.775496	493.712494	527.208557	180.541290	481.108795	508.488373	-22.493595	78.321747	573.927246	156.821014	91.539902	418.570038	-58.450115	1402.416992	459.517761	249.579926	1394.033447	369.711670	101.730072	1381.310791	355.291718	110.113678	1650.127930	457.675354	-138.394073	1122.257202	514.079102	301.081818	1120.329468	358.671478	-138.799637	875.513245	397.420197	317.540436	863.359741	382.705017	100.685448	1033.321533	-641.305115	180.529831	853.003479	-614.129456	-18.331215
372.065826	2.877176	936.498596	405.001862	190.144928	930.632751	474.535370	-24.765947	493.683624	527.144287	180.520020	481.120850	508.484344	-22.492617	78.321693	573.911011	156.811172	91.543152	418.571503	-58.471745	1402.384888	459.544159	249.544266	1394.043335	369.739716	101.704765	1381.318970	355.404266	110.107605	1650.146606	457.562073	-138.389069	1122.200317	514.044006	301.054749	1120.322510	358.447662	-138.736801	875.514526	397.288055	317.536774	863.392944	382.642151	100.671417	1033.305298	-641.270081	180.540176	852.990540	-614.128296	-18.341562
371.964325	2.884761	936.487793	404.938873	190.177231	930.640076	474.510468	-24.787071	493.702118	527.126282	180.512421	481.123993	508.518494	-22.499058	78.338020	573.923523	156.809204	91.549492	418.592407	-58.486958	1402.373413	459.596069	249.523163	1394.053101	369.778595	101.715759	1381.333618	355.520752	110.099037	1650.170044	457.455048	-138.367462	1122.174683	514.012573	301.022034	1120.314453	358.221069	-138.697647	875.511414	397.178070	317.548035	863.417236	382.570862	100.680496	1033.304565	-641.247070	180.551285	852.987244	-614.141663	-18.291853
371.881042	2.901052	936.475830	404.881134	190.185745	930.635315	474.426422	-24.778519	493.701904	527.123169	180.532364	481.136749	508.496765	-22.495691	78.326355	573.923218	156.819580	91.556618	418.591980	-58.510403	1402.353271	459.649963	249.509766	1394.060669	369.820953	101.688011	1381.318237	355.614166	110.091904	1650.174805	457.332672	-138.367447	1122.127075	513.998901	301.018280	1120.311279	357.984558	-138.624893	875.505615	397.071503	317.529999	863.439880	382.516388	100.687241	1033.297363	-641.210266	180.569931	852.980713	-614.129517	-18.301952
371.751465	2.911729	936.472778	404.807404	190.183228	930.624878	474.345154	-24.750679	493.720886	527.106812	180.517273	481.134277	508.505035	-22.495831	78.337074	573.914063	156.811539	91.556892	418.623901	-58.513504	1402.329834	459.692139	249.469696	1394.055054	369.853271	101.695320	1381.322266	355.719238	110.084961	1650.192261	457.231049	-138.358795	1122.089111	513.953491	301.020386	1120.280273	357.744232	-138.563828	875.496887	396.951202	317.535522	863.466248	382.424011	100.695679	1033.291016	-641.156982	180.617157	852.989075	-614.121521	-18.276354
371.686432	2.950286	936.466187	404.755371	190.231277	930.630737	474.269531	-24.761889	493.704254	527.110229	180.538986	481.178223	508.478394	-22.505262	78.384247	573.919006	156.814865	91.557419	418.598541	-58.517567	1402.319702	459.741791	249.450211	1394.064087	369.883270	101.704117	1381.332397	355.819092	110.059082	1650.212524	457.119873	-138.311584	1122.041138	513.950867	301.029114	1120.278687	357.502319	-138.514603	875.482300	396.858765	317.515961	863.488708	382.380035	100.730034	1033.291870	-641.137512	180.643814	852.996399	-614.129944	-18.262003
371.604309	2.956457	936.455505	404.714844	190.223587	930.607483	474.224030	-24.749683	493.710846	527.096191	180.515335	481.163452	508.482452	-22.498177	78.373360	573.898193	156.800247	91.553421	418.620209	-58.533020	1402.306030	459.794891	249.446640	1394.062500	369.933563	101.680435	1381.339966	355.901276	110.051506	1650.230835	456.991943	-138.324997	1122.004761	513.927856	300.993256	1120.262939	357.292328	-138.469940	875.490295	396.756775	317.523346	863.517822	382.322388	100.736893	1033.274780	-641.094910	180.679672	852.988464	-614.106262	-18.236973
371.519165	2.973593	936.444214	404.643921	190.233261	930.599304	474.157806	-24.762184	493.714569	527.068298	180.513794	481.168884	508.480713	-22.498165	78.373955	573.905273	156.807693	91.575516	418.626465	-58.541534	1402.283081	459.851257	249.431656	1394.037476	369.966431	101.700211	1381.349121	355.995148	110.032761	1650.240967	456.872162	-138.278290	1121.943359	513.916016	300.981842	1120.239136	357.074585	-138.443649	875.496460	396.654602	317.529022	863.520630	382.260254	100.746468	1033.266113	-641.049561	180.715179	852.984924	-614.093689	-18.183796
371.431824	2.948664	936.440918	404.609436	190.210175	930.579651	474.092255	-24.737797	493.706055	527.071838	180.502457	481.163513	508.477997	-22.495716	78.365036	573.912964	156.805679	91.570816	418.636566	-58.540436	1402.278320	459.913361	249.419357	1394.027100	369.996460	101.687607	1381.343506	356.071655	110.005493	1650.246094	456.750366	-138.294571	1121.914185	513.903564	300.936890	1120.200073	356.871887	-138.411987	875.495605	396.560028	317.519287	863.512268	382.206604	100.731506	1033.254761	-641.008972	180.743622	852.997559	-614.077515	-18.176069
371.371674	2.975471	936.428406	404.563477	190.237640	930.578003	474.024078	-24.738029	493.707458	527.035706	180.499405	481.173950	508.478241	-22.495420	78.366280	573.883545	156.772644	91.557747	418.635345	-58.539371	1402.253662	459.972931	249.397415	1393.997803	370.039520	101.695175	1381.354492	356.162415	109.988449	1650.254639	456.685486	-138.320877	1121.896118	513.891968	300.928925	1120.181641	356.934967	-138.326965	875.421509	396.492615	317.521973	863.521851	382.175507	100.749413	1033.249390	-640.990417	180.767288	852.984741	-614.098511	-18.125641
371.283539	2.982316	936.420288	404.511993	190.235641	930.571960	473.980682	-24.732618	493.681213	527.029724	180.512894	481.166626	508.493378	-22.511545	78.378632	573.937378	156.823700	91.575607	418.604919	-58.524639	1402.237061	459.989136	249.432907	1393.981934	370.276550	101.527824	1381.298462	356.234558	109.963196	1650.261719	456.564056	-138.324142	1121.859741	513.897156	300.880585	1120.151489	356.750702	-138.310394	875.425415	396.401794	317.536102	863.520935	382.117798	100.749954	1033.243042	-640.977600	180.798340	852.986023	-614.104309	-18.112005
371.200439	2.980322	936.428101	404.457550	190.255905	930.571777	473.930450	-24.756300	493.697876	527.020935	180.521301	481.178558	508.487946	-22.516506	78.390739	573.919983	156.784042	91.566475	418.631897	-58.556557	1402.241333	460.083221	249.394089	1393.978638	370.114471	101.691734	1381.338989	356.316132	109.946404	1650.264038	456.482666	-138.342773	1121.856445	513.864197	300.866333	1120.094116	356.600891	-138.301208	875.439087	396.317780	317.541260	863.518494	382.066864	100.760582	1033.247803	-640.951782	180.828293	852.979370	-614.093506	-18.105051
371.156342	3.015513	936.411438	404.423370	190.236328	930.557373	473.879272	-24.763987	493.691986	526.989319	180.510101	481.192139	508.508392	-22.521488	78.394325	573.887817	156.768784	91.582199	418.654144	-58.544079	1402.218384	460.154846	249.406372	1393.960327	370.071259	101.593361	1381.320679	356.383575	109.931534	1650.273438	456.380524	-138.349899	1121.830566	513.874817	300.835052	1120.082153	356.439056	-138.283173	875.452026	396.259308	317.550690	863.519775	382.028839	100.768539	1033.232300	-640.898560	180.880707	853.001099	-614.073120	-18.061045
371.071533	2.998845	936.415894	404.397125	190.224854	930.539124	473.556396	-24.122133	493.627716	526.966553	180.492371	481.183777	508.255768	-22.458912	78.340393	573.867004	156.758408	91.578957	418.654938	-58.541203	1402.223755	460.199341	249.409836	1393.947632	370.090973	101.595444	1381.321167	356.450409	109.908524	1650.283081	456.269867	-138.333817	1121.818115	513.872192	300.833160	1120.077515	356.266479	-138.238434	875.473145	396.193970	317.552979	863.529663	381.974915	100.767952	1033.224976	-640.866760	180.914795	852.996704	-614.062622	-18.050961
371.036987	3.005634	936.398499	404.365936	190.236313	930.541016	473.765869	-24.741899	493.695129	526.971130	180.550537	481.203308	508.482452	-22.507208	78.429451	573.874512	156.780762	91.575439	418.663147	-58.544624	1402.220459	460.271820	249.393265	1393.939819	370.125580	101.594681	1381.320557	356.519928	109.894287	1650.290771	456.184753	-138.342834	1121.806641	513.886536	300.784271	1120.033569	356.123413	-138.221664	875.472656	396.161865	317.567596	863.518250	381.951538	100.765144	1033.218262	-640.846497	180.969788	853.017334	-614.069031	-18.009111
370.936310	3.005194	936.399658	404.306519	190.251099	930.535767	473.745605	-24.776436	493.704224	526.960999	180.551117	481.198639	508.478943	-22.512030	78.425171	573.879517	156.773102	91.598434	418.661438	-58.564983	1402.218750	460.322571	249.373291	1393.926270	370.155518	101.612778	1381.313721	356.598694	109.884766	1650.293091	456.108551	-138.350449	1121.783813	513.894897	300.769073	1120.009888	355.958557	-138.167465	875.477905	396.115601	317.559662	863.533997	381.899200	100.771767	1033.217896	-640.827881	180.965073	853.005432	-614.059082	-17.995533
370.882813	2.995673	936.402039	404.285248	190.246811	930.530151	473.454895	-24.146290	493.634705	526.963928	180.535355	481.218018	508.293579	-22.473349	78.376198	573.855652	156.755173	91.604012	418.658020	-58.599354	1402.195190	460.357697	249.342621	1393.916382	370.273804	101.685539	1381.347778	356.672485	109.879211	1650.295410	455.996796	-138.320557	1121.762573	513.893494	300.749786	1120.004272	355.572937	-138.179169	875.547729	396.079376	317.581879	863.540955	381.872406	100.768105	1033.216675	-640.832642	181.016678	853.003113	-614.055969	-17.964518
370.851044	3.041481	936.372681	404.273224	190.276703	930.534973	473.383942	-24.072861	493.614349	526.927795	180.539429	481.227203	508.244629	-22.462193	78.365852	573.842102	156.744705	91.606216	418.676300	-58.587025	1402.184570	460.444824	249.345734	1393.909302	370.221222	101.603104	1381.315430	356.732422	109.874084	1650.302734	455.925201	-138.313599	1121.729736	513.928894	300.732422	1119.987305	355.427673	-138.159058	875.550232	396.061371	317.582550	863.545776	381.846466	100.789444	1033.204834	-640.787537	181.063171	853.018677	-614.051270	-17.916250
370.772705	3.030476	936.373291	404.237366	190.270691	930.525696	473.660095	-24.771902	493.706268	526.904968	180.545334	481.213348	508.494720	-22.510067	78.439529	573.839844	156.747437	91.590981	418.636963	-58.554260	1402.173828	460.463013	249.345367	1393.895020	370.434845	101.454933	1381.296997	356.795227	109.867012	1650.310181	455.896912	-138.375305	1121.738892	513.934143	300.701630	1119.978027	355.507843	-138.073242	875.483398	396.040649	317.599792	863.539978	381.799683	100.785591	1033.200928	-640.771606	181.095963	853.012085	-614.051331	-17.889080
370.748901	3.041372	936.360901	404.226410	190.286407	930.531311	473.634094	-24.779524	493.710724	526.908386	180.539536	481.219757	508.502045	-22.530970	78.455742	573.807739	156.741913	91.585876	418.616547	-58.558968	1402.184082	460.517639	249.329514	1393.879028	370.461456	101.438271	1381.296753	356.853577	109.876411	1650.313354	455.792023	-138.326599	1121.706909	513.973694	300.701538	1119.962646	355.152222	-138.082672	875.539734	396.016327	317.601868	863.550354	381.784790	100.789131	1033.198120	-640.765015	181.130463	853.018311	-614.058960	-17.867540
370.668060	3.030861	936.371704	404.186584	190.267654	930.531189	473.611237	-24.792570	493.707764	526.868469	180.513702	481.210449	508.464813	-22.515144	78.452454	573.794250	156.731262	91.598045	418.628082	-58.572872	1402.161377	460.576752	249.307159	1393.869507	370.487823	101.438828	1381.297974	356.908020	109.878998	1650.325317	455.719513	-138.319458	1121.694580	514.014954	300.680878	1119.929688	355.037750	-138.063522	875.546387	396.018555	317.609772	863.561584	381.745239	100.778084	1033.204468	-640.727417	181.156204	853.027588	-614.035217	-17.851772
370.633209	3.039137	936.353088	404.174072	190.265915	930.527710	473.598724	-24.788303	493.713928	526.860962	180.562607	481.224518	508.465607	-22.498293	78.464127	573.842285	156.764801	91.621132	418.635559	-58.578224	1402.162476	460.618103	249.296570	1393.869995	370.574524	101.519493	1381.309692	356.964050	109.884041	1650.323853	455.681183	-138.333557	1121.685791	514.034302	300.639587	1119.920410	354.944550	-138.019943	875.540527	396.017609	317.611481	863.545410	381.724945	100.773598	1033.193970	-640.720764	181.187439	853.001160	-614.063599	-17.801033
370.621277	3.043335	936.345886	404.173767	190.269089	930.524109	473.603027	-24.813232	493.705872	526.845093	180.546432	481.207245	508.504730	-22.514860	78.465874	573.834839	156.759399	91.620514	418.631012	-58.607277	1402.148071	460.678528	249.268265	1393.839600	370.512726	101.422844	1381.290405	357.028717	109.890282	1650.322144	455.623138	-138.317276	1121.672729	514.108521	300.632172	1119.902710	354.824921	-138.001038	875.548340	396.049408	317.612183	863.529480	381.720032	100.775482	1033.188721	-640.700928	181.197021	852.996887	-614.053955	-17.790131
370.557098	3.035742	936.339111	404.150604	190.221985	930.494629	473.564484	-24.806110	493.707550	526.827942	180.532440	481.199890	508.497437	-22.499222	78.450813	573.830933	156.749756	91.598946	418.617859	-58.621368	1402.129517	460.720428	249.248596	1393.833862	370.543335	101.410126	1381.282837	357.086609	109.908989	1650.328003	455.571899	-138.329865	1121.661011	514.138428	300.619476	1119.892456	354.744965	-137.983475	875.542114	396.085266	317.626556	863.518799	381.675507	100.762497	1033.169922	-640.668701	181.213181	853.001221	-614.047424	-17.782848
370.518250	3.045193	936.329407	404.144104	190.249817	930.498901	473.569611	-24.808809	493.713379	526.804321	180.505356	481.190338	508.529541	-22.506742	78.453308	573.820068	156.735718	91.612221	418.609558	-58.624714	1402.123901	460.758850	249.240265	1393.830688	370.563568	101.411400	1381.303101	357.134186	109.904976	1650.330444	455.540222	-138.338669	1121.662598	514.164856	300.580017	1119.880981	354.670471	-137.967392	875.537109	396.123993	317.636353	863.512695	381.668884	100.771423	1033.168457	-640.640137	181.261581	852.992798	-614.051025	-17.726229
370.509491	3.044238	936.321106	404.138702	190.194595	930.483459	473.543091	-24.818712	493.689240	526.779907	180.492340	481.185303	508.518677	-22.508684	78.446228	573.810547	156.728851	91.612206	418.610413	-58.644249	1402.120483	460.807068	249.209793	1393.827271	370.563232	101.404099	1381.303833	357.176086	109.909477	1650.341309	455.495636	-138.342682	1121.635864	514.221375	300.550659	1119.868286	354.606964	-137.957947	875.524719	396.161194	317.640167	863.513428	381.662323	100.748367	1033.156494	-640.641174	181.268356	852.983521	-614.046204	-17.700230
370.475494	3.008813	936.318787	404.131317	190.189804	930.481384	473.519775	-24.823196	493.712006	526.790710	180.499741	481.188263	508.518799	-22.509552	78.484612	573.794739	156.732437	91.599945	418.607727	-58.663357	1402.111694	460.811188	249.195435	1393.823853	370.582428	101.414291	1381.296997	357.218964	109.935966	1650.345093	455.447571	-138.351898	1121.628784	514.252563	300.526062	1119.870850	354.547485	-137.940353	875.518066	396.201141	317.625946	863.505005	381.644226	100.727791	1033.154419	-640.612183	181.327621	852.984070	-614.047729	-17.689199
370.439789	3.032028	936.312439	404.133484	190.201340	930.480347	473.510284	-24.848043	493.700195	526.808411	180.522720	481.194275	508.520874	-22.510288	78.487953	573.822937	156.753937	91.603661	418.588684	-58.677612	1402.109375	460.836029	249.157898	1393.818359	370.655945	101.482376	1381.326904	357.267731	109.940804	1650.355835	455.428741	-138.373703	1121.635986	514.289001	300.457245	1119.864624	354.509033	-137.941772	875.512817	396.266632	317.623749	863.494019	381.627472	100.743729	1033.150757	-640.610291	181.326340	852.985291	-614.039490	-17.684557
370.444702	3.031909	936.315186	404.156586	190.208099	930.492065	473.476013	-24.839071	493.690887	526.773071	180.475815	481.193268	508.512970	-22.508249	78.467812	573.788147	156.720306	91.613609	418.574738	-58.698620	1402.105835	460.886353	249.126862	1393.814941	370.670868	101.489098	1381.337891	357.303833	109.946152	1650.364258	455.399902	-138.372925	1121.628540	514.343567	300.442139	1119.867676	354.461212	-137.934692	875.503662	396.340790	317.621277	863.500977	381.638763	100.743156	1033.158081	-640.590515	181.338638	852.999573	-614.023621	-17.655895
370.441772	3.027722	936.310364	404.163330	190.188126	930.488403	473.454407	-24.836887	493.701477	526.780762	180.480286	481.192444	508.522522	-22.508745	78.479774	573.792297	156.721054	91.594055	418.583221	-58.706078	1402.112671	460.920532	249.149796	1393.819946	370.611206	101.384399	1381.318481	357.348755	109.954178	1650.367065	455.376343	-138.385162	1121.609619	514.384460	300.402832	1119.874512	354.455322	-137.925049	875.510010	396.406403	317.618744	863.502502	381.635651	100.731979	1033.153442	-640.571045	181.394714	852.981995	-614.038391	-17.597921
370.421387	3.030232	936.317017	404.171600	190.172531	930.486877	473.441833	-24.842358	493.711365	526.823914	180.521378	481.215942	508.511902	-22.515623	78.475731	573.831787	156.752045	91.617363	418.578369	-58.709702	1402.109985	460.945862	249.127991	1393.820923	370.617493	101.380013	1381.324951	357.394958	109.962563	1650.377686	455.356659	-138.410263	1121.610962	514.424316	300.357758	1119.873535	354.442383	-137.935455	875.510193	396.485199	317.607422	863.491272	381.635437	100.730019	1033.156250	-640.581421	181.406235	852.985962	-614.028015	-17.587364
370.410095	3.003370	936.324768	404.186035	190.162918	930.479675	473.421143	-24.871889	493.718140	526.793274	180.502014	481.196899	508.514252	-22.520063	78.488487	573.799255	156.729889	91.615555	418.568359	-58.718052	1402.114746	460.973328	249.101929	1393.831177	370.630005	101.375839	1381.337769	357.422852	109.963013	1650.386108	455.344055	-138.415100	1121.612671	514.470093	300.349518	1119.889893	354.399139	-137.950546	875.523499	396.562408	317.614868	863.495300	381.635773	100.720360	1033.156006	-640.524231	181.449677	852.968201	-613.992554	-17.560604
370.406708	3.013424	936.319641	404.190277	190.159607	930.493164	473.417297	-24.868326	493.716522	526.814270	180.525681	481.201324	508.545654	-22.529652	78.498962	573.841309	156.757233	91.627441	418.572845	-58.722393	1402.115479	460.999359	249.101257	1393.828247	370.629181	101.367920	1381.337769	357.457306	109.960472	1650.402222	455.330902	-138.449707	1121.624390	514.509216	300.320404	1119.895874	354.411377	-137.956390	875.523987	396.623199	317.604706	863.501160	381.646088	100.712585	1033.161255	-640.522522	181.444366	852.957092	-613.995911	-17.538675
370.431396	3.041435	936.315918	404.225342	190.166534	930.494507	473.386169	-24.863457	493.685669	526.815918	180.497299	481.210052	508.517853	-22.507956	78.483879	573.838196	156.739792	91.633736	418.564209	-58.716873	1402.125000	461.025940	249.089294	1393.838379	370.647278	101.370934	1381.348999	357.488464	109.966431	1650.403809	455.318939	-138.452316	1121.614990	514.572998	300.301117	1119.903320	354.409424	-137.964508	875.530823	396.702820	317.599823	863.500183	381.666168	100.729881	1033.159546	-640.497131	181.466187	852.953674	-613.974915	-17.521494
370.415588	3.049345	936.317993	404.230530	190.159805	930.497803	473.379822	-24.857317	493.684174	526.797058	180.463623	481.188019	508.508362	-22.507547	78.470787	573.825989	156.730515	91.631493	418.552429	-58.734207	1402.144775	461.046387	249.091751	1393.829224	370.659210	101.375343	1381.346558	357.528412	109.962715	1650.407959	455.318298	-138.465073	1121.634155	514.612610	300.262177	1119.903442	354.426300	-137.974930	875.522461	396.777985	317.603821	863.505920	381.668945	100.729347	1033.162720	-640.459717	181.486984	852.940186	-613.973572	-17.497032
370.429840	3.028869	936.339539	404.263153	190.138412	930.489319	473.379578	-24.863693	493.684296	526.785278	180.435684	481.180634	508.514832	-22.506998	78.483376	573.832153	156.733612	91.630630	418.555145	-58.735783	1402.134399	461.092651	249.071426	1393.822754	370.686615	101.389221	1381.346191	357.558197	109.964897	1650.416992	455.323853	-138.490845	1121.646729	514.687073	300.261963	1119.908447	354.457306	-137.994263	875.514954	396.868195	317.594055	863.486328	381.688660	100.725639	1033.168335	-640.437500	181.532700	852.939758	-613.968262	-17.459402
370.454071	3.010103	936.329712	404.307495	190.125580	930.484802	473.400909	-24.878504	493.690582	526.819031	180.455811	481.185089	508.530914	-22.525230	78.504402	573.839539	156.740341	91.603371	418.550446	-58.737637	1402.138062	461.110718	249.069885	1393.827759	370.697205	101.387413	1381.343262	357.577972	109.964851	1650.418213	455.333130	-138.497040	1121.662109	514.739136	300.236420	1119.911133	354.483246	-138.003723	875.516357	396.946533	317.590790	863.489868	381.723938	100.707306	1033.161255	-640.395874	181.552444	852.947510	-613.936707	-17.419882
370.443298	3.027505	936.342346	404.325989	190.142349	930.498413	473.385925	-24.879362	493.695709	526.801392	180.442001	481.180786	508.557251	-22.514256	78.502907	573.815063	156.731796	91.605461	418.541382	-58.741035	1402.144897	461.133209	249.063873	1393.821777	370.705566	101.381035	1381.348755	357.602844	109.970589	1650.426147	455.335876	-138.511017	1121.674683	514.785767	300.227509	1119.898438	354.503906	-138.018555	875.535583	397.038422	317.587036	863.473694	381.727112	100.724907	1033.174316	-640.379456	181.574234	852.920959	-613.938660	-17.423727
370.473022	2.991615	936.341614	404.380890	190.110596	930.485535	473.397186	-24.891027	493.699524	526.814758	180.413834	481.161407	508.526550	-22.530937	78.509163	573.793274	156.721130	91.587891	418.521454	-58.732395	1402.145264	461.164551	249.054764	1393.819946	370.711365	101.380852	1381.337158	357.626129	109.962776	1650.424438	455.353943	-138.536346	1121.697266	514.832458	300.178497	1119.894897	354.533661	-138.061096	875.515381	397.112854	317.592224	863.464661	381.764679	100.699081	1033.166992	-640.373108	181.602432	852.928589	-613.927734	-17.393473
370.469299	2.983888	936.354004	404.393585	190.101166	930.491699	473.420258	-24.877317	493.686340	526.806824	180.406219	481.169067	508.545624	-22.528017	78.492065	573.791687	156.719940	91.587372	418.529602	-58.749210	1402.148560	461.192169	249.059937	1393.809692	370.723663	101.374184	1381.334351	357.635956	109.968513	1650.423096	455.366760	-138.543900	1121.687866	514.882629	300.146881	1119.885132	354.578430	-138.070450	875.522583	397.197327	317.588318	863.439453	381.775208	100.693230	1033.176392	-640.341248	181.625549	852.917786	-613.914490	-17.356869
370.494263	3.003416	936.346069	404.418091	190.111023	930.497681	473.438263	-24.896347	493.696442	526.830750	180.402328	481.175354	508.536163	-22.521685	78.482704	573.797058	156.714294	91.609001	418.530731	-58.747204	1402.148682	461.202179	249.065552	1393.818115	370.744812	101.401108	1381.329468	357.665131	109.962982	1650.416382	455.391815	-138.554718	1121.698853	514.934875	300.157471	1119.898560	354.618469	-138.092712	875.518982	397.275879	317.591400	863.432312	381.800690	100.700569	1033.175781	-640.291992	181.645035	852.911377	-613.897156	-17.355116
370.526886	2.992988	936.341003	404.467651	190.096939	930.474548	473.449860	-24.891981	493.688354	526.863403	180.399521	481.149963	508.539429	-22.513075	78.486534	573.813599	156.720383	91.622086	418.528687	-58.751312	1402.148560	461.231476	249.051117	1393.814819	370.762665	101.389198	1381.350830	357.688477	109.962593	1650.413818	455.412811	-138.588898	1121.710449	514.996704	300.129242	1119.911987	354.674438	-138.121658	875.524963	397.375641	317.577881	863.422546	381.834808	100.699806	1033.160889	-640.257446	181.649918	852.904602	-613.883484	-17.317732
370.533447	2.994303	936.334473	404.487762	190.088699	930.497986	473.497192	-24.917727	493.710327	526.844482	180.356842	481.164764	508.530029	-22.540377	78.480255	573.822876	156.683334	91.612671	418.527069	-58.719299	1402.149048	461.252838	249.049393	1393.802124	370.767120	101.391434	1381.354004	357.702759	109.967072	1650.412231	455.439484	-138.594131	1121.712891	515.052124	300.125000	1119.913574	354.719360	-138.134781	875.511963	397.442383	317.577484	863.414734	381.858765	100.679092	1033.170654	-640.206665	181.691269	852.897156	-613.831543	-17.296415
370.581451	2.988218	936.339050	404.554504	190.085876	930.505066	473.516724	-24.904716	493.703857	526.893555	180.364822	481.163818	508.549408	-22.525223	78.482887	573.817871	156.693451	91.611031	418.535248	-58.735741	1402.151611	461.295563	249.035278	1393.796265	370.793488	101.389427	1381.350952	357.706848	109.966919	1650.409790	455.460907	-138.603027	1121.727539	515.077454	300.108429	1119.900269	354.791290	-138.185623	875.519653	397.529419	317.573029	863.410645	381.901184	100.676468	1033.175537	-640.211609	181.700058	852.891602	-613.836914	-17.281818
370.619476	2.989642	936.345581	404.581543	190.082260	930.487549	473.519501	-24.903772	493.704712	526.917419	180.375626	481.181213	508.549194	-22.530731	78.480659	573.836792	156.690521	91.599945	418.547974	-58.753654	1402.159912	461.308594	249.036362	1393.817993	370.819611	101.396500	1381.336914	357.713562	109.985321	1650.406128	455.498444	-138.637970	1121.746460	515.121704	300.082275	1119.909302	354.864471	-138.205750	875.511963	397.601105	317.532135	863.377380	381.935760	100.687592	1033.169678	-640.192871	181.710342	852.872986	-613.822388	-17.272760
370.652161	2.974794	936.355652	404.625153	190.054947	930.496338	473.522888	-24.906839	493.727631	526.902588	180.341400	481.162933	508.531189	-22.545073	78.467415	573.251526	156.245804	91.423332	418.559509	-58.763336	1402.179810	461.331726	249.023361	1393.803589	370.823608	101.397224	1381.346924	357.722473	109.988037	1650.405273	455.531372	-138.640808	1121.767700	515.172546	300.065125	1119.916382	354.912201	-138.258331	875.517700	397.678864	317.530243	863.366577	381.973114	100.667938	1033.178955	-640.137939	181.765762	852.877869	-613.787842	-17.247139
370.708893	2.960240	936.354858	404.686066	190.021347	930.497009	473.551849	-24.898571	493.712097	526.926453	180.331985	481.167145	508.531158	-22.537359	78.467690	573.802856	156.687134	91.573303	418.570251	-58.767185	1402.182495	461.362274	249.018234	1393.811035	370.848511	101.393776	1381.343750	357.734985	109.987457	1650.411133	455.574921	-138.672379	1121.779541	515.228210	300.067535	1119.912231	354.997040	-138.269562	875.515991	397.755310	317.510651	863.352112	382.030518	100.643898	1033.178833	-640.127991	181.772141	852.880432	-613.795349	-17.204580
370.736084	2.977118	936.361816	404.699554	190.039627	930.508423	473.561768	-24.905182	493.701538	526.943420	180.353348	481.172760	508.533844	-22.535950	78.474609	573.814331	156.700958	91.577652	418.575012	-58.767372	1402.185791	461.381592	249.020004	1393.802246	370.883362	101.394096	1381.345581	357.740479	109.993973	1650.410400	455.614807	-138.675186	1121.787598	515.257813	300.019562	1119.905762	355.062408	-138.303345	875.522888	397.826721	317.495392	863.330566	382.055725	100.657806	1033.188477	-640.088074	181.767929	852.873352	-613.746399	-17.168310
370.791046	2.954657	936.358459	404.762024	190.046799	930.511536	473.614166	-24.937664	493.741028	526.965210	180.342117	481.166199	508.550781	-22.549028	78.454338	573.832458	156.715668	91.571396	418.604492	-58.764790	1402.193481	461.395782	249.026886	1393.803467	370.895294	101.392883	1381.354736	357.753265	110.001541	1650.403931	455.667725	-138.716415	1121.791870	515.308472	300.023651	1119.914063	355.156616	-138.330872	875.523865	397.885376	317.470764	863.344238	382.110229	100.647018	1033.188232	-640.074707	181.783325	852.853638	-613.742126	-17.157290
370.837250	2.947440	936.379517	404.802307	190.023376	930.531738	473.656769	-24.922543	493.725739	526.976379	180.318756	481.142700	508.560242	-22.536694	78.462852	573.324341	156.278625	91.405807	418.640045	-58.758453	1402.193115	461.430908	249.021744	1393.809204	370.913147	101.381264	1381.353394	357.764282	110.014503	1650.410645	455.721100	-138.702164	1121.804443	515.360962	300.017700	1119.934448	355.238800	-138.364594	875.527405	397.963806	317.447388	863.326599	382.158508	100.631439	1033.209106	-640.015869	181.833344	852.864441	-613.696289	-17.132353
370.878143	2.942473	936.390686	404.837524	190.033401	930.537415	473.643646	-24.908134	493.718292	527.002014	180.299774	481.143494	508.571960	-22.540966	78.474991	573.296570	156.256271	91.396217	418.659943	-58.770828	1402.221069	461.444885	249.013657	1393.805176	370.936676	101.383148	1381.364868	357.763672	110.019974	1650.410889	455.768066	-138.731750	1121.838501	515.395691	299.991119	1119.933716	355.327881	-138.398407	875.536316	398.043549	317.417786	863.326538	382.198486	100.636055	1033.217529	-639.982544	181.827179	852.861572	-613.676697	-17.096498
370.919159	2.906902	936.414307	404.892700	189.974197	930.525574	473.666138	-24.923437	493.737457	526.997986	180.290588	481.132996	508.545013	-22.529495	78.498299	573.823608	156.678482	91.560982	418.676910	-58.773384	1402.227295	461.462952	249.015198	1393.824951	370.961975	101.382919	1381.369629	357.762970	110.032318	1650.410645	455.829803	-138.739471	1121.843506	515.455261	300.005524	1119.949219	355.411652	-138.423065	875.559021	398.100037	317.382080	863.350159	382.245972	100.608582	1033.222534	-639.933167	181.873810	852.849976	-613.643494	-17.082602
371.005280	2.921546	936.398254	404.972290	189.980942	930.529785	473.669800	-24.867996	493.713013	527.015198	180.292618	481.133484	508.519501	-22.515762	78.457245	573.831238	156.709930	91.562386	418.722717	-58.786156	1402.249146	461.471313	249.005692	1393.831543	370.992188	101.373085	1381.386597	357.759613	110.042053	1650.415283	455.882965	-138.742935	1121.841797	515.507324	299.990082	1119.958374	355.490387	-138.453415	875.562744	398.175079	317.362885	863.339355	382.310822	100.611717	1033.215942	-639.912231	181.880600	852.856567	-613.633301	-17.042683
371.036560	2.901850	936.419678	405.002533	189.944412	930.536011	473.704315	-24.888081	493.723602	527.033264	180.281662	481.123444	508.529358	-22.541294	78.439095	573.842224	156.702789	91.565933	418.759735	-58.778263	1402.252319	461.488525	249.005905	1393.832886	371.010193	101.359154	1381.381958	357.757629	110.047668	1650.422119	455.951111	-138.760468	1121.858765	515.546021	299.964142	1119.987061	355.583588	-138.493515	875.592468	398.235992	317.328369	863.344604	382.349884	100.590569	1033.229980	-639.858948	181.906937	852.831970	-613.576904	-17.049044
371.122467	2.922593	936.408875	405.073792	189.970352	930.544617	473.735626	-24.892935	493.722107	527.055847	180.304840	481.144440	508.545654	-22.534086	78.455887	573.869263	156.724564	91.569733	418.805389	-58.791119	1402.276245	461.500488	248.997208	1393.865723	371.054657	101.368324	1381.378540	357.762482	110.053009	1650.422119	456.020111	-138.755615	1121.882690	515.574890	299.970978	1120.011597	355.689911	-138.503021	875.588745	398.287628	317.284149	863.344055	382.416351	100.605194	1033.228516	-639.829407	181.937302	852.837708	-613.521057	-17.032516
371.155975	2.880281	936.425110	405.110016	189.945374	930.555786	473.737732	-24.871153	493.719360	527.076538	180.299973	481.122131	508.517761	-22.536366	78.447624	573.853210	156.698898	91.564163	418.872528	-58.777088	1402.274902	461.536865	249.029327	1393.874512	371.078033	101.346985	1381.382324	357.768738	110.060822	1650.428955	456.127869	-138.805450	1121.909302	515.630371	299.964172	1120.027344	355.998383	-138.504410	875.550842	398.337860	317.273376	863.350586	382.454590	100.573318	1033.242310	-639.776367	181.941406	852.822083	-613.485046	-17.000895
371.233276	2.857770	936.437195	405.189972	189.911270	930.546448	473.777466	-24.907707	493.743134	527.099182	180.279419	481.128784	508.529724	-22.530172	78.455132	573.852661	156.711807	91.564003	418.902435	-58.770092	1402.292847	461.547119	249.023300	1393.876465	371.119751	101.325989	1381.380127	357.760040	110.065971	1650.416504	456.204376	-138.824890	1121.911865	515.655273	299.952820	1120.021484	356.073395	-138.520584	875.565552	398.400574	317.240570	863.363220	382.529022	100.557510	1033.242920	-639.732178	181.970596	852.824585	-613.441772	-16.957523
371.285400	2.884958	936.434509	405.221863	189.930695	930.561462	473.809692	-24.872047	493.722809	527.113953	180.242172	481.117828	508.552307	-22.528917	78.445274	573.878601	156.722626	91.545883	418.966034	-58.776680	1402.288330	461.566620	249.031113	1393.876953	371.153320	101.341667	1381.381226	357.766602	110.071930	1650.411377	456.282196	-138.824905	1121.911377	515.673401	299.925720	1120.023193	356.168121	-138.533691	875.569153	398.450287	317.231476	863.342468	382.573273	100.570564	1033.249756	-639.653137	181.988541	852.819702	-613.337769	-16.965872
371.355377	2.874079	936.436584	405.281769	189.916885	930.565063	473.821594	-24.866402	493.710693	527.142151	180.252960	481.122314	508.530090	-22.523840	78.441132	573.846863	156.711212	91.549576	419.015137	-58.777805	1402.288086	461.596436	249.023605	1393.861206	371.184296	101.329941	1381.385742	357.770508	110.088737	1650.391113	456.374603	-138.812454	1121.913086	515.721252	299.919098	1120.028198	356.245911	-138.553986	875.568237	398.498322	317.217590	863.338135	382.629608	100.558693	1033.252075	-639.614685	182.010025	852.806458	-613.291260	-16.918592
371.413208	2.875397	936.438599	405.345276	189.920547	930.556335	473.592621	-24.220036	493.650330	527.157043	180.212708	481.122833	508.303345	-22.470194	78.356499	573.859924	156.684601	91.534828	419.067444	-58.776024	1402.274170	461.621490	249.034195	1393.863770	371.209686	101.328804	1381.390991	357.768036	110.091965	1650.385376	456.448029	-138.798767	1121.909424	515.760498	299.954132	1120.020874	356.335144	-138.556030	875.547424	398.549164	317.177856	863.334656	382.692749	100.566589	1033.248535	-639.542908	182.043777	852.790405	-613.221375	-16.909197
371.465149	2.875528	936.454956	405.384033	189.901016	930.575012	473.605560	-24.201710	493.637024	527.164673	180.224960	481.119812	508.301422	-22.477764	78.365753	573.848999	156.684113	91.538795	419.106293	-58.778465	1402.276245	461.633148	249.046509	1393.857910	371.247925	101.329475	1381.387939	357.776581	110.090103	1650.384155	456.514465	-138.807327	1121.922607	515.782043	299.919128	1120.033569	356.416504	-138.583893	875.556824	398.569153	317.175323	863.332886	382.748962	100.553726	1033.266846	-639.489014	182.078201	852.796021	-613.179077	-16.851406
371.572968	2.864603	936.453308	405.461456	189.902603	930.582336	473.684448	-24.254309	493.664124	527.186768	180.203766	481.104279	508.345184	-22.493286	78.367958	573.876709	156.702423	91.539047	419.132172	-58.779572	1402.287109	461.645996	249.041489	1393.866821	371.303955	101.323280	1381.390747	357.775421	110.093262	1650.375366	456.599609	-138.788071	1121.916016	515.800293	299.920929	1120.030884	356.518768	-138.593338	875.551941	398.606781	317.136414	863.330627	382.820740	100.546791	1033.268555	-639.448608	182.080978	852.782898	-613.089233	-16.845961
371.614990	2.873216	936.460449	405.502960	189.910797	930.593384	474.003387	-24.917498	493.727203	527.220642	180.198944	481.123901	508.565186	-22.532900	78.440826	573.874268	156.711441	91.517456	419.231964	-58.805935	1402.306030	461.700531	249.023209	1393.873535	371.141113	101.476959	1381.421631	357.775665	110.100929	1650.369995	456.684082	-138.821915	1121.961182	515.817688	299.911865	1120.009766	356.600708	-138.590973	875.546265	398.638824	317.121399	863.322998	382.872253	100.551399	1033.278442	-639.424500	182.121918	852.791992	-613.066528	-16.788746
371.691803	2.880356	936.461121	405.555908	189.880142	930.601929	474.043732	-24.915388	493.740845	527.235718	180.186401	481.119751	508.582794	-22.544886	78.440491	573.866272	156.705490	91.514633	419.255585	-58.796494	1402.308228	461.727631	249.022720	1393.865356	371.186096	101.496468	1381.434692	357.773987	110.111565	1650.349731	456.755341	-138.810928	1121.947144	515.853699	299.934387	1120.028809	356.700470	-138.608322	875.542542	398.676300	317.102478	863.316528	382.942352	100.534630	1033.283569	-639.376465	182.168365	852.778015	-613.020081	-16.760168
371.760773	2.887254	936.465881	405.622620	189.897476	930.601746	474.095184	-24.921419	493.740021	527.279907	180.214249	481.105621	508.557007	-22.532658	78.427231	573.358826	156.285355	91.342552	419.322418	-58.787544	1402.299194	461.746307	249.040237	1393.857666	371.223145	101.487785	1381.432983	357.779633	110.113007	1650.346313	456.842316	-138.836349	1121.969238	515.900879	299.968964	1120.020142	356.795593	-138.610794	875.541809	398.713226	317.058868	863.302673	383.008759	100.549316	1033.285645	-639.337708	182.187668	852.765625	-612.966431	-16.738375
371.831390	2.853801	936.487915	405.662720	189.878723	930.607788	474.143341	-24.913866	493.742401	527.283447	180.195374	481.102417	508.587494	-22.541658	78.417923	573.317200	156.253113	91.333961	419.344238	-58.753361	1402.311035	461.762238	249.075607	1393.851318	371.458527	101.341141	1381.392578	357.790131	110.111526	1650.330566	456.911072	-138.826752	1121.997803	515.933044	299.957611	1120.020630	356.902863	-138.605179	875.541870	398.743622	317.037140	863.289856	383.077148	100.528183	1033.300171	-639.267151	182.210159	852.760132	-612.887390	-16.705809
371.931366	2.865564	936.486084	405.720398	189.896820	930.620972	474.179504	-24.931646	493.716766	527.333130	180.231720	481.116394	508.568420	-22.527447	78.429146	573.351318	156.279266	91.339447	419.427338	-58.794044	1402.338013	461.811096	249.066513	1393.860840	371.334381	101.479736	1381.409668	357.793671	110.113060	1650.323120	456.991211	-138.816879	1122.025879	515.969666	299.977997	1120.011353	357.015594	-138.639450	875.552917	398.776550	317.019318	863.298462	383.147003	100.535278	1033.305664	-639.233337	182.236877	852.764832	-612.839661	-16.686481
371.988617	2.834142	936.501038	405.798370	189.864441	930.625610	474.204590	-24.899620	493.713135	527.363159	180.208160	481.116760	508.552734	-22.531387	78.423866	573.906128	156.729477	91.500771	419.485840	-58.771881	1402.363892	461.859070	249.065460	1393.863770	371.357330	101.498009	1381.415039	357.800476	110.114944	1650.325317	457.070496	-138.822678	1122.025879	516.003418	299.960175	1120.013184	357.123474	-138.637833	875.563843	398.807709	317.005463	863.292175	383.208801	100.510513	1033.314819	-639.171387	182.265488	852.765686	-612.760864	-16.650894
372.078918	2.834256	936.521973	405.837769	189.855179	930.638428	474.265594	-24.913879	493.735901	527.360901	180.205017	481.112091	508.564087	-22.534294	78.424675	573.379211	156.306915	91.353996	419.530609	-58.737347	1402.372925	461.849731	249.085693	1393.855713	371.603149	101.340683	1381.406616	357.798248	110.121132	1650.320313	457.172455	-138.809845	1122.051636	516.040405	299.974670	1120.019287	357.250153	-138.629288	875.568481	398.826477	316.961792	863.309082	383.285065	100.506927	1033.332275	-639.147888	182.320557	852.768860	-612.741516	-16.616791
372.166992	2.837383	936.518555	405.888336	189.823578	930.639160	474.299103	-24.919134	493.729767	527.360107	180.187958	481.109985	508.560608	-22.535120	78.412910	573.360779	156.314285	91.345596	419.574585	-58.743004	1402.390991	461.887054	249.091248	1393.857910	371.650513	101.343491	1381.408569	357.811829	110.129616	1650.320313	457.269531	-138.810669	1122.103149	516.061035	299.971802	1120.005005	357.362946	-138.640747	875.589417	398.857697	316.939362	863.286621	383.349823	100.490944	1033.330811	-639.123962	182.329468	852.745483	-612.678650	-16.592739
372.276062	2.810505	936.505981	405.981140	189.857712	930.656067	474.362732	-24.932003	493.717499	527.426880	180.215652	481.101044	508.564209	-22.535084	78.403526	573.403870	156.316269	91.335068	419.675140	-58.772381	1402.397217	461.954407	249.084106	1393.863037	371.499725	101.493324	1381.437500	357.819031	110.127296	1650.312378	457.329681	-138.747131	1122.077637	516.105713	299.956024	1119.999878	357.262329	-138.678879	875.645325	398.886871	316.914490	863.283203	383.436676	100.479515	1033.332886	-639.103394	182.337509	852.749634	-612.633179	-16.557096
372.332489	2.801487	936.526123	406.007935	189.856049	930.663208	474.410034	-24.928394	493.715454	527.427856	180.196945	481.091888	508.575897	-22.525730	78.392723	573.381409	156.299789	91.320763	419.737885	-58.780441	1402.409668	462.011597	249.080582	1393.857178	371.547668	101.491539	1381.438354	357.836243	110.140228	1650.312744	457.422119	-138.755966	1122.107666	516.155823	299.984131	1119.999512	357.386597	-138.683670	875.643738	398.928467	316.882080	863.289978	383.493225	100.477364	1033.347168	-639.078430	182.338501	852.725281	-612.567810	-16.562685
372.426178	2.782766	936.523132	406.081879	189.831467	930.660706	474.475830	-24.951849	493.720062	527.515503	180.277069	481.102478	508.580078	-22.529860	78.376198	573.425415	156.331573	91.325394	419.804077	-58.785480	1402.432251	462.042114	249.090118	1393.854370	371.583557	101.500542	1381.427490	357.848755	110.155678	1650.305420	457.513367	-138.748505	1122.109863	516.194031	299.941833	1119.994019	357.496765	-138.692139	875.654358	398.963684	316.873779	863.283875	383.562775	100.457527	1033.343506	-639.041565	182.384995	852.725708	-612.517883	-16.525558
372.494049	2.771160	936.533936	406.136536	189.795532	930.659424	474.548889	-24.977385	493.742279	527.491394	180.243866	481.082153	508.576965	-22.529173	78.376465	573.435669	156.337692	91.313637	419.847412	-58.787319	1402.428345	462.070648	249.097183	1393.855103	371.654938	101.484825	1381.434204	357.853088	110.166206	1650.299072	457.623535	-138.778900	1122.136597	516.219116	299.944092	1119.987305	357.618591	-138.687500	875.656799	398.992157	316.841675	863.281799	383.633453	100.438644	1033.348633	-639.028503	182.373795	852.718445	-612.469849	-16.512842
372.581299	2.758100	936.550415	406.195801	189.812561	930.681641	474.590149	-24.952374	493.730347	527.520996	180.238937	481.087433	508.555939	-22.524006	78.371696	573.955933	156.741531	91.455002	419.923950	-58.762924	1402.438843	462.141113	249.114655	1393.850708	371.682739	101.468208	1381.445679	357.866791	110.186714	1650.297852	457.708801	-138.764542	1122.140625	516.270447	299.921722	1119.982056	357.738678	-138.686523	875.663269	399.033630	316.821564	863.267517	383.703064	100.436707	1033.367920	-639.009644	182.373093	852.716492	-612.418518	-16.501242
372.667236	2.750721	936.560608	406.262909	189.777039	930.685059	474.633026	-24.946079	493.716522	527.553589	180.233276	481.084839	508.558685	-22.515350	78.378738	573.429199	156.325836	91.303146	419.989777	-58.769794	1402.463501	462.165802	249.123383	1393.854492	371.736511	101.463501	1381.447266	357.887329	110.200195	1650.294922	457.800293	-138.766129	1122.159668	516.301697	299.897644	1119.962524	357.883087	-138.706146	875.672241	399.080658	316.786194	863.263550	383.778290	100.419136	1033.374512	-638.988525	182.407318	852.697876	-612.379700	-16.479752
372.757050	2.765826	936.560791	406.321899	189.793701	930.698547	474.700684	-24.919193	493.711426	527.586304	180.231750	481.092133	508.538879	-22.510063	78.373123	573.432495	156.333221	91.289398	420.043579	-58.790543	1402.472656	462.194702	249.119415	1393.858154	371.777557	101.450417	1381.460205	357.898499	110.197166	1650.293213	457.885101	-138.758255	1122.165161	516.345520	299.880798	1119.968994	358.000671	-138.716934	875.675598	399.126343	316.739807	863.261536	383.847137	100.427979	1033.381348	-638.926331	182.429550	852.710083	-612.313721	-16.441086
372.804047	2.732920	936.592407	406.351837	189.746765	930.706055	474.743225	-24.914204	493.718475	527.596985	180.240906	481.073853	508.541534	-22.505054	78.363060	573.451111	156.333145	91.273399	420.100586	-58.798183	1402.477295	462.210388	249.106171	1393.859375	371.833740	101.438614	1381.475464	357.909515	110.230789	1650.289917	457.978241	-138.776901	1122.181396	516.384827	299.856171	1119.967285	358.116791	-138.721786	875.681580	399.177002	316.717255	863.255859	383.898682	100.398354	1033.401123	-638.875061	182.463058	852.710571	-612.225281	-16.394144
372.908966	2.702668	936.593811	406.434448	189.712677	930.707397	474.819489	-24.939360	493.716888	527.600159	180.203812	481.049591	508.588348	-22.504370	78.356712	573.458618	156.339142	91.301796	420.153259	-58.820690	1402.471313	462.236176	249.104767	1393.865234	371.887573	101.417747	1381.471680	357.940063	110.244423	1650.291382	458.079742	-138.781036	1122.186768	516.422119	299.888611	1119.999512	358.229797	-138.716187	875.672913	399.218658	316.682129	863.258606	383.979950	100.367844	1033.401733	-638.846802	182.490860	852.704895	-612.151733	-16.397253
372.981445	2.701187	936.603149	406.498322	189.717285	930.706177	474.877350	-24.927652	493.708862	527.626770	180.218903	481.056610	508.579987	-22.488974	78.348358	573.993042	156.752396	91.443405	420.237244	-58.824070	1402.490967	462.254517	249.095856	1393.881958	371.924194	101.406387	1381.477661	357.953552	110.250130	1650.285645	458.175873	-138.781174	1122.192871	516.467834	299.863800	1120.007690	358.340759	-138.741089	875.664124	399.297668	316.650085	863.260803	384.053009	100.373779	1033.405884	-638.832764	182.500427	852.691223	-612.121216	-16.373810
373.024902	2.648771	936.624329	406.534363	189.679047	930.706787	474.896637	-24.912962	493.695129	527.658386	180.237411	481.058594	508.537506	-22.501421	78.340309	574.012329	156.772888	91.447716	420.294342	-58.828697	1402.478027	462.282166	249.104309	1393.902466	371.972534	101.399864	1381.478149	357.974060	110.268143	1650.289551	458.267395	-138.764343	1122.182983	516.498901	299.880188	1120.011841	358.439240	-138.755585	875.664795	399.362122	316.615936	863.260925	384.097015	100.338112	1033.416626	-638.783875	182.526428	852.701904	-612.062012	-16.347876
373.119385	2.664593	936.623779	406.578644	189.675400	930.725769	474.958679	-24.917389	493.707184	527.679688	180.195877	481.044891	508.541992	-22.502838	78.339798	573.998047	156.767502	91.443428	420.347595	-58.844746	1402.482178	462.328064	249.091446	1393.903564	372.025391	101.350517	1381.476685	357.989441	110.280602	1650.288574	458.362885	-138.816025	1122.180664	516.538513	299.884277	1120.012207	358.540466	-138.761139	875.657715	399.435059	316.582184	863.264648	384.173248	100.331490	1033.426758	-638.744507	182.515656	852.682678	-611.990967	-16.347496
373.201233	2.632631	936.632629	406.669098	189.667221	930.729553	475.009827	-24.901875	493.685760	527.727661	180.225723	481.044006	508.540802	-22.502365	78.337181	574.001404	156.763046	91.442688	420.436005	-58.840702	1402.497681	462.364136	249.114532	1393.916870	372.074066	101.348152	1381.474487	358.023132	110.277756	1650.285889	458.462585	-138.808716	1122.187622	516.578064	299.886841	1120.037231	358.644928	-138.787994	875.665405	399.503784	316.563416	863.268860	384.245056	100.316406	1033.432129	-638.692261	182.548782	852.677979	-611.937378	-16.293203
[truncated: 40 more columns]
